# Supplementary material for: G91-deletion in βA3/A1-crystallin induces cellular and molecular changes in mouse lenses leading to congenital cataract development
Source: PLoS One. 2025 Jul 7;20(7):e0326305. doi: 10.1371/journal.pone.0326305 (PMC12233310; doi:10.1371/journal.pone.0326305)
Supplement: S1 Fig — (XLSX) [file pone.0326305.s001.xlsx]

## Sheet: Sheet1
EnsemblID	baseMean	FoldChange	log2FoldChange	lfcSE	stat	pvalue	padj	c57-1	c57-2	g91-1	g91-2	chromosome_name	start_position	end_position	strand	entrezgene_id	gene_biotype	external_gene_name	description
ENSMUSG00000026063	15.9106	283.464	8.14702	1.62527	5.01271	5.36691e-07	2.12432e-06	0	0	28.7402	34.9021	1	31261919	31263369	1	74708	protein_coding	Dnaaf6	dynein axonemal assembly factor 6 [Source:MGI Symbol;Acc:MGI:1921958]
ENSMUSG00000094215	13.6244	241.347	7.91496	1.69209	4.67762	2.90231e-06	1.0586e-05	0	0	19.5956	34.9021	1	31326026	31326787	1		protein_coding	Gm6489	predicted gene 6489 [Source:MGI Symbol;Acc:MGI:3646684]
ENSMUSG00000066097	7.18539	128.51	7.00574	1.81926	3.85088	0.000117695	0.000346995	0	0	14.3701	14.3714	4	96182745	96236899	-1	100066	protein_coding	Cyp2j11	cytochrome P450, family 2, subfamily j, polypeptide 11 [Source:MGI Symbol;Acc:MGI:2140224]
ENSMUSG00000024973	6.67213	119.692	6.90318	1.85031	3.73082	0.000190859	0.000545612	0	0	14.3701	12.3184	19	7589906	7617007	1	66727	protein_coding	Plaat5	phospholipase A and acyltransferase 5 [Source:MGI Symbol;Acc:MGI:1913977]
ENSMUSG00000097945	6.34553	113.622	6.8281	1.86662	3.658	0.000254186	0.000713757	0	0	13.0637	12.3184	16	19542062	19542728	1		processed_pseudogene	Gm17799	predicted gene, 17799 [Source:MGI Symbol;Acc:MGI:5009985]
ENSMUSG00000043430	5.73909	101.201	6.66107	2.00773	3.31772	0.000907556	0.00230262	0	0	6.53187	16.4245	5	36361365	36363912	1	76943	protein_coding	Psapl1	prosaposin-like 1 [Source:MGI Symbol;Acc:MGI:1924193]
ENSMUSG00000085749	5.17908	92.6602	6.53388	1.9538	3.34419	0.000825232	0.00210991	0	0	10.451	10.2653	4	117153014	117154922	1		lncRNA	Gm12843	predicted gene 12843 [Source:MGI Symbol;Acc:MGI:3651051]
ENSMUSG00000031884	4.99241	89.8856	6.49002	1.98977	3.2617	0.00110747	0.00276242	0	0	11.7574	8.21225	8	105594120	105600493	1		unprocessed_pseudogene	Ces2d-ps	carboxylesterase 2D, pseudogene [Source:MGI Symbol;Acc:MGI:3704319]
ENSMUSG00000087278	4.57231	82.5739	6.36761	3.23711	1.96706	0.0491757	0.0836048	0	0	18.2892	0	2	103168946	103203109	-1	319854	lncRNA	A930006I01Rik	RIKEN cDNA A930006I01 gene [Source:MGI Symbol;Acc:MGI:2442861]
ENSMUSG00000117520	12.0667	78.6808	6.29794	1.72727	3.64619	0.000266158	0.000744104	0	0.676229	35.2721	12.3184	18	5348258	5361861	-1		lncRNA	Gm50064	predicted gene, 50064 [Source:MGI Symbol;Acc:MGI:6275385]
ENSMUSG00000025216	4.29247	77.9729	6.2849	2.2017	2.85457	0.0043095	0.00955192	0	0	13.0637	4.10613	19	45221123	45224251	-1	16814	protein_coding	Lbx1	ladybird homeobox 1 [Source:MGI Symbol;Acc:MGI:104867]
ENSMUSG00000070501	4.33922	77.7683	6.28111	2.04497	3.07149	0.00212995	0.0050295	0	0	9.14462	8.21225	1	173347283	173363523	-1	545384	protein_coding	Ifi214	interferon activated gene 214 [Source:MGI Symbol;Acc:MGI:3584522]
ENSMUSG00000084789	4.15255	74.9629	6.2281	2.10489	2.95887	0.00308766	0.00706434	0	0	10.451	6.15919	4	133543731	133544925	1		lncRNA	Gm12974	predicted gene 12974 [Source:MGI Symbol;Acc:MGI:3650037]
ENSMUSG00000049926	4.1993	74.4743	6.21867	2.08403	2.98397	0.00284538	0.00654855	0	0	6.53187	10.2653	9	38684364	38690317	1	258778	protein_coding	Or8b54	olfactory receptor family 8 subfamily B member 54 [Source:MGI Symbol;Acc:MGI:3030755]
ENSMUSG00000082023	4.01263	71.7004	6.16391	2.08624	2.95455	0.00313121	0.00715116	0	0	7.83825	8.21225	2	176777149	176777595	-1		processed_pseudogene	Gm14407	predicted gene 14407 [Source:MGI Symbol;Acc:MGI:3649809]
ENSMUSG00000024600	3.82595	68.9233	6.10692	2.136	2.85905	0.00424914	0.009431	0	0	9.14462	6.15919	18	58689329	58745845	1	225579	protein_coding	Slc27a6	solute carrier family 27 (fatty acid transporter), member 6 [Source:MGI Symbol;Acc:MGI:3036230]
ENSMUSG00000102894	3.7792	68.8008	6.10435	2.44133	2.50042	0.0124047	0.0248335	0	0	13.0637	2.05306	2	11337636	11338524	1		TEC	Gm37851	predicted gene, 37851 [Source:MGI Symbol;Acc:MGI:5611079]
ENSMUSG00000098233	3.63928	66.0172	6.04477	2.24872	2.68809	0.00718614	0.0151955	0	0	10.451	4.10613	5	14746999	14773678	-1		lncRNA	Gm26954	predicted gene, 26954 [Source:MGI Symbol;Acc:MGI:5504069]
ENSMUSG00000118354	9.46826	62.2996	5.96115	1.66989	3.56979	0.000357263	0.000976374	0.546537	0	20.902	16.4245	19	42734210	42738021	1		lncRNA	Gm19437	predicted gene, 19437 [Source:MGI Symbol;Acc:MGI:5011622]
ENSMUSG00000121207	42.5076	55.0456	5.78256	0.801731	7.21259	5.48993e-13	3.73662e-12	1.63961	1.35246	70.5442	96.494	7	66681700	66694074	-1		lncRNA		novel transcript, antisense to KO:Adamts17and Adamts17
ENSMUSG00000100592	33.7827	43.418	5.44022	0.910598	5.97434	2.3102e-09	1.15685e-08	1.63961	1.35246	41.804	90.3348	1	31313973	31314536	1		unprocessed_pseudogene	Gm28645	predicted gene 28645 [Source:MGI Symbol;Acc:MGI:5579351]
ENSMUSG00000047104	6.62242	42.6929	5.41592	2.22558	2.43349	0.0149539	0.0293387	0.546537	0	1.30637	24.6368	6	135286125	135287403	-1	76400	protein_coding	Pbp2	phosphatidylethanolamine binding protein 2 [Source:MGI Symbol;Acc:MGI:1923650]
ENSMUSG00000111225	6.32792	40.4149	5.33682	1.7808	2.99687	0.00272771	0.00630124	0	0.676229	14.3701	10.2653	9	77599479	77637561	-1		lncRNA	Gm47790	predicted gene, 47790 [Source:MGI Symbol;Acc:MGI:6096959]
ENSMUSG00000106783	53.8641	38.9839	5.28481	0.633761	8.3388	7.50482e-17	6.80034e-16	3.27922	2.02869	113.655	96.494	5	77283791	77288173	-1		lncRNA	Chaer1	cardiac hypertrophy associated epigenetic regulator 1 [Source:MGI Symbol;Acc:MGI:5624990]
ENSMUSG00000060613	18.1582	38.7483	5.27606	1.05276	5.01164	5.39692e-07	2.13409e-06	0.546537	1.35246	37.8849	32.849	19	40141797	40175777	-1	226105	protein_coding	Cyp2c70	cytochrome P450, family 2, subfamily c, polypeptide 70 [Source:MGI Symbol;Acc:MGI:2385878]
ENSMUSG00000087355	5.78223	38.06	5.2502	1.82423	2.87804	0.00400153	0.00893965	0.546537	0	14.3701	8.21225	2	4292406	4305978	-1		lncRNA	Gm13187	predicted gene 13187 [Source:MGI Symbol;Acc:MGI:3649588]
ENSMUSG00000045776	5.54881	36.9818	5.20874	2.13223	2.44286	0.0145715	0.0287017	0.546537	0	19.5956	2.05306	14	28740165	28755602	1	319476	protein_coding	Lrtm1	leucine-rich repeats and transmembrane domains 1 [Source:MGI Symbol;Acc:MGI:2442106]
ENSMUSG00000008932	5.40888	35.9458	5.16775	1.97908	2.61119	0.00902285	0.0187012	0.546537	0	16.9829	4.10613	4	107825529	107870729	1	242607	protein_coding	Slc1a7	solute carrier family 1 (glutamate transporter), member 7 [Source:MGI Symbol;Acc:MGI:2444087]
ENSMUSG00000094845	5.40888	35.9458	5.16775	1.97908	2.61119	0.00902285	0.0187012	0.546537	0	16.9829	4.10613	11	69766883	69768879	-1	100503361	protein_coding	Tmem95	transmembrane protein 95 [Source:MGI Symbol;Acc:MGI:3779488]
ENSMUSG00000112649	5.40888	35.9458	5.16775	1.97908	2.61119	0.00902285	0.0187012	0.546537	0	16.9829	4.10613	12	58969980	58971245	-1		transcribed_processed_pseudogene	Gm47647	predicted gene, 47647 [Source:MGI Symbol;Acc:MGI:6096728]
ENSMUSG00000051860	5.25464	33.3732	5.06062	2.14283	2.36166	0.0181936	0.0349434	0	0.676229	18.2892	2.05306	3	30800442	30821323	1	75953	protein_coding	Samd7	sterile alpha motif domain containing 7 [Source:MGI Symbol;Acc:MGI:1923203]
ENSMUSG00000120286	10.3373	33.0689	5.0474	1.29977	3.88331	0.000103044	0.000306856	0.546537	0.676229	19.5956	20.5306	11	59119189	59120606	1		lncRNA		novel transcript
ENSMUSG00000104184	4.98912	32.2246	5.01009	1.84066	2.7219	0.0064907	0.0138576	0.546537	0	9.14462	10.2653	11	18834623	18837791	-1		TEC	Gm37818	predicted gene, 37818 [Source:MGI Symbol;Acc:MGI:5611046]
ENSMUSG00000061825	14.7664	31.9916	4.99962	1.09468	4.56721	4.94262e-06	1.75379e-05	1.09307	0.676229	32.6594	24.6368	8	105573700	105581115	1	234671	protein_coding	Ces2c	carboxylesterase 2C [Source:MGI Symbol;Acc:MGI:2385905]
ENSMUSG00000082691	4.7557	31.4994	4.97725	1.98971	2.50149	0.012367	0.0247715	0.546537	0	14.3701	4.10613	6	135326406	135326747	-1		processed_pseudogene	Dynlt1-ps1	dynein light chain Tctex-type 1, pseuodogene 1 [Source:MGI Symbol;Acc:MGI:3642625]
ENSMUSG00000042655	48.2801	30.8907	4.9491	0.612124	8.08513	6.20962e-16	5.27906e-15	2.73268	3.38115	96.6717	90.3348	13	104981791	105000401	-1	77803	protein_coding	Shisal2b	shisa like 2B [Source:MGI Symbol;Acc:MGI:1925053]
ENSMUSG00000049350	9.27863	30.5838	4.9347	1.69976	2.90318	0.00369393	0.00830694	1.09307	0	5.2255	30.7959	7	126649328	126686500	-1	69036	protein_coding	Zg16	zymogen granule protein 16 [Source:MGI Symbol;Acc:MGI:1916286]
ENSMUSG00000114796	4.70928	29.8544	4.89987	2.00089	2.44885	0.0143314	0.0282942	0.546537	0	3.91912	14.3714	19	40286415	40287999	1		lncRNA	A930028N01Rik	RIKEN cDNA A930028N01 gene [Source:MGI Symbol;Acc:MGI:1925688]
ENSMUSG00000106707	4.47585	28.9984	4.8579	1.87966	2.58446	0.00975316	0.0200315	0.546537	0	9.14462	8.21225	6	34836640	34837872	1		TEC	Gm43748	predicted gene 43748 [Source:MGI Symbol;Acc:MGI:5663885]
ENSMUSG00000109708	4.50828	28.2365	4.81949	1.88359	2.55868	0.0105072	0.0213935	0	0.676229	9.14462	8.21225	8	61503083	61506976	1		TEC	Gm45809	predicted gene 45809 [Source:MGI Symbol;Acc:MGI:5804924]
ENSMUSG00000113302	4.60178	27.7305	4.7934	2.2624	2.11872	0.034114	0.0607887	0	0.676229	1.30637	16.4245	12	70569372	70591361	1		lncRNA	Gm32219	predicted gene, 32219 [Source:MGI Symbol;Acc:MGI:5591378]
ENSMUSG00000085794	8.51729	27.5987	4.78653	1.61875	2.95694	0.00310712	0.00710249	0.546537	0.676229	28.7402	4.10613	6	83669788	83689183	-1	574519	lncRNA	Vax2os	ventral anterior homeobox 2, opposite strand [Source:MGI Symbol;Acc:MGI:3583301]
ENSMUSG00000043418	7.83167	26.6192	4.73439	1.75815	2.69283	0.00708479	0.0149953	1.09307	0	26.1275	4.10613	14	36789886	36795700	1	239038	protein_coding	Lrit2	leucine-rich repeat, immunoglobulin-like and transmembrane domains 2 [Source:MGI Symbol;Acc:MGI:2444885]
ENSMUSG00000058831	15.9289	26.4176	4.72342	1.93083	2.44632	0.0144322	0.0284619	1.63961	0.676229	61.3996	0	6	29376670	29388467	-1	12057	protein_coding	Opn1sw	opsin 1 (cone pigments), short-wave-sensitive (color blindness, tritan) [Source:MGI Symbol;Acc:MGI:99438]
ENSMUSG00000024519	23.4339	26.2331	4.71332	1.49692	3.14868	0.00164008	0.00396274	2.73268	0.676229	86.2207	4.10613	18	66088793	66103308	-1	225644	protein_coding	Cplx4	complexin 4 [Source:MGI Symbol;Acc:MGI:2685803]
ENSMUSG00000078521	20.7504	25.9604	4.69824	0.900759	5.21587	1.82958e-07	7.64799e-07	1.09307	2.02869	32.6594	47.2205	4	134238310	134251238	1	69885	protein_coding	Aunip	aurora kinase A and ninein interacting protein [Source:MGI Symbol;Acc:MGI:1917135]
ENSMUSG00000071262	3.96259	25.773	4.68779	1.94075	2.41545	0.015716	0.0306656	0.546537	0	9.14462	6.15919	14	79449795	79484809	-1	105590	protein_coding	Zfp957	zinc finger protein 957 [Source:MGI Symbol;Acc:MGI:2145729]
ENSMUSG00000121012	4.00934	25.4338	4.66868	1.96056	2.38129	0.017252	0.0333211	0.546537	0	5.2255	10.2653	11	68961306	68961542	-1		lncRNA		novel transcript
ENSMUSG00000025900	61.588	24.9162	4.63901	1.06353	4.36188	1.28947e-05	4.32086e-05	5.46537	4.05738	214.245	22.5837	1	4069780	4479464	-1	19888	protein_coding	Rp1	retinitis pigmentosa 1 (human) [Source:MGI Symbol;Acc:MGI:1341105]
ENSMUSG00000107252	15.5886	24.906	4.63842	0.998896	4.64355	3.42476e-06	1.23755e-05	1.09307	1.35246	35.2721	24.6368	16	8498634	8501775	1	436336	protein_coding	Litafd	LITAF domain containing [Source:MGI Symbol;Acc:MGI:3643507]
ENSMUSG00000117860	19.458	24.8439	4.63482	0.880744	5.26239	1.42195e-07	6.01713e-07	1.63961	1.35246	37.8849	36.9551	18	65659224	65664872	-1		lncRNA	Gm30018	predicted gene, 30018 [Source:MGI Symbol;Acc:MGI:5589177]
ENSMUSG00000058905	3.82267	24.4439	4.6114	1.94349	2.37275	0.0176564	0.0340139	0.546537	0	6.53187	8.21225	5	133503962	133504375	1		processed_pseudogene	Gm10051	predicted pseudogene 10051 [Source:MGI Symbol;Acc:MGI:3641791]
ENSMUSG00000062382	19.6307	24.3718	4.60714	0.953666	4.83098	1.35862e-06	5.12802e-06	1.09307	2.02869	26.1275	49.2735	13	74547813	74555465	1	434624	protein_coding	Ftl1-ps1	ferritin light polypeptide 1, pseudogene 1 [Source:MGI Symbol;Acc:MGI:3779109]
ENSMUSG00000041333	11.4072	23.9834	4.58396	1.22627	3.73813	0.000185391	0.000531083	1.09307	0.676229	13.0637	30.7959	4	59956804	59960710	-1	17843	protein_coding	Mup4	major urinary protein 4 [Source:MGI Symbol;Acc:MGI:97236]
ENSMUSG00000072249	3.80834	23.9455	4.58168	2.02754	2.25972	0.0238384	0.0443425	0	0.676229	10.451	4.10613	X	8929254	8930100	1	434729	protein_coding	Fthl17f	ferritin, heavy polypeptide-like 17, member F [Source:MGI Symbol;Acc:MGI:3642941]
ENSMUSG00000120044	3.63599	23.4981	4.55447	1.96618	2.3164	0.0205362	0.038861	0.546537	0	7.83825	6.15919	4	118929277	118941597	1		lncRNA		novel transcript
ENSMUSG00000022676	7.30441	23.2362	4.5383	1.38766	3.27048	0.00107367	0.00268334	0.546537	0.676229	15.6765	12.3184	16	14523716	14527249	1	20583	protein_coding	Snai2	snail family zinc finger 2 [Source:MGI Symbol;Acc:MGI:1096393]
ENSMUSG00000021506	10.348	23.1117	4.53055	1.36777	3.31237	0.000925092	0.00234246	1.63961	0	27.4339	12.3184	13	55972864	55984005	-1	18740	protein_coding	Pitx1	paired-like homeodomain transcription factor 1 [Source:MGI Symbol;Acc:MGI:107374]
ENSMUSG00000121090	7.11774	22.7509	4.50785	1.41494	3.18589	0.0014431	0.00352105	0.546537	0.676229	16.9829	10.2653	7	65021122	65024054	1		lncRNA		novel transcript, antisense to Tjp1
ENSMUSG00000121424	11.0663	22.7428	4.50734	1.18494	3.80386	0.000142456	0.000415943	0.546537	1.35246	15.6765	26.6898	8	105619378	105629419	1		lncRNA		novel transcript
ENSMUSG00000097399	6.99214	22.7262	4.50628	1.5066	2.99103	0.00278035	0.00640961	1.09307	0	10.451	16.4245	13	58428997	58446959	1		lncRNA	Gm26555	predicted gene, 26555 [Source:MGI Symbol;Acc:MGI:5477049]
ENSMUSG00000102319	3.62167	22.7156	4.50561	2.18975	2.05759	0.0396294	0.0694543	0	0.676229	11.7574	2.05306	1	44600045	44604607	1		TEC	Gm37626	predicted gene, 37626 [Source:MGI Symbol;Acc:MGI:5610854]
ENSMUSG00000110737	17.8568	22.4706	4.48997	1.2762	3.51823	0.000434432	0.00116993	1.09307	2.02869	60.0932	8.21225	10	18672554	18707713	-1		lncRNA	4930444F02Rik	RIKEN cDNA 4930444F02 gene [Source:MGI Symbol;Acc:MGI:1921218]
ENSMUSG00000053957	16.4535	22.075	4.46434	1.17481	3.80004	0.000144671	0.000422143	2.73268	0	40.4976	22.5837	3	100396805	100431236	1		lncRNA	Gm12474	predicted gene 12474 [Source:MGI Symbol;Acc:MGI:3649378]
ENSMUSG00000105733	3.48175	21.7538	4.44319	2.04631	2.17132	0.0299073	0.0541175	0	0.676229	9.14462	4.10613	3	127034225	127037424	-1		TEC	Gm42973	predicted gene 42973 [Source:MGI Symbol;Acc:MGI:5663110]
ENSMUSG00000019867	212.411	21.49	4.42559	0.320767	13.7969	2.66001e-43	2.17259e-41	21.8615	15.5533	389.3	422.931	10	14591367	14593958	-1	76743	protein_coding	Gje1	gap junction protein, epsilon 1 [Source:MGI Symbol;Acc:MGI:1923993]
ENSMUSG00000107353	3.26265	21.4784	4.42482	2.19933	2.01189	0.0442316	0.0764047	0.546537	0	10.451	2.05306	5	115574125	115574703	-1		lncRNA	4930430O22Rik	RIKEN cDNA 4930430O22 gene [Source:MGI Symbol;Acc:MGI:1925404]
ENSMUSG00000006007	119.269	21.4456	4.42261	1.00314	4.40878	1.03957e-05	3.5358e-05	9.83766	11.4959	416.734	39.0082	1	150195168	150209657	1	20028	protein_coding	Pdc	phosducin [Source:MGI Symbol;Acc:MGI:98090]
ENSMUSG00000045942	34.441	21.1709	4.40401	0.717271	6.13996	8.25433e-10	4.29951e-09	1.63961	4.73361	57.4805	73.9103	11	51144478	51153873	-1	193286	protein_coding	BC049762	cDNA sequence BC049762 [Source:MGI Symbol;Acc:MGI:3039622]
ENSMUSG00000029663	54.2524	20.8363	4.38103	1.20796	3.62681	0.000286948	0.000798234	3.27922	6.76229	194.65	12.3184	6	3993792	3997436	1	14699	protein_coding	Gngt1	guanine nucleotide binding protein (G protein), gamma transducing activity polypeptide 1 [Source:MGI Symbol;Acc:MGI:109165]
ENSMUSG00000086762	41.9568	20.4434	4.35356	0.599524	7.26171	3.82232e-13	2.63062e-12	3.82576	4.05738	90.1399	69.8041	6	34267200	34301184	1		lncRNA	Gm14546	predicted gene 14546 [Source:MGI Symbol;Acc:MGI:3705210]
ENSMUSG00000101304	6.19904	20.0508	4.32559	1.69766	2.54797	0.0108351	0.0219903	1.09307	0	5.2255	18.4776	9	50400083	50419123	-1	69631	lncRNA	Plet1os	placenta expressed transcript 1, opposite strand [Source:MGI Symbol;Acc:MGI:1916881]
ENSMUSG00000041044	11.6975	19.937	4.31738	1.70084	2.53837	0.0111369	0.022527	2.18615	0	40.4976	4.10613	14	36776787	36786903	1	239037	protein_coding	Lrit1	leucine-rich repeat, immunoglobulin-like and transmembrane domains 1 [Source:MGI Symbol;Acc:MGI:2385320]
ENSMUSG00000097793	12.6025	19.9136	4.31568	1.0331	4.17741	2.9485e-05	9.47195e-05	1.09307	1.35246	27.4339	20.5306	13	81926892	81931868	-1		lncRNA	Gm17259	predicted gene, 17259 [Source:MGI Symbol;Acc:MGI:4936893]
ENSMUSG00000059654	18.2565	19.8505	4.3111	1.50335	2.86766	0.00413514	0.00920081	2.73268	0.676229	3.91912	65.698	6	78399694	78405650	1	19692	protein_coding	Reg1	regenerating islet-derived 1 [Source:MGI Symbol;Acc:MGI:97895]
ENSMUSG00000120464	6.49697	19.616	4.29396	1.55038	2.76962	0.00561221	0.0121621	0	1.35246	14.3701	10.2653	12	108675276	108677245	-1		lncRNA		novel transcript
ENSMUSG00000060678	22.1615	19.4946	4.285	0.827254	5.17979	2.2214e-07	9.20838e-07	1.09307	3.38115	43.1104	41.0613	13	23881618	23882437	-1	319155	protein_coding	H4c3	H4 clustered histone 3 [Source:MGI Symbol;Acc:MGI:2448421]
ENSMUSG00000034837	341.945	19.4917	4.28479	1.40625	3.04696	0.00231168	0.00542995	26.2338	40.5738	1190.11	110.865	9	107551673	107556911	-1	14685	protein_coding	Gnat1	G protein subunit alpha transducin 1 [Source:MGI Symbol;Acc:MGI:95778]
ENSMUSG00000090272	61.5485	19.3993	4.27793	0.489082	8.74686	2.19379e-18	2.25389e-17	6.55844	5.40984	111.042	123.184	1	173676692	173708447	-1	100040462	protein_coding	Mndal	myeloid nuclear differentiation antigen like [Source:MGI Symbol;Acc:MGI:3780953]
ENSMUSG00000120980	45.5574	19.2393	4.26599	0.571055	7.47036	7.99766e-14	5.82706e-13	5.46537	3.38115	80.9952	92.3878	9	40711600	40712124	-1		lncRNA		novel transcript
ENSMUSG00000087371	8.76175	19.1492	4.25921	1.32591	3.2123	0.00131676	0.0032375	1.63961	0	16.9829	16.4245	7	27202143	27207547	-1		lncRNA	Gm15541	predicted gene 15541 [Source:MGI Symbol;Acc:MGI:3782989]
ENSMUSG00000027530	6.40347	19.0936	4.25502	1.96664	2.1636	0.0304953	0.0550868	0	1.35246	22.2084	2.05306	3	10309269	10366243	-1	75497	protein_coding	Fabp12	fatty acid binding protein 12 [Source:MGI Symbol;Acc:MGI:1922747]
ENSMUSG00000041247	428.022	18.8838	4.23908	0.272549	15.5535	1.50713e-54	3.36976e-52	49.7348	35.8402	778.599	847.915	16	19472128	19525125	-1	239739	protein_coding	Lamp3	lysosomal-associated membrane protein 3 [Source:MGI Symbol;Acc:MGI:2441659]
ENSMUSG00000105139	56.8713	18.8548	4.23686	0.517661	8.18461	2.73188e-16	2.3825e-15	5.46537	6.08606	121.493	94.4409	3	109027849	109030211	-1		lncRNA	Gm19391	predicted gene, 19391 [Source:MGI Symbol;Acc:MGI:5011576]
ENSMUSG00000085427	46.5629	18.8391	4.23566	0.761441	5.56268	2.65656e-08	1.20025e-07	7.10498	2.02869	60.0932	117.025	2	72576190	72644061	-1	76218	lncRNA	6430710C18Rik	RIKEN cDNA 6430710C18 gene [Source:MGI Symbol;Acc:MGI:1923468]
ENSMUSG00000096751	11.5903	18.5373	4.21236	1.06453	3.95703	7.58889e-05	0.000230541	1.63961	0.676229	23.5147	20.5306	12	102639276	102693592	-1		lncRNA	Gm28373	predicted gene 28373 [Source:MGI Symbol;Acc:MGI:5579079]
ENSMUSG00000037446	95.9035	18.5202	4.21103	1.6636	2.53128	0.0113648	0.0229516	8.19805	11.4959	347.496	16.4245	17	28570489	28584196	-1	22157	protein_coding	Tulp1	tubby like protein 1 [Source:MGI Symbol;Acc:MGI:109571]
ENSMUSG00000032292	28.3165	18.3841	4.20039	1.56389	2.68586	0.00723427	0.01529	0.546537	5.40984	103.204	4.10613	9	59850054	59867942	-1	23958	protein_coding	Nr2e3	nuclear receptor subfamily 2, group E, member 3 [Source:MGI Symbol;Acc:MGI:1346317]
ENSMUSG00000086914	31.9929	18.3362	4.19662	0.656235	6.395	1.60549e-10	8.8771e-10	3.27922	3.38115	67.9315	53.3796	9	53578410	53592630	1	102636154	lncRNA	Gm16124	predicted gene 16124 [Source:MGI Symbol;Acc:MGI:3802001]
ENSMUSG00000047298	17.4334	18.2604	4.19064	1.51754	2.76148	0.00575401	0.0124362	1.63961	2.02869	64.0124	2.05306	19	27299988	27314579	1	240595	protein_coding	Kcnv2	potassium channel, subfamily V, member 2 [Source:MGI Symbol;Acc:MGI:2670981]
ENSMUSG00000108080	5.81136	18.2248	4.18783	1.4467	2.89475	0.00379464	0.00851841	0.546537	0.676229	11.7574	10.2653	6	56774576	56776182	1		TEC	Gm10209	predicted gene 10209 [Source:MGI Symbol;Acc:MGI:3641874]
ENSMUSG00000083079	53.8907	18.1604	4.18272	2.109	1.98327	0.0473368	0.080899	9.83766	1.35246	5.2255	199.147	3	113054972	113064043	-1	545562	unprocessed_pseudogene	Amy2b	amylase 2b [Source:MGI Symbol;Acc:MGI:104547]
ENSMUSG00000041578	53.8187	18.114	4.17903	1.0762	3.88313	0.00010312	0.000307008	6.55844	4.73361	185.505	18.4776	7	15599872	15613893	-1	12951	protein_coding	Crx	cone-rod homeobox [Source:MGI Symbol;Acc:MGI:1194883]
ENSMUSG00000093720	5.57794	17.8045	4.15417	1.61438	2.57324	0.0100752	0.0205984	0.546537	0.676229	16.9829	4.10613	5	143376485	143389503	-1		lncRNA	Gm20635	predicted gene 20635 [Source:MGI Symbol;Acc:MGI:5313082]
ENSMUSG00000054385	87.3678	17.7117	4.14663	0.423501	9.7913	1.22705e-22	1.76433e-21	9.29113	9.46721	182.892	147.821	7	25215467	25239282	-1	26367	protein_coding	Ceacam2	CEA cell adhesion molecule 2 [Source:MGI Symbol;Acc:MGI:1347246]
ENSMUSG00000109509	10.5784	17.4563	4.12568	1.63755	2.51942	0.0117548	0.0236617	2.18615	0	5.2255	34.9021	7	30184126	30184522	-1		processed_pseudogene	Rps12-ps4	ribosomal protein S12, pseudogene 4 [Source:MGI Symbol;Acc:MGI:3780139]
ENSMUSG00000024806	14.0462	17.4502	4.12517	1.43203	2.88065	0.00396853	0.00887646	1.63961	1.35246	3.91912	49.2735	19	29675224	29686034	1	77836	protein_coding	Mlana	melan-A [Source:MGI Symbol;Acc:MGI:108454]
ENSMUSG00000059397	5.89054	17.2883	4.11173	1.6196	2.53873	0.0111255	0.0225115	0	1.35246	7.83825	14.3714	11	50905063	50922405	1	18354	protein_coding	Or1x2	olfactory receptor family 1 subfamily X member 2 [Source:MGI Symbol;Acc:MGI:1333750]
ENSMUSG00000057777	5.26568	17.2798	4.11101	1.60919	2.55471	0.0106276	0.0216067	1.09307	0	11.7574	8.21225	3	86452888	86455590	-1	23937	protein_coding	Mab21l2	mab-21-like 2 [Source:MGI Symbol;Acc:MGI:1346022]
ENSMUSG00000040554	39.5299	17.1514	4.10026	1.26652	3.23741	0.00120621	0.00298705	2.73268	6.08606	141.088	8.21225	11	71918789	71928335	-1	114230	protein_coding	Aipl1	aryl hydrocarbon receptor-interacting protein-like 1 [Source:MGI Symbol;Acc:MGI:2148800]
ENSMUSG00000060878	5.31243	17.1254	4.09807	1.61192	2.54236	0.0110108	0.0223097	1.09307	0	7.83825	12.3184	19	11863929	11875443	1	258405	protein_coding	Or10v1	olfactory receptor family 10 subfamily V member 1 [Source:MGI Symbol;Acc:MGI:3031254]
ENSMUSG00000111498	8.31333	17.0952	4.09552	1.22289	3.34904	0.000810932	0.00207602	0.546537	1.35246	16.9829	14.3714	9	120088694	120093424	1		lncRNA	Gm47059	predicted gene, 47059 [Source:MGI Symbol;Acc:MGI:6095768]
ENSMUSG00000062432	19.9542	17.0705	4.09343	0.987707	4.14438	3.40733e-05	0.000108446	0.546537	4.05738	44.4167	30.7959	19	37674029	37681846	1	546726	protein_coding	Cyp26c1	cytochrome P450, family 26, subfamily c, polypeptide 1 [Source:MGI Symbol;Acc:MGI:2679699]
ENSMUSG00000045362	16.1888	16.8327	4.07319	0.932316	4.3689	1.24875e-05	4.2002e-05	2.18615	1.35246	22.2084	39.0082	7	143161396	143182459	-1	244237	protein_coding	Tnfrsf26	tumor necrosis factor receptor superfamily, member 26 [Source:MGI Symbol;Acc:MGI:2651928]
ENSMUSG00000102544	67.1668	16.7872	4.06929	0.463018	8.78863	1.51398e-18	1.57171e-17	7.10498	8.11475	138.476	114.972	3	51285445	51293745	1		lncRNA	Gm5103	predicted gene 5103 [Source:MGI Symbol;Acc:MGI:3779459]
ENSMUSG00000087060	5.2981	16.6246	4.05525	1.4857	2.72952	0.00634265	0.0135832	0.546537	0.676229	11.7574	8.21225	11	16884590	16901282	-1	72735	lncRNA	Eldr	Egfr long non-coding downstream RNA [Source:MGI Symbol;Acc:MGI:1919985]
ENSMUSG00000021335	5.1725	16.5906	4.05229	1.71113	2.3682	0.0178748	0.0343865	1.09307	0	5.2255	14.3714	13	24051733	24079713	1	20504	protein_coding	Slc17a1	solute carrier family 17 (sodium phosphate), member 1 [Source:MGI Symbol;Acc:MGI:103209]
ENSMUSG00000120945	5.1725	16.5906	4.05229	1.71113	2.3682	0.0178748	0.0343865	1.09307	0	5.2255	14.3714	3	108351566	108352969	1		lncRNA		novel transcript, antisense to Sars
ENSMUSG00000105284	15.3629	16.4612	4.04099	0.953552	4.23784	2.25685e-05	7.34637e-05	2.73268	0.676229	31.353	26.6898	3	34717808	34718438	-1		TEC	Gm42693	predicted gene 42693 [Source:MGI Symbol;Acc:MGI:5662830]
ENSMUSG00000025386	106.092	16.2877	4.02571	0.939939	4.28295	1.8443e-05	6.07085e-05	13.1169	11.4959	356.64	43.1143	11	120338431	120344326	-1	18588	protein_coding	Pde6g	phosphodiesterase 6G, cGMP-specific, rod, gamma [Source:MGI Symbol;Acc:MGI:97526]
ENSMUSG00000046463	13.364	16.0527	4.00474	1.03442	3.8715	0.000108167	0.000320966	0.546537	2.70492	23.5147	26.6898	10	37015398	37027311	1		lncRNA	5930403N24Rik	RIKEN cDNA 5930403N24 gene [Source:MGI Symbol;Acc:MGI:2444171]
ENSMUSG00000024518	7.70656	15.917	3.9925	1.50354	2.6554	0.00792136	0.016638	0.546537	1.35246	24.8211	4.10613	18	66061348	66072858	-1	19434	protein_coding	Rax	retina and anterior neural fold homeobox [Source:MGI Symbol;Acc:MGI:109632]
ENSMUSG00000059461	5.25168	15.8322	3.98479	1.86428	2.13744	0.0325624	0.0583143	0.546537	0.676229	1.30637	18.4776	X	161349853	161350239	1		processed_pseudogene	Gm7331	predicted gene 7331 [Source:MGI Symbol;Acc:MGI:3644702]
ENSMUSG00000042179	38.4127	15.8062	3.98242	1.34875	2.95267	0.00315037	0.00718575	7.65152	1.35246	9.14462	135.502	19	58717319	58732601	1	18946	protein_coding	Pnliprp1	pancreatic lipase related protein 1 [Source:MGI Symbol;Acc:MGI:97723]
ENSMUSG00000116929	7.2687	15.7503	3.97731	1.40211	2.83666	0.00455879	0.0100534	1.63961	0	13.0637	14.3714	16	97267684	97268148	-1		TEC	2210009P08Rik	RIKEN cDNA 2210009P08 gene [Source:MGI Symbol;Acc:MGI:1919542]
ENSMUSG00000103108	6.98853	15.6309	3.96633	1.71316	2.31522	0.020601	0.038969	1.63961	0	22.2084	4.10613	6	30172892	30175125	1		lncRNA	Rncr4	retina expressed non-coding RNA 4 [Source:MGI Symbol;Acc:MGI:5610274]
ENSMUSG00000037613	259.701	15.6117	3.96455	0.27625	14.3513	1.04563e-46	1.2145e-44	30.0595	32.459	450.699	525.584	7	143219546	143239609	-1	79201	protein_coding	Tnfrsf23	tumor necrosis factor receptor superfamily, member 23 [Source:MGI Symbol;Acc:MGI:1930269]
ENSMUSG00000030324	1474.11	15.5966	3.96316	1.52287	2.60243	0.00925662	0.0191281	175.438	179.877	5208.52	332.596	6	115908709	115916997	1	212541	protein_coding	Rho	rhodopsin [Source:MGI Symbol;Acc:MGI:97914]
ENSMUSG00000029762	87.8543	15.5768	3.96132	0.413087	9.58957	8.84559e-22	1.18695e-20	10.9307	10.1434	147.62	182.723	6	34331054	34345398	1	14187	protein_coding	Akr1b8	aldo-keto reductase family 1, member B8 [Source:MGI Symbol;Acc:MGI:107673]
ENSMUSG00000039691	92.4884	15.4934	3.95358	0.539609	7.32675	2.35806e-13	1.6632e-12	15.303	6.76229	138.476	209.412	11	120333470	120337776	1	208634	protein_coding	Tspan10	tetraspanin 10 [Source:MGI Symbol;Acc:MGI:2384781]
ENSMUSG00000079045	2078.26	15.4932	3.95356	0.284039	13.9191	4.84983e-44	4.2945e-42	301.142	202.193	3602.98	4206.73	1	189902481	189952583	1	102632463	lncRNA	Prox1os	prospero homeobox 1, opposite strand [Source:MGI Symbol;Acc:MGI:4937200]
ENSMUSG00000098370	4.9715	15.4887	3.95314	1.49898	2.63723	0.00835868	0.0174622	0.546537	0.676229	10.451	8.21225	9	76953964	76959235	1		lncRNA	Gm19541	predicted gene, 19541 [Source:MGI Symbol;Acc:MGI:5011726]
ENSMUSG00000079451	7.53455	15.4715	3.95154	1.33662	2.95636	0.00311293	0.00711306	1.09307	0.676229	7.83825	20.5306	5	86633735	86666459	-1	320454	protein_coding	Tmprss11g	transmembrane protease, serine 11g [Source:MGI Symbol;Acc:MGI:2444058]
ENSMUSG00000056043	72.0483	15.47	3.9514	0.753112	5.24676	1.54799e-07	6.52425e-07	4.91883	12.8484	198.569	71.8572	7	35278418	35285007	-1	243923	protein_coding	Rgs9bp	regulator of G-protein signalling 9 binding protein [Source:MGI Symbol;Acc:MGI:2384418]
ENSMUSG00000060093	14.1176	15.4684	3.95125	1.2683	3.1154	0.00183696	0.00439156	3.27922	0	18.2892	34.9021	13	23944675	23945213	-1	326619	protein_coding	H4c1	H4 clustered histone 1 [Source:MGI Symbol;Acc:MGI:2448419]
ENSMUSG00000117444	28.8451	15.37	3.94205	0.735009	5.36326	8.17328e-08	3.52448e-07	4.91883	2.02869	65.3187	43.1143	17	75079137	75126930	-1		lncRNA	Gm50020	predicted gene, 50020 [Source:MGI Symbol;Acc:MGI:6275315]
ENSMUSG00000050463	10.0833	15.2709	3.93271	1.22064	3.22184	0.00127368	0.00314022	1.09307	1.35246	9.14462	28.7429	15	101854436	101862722	-1	332131	protein_coding	Krt78	keratin 78 [Source:MGI Symbol;Acc:MGI:1917529]
ENSMUSG00000024575	144.725	15.0975	3.91624	1.56028	2.50996	0.0120746	0.02424	16.3961	19.6107	512.099	30.7959	18	61353387	61422995	1	225600	protein_coding	Pde6a	phosphodiesterase 6A, cGMP-specific, rod, alpha [Source:MGI Symbol;Acc:MGI:97524]
ENSMUSG00000120664	24.1398	15.076	3.91419	0.767186	5.102	3.36076e-07	1.36313e-06	3.82576	2.02869	35.2721	55.4327	X	165293146	165293998	1		lncRNA		novel transcript, antisense to Tceanc
ENSMUSG00000044938	6.98886	15.015	3.90833	1.51667	2.57692	0.00996844	0.0204151	1.63961	0	7.83825	18.4776	9	77543782	77567409	1	244923	protein_coding	Klhl31	kelch-like 31 [Source:MGI Symbol;Acc:MGI:3045305]
ENSMUSG00000041534	262.889	14.9417	3.90127	1.4741	2.64654	0.00813195	0.0170343	38.2576	27.7254	915.769	69.8041	14	33675960	33686173	1	19661	protein_coding	Rbp3	retinol binding protein 3, interstitial [Source:MGI Symbol;Acc:MGI:97878]
ENSMUSG00000046840	12.1184	14.8989	3.89713	0.988692	3.94171	8.09029e-05	0.000244775	1.09307	2.02869	24.8211	20.5306	2	163335721	163383641	-1	68314	lncRNA	Hnf4aos	hepatic nuclear factor 4 alpha, opposite strand [Source:MGI Symbol;Acc:MGI:1915564]
ENSMUSG00000097673	15.0261	14.8811	3.89541	1.01182	3.8499	0.000118164	0.000348319	0.546537	3.38115	27.4339	28.7429	5	28224463	28276103	-1		lncRNA	Gm26608	predicted gene, 26608 [Source:MGI Symbol;Acc:MGI:5477102]
ENSMUSG00000118000	5.00393	14.7468	3.88233	1.65742	2.3424	0.0191602	0.0365957	0	1.35246	10.451	8.21225	19	43908912	43916367	1		lncRNA	4933403J19Rik	RIKEN cDNA 4933403J19 gene [Source:MGI Symbol;Acc:MGI:1918271]
ENSMUSG00000040632	117.403	14.7295	3.88064	0.943769	4.11185	3.92498e-05	0.000123777	16.3961	13.5246	394.525	45.1674	14	55756435	55762438	-1	18185	protein_coding	Nrl	neural retina leucine zipper gene [Source:MGI Symbol;Acc:MGI:102567]
ENSMUSG00000031450	89.9979	14.7252	3.88022	1.68942	2.29677	0.0216318	0.0406736	8.74459	14.2008	322.675	14.3714	8	13455081	13471951	1	24013	protein_coding	Grk1	G protein-coupled receptor kinase 1 [Source:MGI Symbol;Acc:MGI:1345146]
ENSMUSG00000111278	7.42705	14.6464	3.87248	1.45078	2.66924	0.00760238	0.0160094	0.546537	1.35246	5.2255	22.5837	9	103398986	103423176	1		lncRNA	Gm32743	predicted gene, 32743 [Source:MGI Symbol;Acc:MGI:5591902]
ENSMUSG00000013928	4.59816	14.4985	3.85783	1.62503	2.374	0.0175964	0.033913	0.546537	0.676229	13.0637	4.10613	7	29979519	29989662	1		protein_coding	1700020L13Rik	RIKEN cDNA 1700020L13 gene [Source:MGI Symbol;Acc:MGI:1922879]
ENSMUSG00000067220	40.8658	14.438	3.8518	1.10098	3.49852	0.000467851	0.0012522	6.55844	4.05738	138.476	14.3714	5	72761039	72801618	-1	12788	protein_coding	Cnga1	cyclic nucleotide gated channel alpha 1 [Source:MGI Symbol;Acc:MGI:88436]
ENSMUSG00000085763	4.47257	14.3153	3.83948	1.68735	2.27545	0.0228791	0.0427872	1.09307	0	6.53187	10.2653	4	52430285	52438965	-1	72648	lncRNA	Smc2os	structural maintenance of chromosomes 2, opposite strand [Source:MGI Symbol;Acc:MGI:1919898]
ENSMUSG00000032357	66.0081	14.0378	3.81125	0.569084	6.69716	2.12513e-11	1.26707e-10	12.5703	4.73361	135.863	110.865	9	76858975	76953076	-1	26944	protein_coding	Tinag	tubulointerstitial nephritis antigen [Source:MGI Symbol;Acc:MGI:1349477]
ENSMUSG00000121215	4.23914	14.0069	3.80806	1.80664	2.10782	0.0350469	0.0622278	1.09307	0	11.7574	4.10613	2	112198399	112199824	1		lncRNA		novel transcript
ENSMUSG00000106970	16.0313	13.9866	3.80597	0.903285	4.21348	2.51471e-05	8.13688e-05	2.18615	2.02869	20.902	39.0082	5	35553442	35553896	1		TEC	Gm43377	predicted gene 43377 [Source:MGI Symbol;Acc:MGI:5663514]
ENSMUSG00000109764	9.19665	13.9102	3.79807	1.14695	3.31146	0.000928101	0.00234941	1.09307	1.35246	11.7574	22.5837	8	45719726	45747896	-1	16621	protein_coding	Klkb1	kallikrein B, plasma 1 [Source:MGI Symbol;Acc:MGI:102849]
ENSMUSG00000085227	4.45824	13.8881	3.79578	1.55481	2.44131	0.0146342	0.0288125	0.546537	0.676229	10.451	6.15919	5	138262305	138264926	1	69004	lncRNA	6330418K02Rik	RIKEN cDNA 6330418K02 gene [Source:MGI Symbol;Acc:MGI:3697416]
ENSMUSG00000090207	29.4527	13.8862	3.79558	0.642065	5.91152	3.3896e-09	1.67116e-08	3.82576	4.05738	48.3359	61.5919	9	106768746	106772381	1		lncRNA	4930524O07Rik	RIKEN cDNA 4930524O07 gene [Source:MGI Symbol;Acc:MGI:1915514]
ENSMUSG00000089671	53.6067	13.8426	3.79104	0.500775	7.57035	3.72215e-14	2.76717e-13	7.10498	7.43852	113.655	86.2287	15	99613424	99622355	-1	102638434	lncRNA	Gm16537	predicted gene 16537 [Source:MGI Symbol;Acc:MGI:4414957]
ENSMUSG00000062074	4.33264	13.7711	3.78357	1.81173	2.08838	0.0367636	0.0649343	1.09307	0	3.91912	12.3184	10	39026966	39039790	-1	327743	protein_coding	Ccn6	cellular communication network factor 6 [Source:MGI Symbol;Acc:MGI:2685581]
ENSMUSG00000096932	4.50499	13.6527	3.77111	1.5439	2.44258	0.0145827	0.0287174	0.546537	0.676229	6.53187	10.2653	13	39144595	39150581	1		lncRNA	5033403F01Rik	RIKEN cDNA 5033403F01 gene [Source:MGI Symbol;Acc:MGI:1923208]
ENSMUSG00000106022	18.6769	13.6352	3.76926	1.01197	3.72469	0.000195555	0.000558413	0.546537	4.73361	36.5785	32.849	3	121221695	121222980	1		TEC	Gm42929	predicted gene 42929 [Source:MGI Symbol;Acc:MGI:5663066]
ENSMUSG00000114994	6.86703	13.6349	3.76923	1.31245	2.87189	0.00408022	0.00909217	0.546537	1.35246	9.14462	16.4245	15	38796466	38802017	-1		lncRNA	Gm49097	predicted gene, 49097 [Source:MGI Symbol;Acc:MGI:6118490]
ENSMUSG00000110165	23.982	13.598	3.76532	0.699783	5.38071	7.41942e-08	3.20636e-07	3.82576	2.70492	48.3359	41.0613	14	56903058	56905581	-1		transcribed_processed_pseudogene	Btf3-ps18	basic transcription factor 3, pseudogene 18 [Source:MGI Symbol;Acc:MGI:3782206]
ENSMUSG00000066060	28.9251	13.575	3.76288	0.639625	5.88295	4.03024e-09	1.97342e-08	3.27922	4.73361	52.255	55.4327	4	118911987	118926308	-1	433751	lncRNA	Gm12866	predicted gene 12866 [Source:MGI Symbol;Acc:MGI:3649462]
ENSMUSG00000056300	6.41451	13.5202	3.75704	1.32977	2.82534	0.00472303	0.0103836	1.09307	0.676229	15.6765	8.21225	4	146586484	146623852	1	100041433	protein_coding	Zfp981	zinc finger protein 981 [Source:MGI Symbol;Acc:MGI:3700965]
ENSMUSG00000072612	15.6293	13.4221	3.74654	0.908187	4.12529	3.70262e-05	0.000117302	1.09307	3.38115	31.353	26.6898	5	125466386	125467619	1	639281	lncRNA	Gm10382	predicted gene 10382 [Source:MGI Symbol;Acc:MGI:3647829]
ENSMUSG00000023978	235.703	13.4101	3.74524	1.48558	2.52106	0.0117001	0.0235622	28.9665	36.5164	817.791	59.5388	17	47221385	47235859	1	19133	protein_coding	Prph2	peripherin 2 [Source:MGI Symbol;Acc:MGI:102791]
ENSMUSG00000120371	6.46126	13.375	3.74146	1.28266	2.91695	0.0035347	0.00798599	1.09307	0.676229	11.7574	12.3184	15	98882985	98883714	-1		lncRNA		novel transcript
ENSMUSG00000009108	6.54011	13.3298	3.73659	1.65113	2.26305	0.0236324	0.0439913	0.546537	1.35246	22.2084	2.05306	3	108000105	108008748	1	14686	protein_coding	Gnat2	G protein subunit alpha transducin 2 [Source:MGI Symbol;Acc:MGI:95779]
ENSMUSG00000031293	60.1559	13.3241	3.73597	1.24909	2.99095	0.00278108	0.00641045	8.74459	8.11475	215.552	8.21225	X	159551009	159582659	1	20147	protein_coding	Rs1	retinoschisis (X-linked, juvenile) 1 (human) [Source:MGI Symbol;Acc:MGI:1336189]
ENSMUSG00000104943	20.6074	13.2715	3.73026	0.976515	3.81997	0.000133467	0.000390788	4.37229	1.35246	56.1741	20.5306	3	100404745	100407441	1		lncRNA	Gm42868	predicted gene 42868 [Source:MGI Symbol;Acc:MGI:5663005]
ENSMUSG00000102365	10.3271	13.2426	3.72711	1.14255	3.26211	0.00110586	0.0027588	2.18615	0.676229	26.1275	12.3184	1	138888179	138890641	-1		TEC	Gm37045	predicted gene, 37045 [Source:MGI Symbol;Acc:MGI:5610273]
ENSMUSG00000006219	270.882	13.1981	3.72225	0.281292	13.2327	5.68205e-40	3.48065e-38	36.0714	40.5738	555.209	451.674	4	141303373	141333407	-1	74202	protein_coding	Fblim1	filamin binding LIM protein 1 [Source:MGI Symbol;Acc:MGI:1921452]
ENSMUSG00000102674	6.22784	13.1833	3.72064	1.39381	2.6694	0.00759877	0.0160037	1.09307	0.676229	16.9829	6.15919	2	11343177	11403312	-1	77543	lncRNA	8030442B05Rik	RIKEN cDNA 8030442B05 gene [Source:MGI Symbol;Acc:MGI:1924793]
ENSMUSG00000062826	4.14597	13.1785	3.72011	1.74969	2.12615	0.0334905	0.0598147	1.09307	0	5.2255	10.2653	8	105673988	105686679	1	71903	protein_coding	Ces2f	carboxylesterase 2F [Source:MGI Symbol;Acc:MGI:1919153]
ENSMUSG00000120126	23.3755	13.1467	3.71662	0.699246	5.31519	1.06546e-07	4.5495e-07	3.82576	2.70492	41.804	45.1674	8	40577674	40598797	1		lncRNA		novel transcript
ENSMUSG00000087442	4.49066	13.1417	3.71608	1.73622	2.14032	0.0323288	0.0579649	0	1.35246	10.451	6.15919	2	172867478	172876373	-1		lncRNA	Gm14453	predicted gene 14453 [Source:MGI Symbol;Acc:MGI:3702165]
ENSMUSG00000038768	18.1989	13.1057	3.71212	0.99932	3.71464	0.00020349	0.000579683	4.37229	0.676229	43.1104	24.6368	1	180878802	180888232	1	619326	protein_coding	9130409I23Rik	RIKEN cDNA 9130409I23 gene [Source:MGI Symbol;Acc:MGI:3588271]
ENSMUSG00000046008	183.712	13.0306	3.70383	1.62307	2.28199	0.0224901	0.0421325	36.0714	16.2295	37.8849	644.662	19	58640930	58670220	1	69060	protein_coding	Pnlip	pancreatic lipase [Source:MGI Symbol;Acc:MGI:97722]
ENSMUSG00000104905	120.83	13.0097	3.70152	0.33918	10.9131	9.97416e-28	2.219e-26	16.3961	18.2582	235.147	213.519	5	13665927	13667783	-1		TEC	Gm43718	predicted gene 43718 [Source:MGI Symbol;Acc:MGI:5663855]
ENSMUSG00000079580	4.36507	13.0062	3.70113	1.64153	2.25468	0.0241534	0.0448399	0.546537	0.676229	3.91912	12.3184	17	29744981	29771359	-1	71138	protein_coding	Tmem217	transmembrane protein 217 [Source:MGI Symbol;Acc:MGI:3646280]
ENSMUSG00000097430	77.6937	12.9108	3.69051	0.405104	9.11004	8.23554e-20	9.44895e-19	10.9307	11.4959	152.846	135.502	18	37292907	37311771	-1		lncRNA	Gm10544	predicted gene 10544 [Source:MGI Symbol;Acc:MGI:3642892]
ENSMUSG00000121006	3.91255	12.8484	3.68351	1.82262	2.021	0.0432797	0.0750212	1.09307	0	10.451	4.10613	X	11945457	11952887	1		lncRNA		novel transcript, antisense to Bcorand KO:Bcor
ENSMUSG00000121300	4.08489	12.823	3.68066	1.77483	2.07381	0.0380968	0.067031	0.546537	0.676229	13.0637	2.05306	6	71270749	71279864	1	381785	lncRNA	Gm1070	predicted gene 1070 [Source:NCBI gene (formerly Entrezgene);Acc:381785]
ENSMUSG00000085776	46.9631	12.7787	3.67567	0.607791	6.04759	1.47032e-09	7.49276e-09	9.29113	4.05738	71.8506	102.653	6	50543623	50601379	1	73183	lncRNA	5430402O13Rik	RIKEN cDNA 5430402O13 gene [Source:MGI Symbol;Acc:MGI:1918631]
ENSMUSG00000105377	8.04419	12.7714	3.67485	1.21219	3.03159	0.00243273	0.00568294	1.63961	0.676229	19.5956	10.2653	5	97084672	97085191	1		TEC	Gm43148	predicted gene 43148 [Source:MGI Symbol;Acc:MGI:5663285]
ENSMUSG00000102780	9.5947	12.7402	3.67132	1.50974	2.43175	0.0150261	0.0294641	2.73268	0	27.4339	8.21225	3	106632915	106637592	1		TEC	Gm38253	predicted gene, 38253 [Source:MGI Symbol;Acc:MGI:5611481]
ENSMUSG00000113380	37.6052	12.676	3.66403	0.569826	6.43008	1.27538e-10	7.12674e-10	4.91883	6.08606	61.3996	78.0164	13	13648928	13656990	-1		lncRNA	Gm48682	predicted gene, 48682 [Source:MGI Symbol;Acc:MGI:6098306]
ENSMUSG00000114540	14.2256	12.6538	3.6615	0.889236	4.11758	3.82867e-05	0.000121017	2.73268	1.35246	26.1275	26.6898	13	117494748	117495156	-1		processed_pseudogene	Gm6421	predicted pseudogene 6421 [Source:MGI Symbol;Acc:MGI:3647311]
ENSMUSG00000082765	14.4447	12.6251	3.65822	0.864022	4.23394	2.29628e-05	7.47201e-05	2.18615	2.02869	24.8211	28.7429	2	176817256	176819502	-1		unprocessed_pseudogene	Gm14411	predicted gene 14411 [Source:MGI Symbol;Acc:MGI:3649821]
ENSMUSG00000086003	299.273	12.5952	3.6548	0.281112	13.0012	1.20385e-38	6.5055e-37	38.2576	50.041	513.405	595.388	11	94024244	94046605	1	100039440	lncRNA	B230206L02Rik	RIKEN cDNA B230206L02 gene [Source:MGI Symbol;Acc:MGI:1924598]
ENSMUSG00000087013	8.35679	12.535	3.64789	1.17367	3.1081	0.00188291	0.00449002	1.09307	1.35246	10.451	20.5306	11	85682487	85723126	-1		lncRNA	2610027K06Rik	RIKEN cDNA 2610027K06 gene [Source:MGI Symbol;Acc:MGI:1917159]
ENSMUSG00000116942	4.1784	12.5117	3.64521	1.59078	2.29146	0.0219368	0.0411907	0.546537	0.676229	5.2255	10.2653	16	20384327	20384778	-1		processed_pseudogene	Gm49744	predicted gene, 49744 [Source:MGI Symbol;Acc:MGI:6215236]
ENSMUSG00000035638	21.2258	12.4584	3.63905	1.24814	2.91559	0.0035502	0.00801899	5.46537	0.676229	13.0637	65.698	16	32597793	32617805	-1	224116	protein_coding	Muc20	mucin 20 [Source:MGI Symbol;Acc:MGI:2385039]
ENSMUSG00000048349	8.24896	12.3985	3.63209	1.29259	2.80994	0.00495504	0.0108576	0.546537	2.02869	22.2084	8.21225	14	104699112	104705435	-1	18996	protein_coding	Pou4f1	POU domain, class 4, transcription factor 1 [Source:MGI Symbol;Acc:MGI:102525]
ENSMUSG00000105283	5.948	12.306	3.62129	1.31067	2.76294	0.00572832	0.0123927	1.09307	0.676229	11.7574	10.2653	5	97057565	97070053	-1		lncRNA	Gm33370	predicted gene, 33370 [Source:MGI Symbol;Acc:MGI:5592529]
ENSMUSG00000106357	9.89297	12.2936	3.61984	1.04834	3.45291	0.000554565	0.00146413	1.63961	1.35246	22.2084	14.3714	5	97059566	97082726	1	666266	lncRNA	Gm8013	predicted gene 8013 [Source:MGI Symbol;Acc:MGI:3648644]
ENSMUSG00000108912	3.94497	12.2729	3.6174	1.64222	2.20276	0.0276118	0.0504332	0.546537	0.676229	10.451	4.10613	8	8679175	8685073	-1		TEC	E230020D15Rik	RIKEN cDNA E230020D15 gene [Source:MGI Symbol;Acc:MGI:2442650]
ENSMUSG00000116518	13.8379	12.2692	3.61696	0.920868	3.92778	8.57345e-05	0.000258258	2.18615	2.02869	32.6594	18.4776	15	99773414	99775476	1		lncRNA	Gm49494	predicted gene, 49494 [Source:MGI Symbol;Acc:MGI:6155173]
ENSMUSG00000085143	11.9895	12.2033	3.6092	0.999751	3.6101	0.000306076	0.000846572	2.18615	1.35246	15.6765	28.7429	11	95201157	95215420	1		lncRNA	Gm11520	predicted gene 11520 [Source:MGI Symbol;Acc:MGI:3650534]
ENSMUSG00000107749	9.76738	12.1784	3.60625	1.08925	3.31076	0.000930438	0.00235435	2.18615	0.676229	15.6765	20.5306	6	71253478	71256332	1		TEC	Gm44321	predicted gene, 44321 [Source:MGI Symbol;Acc:MGI:5690713]
ENSMUSG00000085772	596.139	12.1761	3.60598	0.266054	13.5535	7.54894e-42	5.46672e-40	106.028	74.3852	1107.81	1096.34	11	31739169	31774552	-1	414116	lncRNA	D630024D03Rik	RIKEN cDNA D630024D03 gene [Source:MGI Symbol;Acc:MGI:3041224]
ENSMUSG00000095040	7.76435	12.0914	3.59591	1.17028	3.07269	0.00212139	0.00501061	1.63961	0.676229	14.3701	14.3714	5	146119251	146122114	-1	69282	protein_coding	1700001J03Rik	RIKEN cDNA 1700001J03 gene [Source:MGI Symbol;Acc:MGI:1916532]
ENSMUSG00000109593	15.5611	11.9608	3.58025	0.825135	4.33898	1.43144e-05	4.76713e-05	2.73268	2.02869	28.7402	28.7429	8	80854823	80865296	-1		lncRNA	Gm45431	predicted gene 45431 [Source:MGI Symbol;Acc:MGI:5791267]
ENSMUSG00000044798	4.21082	11.9342	3.57703	1.78214	2.00715	0.0447334	0.0771596	0	1.35246	5.2255	10.2653	9	38737841	38741596	1	258812	protein_coding	Or8b56	olfactory receptor family 8 subfamily B member 56 [Source:MGI Symbol;Acc:MGI:3030757]
ENSMUSG00000030001	82.1748	11.9016	3.57309	0.391969	9.11573	7.81435e-20	8.98876e-19	12.5703	12.8484	141.088	162.192	6	85993153	85997978	1	26910	protein_coding	Figla	folliculogenesis specific basic helix-loop-helix [Source:MGI Symbol;Acc:MGI:1349421]
ENSMUSG00000085335	4.03847	11.899	3.57277	1.73538	2.05878	0.0395155	0.0692751	0.546537	0.676229	2.61275	12.3184	2	83568126	83590209	-1		lncRNA	Gm13684	predicted gene 13684 [Source:MGI Symbol;Acc:MGI:3649340]
ENSMUSG00000065591	33.1905	11.7555	3.55526	0.651023	5.46103	4.73371e-08	2.08039e-07	4.91883	5.40984	44.4167	78.0164	11	23429561	23429667	-1	115487847	snRNA	Gm22753	predicted gene, 22753 [Source:MGI Symbol;Acc:MGI:5452530]
ENSMUSG00000029660	35.4974	11.7379	3.5531	0.805475	4.41119	1.02806e-05	3.49867e-05	7.10498	4.05738	97.9781	32.849	5	149363125	149394444	1	75860	protein_coding	Tex26	testis expressed 26 [Source:MGI Symbol;Acc:MGI:1923110]
ENSMUSG00000040966	260.237	11.7167	3.5505	0.272687	13.0204	9.36371e-39	5.10636e-37	44.2695	37.1926	444.167	515.319	17	12803019	12847375	1	20518	protein_coding	Slc22a2	solute carrier family 22 (organic cation transporter), member 2 [Source:MGI Symbol;Acc:MGI:1335072]
ENSMUSG00000120231	9.03502	11.7153	3.55033	1.34289	2.6438	0.00819808	0.0171568	2.73268	0	16.9829	16.4245	3	90416394	90417489	1		lncRNA		novel transcript, antisense to KO:AC160552.1and Chtop
ENSMUSG00000054589	42.8887	11.6774	3.54564	0.632081	5.60948	2.0294e-08	9.26727e-08	8.74459	4.73361	100.591	57.4858	18	62313187	62337877	1	225609	lncRNA	Gm9949	predicted gene 9949 [Source:MGI Symbol;Acc:MGI:3647947]
ENSMUSG00000112388	6.24627	11.6707	3.54482	1.64186	2.15903	0.0308477	0.0556783	0	2.02869	6.53187	16.4245	12	76593745	76594717	-1		lncRNA	AI463170	expressed sequence AI463170 [Source:MGI Symbol;Acc:MGI:2144839]
ENSMUSG00000120909	5.40231	11.6593	3.54341	1.55621	2.27694	0.0227897	0.0426535	1.63961	0	11.7574	8.21225	X	102067627	102070872	-1	105243712	lncRNA	Gm39529	predicted gene, 39529 [Source:NCBI gene (formerly Entrezgene);Acc:105243712]
ENSMUSG00000072884	9.37971	11.6448	3.54162	1.08135	3.27519	0.00105591	0.00264488	1.63961	1.35246	22.2084	12.3184	12	100154227	100159799	1	100038378	lncRNA	Gm10433	predicted gene 10433 [Source:MGI Symbol;Acc:MGI:3642010]
ENSMUSG00000021239	17.4744	11.6432	3.54141	0.954907	3.70865	0.000208371	0.000592323	1.63961	4.05738	45.7231	18.4776	12	84616536	84642231	1	12677	protein_coding	Vsx2	visual system homeobox 2 [Source:MGI Symbol;Acc:MGI:88401]
ENSMUSG00000034829	23.5477	11.6322	3.54005	1.21477	2.91416	0.00356644	0.00804958	2.18615	5.40984	78.3825	8.21225	8	72013199	72019245	-1	234404	protein_coding	Nxnl1	nucleoredoxin-like 1 [Source:MGI Symbol;Acc:MGI:1924446]
ENSMUSG00000085049	3.80505	11.6159	3.53803	1.5919	2.22252	0.0262484	0.0482236	0.546537	0.676229	7.83825	6.15919	7	112126179	112134890	-1	102636183	lncRNA	Parvaos	parvin, alpha, opposite strand [Source:MGI Symbol;Acc:MGI:2445046]
ENSMUSG00000085633	3.80505	11.6159	3.53803	1.5919	2.22252	0.0262484	0.0482236	0.546537	0.676229	7.83825	6.15919	2	122574858	122580334	-1	75915	lncRNA	Bloc1s6os	biogenesis of lysosomal organelles complex-1, subunit 6, pallidin, opposite strand [Source:MGI Symbol;Acc:MGI:1923165]
ENSMUSG00000120686	14.8288	11.5853	3.53422	0.882034	4.0069	6.15208e-05	0.000189369	3.27922	1.35246	30.0466	24.6368	4	40720153	40722277	-1		lncRNA		novel transcript
ENSMUSG00000020907	62.2898	11.5405	3.52864	0.957311	3.68599	0.000227817	0.000643959	9.83766	10.1434	202.488	26.6898	11	67586152	67594159	1	19674	protein_coding	Rcvrn	recoverin [Source:MGI Symbol;Acc:MGI:97883]
ENSMUSG00000074151	365.784	11.5357	3.52804	0.284636	12.3949	2.78557e-35	1.15337e-33	68.8636	47.3361	671.477	675.458	8	95160984	95253900	1	434341	protein_coding	Nlrc5	NLR family, CARD domain containing 5 [Source:MGI Symbol;Acc:MGI:3612191]
ENSMUSG00000087222	13.4974	11.501	3.52369	0.902355	3.90499	9.42301e-05	0.000282233	1.63961	2.70492	20.902	28.7429	2	75535114	75546239	1		lncRNA	E030042O20Rik	RIKEN cDNA E030042O20 gene [Source:MGI Symbol;Acc:MGI:2444099]
ENSMUSG00000119993	46.0349	11.4782	3.52082	0.687517	5.12107	3.0381e-07	1.239e-06	6.55844	8.11475	48.3359	121.131	3	152408303	152416205	1		lncRNA		novel transcript
ENSMUSG00000085852	4.02415	11.471	3.51992	1.76299	1.99657	0.0458721	0.0788198	0	1.35246	6.53187	8.21225	2	93233892	93248175	1	639658	lncRNA	Gm13807	predicted gene 13807 [Source:MGI Symbol;Acc:MGI:3650023]
ENSMUSG00000094707	84.9825	11.4356	3.51546	0.383593	9.16455	4.97543e-20	5.82431e-19	13.1169	14.2008	146.314	166.298	19	35812617	35901978	-1	329056	lncRNA	A830019P07Rik	RIKEN cDNA A830019P07 gene [Source:MGI Symbol;Acc:MGI:3028035]
ENSMUSG00000028607	2640.14	11.4166	3.51306	0.204046	17.217	1.97924e-66	1.26438e-63	471.115	378.688	4723.85	4986.89	4	107761178	107780807	-1	12896	protein_coding	Cpt2	carnitine palmitoyltransferase 2 [Source:MGI Symbol;Acc:MGI:109176]
ENSMUSG00000022304	265.98	11.4093	3.51214	0.355761	9.87218	5.49563e-23	8.20537e-22	54.1071	31.1066	471.601	507.107	15	39631883	39720866	-1	64705	protein_coding	Dpys	dihydropyrimidinase [Source:MGI Symbol;Acc:MGI:1928679]
ENSMUSG00000119953	48.1876	11.3776	3.50812	0.515567	6.80439	1.01475e-11	6.22455e-11	8.19805	7.43852	103.204	73.9103	1	189902456	189912926	1		lncRNA		novel transcript
ENSMUSG00000100000	7.42343	11.3701	3.50717	1.18237	2.96622	0.00301484	0.00691543	1.09307	1.35246	16.9829	10.2653	10	65956303	66090002	-1		lncRNA	1700023F02Rik	RIKEN cDNA 1700023F02 gene [Source:MGI Symbol;Acc:MGI:1916683]
ENSMUSG00000007122	733.653	11.3586	3.50572	0.234792	14.9312	2.06632e-50	3.42225e-48	133.355	103.463	1289.39	1408.4	1	172037461	172047435	-1	12372	protein_coding	Casq1	calsequestrin 1 [Source:MGI Symbol;Acc:MGI:1309468]
ENSMUSG00000117960	6.05959	11.354	3.50513	1.60099	2.18935	0.0285712	0.0519891	0	2.02869	7.83825	14.3714	18	76704983	76720565	-1	102634325	lncRNA	Gm31933	predicted gene, 31933 [Source:MGI Symbol;Acc:MGI:5591092]
ENSMUSG00000028801	59.4775	11.3356	3.50279	0.442402	7.91766	2.42017e-15	1.98213e-14	10.3842	8.79098	105.816	112.918	4	135222101	135265114	1	78806	protein_coding	Stpg1	sperm tail PG rich repeat containing 1 [Source:MGI Symbol;Acc:MGI:1926056]
ENSMUSG00000105402	101.674	11.319	3.50067	0.450085	7.77781	7.37926e-15	5.85075e-14	21.8615	10.8197	193.343	180.67	5	64751135	64768077	-1	100042198	lncRNA	Gm3716	predicted gene 3716 [Source:MGI Symbol;Acc:MGI:3781892]
ENSMUSG00000023041	109.672	11.3136	3.49999	1.54318	2.26804	0.023327	0.0435133	24.0476	11.4959	27.4339	375.711	15	101584458	101588722	-1	16688	protein_coding	Krt6b	keratin 6B [Source:MGI Symbol;Acc:MGI:1333768]
ENSMUSG00000000204	20.5369	11.295	3.49761	1.65985	2.10718	0.0351018	0.062313	6.55844	0	7.83825	67.7511	11	83066012	83081042	1	20558	protein_coding	Slfn4	schlafen 4 [Source:MGI Symbol;Acc:MGI:1329010]
ENSMUSG00000043068	1611.46	11.2412	3.49072	0.231322	15.0903	1.87562e-51	3.42338e-49	299.502	226.537	3066.06	2853.76	8	125466996	125478571	-1	69627	protein_coding	Fam89a	family with sequence similarity 89, member A [Source:MGI Symbol;Acc:MGI:1916877]
ENSMUSG00000058354	27.6272	11.174	3.48207	1.16223	2.99602	0.00273531	0.00631555	4.91883	4.05738	9.14462	92.3878	15	101598345	101602742	-1	16687	protein_coding	Krt6a	keratin 6A [Source:MGI Symbol;Acc:MGI:1100845]
ENSMUSG00000105813	11.4332	11.1155	3.4745	1.1547	3.00902	0.00262094	0.00608446	0.546537	3.38115	27.4339	14.3714	3	121217885	121221223	-1		TEC	Gm42928	predicted gene 42928 [Source:MGI Symbol;Acc:MGI:5663065]
ENSMUSG00000068457	50.1857	11.0475	3.46564	1.1755	2.94823	0.00319595	0.00727951	9.29113	7.43852	173.748	10.2653	Y	1096861	1245759	-1	22290	protein_coding	Uty	ubiquitously transcribed tetratricopeptide repeat containing, Y-linked [Source:MGI Symbol;Acc:MGI:894810]
ENSMUSG00000053012	1333.07	10.9892	3.45802	0.190902	18.1141	2.46745e-73	2.45196e-70	239.93	204.221	2385.44	2502.68	6	71248661	71262303	1	57896	protein_coding	Krcc1	lysine-rich coiled-coil 1 [Source:MGI Symbol;Acc:MGI:1889377]
ENSMUSG00000046814	19.8618	10.964	3.4547	0.719777	4.79967	1.58925e-06	5.95205e-06	3.27922	3.38115	37.8849	34.9021	2	118998254	119002871	1	320415	protein_coding	Gchfr	GTP cyclohydrolase I feedback regulator [Source:MGI Symbol;Acc:MGI:2443977]
ENSMUSG00000058542	8.69409	10.9499	3.45285	1.14459	3.01668	0.00255563	0.00594674	2.18615	0.676229	19.5956	12.3184	17	6182129	6182680	-1		processed_pseudogene	Gm15590	predicted gene 15590 [Source:MGI Symbol;Acc:MGI:3831433]
ENSMUSG00000100865	10.9954	10.925	3.44956	0.983981	3.50572	0.00045538	0.00122138	1.63961	2.02869	15.6765	24.6368	17	71159752	71183307	1		transcribed_processed_pseudogene	Gm9320	predicted gene 9320 [Source:MGI Symbol;Acc:MGI:3645000]
ENSMUSG00000086224	12.7974	10.9141	3.44812	0.899872	3.83179	0.000127215	0.000373545	1.63961	2.70492	22.2084	24.6368	3	5242646	5285901	-1		lncRNA	2700069I18Rik	RIKEN cDNA 2700069I18 gene [Source:MGI Symbol;Acc:MGI:1919858]
ENSMUSG00000069223	3.66513	10.9095	3.44751	1.61748	2.13141	0.0330554	0.0591204	0.546537	0.676229	5.2255	8.21225	13	55922949	55932318	-1	78111	lncRNA	4930451E10Rik	RIKEN cDNA 4930451E10 gene [Source:MGI Symbol;Acc:MGI:1925361]
ENSMUSG00000097015	3.66513	10.9095	3.44751	1.61748	2.13141	0.0330554	0.0591204	0.546537	0.676229	5.2255	8.21225	7	98909688	98916425	-1	381967	lncRNA	Gm26705	predicted gene, 26705 [Source:MGI Symbol;Acc:MGI:5477199]
ENSMUSG00000111104	3.66513	10.9095	3.44751	1.61748	2.13141	0.0330554	0.0591204	0.546537	0.676229	5.2255	8.21225	10	92058866	92059336	-1		processed_pseudogene	Gm8512	predicted gene 8512 [Source:MGI Symbol;Acc:MGI:3648240]
ENSMUSG00000071561	25.7243	10.9089	3.44743	1.17614	2.93115	0.00337712	0.00765545	7.10498	1.35246	14.3701	80.0695	16	36179744	36188110	-1	100034684	protein_coding	Cstdc5	cystatin domain containing 5 [Source:MGI Symbol;Acc:MGI:3696883]
ENSMUSG00000025076	592.686	10.7328	3.42395	0.217687	15.7288	9.60339e-56	2.52611e-53	110.4	91.291	1111.73	1057.33	19	56385561	56430776	1	12369	protein_coding	Casp7	caspase 7 [Source:MGI Symbol;Acc:MGI:109383]
ENSMUSG00000114243	43.0339	10.7026	3.41988	0.52309	6.53785	6.24087e-11	3.56875e-10	6.0119	8.79098	73.157	84.1756	14	6103495	6132917	1		lncRNA	Gm48163	predicted gene, 48163 [Source:MGI Symbol;Acc:MGI:6097535]
ENSMUSG00000097875	8.55417	10.6765	3.41637	1.12322	3.0416	0.00235326	0.00552108	2.18615	0.676229	16.9829	14.3714	15	38866680	38869580	-1		lncRNA	Gm26704	predicted gene, 26704 [Source:MGI Symbol;Acc:MGI:5477198]
ENSMUSG00000024388	55.4318	10.6609	3.41426	0.537119	6.35662	2.06242e-10	1.13092e-09	10.9307	8.11475	126.718	75.9633	18	32092287	32170014	-1	17922	protein_coding	Myo7b	myosin VIIB [Source:MGI Symbol;Acc:MGI:107709]
ENSMUSG00000112188	5.56066	10.6594	3.41405	1.51925	2.2472	0.0246274	0.0455637	0.546537	1.35246	3.91912	16.4245	10	95566045	95575218	1	102641383	lncRNA	Gm47708	predicted gene, 47708 [Source:MGI Symbol;Acc:MGI:6096827]
ENSMUSG00000112117	157.905	10.6413	3.4116	0.303399	11.2446	2.46165e-29	6.27231e-28	28.9665	25.0205	271.726	305.906	10	91906899	92001132	-1	110333	lncRNA	Rmst	rhabdomyosarcoma 2 associated transcript (non-coding RNA) [Source:MGI Symbol;Acc:MGI:1099806]
ENSMUSG00000031789	56.8267	10.6395	3.41136	1.11358	3.06341	0.00218831	0.00515641	11.4773	8.11475	193.343	14.3714	8	95965673	96033213	-1	333329	protein_coding	Cngb1	cyclic nucleotide gated channel beta 1 [Source:MGI Symbol;Acc:MGI:2664102]
ENSMUSG00000029491	118.902	10.6362	3.41091	0.834224	4.08872	4.33765e-05	0.000136238	24.0476	16.9057	371.01	63.645	5	108536257	108580263	1	18587	protein_coding	Pde6b	phosphodiesterase 6B, cGMP, rod receptor, beta polypeptide [Source:MGI Symbol;Acc:MGI:97525]
ENSMUSG00000110916	109.369	10.6245	3.40932	0.353021	9.65755	4.56639e-22	6.25413e-21	18.5823	18.9344	180.28	219.678	9	50143823	50144482	-1	71873	lncRNA	2310003N18Rik	RIKEN cDNA 2310003N18 gene [Source:MGI Symbol;Acc:MGI:1919123]
ENSMUSG00000021391	29.5648	10.6004	3.40604	0.602177	5.65622	1.54745e-08	7.13936e-08	5.46537	4.73361	58.7869	49.2735	13	49617499	49806261	-1	66336	protein_coding	Cenpp	centromere protein P [Source:MGI Symbol;Acc:MGI:1913586]
ENSMUSG00000087424	18.2827	10.583	3.40368	0.935745	3.6374	0.000275402	0.000768386	1.09307	5.40984	37.8849	28.7429	X	12907989	12911536	1	70489	lncRNA	5730405O15Rik	RIKEN cDNA 5730405O15 gene [Source:MGI Symbol;Acc:MGI:1917739]
ENSMUSG00000115200	6.91016	10.5592	3.40044	1.23131	2.76165	0.00575104	0.0124328	1.09307	1.35246	16.9829	8.21225	15	55786798	55824302	1		lncRNA	Gm46516	predicted gene, 46516 [Source:MGI Symbol;Acc:MGI:5826153]
ENSMUSG00000005994	40.0155	10.5118	3.39393	0.820205	4.13791	3.50486e-05	0.000111313	7.65152	6.08606	31.353	114.972	4	80752360	80769956	1	22178	protein_coding	Tyrp1	tyrosinase-related protein 1 [Source:MGI Symbol;Acc:MGI:98881]
ENSMUSG00000119970	16.2005	10.4892	3.39084	1.02365	3.31248	0.000924713	0.00234183	1.09307	4.73361	40.4976	18.4776	14	119174209	119175174	-1		lncRNA		novel transcript
ENSMUSG00000055044	2641.48	10.4012	3.37867	0.202808	16.6595	2.58336e-62	1.28357e-59	514.291	411.824	4847.96	4791.85	19	40209617	40260286	-1	54132	protein_coding	Pdlim1	PDZ and LIM domain 1 (elfin) [Source:MGI Symbol;Acc:MGI:1860611]
ENSMUSG00000109702	12.0507	10.3649	3.37364	0.952965	3.54015	0.000399903	0.00108511	1.63961	2.70492	27.4339	16.4245	7	45621836	45623414	1		processed_pseudogene	Gm45674	predicted gene 45674 [Source:MGI Symbol;Acc:MGI:5791510]
ENSMUSG00000047034	9.9361	10.35	3.37155	1.24459	2.70898	0.00674907	0.0143425	2.18615	1.35246	30.0466	6.15919	15	101013636	101017921	1	208258	protein_coding	Ankrd33	ankyrin repeat domain 33 [Source:MGI Symbol;Acc:MGI:2443398]
ENSMUSG00000058579	96.3044	10.311	3.36612	1.68238	2.0008	0.0454138	0.0781675	27.8734	6.08606	24.8211	326.437	4	141542273	141553471	-1	13706	protein_coding	Cela2a	chymotrypsin-like elastase family, member 2A [Source:MGI Symbol;Acc:MGI:95316]
ENSMUSG00000097309	12.3166	10.2922	3.36348	0.963594	3.49055	0.00048202	0.00128589	1.09307	3.38115	22.2084	22.5837	10	84454205	84458442	-1		lncRNA	Gm17249	predicted gene, 17249 [Source:MGI Symbol;Acc:MGI:4936883]
ENSMUSG00000024331	171.398	10.2521	3.35785	0.348098	9.64628	5.0969e-22	6.94881e-21	33.8853	27.0492	361.866	262.792	18	20163690	20192611	-1	13506	protein_coding	Dsc2	desmocollin 2 [Source:MGI Symbol;Acc:MGI:103221]
ENSMUSG00000078897	37.2184	10.2412	3.35632	0.532366	6.30454	2.89056e-10	1.56867e-09	7.10498	6.08606	67.9315	67.7511	2	175264093	175277600	-1	100043915	protein_coding	Gm4724	predicted gene 4724 [Source:MGI Symbol;Acc:MGI:3782904]
ENSMUSG00000006204	6.77024	10.2405	3.35621	1.19319	2.81281	0.00491104	0.0107678	1.09307	1.35246	14.3701	10.2653	7	130776131	130908180	1	71395	protein_coding	Cdcp3	CUB domain containing protein 3 [Source:MGI Symbol;Acc:MGI:1918645]
ENSMUSG00000054446	66.3329	10.2225	3.35368	1.11465	3.00874	0.00262336	0.00608849	18.0357	5.40984	22.2084	219.678	6	30639217	30645362	1	109697	protein_coding	Cpa1	carboxypeptidase A1, pancreatic [Source:MGI Symbol;Acc:MGI:88478]
ENSMUSG00000044854	5.09381	10.2059	3.35133	1.50679	2.22415	0.0261382	0.0480731	0.546537	1.35246	14.3701	4.10613	1	183765227	183766498	-1	73363	protein_coding	1700056E22Rik	RIKEN cDNA 1700056E22 gene [Source:MGI Symbol;Acc:MGI:1920613]
ENSMUSG00000054169	202.264	10.161	3.34497	0.28385	11.7843	4.70435e-32	1.49994e-30	40.4437	31.7828	377.542	359.286	7	24476631	24484082	1	26366	protein_coding	Ceacam10	CEA cell adhesion molecule 10 [Source:MGI Symbol;Acc:MGI:1347248]
ENSMUSG00000110433	5.14056	10.1593	3.34473	1.3765	2.42989	0.0151036	0.029603	0.546537	1.35246	10.451	8.21225	8	75764062	75771874	-1		lncRNA	Gm45820	predicted gene 45820 [Source:MGI Symbol;Acc:MGI:5804935]
ENSMUSG00000011463	59.6599	10.0847	3.3341	1.30245	2.55986	0.0104714	0.0213341	15.303	6.08606	7.83825	209.412	3	20302428	20329897	-1	76703	protein_coding	Cpb1	carboxypeptidase B1 (tissue) [Source:MGI Symbol;Acc:MGI:1923953]
ENSMUSG00000117900	20.2176	10.0832	3.33388	0.704931	4.72938	2.25211e-06	8.31272e-06	3.27922	4.05738	36.5785	36.9551	19	44214235	44235009	-1		lncRNA	Gm50323	predicted gene, 50323 [Source:MGI Symbol;Acc:MGI:6303185]
ENSMUSG00000069170	100.761	10.0803	3.33347	0.391064	8.5241	1.53999e-17	1.4754e-16	16.3961	20.2869	210.326	156.033	13	81243187	81781273	-1	110789	protein_coding	Adgrv1	adhesion G protein-coupled receptor V1 [Source:MGI Symbol;Acc:MGI:1274784]
ENSMUSG00000120187	26.4418	10.0789	3.33326	0.731025	4.55971	5.12238e-06	1.81326e-05	4.91883	4.73361	65.3187	30.7959	4	141391508	141393297	1		lncRNA		novel transcript, antisense to KO:Plekhm2and Plekhm2
ENSMUSG00000061039	17.9306	10.067	3.33157	0.794446	4.19357	2.74595e-05	8.85055e-05	4.37229	2.02869	36.5785	28.7429	9	38663595	38671413	1	258783	protein_coding	Or8b53	olfactory receptor family 8 subfamily B member 53 [Source:MGI Symbol;Acc:MGI:3030754]
ENSMUSG00000015533	55.3398	10.0664	3.33148	0.444269	7.49879	6.4408e-14	4.72158e-13	9.83766	10.1434	96.6717	104.706	13	114969617	115068636	-1	16398	protein_coding	Itga2	integrin alpha 2 [Source:MGI Symbol;Acc:MGI:96600]
ENSMUSG00000108057	9.81084	10.0603	3.3306	1.22043	2.72903	0.00635206	0.0135973	2.73268	0.676229	9.14462	26.6898	6	77300889	77301788	-1		TEC	Gm44234	predicted gene, 44234 [Source:MGI Symbol;Acc:MGI:5690626]
ENSMUSG00000096959	3.29179	10.0234	3.3253	1.676	1.98407	0.0472482	0.0807576	0.546537	0.676229	7.83825	4.10613	16	10996040	11010156	1	105246071	lncRNA	4930509G22Rik	RIKEN cDNA 4930509G22 gene [Source:MGI Symbol;Acc:MGI:1914984]
ENSMUSG00000109936	11.5518	10.0101	3.32339	0.920674	3.60973	0.000306514	0.000847522	2.18615	2.02869	23.5147	18.4776	7	141836947	141844155	1		lncRNA	Gm45889	predicted gene 45889 [Source:MGI Symbol;Acc:MGI:5805004]
ENSMUSG00000059493	556.234	9.97844	3.31881	0.258028	12.8622	7.3427e-38	3.70166e-36	102.202	100.758	1153.53	868.446	X	160616292	160942726	-1	195727	protein_coding	Nhs	NHS actin remodeling regulator [Source:MGI Symbol;Acc:MGI:2684894]
ENSMUSG00000001542	2827.79	9.9487	3.31451	0.165486	20.029	3.08045e-89	1.102e-85	512.105	521.373	5420.15	4857.55	13	75854876	75920483	1	192657	protein_coding	Ell2	elongation factor for RNA polymerase II 2 [Source:MGI Symbol;Acc:MGI:2183438]
ENSMUSG00000101514	8.52585	9.92203	3.31063	1.13097	2.92726	0.0034196	0.00774356	1.09307	2.02869	10.451	20.5306	1	27923059	27941903	1		lncRNA	Gm5524	predicted gene 5524 [Source:MGI Symbol;Acc:MGI:3646041]
ENSMUSG00000121255	5.01497	9.9211	3.3105	1.5108	2.19123	0.0284352	0.0517522	1.09307	0.676229	3.91912	14.3714	2	37320937	37321778	1		lncRNA		novel transcript, antisense to Zbtb6
ENSMUSG00000024225	29.5161	9.90278	3.30783	1.43049	2.31237	0.020757	0.0392143	6.0119	4.73361	2.61275	104.706	17	28777123	28779740	-1	109791	protein_coding	Clps	colipase, pancreatic [Source:MGI Symbol;Acc:MGI:88421]
ENSMUSG00000103608	27.6339	9.89909	3.3073	0.665797	4.96742	6.78488e-07	2.65096e-06	6.55844	3.38115	43.1104	57.4858	5	35548017	35549256	-1		TEC	4930442P19Rik	RIKEN cDNA 4930442P19 gene [Source:MGI Symbol;Acc:MGI:2447822]
ENSMUSG00000063548	15.2964	9.89114	3.30614	1.08131	3.05754	0.00223164	0.00525366	2.18615	3.38115	10.451	45.1674	15	85395013	85395420	1		processed_pseudogene	Gm4825	predicted pseudogene 4825 [Source:MGI Symbol;Acc:MGI:3647768]
ENSMUSG00000082284	25.5374	9.76359	3.28741	0.65951	4.98463	6.20804e-07	2.43623e-06	6.0119	3.38115	49.6422	43.1143	X	100868121	100868530	1		processed_pseudogene	H3f3a-ps1	H3.3 histone A, pseudogene 1 [Source:MGI Symbol;Acc:MGI:1101782]
ENSMUSG00000109857	106.935	9.73053	3.28252	0.386995	8.48207	2.21217e-17	2.08808e-16	23.5011	16.2295	215.552	172.457	16	13265767	13285110	1	118027462	lncRNA	Gm53058	predicted gene 53058 [Source:MGI Symbol;Acc:MGI:6435685]
ENSMUSG00000084887	7.94774	9.69392	3.27708	1.1844	2.76687	0.00565977	0.0122562	2.18615	0.676229	10.451	18.4776	11	118757083	118758046	-1		lncRNA	Gm11749	predicted gene 11749 [Source:MGI Symbol;Acc:MGI:3652041]
ENSMUSG00000021553	11.0061	9.68666	3.276	0.973499	3.36518	0.000764935	0.0019653	2.73268	1.35246	23.5147	16.4245	13	58693213	58758691	-1	114304	protein_coding	Slc28a3	solute carrier family 28 (sodium-coupled nucleoside transporter), member 3 [Source:MGI Symbol;Acc:MGI:2137361]
ENSMUSG00000120274	6.44365	9.67223	3.27385	1.20208	2.72349	0.00645954	0.013801	1.09307	1.35246	13.0637	10.2653	17	45885011	45886344	1		lncRNA		novel transcript
ENSMUSG00000119948	5.17299	9.6633	3.27252	1.64489	1.98951	0.0466453	0.0799257	0	2.02869	10.451	8.21225	14	103584323	103597922	1	102638120	lncRNA	Gm34758	predicted gene, 34758 [Source:NCBI gene (formerly Entrezgene);Acc:102638120]
ENSMUSG00000069270	27.3254	9.6366	3.26852	0.612403	5.33721	9.43884e-08	4.04971e-07	5.46537	4.73361	45.7231	53.3796	13	23865450	23867931	-1	319164	protein_coding	H2ac6	H2A clustered histone 6 [Source:MGI Symbol;Acc:MGI:2448287]
ENSMUSG00000040666	729.728	9.61163	3.26478	0.303576	10.7544	5.64972e-27	1.18333e-25	168.333	106.168	1332.5	1311.91	16	96001650	96030135	1	50795	protein_coding	Sh3bgr	SH3-binding domain glutamic acid-rich protein [Source:MGI Symbol;Acc:MGI:1354740]
ENSMUSG00000118259	9.76786	9.59711	3.2626	1.0444	3.1239	0.00178471	0.0042758	1.09307	2.70492	20.902	14.3714	18	47670802	47851703	1	328953	lncRNA	Gm5095	predicted gene 5095 [Source:MGI Symbol;Acc:MGI:3779458]
ENSMUSG00000058743	392.271	9.59249	3.26191	0.341733	9.5452	1.35844e-21	1.78402e-20	92.9113	54.7746	745.94	675.458	7	45465884	45474206	-1	211480	protein_coding	Kcnj14	potassium inwardly-rectifying channel, subfamily J, member 14 [Source:MGI Symbol;Acc:MGI:2384820]
ENSMUSG00000097021	8.63712	9.585	3.26078	1.55114	2.10218	0.0355373	0.0629673	0	3.38115	20.902	10.2653	9	75317466	75324991	1	71274	lncRNA	4933433G15Rik	RIKEN cDNA 4933433G15 gene [Source:MGI Symbol;Acc:MGI:1918524]
ENSMUSG00000025257	78.2648	9.56989	3.2585	0.415468	7.84297	4.40019e-15	3.55172e-14	15.8496	13.5246	121.493	162.192	X	150787578	150799291	-1	66611	protein_coding	Ribc1	RIB43A domain with coiled-coils 1 [Source:MGI Symbol;Acc:MGI:1913861]
ENSMUSG00000086587	1563.99	9.55491	3.25624	0.243052	13.3973	6.26989e-41	4.13836e-39	332.294	259.672	2561.8	3102.18	4	14929851	14953031	1	100038514	protein_coding	Gm11837	predicted gene 11837 [Source:MGI Symbol;Acc:MGI:3702175]
ENSMUSG00000034452	66.8547	9.54243	3.25436	0.770913	4.22143	2.42757e-05	7.87487e-05	12.0238	13.5246	194.65	47.2205	9	64830143	64858889	-1	214111	protein_coding	Slc24a1	solute carrier family 24 (sodium/potassium/calcium exchanger), member 1 [Source:MGI Symbol;Acc:MGI:2384871]
ENSMUSG00000021496	772.249	9.53427	3.25312	0.259131	12.554	3.78052e-36	1.67382e-34	157.403	135.246	1203.17	1593.18	13	55875181	55924643	1	72562	protein_coding	Pcbd2	pterin 4 alpha carbinolamine dehydratase/dimerization cofactor of hepatocyte nuclear factor 1 alpha (TCF1) 2 [Source:MGI Symbol;Acc:MGI:1919812]
ENSMUSG00000043263	9.56342	9.51859	3.25075	1.37355	2.36668	0.0179486	0.0345138	2.18615	1.35246	3.91912	30.7959	1	173458483	173475494	1	236312	protein_coding	Ifi209	interferon activated gene 209 [Source:MGI Symbol;Acc:MGI:2138243]
ENSMUSG00000105406	369.758	9.50405	3.24854	0.240711	13.4956	1.65995e-41	1.14639e-39	77.6082	62.8893	689.766	648.768	5	113208379	113208859	1	108169063	processed_pseudogene	Gm43247	predicted gene 43247 [Source:MGI Symbol;Acc:MGI:5663384]
ENSMUSG00000087507	7.80781	9.47456	3.24406	1.2582	2.57833	0.00992788	0.020339	2.18615	0.676229	7.83825	20.5306	11	18963817	18965154	1		lncRNA	Gm16141	predicted gene 16141 [Source:MGI Symbol;Acc:MGI:3802122]
ENSMUSG00000085201	6.21023	9.45303	3.24078	1.3963	2.32098	0.0202878	0.0384456	1.09307	1.35246	18.2892	4.10613	2	38713269	38742382	1		lncRNA	Nr6a1os	nuclear receptor subfamily 6, group A, member 1, opposite strand [Source:MGI Symbol;Acc:MGI:3649430]
ENSMUSG00000048699	7.69999	9.43728	3.23837	1.17618	2.75331	0.00589966	0.0127187	1.63961	1.35246	19.5956	8.21225	15	101460791	101471385	-1	239673	protein_coding	Krt90	keratin 90 [Source:MGI Symbol;Acc:MGI:3045312]
ENSMUSG00000022129	84.8003	9.41913	3.23559	0.803329	4.02773	5.63171e-05	0.000174432	17.4892	14.877	52.255	254.58	14	118250202	118289656	-1	13190	protein_coding	Dct	dopachrome tautomerase [Source:MGI Symbol;Acc:MGI:102563]
ENSMUSG00000089829	4.59487	9.40233	3.23302	1.4242	2.27006	0.0232038	0.0433016	1.09307	0.676229	10.451	6.15919	1	165608644	165616936	1		lncRNA	Gm16565	predicted gene 16565 [Source:MGI Symbol;Acc:MGI:4414985]
ENSMUSG00000120139	67.4738	9.39256	3.23152	0.400454	8.06964	7.05061e-16	5.98833e-15	13.1169	12.8484	122.799	121.131	19	37665830	37686160	-1		lncRNA		novel transcript, antisense to Exoc6and Cyp26c1
ENSMUSG00000085126	39.5808	9.374	3.22867	0.638548	5.05626	4.27563e-07	1.7113e-06	10.9307	4.05738	65.3187	78.0164	11	121693933	121701145	1		lncRNA	Gm12589	predicted gene 12589 [Source:MGI Symbol;Acc:MGI:3650371]
ENSMUSG00000073598	7.96583	9.37226	3.2284	1.09398	2.95105	0.00316691	0.00722165	1.09307	2.02869	14.3701	14.3714	18	35836278	35863922	1	73449	protein_coding	Smim33	small integral membrane protein 33 [Source:MGI Symbol;Acc:MGI:1920699]
ENSMUSG00000025429	773.064	9.3653	3.22733	0.216969	14.8746	4.81835e-50	7.69517e-48	152.484	146.066	1531.07	1262.63	18	77877614	77970579	1	19201	protein_coding	Pstpip2	proline-serine-threonine phosphatase-interacting protein 2 [Source:MGI Symbol;Acc:MGI:1335088]
ENSMUSG00000087400	10.6795	9.35821	3.22623	0.975664	3.30671	0.000944002	0.00238561	2.73268	1.35246	22.2084	16.4245	10	24425063	24473006	-1		lncRNA	Gm15270	predicted gene 15270 [Source:MGI Symbol;Acc:MGI:3705149]
ENSMUSG00000103377	7.57439	9.28811	3.21538	1.15917	2.77387	0.00553933	0.0120187	2.18615	0.676229	13.0637	14.3714	1	3435954	3438772	-1		TEC	Gm37180	predicted gene, 37180 [Source:MGI Symbol;Acc:MGI:5610408]
ENSMUSG00000097194	29.8136	9.18176	3.19877	0.653863	4.89211	9.97611e-07	3.82842e-06	3.82576	8.11475	60.0932	47.2205	8	95149524	95161731	-1		lncRNA	9330175E14Rik	RIKEN cDNA 9330175E14 gene [Source:MGI Symbol;Acc:MGI:2443913]
ENSMUSG00000048922	14.004	9.13809	3.19189	0.920511	3.46752	0.000525281	0.0013934	2.73268	2.70492	15.6765	34.9021	14	67913780	67953290	-1	108912	protein_coding	Cdca2	cell division cycle associated 2 [Source:MGI Symbol;Acc:MGI:1919787]
ENSMUSG00000034739	9.62827	9.07835	3.18243	1.39472	2.28177	0.0225031	0.0421435	1.09307	2.70492	3.91912	30.7959	9	44013026	44020484	1	259172	protein_coding	Mfrp	membrane frizzled-related protein [Source:MGI Symbol;Acc:MGI:2385957]
ENSMUSG00000021396	19.514	9.05236	3.17829	0.830214	3.82828	0.000129041	0.000378633	3.82576	4.05738	49.6422	20.5306	13	51325058	51329224	1	75124	protein_coding	Nxnl2	nucleoredoxin-like 2 [Source:MGI Symbol;Acc:MGI:1922374]
ENSMUSG00000117255	13.6628	9.04714	3.17746	0.912306	3.48289	0.000496029	0.00132129	2.18615	3.38115	32.6594	16.4245	17	29018468	29020597	-1		lncRNA	Gm49864	predicted gene, 49864 [Source:MGI Symbol;Acc:MGI:6270538]
ENSMUSG00000100205	193.176	9.02658	3.17418	0.279387	11.3612	6.52177e-30	1.74633e-28	37.711	39.2213	320.062	375.711	1	31306407	31306965	1		unprocessed_pseudogene	Gm4850	predicted pseudogene 4850 [Source:MGI Symbol;Acc:MGI:3647946]
ENSMUSG00000042200	30.5741	9.0129	3.17199	0.72957	4.34776	1.37538e-05	4.5958e-05	9.29113	2.70492	54.8677	55.4327	11	62842019	62883921	1	66338	protein_coding	Cdrt4	CMT1A duplicated region transcript 4 [Source:MGI Symbol;Acc:MGI:1913588]
ENSMUSG00000031394	10.1806	9.00711	3.17106	1.07323	2.9547	0.00312968	0.0071486	3.27922	0.676229	18.2892	18.4776	X	73171070	73194366	1	14539	protein_coding	Opn1mw	opsin 1 (cone pigments), medium-wave-sensitive (color blindness, deutan) [Source:MGI Symbol;Acc:MGI:1097692]
ENSMUSG00000081597	19.859	8.96028	3.16354	0.749263	4.22221	2.41923e-05	7.85208e-05	2.73268	5.40984	40.4976	30.7959	X	13356737	13357272	-1		processed_pseudogene	Gm14506	predicted gene 14506 [Source:MGI Symbol;Acc:MGI:3705552]
ENSMUSG00000107909	30.8692	8.95621	3.16289	0.647131	4.88755	1.02097e-06	3.91133e-06	3.82576	8.79098	57.4805	53.3796	6	148732950	148734612	1		TEC	2610017A05Rik	RIKEN cDNA 2610017A05 gene [Source:MGI Symbol;Acc:MGI:1919056]
ENSMUSG00000023979	106.058	8.9102	3.15546	0.938102	3.36366	0.000769162	0.00197587	21.3149	21.6393	342.27	39.0082	17	47696318	47703892	1	107477	protein_coding	Guca1b	guanylate cyclase activator 1B [Source:MGI Symbol;Acc:MGI:1194489]
ENSMUSG00000097564	5.88363	8.90598	3.15477	1.39608	2.25973	0.0238381	0.0443425	1.09307	1.35246	16.9829	4.10613	1	82669649	82702890	-1		lncRNA	C430014B12Rik	RIKEN cDNA C430014B12 gene [Source:MGI Symbol;Acc:MGI:2444820]
ENSMUSG00000097047	21.869	8.89593	3.15315	0.721565	4.36987	1.24321e-05	4.18386e-05	6.0119	2.70492	41.804	36.9551	17	85224610	85265138	-1	68531	lncRNA	1110020A21Rik	RIKEN cDNA 1110020A21 gene [Source:MGI Symbol;Acc:MGI:1915781]
ENSMUSG00000056870	299.83	8.82629	3.14181	0.225345	13.9422	3.50926e-44	3.21898e-42	61.2121	60.8606	543.452	533.796	1	44590671	44835998	1	70676	protein_coding	Gulp1	GULP, engulfment adaptor PTB domain containing 1 [Source:MGI Symbol;Acc:MGI:1920407]
ENSMUSG00000035270	19.9588	8.8188	3.14058	1.09748	2.86164	0.00421453	0.00935767	5.46537	2.70492	61.3996	10.2653	16	56024676	56094119	1	224224	protein_coding	Impg2	interphotoreceptor matrix proteoglycan 2 [Source:MGI Symbol;Acc:MGI:3044955]
ENSMUSG00000029186	354.304	8.80818	3.13884	0.264343	11.8741	1.61306e-32	5.36299e-31	81.9805	62.2131	671.477	601.547	5	52898916	52926682	1	67073	protein_coding	Pi4k2b	phosphatidylinositol 4-kinase type 2 beta [Source:MGI Symbol;Acc:MGI:1914323]
ENSMUSG00000070806	10.2597	8.78038	3.13428	1.00222	3.12733	0.00176404	0.00423422	2.73268	1.35246	14.3701	22.5837	4	119280011	119324641	1	332934	protein_coding	Zmynd12	zinc finger, MYND domain containing 12 [Source:MGI Symbol;Acc:MGI:2140259]
ENSMUSG00000022595	40.6059	8.77225	3.13295	1.16238	2.69528	0.00703302	0.0148928	10.3842	6.08606	10.451	135.502	15	74604096	74606178	-1	68311	protein_coding	Lypd2	Ly6/Plaur domain containing 2 [Source:MGI Symbol;Acc:MGI:1915561]
ENSMUSG00000121452	4.44062	8.75688	3.13042	1.51844	2.0616	0.0392457	0.0688426	0.546537	1.35246	11.7574	4.10613	9	122764877	122771884	1		lncRNA		novel transcript
ENSMUSG00000047139	32502.7	8.75615	3.1303	0.192554	16.2567	2.00083e-59	7.45602e-57	7350.92	5974.49	59045.5	57639.7	10	43454280	43460261	1	12484	protein_coding	Cd24a	CD24a antigen [Source:MGI Symbol;Acc:MGI:88323]
ENSMUSG00000120043	14.3557	8.74463	3.1284	0.92339	3.38795	0.000704178	0.00182019	4.37229	1.35246	20.902	30.7959	1	133987389	133988720	-1		lncRNA		novel transcript
ENSMUSG00000032556	52045	8.73717	3.12717	0.196933	15.8793	8.81053e-57	2.54184e-54	11791.5	9587.58	89941.3	96859.4	9	103302123	103357619	-1	107993	protein_coding	Bfsp2	beaded filament structural protein 2, phakinin [Source:MGI Symbol;Acc:MGI:1333828]
ENSMUSG00000039653	14.528	8.73404	3.12665	0.834998	3.7445	0.000180753	0.000518878	3.82576	2.02869	23.5147	28.7429	4	49489422	49506557	-1	12012	protein_coding	Baat	bile acid-Coenzyme A: amino acid N-acyltransferase [Source:MGI Symbol;Acc:MGI:106642]
ENSMUSG00000028182	28.8341	8.72865	3.12576	0.680438	4.59374	4.35362e-06	1.55466e-05	3.82576	8.11475	41.804	61.5919	3	154799071	154899917	1	74435	protein_coding	Lrriq3	leucine-rich repeats and IQ motif containing 3 [Source:MGI Symbol;Acc:MGI:1921685]
ENSMUSG00000019866	167.29	8.70729	3.12222	0.305402	10.2233	1.55879e-24	2.65291e-23	37.1645	31.7828	329.206	271.004	10	43826632	44024849	-1	11630	protein_coding	Crybg1	crystallin beta-gamma domain containing 1 [Source:MGI Symbol;Acc:MGI:109544]
ENSMUSG00000049588	278.955	8.66925	3.11591	0.374094	8.3292	8.13889e-17	7.3637e-16	74.329	40.5738	493.81	507.107	11	54940557	54968957	-1	52570	protein_coding	Ccdc69	coiled-coil domain containing 69 [Source:MGI Symbol;Acc:MGI:1196234]
ENSMUSG00000106951	52.8815	8.64858	3.11246	0.516546	6.02553	1.68561e-09	8.53881e-09	13.1169	8.79098	113.655	75.9633	5	148926866	148932033	-1	319982	lncRNA	5930430L01Rik	RIKEN cDNA 5930430L01 gene [Source:MGI Symbol;Acc:MGI:2443110]
ENSMUSG00000040322	223.194	8.64851	3.11245	0.315091	9.87793	5.18916e-23	7.77374e-22	51.921	40.5738	453.312	346.968	3	109030465	109075773	1	229731	protein_coding	Slc25a24	solute carrier family 25 (mitochondrial carrier, phosphate carrier), member 24 [Source:MGI Symbol;Acc:MGI:1917160]
ENSMUSG00000060429	825.693	8.61459	3.10678	0.191461	16.2267	3.26609e-59	1.16841e-56	169.426	174.467	1568.96	1389.92	15	55499784	55770345	-1	20649	protein_coding	Sntb1	syntrophin, basic 1 [Source:MGI Symbol;Acc:MGI:101781]
ENSMUSG00000107505	14.1868	8.61425	3.10672	1.04025	2.98651	0.00282183	0.0064977	3.27922	2.70492	40.4976	10.2653	6	128424047	128425361	-1		processed_pseudogene	Stambp-ps1	STAM binding protein, pseudogene 1 [Source:MGI Symbol;Acc:MGI:5010194]
ENSMUSG00000003573	322.62	8.57134	3.09952	0.219208	14.1396	2.16469e-45	2.18756e-43	67.224	67.6229	578.724	576.911	8	70735477	70747011	1	26558	protein_coding	Homer3	homer scaffolding protein 3 [Source:MGI Symbol;Acc:MGI:1347359]
ENSMUSG00000115902	34.4267	8.56784	3.09893	0.603376	5.13599	2.80664e-07	1.14985e-06	8.74459	5.40984	49.6422	73.9103	15	79773733	79777321	1	109361	lncRNA	D730005E14Rik	RIKEN cDNA D730005E14 gene [Source:NCBI gene (formerly Entrezgene);Acc:109361]
ENSMUSG00000073633	99.9448	8.55088	3.09607	0.358796	8.62906	6.18606e-18	6.11665e-17	24.0476	17.582	181.586	176.563	1	84817562	84878208	1	66153	protein_coding	Fbxo36	F-box protein 36 [Source:MGI Symbol;Acc:MGI:1289192]
ENSMUSG00000051844	14.3127	8.52724	3.09208	0.85596	3.61241	0.000303366	0.000839726	2.73268	3.38115	32.6594	18.4776	6	83418737	83425304	1	320775	lncRNA	B230319C09Rik	RIKEN cDNA B230319C09 gene [Source:MGI Symbol;Acc:MGI:2444713]
ENSMUSG00000073716	4.53412	8.50594	3.08847	1.52873	2.02028	0.0433543	0.075121	0.546537	1.35246	3.91912	12.3184	4	146559789	146560568	1		processed_pseudogene	Gm13241	predicted gene 13241 [Source:MGI Symbol;Acc:MGI:3649920]
ENSMUSG00000048582	9796.47	8.49429	3.08649	0.214238	14.4068	4.68772e-47	5.58995e-45	2311.85	1815	18353.3	16705.8	14	57271917	57295557	-1	14611	protein_coding	Gja3	gap junction protein, alpha 3 [Source:MGI Symbol;Acc:MGI:95714]
ENSMUSG00000107320	8.56898	8.49006	3.08577	1.04136	2.96321	0.00304448	0.00697714	1.63961	2.02869	18.2892	12.3184	6	28219166	28226169	-1		TEC	Gm42549	predicted gene 42549 [Source:MGI Symbol;Acc:MGI:5662686]
ENSMUSG00000044041	159.211	8.48341	3.08464	1.37323	2.24626	0.0246871	0.045659	48.0952	18.9344	62.706	507.107	11	100008153	100012392	-1	16663	protein_coding	Krt13	keratin 13 [Source:MGI Symbol;Acc:MGI:101925]
ENSMUSG00000113346	4.31503	8.46587	3.08166	1.46219	2.10756	0.0350688	0.0622607	1.09307	0.676229	5.2255	10.2653	13	73492651	73495525	-1		lncRNA	Eprn	ephemeron, early developmental lncRNA [Source:MGI Symbol;Acc:MGI:3583897]
ENSMUSG00000097503	17.6229	8.43485	3.07636	0.798387	3.85322	0.000116574	0.000343973	2.18615	5.40984	30.0466	32.849	1	169796958	169800516	1		lncRNA	3110045C21Rik	RIKEN cDNA 3110045C21 gene [Source:MGI Symbol;Acc:MGI:1914553]
ENSMUSG00000037106	20.4513	8.43092	3.07569	0.95689	3.21426	0.00130782	0.00321731	7.10498	1.35246	26.1275	47.2205	15	58381897	58536941	1	631797	protein_coding	Fer1l6	fer-1-like 6 (C. elegans) [Source:MGI Symbol;Acc:MGI:3645398]
ENSMUSG00000028188	40.461	8.42661	3.07495	0.546239	5.62932	1.8092e-08	8.29772e-08	10.9307	6.08606	77.0761	67.7511	3	146162951	146205508	-1	70951	protein_coding	Spata1	spermatogenesis associated 1 [Source:MGI Symbol;Acc:MGI:1918201]
ENSMUSG00000056055	220.479	8.41021	3.07214	1.38904	2.21171	0.0269868	0.0494532	46.4556	47.3361	722.425	65.698	1	87731402	87772880	1	20215	protein_coding	Sag	S-antigen, retina and pineal gland (arrestin) [Source:MGI Symbol;Acc:MGI:98227]
ENSMUSG00000105560	41.4986	8.38054	3.06704	0.581191	5.27717	1.31197e-07	5.5636e-07	12.0238	5.40984	70.5442	78.0164	5	4834753	4849094	-1		lncRNA	Gm42744	predicted gene 42744 [Source:MGI Symbol;Acc:MGI:5662881]
ENSMUSG00000035896	24.6128	8.38025	3.06699	1.38999	2.20648	0.0273504	0.0500375	7.65152	2.70492	3.91912	84.1756	14	51382455	51384242	-1	19752	protein_coding	Rnase1	ribonuclease, RNase A family, 1 (pancreatic) [Source:MGI Symbol;Acc:MGI:97919]
ENSMUSG00000120963	6.9212	8.36418	3.06422	1.20123	2.5509	0.0107446	0.0218272	2.18615	0.676229	10.451	14.3714	8	128161351	128167718	-1	115486907	lncRNA		novel transcript, antisense to KO:Pard3and Pard3
ENSMUSG00000094526	6.96795	8.34798	3.06143	1.30646	2.34329	0.0191144	0.0365161	2.18615	0.676229	6.53187	18.4776	14	69628303	69717736	1	100862072	unprocessed_pseudogene	Gm21451	predicted gene, 21451 [Source:MGI Symbol;Acc:MGI:5434806]
ENSMUSG00000053399	1994.4	8.34022	3.06008	0.234191	13.0666	5.10895e-39	2.89189e-37	401.705	453.074	4028.86	3093.97	8	114423758	114575370	-1	208936	protein_coding	Adamts18	a disintegrin-like and metallopeptidase (reprolysin type) with thrombospondin type 1 motif, 18 [Source:MGI Symbol;Acc:MGI:2442600]
ENSMUSG00000103891	10.8772	8.33917	3.0599	1.11362	2.74772	0.00600114	0.0129215	3.82576	0.676229	14.3701	24.6368	9	86666600	86668908	-1		TEC	Gm37941	predicted gene, 37941 [Source:MGI Symbol;Acc:MGI:5611169]
ENSMUSG00000085256	302.47	8.33356	3.05893	0.310292	9.85823	6.31497e-23	9.36616e-22	71.5963	57.4795	454.618	626.184	4	109833019	109835101	-1		lncRNA	Dmrta2os	doublesex and mab-3 related transcription factor like family A2, opposite strand [Source:MGI Symbol;Acc:MGI:1924703]
ENSMUSG00000108308	204.51	8.32974	3.05827	0.345829	8.84331	9.29281e-19	9.77767e-18	53.5606	33.8115	391.912	338.755	6	91576214	91582496	1		lncRNA	Gm45218	predicted gene 45218 [Source:MGI Symbol;Acc:MGI:5753794]
ENSMUSG00000083061	22.7097	8.32851	3.05806	0.667056	4.58441	4.55271e-06	1.62058e-05	4.91883	4.73361	33.9657	47.2205	11	49569537	49569884	-1		processed_pseudogene	Gm12191	predicted gene 12191 [Source:MGI Symbol;Acc:MGI:3651293]
ENSMUSG00000068259	7.25157	8.29515	3.05227	1.36308	2.23924	0.0251401	0.0464116	0.546537	2.70492	19.5956	6.15919	6	40519105	40531984	-1	258380	protein_coding	Or9a7	olfactory receptor family 9 subfamily A member 7 [Source:MGI Symbol;Acc:MGI:3030295]
ENSMUSG00000021118	8.42906	8.26377	3.0468	1.02659	2.96787	0.00299868	0.00688013	1.63961	2.02869	15.6765	14.3714	12	78935465	78953738	-1	27260	protein_coding	Plek2	pleckstrin 2 [Source:MGI Symbol;Acc:MGI:1351466]
ENSMUSG00000098041	16.4199	8.25039	3.04446	0.78432	3.88166	0.000103746	0.000308719	4.37229	2.70492	33.9657	24.6368	7	92379048	92382956	1		lncRNA	Gm26981	predicted gene, 26981 [Source:MGI Symbol;Acc:MGI:5504096]
ENSMUSG00000085419	34.4699	8.24989	3.04437	0.571242	5.3294	9.85386e-08	4.21968e-07	9.29113	5.40984	57.4805	65.698	11	117414338	117423031	1		lncRNA	Gm11734	predicted gene 11734 [Source:MGI Symbol;Acc:MGI:3652086]
ENSMUSG00000064147	31.0197	8.2477	3.04399	0.691037	4.40496	1.05802e-05	3.59513e-05	9.83766	3.38115	57.4805	53.3796	17	29333119	29367954	1	442827	protein_coding	Rab44	RAB44, member RAS oncogene family [Source:MGI Symbol;Acc:MGI:3045302]
ENSMUSG00000092384	11.4734	8.24469	3.04347	0.927986	3.27964	0.00103938	0.00260675	1.63961	3.38115	18.2892	22.5837	10	127125564	127126657	-1		lncRNA	Gm4189	predicted gene 4189 [Source:MGI Symbol;Acc:MGI:3782365]
ENSMUSG00000118220	11.2543	8.24176	3.04295	0.89587	3.39664	0.000682175	0.0017697	2.18615	2.70492	19.5956	20.5306	19	7937108	7938472	-1		processed_pseudogene	Gm6192	predicted gene 6192 [Source:MGI Symbol;Acc:MGI:3779569]
ENSMUSG00000081214	10.6438	8.2189	3.03894	1.07824	2.81844	0.00482578	0.01059	3.82576	0.676229	19.5956	18.4776	1	181069553	181069885	-1		processed_pseudogene	Rpl35a-ps2	ribosomal protein L35A, pseudogene 2 [Source:MGI Symbol;Acc:MGI:3705461]
ENSMUSG00000050708	5495.23	8.21718	3.03864	0.199087	15.2629	1.35197e-52	2.68696e-50	1304.04	1079.94	9255.67	10341.3	7	45107368	45109308	-1	14325	protein_coding	Ftl1	ferritin light polypeptide 1 [Source:MGI Symbol;Acc:MGI:95589]
ENSMUSG00000030309	1639.91	8.20703	3.03686	0.219047	13.8639	1.04757e-43	9.05211e-42	383.122	329.324	3211.07	2636.13	6	148743990	148797735	-1	232560	protein_coding	Caprin2	caprin family member 2 [Source:MGI Symbol;Acc:MGI:2448541]
ENSMUSG00000036181	1182.13	8.19609	3.03494	0.221048	13.7298	6.73599e-43	5.30779e-41	268.896	245.471	2339.72	1874.45	13	23922791	23924350	1	50708	protein_coding	H1f2	H1.2 linker histone, cluster member [Source:MGI Symbol;Acc:MGI:1931526]
ENSMUSG00000036390	733.534	8.17103	3.03052	0.203025	14.9268	2.20491e-50	3.61827e-48	167.24	152.152	1222.77	1391.98	6	67012080	67014441	-1	13197	protein_coding	Gadd45a	growth arrest and DNA-damage-inducible 45 alpha [Source:MGI Symbol;Acc:MGI:107799]
ENSMUSG00000029247	9931.8	8.16856	3.03008	0.181104	16.7312	7.77034e-63	4.08788e-60	2357.76	1974.59	17740.6	17654.3	5	77099154	77115356	1	67054	protein_coding	Paics	phosphoribosylaminoimidazole carboxylase, phosphoribosylaminoribosylaminoimidazole, succinocarboxamide synthetase [Source:MGI Symbol;Acc:MGI:1914304]
ENSMUSG00000110160	14.7111	8.16526	3.0295	0.891822	3.39698	0.000681349	0.00176807	4.37229	2.02869	33.9657	18.4776	8	12440168	12441639	1		TEC	Gm45560	predicted gene 45560 [Source:MGI Symbol;Acc:MGI:5791396]
ENSMUSG00000085980	131.677	8.16246	3.029	0.326993	9.26322	1.98363e-20	2.39253e-19	32.7922	24.3443	227.309	242.261	4	45639744	45646111	1	100040557	lncRNA	Gm12408	predicted gene 12408 [Source:MGI Symbol;Acc:MGI:3649921]
ENSMUSG00000083833	4.12836	8.15796	3.02821	1.4427	2.09898	0.0358183	0.0633963	1.09307	0.676229	6.53187	8.21225	5	115939736	115940218	-1		processed_pseudogene	Gm13841	predicted gene 13841 [Source:MGI Symbol;Acc:MGI:3650890]
ENSMUSG00000086035	4.12836	8.15796	3.02821	1.4427	2.09898	0.0358183	0.0633963	1.09307	0.676229	6.53187	8.21225	4	89213089	89452672	1	102633081	lncRNA	Gm12610	predicted gene 12610 [Source:MGI Symbol;Acc:MGI:3652143]
ENSMUSG00000097323	4.12836	8.15796	3.02821	1.4427	2.09898	0.0358183	0.0633963	1.09307	0.676229	6.53187	8.21225	12	76449525	76450756	-1		lncRNA	4930426I24Rik	RIKEN cDNA 4930426I24 gene [Source:MGI Symbol;Acc:MGI:1921125]
ENSMUSG00000022598	77.5444	8.10889	3.0195	0.926842	3.25784	0.00112263	0.00279751	13.6634	20.2869	33.9657	242.261	15	74586688	74588918	1	72373	protein_coding	Psca	prostate stem cell antigen [Source:MGI Symbol;Acc:MGI:1919623]
ENSMUSG00000075031	5.63621	8.06888	3.01237	1.32366	2.27579	0.0228584	0.0427553	0.546537	2.02869	11.7574	8.21225	13	23930717	23931224	1	319178	protein_coding	H2bc3	H2B clustered histone 3 [Source:MGI Symbol;Acc:MGI:2448377]
ENSMUSG00000023186	1410.25	8.06598	3.01185	0.167584	17.9721	3.22089e-72	2.8806e-69	318.631	303.627	2602.3	2416.46	9	38629564	38654633	1	67776	protein_coding	Vwa5a	von Willebrand factor A domain containing 5A [Source:MGI Symbol;Acc:MGI:1915026]
ENSMUSG00000112880	19.2957	8.05932	3.01066	0.752373	4.00155	6.29283e-05	0.000193302	3.27922	5.40984	41.804	26.6898	12	80988323	80992173	-1		lncRNA	Gm20337	predicted gene, 20337 [Source:MGI Symbol;Acc:MGI:5012522]
ENSMUSG00000038387	814.177	8.04956	3.00891	0.191326	15.7266	9.94193e-56	2.57726e-53	192.381	167.029	1439.63	1457.67	7	44667385	44671071	1	20130	protein_coding	Rras	related RAS viral (r-ras) oncogene [Source:MGI Symbol;Acc:MGI:98179]
ENSMUSG00000022686	3186.83	8.0443	3.00797	0.211385	14.2298	5.98657e-46	6.45071e-44	775.536	633.627	6057.66	5280.48	16	19578958	19591503	1	108105	protein_coding	B3gnt5	UDP-GlcNAc:betaGal beta-1,3-N-acetylglucosaminyltransferase 5 [Source:MGI Symbol;Acc:MGI:2137302]
ENSMUSG00000038523	50.711	8.04283	3.0077	0.449223	6.69534	2.15173e-11	1.28208e-10	10.3842	12.1721	94.059	86.2287	2	154389005	154391923	1	75480	protein_coding	1700003F12Rik	RIKEN cDNA 1700003F12 gene [Source:MGI Symbol;Acc:MGI:1922730]
ENSMUSG00000021390	2331.58	8.03071	3.00553	0.213112	14.103	3.63863e-45	3.57606e-43	573.864	458.484	4354.15	3939.83	13	49761522	49777977	1	18295	protein_coding	Ogn	osteoglycin [Source:MGI Symbol;Acc:MGI:109278]
ENSMUSG00000000386	17.3353	8.02921	3.00526	0.847477	3.54612	0.000390941	0.00106257	4.37229	3.38115	43.1104	18.4776	16	97248235	97264107	-1		protein_coding	Mx1	MX dynamin-like GTPase 1 [Source:MGI Symbol;Acc:MGI:97243]
ENSMUSG00000078875	38.1822	8.01786	3.00322	0.507354	5.91937	3.23186e-09	1.59647e-08	8.74459	8.11475	64.0124	71.8572	2	176692749	176704580	1	628147	protein_coding	Gm14419	predicted gene 14419 [Source:MGI Symbol;Acc:MGI:3702410]
ENSMUSG00000086851	69.1917	8.00406	3.00073	0.392223	7.65057	2.00084e-14	1.52489e-13	16.3961	14.2008	118.88	127.29	11	53455515	53458140	-1	319650	lncRNA	A430108G06Rik	RIKEN cDNA A430108G06 gene [Source:MGI Symbol;Acc:MGI:2442478]
ENSMUSG00000047586	104.652	8.0021	3.00038	0.833661	3.59904	0.000319395	0.000880146	27.3268	18.9344	56.1741	316.172	7	28243021	28246679	-1	233038	protein_coding	Nccrp1	non-specific cytotoxic cell receptor protein 1 homolog (zebrafish) [Source:MGI Symbol;Acc:MGI:2685009]
ENSMUSG00000046049	23.7426	7.99353	2.99883	1.43412	2.09106	0.0365227	0.0645663	6.55844	4.05738	82.3016	2.05306	14	64229955	64272474	1	271209	protein_coding	Rp1l1	retinitis pigmentosa 1 homolog like 1 [Source:MGI Symbol;Acc:MGI:2384303]
ENSMUSG00000100199	18.5453	7.94244	2.98958	0.741965	4.02928	5.5949e-05	0.000173322	4.91883	3.38115	39.1912	26.6898	15	82783281	82790019	1	100504637	lncRNA	Gm20324	predicted gene, 20324 [Source:MGI Symbol;Acc:MGI:5012509]
ENSMUSG00000066724	7.0328	7.93659	2.98852	1.24805	2.39455	0.0166408	0.0322696	1.09307	2.02869	6.53187	18.4776	7	23646064	23646716	-1		transcribed_processed_pseudogene	Gm10175	predicted gene 10175 [Source:MGI Symbol;Acc:MGI:3704287]
ENSMUSG00000094786	335.991	7.93291	2.98785	0.235228	12.7019	5.76892e-37	2.71549e-35	68.3171	82.5	595.707	597.441	2	177190008	177201556	1		protein_coding	Gm14403	predicted gene 14403 [Source:MGI Symbol;Acc:MGI:3649813]
ENSMUSG00000030990	1240.78	7.92299	2.98605	0.20317	14.6972	6.71412e-49	9.76386e-47	306.061	249.529	2173.81	2233.73	7	101859415	101887774	1	233575	protein_coding	Pgap2	post-GPI attachment to proteins 2 [Source:MGI Symbol;Acc:MGI:2385286]
ENSMUSG00000104231	4.16078	7.89793	2.98148	1.45465	2.04962	0.0404015	0.0706238	0.546537	1.35246	6.53187	8.21225	3	32565952	32566493	-1		lncRNA	Gm37592	predicted gene, 37592 [Source:MGI Symbol;Acc:MGI:5610820]
ENSMUSG00000106887	26.5867	7.89152	2.9803	0.675168	4.41416	1.01401e-05	3.45545e-05	6.0119	6.08606	61.3996	32.849	5	115558656	115560559	-1		TEC	A930005G22Rik	RIKEN cDNA A930005G22 gene [Source:MGI Symbol;Acc:MGI:3528178]
ENSMUSG00000013936	36.1792	7.85889	2.97432	0.51404	5.78618	7.20068e-09	3.42549e-08	8.19805	8.11475	62.706	65.698	5	122239014	122251535	1	17906	protein_coding	Myl2	myosin, light polypeptide 2, regulatory, cardiac, slow [Source:MGI Symbol;Acc:MGI:97272]
ENSMUSG00000120340	68.4024	7.84898	2.97251	0.388721	7.64688	2.05917e-14	1.566e-13	14.7565	16.2295	121.493	121.131	2	91067469	91084494	1	606735	lncRNA	A330069E16Rik	RIKEN cDNA A330069E16 gene [Source:NCBI gene (formerly Entrezgene);Acc:606735]
ENSMUSG00000004651	9.32671	7.84622	2.972	1.21835	2.43937	0.0147129	0.0289389	2.73268	1.35246	6.53187	26.6898	7	87073979	87142720	-1	22173	protein_coding	Tyr	tyrosinase [Source:MGI Symbol;Acc:MGI:98880]
ENSMUSG00000103662	21.7012	7.84315	2.97143	0.67236	4.4194	9.89731e-06	3.37785e-05	3.82576	6.08606	37.8849	39.0082	2	169465976	169470238	-1		TEC	Gm34294	predicted gene, 34294 [Source:MGI Symbol;Acc:MGI:5593453]
ENSMUSG00000010751	195.831	7.84187	2.9712	0.267726	11.0979	1.28418e-28	3.12093e-27	43.1764	45.3074	325.287	369.551	7	143188543	143203398	-1	79202	protein_coding	Tnfrsf22	tumor necrosis factor receptor superfamily, member 22 [Source:MGI Symbol;Acc:MGI:1930270]
ENSMUSG00000111334	32.3052	7.83883	2.97064	0.65814	4.51369	6.37098e-06	2.23228e-05	10.3842	4.05738	61.3996	53.3796	9	43628138	43657397	-1		lncRNA	Gm30015	predicted gene, 30015 [Source:MGI Symbol;Acc:MGI:5589174]
ENSMUSG00000100954	529.127	7.83858	2.97059	0.225978	13.1455	1.80624e-39	1.05238e-37	132.808	106.168	939.284	938.25	1	151174226	151220982	-1		lncRNA	Gm10138	predicted gene 10138 [Source:MGI Symbol;Acc:MGI:3708522]
ENSMUSG00000054146	167.016	7.80769	2.9649	0.759009	3.90627	9.37307e-05	0.000280831	55.2002	20.2869	130.637	461.939	11	100022584	100026754	-1	16665	protein_coding	Krt15	keratin 15 [Source:MGI Symbol;Acc:MGI:96689]
ENSMUSG00000085945	42.9064	7.78905	2.96145	0.535203	5.53331	3.14236e-08	1.40694e-07	12.5703	6.76229	78.3825	73.9103	7	112211767	112279288	-1		lncRNA	2310014F06Rik	RIKEN cDNA 2310014F06 gene [Source:MGI Symbol;Acc:MGI:1916875]
ENSMUSG00000119945	16.9299	7.78665	2.961	0.761683	3.88745	0.000101303	0.000301851	4.91883	2.70492	31.353	28.7429	5	142803640	142804717	1		lncRNA		novel transcript
ENSMUSG00000056288	93.5422	7.76158	2.95635	0.416023	7.10622	1.19265e-12	7.86062e-12	26.7803	15.5533	159.378	172.457	11	4570275	4580011	-1	327860	lncRNA	Gm11961	predicted gene 11961 [Source:MGI Symbol;Acc:MGI:3652303]
ENSMUSG00000030554	4376.95	7.75344	2.95484	0.194307	15.2071	3.17456e-52	6.1721e-50	1016.56	983.914	8522.79	6984.52	7	67379908	67409490	-1	233335	protein_coding	Synm	synemin, intermediate filament protein [Source:MGI Symbol;Acc:MGI:2661187]
ENSMUSG00000100084	5.2772	7.73751	2.95187	1.26811	2.32777	0.0199244	0.0378853	1.09307	1.35246	10.451	8.21225	15	99870039	99871168	-1	70281	lncRNA	2310068J16Rik	RIKEN cDNA 2310068J16 gene [Source:MGI Symbol;Acc:MGI:1917531]
ENSMUSG00000079550	16.4627	7.69672	2.94424	1.43871	2.04645	0.0407126	0.071088	4.91883	2.70492	56.1741	2.05306	1	59160094	59202548	-1	227157	protein_coding	Mpp4	membrane protein, palmitoylated 4 (MAGUK p55 subfamily member 4) [Source:MGI Symbol;Acc:MGI:2386681]
ENSMUSG00000039480	90.3083	7.69031	2.94304	0.355383	8.28133	1.2181e-16	1.08615e-15	22.408	18.9344	151.539	168.351	10	34164284	34294548	-1	319638	protein_coding	Nt5dc1	5'-nucleotidase domain containing 1 [Source:MGI Symbol;Acc:MGI:2442446]
ENSMUSG00000084843	156.75	7.67846	2.94082	0.286254	10.2734	9.28354e-25	1.61062e-23	37.1645	35.1639	293.934	260.739	2	180012284	180027678	-1		lncRNA	B230312C02Rik	RIKEN cDNA B230312C02 gene [Source:MGI Symbol;Acc:MGI:2444130]
ENSMUSG00000116597	39.0619	7.67469	2.94011	0.499795	5.88262	4.03811e-09	1.97619e-08	9.83766	8.11475	70.5442	67.7511	16	31436553	31457797	1	224098	lncRNA	Gm536	predicted gene 536 [Source:MGI Symbol;Acc:MGI:2685382]
ENSMUSG00000023439	19.2737	7.67292	2.93978	1.28134	2.2943	0.0217732	0.0409007	4.91883	4.05738	64.0124	4.10613	6	124811203	124817238	-1	14695	protein_coding	Gnb3	guanine nucleotide binding protein (G protein), beta 3 [Source:MGI Symbol;Acc:MGI:95785]
ENSMUSG00000033213	16.8835	7.65443	2.9363	0.831093	3.53305	0.00041079	0.00111044	4.91883	2.70492	20.902	39.0082	2	122478906	122483111	1	433470	protein_coding	AA467197	expressed sequence AA467197 [Source:MGI Symbol;Acc:MGI:3034182]
ENSMUSG00000067206	235.988	7.65044	2.93554	0.306291	9.58417	9.32073e-22	1.2479e-20	63.9448	44.6311	391.912	443.462	5	73763985	73789869	-1	231296	protein_coding	Lrrc66	leucine rich repeat containing 66 [Source:MGI Symbol;Acc:MGI:2387634]
ENSMUSG00000052062	350.886	7.6235	2.93045	0.270694	10.8257	2.60125e-27	5.56561e-26	93.4578	68.9754	651.881	589.229	1	61677983	62681443	1	72823	protein_coding	Pard3b	par-3 family cell polarity regulator beta [Source:MGI Symbol;Acc:MGI:1919301]
ENSMUSG00000109588	29.6707	7.6229	2.93034	0.584248	5.01557	5.28756e-07	2.09476e-06	8.19805	5.40984	49.6422	55.4327	16	56734707	56748424	-1	100503609	protein_coding	Lnp1	leukemia NUP98 fusion partner 1 [Source:MGI Symbol;Acc:MGI:5011982]
ENSMUSG00000120400	153.635	7.61246	2.92836	0.340334	8.60437	7.6736e-18	7.49632e-17	40.4437	30.4303	237.76	305.906	8	89768321	89795970	1		lncRNA		novel transcript
ENSMUSG00000115704	171.078	7.60917	2.92774	0.309885	9.44781	3.45989e-21	4.41106e-20	44.2695	35.1639	331.819	273.057	14	74216598	74688743	-1		lncRNA	Gm49171	predicted gene, 49171 [Source:MGI Symbol;Acc:MGI:6118602]
ENSMUSG00000061527	96.5429	7.60672	2.92727	0.80578	3.63285	0.000280313	0.000781234	25.6872	18.9344	56.1741	285.376	15	101615505	101621333	-1	110308	protein_coding	Krt5	keratin 5 [Source:MGI Symbol;Acc:MGI:96702]
ENSMUSG00000050107	3.97411	7.60626	2.92719	1.47424	1.98556	0.047082	0.0805156	0.546537	1.35246	7.83825	6.15919	11	73026311	73029120	-1	14841	protein_coding	Haspin	histone H3 associated protein kinase [Source:MGI Symbol;Acc:MGI:1194498]
ENSMUSG00000097318	27.1256	7.605	2.92695	0.666081	4.39428	1.1114e-05	3.76864e-05	7.65152	4.73361	36.5785	59.5388	16	33193627	33201138	-1		lncRNA	1700007L15Rik	RIKEN cDNA 1700007L15 gene [Source:MGI Symbol;Acc:MGI:1916581]
ENSMUSG00000059900	4794.6	7.60433	2.92682	0.224682	13.0265	8.64605e-39	4.74392e-37	1259.77	968.36	8042.04	8908.24	6	115706092	115739371	-1	94346	protein_coding	Tmem40	transmembrane protein 40 [Source:MGI Symbol;Acc:MGI:2137870]
ENSMUSG00000078247	181.238	7.60123	2.92623	0.278029	10.5249	6.63131e-26	1.27817e-24	43.1764	41.25	344.883	295.641	17	12960198	13079023	1	104103	lncRNA	Airn	antisense Igf2r RNA [Source:MGI Symbol;Acc:MGI:1353471]
ENSMUSG00000081406	74.6856	7.59817	2.92565	0.397197	7.36573	1.76174e-13	1.25497e-12	16.3961	18.2582	116.267	147.821	2	75021417	75022166	-1		processed_pseudogene	Rps6-ps4	ribosomal protein S6, pseudogene 4 [Source:MGI Symbol;Acc:MGI:3650907]
ENSMUSG00000084166	13.0531	7.5932	2.92471	0.824622	3.54672	0.000390053	0.00106031	2.73268	3.38115	23.5147	22.5837	X	150196664	150197380	-1		processed_pseudogene	Gm6451	predicted gene 6451 [Source:MGI Symbol;Acc:MGI:3648305]
ENSMUSG00000095419	26.7198	7.5579	2.91799	0.673498	4.33258	1.47371e-05	4.9024e-05	8.19805	4.05738	39.1912	55.4327	18	74436595	74437002	-1		processed_pseudogene	Gm14328	predicted gene 14328 [Source:MGI Symbol;Acc:MGI:3651951]
ENSMUSG00000086015	8.16731	7.54983	2.91644	1.20365	2.423	0.0153929	0.0300911	0.546537	3.38115	14.3701	14.3714	11	95749664	95751870	1	73906	lncRNA	4833417C18Rik	RIKEN cDNA 4833417C18 gene [Source:MGI Symbol;Acc:MGI:1921156]
ENSMUSG00000112375	80.6947	7.54908	2.9163	0.4009	7.27439	3.47992e-13	2.40887e-12	21.8615	15.5533	129.331	156.033	10	82681567	82694842	-1		lncRNA	Gm38560	predicted gene, 38560 [Source:MGI Symbol;Acc:MGI:5621445]
ENSMUSG00000097174	31.8749	7.54882	2.91625	0.572427	5.09453	3.49601e-07	1.41478e-06	8.19805	6.76229	65.3187	47.2205	8	80021649	80059059	1		lncRNA	Gm4890	predicted gene 4890 [Source:MGI Symbol;Acc:MGI:3779445]
ENSMUSG00000044468	3862.7	7.5251	2.91171	0.257836	11.2929	1.42278e-29	3.67763e-28	1023.12	789.16	7672.34	5966.2	3	100358944	100396640	-1	74645	protein_coding	Tent5c	terminal nucleotidyltransferase 5C [Source:MGI Symbol;Acc:MGI:1921895]
ENSMUSG00000085875	26.0775	7.50954	2.90872	0.674776	4.31065	1.62776e-05	5.3888e-05	4.37229	8.11475	54.8677	36.9551	4	123798855	123811816	-1		lncRNA	Gm12905	predicted gene 12905 [Source:MGI Symbol;Acc:MGI:3702581]
ENSMUSG00000085620	12.8664	7.50277	2.90742	0.833914	3.48648	0.000489425	0.00130487	2.73268	3.38115	24.8211	20.5306	13	31533884	31592905	-1		lncRNA	G630018N14Rik	RIKEN cDNA G630018N14 gene [Source:MGI Symbol;Acc:MGI:3041239]
ENSMUSG00000031844	6.70621	7.49535	2.906	1.30612	2.22491	0.0260876	0.0480071	1.09307	2.02869	5.2255	18.4776	8	118428643	118485766	1	15486	protein_coding	Hsd17b2	hydroxysteroid (17-beta) dehydrogenase 2 [Source:MGI Symbol;Acc:MGI:1096386]
ENSMUSG00000033249	3298.72	7.49445	2.90582	0.211481	13.7403	5.82133e-43	4.62783e-41	871.726	680.963	5795.08	5847.12	8	105996433	106002477	1	26386	protein_coding	Hsf4	heat shock transcription factor 4 [Source:MGI Symbol;Acc:MGI:1347058]
ENSMUSG00000113209	6.42603	7.46312	2.89978	1.19721	2.42212	0.0154302	0.0301573	1.09307	2.02869	14.3701	8.21225	12	54909432	54910465	1		lncRNA	1700081N11Rik	RIKEN cDNA 1700081N11 gene [Source:MGI Symbol;Acc:MGI:1920778]
ENSMUSG00000032673	102.338	7.45983	2.89914	0.366824	7.90337	2.71467e-15	2.21622e-14	28.4199	19.6107	172.441	188.882	11	29461757	29465033	-1	67939	protein_coding	Prorsd1	prolyl-tRNA synthetase domain containing 1 [Source:MGI Symbol;Acc:MGI:1915189]
ENSMUSG00000111360	45.894	7.45128	2.89749	0.677018	4.27978	1.87079e-05	6.15126e-05	15.303	6.08606	57.4805	104.706	9	120022155	120109393	1		lncRNA	Gm38642	predicted gene, 38642 [Source:MGI Symbol;Acc:MGI:5621527]
ENSMUSG00000085950	13.696	7.43011	2.89338	1.16411	2.48549	0.0129375	0.025787	0.546537	6.08606	23.5147	24.6368	2	38314014	38345863	1		lncRNA	Gm13589	predicted gene 13589 [Source:MGI Symbol;Acc:MGI:3649991]
ENSMUSG00000100486	35.6951	7.3987	2.88727	0.514839	5.60811	2.04553e-08	9.33379e-08	8.19805	8.79098	60.0932	65.698	14	62700863	62804370	-1	100042960	protein_coding	Gm4131	predicted gene 4131 [Source:MGI Symbol;Acc:MGI:3782307]
ENSMUSG00000060675	6787.7	7.36383	2.88046	0.205468	14.019	1.1926e-44	1.13468e-42	1803.02	1442.4	11484.3	12421	19	7534824	7565910	1	225845	protein_coding	Plaat3	phospholipase A and acyltransferase 3 [Source:MGI Symbol;Acc:MGI:2179715]
ENSMUSG00000104988	14.2811	7.36206	2.88011	0.837714	3.43806	0.000585897	0.00154029	2.18615	4.73361	23.5147	26.6898	9	110081194	110083212	-1		TEC	Gm43622	predicted gene 43622 [Source:MGI Symbol;Acc:MGI:5663759]
ENSMUSG00000024165	931.414	7.36177	2.88005	0.205728	13.9993	1.57421e-44	1.48199e-42	244.848	200.164	1638.19	1642.45	17	25156393	25179663	-1	52009	protein_coding	Jpt2	Jupiter microtubule associated homolog 2 [Source:MGI Symbol;Acc:MGI:1196260]
ENSMUSG00000035517	20475.5	7.35949	2.87961	0.204564	14.0768	5.27434e-45	5.10879e-43	5475.75	4321.11	36412.6	35692.5	4	45965334	46034761	1	100121	protein_coding	Tdrd7	tudor domain containing 7 [Source:MGI Symbol;Acc:MGI:2140279]
ENSMUSG00000084990	6.25369	7.35343	2.87842	1.15861	2.48438	0.0129778	0.0258559	1.63961	1.35246	11.7574	10.2653	X	36078424	36080853	1	69591	lncRNA	Gm14549	predicted gene 14549 [Source:MGI Symbol;Acc:MGI:3705175]
ENSMUSG00000024691	191.982	7.33615	2.87502	0.287729	9.99212	1.6501e-23	2.55103e-22	42.0833	50.041	308.304	367.498	19	12523104	12567132	1	107373	protein_coding	Fam111a	family with sequence similarity 111, member A [Source:MGI Symbol;Acc:MGI:1915508]
ENSMUSG00000105445	8.70562	7.33299	2.8744	1.00768	2.8525	0.00433772	0.00960853	2.18615	2.02869	18.2892	12.3184	3	127060322	127065938	-1		TEC	Gm42972	predicted gene 42972 [Source:MGI Symbol;Acc:MGI:5663109]
ENSMUSG00000116508	30.6226	7.33023	2.87386	0.568452	5.05559	4.29059e-07	1.71652e-06	6.0119	8.79098	52.255	55.4327	15	83056521	83059009	1		lncRNA	Gm49463	predicted gene, 49463 [Source:MGI Symbol;Acc:MGI:6155122]
ENSMUSG00000085873	101.898	7.32985	2.87378	0.329782	8.7142	2.92814e-18	2.98947e-17	24.0476	25.0205	188.118	170.404	4	109259476	109263430	-1		lncRNA	Ttc39aos1	Ttc39a opposite strand RNA 1 [Source:MGI Symbol;Acc:MGI:3651956]
ENSMUSG00000108929	9.77528	7.32831	2.87348	1.09543	2.62315	0.00871202	0.0181182	2.73268	2.02869	26.1275	8.21225	19	40737197	40816187	1	668310	protein_coding	Cc2d2b	coiled-coil and C2 domain containing 2B [Source:MGI Symbol;Acc:MGI:3645359]
ENSMUSG00000021973	1160.89	7.31488	2.87083	0.176247	16.2887	1.18814e-59	4.52175e-57	288.025	270.492	2134.62	1950.41	14	58153718	58236719	-1	68514	protein_coding	Micu2	mitochondrial calcium uptake 2 [Source:MGI Symbol;Acc:MGI:1915764]
ENSMUSG00000091968	22.484	7.31393	2.87065	0.710425	4.04074	5.32817e-05	0.00016546	6.55844	4.05738	30.0466	49.2735	17	33007368	33008565	1		lncRNA	Gm17115	predicted gene 17115 [Source:MGI Symbol;Acc:MGI:4937942]
ENSMUSG00000005125	10049.6	7.29865	2.86763	0.181448	15.8041	2.91372e-56	8.14338e-54	2573.1	2270.78	18788.3	16566.2	15	66801167	66841489	-1	17988	protein_coding	Ndrg1	N-myc downstream regulated gene 1 [Source:MGI Symbol;Acc:MGI:1341799]
ENSMUSG00000121093	12.5398	7.27526	2.863	0.83723	3.41961	0.000627115	0.00164018	2.73268	3.38115	23.5147	20.5306	17	21695173	21698393	1		lncRNA		novel transcript
ENSMUSG00000019864	446.502	7.27394	2.86274	0.229895	12.4524	1.35731e-35	5.73952e-34	118.598	96.7008	757.697	813.013	10	43777803	43833197	1	170728	protein_coding	Rtn4ip1	reticulon 4 interacting protein 1 [Source:MGI Symbol;Acc:MGI:2178759]
ENSMUSG00000067795	82.1094	7.27164	2.86228	0.437613	6.54066	6.12464e-11	3.50452e-10	25.1407	14.2008	137.169	151.927	1	16136203	16163549	-1	75799	protein_coding	4930444P10Rik	RIKEN cDNA 4930444P10 gene [Source:MGI Symbol;Acc:MGI:1923049]
ENSMUSG00000110475	172.675	7.26638	2.86124	0.309546	9.24334	2.38927e-20	2.86249e-19	42.6299	40.5738	262.581	344.915	8	95864938	95875014	1		lncRNA	Gm31036	predicted gene, 31036 [Source:MGI Symbol;Acc:MGI:5590195]
ENSMUSG00000020326	5709	7.25949	2.85987	0.210718	13.572	5.86837e-42	4.28439e-40	1497.51	1267.25	10947.4	9123.81	11	40639379	40646138	-1	12450	protein_coding	Ccng1	cyclin G1 [Source:MGI Symbol;Acc:MGI:102890]
ENSMUSG00000116478	4.96493	7.25324	2.85863	1.39515	2.04897	0.0404651	0.0707043	1.63961	0.676229	5.2255	12.3184	15	99781521	99782325	1		processed_pseudogene	Gm18890	predicted gene, 18890 [Source:MGI Symbol;Acc:MGI:5011075]
ENSMUSG00000039452	1322.81	7.24692	2.85737	0.191	14.96	1.3401e-50	2.30484e-48	336.667	304.979	2479.5	2170.09	9	65972458	65977001	-1	382083	protein_coding	Snx22	sorting nexin 22 [Source:MGI Symbol;Acc:MGI:2685966]
ENSMUSG00000055435	5554.8	7.21551	2.8511	0.218749	13.0337	7.87074e-39	4.35864e-37	1498.6	1205.72	10516.3	8998.58	8	116409681	116434533	-1	17132	protein_coding	Maf	avian musculoaponeurotic fibrosarcoma oncogene homolog [Source:MGI Symbol;Acc:MGI:96909]
ENSMUSG00000045345	13.4839	7.2146	2.85092	0.813251	3.50558	0.000455607	0.00122181	3.82576	2.70492	24.8211	22.5837	5	143379444	143385318	-1		lncRNA	9530056K15Rik	RIKEN cDNA 9530056K15 gene [Source:MGI Symbol;Acc:MGI:2444456]
ENSMUSG00000063172	336.169	7.19943	2.84788	0.241466	11.7941	4.18423e-32	1.34128e-30	89.0855	74.3852	559.128	622.078	4	107110790	107137135	1	72938	protein_coding	Hspb11	heat shock protein family B (small), member 11 [Source:MGI Symbol;Acc:MGI:1920188]
ENSMUSG00000024076	7130.19	7.19594	2.84718	0.181565	15.6814	2.02864e-55	5.11074e-53	1885.55	1593.87	12862.6	12178.8	17	78815493	78934837	1	74199	protein_coding	Vit	vitrin [Source:MGI Symbol;Acc:MGI:1921449]
ENSMUSG00000047143	1763.29	7.19196	2.84639	0.190454	14.9452	1.67284e-50	2.84972e-48	468.929	391.537	3127.46	3065.22	4	109835250	109840884	1	242620	protein_coding	Dmrta2	doublesex and mab-3 related transcription factor like family A2 [Source:MGI Symbol;Acc:MGI:2653629]
ENSMUSG00000047237	41.8084	7.19091	2.84617	0.630926	4.5111	6.44909e-06	2.25743e-05	14.7565	5.40984	73.157	73.9103	9	108968515	108991109	-1	320082	protein_coding	Fbxw21	F-box and WD-40 domain protein 21 [Source:MGI Symbol;Acc:MGI:2443323]
ENSMUSG00000039410	1225.39	7.18852	2.84569	0.176926	16.0841	3.29638e-58	1.1125e-55	317.538	280.635	2162.05	2141.34	4	154400582	154721330	-1	70673	protein_coding	Prdm16	PR domain containing 16 [Source:MGI Symbol;Acc:MGI:1917923]
ENSMUSG00000113061	27.6316	7.18632	2.84525	0.674762	4.21668	2.47931e-05	8.03248e-05	8.74459	4.73361	60.0932	36.9551	13	28441511	28442117	1		protein_coding	Rps18-ps5	ribosomal protein S18, pseudogene 5 [Source:MGI Symbol;Acc:MGI:3649931]
ENSMUSG00000042626	1332.27	7.18543	2.84507	0.210879	13.4915	1.7557e-41	1.20785e-39	361.807	288.75	2389.36	2289.17	3	89325750	89337334	1	20416	protein_coding	Shc1	src homology 2 domain-containing transforming protein C1 [Source:MGI Symbol;Acc:MGI:98296]
ENSMUSG00000043644	117.022	7.18279	2.84454	0.381566	7.45493	8.99162e-14	6.53262e-13	34.4318	22.3156	185.505	225.837	11	120239504	120242036	1	66838	lncRNA	0610009L18Rik	RIKEN cDNA 0610009L18 gene [Source:MGI Symbol;Acc:MGI:1914088]
ENSMUSG00000026253	171.538	7.17907	2.8438	0.382709	7.43071	1.08017e-13	7.82225e-13	51.921	31.7828	339.657	262.792	1	87132379	87140416	1	11449	protein_coding	Chrng	cholinergic receptor, nicotinic, gamma polypeptide [Source:MGI Symbol;Acc:MGI:87895]
ENSMUSG00000027533	81206.5	7.17243	2.84246	0.215938	13.1633	1.42705e-39	8.45217e-38	21929.8	17815.9	130696	154384	3	10077608	10081667	1	16592	protein_coding	Fabp5	fatty acid binding protein 5, epidermal [Source:MGI Symbol;Acc:MGI:101790]
ENSMUSG00000005087	2042.55	7.1681	2.84159	0.161172	17.6307	1.43074e-69	1.06632e-66	518.663	481.475	3683.98	3486.1	2	102641486	102732010	-1	12505	protein_coding	Cd44	CD44 antigen [Source:MGI Symbol;Acc:MGI:88338]
ENSMUSG00000110830	10.5794	7.13722	2.83536	1.04138	2.7227	0.00647505	0.0138308	3.82576	1.35246	24.8211	12.3184	10	29172967	29189821	-1		lncRNA	Gm46218	predicted gene, 46218 [Source:MGI Symbol;Acc:MGI:5825855]
ENSMUSG00000037664	1413.1	7.13533	2.83498	0.273967	10.3479	4.27818e-25	7.69083e-24	412.089	281.988	2348.86	2609.44	7	143012076	143014787	-1	12577	protein_coding	Cdkn1c	cyclin-dependent kinase inhibitor 1C (P57) [Source:MGI Symbol;Acc:MGI:104564]
ENSMUSG00000041798	220.259	7.13441	2.83479	0.272197	10.4145	2.12939e-25	3.93476e-24	60.6656	47.3361	393.219	379.817	11	5850820	5900081	-1	103988	protein_coding	Gck	glucokinase [Source:MGI Symbol;Acc:MGI:1270854]
ENSMUSG00000107402	4.73151	7.12952	2.8338	1.37075	2.06734	0.0387021	0.0680157	1.63961	0.676229	10.451	6.15919	6	148113665	148117229	1		TEC	4732416N19Rik	RIKEN cDNA 4732416N19 gene [Source:MGI Symbol;Acc:MGI:2444634]
ENSMUSG00000102882	8.3466	7.11715	2.8313	1.04754	2.70281	0.00687564	0.0145941	2.73268	1.35246	16.9829	12.3184	9	82996161	82998917	1		TEC	Gm2065	predicted gene 2065 [Source:MGI Symbol;Acc:MGI:3780232]
ENSMUSG00000066456	3532.07	7.09578	2.82696	0.218434	12.9419	2.60971e-38	1.36891e-36	984.313	760.082	6013.24	6370.65	9	82992001	83028738	-1	94353	protein_coding	Hmgn3	high mobility group nucleosomal binding domain 3 [Source:MGI Symbol;Acc:MGI:2138069]
ENSMUSG00000086287	6.11377	7.06718	2.82114	1.17373	2.40357	0.0162357	0.0315626	1.63961	1.35246	9.14462	12.3184	18	23883504	23885362	-1	100502834	lncRNA	Gm15972	predicted gene 15972 [Source:MGI Symbol;Acc:MGI:3801965]
ENSMUSG00000091086	21.0447	7.06091	2.81985	0.672367	4.19392	2.74174e-05	8.83948e-05	4.37229	6.08606	32.6594	41.0613	10	110961712	110962582	1	432502	processed_pseudogene	Rpl6l	ribosomal protein L6-like [Source:MGI Symbol;Acc:MGI:3647789]
ENSMUSG00000083179	4.99735	7.03814	2.81519	1.35079	2.0841	0.0371506	0.065521	1.09307	1.35246	5.2255	12.3184	4	94823858	94824340	1		processed_pseudogene	Gm12693	predicted gene 12693 [Source:MGI Symbol;Acc:MGI:3650224]
ENSMUSG00000120022	9.60327	7.0305	2.81363	1.11726	2.51833	0.0117912	0.0237243	3.27922	1.35246	9.14462	24.6368	18	32200369	32201273	-1		lncRNA		novel transcript, antisense to Iws1
ENSMUSG00000010175	2822.47	7.02916	2.81335	0.229507	12.2582	1.5179e-34	5.86409e-33	709.405	697.193	5639.62	4243.68	1	189850232	189902911	-1	19130	protein_coding	Prox1	prospero homeobox 1 [Source:MGI Symbol;Acc:MGI:97772]
ENSMUSG00000086236	97.9718	7.00421	2.80822	0.358814	7.8264	5.02042e-15	4.03416e-14	21.3149	27.7254	158.071	184.776	9	103300777	103338459	1	100529079	lncRNA	5830418P13Rik	RIKEN cDNA 5830418P13 gene [Source:MGI Symbol;Acc:MGI:3604110]
ENSMUSG00000039232	328.104	6.99245	2.8058	0.229189	12.2423	1.84803e-34	7.10875e-33	85.8063	78.4426	606.158	542.009	10	12813953	12840042	-1	74732	protein_coding	Stx11	syntaxin 11 [Source:MGI Symbol;Acc:MGI:1921982]
ENSMUSG00000090002	16.4277	6.98961	2.80521	0.84898	3.30421	0.000952431	0.00240522	6.0119	2.02869	24.8211	32.849	15	57571510	57572340	-1		lncRNA	Gm16006	predicted gene 16006 [Source:MGI Symbol;Acc:MGI:3801853]
ENSMUSG00000024987	159.353	6.97825	2.80287	0.288848	9.7036	2.91055e-22	4.03887e-21	43.7229	35.8402	270.42	287.429	19	37686246	37689984	1	13082	protein_coding	Cyp26a1	cytochrome P450, family 26, subfamily a, polypeptide 1 [Source:MGI Symbol;Acc:MGI:1096359]
ENSMUSG00000039994	2138.53	6.97046	2.80125	0.287294	9.7505	1.83569e-22	2.59976e-21	648.739	423.996	3900.84	3580.54	10	128067934	128088810	1	21853	protein_coding	Timeless	timeless circadian clock 1 [Source:MGI Symbol;Acc:MGI:1321393]
ENSMUSG00000105814	48.5552	6.96305	2.79972	0.510374	5.48563	4.12001e-08	1.82142e-07	12.0238	12.1721	65.3187	104.706	5	98623415	98623523	-1	735265	miRNA	Mir703	microRNA 703 [Source:MGI Symbol;Acc:MGI:3629657]
ENSMUSG00000033688	63.4286	6.9623	2.79956	0.444526	6.29787	3.01767e-10	1.63518e-09	12.5703	19.6107	118.88	102.653	9	103127720	103182281	-1	71775	protein_coding	Inhca	inhibitor of carbonic anhydrase [Source:MGI Symbol;Acc:MGI:1919025]
ENSMUSG00000073485	9.48111	6.93742	2.7944	1.08454	2.57657	0.00997872	0.0204291	2.18615	2.70492	24.8211	8.21225	1	180641341	180644424	1		lncRNA	H3f3aos	H3.3 histone A, opposite strand [Source:MGI Symbol;Acc:MGI:3802006]
ENSMUSG00000063767	18.7397	6.93051	2.79296	0.774898	3.60429	0.000313002	0.000864658	6.55844	2.70492	28.7402	36.9551	3	90561324	90565976	1	381493	protein_coding	S100a7a	S100 calcium binding protein A7A [Source:MGI Symbol;Acc:MGI:2687194]
ENSMUSG00000092210	9.36984	6.90374	2.78738	1.00814	2.76487	0.00569463	0.0123272	3.27922	1.35246	14.3701	18.4776	10	115405891	115418353	1	77798	protein_coding	A930009A15Rik	RIKEN cDNA A930009A15 gene [Source:MGI Symbol;Acc:MGI:1925048]
ENSMUSG00000097863	9.36984	6.90374	2.78738	1.00814	2.76487	0.00569463	0.0123272	3.27922	1.35246	14.3701	18.4776	5	110143377	110144264	-1		lncRNA	1010001B22Rik	RIKEN cDNA 1010001B22 gene [Source:MGI Symbol;Acc:MGI:1922653]
ENSMUSG00000060981	128.64	6.89832	2.78624	0.332601	8.37715	5.42251e-17	4.96379e-16	36.0714	29.0779	248.211	201.2	13	23715220	23715689	1	69386	protein_coding	H4c8	H4 clustered histone 8 [Source:MGI Symbol;Acc:MGI:2448427]
ENSMUSG00000028792	1184.9	6.86949	2.7802	0.158713	17.5172	1.05955e-68	7.58084e-66	300.049	302.275	2071.91	2065.38	4	128885751	128905322	1	11637	protein_coding	Ak2	adenylate kinase 2 [Source:MGI Symbol;Acc:MGI:87978]
ENSMUSG00000025389	87900.3	6.86732	2.77975	0.194845	14.2664	3.54166e-46	3.91047e-44	24737.9	19952.8	153764	153146	10	128061707	128067681	1	17339	protein_coding	Mip	major intrinsic protein of lens fiber [Source:MGI Symbol;Acc:MGI:96990]
ENSMUSG00000021890	2079.2	6.8652	2.7793	0.219784	12.6456	1.18302e-36	5.43976e-35	564.573	492.971	4023.63	3235.63	14	31216356	31231815	1	74427	protein_coding	Eaf1	ELL associated factor 1 [Source:MGI Symbol;Acc:MGI:1921677]
ENSMUSG00000120409	15.0635	6.86241	2.77872	0.802666	3.46186	0.000536457	0.00142031	4.91883	2.70492	30.0466	22.5837	12	80161398	80162080	-1		lncRNA		novel transcript
ENSMUSG00000027276	595.489	6.8529	2.77671	0.228118	12.1723	4.36725e-34	1.62405e-32	150.298	153.504	1152.22	925.931	2	136923376	136958564	-1	16449	protein_coding	Jag1	jagged 1 [Source:MGI Symbol;Acc:MGI:1095416]
ENSMUSG00000009207	1303.88	6.85097	2.77631	0.208979	13.2851	2.82512e-40	1.77309e-38	330.108	334.734	2516.08	2034.59	2	74350635	74409779	-1	69605	protein_coding	Lnpk	lunapark, ER junction formation factor [Source:MGI Symbol;Acc:MGI:1918115]
ENSMUSG00000025353	88.4546	6.84186	2.77439	0.386642	7.1756	7.19901e-13	4.8537e-12	25.1407	19.6107	134.557	174.51	10	128653771	128657514	-1	66844	protein_coding	Ormdl2	ORM1-like 2 (S. cerevisiae) [Source:MGI Symbol;Acc:MGI:1914094]
ENSMUSG00000036586	18629.9	6.82961	2.7718	0.256735	10.7964	3.58112e-27	7.56262e-26	5581.23	3935.66	30735.1	34267.7	5	140548874	140550826	-1	77998	protein_coding	Grifin	galectin-related inter-fiber protein [Source:MGI Symbol;Acc:MGI:1925248]
ENSMUSG00000031548	9998.05	6.78265	2.76185	0.183015	15.0908	1.86127e-51	3.42338e-49	2782.97	2355.31	18061.9	16792	8	23901518	23939648	1	20377	protein_coding	Sfrp1	secreted frizzled-related protein 1 [Source:MGI Symbol;Acc:MGI:892014]
ENSMUSG00000105568	37.735	6.77809	2.76088	0.56631	4.87521	1.08692e-06	4.15422e-06	10.3842	8.79098	49.6422	82.1225	3	127077130	127079208	-1		TEC	Gm42971	predicted gene 42971 [Source:MGI Symbol;Acc:MGI:5663108]
ENSMUSG00000060843	26.4623	6.77642	2.76052	0.670382	4.11783	3.82449e-05	0.000120927	4.37229	9.46721	50.9486	41.0613	10	63265877	64839446	1	216033	protein_coding	Ctnna3	catenin (cadherin associated protein), alpha 3 [Source:MGI Symbol;Acc:MGI:2661445]
ENSMUSG00000120227	4.59159	6.77169	2.75952	1.35444	2.03738	0.0416118	0.0724531	1.63961	0.676229	7.83825	8.21225	5	109983006	109992949	-1		lncRNA		novel transcript
ENSMUSG00000054945	13.9795	6.76777	2.75868	0.785632	3.51141	0.000445729	0.00119837	3.82576	3.38115	26.1275	22.5837	5	90514479	90516352	1		lncRNA	Gm9958	predicted gene 9958 [Source:MGI Symbol;Acc:MGI:3641866]
ENSMUSG00000020592	716.439	6.76472	2.75803	0.218914	12.5987	2.14711e-36	9.67391e-35	204.951	163.648	1263.26	1233.89	12	8821323	8843715	1	20969	protein_coding	Sdc1	syndecan 1 [Source:MGI Symbol;Acc:MGI:1349162]
ENSMUSG00000025557	5.95952	6.74683	2.75421	1.18793	2.3185	0.0204224	0.0386679	1.09307	2.02869	10.451	10.2653	14	121697033	121742664	-1	56643	protein_coding	Slc15a1	solute carrier family 15 (oligopeptide transporter), member 1 [Source:MGI Symbol;Acc:MGI:1861376]
ENSMUSG00000087011	17.2356	6.73293	2.75124	0.731785	3.75962	0.000170168	0.00049054	5.46537	3.38115	31.353	28.7429	4	124851440	124880802	-1		lncRNA	Gm12930	predicted gene 12930 [Source:MGI Symbol;Acc:MGI:3650529]
ENSMUSG00000114936	8.00568	6.72904	2.7504	1.09937	2.50179	0.0123568	0.0247537	2.18615	2.02869	19.5956	8.21225	13	40876586	40878925	1		lncRNA	Gm47061	predicted gene, 47061 [Source:MGI Symbol;Acc:MGI:6095771]
ENSMUSG00000090041	9.65378	6.71948	2.74835	0.997893	2.75415	0.00588441	0.0126874	1.63961	3.38115	13.0637	20.5306	19	40604330	40605087	1		processed_pseudogene	Gm16027	predicted gene 16027 [Source:MGI Symbol;Acc:MGI:3801732]
ENSMUSG00000120882	5.74042	6.71636	2.74768	1.19975	2.29022	0.0220087	0.0412961	1.63961	1.35246	11.7574	8.21225	2	157408546	157410140	1		lncRNA		novel transcript, antisense to Blcap
ENSMUSG00000037161	11670.3	6.70925	2.74615	0.210683	13.0345	7.78266e-39	4.32325e-37	3403.83	2650.82	20595	20031.7	3	51295833	51304159	-1	67749	protein_coding	Mgarp	mitochondria localized glutamic acid rich protein [Source:MGI Symbol;Acc:MGI:1914999]
ENSMUSG00000020844	1634.26	6.68993	2.74199	0.213128	12.8655	7.04163e-38	3.57823e-36	474.94	374.631	2901.46	2786.01	11	76148024	76289966	-1	18230	protein_coding	Nxn	nucleoredoxin [Source:MGI Symbol;Acc:MGI:109331]
ENSMUSG00000042306	30.3862	6.68421	2.74076	0.838208	3.26978	0.0010763	0.00268955	11.4773	4.05738	30.0466	75.9633	3	90434163	90436144	1	66166	protein_coding	S100a14	S100 calcium binding protein A14 [Source:MGI Symbol;Acc:MGI:1913416]
ENSMUSG00000113626	11.5276	6.66219	2.736	0.856756	3.19344	0.0014059	0.00343873	3.27922	2.70492	19.5956	20.5306	13	61952067	62009489	1		transcribed_processed_pseudogene	Gm7240	predicted gene 7240 [Source:MGI Symbol;Acc:MGI:3643235]
ENSMUSG00000051228	182.258	6.65842	2.73518	0.353665	7.7338	1.0438e-14	8.16372e-14	54.6537	40.5738	371.01	262.792	X	13332349	13355552	1	236690	protein_coding	Nyx	nyctalopin [Source:MGI Symbol;Acc:MGI:2448607]
ENSMUSG00000120675	27.2201	6.64843	2.73301	0.63058	4.33412	1.46342e-05	4.86999e-05	5.46537	8.79098	39.1912	55.4327	6	117856961	117861556	1		lncRNA		novel transcript
ENSMUSG00000033088	1177.39	6.64194	2.73161	0.169868	16.0808	3.47962e-58	1.15259e-55	322.457	293.484	2054.93	2038.69	15	78831924	78890069	1	110253	protein_coding	Triobp	TRIO and F-actin binding protein [Source:MGI Symbol;Acc:MGI:1349410]
ENSMUSG00000045251	434.651	6.63485	2.73006	0.197318	13.8359	1.54883e-43	1.31298e-41	111.494	116.311	751.166	759.633	7	127018139	127021240	-1	69234	protein_coding	Zfp688	zinc finger protein 688 [Source:MGI Symbol;Acc:MGI:1916484]
ENSMUSG00000024107	9.04325	6.61578	2.72591	1.02692	2.65445	0.00794379	0.0166812	3.27922	1.35246	13.0637	18.4776	17	89023909	89099418	-1	16867	protein_coding	Lhcgr	luteinizing hormone/choriogonadotropin receptor [Source:MGI Symbol;Acc:MGI:96783]
ENSMUSG00000097752	18.5104	6.60671	2.72393	0.700668	3.88762	0.000101231	0.000301685	4.91883	4.73361	27.4339	36.9551	13	40881284	40888638	1	102633805	lncRNA	Gm26688	predicted gene, 26688 [Source:MGI Symbol;Acc:MGI:5477182]
ENSMUSG00000029706	22.7108	6.60572	2.72372	0.874377	3.11504	0.00183922	0.00439579	7.65152	4.05738	19.5956	59.5388	6	28442333	28449352	-1	18506	protein_coding	Pax4	paired box 4 [Source:MGI Symbol;Acc:MGI:97488]
ENSMUSG00000090386	198.741	6.60568	2.72371	0.281542	9.67426	3.87898e-22	5.32898e-21	57.3864	46.6598	321.368	369.551	16	77033184	77570315	1	77994	lncRNA	Mir99ahg	Mir99a and Mirlet7c-1 host gene (non-protein coding) [Source:MGI Symbol;Acc:MGI:1919929]
ENSMUSG00000117123	115.747	6.60183	2.72287	0.399881	6.80919	9.815e-12	6.02474e-11	36.0714	24.3443	168.522	234.049	4	88828092	88856758	-1		lncRNA	Gm49890	predicted gene, 49890 [Source:MGI Symbol;Acc:MGI:6270578]
ENSMUSG00000026095	57.6097	6.60151	2.7228	0.418131	6.51182	7.42444e-11	4.21724e-10	15.303	14.877	91.4462	108.812	1	53383776	53391911	-1	70396	protein_coding	Asnsd1	asparagine synthetase domain containing 1 [Source:MGI Symbol;Acc:MGI:1917646]
ENSMUSG00000049353	13.4659	6.59062	2.72042	1.15058	2.36438	0.0180604	0.0346988	3.82576	3.38115	40.4976	6.15919	1	191709331	191720244	1	74023	protein_coding	Rd3	retinal degeneration 3 [Source:MGI Symbol;Acc:MGI:1921273]
ENSMUSG00000028185	2085.13	6.54988	2.71147	0.187328	14.4744	1.75846e-47	2.21504e-45	596.818	507.172	3495.86	3740.68	3	146286740	146321351	-1	56629	protein_coding	Dnase2b	deoxyribonuclease II beta [Source:MGI Symbol;Acc:MGI:1913283]
ENSMUSG00000051456	84.0108	6.5432	2.71	0.356846	7.5943	3.09467e-14	2.31415e-13	24.0476	20.2869	139.782	151.927	13	113799432	113800212	-1	56534	protein_coding	Hspb3	heat shock protein 3 [Source:MGI Symbol;Acc:MGI:1928479]
ENSMUSG00000097403	10.2388	6.54284	2.70992	0.962397	2.8158	0.00486562	0.0106734	3.27922	2.02869	13.0637	22.5837	1	136339654	136343257	-1	320054	lncRNA	9230116N13Rik	RIKEN cDNA 9230116N13 gene [Source:MGI Symbol;Acc:MGI:2443255]
ENSMUSG00000038217	30.8602	6.53755	2.70875	0.543233	4.98635	6.15311e-07	2.41626e-06	8.19805	8.11475	49.6422	57.4858	11	75352541	75361725	1	380712	protein_coding	Tlcd2	TLC domain containing 2 [Source:MGI Symbol;Acc:MGI:1917141]
ENSMUSG00000099764	23.8199	6.52883	2.70682	0.954596	2.83557	0.00457439	0.0100841	10.3842	2.02869	27.4339	55.4327	16	20640895	20641390	-1		processed_pseudogene	Rps10-ps2	ribosomal protein S10, pseudogene 2 [Source:MGI Symbol;Acc:MGI:3645627]
ENSMUSG00000086841	1813.83	6.51728	2.70427	0.212872	12.7038	5.63522e-37	2.65956e-35	503.907	460.512	2804.79	3486.1	11	62493650	62495725	1		lncRNA	2410006H16Rik	RIKEN cDNA 2410006H16 gene [Source:MGI Symbol;Acc:MGI:1916471]
ENSMUSG00000029882	61.6173	6.50927	2.7025	1.10209	2.45215	0.0142007	0.028061	25.1407	7.43852	20.902	192.988	6	41007202	41012443	-1	67373	protein_coding	2210010C04Rik	RIKEN cDNA 2210010C04 gene [Source:MGI Symbol;Acc:MGI:1914623]
ENSMUSG00002075017	14.4103	6.50761	2.70213	0.805353	3.35521	0.000793053	0.00203258	4.91883	2.70492	27.4339	22.5837	10	91907523	91907677	-1		misc_RNA	Gm55043	predicted gene, 55043 [Source:MGI Symbol;Acc:MGI:6846560]
ENSMUSG00000028497	295.083	6.48745	2.69765	0.316709	8.51777	1.62655e-17	1.55417e-16	87.4459	70.3279	599.626	422.931	4	88314381	88357165	-1	66775	protein_coding	Hacd4	3-hydroxyacyl-CoA dehydratase 4 [Source:MGI Symbol;Acc:MGI:1914025]
ENSMUSG00000038541	761.937	6.48453	2.697	0.234155	11.518	1.07067e-30	3.06416e-29	225.173	181.906	1425.26	1215.41	17	74323950	74354911	-1	94224	protein_coding	Srd5a2	steroid 5 alpha-reductase 2 [Source:MGI Symbol;Acc:MGI:2150380]
ENSMUSG00000074280	204.224	6.48303	2.69667	0.267892	10.0662	7.79057e-24	1.23867e-22	60.119	48.6885	348.802	359.286	9	57391246	57391654	1		processed_pseudogene	Gm6166	predicted gene 6166 [Source:MGI Symbol;Acc:MGI:3645893]
ENSMUSG00000029343	178895	6.47702	2.69533	0.222436	12.1173	8.55182e-34	3.14746e-32	54525.8	41177.6	314925	304952	5	112403681	112417451	1	12960	protein_coding	Crybb1	crystallin, beta B1 [Source:MGI Symbol;Acc:MGI:104992]
ENSMUSG00000019851	989.789	6.47634	2.69518	0.256595	10.5036	8.31212e-26	1.58845e-24	306.061	223.156	1822.39	1607.55	10	18720768	18732821	1	64058	protein_coding	Perp	PERP, TP53 apoptosis effector [Source:MGI Symbol;Acc:MGI:1929938]
ENSMUSG00000085705	12.809	6.46884	2.69351	1.04223	2.58437	0.00975563	0.0200343	5.46537	1.35246	30.0466	14.3714	17	13895924	13903778	-1		lncRNA	Gm16046	predicted gene 16046 [Source:MGI Symbol;Acc:MGI:3802093]
ENSMUSG00000108077	5.8196	6.46561	2.69279	1.21814	2.21057	0.0270655	0.0495771	1.09307	2.02869	7.83825	12.3184	6	77357243	77359442	-1	70753	TEC	6330415B21Rik	RIKEN cDNA 6330415B21 gene [Source:MGI Symbol;Acc:MGI:1918003]
ENSMUSG00000043668	589.674	6.46206	2.69199	0.218159	12.3396	5.54235e-35	2.22278e-33	162.868	153.504	1114.34	927.985	8	90973668	91074971	-1	244579	protein_coding	Tox3	TOX high mobility group box family member 3 [Source:MGI Symbol;Acc:MGI:3039593]
ENSMUSG00000117879	8.84225	6.4569	2.69084	0.98856	2.72198	0.00648918	0.013856	2.73268	2.02869	18.2892	12.3184	17	32126853	32128003	-1		lncRNA	2310015A16Rik	RIKEN cDNA 2310015A16 gene [Source:MGI Symbol;Acc:MGI:1916811]
ENSMUSG00000038132	1882.59	6.4564	2.69073	0.178254	15.0949	1.74928e-51	3.25931e-49	535.06	474.713	3397.88	3122.71	13	46571910	46584571	1	666794	protein_coding	Rbm24	RNA binding motif protein 24 [Source:MGI Symbol;Acc:MGI:3610364]
ENSMUSG00000100747	13.0748	6.4419	2.68749	0.874395	3.07354	0.00211536	0.00499767	4.91883	2.02869	24.8211	20.5306	2	30126807	30128235	-1		lncRNA	1700084E18Rik	RIKEN cDNA 1700084E18 gene [Source:MGI Symbol;Acc:MGI:1914600]
ENSMUSG00000044726	1020.73	6.43138	2.68513	0.257371	10.4329	1.75456e-25	3.26914e-24	251.953	298.217	2019.66	1513.11	15	34453451	34474038	1	239368	protein_coding	Erich5	glutamate rich 5 [Source:MGI Symbol;Acc:MGI:2447772]
ENSMUSG00000031142	12.5543	6.42327	2.68331	1.29368	2.07416	0.0380643	0.0669805	2.18615	4.73361	39.1912	4.10613	X	7473322	7501435	1	54652	protein_coding	Cacna1f	calcium channel, voltage-dependent, alpha 1F subunit [Source:MGI Symbol;Acc:MGI:1859639]
ENSMUSG00000073910	383.279	6.42195	2.68301	0.20926	12.8214	1.24367e-37	6.16221e-36	107.121	99.4057	681.928	644.662	4	34949074	35157484	-1	214944	protein_coding	Mob3b	MOB kinase activator 3B [Source:MGI Symbol;Acc:MGI:2664539]
ENSMUSG00000020397	718.424	6.42147	2.6829	0.182077	14.735	3.84212e-49	5.77512e-47	199.486	187.316	1205.78	1281.11	11	46327752	46333548	1	66213	protein_coding	Med7	mediator complex subunit 7 [Source:MGI Symbol;Acc:MGI:1913463]
ENSMUSG00000087196	6.53025	6.41153	2.68067	1.15607	2.31878	0.0204072	0.0386473	2.18615	1.35246	14.3701	8.21225	2	28205019	28215489	-1		lncRNA	Gm13373	predicted gene 13373 [Source:MGI Symbol;Acc:MGI:3650390]
ENSMUSG00000008393	5251.36	6.38126	2.67384	0.167009	16.0102	1.08464e-57	3.345e-55	1498.6	1347.05	9456.85	8702.93	16	8476444	8490019	-1	52502	protein_coding	Carhsp1	calcium regulated heat stable protein 1 [Source:MGI Symbol;Acc:MGI:1196368]
ENSMUSG00000028370	211.939	6.36982	2.67125	0.312714	8.54215	1.3175e-17	1.26767e-16	57.9329	57.4795	428.491	303.853	4	65042411	65275746	1	18491	protein_coding	Pappa	pregnancy-associated plasma protein A [Source:MGI Symbol;Acc:MGI:97479]
ENSMUSG00000028186	45.7264	6.36658	2.67052	0.515366	5.18179	2.19761e-07	9.11611e-07	15.8496	8.79098	82.3016	75.9633	3	146276181	146338060	1	22262	protein_coding	Uox	urate oxidase [Source:MGI Symbol;Acc:MGI:98907]
ENSMUSG00000058056	955.826	6.36283	2.66967	0.222727	11.9863	4.1918e-33	1.46729e-31	263.431	256.291	1845.91	1457.67	8	61964467	62355724	-1	72333	protein_coding	Palld	palladin, cytoskeletal associated protein [Source:MGI Symbol;Acc:MGI:1919583]
ENSMUSG00000031255	6.79609	6.35413	2.66769	1.11537	2.39175	0.0167684	0.0324809	1.63961	2.02869	9.14462	14.3714	X	132837134	132882561	-1	27359	protein_coding	Sytl4	synaptotagmin-like 4 [Source:MGI Symbol;Acc:MGI:1351606]
ENSMUSG00000109844	113.206	6.34886	2.6665	0.310016	8.60115	7.89193e-18	7.7012e-17	31.6991	29.7541	188.118	203.253	9	47153624	47279947	-1		lncRNA	Gm31816	predicted gene, 31816 [Source:MGI Symbol;Acc:MGI:5590975]
ENSMUSG00000023959	1890.19	6.34573	2.66579	0.181257	14.7072	5.79263e-49	8.56303e-47	554.735	474.037	3288.15	3243.84	17	44445659	44591059	1	224796	protein_coding	Clic5	chloride intracellular channel 5 [Source:MGI Symbol;Acc:MGI:1917912]
ENSMUSG00000019987	17.7319	6.34386	2.66536	1.30031	2.04979	0.0403853	0.0706062	5.46537	4.05738	3.91912	57.4858	10	24791119	24803382	-1	11846	protein_coding	Arg1	arginase, liver [Source:MGI Symbol;Acc:MGI:88070]
ENSMUSG00000087322	12.0052	6.33481	2.6633	0.903722	2.94704	0.00320836	0.00730497	4.37229	2.02869	16.9829	24.6368	11	75751795	75752320	1		lncRNA	Gm16075	predicted gene 16075 [Source:MGI Symbol;Acc:MGI:3801977]
ENSMUSG00000110424	7.50674	6.32546	2.66117	1.09027	2.44083	0.0146537	0.0288478	2.73268	1.35246	15.6765	10.2653	7	110682271	110721911	-1	75479	lncRNA	Zbed5-ps	zinc finger, BED type containing 5, pseudogene [Source:MGI Symbol;Acc:MGI:1922729]
ENSMUSG00000033114	13.1397	6.31039	2.65773	0.802986	3.30981	0.000933605	0.00236167	3.82576	3.38115	24.8211	20.5306	13	64244122	64277182	-1	70484	protein_coding	Slc35d2	solute carrier family 35, member D2 [Source:MGI Symbol;Acc:MGI:1917734]
ENSMUSG00000111058	15.2182	6.30614	2.65676	0.804566	3.3021	0.000959643	0.00242274	4.37229	4.05738	33.9657	18.4776	9	63833937	63849084	-1		lncRNA	Gm36033	predicted gene, 36033 [Source:MGI Symbol;Acc:MGI:5595192]
ENSMUSG00000108190	7.00086	6.30421	2.65631	1.25979	2.10854	0.0349843	0.0621292	0.546537	3.38115	11.7574	12.3184	6	43241476	43242789	-1		lncRNA	Gm44731	predicted gene 44731 [Source:MGI Symbol;Acc:MGI:5753307]
ENSMUSG00000086889	30.0384	6.29547	2.65431	0.553474	4.79574	1.62078e-06	6.0676e-06	7.10498	9.46721	52.255	51.3266	13	49024588	49028936	1		lncRNA	Phf2os1	PHD finger protein 2, opposite strand 1 [Source:MGI Symbol;Acc:MGI:3645592]
ENSMUSG00000086006	68.8612	6.29431	2.65405	0.386319	6.87009	6.41623e-12	3.98497e-11	20.7684	16.9057	122.799	114.972	2	11344242	11348922	1	100503147	lncRNA	Gm13293	predicted gene 13293 [Source:MGI Symbol;Acc:MGI:3649469]
ENSMUSG00000051224	18.5535	6.29299	2.65375	0.687087	3.86231	0.000112318	0.000332342	5.46537	4.73361	35.2721	28.7429	X	165282808	165301563	-1	245695	protein_coding	Tceanc	transcription elongation factor A (SII) N-terminal and central domain containing [Source:MGI Symbol;Acc:MGI:2685236]
ENSMUSG00000118212	6.56267	6.29205	2.65353	1.13841	2.3309	0.0197585	0.0376098	1.63961	2.02869	14.3701	8.21225	19	35677749	35743527	-1		lncRNA	Gm41836	predicted gene, 41836 [Source:MGI Symbol;Acc:MGI:5624721]
ENSMUSG00000025359	69.3873	6.28386	2.65165	0.699589	3.7903	0.000150466	0.000437837	16.9426	20.9631	54.8677	184.776	10	128540064	128556107	1	20431	protein_coding	Pmel	premelanosome protein [Source:MGI Symbol;Acc:MGI:98301]
ENSMUSG00000085569	91.1093	6.28276	2.6514	0.348895	7.59941	2.97488e-14	2.22923e-13	26.7803	22.9918	146.314	168.351	4	89018103	89046466	-1	102637941	lncRNA	Gm12602	predicted gene 12602 [Source:MGI Symbol;Acc:MGI:3651757]
ENSMUSG00000025525	138.668	6.27295	2.64914	0.351009	7.54723	4.44619e-14	3.29312e-13	42.6299	33.1352	203.794	275.11	X	111221031	111282452	1	68117	protein_coding	Apool	apolipoprotein O-like [Source:MGI Symbol;Acc:MGI:1915367]
ENSMUSG00000085399	23.4646	6.26916	2.64827	0.753799	3.51323	0.000442688	0.00119109	9.29113	3.38115	33.9657	47.2205	4	114766424	114779164	1	100040736	lncRNA	Foxd2os	forkhead box D2, opposite strand [Source:MGI Symbol;Acc:MGI:2444065]
ENSMUSG00000000037	17.8753	6.25686	2.64544	0.715882	3.69536	0.000219577	0.000621845	3.82576	6.08606	28.7402	32.849	X	159865521	160041209	1	107815	protein_coding	Scml2	Scm polycomb group protein like 2 [Source:MGI Symbol;Acc:MGI:1340042]
ENSMUSG00000121211	6.40465	6.25635	2.64532	1.26407	2.0927	0.0363763	0.0643329	2.73268	0.676229	7.83825	14.3714	2	34660850	34661806	-1		lncRNA		novel transcript
ENSMUSG00000026655	876.653	6.24827	2.64346	0.198512	13.3163	1.85988e-40	1.19239e-38	262.884	220.451	1524.54	1498.74	2	3571525	3783179	1	66540	protein_coding	Fam107b	family with sequence similarity 107, member B [Source:MGI Symbol;Acc:MGI:1913790]
ENSMUSG00000045008	35.707	6.24197	2.642	0.557124	4.74222	2.11392e-06	7.82204e-06	12.0238	7.43852	53.5614	69.8041	10	43050695	43052558	1	74530	lncRNA	9030612E09Rik	RIKEN cDNA 9030612E09 gene [Source:MGI Symbol;Acc:MGI:1921780]
ENSMUSG00000040219	238.752	6.23786	2.64105	0.247065	10.6897	1.13739e-26	2.32242e-25	67.224	64.918	438.942	383.923	9	49348263	49397525	-1	235330	protein_coding	Ttc12	tetratricopeptide repeat domain 12 [Source:MGI Symbol;Acc:MGI:2444588]
ENSMUSG00000081058	14.5868	6.23741	2.64095	0.806345	3.27521	0.00105584	0.00264488	2.73268	5.40984	23.5147	26.6898	3	96145424	96146443	-1	97114	protein_coding	H3c15	H3 clustered histone 15 [Source:MGI Symbol;Acc:MGI:2448357]
ENSMUSG00000090516	12.0843	6.23723	2.6409	0.931639	2.83469	0.00458705	0.0101095	3.82576	2.70492	13.0637	28.7429	9	59379042	59379516	-1		processed_pseudogene	Rps11-ps1	ribosomal protein S11, pseudogene 1 [Source:MGI Symbol;Acc:MGI:3644744]
ENSMUSG00000066442	36.6158	6.23523	2.64044	0.560057	4.71459	2.42197e-06	8.90477e-06	9.29113	10.8197	48.3359	78.0164	9	89092729	89259766	1	107885	protein_coding	Mthfs	5, 10-methenyltetrahydrofolate synthetase [Source:MGI Symbol;Acc:MGI:1340032]
ENSMUSG00000098050	74.0457	6.22226	2.63744	0.364534	7.23509	4.65233e-13	3.18348e-12	20.7684	20.2869	131.944	123.184	8	41306865	41308064	-1		processed_pseudogene	Gm5345	predicted gene 5345 [Source:MGI Symbol;Acc:MGI:3644320]
ENSMUSG00000047515	33.9912	6.22013	2.63694	0.519192	5.07894	3.79555e-07	1.52977e-06	9.29113	9.46721	53.5614	63.645	6	136804624	136817660	1	320135	protein_coding	BC049715	cDNA sequence BC049715 [Source:MGI Symbol;Acc:MGI:3605234]
ENSMUSG00000087131	10.7666	6.20479	2.63338	1.05898	2.48671	0.012893	0.025707	2.73268	3.38115	28.7402	8.21225	1	38424030	38433055	1		lncRNA	Gm16152	predicted gene 16152 [Source:MGI Symbol;Acc:MGI:3802058]
ENSMUSG00000028910	777.13	6.20317	2.633	0.217951	12.0807	1.33564e-33	4.85582e-32	238.837	192.049	1295.92	1381.71	4	131570781	131595097	1	26922	protein_coding	Mecr	mitochondrial trans-2-enoyl-CoA reductase [Source:MGI Symbol;Acc:MGI:1349441]
ENSMUSG00000008540	431.046	6.19534	2.63118	0.197443	13.3263	1.6277e-40	1.04729e-38	119.145	120.369	725.038	759.633	6	138117314	138133753	1	56615	protein_coding	Mgst1	microsomal glutathione S-transferase 1 [Source:MGI Symbol;Acc:MGI:1913850]
ENSMUSG00000041135	286.325	6.19421	2.63092	0.224394	11.7246	9.53687e-32	2.95131e-30	82.5271	76.4139	483.359	503	4	16122733	16163647	-1	192656	protein_coding	Ripk2	receptor (TNFRSF)-interacting serine-threonine kinase 2 [Source:MGI Symbol;Acc:MGI:1891456]
ENSMUSG00000087120	42.0543	6.19285	2.6306	0.47273	5.56471	2.6259e-08	1.187e-07	12.5703	10.8197	77.0761	67.7511	11	62435063	62441867	-1		lncRNA	Gm12279	predicted gene 12279 [Source:MGI Symbol;Acc:MGI:3649630]
ENSMUSG00000026385	6816.8	6.19092	2.63015	0.228873	11.4917	1.45158e-30	4.12134e-29	2156.63	1634.45	11157.7	12318.4	1	120041010	120048808	-1	13167	protein_coding	Dbi	diazepam binding inhibitor [Source:MGI Symbol;Acc:MGI:94865]
ENSMUSG00000105609	10.8601	6.18364	2.62846	0.880167	2.98631	0.00282363	0.00650099	2.73268	3.38115	20.902	16.4245	5	143300594	143301619	1		TEC	Gm42501	predicted gene 42501 [Source:MGI Symbol;Acc:MGI:5662638]
ENSMUSG00000120316	7.74393	6.15309	2.62131	1.17936	2.22265	0.0262392	0.0482165	1.09307	3.38115	18.2892	8.21225	5	88711299	88712758	-1		lncRNA		novel transcript
ENSMUSG00000109222	6.81419	6.14457	2.61931	1.2774	2.0505	0.0403155	0.0705048	0.546537	3.38115	13.0637	10.2653	7	60403111	60403761	-1		processed_pseudogene	Gm10297	predicted pseudogene 10297 [Source:MGI Symbol;Acc:MGI:3642512]
ENSMUSG00000097587	92.2045	6.14419	2.61922	0.339949	7.70476	1.31091e-14	1.01464e-13	27.8734	23.668	163.297	153.98	15	98881229	98894327	1	75951	lncRNA	4930578M01Rik	RIKEN cDNA 4930578M01 gene [Source:MGI Symbol;Acc:MGI:1923201]
ENSMUSG00000087336	72.2326	6.14344	2.61905	0.419817	6.23854	4.41674e-10	2.36392e-09	24.5942	15.5533	121.493	127.29	5	123470789	123482500	-1		lncRNA	Gm15860	predicted gene 15860 [Source:MGI Symbol;Acc:MGI:3801778]
ENSMUSG00000067995	579.302	6.13749	2.61765	0.200455	13.0585	5.68304e-39	3.19662e-37	160.682	163.648	931.445	1061.43	14	76134377	76248305	-1	68705	protein_coding	Gtf2f2	general transcription factor IIF, polypeptide 2 [Source:MGI Symbol;Acc:MGI:1915955]
ENSMUSG00000112112	19.2679	6.12676	2.61512	0.859088	3.04407	0.00233401	0.00547881	4.91883	6.08606	49.6422	16.4245	12	45140780	45208831	1		lncRNA	Gm48508	predicted gene, 48508 [Source:MGI Symbol;Acc:MGI:6098039]
ENSMUSG00000035694	5.44625	6.1173	2.61289	1.22667	2.13007	0.0331661	0.0593065	1.09307	2.02869	10.451	8.21225	10	111999526	112052460	1	353025	protein_coding	Caps2	calcyphosphine 2 [Source:MGI Symbol;Acc:MGI:2441980]
ENSMUSG00000085704	55.5706	6.11586	2.61256	0.505676	5.16646	2.38565e-07	9.85497e-07	19.6753	11.4959	111.042	80.0695	2	179617786	179620806	1	66730	lncRNA	4921531C22Rik	RIKEN cDNA 4921531C22 gene [Source:MGI Symbol;Acc:MGI:1913980]
ENSMUSG00000015536	6239.4	6.11469	2.61228	0.17011	15.3564	3.20726e-53	6.59405e-51	1879.54	1627.68	10585.6	10864.8	13	114954772	114968811	1	17434	protein_coding	Mocs2	molybdenum cofactor synthesis 2 [Source:MGI Symbol;Acc:MGI:1336894]
ENSMUSG00000060002	1538.41	6.10566	2.61015	0.194506	13.4194	4.65528e-41	3.0955e-39	447.067	419.262	2868.8	2418.51	10	88288607	88339935	-1	212862	protein_coding	Chpt1	choline phosphotransferase 1 [Source:MGI Symbol;Acc:MGI:2384841]
ENSMUSG00000086657	12.4328	6.10072	2.60898	1.08295	2.40915	0.0159897	0.0311454	1.09307	6.08606	26.1275	16.4245	2	14074234	14078745	-1		lncRNA	Stamos	signal transducing adaptor molecule (SH3 domain and ITAM motif) 1, opposite strand [Source:MGI Symbol;Acc:MGI:1918207]
ENSMUSG00000048120	1056.61	6.09872	2.60851	0.170471	15.3018	7.44281e-53	1.51283e-50	310.433	284.693	1832.84	1798.48	19	40600810	40730046	1	12495	protein_coding	Entpd1	ectonucleoside triphosphate diphosphohydrolase 1 [Source:MGI Symbol;Acc:MGI:102805]
ENSMUSG00000117987	539.228	6.08441	2.60512	0.194106	13.4211	4.54813e-41	3.03554e-39	151.937	152.828	969.33	882.817	17	31895763	31903348	-1		lncRNA	Gm50222	predicted gene, 50222 [Source:MGI Symbol;Acc:MGI:6303018]
ENSMUSG00000014776	2693.44	6.07103	2.60194	0.188587	13.797	2.65684e-43	2.17259e-41	827.457	695.84	4774.8	4475.68	8	106002772	106008571	1	78688	protein_coding	Nol3	nucleolar protein 3 (apoptosis repressor with CARD domain) [Source:MGI Symbol;Acc:MGI:1925938]
ENSMUSG00000045102	98.4551	6.06658	2.60088	0.434125	5.9911	2.08424e-09	1.04721e-08	34.9784	20.2869	147.62	190.935	5	34164523	34326792	-1	272158	protein_coding	Poln	DNA polymerase N [Source:MGI Symbol;Acc:MGI:2675617]
ENSMUSG00000030800	31.281	6.06517	2.60055	0.882099	2.94814	0.00319695	0.00728085	12.0238	5.40984	23.5147	84.1756	7	127524888	127529276	-1	76560	protein_coding	Prss8	protease, serine 8 (prostasin) [Source:MGI Symbol;Acc:MGI:1923810]
ENSMUSG00000078864	155.905	6.06337	2.60012	0.269403	9.65142	4.84787e-22	6.62443e-21	43.7229	44.6311	270.42	264.845	2	177401081	177412265	1	626802	protein_coding	Gm14322	predicted gene 14322 [Source:MGI Symbol;Acc:MGI:3652185]
ENSMUSG00000033508	320.532	6.05642	2.59847	0.766284	3.39099	0.000696396	0.00180293	116.412	64.918	178.973	921.825	6	86605146	86606692	1	67855	protein_coding	Asprv1	aspartic peptidase, retroviral-like 1 [Source:MGI Symbol;Acc:MGI:1915105]
ENSMUSG00000084319	322.329	6.05575	2.59831	0.242642	10.7084	9.29503e-27	1.91323e-25	95.6439	86.5574	505.567	601.547	6	99854777	99855295	-1		processed_pseudogene	Tpt1-ps3	tumor protein, translationally-controlled, pseudogene 3 [Source:MGI Symbol;Acc:MGI:2664997]
ENSMUSG00000096607	14.1022	6.05303	2.59766	0.855892	3.03503	0.00240514	0.00562707	3.82576	4.05738	15.6765	32.849	15	85376937	85387428	-1	328577	protein_coding	7530416G11Rik	RIKEN cDNA 7530416G11 gene [Source:MGI Symbol;Acc:MGI:3036279]
ENSMUSG00000030838	25.4928	6.05144	2.59728	0.793745	3.27218	0.00106721	0.00267018	10.3842	4.05738	58.7869	28.7429	7	45844774	45887927	-1	72088	protein_coding	Ush1c	USH1 protein network component harmonin [Source:MGI Symbol;Acc:MGI:1919338]
ENSMUSG00000019832	136.112	6.05039	2.59703	0.30609	8.48453	2.16599e-17	2.0499e-16	42.6299	34.4877	245.598	221.731	10	10420746	10434009	-1	67844	protein_coding	Rab32	RAB32, member RAS oncogene family [Source:MGI Symbol;Acc:MGI:1915094]
ENSMUSG00000096255	30.8212	6.04966	2.59685	0.572221	4.5382	5.67363e-06	1.99772e-05	9.83766	7.43852	44.4167	61.5919	17	6697511	6703695	1	21648	protein_coding	Dynlt1b	dynein light chain Tctex-type 1B [Source:MGI Symbol;Acc:MGI:98643]
ENSMUSG00000022297	391.797	6.04861	2.5966	0.216514	11.9928	3.87634e-33	1.3622e-31	119.145	102.787	663.638	681.617	15	38869429	38901583	1	14368	protein_coding	Fzd6	frizzled class receptor 6 [Source:MGI Symbol;Acc:MGI:108474]
ENSMUSG00000050335	1116.14	6.03111	2.59242	0.252167	10.2806	8.62162e-25	1.50307e-23	367.819	266.434	1836.76	1993.52	14	47605208	47623617	1	16854	protein_coding	Lgals3	lectin, galactose binding, soluble 3 [Source:MGI Symbol;Acc:MGI:96778]
ENSMUSG00000096014	1104.48	6.01874	2.58946	0.183172	14.1368	2.25296e-45	2.26397e-43	318.084	311.742	2018.35	1769.74	8	12445295	12450126	1	20664	protein_coding	Sox1	SRY (sex determining region Y)-box 1 [Source:MGI Symbol;Acc:MGI:98357]
ENSMUSG00000115856	9.72934	6.01397	2.58832	1.01584	2.54795	0.0108359	0.0219903	1.63961	4.05738	20.902	12.3184	15	99778080	99779097	1		processed_pseudogene	Gm18095	predicted gene, 18095 [Source:MGI Symbol;Acc:MGI:5010280]
ENSMUSG00000085655	5.493	6.01131	2.58768	1.2585	2.05616	0.0397673	0.0696687	1.09307	2.02869	6.53187	12.3184	3	35987194	36044989	1		lncRNA	Gm15952	predicted gene 15952 [Source:MGI Symbol;Acc:MGI:3802149]
ENSMUSG00000063130	138.322	6.00343	2.58579	0.911438	2.83704	0.00455339	0.0100427	61.7587	16.9057	78.3825	396.241	13	3852896	3854316	-1	70405	protein_coding	Calml3	calmodulin-like 3 [Source:MGI Symbol;Acc:MGI:1917655]
ENSMUSG00000015755	2218.47	5.99735	2.58433	0.194943	13.2568	4.1213e-40	2.55079e-38	649.832	618.75	4158.19	3447.09	10	7781417	7831994	-1	68652	protein_coding	Tab2	TGF-beta activated kinase 1/MAP3K7 binding protein 2 [Source:MGI Symbol;Acc:MGI:1915902]
ENSMUSG00000020067	1152.88	5.99659	2.58414	0.205557	12.5714	3.03167e-36	1.34559e-34	361.261	297.541	2053.62	1899.08	10	62951574	63039731	-1	68802	protein_coding	Mypn	myopalladin [Source:MGI Symbol;Acc:MGI:1916052]
ENSMUSG00000005973	2127.26	5.9776	2.57957	0.175927	14.6627	1.11694e-48	1.59829e-46	646.553	572.766	3787.18	3502.53	2	105216636	105229664	-1	19672	protein_coding	Rcn1	reticulocalbin 1 [Source:MGI Symbol;Acc:MGI:104559]
ENSMUSG00000111864	12.82	5.97325	2.57852	1.14256	2.2568	0.0240206	0.0446165	6.55844	0.676229	23.5147	20.5306	9	43128419	43128852	1		processed_pseudogene	Rpl26-ps6	ribosomal protein L26, pseudogene 6 [Source:MGI Symbol;Acc:MGI:3648682]
ENSMUSG00000097177	26.2941	5.97259	2.57836	0.590555	4.36599	1.26549e-05	4.24926e-05	7.10498	8.11475	50.9486	39.0082	9	88722289	88740923	-1	319673	lncRNA	9330159M07Rik	RIKEN cDNA 9330159M07 gene [Source:MGI Symbol;Acc:MGI:2442519]
ENSMUSG00000042240	1.21076e+06	5.97046	2.57784	0.205735	12.5299	5.12031e-36	2.23929e-34	387168	307629	1.99632e+06	2.15194e+06	5	113206124	113217983	-1	12961	protein_coding	Crybb2	crystallin, beta B2 [Source:MGI Symbol;Acc:MGI:88519]
ENSMUSG00000000724	492064	5.96338	2.57613	0.209166	12.3162	7.41115e-35	2.93932e-33	157687	124970	803903	881696	11	77609441	77616109	-1	12957	protein_coding	Cryba1	crystallin, beta A1 [Source:MGI Symbol;Acc:MGI:88518]
ENSMUSG00000044303	11.1974	5.95438	2.57395	1.05981	2.42869	0.0151535	0.0296911	3.82576	2.70492	30.0466	8.21225	4	89192708	89212890	-1	12578	protein_coding	Cdkn2a	cyclin dependent kinase inhibitor 2A [Source:MGI Symbol;Acc:MGI:104738]
ENSMUSG00000074527	66.1657	5.94934	2.57273	0.425795	6.04217	1.52053e-09	7.73983e-09	21.8615	16.2295	128.025	98.547	2	176584302	176619602	-1	102639598	protein_coding	Gm14296	predicted gene 14296 [Source:MGI Symbol;Acc:MGI:3708667]
ENSMUSG00000022938	28.3584	5.94901	2.57265	0.661011	3.89199	9.94248e-05	0.000296699	7.10498	9.46721	64.0124	32.849	16	97272165	97316016	-1	52793	protein_coding	Fam3b	FAM3 metabolism regulating signaling molecule B [Source:MGI Symbol;Acc:MGI:1270150]
ENSMUSG00000068523	1910.12	5.94364	2.57135	0.24843	10.3504	4.16845e-25	7.50112e-24	621.412	478.094	2941.96	3599.02	3	146205562	146211327	1	14707	protein_coding	Gng5	G protein subunit gamma 5 [Source:MGI Symbol;Acc:MGI:109164]
ENSMUSG00000087059	6.45517	5.94186	2.57091	1.15835	2.21946	0.0264555	0.0485691	1.09307	2.70492	11.7574	10.2653	11	75685594	75716067	1		lncRNA	Gm12339	predicted gene 12339 [Source:MGI Symbol;Acc:MGI:3650628]
ENSMUSG00000042293	214.672	5.93683	2.56969	0.262087	9.80473	1.07434e-22	1.55727e-21	67.224	56.127	351.415	383.923	9	48406742	48407272	1	434402	protein_coding	Gm5617	predicted gene 5617 [Source:MGI Symbol;Acc:MGI:3643566]
ENSMUSG00000114003	21.8244	5.93541	2.56935	0.635419	4.04355	5.26486e-05	0.000163608	6.55844	6.08606	41.804	32.849	13	3348887	3349667	1		processed_pseudogene	Gm9616	predicted gene 9616 [Source:MGI Symbol;Acc:MGI:3780024]
ENSMUSG00000028617	1439.93	5.93509	2.56927	0.204034	12.5924	2.32552e-36	1.04418e-34	455.812	373.955	2369.76	2560.17	4	107090711	107110729	-1	77809	protein_coding	Lrrc42	leucine rich repeat containing 42 [Source:MGI Symbol;Acc:MGI:1925059]
ENSMUSG00000027510	295.506	5.92815	2.56758	0.304613	8.429	3.48629e-17	3.23105e-16	99.4697	71.0041	557.822	453.727	2	172862291	172876527	1	56190	protein_coding	Rbm38	RNA binding motif protein 38 [Source:MGI Symbol;Acc:MGI:1889294]
ENSMUSG00000021609	22.2692	5.9239	2.56655	0.790368	3.24728	0.00116512	0.00289411	8.19805	4.73361	53.5614	22.5837	13	73684866	73726791	1	13162	protein_coding	Slc6a3	solute carrier family 6 (neurotransmitter transporter, dopamine), member 3 [Source:MGI Symbol;Acc:MGI:94862]
ENSMUSG00000047246	86.2499	5.92277	2.56627	0.348568	7.36234	1.80719e-13	1.28581e-12	24.0476	25.6967	137.169	158.086	13	23767653	23805107	-1	319179	protein_coding	H2bc6	H2B clustered histone 6 [Source:MGI Symbol;Acc:MGI:2448380]
ENSMUSG00000100680	27.7702	5.92075	2.56578	0.729397	3.51767	0.000435348	0.00117204	7.10498	8.79098	27.4339	67.7511	6	91417925	91418739	1	69798	lncRNA	1810044D09Rik	RIKEN cDNA 1810044D09 gene [Source:MGI Symbol;Acc:MGI:1917048]
ENSMUSG00000096948	28.7034	5.91898	2.56535	0.615758	4.16616	3.09769e-05	9.92093e-05	6.0119	10.8197	54.8677	43.1143	18	55123334	55212486	1	100043089	lncRNA	Gm4221	predicted gene 4221 [Source:MGI Symbol;Acc:MGI:3782397]
ENSMUSG00000019853	934.342	5.90906	2.56293	0.241489	10.613	2.59191e-26	5.1685e-25	302.781	237.357	1464.45	1732.79	10	18415246	18421824	-1	56016	protein_coding	Hebp2	heme binding protein 2 [Source:MGI Symbol;Acc:MGI:1860084]
ENSMUSG00000056128	89.8115	5.90217	2.56125	0.40513	6.32204	2.58138e-10	1.40729e-09	27.3268	24.3443	122.799	184.776	1	90602883	90607515	1		lncRNA	Gm9991	predicted gene 9991 [Source:MGI Symbol;Acc:MGI:3643217]
ENSMUSG00000090394	129.181	5.90157	2.5611	0.28894	8.86377	7.73514e-19	8.19173e-18	38.2576	36.5164	218.165	223.784	1	159871952	159907778	1	67647	protein_coding	4930523C07Rik	RIKEN cDNA 4930523C07 gene [Source:MGI Symbol;Acc:MGI:1914897]
ENSMUSG00000027610	3248.94	5.90085	2.56092	0.197351	12.9765	1.6637e-38	8.80433e-37	1037.87	844.611	5434.52	5678.77	2	155405101	155434730	-1	14854	protein_coding	Gss	glutathione synthetase [Source:MGI Symbol;Acc:MGI:95852]
ENSMUSG00000019848	18.8304	5.89703	2.55999	0.734295	3.48632	0.000489717	0.00130545	6.0119	4.73361	23.5147	41.0613	10	45054194	45194548	1	78977	protein_coding	Popdc3	popeye domain containing 3 [Source:MGI Symbol;Acc:MGI:1930153]
ENSMUSG00000022667	7.27365	5.89508	2.55951	1.19845	2.13569	0.0327051	0.0585522	2.73268	1.35246	6.53187	18.4776	16	44586099	44615341	1	57781	protein_coding	Cd200r1	CD200 receptor 1 [Source:MGI Symbol;Acc:MGI:1889024]
ENSMUSG00000022283	14277.8	5.88992	2.55825	0.229561	11.1441	7.65061e-29	1.88235e-27	4324.75	3964.73	27859.8	20961.8	15	36595905	36609912	-1	18458	protein_coding	Pabpc1	poly(A) binding protein, cytoplasmic 1 [Source:MGI Symbol;Acc:MGI:1349722]
ENSMUSG00000032041	76.6279	5.87836	2.55541	0.401217	6.36916	1.90067e-10	1.04639e-09	21.8615	22.9918	152.846	108.812	9	35095847	35111587	-1	117149	protein_coding	Tirap	toll-interleukin 1 receptor (TIR) domain-containing adaptor protein [Source:MGI Symbol;Acc:MGI:2152213]
ENSMUSG00000057605	16.1524	5.87511	2.55462	0.843242	3.02952	0.00244944	0.00571898	3.27922	6.08606	18.2892	36.9551	19	45438747	45439634	-1		processed_pseudogene	Gm6807	predicted gene 6807 [Source:MGI Symbol;Acc:MGI:3649145]
ENSMUSG00000046854	434.734	5.87034	2.55344	0.234841	10.8731	1.54909e-27	3.37087e-26	141.006	111.578	732.876	753.474	2	32464809	32473794	1	227733	protein_coding	Pip5kl1	phosphatidylinositol-4-phosphate 5-kinase-like 1 [Source:MGI Symbol;Acc:MGI:2448520]
ENSMUSG00000106547	21.8892	5.86479	2.55208	0.645436	3.95404	7.68434e-05	0.000233101	5.46537	7.43852	41.804	32.849	5	146125430	146131619	-1		lncRNA	B230303O12Rik	RIKEN cDNA B230303O12 gene [Source:MGI Symbol;Acc:MGI:2442644]
ENSMUSG00000029249	156.463	5.85794	2.55039	0.28082	9.08193	1.06662e-19	1.2152e-18	47.0022	43.9549	249.518	285.376	5	77413338	77434279	1	19712	protein_coding	Rest	RE1-silencing transcription factor [Source:MGI Symbol;Acc:MGI:104897]
ENSMUSG00000019528	853.199	5.84649	2.54757	0.184322	13.8213	1.89683e-43	1.57807e-41	263.977	233.975	1430.48	1484.36	3	20176248	20209481	-1	27357	protein_coding	Gyg	glycogenin [Source:MGI Symbol;Acc:MGI:1351614]
ENSMUSG00000121485	222.455	5.84399	2.54695	0.306743	8.3032	1.01342e-16	9.1045e-16	73.2359	56.8033	427.185	332.596	13	12629946	12665284	-1		lncRNA		novel transcript
ENSMUSG00000120221	16.9632	5.83956	2.54586	0.804284	3.16537	0.00154884	0.00375597	7.10498	2.70492	31.353	26.6898	17	44416753	44435149	1		lncRNA		novel transcript
ENSMUSG00000094724	15.7142	5.83787	2.54544	0.762747	3.33721	0.000846252	0.00215964	4.37229	4.73361	20.902	32.849	17	7238033	7278698	1	68195	protein_coding	Rnaset2b	ribonuclease T2B [Source:MGI Symbol;Acc:MGI:3702087]
ENSMUSG00000035951	5.30633	5.83549	2.54485	1.23739	2.05663	0.0397222	0.0695965	1.09307	2.02869	7.83825	10.2653	7	109326672	109330933	-1	56787	protein_coding	Ascl3	achaete-scute family bHLH transcription factor 3 [Source:MGI Symbol;Acc:MGI:1928820]
ENSMUSG00000067438	599.798	5.82693	2.54274	0.210058	12.1049	9.94831e-34	3.65391e-32	189.648	161.619	1068.61	979.311	5	35546452	35557074	1	15371	protein_coding	Hmx1	H6 homeobox 1 [Source:MGI Symbol;Acc:MGI:107178]
ENSMUSG00000036781	455.39	5.8188	2.54072	0.221098	11.4914	1.45792e-30	4.13276e-29	142.1	124.426	727.651	827.384	9	66853368	66856798	1	67941	protein_coding	Rps27l	ribosomal protein S27-like [Source:MGI Symbol;Acc:MGI:1915191]
ENSMUSG00000070527	68.7408	5.81849	2.54065	0.464487	5.46979	4.5056e-08	1.98258e-07	16.3961	24.3443	139.782	94.4409	7	62067341	62069887	-1	22652	protein_coding	Mkrn3	makorin, ring finger protein, 3 [Source:MGI Symbol;Acc:MGI:2181178]
ENSMUSG00000078867	80.3011	5.81724	2.54034	0.348638	7.28646	3.18194e-13	2.21547e-12	24.0476	22.9918	134.557	139.608	2	177078917	177090113	-1		protein_coding	Gm14418	predicted gene 14418 [Source:MGI Symbol;Acc:MGI:3702408]
ENSMUSG00000030523	227.434	5.80568	2.53747	0.282915	8.96899	2.99246e-19	3.29189e-18	65.0379	68.2992	337.045	439.356	7	63803583	63919523	1	17364	protein_coding	Trpm1	transient receptor potential cation channel, subfamily M, member 1 [Source:MGI Symbol;Acc:MGI:1330305]
ENSMUSG00000107211	7.24499	5.79796	2.53555	1.07189	2.36548	0.0180066	0.0345992	1.63961	2.70492	14.3701	10.2653	5	32577347	32578316	1		processed_pseudogene	Gm5864	predicted gene 5864 [Source:MGI Symbol;Acc:MGI:3648579]
ENSMUSG00000118394	14.2852	5.7947	2.53473	0.760525	3.33287	0.000859538	0.00218917	4.37229	4.05738	26.1275	22.5837	4	131648127	131648839	-1		lncRNA	Gm50475	predicted gene, 50475 [Source:MGI Symbol;Acc:MGI:6324745]
ENSMUSG00000036596	55.2525	5.79419	2.53461	0.571426	4.43558	9.18244e-06	3.15071e-05	21.3149	10.8197	71.8506	117.025	5	35659562	35683042	-1	242939	protein_coding	Cpz	carboxypeptidase Z [Source:MGI Symbol;Acc:MGI:88487]
ENSMUSG00000028555	78.8836	5.79066	2.53373	0.372253	6.80646	1.00029e-11	6.13794e-11	20.2219	26.3729	129.331	139.608	4	109263820	109301942	1	230603	protein_coding	Ttc39a	tetratricopeptide repeat domain 39A [Source:MGI Symbol;Acc:MGI:2444350]
ENSMUSG00000093460	703.11	5.7816	2.53147	0.202285	12.5143	6.23213e-36	2.71227e-34	214.789	200.164	1286.78	1110.71	17	85908079	85926066	-1	100043902	lncRNA	Six3os1	SIX homeobox 3, opposite strand 1 [Source:MGI Symbol;Acc:MGI:1925118]
ENSMUSG00000110580	40.7914	5.7723	2.52915	0.477521	5.29641	1.18104e-07	5.02623e-07	13.1169	10.8197	65.3187	73.9103	8	84302673	84312548	1		lncRNA	D830024N08Rik	RIKEN cDNA D830024N08 gene [Source:MGI Symbol;Acc:MGI:2442966]
ENSMUSG00000004661	367.822	5.76471	2.52725	0.217049	11.6437	2.4719e-31	7.36914e-30	115.866	101.434	640.124	613.866	9	57697636	57744076	-1	56380	protein_coding	Arid3b	AT rich interactive domain 3B (BRIGHT-like) [Source:MGI Symbol;Acc:MGI:1930768]
ENSMUSG00000062210	174.521	5.76089	2.52629	0.293985	8.59328	8.45243e-18	8.22572e-17	54.1071	49.3647	331.819	262.792	18	50112494	50240240	1	106869	protein_coding	Tnfaip8	tumor necrosis factor, alpha-induced protein 8 [Source:MGI Symbol;Acc:MGI:2147191]
ENSMUSG00000034795	55.5186	5.7592	2.52587	0.417212	6.05416	1.41149e-09	7.20531e-09	14.7565	18.2582	96.6717	92.3878	14	77274212	77349697	1	108811	protein_coding	Ccdc122	coiled-coil domain containing 122 [Source:MGI Symbol;Acc:MGI:1918358]
ENSMUSG00000025006	1562.05	5.75822	2.52562	0.281643	8.96746	3.03423e-19	3.33578e-18	432.311	492.971	3169.27	2153.66	19	40283197	40502223	-1	20411	protein_coding	Sorbs1	sorbin and SH3 domain containing 1 [Source:MGI Symbol;Acc:MGI:700014]
ENSMUSG00000020593	1172.69	5.73076	2.51873	0.186484	13.5064	1.43307e-41	9.97405e-40	365.633	331.352	2111.1	1882.66	12	16585670	16696967	-1	14245	protein_coding	Lpin1	lipin 1 [Source:MGI Symbol;Acc:MGI:1891340]
ENSMUSG00000047407	152.202	5.7273	2.51785	0.292383	8.61148	7.21228e-18	7.08046e-17	41.5368	49.3647	275.645	242.261	17	71151200	71160541	-1	21815	protein_coding	Tgif1	TGFB-induced factor homeobox 1 [Source:MGI Symbol;Acc:MGI:1194497]
ENSMUSG00000029761	1684.49	5.72695	2.51777	0.176362	14.2761	3.08309e-46	3.4467e-44	520.303	481.475	3028.18	2707.99	6	34575435	34752408	1	109624	protein_coding	Cald1	caldesmon 1 [Source:MGI Symbol;Acc:MGI:88250]
ENSMUSG00000027601	312.976	5.72693	2.51776	0.248153	10.146	3.45145e-24	5.70047e-23	103.842	81.8238	530.388	535.849	3	19241491	19274981	1	67472	protein_coding	Mtfr1	mitochondrial fission regulator 1 [Source:MGI Symbol;Acc:MGI:1914722]
ENSMUSG00000121137	28.9479	5.71743	2.51537	0.579711	4.339	1.43133e-05	4.76713e-05	7.10498	10.1434	43.1104	55.4327	12	8622155	8638094	1		lncRNA		novel transcript, antisense to Slc7a15
ENSMUSG00000032060	428177	5.71428	2.51457	0.186398	13.4903	1.78353e-41	1.2223e-39	138984	116100	701906	755718	9	50662625	50667936	1	12955	protein_coding	Cryab	crystallin, alpha B [Source:MGI Symbol;Acc:MGI:88516]
ENSMUSG00000033581	97.7601	5.71266	2.51416	0.349698	7.18954	6.50123e-13	4.39651e-12	30.0595	28.4016	186.812	145.767	16	21877759	21982049	-1	319765	protein_coding	Igf2bp2	insulin-like growth factor 2 mRNA binding protein 2 [Source:MGI Symbol;Acc:MGI:1890358]
ENSMUSG00000097515	15.5457	5.71168	2.51392	0.7683	3.27205	0.00106772	0.00267108	3.27922	6.08606	26.1275	26.6898	3	94316702	94320226	-1	76602	lncRNA	1700040D17Rik	RIKEN cDNA 1700040D17 gene [Source:MGI Symbol;Acc:MGI:1923852]
ENSMUSG00000038805	860.093	5.70614	2.51252	0.185764	13.5253	1.10888e-41	7.83972e-40	273.268	239.385	1476.2	1451.52	17	85921036	85936730	1	20473	protein_coding	Six3	sine oculis-related homeobox 3 [Source:MGI Symbol;Acc:MGI:102764]
ENSMUSG00000026728	30013.6	5.70182	2.51142	0.18946	13.2557	4.18071e-40	2.57863e-38	9826.19	8087.03	52325.5	49815.5	2	13578738	13587637	1	22352	protein_coding	Vim	vimentin [Source:MGI Symbol;Acc:MGI:98932]
ENSMUSG00000024376	614.656	5.68866	2.50809	0.248002	10.1132	4.82992e-24	7.83254e-23	207.137	160.266	1122.18	969.046	18	33929380	34140019	-1	13824	protein_coding	Epb41l4a	erythrocyte membrane protein band 4.1 like 4a [Source:MGI Symbol;Acc:MGI:103007]
ENSMUSG00000097784	7.23066	5.68728	2.50774	1.2512	2.00427	0.0450415	0.0775864	1.09307	3.38115	18.2892	6.15919	1	186481593	186485118	1		lncRNA	A430105J06Rik	RIKEN cDNA A430105J06 gene [Source:MGI Symbol;Acc:MGI:1924439]
ENSMUSG00000021306	975.273	5.68472	2.50709	0.193177	12.9782	1.62649e-38	8.63292e-37	310.979	272.52	1738.79	1578.81	13	13532205	13568599	-1	83924	protein_coding	Gpr137b	G protein-coupled receptor 137B [Source:MGI Symbol;Acc:MGI:1891463]
ENSMUSG00000021728	1006.46	5.67378	2.50431	0.180248	13.8937	6.91854e-44	6.03668e-42	316.445	286.721	1774.06	1648.61	13	117345072	117410951	1	13723	protein_coding	Emb	embigin [Source:MGI Symbol;Acc:MGI:95321]
ENSMUSG00000041673	28.7469	5.6713	2.50368	0.58463	4.2825	1.84802e-05	6.08085e-05	6.55844	10.8197	48.3359	49.2735	14	32713339	32737248	1	67580	protein_coding	Lrrc18	leucine rich repeat containing 18 [Source:MGI Symbol;Acc:MGI:1914830]
ENSMUSG00000102496	5.11966	5.6641	2.50185	1.24481	2.00983	0.0444496	0.0767295	1.09307	2.02869	9.14462	8.21225	18	35707960	35710119	1		TEC	Gm36989	predicted gene, 36989 [Source:MGI Symbol;Acc:MGI:5610217]
ENSMUSG00000012350	13.7218	5.66015	2.50084	1.1687	2.13985	0.0323669	0.0580106	6.0119	2.02869	7.83825	39.0082	2	103093778	103133623	-1	13661	protein_coding	Ehf	ets homologous factor [Source:MGI Symbol;Acc:MGI:1270840]
ENSMUSG00000120277	10.0346	5.65032	2.49833	0.898017	2.78205	0.0054016	0.0117483	3.27922	2.70492	15.6765	18.4776	17	7065782	7095418	-1	102640250	lncRNA	Gm2885	predicted gene 2885 [Source:NCBI gene (formerly Entrezgene);Acc:102640250]
ENSMUSG00000070343	36.8316	5.64269	2.49638	0.53974	4.62516	3.74312e-06	1.34823e-05	13.1169	8.79098	53.5614	71.8572	3	146544566	146545102	-1		processed_pseudogene	Gm10288	predicted gene 10288 [Source:MGI Symbol;Acc:MGI:3704227]
ENSMUSG00000023031	1240.55	5.64223	2.49626	0.212907	11.7247	9.52685e-32	2.95131e-30	388.588	357.725	1887.71	2328.17	15	100572302	100585802	-1	109901	protein_coding	Cela1	chymotrypsin-like elastase family, member 1 [Source:MGI Symbol;Acc:MGI:95314]
ENSMUSG00000031371	1370.18	5.64218	2.49625	0.214303	11.6482	2.34222e-31	7.01764e-30	458.544	365.84	2237.82	2418.51	X	72480921	72502650	-1	73738	protein_coding	Haus7	HAUS augmin-like complex, subunit 7 [Source:MGI Symbol;Acc:MGI:1920988]
ENSMUSG00000073676	2490.53	5.63608	2.49469	0.180425	13.8267	1.75833e-43	1.47659e-41	809.421	691.106	4154.27	4307.33	1	55127291	55130466	1	15528	protein_coding	Hspe1	heat shock protein 1 (chaperonin 10) [Source:MGI Symbol;Acc:MGI:104680]
ENSMUSG00000090626	244.675	5.63361	2.49406	0.353227	7.06079	1.65558e-12	1.07529e-11	62.3052	85.8811	493.81	336.702	9	72357676	72399494	-1	21778	protein_coding	Tex9	testis expressed gene 9 [Source:MGI Symbol;Acc:MGI:1201610]
ENSMUSG00000038718	575.416	5.61978	2.49051	0.201377	12.3674	3.92112e-35	1.59402e-33	181.45	166.352	1032.04	921.825	2	34061469	34263154	-1	18516	protein_coding	Pbx3	pre B cell leukemia homeobox 3 [Source:MGI Symbol;Acc:MGI:97496]
ENSMUSG00000017837	856.679	5.61792	2.49004	0.174095	14.3027	2.1038e-46	2.39685e-44	265.617	252.234	1498.41	1410.45	11	100510070	100518433	1	71966	protein_coding	Nkiras2	NFKB inhibitor interacting Ras-like protein 2 [Source:MGI Symbol;Acc:MGI:1919216]
ENSMUSG00000030170	738.725	5.61752	2.48993	0.26025	9.56749	1.09535e-21	1.45454e-20	260.698	185.287	1260.65	1248.26	6	119409492	119521308	-1	22419	protein_coding	Wnt5b	wingless-type MMTV integration site family, member 5B [Source:MGI Symbol;Acc:MGI:98959]
ENSMUSG00000027420	132504	5.6173	2.48988	0.204412	12.1807	3.93995e-34	1.47435e-32	44791.4	35303.2	226653	223267	2	143668448	143705093	-1	12075	protein_coding	Bfsp1	beaded filament structural protein 1, in lens-CP94 [Source:MGI Symbol;Acc:MGI:101770]
ENSMUSG00000108255	12.02	5.61633	2.48963	0.826404	3.0126	0.00259018	0.00602086	3.82576	3.38115	18.2892	22.5837	6	53796959	53799135	1		lncRNA	Gm16499	predicted gene 16499 [Source:MGI Symbol;Acc:MGI:3704267]
ENSMUSG00000112828	9.80113	5.61207	2.48853	0.939765	2.64804	0.00809605	0.0169691	3.27922	2.70492	20.902	12.3184	10	79629615	79630490	-1		lncRNA	Gm48495	predicted gene, 48495 [Source:MGI Symbol;Acc:MGI:6098020]
ENSMUSG00000038086	91.4032	5.60828	2.48756	0.369048	6.74047	1.57877e-11	9.53713e-11	27.3268	27.7254	131.944	178.616	9	50662378	50663654	-1	69253	protein_coding	Hspb2	heat shock protein 2 [Source:MGI Symbol;Acc:MGI:1916503]
ENSMUSG00000024041	1.08152e+06	5.60706	2.48725	0.175121	14.203	8.77605e-46	9.23395e-44	350371	304397	1.75386e+06	1.91747e+06	17	31896781	31900707	1	12954	protein_coding	Cryaa	crystallin, alpha A [Source:MGI Symbol;Acc:MGI:88515]
ENSMUSG00000098040	244.499	5.6064	2.48707	0.288761	8.61293	7.12187e-18	6.99554e-17	85.2597	62.2131	393.219	437.302	10	92007163	92211235	-1	627800	lncRNA	Gm20757	predicted gene, 20757 [Source:MGI Symbol;Acc:MGI:5434113]
ENSMUSG00000054612	201.686	5.60311	2.48623	0.296365	8.38907	4.89985e-17	4.50378e-16	68.8636	52.7459	313.53	371.604	7	136496343	136731995	1	17314	protein_coding	Mgmt	O-6-methylguanine-DNA methyltransferase [Source:MGI Symbol;Acc:MGI:96977]
ENSMUSG00000120969	7.86247	5.59311	2.48365	1.00652	2.46756	0.0136038	0.0269968	2.73268	2.02869	14.3701	12.3184	3	58482175	58484024	-1		lncRNA		novel transcript
ENSMUSG00000040562	455.336	5.59176	2.4833	0.290544	8.54708	1.26247e-17	1.21603e-16	146.472	129.16	636.205	909.507	3	107889018	107893769	-1	14863	protein_coding	Gstm2	glutathione S-transferase, mu 2 [Source:MGI Symbol;Acc:MGI:95861]
ENSMUSG00000075324	234.676	5.58462	2.48146	0.261987	9.47168	2.75384e-21	3.53357e-20	77.6082	64.918	424.572	371.604	2	63801851	63928382	-1	60344	protein_coding	Fign	fidgetin [Source:MGI Symbol;Acc:MGI:1890647]
ENSMUSG00000007030	23.0959	5.58249	2.48091	0.613164	4.04608	5.20832e-05	0.000161963	6.55844	7.43852	35.2721	43.1143	17	35235555	35245717	1	27762	protein_coding	Vwa7	von Willebrand factor A domain containing 7 [Source:MGI Symbol;Acc:MGI:1306798]
ENSMUSG00000032401	17187.8	5.58188	2.48075	0.197011	12.5919	2.33879e-36	1.04585e-34	5791.1	4653.81	29257.6	29048.8	9	64024429	64045400	1	235435	protein_coding	Lctl	lactase-like [Source:MGI Symbol;Acc:MGI:2183549]
ENSMUSG00000068798	830.051	5.56265	2.47577	0.196211	12.6179	1.68238e-36	7.63775e-35	267.256	238.709	1487.96	1326.28	3	105634583	105708652	-1	109905	protein_coding	Rap1a	RAS-related protein 1a [Source:MGI Symbol;Acc:MGI:97852]
ENSMUSG00000032656	84.4958	5.56264	2.47577	0.418011	5.92273	3.16631e-09	1.56496e-08	26.7803	24.3443	112.348	174.51	18	56894788	57058620	-1	320253	protein_coding	Marchf3	membrane associated ring-CH-type finger 3 [Source:MGI Symbol;Acc:MGI:2443667]
ENSMUSG00000073802	62.5711	5.56055	2.47523	0.536491	4.61374	3.95483e-06	1.42048e-05	12.5703	25.6967	88.8335	123.184	4	89224536	89229276	-1	12579	protein_coding	Cdkn2b	cyclin dependent kinase inhibitor 2B [Source:MGI Symbol;Acc:MGI:104737]
ENSMUSG00000078915	59.3454	5.55856	2.47471	0.453177	5.4608	4.7399e-08	2.0826e-07	21.3149	14.877	114.961	86.2287	13	45231974	45232603	-1		processed_pseudogene	Hsp25-ps1	heat shock protein 25, pseudogene 1 [Source:MGI Symbol;Acc:MGI:96241]
ENSMUSG00000001948	50.938	5.55439	2.47363	0.429666	5.7571	8.5572e-09	4.04286e-08	14.21	16.9057	82.3016	90.3348	9	37514586	37525018	-1	20686	protein_coding	Spa17	sperm autoantigenic protein 17 [Source:MGI Symbol;Acc:MGI:1333778]
ENSMUSG00000087590	426.892	5.5498	2.47244	0.300242	8.23482	1.7983e-16	1.59002e-15	155.216	104.816	671.477	776.058	18	33927889	33929050	1	69749	lncRNA	Epb41l4aos	erythrocyte membrane protein band 4.1 like 4a, opposite strand [Source:MGI Symbol;Acc:MGI:1916999]
ENSMUSG00000028567	1337.61	5.5446	2.47108	0.172934	14.2892	2.55635e-46	2.87582e-44	427.392	389.508	2186.87	2346.65	4	108691798	108719324	1	66073	protein_coding	Txndc12	thioredoxin domain containing 12 (endoplasmic reticulum) [Source:MGI Symbol;Acc:MGI:1913323]
ENSMUSG00000118559	21.947	5.54246	2.47053	0.638234	3.87088	0.000108442	0.000321677	6.55844	6.76229	31.353	43.1143	16	13572430	13576401	1	432999	protein_coding	A930007A09Rik	RIKEN cDNA A930007A09 gene [Source:MGI Symbol;Acc:MGI:3045309]
ENSMUSG00000053931	5082.55	5.54015	2.46993	0.210551	11.7308	8.86476e-32	2.75668e-30	1744.55	1363.28	8507.11	8715.25	3	121220146	121251856	1	71994	protein_coding	Cnn3	calponin 3, acidic [Source:MGI Symbol;Acc:MGI:1919244]
ENSMUSG00000107756	5.90948	5.53669	2.46902	1.15362	2.14024	0.0323351	0.0579649	1.63961	2.02869	11.7574	8.21225	6	145184393	145186953	-1		TEC	Gm44164	predicted gene, 44164 [Source:MGI Symbol;Acc:MGI:5690556]
ENSMUSG00000025762	856.459	5.5346	2.46848	0.187267	13.1816	1.12021e-39	6.72388e-38	244.848	279.959	1476.2	1424.83	3	40904263	40994669	1	214048	protein_coding	Larp1b	La ribonucleoprotein 1B [Source:MGI Symbol;Acc:MGI:1914604]
ENSMUSG00000105572	12.1525	5.53407	2.46834	1.02416	2.41012	0.0159471	0.0310725	6.0119	1.35246	24.8211	16.4245	3	119521397	119523439	-1		TEC	Gm43300	predicted gene 43300 [Source:MGI Symbol;Acc:MGI:5663437]
ENSMUSG00000081485	16.2891	5.53184	2.46776	0.818838	3.01374	0.00258052	0.00600154	3.82576	6.08606	18.2892	36.9551	11	75490589	75490780	-1		processed_pseudogene	Gm12338	predicted gene 12338 [Source:MGI Symbol;Acc:MGI:3650622]
ENSMUSG00000100863	16.3358	5.52934	2.46711	0.90309	2.73185	0.00629793	0.0134928	3.82576	6.08606	14.3701	41.0613	4	91693784	91694792	-1	620016	processed_pseudogene	Gm12669	predicted gene 12669 [Source:MGI Symbol;Acc:MGI:3651683]
ENSMUSG00000020098	555.641	5.52344	2.46557	0.270177	9.12573	7.12529e-20	8.21199e-19	197.3	142.684	876.578	1006	10	60925110	60930103	1	13180	protein_coding	Pcbd1	pterin 4 alpha carbinolamine dehydratase/dimerization cofactor of hepatocyte nuclear factor 1 alpha (TCF1) 1 [Source:MGI Symbol;Acc:MGI:94873]
ENSMUSG00000087138	36.9651	5.51752	2.46402	0.510769	4.82413	1.40613e-06	5.29839e-06	9.29113	13.5246	61.3996	63.645	7	44636312	44644021	1	100502630	lncRNA	Gm15545	predicted gene 15545 [Source:MGI Symbol;Acc:MGI:3782994]
ENSMUSG00000049232	409.852	5.51322	2.46289	0.276876	8.8953	5.82622e-19	6.25907e-18	134.995	116.988	798.195	589.229	6	59185855	59189018	1	68140	protein_coding	Tigd2	tigger transposable element derived 2 [Source:MGI Symbol;Acc:MGI:1915390]
ENSMUSG00000098234	597.467	5.51313	2.46287	0.319997	7.69655	1.39787e-14	1.07961e-13	220.801	145.389	888.335	1135.34	1	9926809	10014398	-1		lncRNA	Snhg6	small nucleolar RNA host gene 6 [Source:MGI Symbol;Acc:MGI:1921074]
ENSMUSG00000102562	9.61446	5.51288	2.46281	0.984121	2.50254	0.0123304	0.0247092	3.27922	2.70492	22.2084	10.2653	16	77482165	77484297	1		TEC	Gm37694	predicted gene, 37694 [Source:MGI Symbol;Acc:MGI:5610922]
ENSMUSG00000030703	68.9393	5.50924	2.46185	0.370554	6.64371	3.05887e-11	1.79803e-10	21.3149	20.9631	112.348	121.131	7	126365506	126374821	1	68616	protein_coding	Gdpd3	glycerophosphodiester phosphodiesterase domain containing 3 [Source:MGI Symbol;Acc:MGI:1915866]
ENSMUSG00000075569	682.258	5.50883	2.46175	0.237153	10.3804	3.04476e-25	5.54036e-24	231.185	187.316	1058.16	1252.37	5	143869853	143922537	1	18861	protein_coding	Rsph10b	radial spoke head 10 homolog B (Chlamydomonas) [Source:MGI Symbol;Acc:MGI:1922386]
ENSMUSG00000039774	196.699	5.50766	2.46144	0.296707	8.29587	1.07795e-16	9.66001e-16	61.7587	59.5082	380.155	285.376	4	47091909	47123070	1	230145	protein_coding	Galnt12	polypeptide N-acetylgalactosaminyltransferase 12 [Source:MGI Symbol;Acc:MGI:2444664]
ENSMUSG00000038729	7.47103	5.50372	2.46041	1.2019	2.04709	0.0406492	0.0709982	3.82576	0.676229	13.0637	12.3184	4	57717657	57896984	1	677884	protein_coding	Pakap	paralemmin A kinase anchor protein [Source:MGI Symbol;Acc:MGI:5141924]
ENSMUSG00000031596	2234.58	5.49997	2.45942	0.210399	11.6893	1.44529e-31	4.41912e-30	685.357	690.43	4222.2	3340.33	8	41315433	41375345	1	11988	protein_coding	Slc7a2	solute carrier family 7 (cationic amino acid transporter, y+ system), member 2 [Source:MGI Symbol;Acc:MGI:99828]
ENSMUSG00000043833	112.764	5.49958	2.45932	0.387816	6.34147	2.27584e-10	1.24451e-09	40.9903	28.4016	219.471	162.192	5	25305929	25315107	1	67261	lncRNA	2900005J15Rik	RIKEN cDNA 2900005J15 gene [Source:MGI Symbol;Acc:MGI:1914511]
ENSMUSG00000052825	9.67553	5.49213	2.45737	0.946241	2.59698	0.00940482	0.019403	3.82576	2.02869	14.3701	18.4776	8	52649100	52650091	-1		processed_pseudogene	Gm9892	predicted gene 9892 [Source:MGI Symbol;Acc:MGI:3701610]
ENSMUSG00000038732	2078.63	5.49117	2.45711	0.219049	11.2172	3.35785e-29	8.50736e-28	719.242	561.27	3652.62	3381.39	13	30320472	30430700	1	218121	protein_coding	Mboat1	membrane bound O-acyltransferase domain containing 1 [Source:MGI Symbol;Acc:MGI:2387184]
ENSMUSG00000042670	722.562	5.49054	2.45695	0.215313	11.411	3.68261e-30	1.01029e-28	243.755	200.84	1166.59	1279.06	2	105734983	105795903	1	66541	protein_coding	Immp1l	IMP1 inner mitochondrial membrane peptidase-like (S. cerevisiae) [Source:MGI Symbol;Acc:MGI:1913791]
ENSMUSG00000025195	1277.35	5.49006	2.45682	0.169856	14.4641	2.04139e-47	2.51823e-45	406.623	380.717	2244.35	2077.7	19	43835260	43928630	-1	71972	protein_coding	Dnmbp	dynamin binding protein [Source:MGI Symbol;Acc:MGI:1917352]
ENSMUSG00000101225	35.3924	5.4872	2.45607	0.498075	4.93113	8.1757e-07	3.1674e-06	10.9307	10.8197	56.1741	63.645	7	127109610	127112041	-1	629159	lncRNA	1700008J07Rik	RIKEN cDNA 1700008J07 gene [Source:MGI Symbol;Acc:MGI:1916610]
ENSMUSG00000120372	9.66121	5.47509	2.45288	0.913493	2.68517	0.00724931	0.0153164	3.27922	2.70492	18.2892	14.3714	1	7158447	7159048	-1		lncRNA		novel transcript
ENSMUSG00000112381	11.2228	5.47509	2.45288	1.00295	2.44567	0.0144584	0.028504	5.46537	1.35246	19.5956	18.4776	10	81856385	81857329	1		processed_pseudogene	Gm8170	predicted gene 8170 [Source:MGI Symbol;Acc:MGI:3644928]
ENSMUSG00000046219	30.5452	5.46937	2.45137	0.589778	4.15643	3.23253e-05	0.000103195	12.0238	6.76229	56.1741	47.2205	4	24960790	24967449	-1		lncRNA	C230012O17Rik	RIKEN cDNA C230012O17 gene [Source:MGI Symbol;Acc:MGI:2442283]
ENSMUSG00000074623	16.1557	5.45899	2.44863	0.765932	3.19693	0.00138898	0.00340152	6.55844	3.38115	30.0466	24.6368	2	160153313	160176082	-1	329554	protein_coding	Gm826	predicted gene 826 [Source:MGI Symbol;Acc:MGI:2685672]
ENSMUSG00000045094	229.067	5.45859	2.44853	0.23402	10.4629	1.27894e-25	2.41567e-24	71.5963	70.3279	394.525	379.817	18	61624728	61669665	-1	328967	protein_coding	Arhgef37	Rho guanine nucleotide exchange factor (GEF) 37 [Source:MGI Symbol;Acc:MGI:3045339]
ENSMUSG00000035948	64.2217	5.45623	2.4479	0.38117	6.42208	1.34424e-10	7.49049e-10	20.2219	19.6107	112.348	104.706	10	106769378	106959529	-1	380660	protein_coding	Acss3	acyl-CoA synthetase short-chain family member 3 [Source:MGI Symbol;Acc:MGI:2685720]
ENSMUSG00000058174	89.1127	5.43282	2.4417	0.343821	7.10166	1.23264e-12	8.10894e-12	27.8734	27.7254	163.297	137.555	3	37768339	37778639	-1	381438	protein_coding	Gm5148	predicted gene 5148 [Source:MGI Symbol;Acc:MGI:3646006]
ENSMUSG00000020814	1500.28	5.40358	2.43392	0.171271	14.2109	7.83834e-46	8.34549e-44	495.709	440.902	2504.32	2560.17	11	116693888	116718872	-1	67622	protein_coding	Mxra7	matrix-remodelling associated 7 [Source:MGI Symbol;Acc:MGI:1914872]
ENSMUSG00000037938	216.682	5.39669	2.43208	0.246345	9.87263	5.47116e-23	8.17566e-22	64.4913	71.0041	351.415	379.817	2	128971620	128976054	1	66170	protein_coding	Chchd5	coiled-coil-helix-coiled-coil-helix domain containing 5 [Source:MGI Symbol;Acc:MGI:1913420]
ENSMUSG00000032400	86.14	5.39433	2.43144	0.361581	6.72448	1.7622e-11	1.05773e-10	30.6061	22.9918	141.088	149.874	9	64044426	64080386	-1	68014	protein_coding	Zwilch	zwilch kinetochore protein [Source:MGI Symbol;Acc:MGI:1915264]
ENSMUSG00000043556	45.2189	5.39297	2.43108	0.477148	5.09503	3.48694e-07	1.41143e-06	15.8496	12.1721	66.6251	86.2287	15	26540545	26895666	-1	448987	protein_coding	Fbxl7	F-box and leucine-rich repeat protein 7 [Source:MGI Symbol;Acc:MGI:3052506]
ENSMUSG00000025362	6508.14	5.38429	2.42876	0.186387	13.0307	8.18194e-39	4.50309e-37	2215.11	1861.66	10577.7	11378.1	10	128460403	128462616	-1	27370	protein_coding	Rps26	ribosomal protein S26 [Source:MGI Symbol;Acc:MGI:1351628]
ENSMUSG00000081926	9.95948	5.38125	2.42794	0.952569	2.54884	0.0108083	0.0219417	2.18615	4.05738	13.0637	20.5306	10	6988661	6988774	1		processed_pseudogene	Gm15536	predicted gene 15536 [Source:MGI Symbol;Acc:MGI:3782984]
ENSMUSG00000026589	49.8507	5.3811	2.4279	0.449993	5.39542	6.83616e-08	2.96289e-07	13.6634	17.582	75.7697	92.3878	1	157334298	157395995	1	89867	protein_coding	Sec16b	SEC16 homolog B (S. cerevisiae) [Source:MGI Symbol;Acc:MGI:2148802]
ENSMUSG00000000154	62.7065	5.38026	2.42767	0.416772	5.82494	5.71325e-09	2.74786e-08	22.9545	16.2295	111.042	100.6	7	143027473	143053071	1	18400	protein_coding	Slc22a18	solute carrier family 22 (organic cation transporter), member 18 [Source:MGI Symbol;Acc:MGI:1336884]
ENSMUSG00000019791	150.018	5.37706	2.42682	0.282546	8.58911	8.76482e-18	8.52509e-17	45.9091	48.0123	235.147	271.004	10	30484137	30505628	-1	66847	protein_coding	Hint3	histidine triad nucleotide binding protein 3 [Source:MGI Symbol;Acc:MGI:1914097]
ENSMUSG00000097536	12.1563	5.36778	2.42432	1.04053	2.3299	0.0198115	0.0376948	4.37229	3.38115	32.6594	8.21225	15	96032700	96182376	-1		lncRNA	2610037D02Rik	RIKEN cDNA 2610037D02 gene [Source:MGI Symbol;Acc:MGI:1917290]
ENSMUSG00000089726	13.0072	5.36595	2.42383	0.875083	2.76983	0.00560852	0.0121555	5.46537	2.70492	27.4339	16.4245	14	115280311	115284159	1		lncRNA	Mir17hg	Mir17 host gene (non-protein coding) [Source:MGI Symbol;Acc:MGI:1923207]
ENSMUSG00000067038	7.48912	5.36415	2.42335	1.08076	2.24226	0.0249445	0.0460836	2.73268	2.02869	16.9829	8.21225	19	59310803	59311198	1		processed_pseudogene	Rps12-ps3	ribosomal protein S12, pseudogene 3 [Source:MGI Symbol;Acc:MGI:3704503]
ENSMUSG00000096991	10.975	5.36107	2.42252	1.1031	2.1961	0.0280848	0.0512083	4.91883	2.02869	28.7402	8.21225	10	63128065	63131572	-1		lncRNA	Gm26789	predicted gene, 26789 [Source:MGI Symbol;Acc:MGI:5477283]
ENSMUSG00000087413	82.8194	5.35503	2.42089	0.400751	6.04089	1.53267e-09	7.79715e-09	30.0595	21.6393	121.493	158.086	4	82426167	82465538	1	102635783	lncRNA	Gm11266	predicted gene 11266 [Source:MGI Symbol;Acc:MGI:3649705]
ENSMUSG00000035258	473.641	5.35289	2.42032	0.222192	10.8929	1.24618e-27	2.74513e-26	142.646	156.209	864.82	730.89	16	56298241	56510498	1	320712	protein_coding	Abi3bp	ABI family member 3 binding protein [Source:MGI Symbol;Acc:MGI:2444583]
ENSMUSG00000022663	2221.67	5.34424	2.41798	0.14841	16.2925	1.11491e-59	4.33531e-57	715.417	685.02	3712.72	3773.53	16	44979148	45008901	1	67841	protein_coding	Atg3	autophagy related 3 [Source:MGI Symbol;Acc:MGI:1915091]
ENSMUSG00000079467	6.73173	5.34316	2.41769	1.1184	2.16174	0.0306385	0.0553287	1.63961	2.70492	14.3701	8.21225	19	6405123	6413789	-1		lncRNA	Gm14966	predicted gene 14966 [Source:MGI Symbol;Acc:MGI:3705223]
ENSMUSG00000046721	54.8374	5.34273	2.41758	0.422635	5.72025	1.06368e-08	4.97543e-08	17.4892	16.9057	82.3016	102.653	7	44974389	44975041	1		processed_pseudogene	Rpl14-ps1	ribosomal protein L14, pseudogene 1 [Source:MGI Symbol;Acc:MGI:3710579]
ENSMUSG00000020878	32.8396	5.33575	2.41569	0.555462	4.34898	1.36775e-05	4.57117e-05	12.5703	8.11475	61.3996	49.2735	11	96925428	96932233	-1	69297	protein_coding	Lrrc46	leucine rich repeat containing 46 [Source:MGI Symbol;Acc:MGI:1916547]
ENSMUSG00000029185	657.487	5.33528	2.41556	0.282008	8.56559	1.07525e-17	1.04075e-16	247.581	167.029	1116.95	1098.39	5	65127414	65199229	1	68303	protein_coding	Fam114a1	family with sequence similarity 114, member A1 [Source:MGI Symbol;Acc:MGI:1915553]
ENSMUSG00000062859	5335.11	5.33195	2.41466	0.270518	8.92608	4.41368e-19	4.7789e-18	1944.58	1424.82	7890.5	10080.5	17	28285719	28299613	-1	21463	protein_coding	Tcp11	t-complex protein 11 [Source:MGI Symbol;Acc:MGI:98544]
ENSMUSG00000107962	45.463	5.33181	2.41463	0.483612	4.9929	5.94801e-07	2.34189e-06	16.9426	11.4959	69.2379	84.1756	6	49231785	49233396	1		TEC	Gm43980	predicted gene, 43980 [Source:MGI Symbol;Acc:MGI:5690372]
ENSMUSG00000121251	6.52696	5.33056	2.41429	1.11771	2.16003	0.0307701	0.0555496	2.73268	1.35246	11.7574	10.2653	11	6576148	6577523	1		lncRNA		novel transcript
ENSMUSG00000074521	12.3576	5.32799	2.41359	0.931501	2.59108	0.0095676	0.0196957	4.91883	2.70492	13.0637	28.7429	2	177538889	177547577	1		protein_coding	Gm14327	predicted gene 14327 [Source:MGI Symbol;Acc:MGI:3652188]
ENSMUSG00000021803	64.5464	5.32404	2.41252	1.21914	1.97887	0.0478305	0.0815892	24.0476	16.9057	209.02	8.21225	14	36799814	36820304	-1	170677	protein_coding	Cdhr1	cadherin-related family member 1 [Source:MGI Symbol;Acc:MGI:2157782]
ENSMUSG00000025496	121.804	5.32211	2.412	0.473163	5.0976	3.43984e-07	1.39331e-06	41.5368	35.8402	274.339	135.502	7	140871919	140876377	1	13491	protein_coding	Drd4	dopamine receptor D4 [Source:MGI Symbol;Acc:MGI:94926]
ENSMUSG00000039063	54.0545	5.32151	2.41184	0.454349	5.30833	1.10633e-07	4.71675e-07	19.6753	14.2008	79.6889	102.653	2	6193276	6217844	-1	67856	protein_coding	Echdc3	enoyl Coenzyme A hydratase domain containing 3 [Source:MGI Symbol;Acc:MGI:1915106]
ENSMUSG00000027559	49.9661	5.3205	2.41156	0.953448	2.52931	0.0114288	0.023064	21.8615	9.46721	24.8211	143.714	3	14928572	14937583	1	12350	protein_coding	Car3	carbonic anhydrase 3 [Source:MGI Symbol;Acc:MGI:88270]
ENSMUSG00000025794	11328	5.31567	2.41025	0.208948	11.5352	8.77017e-31	2.53838e-29	3877.68	3295.94	17308.2	20830.4	9	120400510	120403720	1	67115	protein_coding	Rpl14	ribosomal protein L14 [Source:MGI Symbol;Acc:MGI:1914365]
ENSMUSG00000056895	454.255	5.31338	2.40963	0.236837	10.1742	2.58465e-24	4.31667e-23	134.995	153.504	838.693	689.829	11	58839746	58840359	1	78303	protein_coding	H2bc27	H2B clustered histone 27 [Source:MGI Symbol;Acc:MGI:1925553]
ENSMUSG00000037661	445.622	5.30888	2.40841	0.255505	9.42606	4.25763e-21	5.37827e-20	161.775	120.369	769.455	730.89	3	30910099	30951341	1	71862	protein_coding	Gpr160	G protein-coupled receptor 160 [Source:MGI Symbol;Acc:MGI:1919112]
ENSMUSG00000023963	108.892	5.30274	2.40674	0.316654	7.60053	2.94924e-14	2.2128e-13	36.0714	33.1352	195.956	170.404	17	43978316	44062322	1	56050	protein_coding	Cyp39a1	cytochrome P450, family 39, subfamily a, polypeptide 1 [Source:MGI Symbol;Acc:MGI:1927096]
ENSMUSG00000120051	25.5876	5.30272	2.40673	0.578179	4.1626	3.14639e-05	0.000100589	8.19805	8.11475	47.0295	39.0082	12	104718413	104719045	1		lncRNA		novel transcript
ENSMUSG00000104960	1303.01	5.29138	2.40364	0.202484	11.8708	1.67916e-32	5.56206e-31	433.404	394.242	1998.75	2385.66	3	123301194	123302053	-1	69895	lncRNA	Snhg8	small nucleolar RNA host gene 8 [Source:MGI Symbol;Acc:MGI:1917145]
ENSMUSG00000005413	5872.65	5.28633	2.40227	0.226595	10.6016	2.93016e-26	5.81063e-25	2123.84	1612.13	9464.69	10290	8	75820249	75827217	1	15368	protein_coding	Hmox1	heme oxygenase 1 [Source:MGI Symbol;Acc:MGI:96163]
ENSMUSG00000095362	282.29	5.28433	2.40172	0.280273	8.56921	1.04196e-17	1.01017e-16	83.6201	96.7008	538.226	410.613	2	177473584	177482129	-1	329575	protein_coding	Gm14325	predicted gene 14325 [Source:MGI Symbol;Acc:MGI:3702875]
ENSMUSG00000020806	200.026	5.27465	2.39908	0.329396	7.28327	3.25833e-13	2.26513e-12	77.0617	50.041	338.351	334.649	11	116488991	116517845	-1	217344	protein_coding	Rhbdf2	rhomboid 5 homolog 2 [Source:MGI Symbol;Acc:MGI:2442473]
ENSMUSG00000106978	24.4245	5.24772	2.39169	0.602192	3.97164	7.13798e-05	0.000217619	7.65152	8.11475	47.0295	34.9021	5	65918334	65921722	-1		lncRNA	N4bp2os	NEDD4 binding protein 2, opposite strand [Source:MGI Symbol;Acc:MGI:1921484]
ENSMUSG00000107512	18.9494	5.24625	2.39129	0.700909	3.41169	0.000645607	0.00168313	6.55844	5.40984	24.8211	39.0082	6	77405661	77410492	-1		TEC	Gm44433	predicted gene, 44433 [Source:MGI Symbol;Acc:MGI:5690825]
ENSMUSG00000020493	21.9294	5.24503	2.39095	0.625628	3.82168	0.000132545	0.00038828	6.55844	7.43852	32.6594	41.0613	11	86979979	86999534	-1	270906	protein_coding	Prr11	proline rich 11 [Source:MGI Symbol;Acc:MGI:2444496]
ENSMUSG00000121490	95.7411	5.24143	2.38996	0.340946	7.0098	2.38654e-12	1.53058e-11	31.1526	30.4303	177.667	143.714	9	78083165	78086164	1	320295	lncRNA	C920006O11Rik	RIKEN cDNA C920006O11 gene [Source:NCBI gene (formerly Entrezgene);Acc:320295]
ENSMUSG00000022074	68.5592	5.2361	2.38849	0.46602	5.1253	2.97065e-07	1.21362e-06	27.3268	16.2295	99.2845	131.396	14	70004921	70021860	1	21933	protein_coding	Tnfrsf10b	tumor necrosis factor receptor superfamily, member 10b [Source:MGI Symbol;Acc:MGI:1341090]
ENSMUSG00000050762	41.8768	5.22895	2.38652	0.987363	2.41707	0.0156461	0.030546	21.8615	4.73361	30.0466	110.865	17	24257118	24264928	1	213171	protein_coding	Prss27	protease, serine 27 [Source:MGI Symbol;Acc:MGI:2450123]
ENSMUSG00000030873	10.1388	5.22804	2.38627	0.934173	2.55442	0.0106364	0.0216222	4.37229	2.02869	15.6765	18.4776	7	121464261	121517737	1	20277	protein_coding	Scnn1b	sodium channel, nonvoltage-gated 1 beta [Source:MGI Symbol;Acc:MGI:104696]
ENSMUSG00000063049	1846.06	5.22566	2.38561	0.226755	10.5206	6.93987e-26	1.33477e-24	672.787	512.582	3012.5	3186.35	8	48120213	48128591	-1	69260	protein_coding	Ing2	inhibitor of growth family, member 2 [Source:MGI Symbol;Acc:MGI:1916510]
ENSMUSG00000041293	10.2323	5.21523	2.38273	1.10961	2.14736	0.0317649	0.0570632	4.37229	2.02869	7.83825	26.6898	17	43581220	43635628	1	77596	protein_coding	Adgrf1	adhesion G protein-coupled receptor F1 [Source:MGI Symbol;Acc:MGI:1924846]
ENSMUSG00000036655	46.4798	5.21507	2.38269	0.448896	5.30787	1.10911e-07	4.72685e-07	13.6634	16.2295	71.8506	84.1756	12	28644172	28673376	-1	71693	protein_coding	Colec11	collectin sub-family member 11 [Source:MGI Symbol;Acc:MGI:1918943]
ENSMUSG00000024360	2901.86	5.21115	2.3816	0.164558	14.4727	1.80314e-47	2.25544e-45	939.497	929.815	5153.65	4584.49	18	35035838	35065060	-1	225363	protein_coding	Etf1	eukaryotic translation termination factor 1 [Source:MGI Symbol;Acc:MGI:2385071]
ENSMUSG00000063458	52.0191	5.20848	2.38086	0.46046	5.17061	2.33328e-07	9.64089e-07	19.6753	13.5246	78.3825	96.494	14	22069780	23106153	1	76633	protein_coding	Lrmda	leucine rich melanocyte differentiation associated [Source:MGI Symbol;Acc:MGI:1923883]
ENSMUSG00000055652	758.113	5.20002	2.37852	0.178649	13.3139	1.9222e-40	1.22794e-38	251.953	236.68	1231.91	1311.91	7	75498058	75523879	1	207952	protein_coding	Klhl25	kelch-like 25 [Source:MGI Symbol;Acc:MGI:2668031]
ENSMUSG00000048186	95.9531	5.19977	2.37845	0.325761	7.30122	2.85176e-13	1.99645e-12	32.7922	29.0779	165.91	156.033	2	4722642	4806953	1	209645	protein_coding	Bend7	BEN domain containing 7 [Source:MGI Symbol;Acc:MGI:2443100]
ENSMUSG00000067916	22.3023	5.19832	2.37804	0.860473	2.76365	0.00571591	0.0123688	11.4773	2.70492	33.9657	41.0613	4	147216495	147265036	1	666532	protein_coding	Zfp991	zinc finger protein 991 [Source:MGI Symbol;Acc:MGI:3701604]
ENSMUSG00000027488	2579.22	5.1947	2.37704	0.212661	11.1776	5.24989e-29	1.31335e-27	928.019	737.09	4514.83	4136.92	2	154218233	154250019	-1	20648	protein_coding	Snta1	syntrophin, acidic 1 [Source:MGI Symbol;Acc:MGI:101772]
ENSMUSG00000027907	754.352	5.18991	2.37571	0.259722	9.14712	5.84718e-20	6.79146e-19	268.896	217.746	1103.89	1426.88	3	93427795	93433594	1	20195	protein_coding	S100a11	S100 calcium binding protein A11 [Source:MGI Symbol;Acc:MGI:1338798]
ENSMUSG00000113621	112.853	5.18873	2.37538	0.307025	7.73676	1.01978e-14	7.98988e-14	33.8853	39.2213	189.424	188.882	12	24845854	24881316	-1	102641621	lncRNA	2900060N12Rik	RIKEN cDNA 2900060N12 gene [Source:MGI Symbol;Acc:MGI:1920281]
ENSMUSG00000095105	61.174	5.187	2.3749	0.490293	4.84384	1.27356e-06	4.81815e-06	25.6872	13.5246	96.6717	108.812	13	12487513	12535319	-1	171211	protein_coding	Edaradd	EDAR (ectodysplasin-A receptor)-associated death domain [Source:MGI Symbol;Acc:MGI:1931001]
ENSMUSG00000118353	9.36704	5.18256	2.37367	0.917066	2.58832	0.00964441	0.0198355	2.73268	3.38115	16.9829	14.3714	19	22418499	22419278	1		processed_pseudogene	Nsa2-ps1	NSA2 ribosome biogenesis homolog, pseudogene 1 [Source:MGI Symbol;Acc:MGI:3648670]
ENSMUSG00000106446	27.1889	5.18033	2.37304	0.749841	3.16473	0.00155226	0.00376376	12.5703	4.73361	33.9657	57.4858	3	127091971	127093322	-1		TEC	Gm42970	predicted gene 42970 [Source:MGI Symbol;Acc:MGI:5663107]
ENSMUSG00000109517	41.3134	5.17483	2.37151	0.461943	5.13378	2.83985e-07	1.16265e-06	12.5703	14.2008	66.6251	71.8572	7	118566891	118568909	-1		lncRNA	Gm44763	predicted gene 44763 [Source:MGI Symbol;Acc:MGI:5753339]
ENSMUSG00000097835	25.387	5.15744	2.36666	0.585106	4.04483	5.23611e-05	0.000162771	7.65152	8.79098	37.8849	47.2205	18	67906761	67907927	-1		lncRNA	Gm26910	predicted gene, 26910 [Source:MGI Symbol;Acc:MGI:5477404]
ENSMUSG00000025239	565.871	5.15095	2.36484	0.229394	10.3091	6.41261e-25	1.13567e-23	195.114	173.115	1041.18	854.074	9	123307771	123350617	1	29806	protein_coding	Limd1	LIM domains containing 1 [Source:MGI Symbol;Acc:MGI:1352502]
ENSMUSG00000073198	14.4116	5.14804	2.36402	0.835216	2.83043	0.0046485	0.010231	2.73268	6.76229	23.5147	24.6368	12	18266543	18267674	1	100043324	transcribed_processed_pseudogene	Bnip3l-ps	BCL2/adenovirus E1B interacting protein 3-like, pseudogene [Source:MGI Symbol;Acc:MGI:3642435]
ENSMUSG00000026388	10.8999	5.14701	2.36374	0.961232	2.45907	0.0139298	0.0275835	3.82576	3.38115	26.1275	10.2653	1	120048917	120115919	1	73103	protein_coding	3110009E18Rik	RIKEN cDNA 3110009E18 gene [Source:MGI Symbol;Acc:MGI:1920353]
ENSMUSG00000112110	81.2224	5.14431	2.36298	0.381144	6.1997	5.65711e-10	3.00085e-09	26.7803	26.3729	156.765	114.972	10	82014069	82037322	1		lncRNA	Gm15608	predicted gene 15608 [Source:MGI Symbol;Acc:MGI:3801804]
ENSMUSG00000069769	1264.92	5.14314	2.36265	0.233164	10.133	3.9443e-24	6.4667e-23	395.693	428.729	2399.81	1835.44	11	88230208	88609339	-1	76626	protein_coding	Msi2	musashi RNA-binding protein 2 [Source:MGI Symbol;Acc:MGI:1923876]
ENSMUSG00000027882	439.075	5.14019	2.36182	0.205111	11.5148	1.11072e-30	3.17372e-29	147.565	138.627	772.068	698.041	3	108700492	108747842	-1	20912	protein_coding	Stxbp3	syntaxin binding protein 3 [Source:MGI Symbol;Acc:MGI:107362]
ENSMUSG00000052748	175.184	5.12735	2.35821	0.26624	8.85747	8.18498e-19	8.65276e-18	55.2002	59.5082	310.917	275.11	1	151243450	151304206	-1	66875	protein_coding	Swt1	SWT1 RNA endoribonuclease homolog (S. cerevisiae) [Source:MGI Symbol;Acc:MGI:1914125]
ENSMUSG00000032724	739.118	5.12377	2.3572	0.192213	12.2635	1.42219e-34	5.51817e-33	253.593	229.242	1297.23	1176.41	2	103396655	103548768	1	99382	protein_coding	Abtb2	ankyrin repeat and BTB (POZ) domain containing 2 [Source:MGI Symbol;Acc:MGI:2139365]
ENSMUSG00000055980	253.796	5.1208	2.35637	0.300829	7.83291	4.76723e-15	3.83587e-14	82.5271	83.8524	497.729	351.074	1	82210822	82269137	-1	16367	protein_coding	Irs1	insulin receptor substrate 1 [Source:MGI Symbol;Acc:MGI:99454]
ENSMUSG00000033486	68.8258	5.11756	2.35546	0.409652	5.7499	8.9297e-09	4.20995e-08	19.6753	25.6967	129.331	100.6	2	121223112	121244273	-1	212670	protein_coding	Catsper2	cation channel, sperm associated 2 [Source:MGI Symbol;Acc:MGI:2387404]
ENSMUSG00000020064	1002.86	5.11493	2.35471	0.182975	12.869	6.72359e-38	3.43614e-36	341.039	315.123	1766.22	1589.07	10	63079589	63153657	1	67345	protein_coding	Herc4	hect domain and RLD 4 [Source:MGI Symbol;Acc:MGI:1914595]
ENSMUSG00000024421	564.251	5.10596	2.35218	0.205769	11.4312	2.92019e-30	8.08566e-29	184.183	185.963	1016.36	870.499	18	12466876	12716070	1	16774	protein_coding	Lama3	laminin, alpha 3 [Source:MGI Symbol;Acc:MGI:99909]
ENSMUSG00000025069	30.93	5.10596	2.35218	0.547355	4.29736	1.72842e-05	5.7041e-05	12.0238	8.11475	52.255	51.3266	19	47853973	47874763	1	68214	protein_coding	Gsto2	glutathione S-transferase omega 2 [Source:MGI Symbol;Acc:MGI:1915464]
ENSMUSG00000042870	743.017	5.0993	2.3503	0.201859	11.6433	2.48366e-31	7.39188e-30	260.698	226.537	1306.37	1178.46	8	75760333	75796749	1	21968	protein_coding	Tom1	target of myb1 trafficking protein [Source:MGI Symbol;Acc:MGI:1338026]
ENSMUSG00000067344	8.18578	5.09711	2.34968	0.987784	2.37874	0.0173721	0.0335204	3.27922	2.02869	13.0637	14.3714	6	145212126	145212503	1		processed_pseudogene	Rps25-ps1	ribosomal protein S25, pseudogene 1 [Source:MGI Symbol;Acc:MGI:3642902]
ENSMUSG00000042684	607.763	5.08788	2.34707	0.191318	12.2679	1.34781e-34	5.24095e-33	208.777	190.02	981.088	1051.17	1	153378761	153425791	-1	74091	protein_coding	Npl	N-acetylneuraminate pyruvate lyase [Source:MGI Symbol;Acc:MGI:1921341]
ENSMUSG00000078877	329.927	5.08507	2.34627	0.274483	8.54796	1.25283e-17	1.2074e-16	113.133	104.139	632.285	470.151	2	176490405	176503016	1	100039123	protein_coding	Gm14295	predicted gene 14295 [Source:MGI Symbol;Acc:MGI:3709624]
ENSMUSG00000115003	8.9756	5.07724	2.34404	0.961528	2.43783	0.0147756	0.0290397	3.82576	2.02869	15.6765	14.3714	14	47025090	47025987	1		lncRNA	Gm48933	predicted gene, 48933 [Source:MGI Symbol;Acc:MGI:6118248]
ENSMUSG00000036934	159.79	5.07666	2.34388	0.278244	8.42383	3.64376e-17	3.3735e-16	54.1071	50.7172	246.905	287.429	8	86135388	86159462	-1	66714	protein_coding	4921524J17Rik	RIKEN cDNA 4921524J17 gene [Source:MGI Symbol;Acc:MGI:1913964]
ENSMUSG00000030835	5856.02	5.07512	2.34344	0.183886	12.744	3.36703e-37	1.60176e-35	1987.75	1868.42	10610.4	8957.51	7	45683122	45733636	1	211548	protein_coding	Nomo1	nodal modulator 1 [Source:MGI Symbol;Acc:MGI:2385850]
ENSMUSG00000089764	16.7668	5.07278	2.34278	0.797305	2.93837	0.00329944	0.00749519	3.82576	7.43852	35.2721	20.5306	17	26488311	26489358	1		processed_pseudogene	Gm16580	predicted gene 16580 [Source:MGI Symbol;Acc:MGI:4415000]
ENSMUSG00000050035	19.1506	5.07173	2.34248	0.692028	3.38494	0.000711926	0.00183729	6.0119	6.76229	39.1912	24.6368	10	84932151	84938359	-1	14202	protein_coding	Fhl4	four and a half LIM domains 4 [Source:MGI Symbol;Acc:MGI:1338765]
ENSMUSG00000038135	2146.23	5.07123	2.34234	0.207168	11.3065	1.21919e-29	3.18826e-28	767.338	645.799	3318.19	3853.6	5	24956001	24963006	-1	214301	protein_coding	Crygn	crystallin, gamma N [Source:MGI Symbol;Acc:MGI:2449167]
ENSMUSG00000083621	35.8347	5.07048	2.34212	0.491212	4.76805	1.86021e-06	6.92479e-06	12.0238	11.4959	56.1741	63.645	X	51861219	51861626	-1		processed_pseudogene	Gm14586	predicted gene 14586 [Source:MGI Symbol;Acc:MGI:3705507]
ENSMUSG00000039239	728.561	5.0688	2.34164	0.191787	12.2096	2.76182e-34	1.04885e-32	249.767	230.594	1284.17	1149.72	1	186354989	186438186	-1	21808	protein_coding	Tgfb2	transforming growth factor, beta 2 [Source:MGI Symbol;Acc:MGI:98726]
ENSMUSG00000030208	200.833	5.06732	2.34122	0.70588	3.31674	0.000910743	0.00231038	79.2478	52.7459	129.331	542.009	6	135339543	135360171	1	13730	protein_coding	Emp1	epithelial membrane protein 1 [Source:MGI Symbol;Acc:MGI:107941]
ENSMUSG00000095687	9.44621	5.06509	2.34059	0.956113	2.44803	0.0143641	0.0283432	2.18615	4.05738	13.0637	18.4776	17	8334277	8366929	-1	100037283	protein_coding	Rnaset2a	ribonuclease T2A [Source:MGI Symbol;Acc:MGI:1915445]
ENSMUSG00000092341	16047.9	5.0642	2.34034	0.23661	9.89111	4.54949e-23	6.85566e-22	5562.11	5023.71	30771.7	22834.2	19	5845717	5852704	-1	72289	lncRNA	Malat1	metastasis associated lung adenocarcinoma transcript 1 (non-coding RNA) [Source:MGI Symbol;Acc:MGI:1919539]
ENSMUSG00000027680	1386.01	5.0626	2.33988	0.17455	13.4052	5.6387e-41	3.73553e-39	474.394	440.225	2428.55	2200.88	3	34074092	34124471	1	14359	protein_coding	Fxr1	FMR1 autosomal homolog 1 [Source:MGI Symbol;Acc:MGI:104860]
ENSMUSG00000004939	35.0773	5.05908	2.33888	0.501553	4.66327	3.11223e-06	1.13101e-05	10.9307	12.1721	53.5614	63.645	10	81034004	81037885	-1	69564	protein_coding	Nmrk2	nicotinamide riboside kinase 2 [Source:MGI Symbol;Acc:MGI:1916814]
ENSMUSG00000043716	14865.7	5.05848	2.3387	0.191715	12.1989	3.1519e-34	1.18941e-32	5329.83	4484.08	23456	26193	1	16171519	16174886	-1	19989	protein_coding	Rpl7	ribosomal protein L7 [Source:MGI Symbol;Acc:MGI:98073]
ENSMUSG00000039457	1408.84	5.05672	2.3382	0.171765	13.6128	3.36277e-42	2.4753e-40	492.43	437.52	2342.33	2363.08	16	4904155	4950285	-1	19041	protein_coding	Ppl	periplakin [Source:MGI Symbol;Acc:MGI:1194898]
ENSMUSG00000020056	1452.52	5.0551	2.33774	0.231601	10.0938	5.88229e-24	9.46191e-23	539.432	419.262	2266.56	2584.81	10	88036955	88082020	1	67282	protein_coding	Washc3	WASH complex subunit 3 [Source:MGI Symbol;Acc:MGI:1914532]
ENSMUSG00000048572	219.421	5.054	2.33743	0.238746	9.79042	1.2378e-22	1.77835e-21	69.4102	75.7377	367.091	365.445	19	24651372	24659597	1	226040	protein_coding	Tmem252	transmembrane protein 252 [Source:MGI Symbol;Acc:MGI:3583948]
ENSMUSG00000020186	571.374	5.04385	2.33453	0.281052	8.30639	9.86555e-17	8.87652e-16	213.696	163.648	828.242	1079.91	10	110755650	110775483	1	13008	protein_coding	Csrp2	cysteine and glycine-rich protein 2 [Source:MGI Symbol;Acc:MGI:1202907]
ENSMUSG00000069972	11.0402	5.04273	2.3342	0.872895	2.6741	0.00749311	0.015796	3.82576	3.38115	14.3701	22.5837	7	88179654	88180106	-1		processed_pseudogene	Rps13-ps2	ribosomal protein S13, pseudogene 2 [Source:MGI Symbol;Acc:MGI:3704295]
ENSMUSG00000037827	16.4507	5.04004	2.33344	0.732519	3.1855	0.00144505	0.00352484	6.0119	4.73361	22.2084	32.849	6	128621876	128623354	1		processed_pseudogene	Gm5884	predicted pseudogene 5884 [Source:MGI Symbol;Acc:MGI:3644646]
ENSMUSG00000047446	845.352	5.0359	2.33225	0.184448	12.6444	1.20062e-36	5.50653e-35	297.316	262.377	1388.68	1433.04	12	40055446	40088024	-1	11861	protein_coding	Arl4a	ADP-ribosylation factor-like 4A [Source:MGI Symbol;Acc:MGI:99437]
ENSMUSG00000079139	477.935	5.03458	2.33187	0.2107	11.0673	1.80829e-28	4.28977e-27	170.519	146.066	819.097	776.058	1	135159733	135160963	1		processed_pseudogene	Gm4204	predicted gene 4204 [Source:MGI Symbol;Acc:MGI:3782381]
ENSMUSG00000028125	197.438	5.02155	2.32813	0.454257	5.12514	2.97311e-07	1.21416e-06	79.2478	52.0697	428.491	229.943	3	121838092	121973772	1	11304	protein_coding	Abca4	ATP-binding cassette, sub-family A (ABC1), member 4 [Source:MGI Symbol;Acc:MGI:109424]
ENSMUSG00000021221	157.028	5.02068	2.32788	0.283129	8.222	2.00141e-16	1.76612e-15	57.3864	46.6598	261.275	262.792	12	83260519	83534490	-1	70127	protein_coding	Dpf3	double PHD fingers 3 [Source:MGI Symbol;Acc:MGI:1917377]
ENSMUSG00000121109	13.6144	5.02005	2.3277	0.766563	3.03654	0.00239309	0.00560277	4.37229	4.73361	24.8211	20.5306	11	5737922	5738440	-1		lncRNA		novel transcript
ENSMUSG00000024857	38.0499	5.01924	2.32747	0.474792	4.90208	9.4829e-07	3.64932e-06	13.1169	12.1721	65.3187	61.5919	19	4131578	4137340	1	29866	protein_coding	Cabp2	calcium binding protein 2 [Source:MGI Symbol;Acc:MGI:1352749]
ENSMUSG00000021337	77.0075	5.01574	2.32646	0.442242	5.26061	1.43577e-07	6.07273e-07	28.4199	22.9918	158.071	98.547	13	24137439	24175197	-1	214189	protein_coding	Scgn	secretagogin, EF-hand calcium binding protein [Source:MGI Symbol;Acc:MGI:2384873]
ENSMUSG00000095440	74.9719	5.01319	2.32573	0.408118	5.69866	1.2075e-08	5.62461e-08	29.513	20.2869	137.169	112.918	15	100948075	100976448	-1	668225	protein_coding	Fignl2	fidgetin-like 2 [Source:MGI Symbol;Acc:MGI:3646919]
ENSMUSG00000028150	148.124	5.00908	2.32455	0.301604	7.70727	1.28539e-14	9.95745e-14	55.2002	43.2787	259.969	234.049	3	94280101	94305583	1	19885	protein_coding	Rorc	RAR-related orphan receptor gamma [Source:MGI Symbol;Acc:MGI:104856]
ENSMUSG00000111474	68.8183	5.00865	2.32442	0.4062	5.72236	1.05053e-08	4.91651e-08	26.7803	18.9344	122.799	106.759	10	18619217	18713727	1	102635639	lncRNA	Gm32926	predicted gene, 32926 [Source:MGI Symbol;Acc:MGI:5592085]
ENSMUSG00000050621	18.0771	5.00735	2.32405	0.72731	3.1954	0.00139638	0.00341823	7.10498	4.73361	23.5147	36.9551	9	114811434	114811807	-1	100043813	protein_coding	Rps27rt	ribosomal protein S27, retrogene [Source:MGI Symbol;Acc:MGI:3704345]
ENSMUSG00000102424	25.4912	5.00636	2.32376	0.580075	4.00597	6.17645e-05	0.000190021	8.74459	8.11475	37.8849	47.2205	2	105488207	105491688	-1	103164605	lncRNA	Paupar	Pax6 upstream antisense RNA [Source:MGI Symbol;Acc:MGI:5543919]
ENSMUSG00000024778	369.694	4.99696	2.32105	0.26661	8.70578	3.15397e-18	3.20358e-17	132.262	113.607	536.92	695.988	19	34268066	34305172	1	14102	protein_coding	Fas	Fas (TNF receptor superfamily member 6) [Source:MGI Symbol;Acc:MGI:95484]
ENSMUSG00000024048	288.375	4.99154	2.31949	0.29033	7.98913	1.35895e-15	1.13111e-14	97.2836	94.6721	401.057	560.486	17	71300651	71309873	-1	67268	protein_coding	Myl12a	myosin, light chain 12A, regulatory, non-sarcomeric [Source:MGI Symbol;Acc:MGI:1914518]
ENSMUSG00000022123	240.534	4.98526	2.31767	0.305586	7.58434	3.34177e-14	2.49163e-13	83.0736	77.0902	331.819	470.151	14	103750778	103850233	1	64929	protein_coding	Scel	sciellin [Source:MGI Symbol;Acc:MGI:1891228]
ENSMUSG00000030319	360.388	4.98512	2.31763	0.20502	11.3044	1.24821e-29	3.2535e-28	118.052	123.074	615.303	585.123	6	115751499	115782518	1	67088	protein_coding	Cand2	cullin-associated and neddylation-dissociated 2 (putative) [Source:MGI Symbol;Acc:MGI:1914338]
ENSMUSG00000072980	13.9193	4.97824	2.31564	0.934647	2.47755	0.0132288	0.0263119	6.0119	3.38115	33.9657	12.3184	2	119439993	119448950	-1	70645	protein_coding	Oip5	Opa interacting protein 5 [Source:MGI Symbol;Acc:MGI:1917895]
ENSMUSG00000006445	653.131	4.97362	2.3143	0.220845	10.4793	1.0755e-25	2.04653e-24	241.023	196.107	1136.55	1038.85	4	141028551	141056695	1	13836	protein_coding	Epha2	Eph receptor A2 [Source:MGI Symbol;Acc:MGI:95278]
ENSMUSG00000112847	7.78001	4.97351	2.31426	1.0936	2.11619	0.0343291	0.061111	3.82576	1.35246	15.6765	10.2653	10	82000081	82002618	1		TEC	Gm47573	predicted gene, 47573 [Source:MGI Symbol;Acc:MGI:6096604]
ENSMUSG00000005803	258.929	4.97268	2.31402	0.23069	10.0309	1.11529e-23	1.75018e-22	91.2716	81.8238	423.265	439.356	2	122607157	122651489	1	59010	protein_coding	Sqor	sulfide quinone oxidoreductase [Source:MGI Symbol;Acc:MGI:1929899]
ENSMUSG00000087165	107.907	4.97106	2.31355	0.312495	7.40349	1.3265e-13	9.54044e-13	34.9784	37.1926	168.522	190.935	11	57686321	57692313	-1	76516	lncRNA	2010001A14Rik	RIKEN cDNA 2010001A14 gene [Source:MGI Symbol;Acc:MGI:1923766]
ENSMUSG00000074656	1912.81	4.97024	2.31331	0.147797	15.652	3.21922e-55	7.57661e-53	638.355	643.094	3144.44	3225.36	2	154713330	154734855	-1	67204	protein_coding	Eif2s2	eukaryotic translation initiation factor 2, subunit 2 (beta) [Source:MGI Symbol;Acc:MGI:1914454]
ENSMUSG00000071103	62.8087	4.9657	2.312	0.383496	6.02874	1.65239e-09	8.37762e-09	22.408	19.6107	104.51	104.706	8	46406643	46428477	-1	69479	protein_coding	1700029J07Rik	RIKEN cDNA 1700029J07 gene [Source:MGI Symbol;Acc:MGI:1916729]
ENSMUSG00000028549	44.8681	4.95972	2.31026	0.496159	4.65629	3.21961e-06	1.1679e-05	16.9426	12.8484	61.3996	88.2817	4	99653639	99787010	-1	67733	protein_coding	Itgb3bp	integrin beta 3 binding protein (beta3-endonexin) [Source:MGI Symbol;Acc:MGI:1914983]
ENSMUSG00000022488	354.403	4.95759	2.30964	0.202374	11.4127	3.61368e-30	9.92903e-29	120.238	117.664	590.481	589.229	15	103362221	103407237	1	105855	protein_coding	Nckap1l	NCK associated protein 1 like [Source:MGI Symbol;Acc:MGI:1926063]
ENSMUSG00000032009	5213.8	4.95459	2.30877	0.238626	9.67527	3.84095e-22	5.28079e-21	1763.13	1739.94	10033	7319.17	9	14186363	14244397	1	75747	protein_coding	Sesn3	sestrin 3 [Source:MGI Symbol;Acc:MGI:1922997]
ENSMUSG00000105388	26.3849	4.95145	2.30785	0.634825	3.63541	0.000277536	0.000773856	10.3842	7.43852	54.8677	32.849	3	145584775	145585095	1		processed_pseudogene	Rpl36a-ps2	ribosomal protein L36A, pseudogene 2 [Source:MGI Symbol;Acc:MGI:3780887]
ENSMUSG00000032688	324.54	4.95037	2.30754	0.230302	10.0196	1.2501e-23	1.94778e-22	99.4697	119.016	535.614	544.062	18	65564009	65612138	1	240354	protein_coding	Malt1	MALT1 paracaspase [Source:MGI Symbol;Acc:MGI:2445027]
ENSMUSG00000023892	163.764	4.94834	2.30695	0.285018	8.09403	5.77234e-16	4.919e-15	61.2121	48.6885	278.258	266.898	17	21670636	21685849	1	22709	protein_coding	Zfp51	zinc finger protein 51 [Source:MGI Symbol;Acc:MGI:99198]
ENSMUSG00000119584	616154	4.9479	2.30682	0.423707	5.44437	5.19899e-08	2.27704e-07	237758	176609	658668	1.39158e+06	17	40157244	40159092	1	19791	rRNA	Rn18s-rs5	18s RNA, related sequence 5 [Source:MGI Symbol;Acc:MGI:107222]
ENSMUSG00000074221	172.023	4.94786	2.3068	0.268419	8.59404	8.39638e-18	8.17561e-17	55.2002	60.8606	303.079	268.951	7	29683380	29727707	1	243905	protein_coding	Zfp568	zinc finger protein 568 [Source:MGI Symbol;Acc:MGI:2142347]
ENSMUSG00000097321	31.3869	4.94287	2.30535	0.902347	2.55484	0.0106237	0.0216012	3.82576	17.582	69.2379	34.9021	5	151292140	151355583	1	625175	lncRNA	1700028E10Rik	RIKEN cDNA 1700028E10 gene [Source:MGI Symbol;Acc:MGI:1916713]
ENSMUSG00000044424	14.8026	4.94042	2.30463	0.800377	2.87943	0.00398389	0.00890415	6.55844	3.38115	28.7402	20.5306	19	23597113	23597683	1		processed_pseudogene	Gm9493	predicted gene 9493 [Source:MGI Symbol;Acc:MGI:3779903]
ENSMUSG00000018102	779.154	4.93912	2.30426	0.225107	10.2363	1.36387e-24	2.34123e-23	293.49	230.594	1258.04	1334.49	13	23868182	23876891	1	68024	protein_coding	H2bc4	H2B clustered histone 4 [Source:MGI Symbol;Acc:MGI:1915274]
ENSMUSG00000050217	66695	4.9382	2.30399	0.213249	10.8042	3.28877e-27	6.9782e-26	25075.1	19850	104643	117211	1	31215482	31243806	1	266744	protein_coding	Lgsn	lengsin, lens protein with glutamine synthetase domain [Source:MGI Symbol;Acc:MGI:2672844]
ENSMUSG00000039496	78.3229	4.93316	2.30251	0.368169	6.25395	4.00199e-10	2.14901e-09	24.0476	29.0779	141.088	119.078	2	3514067	3527413	1	227526	protein_coding	Cdnf	cerebral dopamine neurotrophic factor [Source:MGI Symbol;Acc:MGI:3606576]
ENSMUSG00000059291	10588.3	4.93233	2.30227	0.213383	10.7894	3.86336e-27	8.12987e-26	3886.42	3251.99	15979.6	19235.1	4	135755576	135780739	-1	67025	protein_coding	Rpl11	ribosomal protein L11 [Source:MGI Symbol;Acc:MGI:1914275]
ENSMUSG00000026701	5257.75	4.93073	2.3018	0.148618	15.488	4.18111e-54	9.01055e-52	1829.81	1716.27	8956.51	8528.42	1	161067682	161078789	-1	11758	protein_coding	Prdx6	peroxiredoxin 6 [Source:MGI Symbol;Acc:MGI:894320]
ENSMUSG00000034898	178.334	4.93049	2.30173	0.281236	8.18433	2.73823e-16	2.38687e-15	61.7587	58.832	327.9	264.845	9	79712376	79920133	-1	70598	protein_coding	Filip1	filamin A interacting protein 1 [Source:MGI Symbol;Acc:MGI:1917848]
ENSMUSG00000027227	1728.3	4.92231	2.29934	0.229874	10.0026	1.48483e-23	2.30148e-22	665.682	501.086	2898.85	2847.6	2	122065230	122095821	1	20322	protein_coding	Sord	sorbitol dehydrogenase [Source:MGI Symbol;Acc:MGI:98266]
ENSMUSG00000120090	96.1669	4.92177	2.29918	0.32071	7.16901	7.55416e-13	5.07975e-12	31.1526	33.8115	155.459	164.245	4	129334842	129340765	-1		lncRNA		novel transcript
ENSMUSG00000107121	9.4064	4.92	2.29866	1.04346	2.20293	0.0275999	0.0504167	4.91883	1.35246	16.9829	14.3714	5	115769103	115769877	-1	66123	lncRNA	1110006O24Rik	RIKEN cDNA 1110006O24 gene [Source:MGI Symbol;Acc:MGI:1913373]
ENSMUSG00000024747	397.689	4.91978	2.2986	0.207579	11.0734	1.68932e-28	4.03968e-27	140.46	127.807	638.817	683.67	19	20670317	20704926	-1	26358	protein_coding	Aldh1a7	aldehyde dehydrogenase family 1, subfamily A7 [Source:MGI Symbol;Acc:MGI:1347050]
ENSMUSG00000041957	406.31	4.91862	2.29825	0.26726	8.59932	8.0192e-18	7.8126e-17	157.403	116.988	718.506	632.343	16	16031182	16090576	1	67451	protein_coding	Pkp2	plakophilin 2 [Source:MGI Symbol;Acc:MGI:1914701]
ENSMUSG00000074207	24.9601	4.91783	2.29802	0.831901	2.76237	0.00573827	0.0124067	9.83766	6.76229	19.5956	63.645	3	137966752	137996459	1	11522	protein_coding	Adh1	alcohol dehydrogenase 1 (class I) [Source:MGI Symbol;Acc:MGI:87921]
ENSMUSG00000041193	768.488	4.91546	2.29733	0.232462	9.8826	4.95296e-23	7.43859e-22	292.397	226.537	1226.69	1328.33	4	138526555	138590793	-1	18784	protein_coding	Pla2g5	phospholipase A2, group V [Source:MGI Symbol;Acc:MGI:101899]
ENSMUSG00000070605	13.4602	4.9152	2.29725	0.795464	2.88794	0.00387776	0.00868974	3.82576	5.40984	26.1275	18.4776	4	146533480	146554749	1	433791	protein_coding	Zfp992	zinc finger protein 992 [Source:MGI Symbol;Acc:MGI:3700963]
ENSMUSG00000079427	120.495	4.91293	2.29658	0.315937	7.26913	3.61821e-13	2.50011e-12	39.3506	41.9262	178.973	221.731	9	88570655	88602349	-1	100039707	protein_coding	Mthfsl	5, 10-methenyltetrahydrofolate synthetase-like [Source:MGI Symbol;Acc:MGI:3780550]
ENSMUSG00000020407	102.909	4.91108	2.29604	0.446055	5.14743	2.64077e-07	1.08512e-06	44.816	24.3443	151.539	190.935	11	9068103	9086170	1	22271	protein_coding	Upp1	uridine phosphorylase 1 [Source:MGI Symbol;Acc:MGI:1097668]
ENSMUSG00000067299	306915	4.90891	2.2954	0.2155	10.6515	1.71538e-26	3.467e-25	116592	91171.3	484384	535513	1	65101031	65102611	-1	12967	protein_coding	Crygd	crystallin, gamma D [Source:MGI Symbol;Acc:MGI:88524]
ENSMUSG00000060126	18371.6	4.90875	2.29536	0.192989	11.8937	1.27657e-32	4.28405e-31	6505.43	5930.53	27682.1	33368.4	14	76082533	76085965	1	22070	protein_coding	Tpt1	tumor protein, translationally-controlled 1 [Source:MGI Symbol;Acc:MGI:104890]
ENSMUSG00000004951	19823.5	4.90782	2.29508	0.283714	8.08941	5.99534e-16	5.10174e-15	8031.36	5390.22	35718.9	30153.3	5	135916773	135918417	1	15507	protein_coding	Hspb1	heat shock protein 1 [Source:MGI Symbol;Acc:MGI:96240]
ENSMUSG00000028495	6367.93	4.90578	2.29448	0.185018	12.4014	2.56865e-35	1.06602e-33	2280.7	2031.39	9822.63	11337	4	86772897	86775649	-1	20104	protein_coding	Rps6	ribosomal protein S6 [Source:MGI Symbol;Acc:MGI:98159]
ENSMUSG00000104093	41.4972	4.90008	2.2928	0.472986	4.84751	1.25021e-06	4.73984e-06	12.0238	16.2295	67.9315	69.8041	3	65040477	65210106	-1	102637797	lncRNA	A330015K06Rik	RIKEN cDNA A330015K06 gene [Source:MGI Symbol;Acc:MGI:2443553]
ENSMUSG00000027939	15.905	4.89981	2.29273	0.753355	3.04335	0.00233956	0.00549112	6.55844	4.05738	22.2084	30.7959	3	90011439	90119355	1	77595	protein_coding	Nup210l	nucleoporin 210-like [Source:MGI Symbol;Acc:MGI:1924845]
ENSMUSG00000049908	5572.46	4.89192	2.2904	0.1474	15.5387	1.89845e-54	4.14116e-52	1912.33	1871.13	9594.02	8912.35	3	96820882	96833336	-1	14616	protein_coding	Gja8	gap junction protein, alpha 8 [Source:MGI Symbol;Acc:MGI:99953]
ENSMUSG00000030834	394.486	4.8915	2.29028	0.233974	9.7886	1.26031e-22	1.80489e-21	134.448	133.893	722.425	587.176	7	45616979	45679726	-1	27421	protein_coding	Abcc6	ATP-binding cassette, sub-family C (CFTR/MRP), member 6 [Source:MGI Symbol;Acc:MGI:1351634]
ENSMUSG00000040525	14.5769	4.88951	2.28969	0.83063	2.75657	0.00584115	0.0126002	4.37229	5.40984	15.6765	32.849	7	19512806	19530734	-1	80794	protein_coding	Cblc	Casitas B-lineage lymphoma c [Source:MGI Symbol;Acc:MGI:1931457]
ENSMUSG00000059659	31.7814	4.88787	2.28921	0.521987	4.38556	1.15687e-05	3.90949e-05	12.0238	9.46721	52.255	53.3796	6	128415706	128480248	1	791299	lncRNA	Gm10069	predicted gene 10069 [Source:MGI Symbol;Acc:MGI:3641875]
ENSMUSG00000042961	103.182	4.88685	2.2889	0.397527	5.75786	8.51879e-09	4.02578e-08	30.0595	40.5738	202.488	139.608	15	7235601	7427876	-1	268780	protein_coding	Egflam	EGF-like, fibronectin type III and laminin G domains [Source:MGI Symbol;Acc:MGI:2146149]
ENSMUSG00000082063	27.5378	4.88637	2.28876	0.57017	4.01418	5.96529e-05	0.000183967	8.74459	10.1434	52.255	39.0082	4	116731785	116732662	-1		processed_pseudogene	Gm12993	predicted gene 12993 [Source:MGI Symbol;Acc:MGI:3650477]
ENSMUSG00000028487	15.8907	4.88599	2.28865	0.712116	3.21387	0.00130958	0.00322117	6.0119	4.73361	26.1275	26.6898	4	84193332	84593512	-1	242509	protein_coding	Bnc2	basonuclin 2 [Source:MGI Symbol;Acc:MGI:2443805]
ENSMUSG00000018581	49.1296	4.8847	2.28827	0.486756	4.70106	2.58815e-06	9.48069e-06	18.0357	15.5533	99.2845	63.645	12	117841717	118162778	-1	13411	protein_coding	Dnah11	dynein, axonemal, heavy chain 11 [Source:MGI Symbol;Acc:MGI:1100864]
ENSMUSG00000036938	47.7017	4.88256	2.28764	1.08339	2.11155	0.034725	0.0617238	24.0476	8.11475	16.9829	141.661	6	41288167	41293775	-1	103964	protein_coding	Try5	trypsin 5 [Source:MGI Symbol;Acc:MGI:102756]
ENSMUSG00000025420	243.177	4.87596	2.28569	0.261508	8.74042	2.32245e-18	2.38198e-17	88.539	76.4139	368.398	439.356	18	77064844	77135004	-1	71206	protein_coding	Katnal2	katanin p60 subunit A-like 2 [Source:MGI Symbol;Acc:MGI:1924234]
ENSMUSG00000084885	19.7285	4.87381	2.28505	0.795088	2.87396	0.00405362	0.00903628	9.83766	3.38115	28.7402	36.9551	X	151151569	151199694	1	75693	lncRNA	3010001F23Rik	RIKEN cDNA 3010001F23 gene [Source:MGI Symbol;Acc:MGI:1922943]
ENSMUSG00000085183	6.01369	4.87104	2.28423	1.1601	1.96899	0.0489537	0.0832907	2.73268	1.35246	11.7574	8.21225	4	88968545	89002851	1		lncRNA	Wincr1	WNT induced non-coding RNA 1 [Source:MGI Symbol;Acc:MGI:3649757]
ENSMUSG00000020460	6348.62	4.86743	2.28316	0.184207	12.3945	2.79762e-35	1.15568e-33	2211.29	2115.92	9607.08	11460.2	11	29495846	29498109	-1	78294	protein_coding	Rps27a	ribosomal protein S27A [Source:MGI Symbol;Acc:MGI:1925544]
ENSMUSG00000019779	24.8991	4.86315	2.28189	0.685009	3.33119	0.00086477	0.00220093	9.29113	7.43852	27.4339	55.4327	10	34359395	34487274	1	14302	protein_coding	Frk	fyn-related kinase [Source:MGI Symbol;Acc:MGI:103265]
ENSMUSG00000018417	1791.96	4.86223	2.28162	0.193819	11.7719	5.44897e-32	1.72812e-30	639.448	583.586	3216.3	2728.52	1	51788924	51955230	-1	17912	protein_coding	Myo1b	myosin IB [Source:MGI Symbol;Acc:MGI:107752]
ENSMUSG00000028639	9719.66	4.86196	2.28154	0.160043	14.2558	4.12529e-46	4.49933e-44	3515.87	3116.07	16280	15966.7	4	119135178	119151801	-1	22608	protein_coding	Ybx1	Y box protein 1 [Source:MGI Symbol;Acc:MGI:99146]
ENSMUSG00000059070	7448.01	4.85876	2.28059	0.213974	10.6582	1.59578e-26	3.23258e-25	2817.4	2266.72	11502.6	13205.3	7	45364881	45370260	1	19899	protein_coding	Rpl18	ribosomal protein L18 [Source:MGI Symbol;Acc:MGI:98003]
ENSMUSG00000044447	2178.76	4.8558	2.27971	0.185743	12.2734	1.25824e-34	4.90331e-33	759.14	729.652	3912.59	3313.64	14	67989584	68170891	-1	68813	protein_coding	Dock5	dedicator of cytokinesis 5 [Source:MGI Symbol;Acc:MGI:2652871]
ENSMUSG00000078496	18.0268	4.85366	2.27907	0.769639	2.96123	0.00306417	0.00701687	7.65152	4.73361	39.1912	20.5306	4	147576874	147597943	1	195531	protein_coding	Zfp982	zinc finger protein 982 [Source:MGI Symbol;Acc:MGI:3701121]
ENSMUSG00000096935	18.0878	4.85309	2.2789	0.729151	3.12542	0.00177553	0.00425837	8.19805	4.05738	31.353	28.7429	3	88078857	88085096	-1	76642	lncRNA	1700113A16Rik	RIKEN cDNA 1700113A16 gene [Source:MGI Symbol;Acc:MGI:1923892]
ENSMUSG00000032719	32.7407	4.85074	2.2782	0.590325	3.85923	0.000113743	0.000336117	7.65152	14.877	50.9486	57.4858	1	15924086	15962946	-1	226866	protein_coding	Sbspon	somatomedin B and thrombospondin, type 1 domain containing [Source:MGI Symbol;Acc:MGI:2684952]
ENSMUSG00000047022	73.8612	4.84995	2.27797	0.436018	5.22449	1.74634e-07	7.31711e-07	21.3149	29.0779	99.2845	145.767	12	57277213	57543985	1	73490	protein_coding	Mipol1	mirror-image polydactyly 1 [Source:MGI Symbol;Acc:MGI:1920740]
ENSMUSG00000008682	11710.9	4.84885	2.27764	0.193712	11.7579	6.43127e-32	2.01112e-30	4288.13	3719.94	17931.3	20904.3	X	73314418	73316741	1	110954	protein_coding	Rpl10	ribosomal protein L10 [Source:MGI Symbol;Acc:MGI:105943]
ENSMUSG00000085442	9.05854	4.83827	2.27449	1.06979	2.12611	0.0334938	0.0598147	1.63961	4.73361	19.5956	10.2653	15	37943571	37944036	-1		processed_pseudogene	Gm3362	predicted pseudogene 3362 [Source:MGI Symbol;Acc:MGI:3781540]
ENSMUSG00000087020	6.27954	4.8352	2.27358	1.15872	1.96214	0.0497464	0.0844627	2.18615	2.02869	6.53187	14.3714	18	49888779	49894654	1	102635853	lncRNA	Gm16283	predicted gene 16283 [Source:MGI Symbol;Acc:MGI:3826591]
ENSMUSG00000062997	1182.9	4.82867	2.27162	0.280001	8.11292	4.94192e-16	4.22948e-15	429.578	381.393	1592.47	2328.17	2	38891592	38895636	-1	66489	protein_coding	Rpl35	ribosomal protein L35 [Source:MGI Symbol;Acc:MGI:1913739]
ENSMUSG00000090588	72.5507	4.82653	2.27099	0.824455	2.75453	0.00587763	0.0126743	33.8853	15.5533	45.7231	195.041	17	35928815	35937529	-1	672682	protein_coding	Muc21	mucin 21 [Source:MGI Symbol;Acc:MGI:3779983]
ENSMUSG00000041845	72.6	4.82602	2.27083	0.368287	6.16593	7.00692e-10	3.68409e-09	27.3268	22.3156	117.574	123.184	19	4475487	4489460	-1	11854	protein_coding	Rhod	ras homolog family member D [Source:MGI Symbol;Acc:MGI:108446]
ENSMUSG00000037573	1017.35	4.82118	2.26939	0.20029	11.3305	9.26713e-30	2.44485e-28	345.411	354.344	1838.07	1531.59	11	94102280	94106321	1	22057	protein_coding	Tob1	transducer of ErbB-2.1 [Source:MGI Symbol;Acc:MGI:1349721]
ENSMUSG00000073125	33.7601	4.8188	2.26867	0.757077	2.99662	0.00272987	0.00630542	14.7565	8.11475	30.0466	82.1225	X	72235813	72246536	1	574437	protein_coding	Xlr3b	X-linked lymphocyte-regulated 3B [Source:MGI Symbol;Acc:MGI:109505]
ENSMUSG00000052144	1639.71	4.81638	2.26795	0.189887	11.9437	7.00305e-33	2.38597e-31	571.677	556.537	2948.49	2482.15	6	100810583	100846895	1	232314	protein_coding	Ppp4r2	protein phosphatase 4, regulatory subunit 2 [Source:MGI Symbol;Acc:MGI:3027896]
ENSMUSG00000101970	470.961	4.8069	2.26511	0.256775	8.82136	1.13079e-18	1.18284e-17	185.823	137.951	751.166	808.907	7	73189549	73208143	-1	69170	lncRNA	Chaserr	CHD2 adjacent suppressive regulatory RNA [Source:MGI Symbol;Acc:MGI:1916420]
ENSMUSG00000060244	19.0004	4.80218	2.26369	0.764643	2.96045	0.00307185	0.00703177	3.82576	9.46721	33.9657	28.7429	1	171331046	171332324	1	56009	protein_coding	Alyref2	Aly/REF export factor 2 [Source:MGI Symbol;Acc:MGI:1913144]
ENSMUSG00000021069	2426.08	4.80047	2.26318	0.223016	10.148	3.38054e-24	5.59368e-23	948.788	723.565	3964.85	4067.12	12	70237585	70278262	-1	110095	protein_coding	Pygl	liver glycogen phosphorylase [Source:MGI Symbol;Acc:MGI:97829]
ENSMUSG00000058799	8837.19	4.80041	2.26316	0.149796	15.1082	1.4297e-51	2.6919e-49	3175.38	2918.61	14887.4	14367.3	10	111309084	111334011	1	53605	protein_coding	Nap1l1	nucleosome assembly protein 1-like 1 [Source:MGI Symbol;Acc:MGI:1855693]
ENSMUSG00000020698	13.6862	4.80012	2.26307	0.798364	2.83463	0.00458782	0.0101099	6.0119	3.38115	24.8211	20.5306	11	82610076	82655147	-1	12467	protein_coding	Cct6b	chaperonin containing Tcp1, subunit 6b (zeta) [Source:MGI Symbol;Acc:MGI:1329013]
ENSMUSG00000086193	63.7824	4.79628	2.26192	0.376329	6.01048	1.8498e-09	9.33354e-09	22.408	21.6393	108.429	102.653	11	87902806	87939162	-1		lncRNA	Gm11508	predicted gene 11508 [Source:MGI Symbol;Acc:MGI:3650928]
ENSMUSG00000030432	12102.3	4.79274	2.26085	0.202818	11.1472	7.38855e-29	1.82037e-27	4458.1	3897.79	18142.9	21910.3	7	4795873	4798065	1	19943	protein_coding	Rpl28	ribosomal protein L28 [Source:MGI Symbol;Acc:MGI:101839]
ENSMUSG00000098449	21.8827	4.78777	2.25935	0.751419	3.00678	0.00264027	0.00611901	10.3842	4.73361	45.7231	26.6898	5	76452723	76453374	1	665055	lncRNA	Gm7467	predicted gene 7467 [Source:MGI Symbol;Acc:MGI:3648350]
ENSMUSG00000005483	4475.01	4.78673	2.25904	0.176523	12.7974	1.69513e-37	8.37593e-36	1660.93	1431.58	7182.45	7625.08	8	84334822	84339282	1	81489	protein_coding	Dnajb1	DnaJ heat shock protein family (Hsp40) member B1 [Source:MGI Symbol;Acc:MGI:1931874]
ENSMUSG00000011034	26.7699	4.78277	2.25785	0.910348	2.4802	0.0131308	0.0261287	11.4773	6.76229	16.9829	71.8572	5	33261563	33320214	1	20537	protein_coding	Slc5a1	solute carrier family 5 (sodium/glucose cotransporter), member 1 [Source:MGI Symbol;Acc:MGI:107678]
ENSMUSG00000054426	194.982	4.77857	2.25658	0.351884	6.41284	1.42829e-10	7.93411e-10	72.1429	62.2131	253.437	392.135	3	115675223	115681791	-1	68161	lncRNA	A930005H10Rik	RIKEN cDNA A930005H10 gene [Source:MGI Symbol;Acc:MGI:1915411]
ENSMUSG00000026989	7165.16	4.77839	2.25653	0.224638	10.0452	9.64665e-24	1.5216e-22	2694.97	2264.02	10533.3	13168.3	2	59314997	59335364	1	76747	protein_coding	Dapl1	death associated protein-like 1 [Source:MGI Symbol;Acc:MGI:1923997]
ENSMUSG00000023806	369.964	4.77665	2.256	0.212892	10.5969	3.08016e-26	6.09455e-25	130.622	125.102	577.418	646.715	17	7171812	7216081	-1	100037282	protein_coding	Rsph3b	radial spoke 3B homolog (Chlamydomonas) [Source:MGI Symbol;Acc:MGI:3630308]
ENSMUSG00000023150	11331.1	4.77528	2.25559	0.174702	12.911	3.90052e-38	2.02228e-36	4235.11	3612.42	19015.6	18461.1	1	151220228	151240173	1	117198	protein_coding	Ivns1abp	influenza virus NS1A binding protein [Source:MGI Symbol;Acc:MGI:2152389]
ENSMUSG00000034164	180.914	4.77484	2.25545	0.268186	8.41004	4.09867e-17	3.79074e-16	63.3983	61.5369	274.339	324.384	11	5056265	5102257	-1	140703	protein_coding	Emid1	EMI domain containing 1 [Source:MGI Symbol;Acc:MGI:2155091]
ENSMUSG00000087597	11.5072	4.77303	2.25491	0.903196	2.49659	0.0125395	0.0250665	2.73268	5.40984	23.5147	14.3714	18	56902789	56934760	1		lncRNA	Gm15345	predicted gene 15345 [Source:MGI Symbol;Acc:MGI:3705179]
ENSMUSG00000022814	490.318	4.77057	2.25416	0.210664	10.7002	1.01513e-26	2.08468e-25	168.333	171.086	747.246	874.605	16	33775152	33787408	-1	22247	protein_coding	Umps	uridine monophosphate synthetase [Source:MGI Symbol;Acc:MGI:1298388]
ENSMUSG00000031770	2268.8	4.76906	2.2537	0.171778	13.1199	2.53362e-39	1.4572e-37	839.481	733.033	3727.09	3775.58	8	95113066	95122005	1	64209	protein_coding	Herpud1	homocysteine-inducible, endoplasmic reticulum stress-inducible, ubiquitin-like domain member 1 [Source:MGI Symbol;Acc:MGI:1927406]
ENSMUSG00000022766	308.108	4.76546	2.25261	0.300681	7.49171	6.79807e-14	4.97126e-13	127.343	85.8811	497.729	521.478	16	17149235	17161439	1	15160	protein_coding	Serpind1	serine (or cysteine) peptidase inhibitor, clade D, member 1 [Source:MGI Symbol;Acc:MGI:96051]
ENSMUSG00000062006	5381.9	4.76543	2.25261	0.208656	10.7958	3.60293e-27	7.59973e-26	2011.26	1721.68	8073.4	9721.25	3	130520480	130524047	-1	619547	protein_coding	Rpl34	ribosomal protein L34 [Source:MGI Symbol;Acc:MGI:1915686]
ENSMUSG00000024726	161.727	4.76258	2.25174	0.305855	7.36213	1.81e-13	1.28692e-12	64.4913	47.3361	259.969	275.11	19	18648128	18684564	1	67383	protein_coding	Carnmt1	carnosine N-methyltransferase 1 [Source:MGI Symbol;Acc:MGI:1914633]
ENSMUSG00000030629	916.984	4.76214	2.25161	0.185031	12.1688	4.55725e-34	1.68769e-32	328.469	308.361	1604.23	1426.88	7	84262974	84339167	-1	65098	protein_coding	Zfand6	zinc finger, AN1-type domain 6 [Source:MGI Symbol;Acc:MGI:1929510]
ENSMUSG00000060739	973.652	4.7611	2.2513	0.169753	13.2622	3.83659e-40	2.38281e-38	329.015	346.906	1559.81	1658.88	13	97265932	97274445	-1	59050	protein_coding	Nsa2	NSA2 ribosome biogenesis homolog [Source:MGI Symbol;Acc:MGI:1913883]
ENSMUSG00000016534	1786.54	4.75434	2.24924	0.15926	14.1231	2.73596e-45	2.71878e-43	646.553	595.082	2985.07	2919.46	X	37490234	37545331	-1	16784	protein_coding	Lamp2	lysosomal-associated membrane protein 2 [Source:MGI Symbol;Acc:MGI:96748]
ENSMUSG00000044217	1089.74	4.7538	2.24908	0.302671	7.43077	1.0797e-13	7.82202e-13	463.463	293.484	1744.01	1858.02	15	99488663	99492710	1	11830	protein_coding	Aqp5	aquaporin 5 [Source:MGI Symbol;Acc:MGI:106215]
ENSMUSG00000026196	10.9832	4.74706	2.24704	1.01043	2.22384	0.026159	0.0480988	1.63961	6.08606	15.6765	20.5306	1	71066657	71142305	-1	12021	protein_coding	Bard1	BRCA1 associated RING domain 1 [Source:MGI Symbol;Acc:MGI:1328361]
ENSMUSG00000075389	170.115	4.74168	2.2454	0.263113	8.53397	1.41408e-17	1.35841e-16	56.2933	62.2131	270.42	291.535	11	120076226	120080814	-1	100042332	lncRNA	Reno1	regulator of early neurogenesis 1 [Source:MGI Symbol;Acc:MGI:1923627]
ENSMUSG00000097675	101.557	4.74093	2.24517	0.332203	6.75842	1.39505e-11	8.46736e-11	32.7922	37.8688	152.846	182.723	6	129508910	129510780	-1		lncRNA	1700101I11Rik	RIKEN cDNA 1700101I11 gene [Source:MGI Symbol;Acc:MGI:1915180]
ENSMUSG00000021359	260.042	4.74037	2.245	0.227144	9.88361	4.90358e-23	7.37062e-22	90.1786	91.291	448.087	410.613	13	40868778	40891852	-1	21418	protein_coding	Tfap2a	transcription factor AP-2, alpha [Source:MGI Symbol;Acc:MGI:104671]
ENSMUSG00000023919	65.4419	4.73739	2.24409	0.462098	4.85631	1.19592e-06	4.54653e-06	22.9545	22.3156	80.9952	135.502	17	41233942	41245938	-1	83815	protein_coding	Cenpq	centromere protein Q [Source:MGI Symbol;Acc:MGI:1933744]
ENSMUSG00000078495	42.5566	4.7334	2.24288	0.463063	4.84357	1.27529e-06	4.82368e-06	15.303	14.2008	62.706	78.0164	4	147838431	147894245	-1	100041677	protein_coding	Zfp984	zinc finger protein 984 [Source:MGI Symbol;Acc:MGI:3651978]
ENSMUSG00000057173	27.7278	4.73168	2.24235	0.705429	3.17871	0.00147933	0.00360016	12.0238	7.43852	62.706	28.7429	1	39704461	39760157	-1	619289	protein_coding	Rfx8	regulatory factor X 8 [Source:MGI Symbol;Acc:MGI:3588206]
ENSMUSG00000035048	1103.97	4.73113	2.24219	0.240846	9.30964	1.28268e-20	1.56503e-19	418.647	350.963	1605.53	2040.74	9	102503495	102511624	1	69010	protein_coding	Anapc13	anaphase promoting complex subunit 13 [Source:MGI Symbol;Acc:MGI:1916260]
ENSMUSG00000120844	11.3348	4.73103	2.24215	0.845692	2.65127	0.00801904	0.0168294	3.27922	4.73361	20.902	16.4245	4	155683786	155686313	-1		lncRNA		novel transcript, antisense to KO:RP23-183D11.3and Slc35e2
ENSMUSG00000016487	772.582	4.72382	2.23995	0.264951	8.45422	2.80966e-17	2.63123e-16	309.886	229.918	1392.6	1157.93	6	146789985	146933523	1	67533	protein_coding	Ppfibp1	PTPRF interacting protein, binding protein 1 (liprin beta 1) [Source:MGI Symbol;Acc:MGI:1914783]
ENSMUSG00000066150	574.153	4.72294	2.23968	0.178941	12.5164	6.07594e-36	2.65074e-34	201.672	199.488	936.671	958.78	4	62278964	62310006	1	20529	protein_coding	Slc31a1	solute carrier family 31, member 1 [Source:MGI Symbol;Acc:MGI:1333843]
ENSMUSG00000061983	9770.08	4.71992	2.23876	0.24007	9.32546	1.10503e-20	1.35567e-19	3801.16	3030.18	14282.6	17966.4	10	23661081	23663173	-1	20042	protein_coding	Rps12	ribosomal protein S12 [Source:MGI Symbol;Acc:MGI:98105]
ENSMUSG00000001025	4207.98	4.71681	2.23781	0.242838	9.21524	3.1058e-20	3.69125e-19	1648.36	1294.98	6189.6	7698.99	3	90520189	90531488	1	20200	protein_coding	S100a6	S100 calcium binding protein A6 (calcyclin) [Source:MGI Symbol;Acc:MGI:1339467]
ENSMUSG00000029699	22.407	4.71618	2.23762	0.753193	2.97085	0.00296979	0.00681821	11.4773	4.05738	39.1912	34.9021	5	135989065	136003385	-1	109267	protein_coding	Ssc4d	scavenger receptor cysteine rich family, 4 domains [Source:MGI Symbol;Acc:MGI:1924709]
ENSMUSG00000020471	530.025	4.71492	2.23723	0.2123	10.5381	5.76601e-26	1.11741e-24	202.219	168.381	883.109	866.393	11	5822180	5828292	-1	18972	protein_coding	Pold2	polymerase (DNA directed), delta 2, regulatory subunit [Source:MGI Symbol;Acc:MGI:1097163]
ENSMUSG00000047676	26.8735	4.71438	2.23707	0.637714	3.50795	0.000451581	0.00121283	12.5703	6.08606	45.7231	43.1143	3	149778295	149779179	-1		processed_pseudogene	Rpsa-ps10	ribosomal protein SA, pseudogene 10 [Source:MGI Symbol;Acc:MGI:3704228]
ENSMUSG00000120939	7.45341	4.71432	2.23705	1.09998	2.03371	0.0419806	0.0729887	3.82576	1.35246	14.3701	10.2653	9	105372405	105374397	1		lncRNA		novel transcript, antisense to KO:Atp2c1and Atp2c1
ENSMUSG00000103441	458.491	4.71139	2.23615	0.261856	8.53964	1.3464e-17	1.29479e-16	168.88	151.475	649.268	864.34	3	21807693	21854937	-1		transcribed_processed_pseudogene	7530428D23Rik	RIKEN cDNA 7530428D23 gene [Source:MGI Symbol;Acc:MGI:2442162]
ENSMUSG00000037742	86681.8	4.7108	2.23597	0.158679	14.0912	4.30481e-45	4.20766e-43	32233.6	28480.1	142814	143199	9	78385731	78396433	-1	13627	protein_coding	Eef1a1	eukaryotic translation elongation factor 1 alpha 1 [Source:MGI Symbol;Acc:MGI:1096881]
ENSMUSG00000035778	245.373	4.70723	2.23488	0.234201	9.54258	1.39327e-21	1.82709e-20	85.8063	85.8811	382.768	427.037	2	35290191	35353243	-1	14594	protein_coding	Ggta1	glycoprotein galactosyltransferase alpha 1, 3 [Source:MGI Symbol;Acc:MGI:95704]
ENSMUSG00000057315	594.914	4.70474	2.23412	0.208491	10.7156	8.59689e-27	1.77978e-25	226.813	190.02	1001.99	960.834	5	102629257	103045803	1	231532	protein_coding	Arhgap24	Rho GTPase activating protein 24 [Source:MGI Symbol;Acc:MGI:1922647]
ENSMUSG00000009112	2033.15	4.70005	2.23268	0.192728	11.5846	4.93308e-31	1.44416e-29	776.629	649.856	3468.43	3237.68	6	120813173	120869803	1	94044	protein_coding	Bcl2l13	BCL2-like 13 (apoptosis facilitator) [Source:MGI Symbol;Acc:MGI:2136959]
ENSMUSG00000022799	1143.1	4.69964	2.23255	0.252067	8.85698	8.22106e-19	8.68064e-18	430.671	371.926	2158.13	1611.65	16	38418702	38533636	-1	12549	protein_coding	Arhgap31	Rho GTPase activating protein 31 [Source:MGI Symbol;Acc:MGI:1333857]
ENSMUSG00000031896	37.9581	4.69815	2.23209	1.1175	1.9974	0.0457815	0.0787096	16.9426	9.46721	10.451	114.972	8	106658635	106660494	-1	109660	protein_coding	Ctrl	chymotrypsin-like [Source:MGI Symbol;Acc:MGI:88558]
ENSMUSG00000067870	42.7975	4.69626	2.23151	0.486365	4.58814	4.47205e-06	1.59314e-05	12.0238	18.2582	73.157	67.7511	15	90648482	90648859	-1		processed_pseudogene	Rpl31-ps8	ribosomal protein L31, pseudogene 8 [Source:MGI Symbol;Acc:MGI:3647726]
ENSMUSG00000119981	24.8134	4.69582	2.23138	0.649165	3.43731	0.000587528	0.00154432	6.0119	11.4959	36.5785	45.1674	11	30218270	30220043	1		lncRNA		novel transcript
ENSMUSG00000047786	1230.94	4.69426	2.2309	0.174538	12.7817	2.07479e-37	1.01676e-35	441.055	423.996	2141.15	1917.56	17	17622934	17679649	1	66643	protein_coding	Lix1	limb and CNS expressed 1 [Source:MGI Symbol;Acc:MGI:1913893]
ENSMUSG00000030035	1169.66	4.69143	2.23003	0.181661	12.2758	1.22235e-34	4.78429e-33	439.416	382.07	1904.69	1952.46	6	83096025	83098540	-1	22377	protein_coding	Wbp1	WW domain binding protein 1 [Source:MGI Symbol;Acc:MGI:104710]
ENSMUSG00000042364	764.652	4.68689	2.22863	0.205207	10.8604	1.77944e-27	3.84871e-26	286.385	251.557	1344.26	1176.41	13	113728715	113755100	-1	170625	protein_coding	Snx18	sorting nexin 18 [Source:MGI Symbol;Acc:MGI:2137642]
ENSMUSG00000025952	260865	4.68451	2.2279	0.232966	9.56321	1.14164e-21	1.51151e-20	104836	78725.3	405437	454460	1	65110684	65112848	-1	12966	protein_coding	Crygc	crystallin, gamma C [Source:MGI Symbol;Acc:MGI:88523]
ENSMUSG00000030189	2165.92	4.67914	2.22624	0.175571	12.68	7.63038e-37	3.55429e-35	813.247	712.07	3674.83	3463.52	6	131341818	131365439	-1	56449	protein_coding	Ybx3	Y box protein 3 [Source:MGI Symbol;Acc:MGI:2137670]
ENSMUSG00000032311	155.851	4.67696	2.22557	0.324265	6.86344	6.72225e-12	4.17069e-11	61.2121	48.0123	224.696	289.482	9	55127506	55234128	-1	83961	protein_coding	Nrg4	neuregulin 4 [Source:MGI Symbol;Acc:MGI:1933833]
ENSMUSG00000021643	72.6196	4.67343	2.22448	0.484285	4.59333	4.3623e-06	1.55714e-05	25.1407	25.6967	83.608	156.033	13	100244520	100251079	1	20365	protein_coding	Serf1	small EDRK-rich factor 1 [Source:MGI Symbol;Acc:MGI:1337114]
ENSMUSG00000008734	7294.31	4.67334	2.22445	0.1841	12.0829	1.30076e-33	4.73864e-32	2685.14	2458.09	12976.2	11057.8	7	118571270	118594434	-1	64297	protein_coding	Gprc5b	G protein-coupled receptor, family C, group 5, member B [Source:MGI Symbol;Acc:MGI:1927596]
ENSMUSG00000063568	683.843	4.67211	2.22407	0.244583	9.09334	9.60406e-20	1.09769e-18	274.361	207.602	1179.66	1073.75	6	52745782	53045616	-1	231986	protein_coding	Jazf1	JAZF zinc finger 1 [Source:MGI Symbol;Acc:MGI:2141450]
ENSMUSG00000049327	1338.53	4.66713	2.22254	0.162219	13.7008	1.00359e-42	7.77111e-41	477.127	467.951	2286.16	2122.87	5	124577993	124600371	1	67956	protein_coding	Kmt5a	lysine methyltransferase 5A [Source:MGI Symbol;Acc:MGI:1915206]
ENSMUSG00000002104	197.833	4.66465	2.22177	0.330007	6.7325	1.66775e-11	1.00374e-10	80.8874	58.1557	284.79	367.498	2	90865965	90876074	1	19400	protein_coding	Rapsn	receptor-associated protein of the synapse [Source:MGI Symbol;Acc:MGI:99422]
ENSMUSG00000109814	62.7132	4.66348	2.22141	0.382209	5.81202	6.1724e-09	2.96153e-08	20.7684	23.668	105.816	100.6	7	122630638	122667528	1		lncRNA	Gm45847	predicted gene 45847 [Source:MGI Symbol;Acc:MGI:5804962]
ENSMUSG00000021807	2274.65	4.66264	2.22115	0.204221	10.8762	1.49661e-27	3.26462e-26	889.215	716.803	3636.95	3855.65	14	19861419	19873892	-1	68045	protein_coding	Rtraf	RNA transcription, translation and transport factor [Source:MGI Symbol;Acc:MGI:1915295]
ENSMUSG00000042043	923.313	4.658	2.21971	0.187925	11.8117	3.39741e-32	1.0989e-30	335.574	316.475	1421.34	1619.87	13	94925418	94979430	1	21371	protein_coding	Tbca	tubulin cofactor A [Source:MGI Symbol;Acc:MGI:107549]
ENSMUSG00000040624	367.069	4.65705	2.21942	0.21283	10.4281	1.84505e-25	3.4306e-24	126.797	133.217	637.511	570.752	10	3690364	3917303	1	213783	protein_coding	Plekhg1	pleckstrin homology domain containing, family G (with RhoGef domain) member 1 [Source:MGI Symbol;Acc:MGI:2676551]
ENSMUSG00000036570	1452.43	4.65682	2.21934	0.188155	11.7953	4.1259e-32	1.32495e-30	522.489	503.791	2198.63	2584.81	7	30751103	30756624	-1	56188	protein_coding	Fxyd1	FXYD domain-containing ion transport regulator 1 [Source:MGI Symbol;Acc:MGI:1889273]
ENSMUSG00000045128	10741	4.65555	2.21895	0.198499	11.1786	5.18842e-29	1.29979e-27	4115.97	3479.88	16418.5	18949.8	8	71347366	71350056	-1	76808	protein_coding	Rpl18a	ribosomal protein L18A [Source:MGI Symbol;Acc:MGI:1924058]
ENSMUSG00000031622	4878.66	4.65299	2.21816	0.160165	13.8492	1.28696e-43	1.10142e-41	1825.98	1625.66	8064.25	7998.73	8	73449913	73484829	1	20467	protein_coding	Sin3b	transcriptional regulator, SIN3B (yeast) [Source:MGI Symbol;Acc:MGI:107158]
ENSMUSG00000044937	45.8849	4.64706	2.21632	0.438756	5.05136	4.38674e-07	1.75342e-06	17.4892	14.877	73.157	78.0164	10	86541675	86612708	1	103220	protein_coding	Ttc41	tetratricopeptide repeat domain 41 [Source:MGI Symbol;Acc:MGI:2387653]
ENSMUSG00000102545	23.6569	4.64285	2.21501	0.668503	3.31339	0.000921721	0.00233525	8.19805	8.79098	50.9486	26.6898	3	79194480	79197155	1		lncRNA	6430573P05Rik	RIKEN cDNA 6430573P05 gene [Source:MGI Symbol;Acc:MGI:2686494]
ENSMUSG00000026276	9.68296	4.64043	2.21426	1.07876	2.05259	0.0401123	0.0702112	5.46537	1.35246	19.5956	12.3184	1	93406686	93437982	1	18000	protein_coding	Septin2	septin 2 [Source:MGI Symbol;Acc:MGI:97298]
ENSMUSG00000046070	104.095	4.63923	2.21388	0.386356	5.73017	1.00333e-08	4.70173e-08	44.2695	29.0779	154.152	188.882	17	25084971	25100984	1	16005	protein_coding	Igfals	insulin-like growth factor binding protein, acid labile subunit [Source:MGI Symbol;Acc:MGI:107973]
ENSMUSG00000078949	2287.27	4.63845	2.21364	0.219817	10.0704	7.46935e-24	1.18997e-22	840.027	781.721	3295.98	4231.36	2	163334238	163344532	1	100043899	protein_coding	R3hdml	R3H domain containing-like [Source:MGI Symbol;Acc:MGI:3650937]
ENSMUSG00000000751	2023.18	4.63569	2.21278	0.170275	12.9954	1.30007e-38	7.00434e-37	756.953	678.934	3439.69	3217.15	11	75188992	75239150	-1	68275	protein_coding	Rpa1	replication protein A1 [Source:MGI Symbol;Acc:MGI:1915525]
ENSMUSG00000062391	9.05115	4.63556	2.21274	1.11445	1.9855	0.0470885	0.0805156	3.82576	2.70492	23.5147	6.15919	11	114304227	114339686	-1	319819	lncRNA	4932435O22Rik	RIKEN cDNA 4932435O22 gene [Source:MGI Symbol;Acc:MGI:2442791]
ENSMUSG00000071089	9.05115	4.63556	2.21274	1.11445	1.9855	0.0470885	0.0805156	3.82576	2.70492	23.5147	6.15919	8	65433536	65440483	-1	333307	protein_coding	Trim75	tripartite motif-containing 75 [Source:MGI Symbol;Acc:MGI:2685640]
ENSMUSG00000034401	99.1481	4.63263	2.21183	0.321554	6.87856	6.04623e-12	3.7617e-11	37.711	32.459	158.071	168.351	4	111577181	111686381	1	67946	protein_coding	Spata6	spermatogenesis associated 6 [Source:MGI Symbol;Acc:MGI:1915196]
ENSMUSG00000032314	1053.3	4.63222	2.2117	0.174804	12.6525	1.08376e-36	5.00911e-35	394.6	352.992	1720.5	1745.1	9	55361792	55419527	-1	110842	protein_coding	Etfa	electron transferring flavoprotein, alpha polypeptide [Source:MGI Symbol;Acc:MGI:106092]
ENSMUSG00000078193	45.5981	4.6312	2.21139	0.451142	4.90175	9.4987e-07	3.65462e-06	14.7565	17.582	67.9315	82.1225	1	156193610	156194054	1		protein_coding	Gm2000	predicted gene 2000 [Source:MGI Symbol;Acc:MGI:3780170]
ENSMUSG00000087523	78.7513	4.62754	2.21024	0.353092	6.25968	3.85763e-10	2.07398e-09	28.4199	27.7254	139.782	119.078	11	70545567	70547325	-1		lncRNA	Gm12319	predicted gene 12319 [Source:MGI Symbol;Acc:MGI:3649749]
ENSMUSG00000097032	13.4064	4.62511	2.20949	0.806143	2.74081	0.00612879	0.0131572	6.0119	3.38115	19.5956	24.6368	3	135141970	135144467	-1	319587	lncRNA	4930539J05Rik	RIKEN cDNA 4930539J05 gene [Source:MGI Symbol;Acc:MGI:1922477]
ENSMUSG00000018427	1008.19	4.62253	2.20868	0.194107	11.3787	5.33872e-30	1.44033e-28	363.447	354.344	1793.65	1521.32	11	86827251	86884533	-1	77864	protein_coding	Ypel2	yippee like 2 [Source:MGI Symbol;Acc:MGI:1925114]
ENSMUSG00000009378	228.151	4.62236	2.20863	0.248939	8.87219	7.17204e-19	7.63154e-18	80.8874	81.8238	404.976	344.915	19	34645803	34724689	-1	240638	protein_coding	Slc16a12	solute carrier family 16 (monocarboxylic acid transporters), member 12 [Source:MGI Symbol;Acc:MGI:2147716]
ENSMUSG00000046169	143.464	4.61993	2.20787	0.28324	7.79506	6.43758e-15	5.12001e-14	55.2002	46.6598	233.841	238.155	13	104424343	104633203	1	108154	protein_coding	Adamts6	a disintegrin-like and metallopeptidase (reprolysin type) with thrombospondin type 1 motif, 6 [Source:MGI Symbol;Acc:MGI:1347348]
ENSMUSG00000048065	85.2143	4.61856	2.20744	0.518748	4.25533	2.08741e-05	6.81839e-05	37.1645	22.9918	97.9781	182.723	7	107347662	107357239	-1	320635	protein_coding	Cyb5r2	cytochrome b5 reductase 2 [Source:MGI Symbol;Acc:MGI:2444415]
ENSMUSG00000112150	14.6381	4.6169	2.20693	0.782739	2.81949	0.00480998	0.0105592	3.82576	6.76229	27.4339	20.5306	12	77282839	77285437	-1		lncRNA	9530018F02Rik	RIKEN cDNA 9530018F02 gene [Source:MGI Symbol;Acc:MGI:1924652]
ENSMUSG00000036185	115.937	4.6156	2.20652	0.305533	7.22186	5.12805e-13	3.49696e-12	43.7229	38.5451	180.28	201.2	17	35244935	35246992	-1	78376	protein_coding	Sapcd1	suppressor APC domain containing 1 [Source:MGI Symbol;Acc:MGI:2388100]
ENSMUSG00000059625	14.4477	4.61519	2.20639	0.74598	2.95771	0.00309937	0.00708661	5.46537	4.73361	20.902	26.6898	2	25733007	25737260	-1	227631	protein_coding	Sohlh1	spermatogenesis and oogenesis specific basic helix-loop-helix 1 [Source:MGI Symbol;Acc:MGI:2684956]
ENSMUSG00000022051	4128.69	4.61411	2.20605	0.147226	14.9841	9.3256e-51	1.61949e-48	1519.37	1422.11	6874.14	6699.14	14	67222688	67246326	-1	12177	protein_coding	Bnip3l	BCL2/adenovirus E1B interacting protein 3-like [Source:MGI Symbol;Acc:MGI:1332659]
ENSMUSG00000060487	381.378	4.60641	2.20364	0.247413	8.90672	5.25669e-19	5.66766e-18	124.064	148.77	681.928	570.752	10	9498680	9550952	-1	320825	protein_coding	Samd5	sterile alpha motif domain containing 5 [Source:MGI Symbol;Acc:MGI:2444815]
ENSMUSG00000046402	777.049	4.60553	2.20337	0.201829	10.917	9.55966e-28	2.13277e-26	296.769	256.967	1209.7	1344.76	9	98305014	98328628	1	19659	protein_coding	Rbp1	retinol binding protein 1, cellular [Source:MGI Symbol;Acc:MGI:97876]
ENSMUSG00000079057	228.71	4.60511	2.20324	0.266521	8.26665	1.37771e-16	1.2242e-15	90.7251	72.3565	394.525	357.233	8	45757981	45786253	-1	102294	protein_coding	Cyp4v3	cytochrome P450, family 4, subfamily v, polypeptide 3 [Source:MGI Symbol;Acc:MGI:2142763]
ENSMUSG00000023411	47.3751	4.60491	2.20317	0.42549	5.17796	2.24327e-07	9.29259e-07	16.9426	16.9057	79.6889	75.9633	14	56060601	56071400	1	73181	protein_coding	Nfatc4	nuclear factor of activated T cells, cytoplasmic, calcineurin dependent 4 [Source:MGI Symbol;Acc:MGI:1920431]
ENSMUSG00000053332	4992.28	4.60298	2.20257	0.193441	11.3863	4.8959e-30	1.32486e-28	1903.59	1659.47	7586.12	8819.96	1	160861992	160866116	1	14455	lncRNA	Gas5	growth arrest specific 5 [Source:MGI Symbol;Acc:MGI:95659]
ENSMUSG00000037995	363.917	4.60247	2.20241	0.224634	9.80442	1.07762e-22	1.55949e-21	141.006	118.34	586.562	609.76	1	172309355	172326445	1	93842	protein_coding	Igsf9	immunoglobulin superfamily, member 9 [Source:MGI Symbol;Acc:MGI:2135283]
ENSMUSG00000061477	8641.49	4.60243	2.2024	0.190777	11.5444	7.8817e-31	2.28864e-29	3315.84	2853.01	13255.8	15141.3	12	28680853	28685952	-1	20115	protein_coding	Rps7	ribosomal protein S7 [Source:MGI Symbol;Acc:MGI:1333818]
ENSMUSG00000061048	64.8311	4.60205	2.20228	0.435881	5.05247	4.36123e-07	1.74401e-06	28.4199	17.582	104.51	108.812	8	107237523	107283929	1	12560	protein_coding	Cdh3	cadherin 3 [Source:MGI Symbol;Acc:MGI:88356]
ENSMUSG00000078870	161.979	4.59642	2.20051	0.341554	6.44265	1.17406e-10	6.57711e-10	63.9448	52.0697	312.224	219.678	2	176875246	176898214	-1	100043403	protein_coding	Gm14410	predicted gene 14410 [Source:MGI Symbol;Acc:MGI:3709158]
ENSMUSG00000108506	14.2143	4.59591	2.20035	0.749805	2.93456	0.00334018	0.00758195	5.46537	4.73361	26.1275	20.5306	7	79440035	79440373	-1		processed_pseudogene	Gm44705	predicted gene 44705 [Source:MGI Symbol;Acc:MGI:5753281]
ENSMUSG00000061315	4580.32	4.59156	2.19898	0.167461	13.1313	2.1776e-39	1.25647e-37	1628.68	1647.29	7017.85	8027.48	10	127871444	127884506	1	17938	protein_coding	Naca	nascent polypeptide-associated complex alpha polypeptide [Source:MGI Symbol;Acc:MGI:106095]
ENSMUSG00000019782	490.553	4.59037	2.19861	0.252846	8.69545	3.45456e-18	3.48515e-17	182.543	167.705	696.298	915.666	10	33872551	33895620	-1	66521	protein_coding	Rwdd1	RWD domain containing 1 [Source:MGI Symbol;Acc:MGI:1913771]
ENSMUSG00000041771	886.311	4.58505	2.19694	0.244651	8.97989	2.71032e-19	2.99256e-18	350.877	284.016	1610.76	1299.59	12	102094992	102233350	1	238384	protein_coding	Slc24a4	solute carrier family 24 (sodium/potassium/calcium exchanger), member 4 [Source:MGI Symbol;Acc:MGI:2447362]
ENSMUSG00000106867	8.93989	4.58424	2.19668	1.06275	2.06697	0.0387368	0.0680633	4.91883	1.35246	13.0637	16.4245	6	31265898	31268628	1		TEC	Gm43800	predicted gene 43800 [Source:MGI Symbol;Acc:MGI:5663937]
ENSMUSG00000028906	2226.77	4.58384	2.19656	0.201261	10.914	9.88362e-28	2.2016e-26	851.504	743.852	3957.01	3354.71	4	131650724	131802632	-1	269587	protein_coding	Epb41	erythrocyte membrane protein band 4.1 [Source:MGI Symbol;Acc:MGI:95401]
ENSMUSG00000036580	1460.07	4.58351	2.19645	0.187402	11.7206	1.00019e-31	3.08454e-30	537.246	509.201	2582.7	2211.15	3	55019529	55044743	1	229285	protein_coding	Spg20	spastic paraplegia 20, spartin (Troyer syndrome) homolog (human) [Source:MGI Symbol;Acc:MGI:2139806]
ENSMUSG00000009927	5182.43	4.58277	2.19622	0.187694	11.7011	1.25829e-31	3.85394e-30	1930.37	1781.86	7780.77	9236.73	9	44318436	44321724	1	75617	protein_coding	Rps25	ribosomal protein S25 [Source:MGI Symbol;Acc:MGI:1922867]
ENSMUSG00000015652	48.233	4.58053	2.19551	0.470304	4.66828	3.03725e-06	1.10534e-05	20.7684	13.5246	74.4634	84.1756	5	5786317	5799326	-1	70358	protein_coding	Steap1	six transmembrane epithelial antigen of the prostate 1 [Source:MGI Symbol;Acc:MGI:1917608]
ENSMUSG00000035799	11.7981	4.57777	2.19464	0.823159	2.66612	0.00767315	0.0161489	3.82576	4.73361	22.2084	16.4245	12	34007670	34009828	1	22160	protein_coding	Twist1	twist basic helix-loop-helix transcription factor 1 [Source:MGI Symbol;Acc:MGI:98872]
ENSMUSG00000041390	184.686	4.57714	2.19445	0.325192	6.74816	1.49732e-11	9.06347e-11	74.329	57.4795	259.969	346.968	6	15720660	15802168	1	16543	protein_coding	Mdfic	MyoD family inhibitor domain containing [Source:MGI Symbol;Acc:MGI:104611]
ENSMUSG00000037885	1855.91	4.57649	2.19424	0.174105	12.6029	2.03422e-36	9.18839e-35	686.45	645.123	3228.05	2864.02	2	129642437	129674207	1	67333	protein_coding	Stk35	serine/threonine kinase 35 [Source:MGI Symbol;Acc:MGI:1914583]
ENSMUSG00000071415	8621.72	4.57518	2.19383	0.198429	11.056	2.05077e-28	4.83296e-27	3188.5	2996.37	12667.9	15634.1	11	97668353	97673263	-1	65019	protein_coding	Rpl23	ribosomal protein L23 [Source:MGI Symbol;Acc:MGI:1929455]
ENSMUSG00000118504	11.2273	4.575	2.19377	0.873768	2.5107	0.0120491	0.0241915	2.73268	5.40984	18.2892	18.4776	3	89960211	89973376	1		protein_coding	Gm53012	predicted gene, 53012 [Source:MGI Symbol;Acc:MGI:6388899]
ENSMUSG00000032352	325.48	4.57192	2.1928	0.208645	10.5097	7.7912e-26	1.49209e-24	117.505	116.311	548.677	519.425	9	77338105	77452152	-1	214345	protein_coding	Lrrc1	leucine rich repeat containing 1 [Source:MGI Symbol;Acc:MGI:2442313]
ENSMUSG00000047675	9502.75	4.57078	2.19244	0.190247	11.5242	9.9676e-31	2.8618e-29	3539.92	3282.42	14158.5	17030.2	4	117011024	117013440	-1	100040298	protein_coding	Rps8	ribosomal protein S8 [Source:MGI Symbol;Acc:MGI:98166]
ENSMUSG00000032667	2137.87	4.56767	2.19146	0.189175	11.5843	4.95177e-31	1.44726e-29	835.655	699.897	3587.31	3428.62	6	5264147	5298455	-1	330260	protein_coding	Pon2	paraoxonase 2 [Source:MGI Symbol;Acc:MGI:106687]
ENSMUSG00000115317	33.8432	4.56571	2.19084	0.497296	4.4055	1.05539e-05	3.58756e-05	11.4773	12.8484	53.5614	57.4858	15	32779002	32796155	1	102635226	lncRNA	Gm32618	predicted gene, 32618 [Source:MGI Symbol;Acc:MGI:5591777]
ENSMUSG00000028964	7775.49	4.56269	2.18988	0.159763	13.7071	9.20551e-43	7.19035e-41	2943.65	2646.76	12402.7	13108.8	4	150981590	150998894	-1	57320	protein_coding	Park7	Parkinson disease (autosomal recessive, early onset) 7 [Source:MGI Symbol;Acc:MGI:2135637]
ENSMUSG00000086290	1447.69	4.56244	2.18981	0.192951	11.349	7.49844e-30	2.00186e-28	546.537	493.647	2198.63	2551.96	4	132035932	132038762	1	100039864	lncRNA	Snhg12	small nucleolar RNA host gene 12 [Source:MGI Symbol;Acc:MGI:1916721]
ENSMUSG00000075302	21.0896	4.56147	2.1895	0.727071	3.01139	0.00260051	0.00604331	10.3842	4.73361	40.4976	28.7429	2	70339163	70371228	1	66748	protein_coding	Erich2	glutamate rich 2 [Source:MGI Symbol;Acc:MGI:1913998]
ENSMUSG00000062328	9407.33	4.55986	2.18899	0.197514	11.0827	1.52188e-28	3.66379e-27	3507.67	3259.43	13856.7	17005.5	18	75131629	75136452	1	319195	protein_coding	Rpl17	ribosomal protein L17 [Source:MGI Symbol;Acc:MGI:2448270]
ENSMUSG00000060579	55.0406	4.55739	2.18821	0.429754	5.09177	3.54727e-07	1.4352e-06	22.408	16.9057	82.3016	98.547	14	11307738	12919681	1	14198	protein_coding	Fhit	fragile histidine triad gene [Source:MGI Symbol;Acc:MGI:1277947]
ENSMUSG00000041153	534.731	4.5562	2.18783	0.280253	7.80664	5.87335e-15	4.69003e-14	225.173	159.59	943.203	810.96	4	15997121	16013888	-1	209212	protein_coding	Osgin2	oxidative stress induced growth inhibitor family member 2 [Source:MGI Symbol;Acc:MGI:2384798]
ENSMUSG00000108311	17.2804	4.55425	2.18721	0.706481	3.09593	0.00196196	0.00466051	7.65152	4.73361	30.0466	26.6898	7	73280365	73287836	1		lncRNA	Gm44737	predicted gene 44737 [Source:MGI Symbol;Acc:MGI:5753313]
ENSMUSG00000057440	92.6545	4.55	2.18587	0.353838	6.1776	6.50849e-10	3.43211e-09	28.4199	38.5451	147.62	156.033	18	7347959	7626866	-1	75739	protein_coding	Mpp7	membrane protein, palmitoylated 7 (MAGUK p55 subfamily member 7) [Source:MGI Symbol;Acc:MGI:1922989]
ENSMUSG00000074024	40.6041	4.54865	2.18544	0.464763	4.70226	2.57292e-06	9.42876e-06	13.1169	16.2295	65.3187	67.7511	7	92383374	92390718	-1	666737	lncRNA	4632427E13Rik	RIKEN cDNA 4632427E13 gene [Source:MGI Symbol;Acc:MGI:1915436]
ENSMUSG00000069833	3936.13	4.54751	2.18508	0.228302	9.57099	1.05889e-21	1.40821e-20	1602.45	1235.47	6862.39	6044.22	19	8966648	9054278	1	66395	protein_coding	Ahnak	AHNAK nucleoprotein (desmoyokin) [Source:MGI Symbol;Acc:MGI:1316648]
ENSMUSG00000021799	13.7371	4.54641	2.18473	0.847851	2.57678	0.00997251	0.0204188	4.37229	5.40984	14.3701	30.7959	14	34312575	34322099	-1	30044	protein_coding	Opn4	opsin 4 (melanopsin) [Source:MGI Symbol;Acc:MGI:1353425]
ENSMUSG00000083716	31.7075	4.53936	2.18249	0.752939	2.89862	0.00374803	0.00841907	9.83766	12.8484	26.1275	78.0164	2	36697838	36698404	-1		processed_pseudogene	Gm13436	predicted gene 13436 [Source:MGI Symbol;Acc:MGI:3651005]
ENSMUSG00000041840	350.778	4.53844	2.1822	0.21963	9.93579	2.90853e-23	4.42765e-22	136.088	116.988	581.337	568.698	18	77845267	77861586	-1	225745	protein_coding	Haus1	HAUS augmin-like complex, subunit 1 [Source:MGI Symbol;Acc:MGI:2385076]
ENSMUSG00000109599	10.8035	4.5349	2.18107	0.846115	2.57775	0.00994461	0.020371	4.37229	3.38115	16.9829	18.4776	1	52147280	52152910	-1		lncRNA	Gm31812	predicted gene, 31812 [Source:MGI Symbol;Acc:MGI:5590971]
ENSMUSG00000026083	11491	4.53467	2.181	0.195509	11.1555	6.73141e-29	1.66997e-27	4590.36	3713.85	19112.3	18547.4	1	38037091	38094660	1	226982	protein_coding	Eif5b	eukaryotic translation initiation factor 5B [Source:MGI Symbol;Acc:MGI:2441772]
ENSMUSG00000042476	418.687	4.53307	2.18049	0.323487	6.74057	1.57763e-11	9.53345e-11	180.904	121.721	774.68	597.441	5	8943717	9009231	1	18670	protein_coding	Abcb4	ATP-binding cassette, sub-family B (MDR/TAP), member 4 [Source:MGI Symbol;Acc:MGI:97569]
ENSMUSG00000021585	311.133	4.53217	2.1802	0.257275	8.47422	2.36653e-17	2.23025e-16	112.587	112.93	573.499	445.515	13	74840487	74956929	-1	12380	protein_coding	Cast	calpastatin [Source:MGI Symbol;Acc:MGI:1098236]
ENSMUSG00000039835	718.151	4.53158	2.18001	0.265812	8.20134	2.37715e-16	2.08534e-15	277.641	242.09	1361.24	991.629	10	18194733	18409640	1	215819	protein_coding	Nhsl1	NHS-like 1 [Source:MGI Symbol;Acc:MGI:106390]
ENSMUSG00000022234	6695.35	4.53069	2.17973	0.178722	12.1962	3.25671e-34	1.22637e-32	2603.15	2238.32	10551.6	11388.3	15	31590946	31601950	-1	12465	protein_coding	Cct5	chaperonin containing Tcp1, subunit 5 (epsilon) [Source:MGI Symbol;Acc:MGI:107185]
ENSMUSG00000061311	15.8912	4.52306	2.1773	0.743721	2.92757	0.00341617	0.00773677	4.91883	6.76229	31.353	20.5306	2	101468627	101479846	-1	19373	protein_coding	Rag1	recombination activating 1 [Source:MGI Symbol;Acc:MGI:97848]
ENSMUSG00000046753	319.771	4.5209	2.17661	0.240632	9.04537	1.49154e-19	1.67899e-18	119.145	112.93	574.805	472.205	14	27203047	27230417	-1	320234	protein_coding	Ccdc66	coiled-coil domain containing 66 [Source:MGI Symbol;Acc:MGI:2443639]
ENSMUSG00000104784	48.9515	4.51622	2.17512	0.421052	5.16591	2.39271e-07	9.88189e-07	18.5823	16.9057	82.3016	78.0164	5	44383929	44400890	1		lncRNA	Gm42984	predicted gene 42984 [Source:MGI Symbol;Acc:MGI:5663121]
ENSMUSG00000081855	7.56501	4.51423	2.17448	1.00337	2.16717	0.0302218	0.0546369	2.73268	2.70492	10.451	14.3714	5	22817626	22818180	-1		processed_pseudogene	Rpl17-ps5	ribosomal protein L17, pseudogene 5 [Source:MGI Symbol;Acc:MGI:3704246]
ENSMUSG00000055413	11.7726	4.51231	2.17387	1.06131	2.04829	0.0405318	0.0708139	7.10498	1.35246	22.2084	16.4245	17	35613102	35616776	1	15016	protein_coding	H2-Q5	histocompatibility 2, Q region locus 5 [Source:MGI Symbol;Acc:MGI:95934]
ENSMUSG00000027132	104.42	4.51135	2.17356	0.313665	6.92956	4.22158e-12	2.65698e-11	37.711	37.8688	159.378	182.723	2	112209556	112244585	1	72425	protein_coding	Katnbl1	katanin p80 subunit B like 1 [Source:MGI Symbol;Acc:MGI:1919675]
ENSMUSG00000031902	342.435	4.51097	2.17344	0.216649	10.0321	1.10203e-23	1.73217e-22	121.878	127.131	593.094	527.637	8	106785472	106857169	1	18021	protein_coding	Nfatc3	nuclear factor of activated T cells, cytoplasmic, calcineurin dependent 3 [Source:MGI Symbol;Acc:MGI:103296]
ENSMUSG00000024404	1594.98	4.51008	2.17315	0.160437	13.5452	8.45806e-42	6.10038e-40	601.19	556.537	2655.86	2566.33	18	12261798	12290444	1	66878	protein_coding	Riok3	RIO kinase 3 [Source:MGI Symbol;Acc:MGI:1914128]
ENSMUSG00000038205	1558.78	4.50871	2.17272	0.193938	11.2031	3.93583e-29	9.9295e-28	601.19	530.84	2727.71	2375.39	3	97565509	97581128	1	108097	protein_coding	Prkab2	protein kinase, AMP-activated, beta 2 non-catalytic subunit [Source:MGI Symbol;Acc:MGI:1336185]
ENSMUSG00000120162	78.5256	4.50516	2.17158	0.350714	6.19189	5.94483e-10	3.14974e-09	30.0595	27.0492	135.863	121.131	17	86463116	86474942	-1		lncRNA		novel transcript
ENSMUSG00000059325	408.593	4.50266	2.17078	0.22098	9.82341	8.92731e-23	1.30035e-21	153.03	143.361	615.303	722.678	5	77234835	77262968	-1	74318	protein_coding	Hopx	HOP homeobox [Source:MGI Symbol;Acc:MGI:1916782]
ENSMUSG00000093661	337.201	4.50244	2.17071	0.21103	10.2863	8.12707e-25	1.42379e-23	118.598	126.455	533.001	570.752	6	99602096	99643732	-1	66892	protein_coding	Eif4e3	eukaryotic translation initiation factor 4E member 3 [Source:MGI Symbol;Acc:MGI:1914142]
ENSMUSG00000052920	594.538	4.49265	2.16757	0.228014	9.50629	1.97578e-21	2.56837e-20	215.882	217.746	1084.29	860.233	19	30541889	31742433	-1	19091	protein_coding	Prkg1	protein kinase, cGMP-dependent, type I [Source:MGI Symbol;Acc:MGI:108174]
ENSMUSG00000067158	2120.38	4.49147	2.16719	0.216084	10.0294	1.13213e-23	1.7748e-22	813.247	731.68	3859.03	3077.54	1	82426144	82564570	-1	12829	protein_coding	Col4a4	collagen, type IV, alpha 4 [Source:MGI Symbol;Acc:MGI:104687]
ENSMUSG00000085929	21.1011	4.48992	2.16669	0.640016	3.38537	0.000710822	0.00183497	6.55844	8.79098	30.0466	39.0082	2	27430429	27436104	1	105244102	lncRNA	Gm13421	predicted gene 13421 [Source:MGI Symbol;Acc:MGI:3649922]
ENSMUSG00000028691	3987.28	4.48482	2.16505	0.162882	13.2921	2.57127e-40	1.62517e-38	1535.77	1371.39	6377.72	6664.24	4	116542741	116558019	1	18477	protein_coding	Prdx1	peroxiredoxin 1 [Source:MGI Symbol;Acc:MGI:99523]
ENSMUSG00000056121	2034	4.48285	2.16442	0.181735	11.9097	1.05297e-32	3.5403e-31	797.944	685.697	3418.78	3233.57	17	78676641	78725581	-1	225020	protein_coding	Fez2	fasciculation and elongation protein zeta 2 (zygin II) [Source:MGI Symbol;Acc:MGI:2675856]
ENSMUSG00000038840	3957.62	4.47629	2.1623	0.273222	7.9141	2.4904e-15	2.03592e-14	1663.11	1226.68	5631.78	7308.9	2	180570816	180575803	1	329581	protein_coding	Birc7	baculoviral IAP repeat-containing 7 (livin) [Source:MGI Symbol;Acc:MGI:2676458]
ENSMUSG00000115219	9.22383	4.47622	2.16228	0.930406	2.32402	0.0201244	0.0381966	3.27922	3.38115	11.7574	18.4776	16	20430343	20437761	1	110599566	protein_coding	Eef1akmt4	EEF1A lysine methyltransferase 4 [Source:MGI Symbol;Acc:MGI:5903914]
ENSMUSG00000105601	6.76086	4.47142	2.16073	1.08726	1.98733	0.0468863	0.0802771	1.63961	3.38115	11.7574	10.2653	5	65688911	65693103	-1		TEC	Gm42725	predicted gene 42725 [Source:MGI Symbol;Acc:MGI:5662862]
ENSMUSG00000035834	173.729	4.46979	2.16021	0.255637	8.45029	2.90581e-17	2.71984e-16	66.131	60.8606	288.709	279.217	13	81821962	81859132	-1	67486	protein_coding	Polr3g	polymerase (RNA) III (DNA directed) polypeptide G [Source:MGI Symbol;Acc:MGI:1914736]
ENSMUSG00000018217	1835.08	4.46954	2.16013	0.178913	12.0736	1.45607e-33	5.27219e-32	721.429	620.102	3003.36	2995.42	11	63019808	63050373	1	18858	protein_coding	Pmp22	peripheral myelin protein 22 [Source:MGI Symbol;Acc:MGI:97631]
ENSMUSG00000036030	73.2197	4.46887	2.15991	0.367891	5.87106	4.3303e-09	2.11052e-08	24.0476	29.7541	124.106	114.972	9	72714156	72824573	1	235472	protein_coding	Prtg	protogenin [Source:MGI Symbol;Acc:MGI:2444710]
ENSMUSG00000041912	667.867	4.46766	2.15952	0.280882	7.68835	1.49042e-14	1.14811e-13	252.5	236.68	1293.31	888.976	3	94320580	94341975	1	72634	protein_coding	Tdrkh	tudor and KH domain containing protein [Source:MGI Symbol;Acc:MGI:1919884]
ENSMUSG00000063364	17.4778	4.46644	2.15913	0.805215	2.68143	0.00733083	0.0154776	8.74459	4.05738	36.5785	20.5306	2	150152855	150204685	-1	69277	protein_coding	3300002I08Rik	RIKEN cDNA 3300002I08 gene [Source:MGI Symbol;Acc:MGI:1916527]
ENSMUSG00000052387	3230.95	4.46138	2.15749	0.20051	10.76	5.31756e-27	1.11507e-25	1152.1	1215.18	5830.35	4726.15	19	22116410	22972774	1	226025	protein_coding	Trpm3	transient receptor potential cation channel, subfamily M, member 3 [Source:MGI Symbol;Acc:MGI:2443101]
ENSMUSG00000019917	159.669	4.45358	2.15497	0.293963	7.33075	2.28871e-13	1.61555e-12	66.131	50.7172	265.194	256.633	10	58977449	59057669	-1	103080	protein_coding	Septin10	septin 10 [Source:MGI Symbol;Acc:MGI:1918110]
ENSMUSG00000051627	36.4752	4.45206	2.15447	0.488088	4.4141	1.01429e-05	3.45574e-05	13.1169	13.5246	53.5614	65.698	13	23804612	23806541	-1	50709	protein_coding	H1f4	H1.4 linker histone, cluster member [Source:MGI Symbol;Acc:MGI:1931527]
ENSMUSG00000090733	5339.63	4.45007	2.15383	0.232895	9.24807	2.28573e-20	2.7458e-19	1919.98	1998.26	7425.44	10014.8	3	90119829	90120958	-1	57294	protein_coding	Rps27	ribosomal protein S27 [Source:MGI Symbol;Acc:MGI:1888676]
ENSMUSG00000026097	89.128	4.44876	2.1534	0.375525	5.73438	9.78712e-09	4.59119e-08	38.8041	26.3729	147.62	143.714	1	53336254	53349468	1	227102	protein_coding	Ormdl1	ORM1-like 1 (S. cerevisiae) [Source:MGI Symbol;Acc:MGI:2181669]
ENSMUSG00000050844	96.0434	4.44807	2.15318	0.369432	5.82836	5.59761e-09	2.69659e-08	40.9903	29.0779	143.701	170.404	10	21469044	21498275	1		protein_coding	1700020N01Rik	RIKEN cDNA 1700020N01 gene [Source:MGI Symbol;Acc:MGI:1914942]
ENSMUSG00000087157	179.266	4.44566	2.1524	0.350215	6.14593	7.94942e-10	4.14915e-09	77.6082	53.4221	253.437	332.596	6	144426951	144447142	1		lncRNA	Sox5os2	SRY (sex determining region Y)-box 5, opposite strand 2 [Source:MGI Symbol;Acc:MGI:3783127]
ENSMUSG00000058600	2214.6	4.44372	2.15177	0.1888	11.3971	4.32273e-30	1.17688e-28	817.073	809.447	3292.06	3939.83	15	34440651	34443786	-1	19946	protein_coding	Rpl30	ribosomal protein L30 [Source:MGI Symbol;Acc:MGI:98037]
ENSMUSG00000034349	172.542	4.4428	2.15147	0.270838	7.94376	1.96142e-15	1.61677e-14	57.9329	68.9754	271.726	291.535	3	68912071	68941956	1	70099	protein_coding	Smc4	structural maintenance of chromosomes 4 [Source:MGI Symbol;Acc:MGI:1917349]
ENSMUSG00000086922	10.9294	4.44158	2.15107	0.985759	2.18215	0.0290987	0.0528307	3.82576	4.05738	9.14462	26.6898	6	31118914	31119598	-1		processed_pseudogene	Gm13835	predicted gene 13835 [Source:MGI Symbol;Acc:MGI:3650921]
ENSMUSG00000043340	11.7439	4.43743	2.14972	1.07034	2.00845	0.0445953	0.0769438	6.0119	2.70492	30.0466	8.21225	6	28215554	28260861	1		lncRNA	6530409C15Rik	RIKEN cDNA 6530409C15 gene [Source:MGI Symbol;Acc:MGI:1923474]
ENSMUSG00000022382	5561.13	4.43645	2.14941	0.177815	12.0878	1.22452e-33	4.46998e-32	2214.02	1877.21	9148.54	9004.73	15	85419638	85466674	-1	22422	protein_coding	Wnt7b	wingless-type MMTV integration site family, member 7B [Source:MGI Symbol;Acc:MGI:98962]
ENSMUSG00000031827	4470.17	4.43564	2.14914	0.154223	13.9353	3.8661e-44	3.5103e-42	1724.32	1564.79	7319.62	7271.95	8	120535961	120567283	-1	72042	protein_coding	Cotl1	coactosin-like 1 (Dictyostelium) [Source:MGI Symbol;Acc:MGI:1919292]
ENSMUSG00000089782	11.2199	4.43167	2.14785	0.864222	2.4853	0.0129443	0.0257977	4.91883	3.38115	22.2084	14.3714	1	97876626	97877114	-1		processed_pseudogene	Btf3-ps1	basic transcription factor 3, pseudogene 1 [Source:MGI Symbol;Acc:MGI:3781708]
ENSMUSG00000066894	122.993	4.42871	2.14689	0.329589	6.51382	7.32633e-11	4.16548e-10	52.4675	37.8688	202.488	199.147	5	117457148	117493070	1	231668	protein_coding	Vsig10	V-set and immunoglobulin domain containing 10 [Source:MGI Symbol;Acc:MGI:2448533]
ENSMUSG00000022019	632.02	4.42842	2.14679	0.185085	11.599	4.17122e-31	1.22715e-29	236.65	228.566	985.007	1077.86	14	87654075	87782940	1	219249	protein_coding	Tdrd3	tudor domain containing 3 [Source:MGI Symbol;Acc:MGI:2444023]
ENSMUSG00000001473	1683.57	4.42592	2.14598	0.247536	8.66935	4.34595e-18	4.35252e-17	718.696	522.049	2849.2	2644.35	18	67523787	67535819	1	67951	protein_coding	Tubb6	tubulin, beta 6 class V [Source:MGI Symbol;Acc:MGI:1915201]
ENSMUSG00000097187	47.3505	4.42279	2.14496	0.444111	4.82978	1.36685e-06	5.15689e-06	19.1288	15.5533	70.5442	84.1756	2	84572513	84573999	-1		lncRNA	Gm19426	predicted gene, 19426 [Source:MGI Symbol;Acc:MGI:5011611]
ENSMUSG00000021116	1525.63	4.41727	2.14316	0.17198	12.4616	1.20846e-35	5.17123e-34	582.062	543.688	2363.23	2613.55	12	78908593	78933784	1	13665	protein_coding	Eif2s1	eukaryotic translation initiation factor 2, subunit 1 alpha [Source:MGI Symbol;Acc:MGI:95299]
ENSMUSG00000028121	596.069	4.41525	2.14249	0.181142	11.8277	2.80712e-32	9.19614e-31	223.534	216.393	944.509	999.842	3	122087785	122323840	1	29815	protein_coding	Bcar3	breast cancer anti-estrogen resistance 3 [Source:MGI Symbol;Acc:MGI:1352501]
ENSMUSG00000029217	87.1652	4.41432	2.14219	0.331025	6.47139	9.71037e-11	5.46365e-10	30.6061	33.8115	138.476	145.767	5	72913059	73025826	-1	21682	protein_coding	Tec	tec protein tyrosine kinase [Source:MGI Symbol;Acc:MGI:98662]
ENSMUSG00000064090	26.5941	4.41418	2.14215	0.572969	3.73868	0.000184991	0.000530023	11.4773	8.11475	45.7231	41.0613	11	26421322	26543999	-1	69922	protein_coding	Vrk2	vaccinia related kinase 2 [Source:MGI Symbol;Acc:MGI:1917172]
ENSMUSG00000118669	7336.17	4.41405	2.1421	0.195412	10.962	5.8208e-28	1.32633e-26	2955.12	2464.86	12614.4	11310.3	16	18166046	18225826	1	11877	protein_coding	Arvcf	armadillo repeat gene deleted in velocardiofacial syndrome [Source:MGI Symbol;Acc:MGI:109620]
ENSMUSG00000032540	340.461	4.41395	2.14207	0.224352	9.5478	1.32475e-21	1.74619e-20	133.902	117.664	582.643	527.637	9	122180673	122210589	1	67469	protein_coding	Abhd5	abhydrolase domain containing 5 [Source:MGI Symbol;Acc:MGI:1914719]
ENSMUSG00000058704	522.533	4.41109	2.14113	0.201653	10.6179	2.46036e-26	4.92264e-25	206.591	179.201	839.999	864.34	17	74506031	74602516	-1	76890	protein_coding	Memo1	mediator of cell motility 1 [Source:MGI Symbol;Acc:MGI:1924140]
ENSMUSG00000006333	7539.15	4.41063	2.14098	0.156168	13.7095	8.90832e-43	6.98874e-41	2917.96	2654.88	11953.3	12630.4	7	3706992	3709896	1	76846	protein_coding	Rps9	ribosomal protein S9 [Source:MGI Symbol;Acc:MGI:1924096]
ENSMUSG00000108580	9.60788	4.41042	2.14091	0.909481	2.35399	0.0185729	0.0355955	4.37229	2.70492	16.9829	14.3714	7	129260652	129333371	1		lncRNA	Gm39094	predicted gene, 39094 [Source:MGI Symbol;Acc:MGI:5621979]
ENSMUSG00000032530	86.0405	4.41038	2.1409	0.389615	5.49491	3.90899e-08	1.73112e-07	38.2576	25.0205	137.169	143.714	9	121406909	121471162	-1	69032	protein_coding	Lyzl4	lysozyme-like 4 [Source:MGI Symbol;Acc:MGI:1916282]
ENSMUSG00000031939	327.283	4.40871	2.14036	0.20588	10.3962	2.58147e-25	4.73587e-24	120.238	121.721	525.163	542.009	9	15217510	15228287	1	75316	protein_coding	Taf1d	TATA-box binding protein associated factor, RNA polymerase I, D [Source:MGI Symbol;Acc:MGI:1922566]
ENSMUSG00000050830	217.056	4.4073	2.13989	0.242531	8.8232	1.11236e-18	1.16423e-17	85.2597	75.0615	352.721	355.18	11	11064223	11218931	1	319922	protein_coding	Vwc2	von Willebrand factor C domain containing 2 [Source:MGI Symbol;Acc:MGI:2442987]
ENSMUSG00000090862	4708.21	4.40278	2.13841	0.206334	10.3638	3.62122e-25	6.56925e-24	1865.88	1618.89	6955.14	8392.92	7	115930740	115933430	-1	68052	protein_coding	Rps13	ribosomal protein S13 [Source:MGI Symbol;Acc:MGI:1915302]
ENSMUSG00000068240	34.4755	4.40182	2.1381	0.490879	4.35566	1.32668e-05	4.43971e-05	12.0238	13.5246	54.8677	57.4858	4	3973092	3973595	-1		protein_coding	Gm11808	predicted gene 11808 [Source:MGI Symbol;Acc:MGI:3649356]
ENSMUSG00000039217	310.723	4.39949	2.13734	0.225991	9.45761	3.15055e-21	4.02528e-20	120.785	108.873	479.44	533.796	9	50466127	50493140	1	16173	protein_coding	Il18	interleukin 18 [Source:MGI Symbol;Acc:MGI:107936]
ENSMUSG00000086918	18.3537	4.39745	2.13667	0.989377	2.15961	0.0308031	0.0556034	11.4773	2.02869	35.2721	24.6368	9	79700881	79710517	1	74633	lncRNA	4930429F24Rik	RIKEN cDNA 4930429F24 gene [Source:MGI Symbol;Acc:MGI:1921883]
ENSMUSG00000073478	68.2156	4.39563	2.13607	0.468868	4.5558	5.21866e-06	1.84515e-05	21.3149	29.0779	84.9144	137.555	1	190956601	190958337	1		lncRNA	D730003I15Rik	RIKEN cDNA D730003I15 gene [Source:MGI Symbol;Acc:MGI:1925971]
ENSMUSG00000055762	3593.69	4.39503	2.13587	0.204123	10.4636	1.26886e-25	2.39916e-24	1417.17	1246.29	5307.8	6403.5	15	75766054	75781405	-1	66656	protein_coding	Eef1d	eukaryotic translation elongation factor 1 delta (guanine nucleotide exchange protein) [Source:MGI Symbol;Acc:MGI:1913906]
ENSMUSG00000058558	7094.28	4.38982	2.13416	0.192369	11.0941	1.33996e-28	3.24328e-27	2843.08	2420.9	10833.8	12279.4	5	108048368	108056871	1	100503670	protein_coding	Rpl5	ribosomal protein L5 [Source:MGI Symbol;Acc:MGI:102854]
ENSMUSG00000079465	2608.19	4.38771	2.13347	0.243596	8.75824	1.98327e-18	2.04112e-17	993.057	944.016	4917.2	3578.49	1	82564642	82699780	1	12828	protein_coding	Col4a3	collagen, type IV, alpha 3 [Source:MGI Symbol;Acc:MGI:104688]
ENSMUSG00000030717	4517.6	4.38568	2.1328	0.220211	9.68525	3.48366e-22	4.80064e-21	1857.13	1497.17	6760.49	7955.62	7	126222421	126230033	-1	56312	protein_coding	Nupr1	nuclear protein transcription regulator 1 [Source:MGI Symbol;Acc:MGI:1891834]
ENSMUSG00000003429	2148.73	4.38391	2.13222	0.224286	9.50668	1.96847e-21	2.56073e-20	781.548	814.18	3034.71	3964.46	7	44771803	44773863	-1	27207	protein_coding	Rps11	ribosomal protein S11 [Source:MGI Symbol;Acc:MGI:1351329]
ENSMUSG00000020424	267.055	4.38257	2.13178	0.288827	7.38081	1.57333e-13	1.12478e-12	108.761	89.9385	493.81	375.711	11	4168225	4172409	1	71962	protein_coding	Castor1	cytosolic arginine sensor for mTORC1 subunit 1 [Source:MGI Symbol;Acc:MGI:1919212]
ENSMUSG00000044350	351.091	4.378	2.13027	0.211374	10.0782	6.89595e-24	1.10034e-22	132.262	129.16	600.932	542.009	14	77261640	77274344	-1	210808	protein_coding	Lacc1	laccase domain containing 1 [Source:MGI Symbol;Acc:MGI:2445077]
ENSMUSG00000108291	7.98149	4.37675	2.12986	0.986658	2.15866	0.0308765	0.0557146	3.27922	2.70492	15.6765	10.2653	6	86640170	86642533	-1		TEC	Gm44292	predicted gene, 44292 [Source:MGI Symbol;Acc:MGI:5690684]
ENSMUSG00000066315	13.7478	4.37571	2.12952	0.748072	2.84667	0.00441786	0.0097703	5.46537	4.73361	22.2084	22.5837	4	10848420	10849055	1		processed_pseudogene	Gm12918	predicted gene 12918 [Source:MGI Symbol;Acc:MGI:3652005]
ENSMUSG00000041959	1318.51	4.37483	2.12923	0.253359	8.40399	4.31558e-17	3.98517e-16	550.909	429.406	1906	2387.71	3	93462387	93471950	1	20194	protein_coding	S100a10	S100 calcium binding protein A10 (calpactin) [Source:MGI Symbol;Acc:MGI:1339468]
ENSMUSG00000040146	151.599	4.3744	2.12909	0.299327	7.1129	1.13632e-12	7.51954e-12	59.026	54.0984	275.645	217.625	9	21880007	21900742	-1	71746	protein_coding	Rgl3	ral guanine nucleotide dissociation stimulator-like 3 [Source:MGI Symbol;Acc:MGI:1918996]
ENSMUSG00000044475	599.819	4.37348	2.12878	0.188639	11.2849	1.5577e-29	4.01477e-28	232.278	213.688	943.203	1010.11	10	59838627	59935810	1	69090	protein_coding	Ascc1	activating signal cointegrator 1 complex subunit 1 [Source:MGI Symbol;Acc:MGI:1916340]
ENSMUSG00000022940	465.766	4.37212	2.12833	0.201227	10.5768	3.81887e-26	7.48993e-25	184.183	162.295	759.004	757.58	16	94159622	94172701	-1	56176	protein_coding	Pigp	phosphatidylinositol glycan anchor biosynthesis, class P [Source:MGI Symbol;Acc:MGI:1860433]
ENSMUSG00000062619	81.7435	4.3705	2.1278	0.344475	6.17693	6.53606e-10	3.44564e-09	32.2457	28.4016	126.718	139.608	17	47083561	47084322	1	67101	protein_coding	2310039H08Rik	RIKEN cDNA 2310039H08 gene [Source:MGI Symbol;Acc:MGI:1914351]
ENSMUSG00000026594	866.977	4.36836	2.12709	0.21881	9.72118	2.44921e-22	3.41725e-21	330.108	316.475	1568.96	1252.37	1	156631736	156767196	-1	78255	protein_coding	Ralgps2	Ral GEF with PH domain and SH3 binding motif 2 [Source:MGI Symbol;Acc:MGI:1925505]
ENSMUSG00000121050	15.3923	4.36742	2.12678	0.714794	2.97538	0.0029263	0.00672354	5.46537	6.08606	27.4339	22.5837	9	62252176	62254041	1		lncRNA		novel transcript, sense intronic to Anp32aand KO:Anp32a
ENSMUSG00000022894	159.078	4.36722	2.12671	0.314773	6.75634	1.41523e-11	8.57818e-11	53.5606	65.5943	291.322	225.837	16	85653061	85698716	-1	23794	protein_coding	Adamts5	a disintegrin-like and metallopeptidase (reprolysin type) with thrombospondin type 1 motif, 5 (aggrecanase-2) [Source:MGI Symbol;Acc:MGI:1346321]
ENSMUSG00000032062	277.211	4.36678	2.12657	0.219399	9.69269	3.23876e-22	4.47005e-21	101.656	104.816	436.329	466.045	9	50650991	50657836	-1	66952	protein_coding	2310030G06Rik	RIKEN cDNA 2310030G06 gene [Source:MGI Symbol;Acc:MGI:1914202]
ENSMUSG00000031320	10883.7	4.365	2.12598	0.192796	11.0271	2.82832e-28	6.58725e-27	4333.49	3780.12	16340.1	19081.2	X	101228547	101233000	-1	20102	protein_coding	Rps4x	ribosomal protein S4, X-linked [Source:MGI Symbol;Acc:MGI:98158]
ENSMUSG00000078878	268.295	4.35691	2.12331	0.243516	8.71935	2.79797e-18	2.85984e-17	103.295	97.377	474.214	398.294	2	176400121	176413606	1	100043387	protein_coding	Gm14305	predicted gene 14305 [Source:MGI Symbol;Acc:MGI:3709632]
ENSMUSG00000041731	579.646	4.35659	2.1232	0.234837	9.04117	1.55007e-19	1.74159e-18	228.999	204.221	1047.71	837.65	19	24660380	24839219	-1	226041	protein_coding	Pgm5	phosphoglucomutase 5 [Source:MGI Symbol;Acc:MGI:1925668]
ENSMUSG00000090952	18.7242	4.35655	2.12319	0.662585	3.2044	0.00135345	0.00332132	7.10498	6.76229	26.1275	34.9021	17	33978946	33980845	1		lncRNA	Gm17251	predicted gene, 17251 [Source:MGI Symbol;Acc:MGI:4936885]
ENSMUSG00000067274	20812	4.35217	2.12173	0.211638	10.0253	1.18e-23	1.84661e-22	8635.28	6917.83	31729.2	35965.6	5	115697526	115701786	1	11837	protein_coding	Rplp0	ribosomal protein, large, P0 [Source:MGI Symbol;Acc:MGI:1927636]
ENSMUSG00000028124	1122.33	4.35131	2.12145	0.206413	10.2777	8.88183e-25	1.54392e-23	410.996	428.729	2009.2	1640.4	3	122039206	122064381	1	14630	protein_coding	Gclm	glutamate-cysteine ligase, modifier subunit [Source:MGI Symbol;Acc:MGI:104995]
ENSMUSG00000083649	8.23301	4.35003	2.12103	0.986289	2.15051	0.0315148	0.0566651	2.18615	4.05738	14.3701	12.3184	7	5127937	5128949	-1	19428	protein_coding	Rasl2-9	RAS-like, family 2, locus 9 [Source:MGI Symbol;Acc:MGI:104605]
ENSMUSG00000028643	1820.94	4.34711	2.12006	0.287295	7.37939	1.59021e-13	1.13594e-12	822.538	538.955	2842.67	3079.59	4	119052503	119058495	1	69216	protein_coding	Svbp	small vasohibin binding protein [Source:MGI Symbol;Acc:MGI:1916466]
ENSMUSG00000029614	9086.47	4.34657	2.11988	0.18005	11.7738	5.32464e-32	1.6947e-30	3632.28	3164.75	13988.7	15560.2	5	121342544	121347304	1	19988	protein_coding	Rpl6	ribosomal protein L6 [Source:MGI Symbol;Acc:MGI:108057]
ENSMUSG00000058290	36.5476	4.3458	2.11962	0.622846	3.40312	0.000666203	0.00173128	8.74459	18.9344	69.2379	49.2735	15	102204701	102232792	1	105988	protein_coding	Espl1	extra spindle pole bodies 1, separase [Source:MGI Symbol;Acc:MGI:2146156]
ENSMUSG00000032796	318.411	4.34367	2.11892	0.212414	9.97543	1.95257e-23	3.01342e-22	120.238	118.34	538.226	496.841	17	68004254	68129642	1	16772	protein_coding	Lama1	laminin, alpha 1 [Source:MGI Symbol;Acc:MGI:99892]
ENSMUSG00000026203	3897.89	4.34279	2.11862	0.155869	13.5923	4.44715e-42	3.26009e-40	1528.66	1388.98	6245.78	6428.14	1	75213050	75222336	1	56812	protein_coding	Dnajb2	DnaJ heat shock protein family (Hsp40) member B2 [Source:MGI Symbol;Acc:MGI:1928739]
ENSMUSG00000005506	4466.03	4.34253	2.11854	0.20204	10.4857	1.00473e-25	1.9139e-24	1638.52	1706.13	8056.41	6463.04	2	90770727	90849842	1	13046	protein_coding	Celf1	CUGBP, Elav-like family member 1 [Source:MGI Symbol;Acc:MGI:1342295]
ENSMUSG00000031351	187.275	4.33887	2.11732	0.267026	7.92926	2.20448e-15	1.80962e-14	63.3983	77.0902	296.547	312.066	X	72030945	72075149	1	22673	protein_coding	Zfp185	zinc finger protein 185 [Source:MGI Symbol;Acc:MGI:108095]
ENSMUSG00000010406	556.103	4.33788	2.11699	0.238722	8.86802	7.44571e-19	7.89926e-18	230.639	185.287	837.386	971.099	14	54664366	54667213	1	68836	protein_coding	Mrpl52	mitochondrial ribosomal protein L52 [Source:MGI Symbol;Acc:MGI:1916086]
ENSMUSG00000082465	19.0692	4.33713	2.11674	0.816866	2.5913	0.00956151	0.0196877	6.0119	8.11475	16.9829	45.1674	9	53600834	53601583	-1		processed_pseudogene	Rps6-ps3	ribosomal protein S6, pseudogene 3 [Source:MGI Symbol;Acc:MGI:3643565]
ENSMUSG00000003051	68.6741	4.33164	2.11491	0.697926	3.03028	0.00244325	0.00570601	38.2576	12.8484	75.7697	147.821	1	135181313	135186306	-1	13710	protein_coding	Elf3	E74-like factor 3 [Source:MGI Symbol;Acc:MGI:1101781]
ENSMUSG00000024776	799.916	4.3282	2.11377	0.17925	11.7923	4.27691e-32	1.36853e-30	315.352	284.693	1281.55	1318.07	19	34169629	34217733	1	76630	protein_coding	Stambpl1	STAM binding protein like 1 [Source:MGI Symbol;Acc:MGI:1923880]
ENSMUSG00000094955	76.7704	4.32803	2.11371	0.395003	5.35112	8.74105e-08	3.76025e-07	33.8853	23.668	134.557	114.972	10	43332423	43332497	-1		processed_pseudogene	Gm3699	predicted gene 3699 [Source:MGI Symbol;Acc:MGI:3781875]
ENSMUSG00000058603	41.9905	4.32548	2.11286	0.446825	4.72861	2.26058e-06	8.34228e-06	15.303	16.2295	66.6251	69.8041	1	127966306	127966719	1		processed_pseudogene	Rpl28-ps1	ribosomal protein L28, pseudogene 1 [Source:MGI Symbol;Acc:MGI:3705349]
ENSMUSG00000045312	875.364	4.32548	2.11286	0.177129	11.9284	8.41809e-33	2.8572e-31	318.631	339.467	1480.12	1363.23	13	94194304	94331917	1	218454	protein_coding	Lhfpl2	lipoma HMGIC fusion partner-like 2 [Source:MGI Symbol;Acc:MGI:2145236]
ENSMUSG00000102715	20.5623	4.32536	2.11282	0.680401	3.10526	0.00190114	0.00452866	9.83766	5.40984	30.0466	36.9551	3	50470848	50561675	-1		lncRNA	Gm6209	predicted gene 6209 [Source:MGI Symbol;Acc:MGI:3643374]
ENSMUSG00000032374	274.884	4.32403	2.11238	0.240868	8.76984	1.78914e-18	1.84664e-17	109.307	97.377	478.133	414.719	9	92424276	92490481	1	26432	protein_coding	Plod2	procollagen lysine, 2-oxoglutarate 5-dioxygenase 2 [Source:MGI Symbol;Acc:MGI:1347007]
ENSMUSG00000023075	1671.96	4.32184	2.11165	0.170694	12.3709	3.75448e-35	1.52976e-33	635.076	622.131	2876.64	2554.01	4	123628352	123644138	-1	68050	protein_coding	Akirin1	akirin 1 [Source:MGI Symbol;Acc:MGI:1915300]
ENSMUSG00000001289	5084.61	4.32175	2.11162	0.202028	10.4521	1.43323e-25	2.69572e-24	2028.74	1792.01	7484.22	9033.48	15	102234551	102240308	1	56612	protein_coding	Pfdn5	prefoldin 5 [Source:MGI Symbol;Acc:MGI:1928753]
ENSMUSG00000101144	37.1465	4.31637	2.10982	0.51073	4.13099	3.61209e-05	0.000114536	15.8496	12.1721	69.2379	51.3266	9	83027968	83029417	1		lncRNA	Gm29054	predicted gene 29054 [Source:MGI Symbol;Acc:MGI:5579760]
ENSMUSG00000035158	141.898	4.31631	2.1098	0.276737	7.62385	2.46227e-14	1.86227e-13	53.5606	53.4221	242.986	217.625	6	97784013	97998310	1	17342	protein_coding	Mitf	melanogenesis associated transcription factor [Source:MGI Symbol;Acc:MGI:104554]
ENSMUSG00000113780	21.7829	4.3127	2.10859	0.719824	2.92932	0.00339706	0.00769544	11.4773	4.73361	33.9657	36.9551	13	44018145	44022065	1		lncRNA	Gm33195	predicted gene, 33195 [Source:MGI Symbol;Acc:MGI:5592354]
ENSMUSG00000060636	3497.25	4.3118	2.10829	0.195913	10.7614	5.23911e-27	1.0999e-25	1353.23	1279.43	5117.07	6239.26	16	32876823	32880559	1	57808	protein_coding	Rpl35a	ribosomal protein L35A [Source:MGI Symbol;Acc:MGI:1928894]
ENSMUSG00000034159	43.8648	4.30755	2.10687	0.781772	2.69499	0.00703913	0.014904	21.8615	10.8197	33.9657	108.812	1	93079071	93088670	-1	71874	protein_coding	Mab21l4	mab-21-like 4 [Source:MGI Symbol;Acc:MGI:1919124]
ENSMUSG00000029833	668.195	4.30559	2.10621	0.184591	11.4102	3.7203e-30	1.01907e-28	248.674	255.615	1137.85	1030.64	6	37847746	37943231	1	21848	protein_coding	Trim24	tripartite motif-containing 24 [Source:MGI Symbol;Acc:MGI:109275]
ENSMUSG00000052713	446.495	4.3032	2.10541	0.204258	10.3076	6.51153e-25	1.15144e-23	162.868	174.467	762.923	685.723	18	55021120	55125627	-1	269023	protein_coding	Zfp608	zinc finger protein 608 [Source:MGI Symbol;Acc:MGI:2442338]
ENSMUSG00000031245	318.038	4.29903	2.10401	0.258369	8.14344	3.84216e-16	3.31044e-15	103.842	136.598	508.18	523.531	X	108048140	108057010	-1	50887	protein_coding	Hmgn5	high-mobility group nucleosome binding domain 5 [Source:MGI Symbol;Acc:MGI:1355295]
ENSMUSG00000062743	50.8224	4.29607	2.10302	0.498156	4.22161	2.42566e-05	7.8701e-05	24.5942	13.5246	80.9952	84.1756	17	21604010	21619527	1	210503	protein_coding	Zfp677	zinc finger protein 677 [Source:MGI Symbol;Acc:MGI:3053207]
ENSMUSG00000061787	7189.7	4.29543	2.1028	0.19705	10.6714	1.38517e-26	2.81552e-25	2850.74	2579.14	10556.8	12772.1	7	80992480	80995002	-1	20068	protein_coding	Rps17	ribosomal protein S17 [Source:MGI Symbol;Acc:MGI:1309526]
ENSMUSG00000030744	19741.9	4.29481	2.10259	0.224249	9.37616	6.84216e-21	8.50491e-20	8319.93	6593.24	29384.3	34670.1	7	99127103	99132945	-1	27050	protein_coding	Rps3	ribosomal protein S3 [Source:MGI Symbol;Acc:MGI:1350917]
ENSMUSG00000097828	11.1125	4.29163	2.10153	0.826949	2.5413	0.0110441	0.0223645	4.37229	4.05738	19.5956	16.4245	13	99533432	99549384	-1		lncRNA	6430562O15Rik	RIKEN cDNA 6430562O15 gene [Source:MGI Symbol;Acc:MGI:2444982]
ENSMUSG00000073471	262.623	4.28953	2.10082	0.265499	7.91273	2.51807e-15	2.05759e-14	89.632	108.873	387.993	463.992	17	8164446	8198656	1	66832	protein_coding	Rsph3a	radial spoke 3A homolog (Chlamydomonas) [Source:MGI Symbol;Acc:MGI:1914082]
ENSMUSG00000038954	349.626	4.28695	2.09995	0.233308	9.00077	2.24134e-19	2.49011e-18	119.692	145.389	585.256	548.168	17	45088039	45430177	1	109115	protein_coding	Supt3	SPT3, SAGA and STAGA complex component [Source:MGI Symbol;Acc:MGI:1923723]
ENSMUSG00000071757	546.388	4.28398	2.09895	0.228	9.20594	3.38698e-20	4.00681e-19	209.324	204.898	985.007	786.323	15	57558061	57703228	1	387609	protein_coding	Zhx2	zinc fingers and homeoboxes 2 [Source:MGI Symbol;Acc:MGI:2683087]
ENSMUSG00000042659	312.654	4.28336	2.09874	0.213623	9.82451	8.83067e-23	1.28837e-21	123.517	112.93	502.954	511.213	7	68386743	68398989	-1	66412	protein_coding	Arrdc4	arrestin domain containing 4 [Source:MGI Symbol;Acc:MGI:1913662]
ENSMUSG00000017716	18.8215	4.28283	2.09856	0.692946	3.02847	0.00245799	0.00573671	5.46537	8.79098	26.1275	34.9021	11	117740077	117746569	1	11799	protein_coding	Birc5	baculoviral IAP repeat-containing 5 [Source:MGI Symbol;Acc:MGI:1203517]
ENSMUSG00000029096	1237.53	4.28084	2.09789	0.214701	9.77123	1.49619e-22	2.12906e-21	523.582	413.176	1987	2026.37	5	35809367	35837126	-1	78558	protein_coding	Htra3	HtrA serine peptidase 3 [Source:MGI Symbol;Acc:MGI:1925808]
ENSMUSG00000081895	39.1828	4.28066	2.09783	0.460306	4.55747	5.17726e-06	1.83196e-05	14.7565	14.877	61.3996	65.698	7	72298505	72299059	-1	100042880	processed_pseudogene	Rpl17-ps10	ribosomal protein L17, pseudogene 10 [Source:MGI Symbol;Acc:MGI:3642871]
ENSMUSG00000047215	10537.1	4.2767	2.0965	0.186126	11.2639	1.97851e-29	5.05566e-28	4055.85	3930.92	15487.1	18674.7	5	65545707	65548787	-1	20005	protein_coding	Rpl9	ribosomal protein L9 [Source:MGI Symbol;Acc:MGI:1298373]
ENSMUSG00000028081	9093.81	4.27621	2.09633	0.198665	10.5521	4.96902e-26	9.66096e-25	3657.42	3235.76	13394.3	16087.8	3	86045247	86050009	-1	20091	protein_coding	Rps3a1	ribosomal protein S3A1 [Source:MGI Symbol;Acc:MGI:1202063]
ENSMUSG00000071648	159.072	4.27394	2.09557	0.695983	3.01094	0.00260439	0.00605076	62.8517	58.1557	416.734	98.547	19	8904755	8906720	-1	19881	protein_coding	Rom1	rod outer segment membrane protein 1 [Source:MGI Symbol;Acc:MGI:97998]
ENSMUSG00000049811	45.7206	4.26446	2.09236	0.575805	3.6338	0.000279272	0.000778454	17.4892	17.582	100.591	47.2205	11	22957531	22980788	1	73873	protein_coding	Fam161a	family with sequence similarity 161, member A [Source:MGI Symbol;Acc:MGI:1921123]
ENSMUSG00000028234	5514.93	4.26403	2.09222	0.226419	9.24048	2.45403e-20	2.93614e-19	2235.34	1954.3	7812.12	10058	4	3831334	3835665	-1	67427	protein_coding	Rps20	ribosomal protein S20 [Source:MGI Symbol;Acc:MGI:1914677]
ENSMUSG00000105006	7.22409	4.26348	2.09203	1.02845	2.03416	0.0419353	0.0729312	2.18615	3.38115	13.0637	10.2653	5	97144065	97145223	-1		lncRNA	Gm9484	predicted gene 9484 [Source:MGI Symbol;Acc:MGI:3779894]
ENSMUSG00000039985	73.8303	4.25821	2.09025	0.411481	5.07981	3.77803e-07	1.52305e-06	30.0595	26.3729	142.395	96.494	6	148822533	148847965	-1	56306	protein_coding	Sinhcaf	SIN3-HDAC complex associated factor [Source:MGI Symbol;Acc:MGI:1929091]
ENSMUSG00000068396	12.818	4.25696	2.08982	0.791795	2.63935	0.0083066	0.0173656	4.91883	4.73361	16.9829	24.6368	6	71101594	71101947	1	619547	processed_pseudogene	Rpl34-ps1	ribosomal protein L34, pseudogene 1 [Source:MGI Symbol;Acc:MGI:3704270]
ENSMUSG00000037578	11.5108	4.25221	2.08821	0.886742	2.35493	0.0185263	0.0355215	6.0119	2.70492	20.902	16.4245	19	44136076	44180881	-1	329064	protein_coding	Pkd2l1	polycystic kidney disease 2-like 1 [Source:MGI Symbol;Acc:MGI:1352448]
ENSMUSG00000039683	570.693	4.25143	2.08795	0.224458	9.30217	1.37612e-20	1.67447e-19	220.254	215.041	1024.2	823.278	5	141227245	142201341	1	330222	protein_coding	Sdk1	sidekick cell adhesion molecule 1 [Source:MGI Symbol;Acc:MGI:2444413]
ENSMUSG00000054414	297.299	4.24356	2.08528	0.216671	9.62414	6.32344e-22	8.56225e-21	108.761	118.34	489.891	472.205	3	115732622	115801055	-1	66500	protein_coding	Slc30a7	solute carrier family 30 (zinc transporter), member 7 [Source:MGI Symbol;Acc:MGI:1913750]
ENSMUSG00000037152	668.129	4.24346	2.08524	0.225783	9.23558	2.56884e-20	3.0653e-19	251.407	257.643	956.266	1207.2	3	51312098	51316409	-1	66377	protein_coding	Ndufc1	NADH:ubiquinone oxidoreductase subunit C1 [Source:MGI Symbol;Acc:MGI:1913627]
ENSMUSG00000061848	22.6414	4.24321	2.08516	0.631978	3.29941	0.000968884	0.00244469	9.29113	8.11475	44.4167	28.7429	15	81856591	81857046	1		processed_pseudogene	Gm5805	predicted gene 5805 [Source:MGI Symbol;Acc:MGI:3644633]
ENSMUSG00000036091	13.8339	4.24292	2.08506	0.888898	2.34567	0.0189932	0.0363115	7.65152	2.70492	18.2892	26.6898	9	107458017	107464558	1	109685	protein_coding	Hyal3	hyaluronoglucosaminidase 3 [Source:MGI Symbol;Acc:MGI:1330288]
ENSMUSG00000059668	39.7426	4.24198	2.08474	0.911283	2.28769	0.0221553	0.0415357	24.5942	5.40984	36.5785	92.3878	15	101826970	101833170	-1	16682	protein_coding	Krt4	keratin 4 [Source:MGI Symbol;Acc:MGI:96701]
ENSMUSG00000049904	101.977	4.24003	2.08407	0.346494	6.01475	1.80162e-09	9.10583e-09	41.5368	35.8402	143.701	186.829	11	22462088	22469234	1	103765	protein_coding	Tmem17	transmembrane protein 17 [Source:MGI Symbol;Acc:MGI:2144205]
ENSMUSG00000020389	175.589	4.23847	2.08354	0.261843	7.95723	1.75935e-15	1.45625e-14	66.131	68.2992	303.079	264.845	11	51895048	51980611	1	213084	protein_coding	Cdkl3	cyclin-dependent kinase-like 3 [Source:MGI Symbol;Acc:MGI:2388268]
ENSMUSG00000022403	3397.1	4.23781	2.08332	0.15036	13.8555	1.17839e-43	1.01336e-41	1319.89	1274.69	5686.65	5307.17	15	81247870	81284278	-1	70356	protein_coding	St13	suppression of tumorigenicity 13 [Source:MGI Symbol;Acc:MGI:1917606]
ENSMUSG00000111828	8.67814	4.237	2.08304	0.949693	2.19338	0.0282798	0.051534	3.82576	2.70492	11.7574	16.4245	9	120319598	120321613	-1		lncRNA	D830035M03Rik	RIKEN cDNA D830035M03 gene [Source:MGI Symbol;Acc:MGI:2686558]
ENSMUSG00000032382	2141.7	4.23468	2.08225	0.148764	13.9971	1.62444e-44	1.52127e-42	821.991	814.18	3380.9	3549.75	9	65995415	66033869	-1	56440	protein_coding	Snx1	sorting nexin 1 [Source:MGI Symbol;Acc:MGI:1928395]
ENSMUSG00000073702	6242.69	4.23371	2.08192	0.213605	9.74662	1.90704e-22	2.69654e-21	2456.14	2314.06	8853.3	11347.3	1	39406923	39410992	1	114641	protein_coding	Rpl31	ribosomal protein L31 [Source:MGI Symbol;Acc:MGI:2149632]
ENSMUSG00000040586	175.165	4.22858	2.08017	0.250158	8.31546	9.13989e-17	8.24018e-16	67.7706	66.2705	287.402	279.217	X	165173029	165223700	-1	237222	protein_coding	Ofd1	OFD1, centriole and centriolar satellite protein [Source:MGI Symbol;Acc:MGI:1350328]
ENSMUSG00000024992	12.5703	4.2265	2.07946	0.833666	2.49436	0.0126184	0.0252136	4.37229	5.40984	26.1275	14.3714	19	38121229	38172406	1	110855	protein_coding	Pde6c	phosphodiesterase 6C, cGMP specific, cone, alpha prime [Source:MGI Symbol;Acc:MGI:105956]
ENSMUSG00000025068	1398.36	4.22171	2.07783	0.635531	3.26944	0.00107762	0.00269248	680.438	390.184	977.168	3545.64	19	47843409	47853229	1	14873	protein_coding	Gsto1	glutathione S-transferase omega 1 [Source:MGI Symbol;Acc:MGI:1342273]
ENSMUSG00000013415	17.3632	4.22112	2.07762	0.900357	2.30756	0.0210237	0.0396261	10.3842	2.70492	23.5147	32.849	11	95847989	95896766	-1	140486	protein_coding	Igf2bp1	insulin-like growth factor 2 mRNA binding protein 1 [Source:MGI Symbol;Acc:MGI:1890357]
ENSMUSG00000022836	341.005	4.22077	2.07751	0.22163	9.37377	6.99869e-21	8.69344e-20	134.448	127.131	589.175	513.266	16	34565580	34822790	1	107589	protein_coding	Mylk	myosin, light polypeptide kinase [Source:MGI Symbol;Acc:MGI:894806]
ENSMUSG00000001333	59.3039	4.21639	2.07601	0.4936	4.20585	2.60106e-05	8.40106e-05	20.2219	25.6967	121.493	69.8041	4	129181410	129202352	1	68828	protein_coding	Sync	syncoilin [Source:MGI Symbol;Acc:MGI:1916078]
ENSMUSG00000078695	800.164	4.21581	2.07581	0.187064	11.0968	1.30012e-28	3.15539e-27	323.55	289.426	1244.98	1342.7	11	97576652	97579447	1	217149	protein_coding	Cisd3	CDGSH iron sulfur domain 3 [Source:MGI Symbol;Acc:MGI:101788]
ENSMUSG00000095597	37.4377	4.21331	2.07495	0.51646	4.01765	5.87826e-05	0.000181409	16.9426	11.4959	53.5614	67.7511	X	151692501	151693151	-1		transcribed_processed_pseudogene	Rps7-ps3	ribosomal protein S7, pseudogene 3 [Source:MGI Symbol;Acc:MGI:3648396]
ENSMUSG00000024608	15210.7	4.21098	2.07416	0.20234	10.2508	1.17309e-24	2.0254e-23	6313.05	5361.82	22576.8	26591.3	18	60880170	60911618	1	20044	protein_coding	Rps14	ribosomal protein S14 [Source:MGI Symbol;Acc:MGI:98107]
ENSMUSG00000120313	11.9995	4.20907	2.0735	0.850435	2.43817	0.014762	0.0290194	3.27922	6.08606	22.2084	16.4245	5	122231244	122232430	1		lncRNA		novel transcript
ENSMUSG00000037031	999.196	4.20624	2.07253	0.189232	10.9523	6.47681e-28	1.46832e-26	404.437	362.459	1525.85	1704.04	10	62021175	62067030	-1	70423	protein_coding	Tspan15	tetraspanin 15 [Source:MGI Symbol;Acc:MGI:1917673]
ENSMUSG00000085112	20.6665	4.20599	2.07245	0.726982	2.85075	0.00436162	0.00965787	10.9307	4.73361	30.0466	36.9551	4	16164064	16266225	1	100415915	lncRNA	A530072M11Rik	RIKEN cDNA gene A530072M11 [Source:MGI Symbol;Acc:MGI:4440477]
ENSMUSG00000003617	1270.23	4.20523	2.07219	0.18509	11.1956	4.28728e-29	1.07706e-27	513.745	462.541	2168.58	1936.04	3	20011218	20063309	1	12870	protein_coding	Cp	ceruloplasmin [Source:MGI Symbol;Acc:MGI:88476]
ENSMUSG00000063316	2605.51	4.20473	2.07201	0.222537	9.31086	1.26803e-20	1.54927e-19	1046.62	954.836	3680.06	4740.52	11	101333124	101336355	1	19942	protein_coding	Rpl27	ribosomal protein L27 [Source:MGI Symbol;Acc:MGI:98036]
ENSMUSG00000053347	327.045	4.20429	2.07186	0.250201	8.2808	1.2235e-16	1.09042e-15	137.181	114.283	572.192	484.523	17	22181533	22290149	1	74670	protein_coding	Zfp943	zinc finger prtoein 943 [Source:MGI Symbol;Acc:MGI:1921920]
ENSMUSG00000112160	28.3469	4.20392	2.07174	0.531511	3.89782	9.70617e-05	0.000289985	10.9307	10.8197	44.4167	47.2205	10	81919187	81947050	1	666584	protein_coding	BC024063	cDNA sequence BC024063 [Source:MGI Symbol;Acc:MGI:2670978]
ENSMUSG00000060743	2136.1	4.19939	2.07018	0.151064	13.704	9.6047e-43	7.46954e-41	842.213	800.656	3388.74	3512.79	1	180628397	180641508	-1	15078	protein_coding	H3f3a	H3.3 histone A [Source:MGI Symbol;Acc:MGI:1097686]
ENSMUSG00000023025	610.913	4.1972	2.06943	0.20182	10.2538	1.13778e-24	1.97013e-23	236.104	234.652	1063.39	909.507	15	99867946	99914239	1	207214	protein_coding	Larp4	La ribonucleoprotein 4 [Source:MGI Symbol;Acc:MGI:2443114]
ENSMUSG00000000244	14.6854	4.19341	2.06812	0.915623	2.25871	0.0239016	0.0444416	2.73268	8.79098	28.7402	18.4776	7	142558783	142573381	1	27027	protein_coding	Tspan32	tetraspanin 32 [Source:MGI Symbol;Acc:MGI:1350360]
ENSMUSG00000025290	9200.53	4.1929	2.06795	0.218675	9.45671	3.17798e-21	4.05743e-20	3771.1	3314.88	13106.9	16609.3	14	24537193	24547027	1	20088	protein_coding	Rps24	ribosomal protein S24 [Source:MGI Symbol;Acc:MGI:98147]
ENSMUSG00000078862	452.206	4.19287	2.06794	0.210339	9.83148	8.24022e-23	1.20913e-21	180.904	167.705	778.599	681.617	2	177577786	177599090	-1	665211	protein_coding	Gm14326	predicted gene 14326 [Source:MGI Symbol;Acc:MGI:3709298]
ENSMUSG00000036395	21.8261	4.19254	2.06782	0.756491	2.73344	0.00626764	0.0134359	12.0238	4.73361	41.804	28.7429	9	26674340	26717764	-1	244757	protein_coding	Glb1l2	galactosidase, beta 1-like 2 [Source:MGI Symbol;Acc:MGI:2388283]
ENSMUSG00000120013	21.5355	4.19167	2.06753	0.705369	2.93113	0.00337733	0.00765545	10.9307	5.40984	28.7402	41.0613	5	34492036	34493563	-1		lncRNA		novel transcript
ENSMUSG00000022336	1847.53	4.18919	2.06667	0.162618	12.7088	5.286e-37	2.50134e-35	731.266	693.135	3107.87	2857.86	15	43113454	43146115	-1	16341	protein_coding	Eif3e	eukaryotic translation initiation factor 3, subunit E [Source:MGI Symbol;Acc:MGI:99257]
ENSMUSG00000097768	64.0762	4.18563	2.06544	0.387989	5.32345	1.01815e-07	4.35375e-07	22.9545	26.3729	94.059	112.918	16	93589021	93591953	-1	102633000	lncRNA	2310043M15Rik	RIKEN cDNA 2310043M15 gene [Source:MGI Symbol;Acc:MGI:1919180]
ENSMUSG00000028909	2595.54	4.1849	2.06519	0.203555	10.1456	3.46477e-24	5.71719e-23	1043.34	959.57	4618.04	3761.21	4	131495768	131565599	-1	19273	protein_coding	Ptpru	protein tyrosine phosphatase, receptor type, U [Source:MGI Symbol;Acc:MGI:1321151]
ENSMUSG00000025229	776.044	4.18199	2.06419	0.243669	8.4713	2.42678e-17	2.28462e-16	340.492	258.32	1320.75	1184.62	19	46124124	46136765	-1	18742	protein_coding	Pitx3	paired-like homeodomain transcription factor 3 [Source:MGI Symbol;Acc:MGI:1100498]
ENSMUSG00000006143	40.39	4.17702	2.06248	1.01965	2.02273	0.0431005	0.0747323	20.7684	10.1434	15.6765	114.972	5	136083346	136093180	1	69665	protein_coding	Upk3bl	uroplakin 3B-like [Source:MGI Symbol;Acc:MGI:1916915]
ENSMUSG00000021660	2667.05	4.17617	2.06218	0.186338	11.0669	1.81611e-28	4.29691e-27	1078.86	981.209	3980.52	4627.6	13	98446404	98453514	-1	218490	protein_coding	Btf3	basic transcription factor 3 [Source:MGI Symbol;Acc:MGI:1202875]
ENSMUSG00000085829	80.3129	4.17395	2.06141	0.384331	5.36364	8.15632e-08	3.51801e-07	25.6872	36.5164	121.493	137.555	14	76080819	76082418	-1		lncRNA	Gm4285	predicted gene 4285 [Source:MGI Symbol;Acc:MGI:3782463]
ENSMUSG00000027111	1791.1	4.17181	2.06067	0.193167	10.6678	1.43925e-26	2.92211e-25	735.639	649.856	3093.5	2685.41	2	71575960	71688760	1	16403	protein_coding	Itga6	integrin alpha 6 [Source:MGI Symbol;Acc:MGI:96605]
ENSMUSG00000093674	12271.6	4.17136	2.06052	0.222224	9.27227	1.82223e-20	2.20381e-19	5146.19	4344.77	17607.3	21988.3	10	128383983	128385174	-1	67945	protein_coding	Rpl41	ribosomal protein L41 [Source:MGI Symbol;Acc:MGI:1915195]
ENSMUSG00000070436	1403.6	4.16841	2.0595	0.173289	11.8848	1.42003e-32	4.73882e-31	563.479	522.049	2155.52	2373.34	7	98994583	99002446	-1	12406	protein_coding	Serpinh1	serine (or cysteine) peptidase inhibitor, clade H, member 1 [Source:MGI Symbol;Acc:MGI:88283]
ENSMUSG00000079654	670.362	4.16751	2.05919	0.18577	11.0846	1.49008e-28	3.5969e-27	273.268	245.471	1101.27	1061.43	6	29169231	29179583	-1	101359	protein_coding	Prrt4	proline-rich transmembrane protein 4 [Source:MGI Symbol;Acc:MGI:2141677]
ENSMUSG00000026393	862.299	4.16376	2.05789	0.205837	9.99766	1.56035e-23	2.41644e-22	327.922	340.82	1521.93	1258.53	1	138410613	138547879	-1	59125	protein_coding	Nek7	NIMA (never in mitosis gene a)-related expressed kinase 7 [Source:MGI Symbol;Acc:MGI:1890645]
ENSMUSG00000048058	524.388	4.15971	2.05648	0.213338	9.63954	5.44328e-22	7.39848e-21	198.939	208.279	918.382	771.952	2	101780548	102016730	-1	241576	protein_coding	Ldlrad3	low density lipoprotein receptor class A domain containing 3 [Source:MGI Symbol;Acc:MGI:2138856]
ENSMUSG00000060938	10765	4.15955	2.05643	0.197784	10.3973	2.54996e-25	4.68288e-24	4428.59	3916.04	15790.2	18925.1	11	68792409	68797815	1	19941	protein_coding	Rpl26	ribosomal protein L26 [Source:MGI Symbol;Acc:MGI:106022]
ENSMUSG00000028729	1631.79	4.15286	2.0541	0.208872	9.83426	8.01565e-23	1.17714e-21	676.066	589.672	2393.28	2868.13	4	118477996	118484973	1	69072	protein_coding	Ebna1bp2	EBNA1 binding protein 2 [Source:MGI Symbol;Acc:MGI:1916322]
ENSMUSG00000100002	22.3113	4.15136	2.05358	0.792599	2.59095	0.00957117	0.0197008	10.9307	6.08606	20.902	51.3266	9	25063312	25086887	1	102631685	lncRNA	Gm29642	predicted gene 29642 [Source:MGI Symbol;Acc:MGI:5580348]
ENSMUSG00000084941	13.4138	4.14881	2.0527	0.889375	2.30802	0.0209979	0.0395815	7.65152	2.70492	24.8211	18.4776	11	3258996	3270722	1	100302648	lncRNA	Gm11944	predicted gene 11944 [Source:MGI Symbol;Acc:MGI:3702312]
ENSMUSG00000101599	55.9081	4.14726	2.05216	0.420096	4.88497	1.03443e-06	3.95954e-06	19.6753	23.668	79.6889	100.6	1	63156277	63165996	1		lncRNA	Gm20342	predicted gene, 20342 [Source:MGI Symbol;Acc:MGI:5012527]
ENSMUSG00000028457	10.5954	4.14521	2.05144	1.01516	2.02082	0.0432989	0.0750472	6.0119	2.02869	11.7574	22.5837	4	43267159	43373833	1	320571	protein_coding	Atp8b5	ATPase, class I, type 8B, member 5 [Source:MGI Symbol;Acc:MGI:2444287]
ENSMUSG00000057132	51.6729	4.14398	2.05102	0.908344	2.25797	0.0239473	0.0445127	23.5011	16.9057	143.701	22.5837	14	52348161	52401003	1	77945	protein_coding	Rpgrip1	retinitis pigmentosa GTPase regulator interacting protein 1 [Source:MGI Symbol;Acc:MGI:1932134]
ENSMUSG00000057841	4812.8	4.14066	2.04986	0.230652	8.88724	6.26448e-19	6.70573e-18	1959.33	1784.57	6672.96	8834.33	6	115782466	115785708	-1	19951	protein_coding	Rpl32	ribosomal protein L32 [Source:MGI Symbol;Acc:MGI:98038]
ENSMUSG00000051413	222.96	4.13918	2.04935	0.257952	7.94467	1.9471e-15	1.60571e-14	78.7013	95.3483	374.93	342.862	2	153069679	153083346	-1	54711	protein_coding	Plagl2	pleiomorphic adenoma gene-like 2 [Source:MGI Symbol;Acc:MGI:1933165]
ENSMUSG00000071553	36.4266	4.13914	2.04933	0.931945	2.19898	0.0278791	0.050859	12.5703	15.5533	16.9829	100.6	6	30541581	30564475	1	232680	protein_coding	Cpa2	carboxypeptidase A2, pancreatic [Source:MGI Symbol;Acc:MGI:3617840]
ENSMUSG00000029229	307.24	4.13753	2.04877	0.213944	9.57617	1.00709e-21	1.34331e-20	121.878	116.988	476.827	513.266	5	75158649	75205435	-1	74277	protein_coding	Chic2	cysteine-rich hydrophobic domain 2 [Source:MGI Symbol;Acc:MGI:1921527]
ENSMUSG00000021431	431.203	4.13377	2.04746	0.212645	9.62851	6.06012e-22	8.21815e-21	161.228	174.467	647.962	741.156	13	38388914	38411641	1	67797	protein_coding	Snrnp48	small nuclear ribonucleoprotein 48 (U11/U12) [Source:MGI Symbol;Acc:MGI:1915047]
ENSMUSG00000067288	3622.69	4.13344	2.04734	0.262198	7.80837	5.79316e-15	4.63013e-14	1430.29	1391.68	4764.35	6904.45	17	34038001	34043536	-1	54127	protein_coding	Rps28	ribosomal protein S28 [Source:MGI Symbol;Acc:MGI:1859516]
ENSMUSG00000086638	8.25804	4.12124	2.04308	1.02753	1.98833	0.0467747	0.0801168	3.82576	2.70492	18.2892	8.21225	2	156556460	156562829	-1	74846	lncRNA	4930405A21Rik	RIKEN cDNA 4930405A21 gene [Source:MGI Symbol;Acc:MGI:1922096]
ENSMUSG00000046807	646.848	4.12035	2.04277	0.184553	11.0687	1.77904e-28	4.23724e-27	244.848	261.025	1081.68	999.842	10	75385957	75396164	-1	192734	protein_coding	Lrrc75b	leucine rich repeat containing 75B [Source:MGI Symbol;Acc:MGI:2143657]
ENSMUSG00000032066	46.3355	4.1164	2.04138	0.435267	4.68996	2.73263e-06	9.98947e-06	19.1288	16.9057	69.2379	80.0695	9	50444387	50466481	-1	170752	protein_coding	Bco2	beta-carotene oxygenase 2 [Source:MGI Symbol;Acc:MGI:2177469]
ENSMUSG00000060143	1224.76	4.11439	2.04068	0.240532	8.484	2.17574e-17	2.05694e-16	550.909	406.414	1968.71	1972.99	14	105919259	105919665	1		lncRNA	Gm10076	predicted gene 10076 [Source:MGI Symbol;Acc:MGI:3704451]
ENSMUSG00000056947	337.335	4.11144	2.03964	0.214727	9.49879	2.12343e-21	2.74832e-20	137.727	125.779	521.244	564.592	3	55689931	55692422	1	17116	protein_coding	Mab21l1	mab-21-like 1 [Source:MGI Symbol;Acc:MGI:1333773]
ENSMUSG00000057858	230.302	4.11054	2.03933	0.22968	8.879	6.74665e-19	7.19602e-18	92.3647	87.9098	377.542	363.392	19	60187018	60215133	-1	76539	protein_coding	Fam204a	family with sequence similarity 204, member A [Source:MGI Symbol;Acc:MGI:1289174]
ENSMUSG00000026879	5071.26	4.10529	2.03748	0.228194	8.92874	4.30882e-19	4.67102e-18	2250.09	1723.03	8627.3	7684.62	2	35146392	35197904	1	227753	protein_coding	Gsn	gelsolin [Source:MGI Symbol;Acc:MGI:95851]
ENSMUSG00000020475	1044.39	4.10383	2.03697	0.244825	8.32012	8.78767e-17	7.94265e-16	470.568	347.582	1737.48	1621.92	11	5751640	5753733	-1	56012	protein_coding	Pgam2	phosphoglycerate mutase 2 [Source:MGI Symbol;Acc:MGI:1933118]
ENSMUSG00000027366	784.91	4.10213	2.03637	0.183222	11.1142	1.06987e-28	2.61431e-27	289.665	325.943	1244.98	1279.06	2	126732311	126775155	-1	66552	protein_coding	Sppl2a	signal peptide peptidase like 2A [Source:MGI Symbol;Acc:MGI:1913802]
ENSMUSG00000120053	9.59765	4.10204	2.03634	0.963931	2.11254	0.0346402	0.061622	2.18615	5.40984	14.3701	16.4245	5	121848832	121849569	-1		lncRNA		novel transcript
ENSMUSG00000028871	1026.54	4.1008	2.03591	0.168827	12.0591	1.73632e-33	6.23647e-32	392.96	411.824	1591.16	1710.2	4	124880223	124902892	1	192199	protein_coding	Rspo1	R-spondin 1 [Source:MGI Symbol;Acc:MGI:2183426]
ENSMUSG00000028797	1730.21	4.09992	2.0356	0.159235	12.7836	2.02426e-37	9.94725e-36	659.123	698.545	2867.49	2695.67	4	129494461	129517852	1	76799	protein_coding	Tmem234	transmembrane protein 234 [Source:MGI Symbol;Acc:MGI:1924049]
ENSMUSG00000002055	774.984	4.09894	2.03525	0.21802	9.33518	1.00824e-20	1.23948e-19	338.306	269.139	1246.28	1246.21	11	78192355	78213283	1	54141	protein_coding	Spag5	sperm associated antigen 5 [Source:MGI Symbol;Acc:MGI:1927470]
ENSMUSG00000121084	115.528	4.09859	2.03513	0.382706	5.31773	1.05068e-07	4.49004e-07	46.4556	44.6311	227.309	143.714	8	117882952	117884572	-1		lncRNA		novel transcript
ENSMUSG00000038618	108.093	4.09803	2.03493	0.451981	4.50225	6.72376e-06	2.3499e-05	43.7229	40.5738	120.186	227.89	7	140795773	140798571	1	66985	protein_coding	Rassf7	Ras association (RalGDS/AF-6) domain family (N-terminal) member 7 [Source:MGI Symbol;Acc:MGI:1914235]
ENSMUSG00000019433	2575.21	4.09592	2.03419	0.164627	12.3563	4.50137e-35	1.82163e-33	1069.57	951.455	4177.79	4102.02	8	84379306	84391323	1	67903	protein_coding	Gipc1	GIPC PDZ domain containing family, member 1 [Source:MGI Symbol;Acc:MGI:1926252]
ENSMUSG00000031429	377.629	4.09474	2.03377	0.196357	10.3575	3.8685e-25	6.99655e-24	147.018	149.447	602.239	611.813	X	139849178	139857477	-1	53380	protein_coding	Psmd10	proteasome (prosome, macropain) 26S subunit, non-ATPase, 10 [Source:MGI Symbol;Acc:MGI:1858898]
ENSMUSG00000027303	3610.69	4.08845	2.03155	0.152116	13.3553	1.10348e-40	7.17744e-39	1448.32	1390.33	6019.78	5584.33	2	130292198	130398044	1	19262	protein_coding	Ptpra	protein tyrosine phosphatase, receptor type, A [Source:MGI Symbol;Acc:MGI:97808]
ENSMUSG00000025779	15.0373	4.08665	2.03092	0.774282	2.62297	0.00871668	0.0181255	4.37229	7.43852	19.5956	28.7429	1	16758275	16779835	1	17087	protein_coding	Ly96	lymphocyte antigen 96 [Source:MGI Symbol;Acc:MGI:1341909]
ENSMUSG00000036526	34.7025	4.08413	2.03003	0.521781	3.89057	0.000100007	0.000298337	12.0238	15.5533	64.0124	47.2205	5	140858745	140986337	-1	108723	protein_coding	Card11	caspase recruitment domain family, member 11 [Source:MGI Symbol;Acc:MGI:1916978]
ENSMUSG00000063488	50.0232	4.08344	2.02978	0.45464	4.4646	8.02186e-06	2.77216e-05	20.7684	18.2582	66.6251	94.4409	9	122714750	122727683	1	382118	protein_coding	Zkscan7	zinc finger with KRAB and SCAN domains 7 [Source:MGI Symbol;Acc:MGI:3040678]
ENSMUSG00000086567	186.133	4.08227	2.02937	0.370124	5.48294	4.18304e-08	1.84746e-07	80.8874	64.918	231.228	367.498	13	54647518	54647902	-1		processed_pseudogene	Gm2830	predicted gene 2830 [Source:MGI Symbol;Acc:MGI:3781002]
ENSMUSG00000042529	924.988	4.08134	2.02904	0.200082	10.141	3.63179e-24	5.98176e-23	356.342	372.602	1615.99	1355.02	11	60913390	60961957	1	16515	protein_coding	Kcnj12	potassium inwardly-rectifying channel, subfamily J, member 12 [Source:MGI Symbol;Acc:MGI:108495]
ENSMUSG00000120875	74.9232	4.07812	2.02791	0.358874	5.65074	1.59757e-08	7.36296e-08	31.6991	27.0492	113.655	127.29	15	36726918	36728863	1		lncRNA		novel transcript
ENSMUSG00000074466	104.948	4.06448	2.02307	0.300955	6.72216	1.79052e-11	1.07329e-10	40.9903	41.9262	168.522	168.351	3	89296640	89306097	1	545539	lncRNA	Gm15417	predicted gene 15417 [Source:MGI Symbol;Acc:MGI:3642531]
ENSMUSG00000018042	3009.11	4.06429	2.023	0.176905	11.4355	2.77892e-30	7.70645e-29	1266.33	1110.37	5032.16	4627.6	15	83037695	83056793	-1	109754	protein_coding	Cyb5r3	cytochrome b5 reductase 3 [Source:MGI Symbol;Acc:MGI:94893]
ENSMUSG00000039682	1234.94	4.06105	2.02185	0.170486	11.8594	1.9242e-32	6.35023e-31	512.652	463.217	2019.66	1944.25	5	45650716	45670033	1	66988	protein_coding	Lap3	leucine aminopeptidase 3 [Source:MGI Symbol;Acc:MGI:1914238]
ENSMUSG00000005233	11.9778	4.05634	2.02018	0.99399	2.03239	0.0421139	0.073192	4.91883	4.73361	30.0466	8.21225	2	69024239	69036538	-1	66442	protein_coding	Spc25	SPC25, NDC80 kinetochore complex component, homolog (S. cerevisiae) [Source:MGI Symbol;Acc:MGI:1913692]
ENSMUSG00000081049	13.3206	4.05558	2.01991	0.89063	2.26796	0.0233319	0.043518	7.65152	2.70492	18.2892	24.6368	X	78238653	78239054	1		processed_pseudogene	Rps24-ps3	ribosomal protein S24, pseudogene 3 [Source:MGI Symbol;Acc:MGI:3644407]
ENSMUSG00000006546	202136	4.05087	2.01823	0.232755	8.67105	4.28148e-18	4.29035e-17	91717.1	68362.1	309394	339070	1	74929093	74932302	-1	12958	protein_coding	Cryba2	crystallin, beta A2 [Source:MGI Symbol;Acc:MGI:104336]
ENSMUSG00000024515	691.336	4.044	2.01578	0.197689	10.1968	2.04995e-24	3.45593e-23	280.92	267.787	1190.11	1026.53	18	73772080	73836851	-1	17128	protein_coding	Smad4	SMAD family member 4 [Source:MGI Symbol;Acc:MGI:894293]
ENSMUSG00000038754	44.6085	4.04378	2.0157	0.46438	4.34064	1.42071e-05	4.73489e-05	20.2219	14.877	65.3187	78.0164	19	46120336	46124133	1	12686	protein_coding	Elovl3	elongation of very long chain fatty acids (FEN1/Elo2, SUR4/Elo3, yeast)-like 3 [Source:MGI Symbol;Acc:MGI:1195976]
ENSMUSG00000051029	21.7014	4.04294	2.0154	0.642304	3.13777	0.00170237	0.00409775	6.55844	10.8197	36.5785	32.849	13	33262558	33278363	1	282663	protein_coding	Serpinb1b	serine (or cysteine) peptidase inhibitor, clade B, member 1b [Source:MGI Symbol;Acc:MGI:2445361]
ENSMUSG00000079051	11.4539	4.04007	2.01438	0.84748	2.3769	0.0174586	0.0336765	3.82576	5.40984	22.2084	14.3714	2	128866993	128890092	-1	668894	protein_coding	Vinac1	vinculin/alpha-catenin family member 1 [Source:MGI Symbol;Acc:MGI:3649276]
ENSMUSG00000038816	658.39	4.03907	2.01402	0.274479	7.33761	2.17448e-13	1.53857e-12	302.781	219.775	1152.22	958.78	4	56810935	56865188	-1	54366	protein_coding	Ctnnal1	catenin (cadherin associated protein), alpha-like 1 [Source:MGI Symbol;Acc:MGI:1859649]
ENSMUSG00000015843	507.318	4.03725	2.01337	0.194102	10.3728	3.29829e-25	5.98949e-24	202.219	200.164	770.761	856.127	1	167425953	167467192	1	20183	protein_coding	Rxrg	retinoid X receptor gamma [Source:MGI Symbol;Acc:MGI:98216]
ENSMUSG00000031146	248.084	4.03534	2.01269	0.229429	8.77259	1.74597e-18	1.80312e-17	100.016	96.7008	378.849	416.772	X	7534180	7537629	-1	18824	protein_coding	Plp2	proteolipid protein 2 [Source:MGI Symbol;Acc:MGI:1298382]
ENSMUSG00000058546	727.125	4.03283	2.01179	0.28567	7.04237	1.88997e-12	1.2222e-11	280.373	296.865	939.284	1391.98	11	78071758	78074410	-1	108168140	protein_coding	Rpl23a	ribosomal protein L23A [Source:MGI Symbol;Acc:MGI:3040672]
ENSMUSG00000033501	359557	4.03272	2.01175	0.219784	9.15333	5.52047e-20	6.43707e-19	161175	124599	547457	604995	16	22623953	22630327	-1	12970	protein_coding	Crygs	crystallin, gamma S [Source:MGI Symbol;Acc:MGI:1298216]
ENSMUSG00000049122	152.101	4.02844	2.01022	0.308738	6.51109	7.46084e-11	4.23657e-10	64.4913	56.8033	275.645	211.466	4	73931679	74120451	1	242506	protein_coding	Frmd3	FERM domain containing 3 [Source:MGI Symbol;Acc:MGI:2442466]
ENSMUSG00000015932	3114.72	4.02804	2.01008	0.152651	13.1678	1.34494e-39	7.99236e-38	1233.53	1244.94	5196.76	4783.64	2	143757240	143785244	1	56431	protein_coding	Dstn	destrin [Source:MGI Symbol;Acc:MGI:1929270]
ENSMUSG00000094942	15.5396	4.02796	2.01005	0.833579	2.41135	0.0158936	0.0309717	7.10498	5.40984	35.2721	14.3714	13	62516142	62530991	-1	100041979	protein_coding	Gm3604	predicted gene 3604 [Source:MGI Symbol;Acc:MGI:3781781]
ENSMUSG00000066809	29.3489	4.02693	2.00968	0.549027	3.66044	0.000251783	0.000707674	12.0238	11.4959	54.8677	39.0082	9	25012700	25012777	-1		processed_pseudogene	Gm10180	predicted gene 10180 [Source:MGI Symbol;Acc:MGI:3701608]
ENSMUSG00000042647	83.4577	4.02523	2.00907	0.418936	4.79565	1.62145e-06	6.06883e-06	40.9903	25.0205	124.106	143.714	5	121734838	121757001	-1	338350	protein_coding	Acad12	acyl-Coenzyme A dehydrogenase family, member 12 [Source:MGI Symbol;Acc:MGI:2443320]
ENSMUSG00000027875	737.763	4.02392	2.0086	0.190026	10.5702	4.09824e-26	8.0115e-25	308.247	279.283	1238.44	1125.08	3	98187751	98218054	1	15360	protein_coding	Hmgcs2	3-hydroxy-3-methylglutaryl-Coenzyme A synthase 2 [Source:MGI Symbol;Acc:MGI:101939]
ENSMUSG00000062937	473.229	4.02299	2.00827	0.185577	10.8217	2.71603e-27	5.79733e-26	190.741	185.963	752.472	763.739	4	89055359	89099318	1	66902	protein_coding	Mtap	methylthioadenosine phosphorylase [Source:MGI Symbol;Acc:MGI:1914152]
ENSMUSG00000037730	246.972	4.02269	2.00816	0.253669	7.91648	2.4433e-15	1.99923e-14	91.8182	105.492	427.185	363.392	3	30656214	30674022	1	80732	protein_coding	Mynn	myoneurin [Source:MGI Symbol;Acc:MGI:1931415]
ENSMUSG00000061665	389.649	4.02086	2.0075	0.28416	7.0647	1.60959e-12	1.04732e-11	162.868	148.094	730.264	517.372	17	43103842	43187556	-1	12488	protein_coding	Cd2ap	CD2-associated protein [Source:MGI Symbol;Acc:MGI:1330281]
ENSMUSG00000031660	1099.78	4.01982	2.00713	0.167545	11.9796	4.54272e-33	1.58393e-31	439.962	436.844	1836.76	1685.56	8	89057667	89088822	-1	26992	protein_coding	Brd7	bromodomain containing 7 [Source:MGI Symbol;Acc:MGI:1349766]
ENSMUSG00000004268	816.288	4.01753	2.00631	0.218587	9.17854	4.36967e-20	5.13537e-19	344.865	304.979	1182.27	1433.04	6	124681048	124689141	-1	14791	protein_coding	Emg1	EMG1 N1-specific pseudouridine methyltransferase [Source:MGI Symbol;Acc:MGI:1315195]
ENSMUSG00000090093	76.3491	4.01681	2.00605	0.343646	5.83755	5.2974e-09	2.55955e-08	31.1526	29.7541	125.412	119.078	2	174971286	174983805	-1	100043761	protein_coding	Gm14399	predicted gene 14399 [Source:MGI Symbol;Acc:MGI:3650082]
ENSMUSG00000097354	23.8378	4.01614	2.00581	0.591051	3.39363	0.000689719	0.00178668	8.19805	10.8197	35.2721	41.0613	6	129185375	129215688	-1	76432	lncRNA	2310001H17Rik	RIKEN cDNA 2310001H17 gene [Source:MGI Symbol;Acc:MGI:1923682]
ENSMUSG00000028730	19.2957	4.01161	2.00418	0.721377	2.77827	0.00546489	0.011873	7.10498	8.11475	20.902	41.0613	4	118411748	118477974	-1	68625	protein_coding	Cfap57	cilia and flagella associated protein 57 [Source:MGI Symbol;Acc:MGI:2686209]
ENSMUSG00000113440	32.4289	4.01122	2.00404	0.742271	2.69988	0.00693654	0.0147111	19.6753	6.08606	58.7869	45.1674	13	23625992	23630105	-1		lncRNA	Gm46404	predicted gene, 46404 [Source:MGI Symbol;Acc:MGI:5826041]
ENSMUSG00000031821	33.8083	4.01111	2.004	0.509154	3.93595	8.28695e-05	0.000250259	15.303	11.4959	50.9486	57.4858	8	121305372	121316043	-1	272551	protein_coding	Gins2	GINS complex subunit 2 (Psf2 homolog) [Source:MGI Symbol;Acc:MGI:1921019]
ENSMUSG00000038274	4192.61	4.01079	2.00389	0.183497	10.9205	9.19701e-28	2.05891e-26	1681.15	1664.88	6121.67	7302.75	19	6107874	6109554	1	14109	protein_coding	Fau	Finkel-Biskis-Reilly murine sarcoma virus (FBR-MuSV) ubiquitously expressed (fox derived) [Source:MGI Symbol;Acc:MGI:102547]
ENSMUSG00000114172	24.3219	4.01055	2.0038	0.646347	3.10019	0.00193394	0.00459943	12.0238	7.43852	47.0295	30.7959	13	62787700	62791066	-1		processed_pseudogene	Gm36298	predicted gene, 36298 [Source:MGI Symbol;Acc:MGI:5595457]
ENSMUSG00000099966	47.6859	4.00947	2.00341	0.485994	4.1223	3.75114e-05	0.000118734	17.4892	20.9631	92.7526	59.5388	14	20691068	20694116	1		lncRNA	2810402E24Rik	RIKEN cDNA 2810402E24 gene [Source:MGI Symbol;Acc:MGI:1913715]
ENSMUSG00000111246	15.4894	4.00659	2.00237	0.883964	2.26522	0.0234991	0.0437705	8.74459	3.38115	16.9829	32.849	9	31189317	31192288	-1		lncRNA	4930517E14Rik	Riken cDNA 4930517E14 gene [Source:MGI Symbol;Acc:MGI:5608878]
ENSMUSG00000120224	128.063	4.00243	2.00088	0.300508	6.65831	2.76999e-11	1.63413e-10	55.7468	46.6598	216.858	192.988	15	86097932	86098611	-1	72146	lncRNA	2810001A02Rik	RIKEN cDNA 2810001A02 gene [Source:NCBI gene (formerly Entrezgene);Acc:72146]
ENSMUSG00000046364	6210.48	3.99882	1.99957	0.21848	9.15222	5.57769e-20	6.49955e-19	2646.33	2322.17	8782.76	11090.6	7	109118354	109121574	1	26451	protein_coding	Rpl27a	ribosomal protein L27A [Source:MGI Symbol;Acc:MGI:1347076]
ENSMUSG00000008683	4726.89	3.99139	1.99689	0.202283	9.87179	5.5169e-23	8.23025e-22	2020	1766.99	6875.45	8245.1	7	117703595	117715411	-1	267019	protein_coding	Rps15a	ribosomal protein S15A [Source:MGI Symbol;Acc:MGI:2389091]
ENSMUSG00000030602	390.814	3.98937	1.99616	0.210189	9.49697	2.16082e-21	2.79469e-20	157.949	154.857	585.256	665.192	7	28258244	28297610	-1	70584	protein_coding	Pak4	p21 (RAC1) activated kinase 4 [Source:MGI Symbol;Acc:MGI:1917834]
ENSMUSG00000105879	10.0752	3.9892	1.9961	0.914368	2.18304	0.029033	0.0527222	3.27922	4.73361	11.7574	20.5306	3	53599843	53600299	-1		processed_pseudogene	Gm6204	predicted gene 6204 [Source:MGI Symbol;Acc:MGI:3649038]
ENSMUSG00000028333	1911.95	3.98586	1.99489	0.182733	10.917	9.56272e-28	2.13277e-26	810.514	723.565	3233.28	2880.45	4	46450902	46472657	1	67628	protein_coding	Anp32b	acidic (leucine-rich) nuclear phosphoprotein 32 family, member B [Source:MGI Symbol;Acc:MGI:1914878]
ENSMUSG00000025586	1414.57	3.98511	1.99462	0.172328	11.5746	5.54563e-31	1.61818e-29	556.921	578.852	2389.36	2133.13	7	80996774	81105213	-1	12877	protein_coding	Cpeb1	cytoplasmic polyadenylation element binding protein 1 [Source:MGI Symbol;Acc:MGI:108442]
ENSMUSG00000022807	548.473	3.98058	1.99298	0.22727	8.76921	1.79919e-18	1.85595e-17	218.068	223.156	974.556	778.111	16	33005441	33063682	1	106326	protein_coding	Osbpl11	oxysterol binding protein-like 11 [Source:MGI Symbol;Acc:MGI:2146553]
ENSMUSG00000051043	236.029	3.97125	1.98959	0.256785	7.74808	9.32925e-15	7.32539e-14	86.3528	104.139	398.444	355.18	11	114741978	114763443	1	70355	protein_coding	Gprc5c	G protein-coupled receptor, family C, group 5, member C [Source:MGI Symbol;Acc:MGI:1917605]
ENSMUSG00000060224	87.7131	3.96887	1.98873	0.347743	5.71896	1.07177e-08	5.01064e-08	38.2576	32.459	152.846	127.29	19	42714297	42741214	-1	74580	protein_coding	Pyroxd2	pyridine nucleotide-disulphide oxidoreductase domain 2 [Source:MGI Symbol;Acc:MGI:1921830]
ENSMUSG00000068039	4332.22	3.96856	1.98861	0.14687	13.54	9.08449e-42	6.49977e-40	1790.45	1697.34	7084.47	6756.63	17	13134588	13143954	1	21454	protein_coding	Tcp1	t-complex protein 1 [Source:MGI Symbol;Acc:MGI:98535]
ENSMUSG00000093826	35.3777	3.96751	1.98823	0.480341	4.13922	3.48495e-05	0.0001107	14.21	14.2008	53.5614	59.5388	7	10390406	10390747	-1		processed_pseudogene	Gm6900	predicted gene 6900 [Source:MGI Symbol;Acc:MGI:3645052]
ENSMUSG00000048758	6628.87	3.96348	1.98677	0.203356	9.7699	1.51599e-22	2.15552e-21	2868.77	2472.29	9656.72	11517.7	9	106306653	106308767	1	19944	protein_coding	Rpl29	ribosomal protein L29 [Source:MGI Symbol;Acc:MGI:99687]
ENSMUSG00000012405	3760.59	3.96224	1.98632	0.188715	10.5255	6.5918e-26	1.27193e-24	1634.69	1395.74	5690.57	6321.38	14	4198305	4201873	1	66480	protein_coding	Rpl15	ribosomal protein L15 [Source:MGI Symbol;Acc:MGI:1913730]
ENSMUSG00000098024	11.0767	3.96022	1.98558	0.844844	2.35023	0.0187616	0.0359187	5.46537	3.38115	16.9829	18.4776	2	126517824	126525725	1		lncRNA	Gm27003	predicted gene, 27003 [Source:MGI Symbol;Acc:MGI:5504118]
ENSMUSG00000114133	25.92	3.96009	1.98553	0.568088	3.49512	0.000473857	0.00126638	12.0238	8.79098	41.804	41.0613	13	96215724	96217884	-1	70533	protein_coding	Btf3l4b	basic transcription factor 3 like 4B [Source:MGI Symbol;Acc:MGI:5012260]
ENSMUSG00000073658	279055	3.9576	1.98462	0.220314	9.00816	2.09552e-19	2.331e-18	126071	99081.8	414980	476087	1	65119378	65121447	-1	12965	protein_coding	Crygb	crystallin, gamma B [Source:MGI Symbol;Acc:MGI:88522]
ENSMUSG00000035305	187.221	3.95737	1.98454	0.305949	6.48653	8.78386e-11	4.95325e-10	79.7944	71.6803	344.883	252.527	4	99952988	100301962	1	26563	protein_coding	Ror1	receptor tyrosine kinase-like orphan receptor 1 [Source:MGI Symbol;Acc:MGI:1347520]
ENSMUSG00000107240	9.57594	3.95711	1.98445	0.993123	1.99819	0.0456962	0.0785854	3.82576	4.05738	22.2084	8.21225	5	115565277	115567534	-1		TEC	Gm43231	predicted gene 43231 [Source:MGI Symbol;Acc:MGI:5663368]
ENSMUSG00000044408	465.086	3.95708	1.98444	0.20796	9.54241	1.39547e-21	1.82863e-20	199.486	175.82	774.68	710.36	12	54692177	54703358	-1	104725	protein_coding	Sptssa	serine palmitoyltransferase, small subunit A [Source:MGI Symbol;Acc:MGI:1913399]
ENSMUSG00000021103	315.183	3.95483	1.98361	0.208059	9.53392	1.51451e-21	1.98027e-20	128.436	125.779	491.197	515.319	12	73170491	73320762	1	17420	protein_coding	Mnat1	menage a trois 1 [Source:MGI Symbol;Acc:MGI:106207]
ENSMUSG00000120362	9.22431	3.95093	1.98219	0.988509	2.00523	0.044938	0.0774515	2.18615	5.40984	16.9829	12.3184	19	33369166	33370245	1		lncRNA		novel transcript
ENSMUSG00000012848	7839.46	3.94864	1.98136	0.209759	9.44589	3.52394e-21	4.47994e-20	3393.99	2941.6	11254.4	13767.8	7	12656217	12660613	1	20103	protein_coding	Rps5	ribosomal protein S5 [Source:MGI Symbol;Acc:MGI:1097682]
ENSMUSG00000031274	2002.93	3.94793	1.9811	0.187458	10.5682	4.18432e-26	8.17084e-25	819.259	800.656	3472.34	2919.46	X	140258381	140472230	1	12830	protein_coding	Col4a5	collagen, type IV, alpha 5 [Source:MGI Symbol;Acc:MGI:88456]
ENSMUSG00000050912	669.366	3.94535	1.98015	0.223603	8.85565	8.32002e-19	8.7696e-18	301.688	239.385	1093.44	1042.96	9	7764042	7794334	1	71929	protein_coding	Tmem123	transmembrane protein 123 [Source:MGI Symbol;Acc:MGI:1919179]
ENSMUSG00000082127	16.5669	3.94098	1.97855	0.682881	2.89736	0.00376318	0.00845204	6.0119	7.43852	26.1275	26.6898	2	64305089	64305293	-1		processed_pseudogene	Gm13577	predicted gene 13577 [Source:MGI Symbol;Acc:MGI:3649301]
ENSMUSG00000040297	1134.89	3.9396	1.97805	0.179456	11.0225	2.9775e-28	6.92568e-27	461.824	457.807	1928.21	1691.72	1	161643683	161704251	-1	226551	protein_coding	Suco	SUN domain containing ossification factor [Source:MGI Symbol;Acc:MGI:2138346]
ENSMUSG00000042510	112.309	3.93937	1.97797	0.42378	4.66744	3.04977e-06	1.10967e-05	52.4675	37.8688	137.169	221.731	1	130659713	130672359	1	212439	protein_coding	AA986860	expressed sequence AA986860 [Source:MGI Symbol;Acc:MGI:2138143]
ENSMUSG00000046330	4986.62	3.93801	1.97747	0.215127	9.19211	3.85212e-20	4.54204e-19	2132.04	1906.29	7034.83	8873.34	1	72750449	72752972	1	19981	protein_coding	Rpl37a	ribosomal protein L37a [Source:MGI Symbol;Acc:MGI:98068]
ENSMUSG00000023826	150.641	3.93694	1.97708	0.284334	6.95336	3.56687e-12	2.25284e-11	62.8517	59.5082	262.581	217.625	17	11059271	12282248	1	50873	protein_coding	Prkn	parkin RBR E3 ubiquitin protein ligase [Source:MGI Symbol;Acc:MGI:1355296]
ENSMUSG00000000708	518.108	3.93418	1.97606	0.248076	7.96554	1.64501e-15	1.36413e-14	219.708	200.84	935.364	716.519	17	53873889	53979748	1	18519	protein_coding	Kat2b	K(lysine) acetyltransferase 2B [Source:MGI Symbol;Acc:MGI:1343094]
ENSMUSG00000041308	467.991	3.93289	1.97559	0.186091	10.6163	2.50345e-26	5.00326e-25	186.916	192.725	751.166	741.156	8	107662382	107746346	1	20650	protein_coding	Sntb2	syntrophin, basic 2 [Source:MGI Symbol;Acc:MGI:101771]
ENSMUSG00000097616	27.4857	3.93217	1.97533	0.578416	3.41506	0.000637685	0.00166418	12.5703	9.46721	36.5785	51.3266	6	13871522	14044384	1		lncRNA	1110019D14Rik	RIKEN cDNA 1110019D14 gene [Source:MGI Symbol;Acc:MGI:1923561]
ENSMUSG00000097101	19.4501	3.93188	1.97522	0.706306	2.79655	0.00516512	0.0112724	6.55844	9.46721	39.1912	22.5837	13	64396451	64419666	1	66503	lncRNA	1810034E14Rik	RIKEN cDNA 1810034E14 gene [Source:MGI Symbol;Acc:MGI:1913753]
ENSMUSG00000079339	128.412	3.93112	1.97494	0.820256	2.40771	0.0160527	0.0312545	58.4794	45.3074	58.7869	351.074	19	34570291	34579356	-1	667373	protein_coding	Ifit1bl1	interferon induced protein with tetratricpeptide repeats 1B like 1 [Source:MGI Symbol;Acc:MGI:3650685]
ENSMUSG00000061877	68.2318	3.92485	1.97264	0.370184	5.3288	9.88636e-08	4.23157e-07	26.2338	29.0779	100.591	117.025	7	81144023	81148029	-1	210321	protein_coding	BC048679	cDNA sequence BC048679 [Source:MGI Symbol;Acc:MGI:3510776]
ENSMUSG00000025260	953.187	3.92154	1.97142	0.184332	10.6949	1.07497e-26	2.19999e-25	408.81	365.164	1457.91	1580.86	X	150784841	150787438	1	15108	protein_coding	Hsd17b10	hydroxysteroid (17-beta) dehydrogenase 10 [Source:MGI Symbol;Acc:MGI:1333871]
ENSMUSG00000084846	10.506	3.9209	1.97118	0.868197	2.27044	0.0231812	0.0432639	4.37229	4.05738	13.0637	20.5306	3	94901721	94904661	-1		lncRNA	A730011C13Rik	RIKEN cDNA A730011C13 gene [Source:MGI Symbol;Acc:MGI:2442973]
ENSMUSG00000031273	1118.82	3.91	1.96717	0.167229	11.7634	6.02864e-32	1.89515e-30	466.742	444.959	1847.21	1716.36	X	139948399	140257072	-1	94216	protein_coding	Col4a6	collagen, type IV, alpha 6 [Source:MGI Symbol;Acc:MGI:2152695]
ENSMUSG00000079048	24.326	3.90618	1.96576	0.568684	3.45668	0.000546877	0.00144533	10.3842	9.46721	40.4976	36.9551	13	117843300	117856547	-1	71100	lncRNA	4933413L06Rik	RIKEN cDNA 4933413L06 gene [Source:MGI Symbol;Acc:MGI:1918350]
ENSMUSG00000053198	636.985	3.90543	1.96548	0.233895	8.40328	4.34176e-17	4.00728e-16	287.478	231.947	1088.21	940.303	7	27196813	27219639	1	19153	protein_coding	Prx	periaxin [Source:MGI Symbol;Acc:MGI:108176]
ENSMUSG00000031490	156.693	3.90523	1.96541	0.314995	6.23948	4.39037e-10	2.35064e-09	68.3171	58.832	214.245	285.376	8	27750357	27766702	1	13685	protein_coding	Eif4ebp1	eukaryotic translation initiation factor 4E binding protein 1 [Source:MGI Symbol;Acc:MGI:103267]
ENSMUSG00000046671	1660.29	3.90226	1.96431	0.152649	12.8682	6.79864e-38	3.4646e-36	691.369	663.381	2687.21	2599.18	4	134252861	134262698	-1	76824	protein_coding	Mtfr1l	mitochondrial fission regulator 1-like [Source:MGI Symbol;Acc:MGI:1924074]
ENSMUSG00000027883	476.868	3.90096	1.96383	0.24475	8.02381	1.02514e-15	8.62899e-15	207.684	181.906	846.531	671.352	3	108585954	108629625	-1	76123	protein_coding	Gpsm2	G-protein signalling modulator 2 (AGS3-like, C. elegans) [Source:MGI Symbol;Acc:MGI:1923373]
ENSMUSG00000028187	360.267	3.89561	1.96185	0.244321	8.02981	9.76268e-16	8.22926e-15	161.775	131.865	535.614	611.813	3	146211711	146227184	-1	70285	protein_coding	Rpf1	ribosome production factor 1 homolog [Source:MGI Symbol;Acc:MGI:1917535]
ENSMUSG00000033308	76.4367	3.89383	1.96119	0.484127	4.05098	5.10031e-05	0.000158687	32.2457	29.7541	83.608	160.139	3	118355778	119226573	1	99586	protein_coding	Dpyd	dihydropyrimidine dehydrogenase [Source:MGI Symbol;Acc:MGI:2139667]
ENSMUSG00000005397	6108.97	3.89303	1.96089	0.164558	11.9161	9.75389e-33	3.29185e-31	2568.18	2426.31	10292.9	9148.45	13	13612136	13686854	1	18073	protein_coding	Nid1	nidogen 1 [Source:MGI Symbol;Acc:MGI:97342]
ENSMUSG00000108801	9.66944	3.89277	1.9608	0.872315	2.24781	0.0245884	0.0455057	3.82576	4.05738	14.3701	16.4245	7	127291102	127300814	1		lncRNA	Gm39090	predicted gene, 39090 [Source:MGI Symbol;Acc:MGI:5621975]
ENSMUSG00000110159	9.06629	3.88829	1.95914	0.945184	2.07276	0.038195	0.0671774	3.27922	4.05738	10.451	18.4776	7	132439427	132441952	-1		TEC	Gm45501	predicted gene 45501 [Source:MGI Symbol;Acc:MGI:5791337]
ENSMUSG00000105265	1056.77	3.88827	1.95913	0.159088	12.3147	7.54768e-35	2.98685e-33	436.136	428.729	1707.43	1654.77	3	34158419	34736768	1	320478	lncRNA	Sox2ot	SOX2 overlapping transcript (non-protein coding) [Source:MGI Symbol;Acc:MGI:2444112]
ENSMUSG00000045414	975.298	3.88771	1.95892	0.228106	8.58777	8.86714e-18	8.61524e-17	440.509	357.725	1676.08	1426.88	9	94399917	94420134	-1	68861	protein_coding	Dipk2a	divergent protein kinase domain 2A [Source:MGI Symbol;Acc:MGI:1916111]
ENSMUSG00000032305	605.043	3.88503	1.95793	0.198994	9.83911	7.63853e-23	1.1236e-21	265.617	229.242	941.896	983.417	9	57444811	57450467	1	78323	protein_coding	Fam219b	family with sequence similarity 219, member B [Source:MGI Symbol;Acc:MGI:1925573]
ENSMUSG00000041841	5875.16	3.88318	1.95724	0.220671	8.86947	7.3495e-19	7.80181e-18	2446.85	2364.77	8089.07	10600	15	5146127	5148622	1	100502825	protein_coding	Rpl37	ribosomal protein L37 [Source:MGI Symbol;Acc:MGI:1914531]
ENSMUSG00000031465	19.4571	3.88296	1.95716	0.700616	2.79348	0.00521441	0.0113703	9.29113	6.76229	39.1912	22.5837	8	18740279	18791578	-1	11601	protein_coding	Angpt2	angiopoietin 2 [Source:MGI Symbol;Acc:MGI:1202890]
ENSMUSG00000015619	48.7669	3.88247	1.95697	0.47783	4.09555	4.21167e-05	0.000132491	24.0476	15.5533	69.2379	86.2287	2	9861889	9894845	-1	14462	protein_coding	Gata3	GATA binding protein 3 [Source:MGI Symbol;Acc:MGI:95663]
ENSMUSG00000090136	8.59568	3.87858	1.95553	0.99594	1.9635	0.0495881	0.0842332	4.91883	2.02869	13.0637	14.3714	9	37164218	37164661	1		transcribed_processed_pseudogene	Gm10177	predicted gene 10177 [Source:MGI Symbol;Acc:MGI:3704330]
ENSMUSG00000013698	12932.7	3.87692	1.95491	0.143023	13.6685	1.56525e-42	1.18634e-40	5457.17	5150.16	21011.7	20111.8	1	172024295	172034371	-1	18611	protein_coding	Pea15a	proliferation and apoptosis adaptor protein 15A [Source:MGI Symbol;Acc:MGI:104799]
ENSMUSG00000024026	1738.16	3.87302	1.95346	0.154099	12.6766	7.96681e-37	3.70136e-35	726.347	699.897	2691.13	2835.28	17	30803910	30845845	-1	109801	protein_coding	Glo1	glyoxalase 1 [Source:MGI Symbol;Acc:MGI:95742]
ENSMUSG00000025491	103.575	3.87178	1.953	0.969812	2.01379	0.0440317	0.0761108	56.2933	28.4016	33.9657	295.641	7	140547134	140549738	1	68713	protein_coding	Ifitm1	interferon induced transmembrane protein 1 [Source:MGI Symbol;Acc:MGI:1915963]
ENSMUSG00000025967	4131.75	3.86898	1.95195	0.203694	9.58279	9.44596e-22	1.26372e-20	1746.73	1646.62	5847.33	7286.32	1	63215984	63219645	1	55949	protein_coding	Eef1b2	eukaryotic translation elongation factor 1 beta 2 [Source:MGI Symbol;Acc:MGI:1929520]
ENSMUSG00000113555	73.9259	3.8689	1.95192	0.387537	5.03674	4.73527e-07	1.88683e-06	35.5249	25.0205	120.186	114.972	12	86892552	86893241	-1		processed_pseudogene	Gm10095	predicted gene 10095 [Source:MGI Symbol;Acc:MGI:3642130]
ENSMUSG00000028977	489.453	3.8689	1.95192	0.33601	5.80912	6.28008e-09	3.00986e-08	203.312	199.488	971.943	583.07	4	148888886	149039346	1	69743	protein_coding	Casz1	castor zinc finger 1 [Source:MGI Symbol;Acc:MGI:1196251]
ENSMUSG00000031232	351.207	3.86692	1.95119	0.238367	8.18563	2.70885e-16	2.36357e-15	153.03	135.922	608.771	507.107	X	105011690	105055512	-1	67075	protein_coding	Magt1	magnesium transporter 1 [Source:MGI Symbol;Acc:MGI:1914325]
ENSMUSG00000037211	381.384	3.85927	1.94833	0.202534	9.61974	6.5997e-22	8.92282e-21	157.403	156.885	632.285	578.964	3	37694096	37698747	1	24063	protein_coding	Spry1	sprouty RTK signaling antagonist 1 [Source:MGI Symbol;Acc:MGI:1345139]
ENSMUSG00000027167	267.172	3.84498	1.94298	0.215728	9.00661	2.12518e-19	2.36252e-18	110.4	110.225	427.185	420.878	2	105531372	105734909	-1	77766	protein_coding	Elp4	elongator acetyltransferase complex subunit 4 [Source:MGI Symbol;Acc:MGI:1925016]
ENSMUSG00000121503	25.0875	3.84441	1.94276	0.564683	3.44045	0.000580755	0.00152832	9.83766	10.8197	36.5785	43.1143	17	34193608	34197811	-1	630499	lncRNA	H2-K2	histocompatibility 2, K region locus 2 [Source:NCBI gene (formerly Entrezgene);Acc:630499]
ENSMUSG00000106535	18.1831	3.84332	1.94235	0.740909	2.62158	0.00875239	0.0181913	4.91883	10.1434	24.8211	32.849	5	4123571	4125457	1		lncRNA	Gm43031	predicted gene 43031 [Source:MGI Symbol;Acc:MGI:5663168]
ENSMUSG00000038836	124.205	3.84327	1.94233	0.300489	6.46391	1.02034e-10	5.73383e-10	56.2933	45.9836	193.343	201.2	6	34757367	34836394	1	76223	protein_coding	Agbl3	ATP/GTP binding protein-like 3 [Source:MGI Symbol;Acc:MGI:1923473]
ENSMUSG00000031077	90.1735	3.84243	1.94202	0.388772	4.99526	5.87568e-07	2.31698e-06	44.2695	29.7541	130.637	156.033	7	144131055	144136200	-1	14082	protein_coding	Fadd	Fas (TNFRSF6)-associated via death domain [Source:MGI Symbol;Acc:MGI:109324]
ENSMUSG00000079641	2159.87	3.84069	1.94136	0.256225	7.5768	3.54175e-14	2.63744e-13	923.647	860.164	2843.98	4011.69	X	36346173	36349055	-1	67248	protein_coding	Rpl39	ribosomal protein L39 [Source:MGI Symbol;Acc:MGI:1914498]
ENSMUSG00000120172	20.068	3.84048	1.94129	0.662324	2.93102	0.00337846	0.00765622	7.65152	8.79098	24.8211	39.0082	9	59394030	59395219	1		lncRNA		novel transcript
ENSMUSG00000017778	2406.95	3.83874	1.94063	0.19884	9.75976	1.67558e-22	2.37677e-21	1002.9	985.942	3424.01	4214.94	13	86192935	86195023	-1	12867	protein_coding	Cox7c	cytochrome c oxidase subunit 7C [Source:MGI Symbol;Acc:MGI:103226]
ENSMUSG00000059182	515.198	3.83691	1.93994	0.196645	9.86524	5.88954e-23	8.76424e-22	225.72	200.164	832.161	802.748	6	51834402	51989529	-1	54353	protein_coding	Skap2	src family associated phosphoprotein 2 [Source:MGI Symbol;Acc:MGI:1889206]
ENSMUSG00000085218	28.7896	3.83534	1.93936	0.639579	3.03224	0.00242745	0.00567431	12.0238	11.4959	30.0466	61.5919	2	106473257	106480752	-1	102640562	lncRNA	BB218582	expressed sequence BB218582 [Source:MGI Symbol;Acc:MGI:2139448]
ENSMUSG00000008668	8743.67	3.8346	1.93907	0.203107	9.54704	1.33453e-21	1.7565e-20	3868.93	3364.24	12596.1	15145.4	17	34170973	34174975	-1	20084	protein_coding	Rps18	ribosomal protein S18 [Source:MGI Symbol;Acc:MGI:98146]
ENSMUSG00000070883	43.8372	3.83341	1.93863	0.511749	3.78824	0.00015172	0.000440985	22.408	13.5246	61.3996	78.0164	2	69588377	69619919	-1	75051	protein_coding	Ccdc173	coiled-coil domain containing 173 [Source:MGI Symbol;Acc:MGI:1923100]
ENSMUSG00000082674	10.1002	3.83268	1.93835	0.866783	2.23626	0.0253346	0.0467367	4.91883	3.38115	15.6765	16.4245	4	27867149	27867655	-1		processed_pseudogene	Gm11914	predicted gene 11914 [Source:MGI Symbol;Acc:MGI:3649889]
ENSMUSG00000047935	1358.42	3.82831	1.93671	0.199064	9.72907	2.26661e-22	3.16878e-21	560.2	566.004	2363.23	1944.25	8	12435771	12486768	1	434280	lncRNA	Sox1ot	Sox1 overlapping transcript [Source:MGI Symbol;Acc:MGI:3645522]
ENSMUSG00000120617	27.4032	3.82678	1.93613	0.588668	3.28901	0.00100541	0.00252795	13.6634	8.79098	37.8849	49.2735	8	12373797	12378981	1		lncRNA		novel transcript
ENSMUSG00000045838	272.978	3.82634	1.93596	0.261797	7.3949	1.41517e-13	1.01578e-12	112.587	114.283	487.278	377.764	2	118584639	118593142	-1	214239	protein_coding	Ccdc9b	coiled-coil domain containing 9B [Source:MGI Symbol;Acc:MGI:2685199]
ENSMUSG00000006611	271.98	3.82604	1.93585	0.234741	8.24677	1.62739e-16	1.44105e-15	120.785	104.139	415.427	447.568	13	23886017	23894837	-1	15216	protein_coding	Hfe	homeostatic iron regulator [Source:MGI Symbol;Acc:MGI:109191]
ENSMUSG00000086322	72.545	3.82491	1.93543	0.518102	3.73561	0.000187262	0.000536015	30.6061	29.0779	74.4634	156.033	4	133970973	133973184	1		protein_coding	E130218I03Rik	RIKEN cDNA E130218I03 gene [Source:MGI Symbol;Acc:MGI:3528958]
ENSMUSG00000010080	106.353	3.82286	1.93465	0.398252	4.85787	1.18657e-06	4.51291e-06	49.7348	37.8688	134.557	203.253	11	94380425	94390800	-1	71889	protein_coding	Epn3	epsin 3 [Source:MGI Symbol;Acc:MGI:1919139]
ENSMUSG00000040852	253.073	3.82194	1.9343	0.301206	6.42186	1.34619e-10	7.49899e-10	92.3647	118.34	454.618	346.968	17	84819323	84929566	1	213556	protein_coding	Plekhh2	pleckstrin homology domain containing, family H (with MyTH4 domain) member 2 [Source:MGI Symbol;Acc:MGI:2146813]
ENSMUSG00000086583	72.4948	3.82106	1.93397	0.394408	4.90348	9.41526e-07	3.62485e-06	26.2338	33.8115	100.591	129.343	7	114304452	114305471	-1		transcribed_processed_pseudogene	Gm15500	predicted pseudogene 15500 [Source:MGI Symbol;Acc:MGI:3782947]
ENSMUSG00000097729	216.753	3.82104	1.93396	0.314474	6.14984	7.75607e-10	4.05533e-09	82.5271	98.0533	401.057	285.376	12	80167320	80179640	-1		lncRNA	2310015A10Rik	RIKEN cDNA 2310015A10 gene [Source:MGI Symbol;Acc:MGI:1916798]
ENSMUSG00000081051	90.016	3.82071	1.93384	0.323965	5.96929	2.38293e-09	1.19227e-08	39.3506	35.1639	139.782	145.767	1	95426346	95426876	1		processed_pseudogene	Gm15427	predicted pseudogene 15427 [Source:MGI Symbol;Acc:MGI:3642341]
ENSMUSG00000017404	3530.42	3.81916	1.93325	0.248691	7.77373	7.62106e-15	6.03443e-14	1499.15	1430.23	4667.68	6524.63	11	97917536	97921318	1	19921	protein_coding	Rpl19	ribosomal protein L19 [Source:MGI Symbol;Acc:MGI:98020]
ENSMUSG00000021213	18.8798	3.81684	1.93238	0.765886	2.52306	0.0116338	0.0234445	5.46537	10.1434	20.902	39.0082	13	4241149	4255595	1	27384	protein_coding	Akr1c13	aldo-keto reductase family 1, member C13 [Source:MGI Symbol;Acc:MGI:1351662]
ENSMUSG00000021720	1013.33	3.80918	1.92948	0.228454	8.44582	3.01924e-17	2.81571e-16	477.127	365.164	1605.53	1605.5	13	105266509	105431323	-1	71816	protein_coding	Rnf180	ring finger protein 180 [Source:MGI Symbol;Acc:MGI:1919066]
ENSMUSG00000029484	700.482	3.80917	1.92948	0.285103	6.76766	1.30877e-11	7.96531e-11	335.574	246.148	971.943	1248.26	5	96941198	96993825	1	11745	protein_coding	Anxa3	annexin A3 [Source:MGI Symbol;Acc:MGI:1201378]
ENSMUSG00000102411	14.8006	3.80801	1.92904	0.736654	2.61864	0.00882799	0.0183356	4.91883	7.43852	22.2084	24.6368	9	72635422	72638170	1		TEC	Gm36936	predicted gene, 36936 [Source:MGI Symbol;Acc:MGI:5610164]
ENSMUSG00000028173	1450.24	3.80111	1.92642	0.160466	12.0052	3.33827e-33	1.17542e-31	618.133	590.348	2371.07	2221.41	3	159545309	159644300	1	68151	protein_coding	Wls	wntless WNT ligand secretion mediator [Source:MGI Symbol;Acc:MGI:1915401]
ENSMUSG00000097140	9.26367	3.80035	1.92613	0.905489	2.12718	0.0334055	0.0596748	4.37229	3.38115	16.9829	12.3184	5	110034097	110039003	1		lncRNA	Gm26779	predicted gene, 26779 [Source:MGI Symbol;Acc:MGI:5477273]
ENSMUSG00000054256	945.067	3.79754	1.92506	0.235251	8.18302	2.76819e-16	2.41065e-15	397.879	390.861	1702.21	1289.32	5	115567658	115593757	1	17690	protein_coding	Msi1	musashi RNA-binding protein 1 [Source:MGI Symbol;Acc:MGI:107376]
ENSMUSG00000005968	302.696	3.79725	1.92495	0.254609	7.56043	4.01735e-14	2.9792e-13	130.622	121.045	423.265	535.849	3	94520064	94566179	-1	22156	protein_coding	Tuft1	tuftelin 1 [Source:MGI Symbol;Acc:MGI:109572]
ENSMUSG00000040270	162.669	3.79638	1.92463	0.264575	7.27442	3.47917e-13	2.40887e-12	63.3983	72.3565	252.13	262.792	4	32238804	32586108	1	12014	protein_coding	Bach2	BTB and CNC homology, basic leucine zipper transcription factor 2 [Source:MGI Symbol;Acc:MGI:894679]
ENSMUSG00000049517	6187.75	3.79488	1.92405	0.201087	9.56825	1.08729e-21	1.44491e-20	2670.38	2490.55	8754.02	10836.1	13	91071077	91073069	1	66475	protein_coding	Rps23	ribosomal protein S23 [Source:MGI Symbol;Acc:MGI:1913725]
ENSMUSG00000027168	1205.27	3.79252	1.92316	0.17072	11.265	1.95441e-29	5.00122e-28	527.955	477.418	1869.42	1946.3	2	105499245	105527709	1	18508	protein_coding	Pax6	paired box 6 [Source:MGI Symbol;Acc:MGI:97490]
ENSMUSG00000057143	67.6153	3.79111	1.92262	0.408879	4.70217	2.57407e-06	9.43104e-06	22.9545	33.8115	111.042	102.653	7	103987961	104002569	-1	319236	protein_coding	Trim12c	tripartite motif-containing 12C [Source:MGI Symbol;Acc:MGI:4821183]
ENSMUSG00000003282	38.56	3.79095	1.92256	0.52719	3.6468	0.000265522	0.000742557	12.5703	19.6107	52.255	69.8041	4	3900996	3938423	-1	56711	protein_coding	Plag1	pleiomorphic adenoma gene 1 [Source:MGI Symbol;Acc:MGI:1891916]
ENSMUSG00000020476	5186.48	3.78926	1.92192	0.189342	10.1505	3.29728e-24	5.46604e-23	2363.77	1967.15	7944.07	8470.94	11	5738488	5750962	1	13169	protein_coding	Dbnl	drebrin-like [Source:MGI Symbol;Acc:MGI:700006]
ENSMUSG00000037795	135.377	3.78461	1.92015	0.317748	6.04299	1.51286e-09	7.70299e-09	53.5606	60.1844	242.986	184.776	5	65920864	65987451	1	333789	protein_coding	N4bp2	NEDD4 binding protein 2 [Source:MGI Symbol;Acc:MGI:2684414]
ENSMUSG00000037523	235.745	3.78319	1.9196	0.226794	8.4641	2.58145e-17	2.42385e-16	101.656	95.3483	372.317	373.657	2	131075983	131089945	1	228607	protein_coding	Mavs	mitochondrial antiviral signaling protein [Source:MGI Symbol;Acc:MGI:2444773]
ENSMUSG00000007837	126.023	3.78211	1.91919	0.287835	6.66768	2.59871e-11	1.53765e-10	53.5606	52.0697	211.633	186.829	7	44703008	44712101	-1	65116	protein_coding	Prrg2	proline-rich Gla (G-carboxyglutamic acid) polypeptide 2 [Source:MGI Symbol;Acc:MGI:1929596]
ENSMUSG00000025809	1616.98	3.78211	1.91919	0.180894	10.6095	2.69249e-26	5.35118e-25	720.882	631.598	2655.86	2459.57	8	129412135	129459681	1	16412	protein_coding	Itgb1	integrin beta 1 (fibronectin receptor beta) [Source:MGI Symbol;Acc:MGI:96610]
ENSMUSG00000028551	176.976	3.78161	1.919	0.318011	6.03439	1.59566e-09	8.10149e-09	87.4459	60.1844	276.951	283.323	4	109518073	109524386	-1	12580	protein_coding	Cdkn2c	cyclin dependent kinase inhibitor 2C [Source:MGI Symbol;Acc:MGI:105388]
ENSMUSG00000118084	45.4539	3.78151	1.91896	0.472136	4.06443	4.815e-05	0.00015015	15.303	22.9918	75.7697	67.7511	17	34200468	34201751	1		lncRNA	AA388235	expressed sequence AA388235 [Source:MGI Symbol;Acc:MGI:3035178]
ENSMUSG00000097626	23.773	3.78113	1.91882	0.675079	2.84236	0.00447807	0.00989369	13.1169	6.76229	44.4167	30.7959	5	19407366	19431718	-1	70832	lncRNA	4921504A21Rik	RIKEN cDNA 4921504A21 gene [Source:MGI Symbol;Acc:MGI:1918082]
ENSMUSG00000031089	22.3229	3.77903	1.91802	0.780443	2.4576	0.0139869	0.0276812	10.9307	7.43852	19.5956	51.3266	X	21581135	21608594	1	56774	protein_coding	Slc6a14	solute carrier family 6 (neurotransmitter transporter), member 14 [Source:MGI Symbol;Acc:MGI:1890216]
ENSMUSG00000102752	134.498	3.77898	1.918	0.28252	6.7889	1.12991e-11	6.90728e-11	52.4675	60.1844	207.714	217.625	1	170125768	170133901	-1	665574	protein_coding	Gm7694	predicted gene 7694 [Source:MGI Symbol;Acc:MGI:3649135]
ENSMUSG00000108481	13.3752	3.77536	1.91661	0.816432	2.34755	0.0188974	0.0361478	4.37229	6.76229	15.6765	26.6898	7	129269129	129295124	1		lncRNA	Gm33248	predicted gene, 33248 [Source:MGI Symbol;Acc:MGI:5592407]
ENSMUSG00000031665	655.838	3.77185	1.91527	0.188175	10.1781	2.48267e-24	4.15801e-23	287.478	262.377	1077.76	995.736	8	89753863	89770790	-1	58198	protein_coding	Sall1	spalt like transcription factor 1 [Source:MGI Symbol;Acc:MGI:1889585]
ENSMUSG00000062611	18.8399	3.77163	1.91519	0.659641	2.90338	0.00369159	0.0083027	8.19805	7.43852	24.8211	34.9021	14	88360453	88361244	-1		processed_pseudogene	Rps3a2	ribosomal protein S3A2 [Source:MGI Symbol;Acc:MGI:3642853]
ENSMUSG00000033792	90.0625	3.76796	1.91379	0.373591	5.12268	3.01224e-07	1.22873e-06	43.1764	32.459	159.378	125.237	X	105070882	105168532	1	11977	protein_coding	Atp7a	ATPase, Cu++ transporting, alpha polypeptide [Source:MGI Symbol;Acc:MGI:99400]
ENSMUSG00000027165	632.495	3.76765	1.91366	0.221327	8.64631	5.319e-18	5.28561e-17	272.175	257.643	893.56	1106.6	2	101391126	101479877	-1	68170	protein_coding	Iftap	intraflagellar transport associated protein [Source:MGI Symbol;Acc:MGI:1915420]
ENSMUSG00000027015	299.748	3.76754	1.91362	0.210704	9.08204	1.06559e-19	1.2148e-18	122.971	128.484	465.069	482.47	2	70948267	70973270	1	73649	protein_coding	Cybrd1	cytochrome b reductase 1 [Source:MGI Symbol;Acc:MGI:2654575]
ENSMUSG00000120873	83.912	3.76725	1.91351	0.372203	5.14104	2.73227e-07	1.12143e-06	40.9903	29.0779	128.025	137.555	10	80235663	80237508	1		lncRNA		novel transcript
ENSMUSG00000118672	88.6138	3.76476	1.91256	0.517365	3.69673	0.000218396	0.000618599	36.0714	37.8688	87.5271	192.988	16	32555015	32602754	1	140474	protein_coding	Muc4	mucin 4 [Source:MGI Symbol;Acc:MGI:2153525]
ENSMUSG00000052609	789.943	3.76115	1.91118	0.171254	11.1599	6.40593e-29	1.59364e-27	324.643	339.467	1280.25	1215.41	12	76577665	76627262	1	263406	protein_coding	Plekhg3	pleckstrin homology domain containing, family G (with RhoGef domain) member 3 [Source:MGI Symbol;Acc:MGI:2388284]
ENSMUSG00000055320	363.567	3.76094	1.91109	0.268119	7.12778	1.01998e-12	6.77726e-12	142.646	163.648	653.187	494.788	7	112278525	112506014	1	21676	protein_coding	Tead1	TEA domain family member 1 [Source:MGI Symbol;Acc:MGI:101876]
ENSMUSG00000106926	10.1651	3.76068	1.91099	0.851925	2.24315	0.0248873	0.0459882	3.82576	4.73361	15.6765	16.4245	5	82484698	82485496	1		processed_pseudogene	Rpl7-ps7	ribosomal protein L7, pseudogene 7 [Source:MGI Symbol;Acc:MGI:3644615]
ENSMUSG00000109008	10.1651	3.76068	1.91099	0.851925	2.24315	0.0248873	0.0459882	3.82576	4.73361	15.6765	16.4245	7	80630594	80643163	-1		lncRNA	Gm44899	predicted gene 44899 [Source:MGI Symbol;Acc:MGI:5753475]
ENSMUSG00000103622	12.0356	3.75992	1.9107	0.801975	2.3825	0.0171957	0.0332375	6.0119	4.05738	19.5956	18.4776	9	92420854	92424922	-1	78575	TEC	B430319G15Rik	RIKEN cDNA B430319G15 gene [Source:MGI Symbol;Acc:MGI:3603454]
ENSMUSG00000027412	28.847	3.75991	1.9107	0.595167	3.21036	0.0013257	0.00325681	13.1169	10.8197	33.9657	57.4858	2	160722590	160747922	1	64899	protein_coding	Lpin3	lipin 3 [Source:MGI Symbol;Acc:MGI:1891342]
ENSMUSG00000121054	10.5778	3.75778	1.90988	0.932051	2.04912	0.0404505	0.0706926	6.0119	2.70492	13.0637	20.5306	13	63961797	63962962	-1		lncRNA		novel transcript
ENSMUSG00000019899	544.35	3.7576	1.90981	0.197135	9.68782	3.39713e-22	4.685e-21	232.278	225.861	914.462	804.801	10	26856032	27495754	-1	16773	protein_coding	Lama2	laminin, alpha 2 [Source:MGI Symbol;Acc:MGI:99912]
ENSMUSG00000062929	731.653	3.75343	1.90821	0.245958	7.75826	8.61012e-15	6.78455e-14	308.793	307.684	1324.66	985.47	12	54905594	54909662	-1	12632	protein_coding	Cfl2	cofilin 2, muscle [Source:MGI Symbol;Acc:MGI:101763]
ENSMUSG00000105366	14.1577	3.75261	1.90789	0.747384	2.55276	0.0106873	0.0217182	7.10498	4.73361	22.2084	22.5837	5	13654003	13656201	1		TEC	Gm43719	predicted gene 43719 [Source:MGI Symbol;Acc:MGI:5663856]
ENSMUSG00000070337	17.989	3.75249	1.90785	0.653155	2.92098	0.00348937	0.00789157	7.10498	8.11475	30.0466	26.6898	11	97222935	97242903	-1	217143	protein_coding	Gpr179	G protein-coupled receptor 179 [Source:MGI Symbol;Acc:MGI:2443409]
ENSMUSG00000015994	1333.58	3.75145	1.90745	0.154164	12.3729	3.66419e-35	1.49638e-33	570.584	551.803	2084.97	2126.97	8	26488750	26505678	-1	14272	protein_coding	Fnta	farnesyltransferase, CAAX box, alpha [Source:MGI Symbol;Acc:MGI:104683]
ENSMUSG00000026829	42.706	3.7507	1.90716	0.649189	2.93776	0.00330594	0.00750803	26.2338	9.46721	65.3187	69.8041	2	28386903	28395427	1	227671	protein_coding	Gbgt1	globoside alpha-1,3-N-acetylgalactosaminyltransferase 1 [Source:MGI Symbol;Acc:MGI:2449143]
ENSMUSG00000086938	50.5198	3.74773	1.90602	0.421142	4.52583	6.01591e-06	2.11242e-05	22.408	20.2869	87.5271	71.8572	19	5456768	5472875	1	74931	lncRNA	4930481A15Rik	RIKEN cDNA 4930481A15 gene [Source:MGI Symbol;Acc:MGI:1922181]
ENSMUSG00000057036	67.5963	3.74742	1.9059	0.41491	4.59353	4.35817e-06	1.55598e-05	33.8853	22.9918	114.961	98.547	3	24387232	24387675	1		processed_pseudogene	Gm7536	predicted gene 7536 [Source:MGI Symbol;Acc:MGI:3645137]
ENSMUSG00000061882	63.302	3.74727	1.90584	0.461249	4.1319	3.59771e-05	0.00011412	33.3387	19.6107	91.4462	108.812	5	124065481	124107958	1	208908	protein_coding	Ccdc62	coiled-coil domain containing 62 [Source:MGI Symbol;Acc:MGI:2684996]
ENSMUSG00000026036	408.723	3.74697	1.90572	0.209179	9.11048	8.20202e-20	9.41653e-19	173.799	171.086	688.46	601.547	1	58484310	58520975	1	65102	protein_coding	Nif3l1	Ngg1 interacting factor 3-like 1 (S. pombe) [Source:MGI Symbol;Acc:MGI:1929485]
ENSMUSG00000041598	1197.44	3.7439	1.90454	0.177793	10.7121	8.93025e-27	1.84239e-25	532.873	476.065	1826.31	1954.52	11	113617676	113642707	-1	56699	protein_coding	Cdc42ep4	CDC42 effector protein (Rho GTPase binding) 4 [Source:MGI Symbol;Acc:MGI:1929760]
ENSMUSG00000022665	511.844	3.74118	1.90349	0.22825	8.33953	7.4587e-17	6.7654e-16	227.359	204.898	888.335	726.784	16	44913765	44948440	1	67896	protein_coding	Ccdc80	coiled-coil domain containing 80 [Source:MGI Symbol;Acc:MGI:1915146]
ENSMUSG00000026404	172.209	3.74062	1.90328	0.263051	7.2354	4.64152e-13	3.1773e-12	77.0617	68.2992	284.79	258.686	1	136343009	136367896	1	67997	protein_coding	Ddx59	DEAD box helicase 59 [Source:MGI Symbol;Acc:MGI:1915247]
ENSMUSG00000009772	91.4886	3.73852	1.90247	0.350226	5.43211	5.56908e-08	2.43139e-07	43.7229	33.1352	137.169	151.927	1	132243864	132261226	1	74137	protein_coding	Nuak2	NUAK family, SNF1-like kinase, 2 [Source:MGI Symbol;Acc:MGI:1921387]
ENSMUSG00000068617	62.8691	3.73842	1.90243	0.540028	3.52284	0.000426953	0.00115135	16.9426	36.5164	109.735	88.2817	16	14724470	14799235	1	66793	protein_coding	Efcab1	EF-hand calcium binding domain 1 [Source:MGI Symbol;Acc:MGI:1914043]
ENSMUSG00000028568	1107.46	3.7378	1.90219	0.174375	10.9086	1.04846e-27	2.32389e-26	491.337	443.606	1794.96	1699.94	4	108671492	108690811	-1	70533	protein_coding	Btf3l4	basic transcription factor 3-like 4 [Source:MGI Symbol;Acc:MGI:1915312]
ENSMUSG00000112545	9.946	3.7356	1.90134	0.858727	2.21414	0.0268192	0.0491712	4.37229	4.05738	16.9829	14.3714	12	80162579	80165374	1		lncRNA	1300014J16Rik	RIKEN cDNA 1300014J16 gene [Source:MGI Symbol;Acc:MGI:1921410]
ENSMUSG00000015289	363.772	3.73342	1.9005	0.250923	7.57401	3.61871e-14	2.69251e-13	172.159	134.57	544.758	603.601	X	73394882	73397224	-1	66192	protein_coding	Lage3	L antigen family, member 3 [Source:MGI Symbol;Acc:MGI:1913442]
ENSMUSG00000025508	5356.14	3.73165	1.89981	0.182995	10.3818	3.0009e-25	5.46609e-24	2375.8	2151.09	7825.19	9072.49	7	141027283	141031498	1	67186	protein_coding	Rplp2	ribosomal protein, large P2 [Source:MGI Symbol;Acc:MGI:1914436]
ENSMUSG00000031767	115.008	3.72795	1.89838	0.297104	6.38962	1.66296e-10	9.18348e-10	47.5487	50.041	192.037	170.404	8	114860297	114881479	1	67528	protein_coding	Nudt7	nudix (nucleoside diphosphate linked moiety X)-type motif 7 [Source:MGI Symbol;Acc:MGI:1914778]
ENSMUSG00000059119	5319.92	3.72793	1.89838	0.173881	10.9177	9.49115e-28	2.1221e-26	2382.35	2118.63	8812.81	7965.88	7	143067316	143102843	-1	17955	protein_coding	Nap1l4	nucleosome assembly protein 1-like 4 [Source:MGI Symbol;Acc:MGI:1316687]
ENSMUSG00000035439	318.089	3.72344	1.89664	0.261917	7.24138	4.44156e-13	3.04508e-12	150.298	118.34	463.763	539.956	8	71701205	71725578	-1	76478	protein_coding	Haus8	4HAUS augmin-like complex, subunit 8 [Source:MGI Symbol;Acc:MGI:1923728]
ENSMUSG00000005667	308.014	3.72334	1.8966	0.22639	8.37757	5.40333e-17	4.94877e-16	137.181	123.074	458.538	513.266	6	83282673	83302890	-1	17768	protein_coding	Mthfd2	methylenetetrahydrofolate dehydrogenase (NAD+ dependent), methenyltetrahydrofolate cyclohydrolase [Source:MGI Symbol;Acc:MGI:1338850]
ENSMUSG00000028647	71.1701	3.72207	1.8961	0.397595	4.76893	1.85206e-06	6.89731e-06	26.2338	34.4877	125.412	98.547	4	123798625	123806062	1	56309	protein_coding	Mycbp	MYC binding protein [Source:MGI Symbol;Acc:MGI:1891750]
ENSMUSG00000032519	543.824	3.72109	1.89573	0.197349	9.60596	7.54516e-22	1.01703e-20	244.302	216.393	883.109	831.491	9	119939440	119953570	1	208638	protein_coding	Slc25a38	solute carrier family 25, member 38 [Source:MGI Symbol;Acc:MGI:2384782]
ENSMUSG00000031990	325.127	3.72079	1.89561	0.221752	8.54832	1.24888e-17	1.20424e-16	146.472	128.484	493.81	531.743	9	27008680	27066717	-1	83964	protein_coding	Jam3	junction adhesion molecule 3 [Source:MGI Symbol;Acc:MGI:1933825]
ENSMUSG00000036835	834.703	3.72025	1.8954	0.238621	7.94312	1.97157e-15	1.62439e-14	399.518	307.008	1242.36	1389.92	7	30261288	30263052	-1	66340	protein_coding	Psenen	presenilin enhancer gamma secretase subunit [Source:MGI Symbol;Acc:MGI:1913590]
ENSMUSG00000029816	78.8347	3.71942	1.89508	0.864449	2.19224	0.0283623	0.0516458	27.3268	39.2213	35.2721	213.519	6	49013480	49047863	1	93695	protein_coding	Gpnmb	glycoprotein (transmembrane) nmb [Source:MGI Symbol;Acc:MGI:1934765]
ENSMUSG00000031023	184.159	3.71875	1.89482	0.246553	7.68523	1.52727e-14	1.17599e-13	79.7944	76.4139	299.16	281.27	7	109302897	109311396	1	57373	protein_coding	Akip1	A kinase (PRKA) interacting protein 1 [Source:MGI Symbol;Acc:MGI:3041226]
ENSMUSG00000026087	1328.03	3.71591	1.89371	0.192337	9.84584	7.14427e-23	1.05524e-21	574.41	551.127	1913.84	2272.74	1	37929558	37937616	1	107734	protein_coding	Mrpl30	mitochondrial ribosomal protein L30 [Source:MGI Symbol;Acc:MGI:1333820]
ENSMUSG00000022635	909.2	3.71428	1.89308	0.168844	11.212	3.56089e-29	9.00901e-28	377.657	393.566	1387.37	1478.21	15	93283978	93296215	-1	67197	protein_coding	Zcrb1	zinc finger CCHC-type and RNA binding motif 1 [Source:MGI Symbol;Acc:MGI:1914447]
ENSMUSG00000032727	322.352	3.71193	1.89217	0.213652	8.85632	8.27028e-19	8.72746e-18	139.367	134.57	533.001	482.47	13	111817513	111855130	1	218613	protein_coding	Mier3	MIER family member 3 [Source:MGI Symbol;Acc:MGI:2442317]
ENSMUSG00000102758	28.2514	3.71014	1.89147	0.571312	3.31075	0.000930446	0.00235435	9.29113	14.877	45.7231	43.1143	3	23852266	25198425	-1	635702	protein_coding	Naaladl2	N-acetylated alpha-linked acidic dipeptidase-like 2 [Source:MGI Symbol;Acc:MGI:2685867]
ENSMUSG00000032068	60.0062	3.70923	1.89112	0.884706	2.13757	0.0325517	0.058301	40.4437	10.1434	45.7231	143.714	9	50405825	50416782	1	76509	protein_coding	Plet1	placenta expressed transcript 1 [Source:MGI Symbol;Acc:MGI:1923759]
ENSMUSG00000043257	212.104	3.70883	1.89096	0.280993	6.72958	1.70153e-11	1.02269e-10	97.2836	83.1762	372.317	295.641	4	133387698	133399958	-1	230801	protein_coding	Pigv	phosphatidylinositol glycan anchor biosynthesis, class V [Source:MGI Symbol;Acc:MGI:2442480]
ENSMUSG00000119990	21.5758	3.70704	1.89027	0.640885	2.94947	0.00318324	0.00725425	10.9307	7.43852	39.1912	28.7429	10	7162265	7165108	1		lncRNA		novel transcript
ENSMUSG00000026457	1972.73	3.70534	1.88961	0.160621	11.7644	5.95663e-32	1.87581e-30	847.132	830.41	3252.87	2960.52	1	134343116	134361089	1	72674	protein_coding	Adipor1	adiponectin receptor 1 [Source:MGI Symbol;Acc:MGI:1919924]
ENSMUSG00000095789	15.7557	3.7009	1.88788	0.768546	2.45642	0.0140327	0.0277598	7.10498	6.08606	16.9829	32.849	5	129937381	129942630	1	69034	protein_coding	Nupr1l	nuclear protein transcriptional regulator 1 like [Source:MGI Symbol;Acc:MGI:1923099]
ENSMUSG00000026532	69.5507	3.69468	1.88545	0.387716	4.86297	1.15639e-06	4.40559e-06	27.8734	31.7828	124.106	94.4409	1	174000342	174076016	1	20739	protein_coding	Spta1	spectrin alpha, erythrocytic 1 [Source:MGI Symbol;Acc:MGI:98385]
ENSMUSG00000008976	317.942	3.6929	1.88475	0.263393	7.15567	8.32658e-13	5.5719e-12	144.286	127.131	563.048	437.302	16	84631813	84660667	1	14390	protein_coding	Gabpa	GA repeat binding protein, alpha [Source:MGI Symbol;Acc:MGI:95610]
ENSMUSG00000025451	1413.93	3.69281	1.88472	0.159709	11.801	3.85747e-32	1.24098e-30	620.319	584.938	2278.32	2172.14	13	119565137	119594754	1	218693	protein_coding	Paip1	polyadenylate binding protein-interacting protein 1 [Source:MGI Symbol;Acc:MGI:2384993]
ENSMUSG00000066637	36.111	3.69251	1.8846	0.482516	3.90578	9.39211e-05	0.000281354	16.3961	14.2008	52.255	61.5919	12	9079997	9091988	1	75516	protein_coding	Ttc32	tetratricopeptide repeat domain 32 [Source:MGI Symbol;Acc:MGI:1922766]
ENSMUSG00000052273	36.998	3.68377	1.88118	0.469347	4.00808	6.12138e-05	0.000188489	15.303	16.2295	54.8677	61.5919	7	119521894	119694503	-1	381917	protein_coding	Dnah3	dynein, axonemal, heavy chain 3 [Source:MGI Symbol;Acc:MGI:2683040]
ENSMUSG00000107176	73.2928	3.68093	1.88007	0.397799	4.72618	2.28782e-06	8.43408e-06	27.3268	35.1639	99.2845	131.396	6	66852305	66852727	-1		processed_pseudogene	Gm9794	predicted pseudogene 9794 [Source:MGI Symbol;Acc:MGI:3642653]
ENSMUSG00000028955	660.383	3.67932	1.87944	0.178752	10.5143	7.4264e-26	1.42528e-24	292.944	271.168	1024.2	1053.22	4	151131757	151142420	-1	22319	protein_coding	Vamp3	vesicle-associated membrane protein 3 [Source:MGI Symbol;Acc:MGI:1321389]
ENSMUSG00000120027	22.4518	3.67904	1.87933	0.72753	2.58316	0.00978989	0.0200908	13.6634	5.40984	37.8849	32.849	4	106171838	106173399	-1		lncRNA		novel transcript
ENSMUSG00000019982	9.36094	3.67736	1.87867	0.943404	1.99138	0.0464396	0.0796037	2.73268	5.40984	16.9829	12.3184	10	21000834	21036883	-1	17863	protein_coding	Myb	myeloblastosis oncogene [Source:MGI Symbol;Acc:MGI:97249]
ENSMUSG00000004897	4063.36	3.67695	1.87851	0.14918	12.5923	2.32921e-36	1.04418e-34	1741.27	1734.53	6639	6138.66	3	87813628	87823439	1	15191	protein_coding	Hdgf	heparin binding growth factor [Source:MGI Symbol;Acc:MGI:1194494]
ENSMUSG00000084106	26.0038	3.67523	1.87783	0.592875	3.16733	0.00153843	0.00373581	8.74459	13.5246	36.5785	45.1674	1	86836515	86837405	-1		processed_pseudogene	Gm6136	predicted pseudogene 6136 [Source:MGI Symbol;Acc:MGI:3646897]
ENSMUSG00000041453	9383.37	3.67434	1.87749	0.181286	10.3565	3.90983e-25	7.06416e-24	4118.7	3909.96	13505.3	15999.5	5	146769700	146773842	1	19933	protein_coding	Rpl21	ribosomal protein L21 [Source:MGI Symbol;Acc:MGI:1278340]
ENSMUSG00000051008	8.50628	3.67352	1.87716	0.925551	2.02816	0.0425443	0.0738611	3.27922	4.05738	14.3701	12.3184	11	60003043	60006083	-1	100504140	lncRNA	4930412M03Rik	RIKEN cDNA 4930412M03 gene [Source:MGI Symbol;Acc:MGI:2443570]
ENSMUSG00000036611	813.488	3.67266	1.87682	0.165688	11.3275	9.5919e-30	2.52681e-28	354.156	342.172	1286.78	1270.85	9	25392843	25515406	1	67484	protein_coding	Eepd1	endonuclease/exonuclease/phosphatase family domain containing 1 [Source:MGI Symbol;Acc:MGI:1914734]
ENSMUSG00000039001	5702.31	3.66838	1.87514	0.234859	7.98413	1.41518e-15	1.17736e-14	2571.46	2313.38	7677.57	10246.8	2	179899170	179900238	1	66481	protein_coding	Rps21	ribosomal protein S21 [Source:MGI Symbol;Acc:MGI:1913731]
ENSMUSG00000020069	1119.65	3.66647	1.87439	0.169358	11.0676	1.80072e-28	4.28319e-27	502.814	456.455	1741.4	1777.95	10	62850443	62859996	-1	432467	protein_coding	Hnrnph3	heterogeneous nuclear ribonucleoprotein H3 [Source:MGI Symbol;Acc:MGI:1926462]
ENSMUSG00000022723	238.964	3.66414	1.87348	0.245227	7.63976	2.17626e-14	1.65224e-13	103.295	102.111	407.589	342.862	16	59311138	59421342	-1	224273	protein_coding	Crybg3	beta-gamma crystallin domain containing 3 [Source:MGI Symbol;Acc:MGI:2676311]
ENSMUSG00000025255	263.967	3.66413	1.87347	0.352247	5.31862	1.04555e-07	4.46981e-07	124.064	102.787	510.793	318.225	3	5283586	5480917	1	80892	protein_coding	Zfhx4	zinc finger homeodomain 4 [Source:MGI Symbol;Acc:MGI:2137668]
ENSMUSG00000027408	298.436	3.6637	1.8733	0.221801	8.44587	3.01798e-17	2.81571e-16	135.541	120.369	482.052	455.78	2	130232695	130239494	-1	56264	protein_coding	Cpxm1	carboxypeptidase X 1 (M14 family) [Source:MGI Symbol;Acc:MGI:1934569]
ENSMUSG00000020911	230.045	3.66221	1.87271	0.352454	5.31336	1.07619e-07	4.59314e-07	114.773	81.8238	296.547	427.037	11	100031636	100039491	-1	16669	protein_coding	Krt19	keratin 19 [Source:MGI Symbol;Acc:MGI:96693]
ENSMUSG00000044968	451.178	3.66194	1.87261	0.252572	7.41417	1.22393e-13	8.82407e-13	215.882	170.41	650.575	767.846	5	21867899	21906394	-1	242864	protein_coding	Napepld	N-acyl phosphatidylethanolamine phospholipase D [Source:MGI Symbol;Acc:MGI:2140885]
ENSMUSG00000039639	16.2904	3.66109	1.87227	0.798596	2.34446	0.0190549	0.036414	9.29113	4.73361	32.6594	18.4776	16	92142870	92156356	-1	16509	protein_coding	Kcne1	potassium voltage-gated channel, Isk-related subfamily, member 1 [Source:MGI Symbol;Acc:MGI:96673]
ENSMUSG00000014226	1253.81	3.66085	1.87218	0.157727	11.8697	1.69995e-32	5.62051e-31	526.861	549.098	1933.43	2005.84	1	160029937	160040445	-1	12301	protein_coding	Cacybp	calcyclin binding protein [Source:MGI Symbol;Acc:MGI:1270839]
ENSMUSG00000025500	11.2782	3.65985	1.87178	0.805642	2.32335	0.0201605	0.038257	4.91883	4.73361	16.9829	18.4776	7	140789905	140793993	-1	72000	protein_coding	Lmntd2	lamin tail domain containing 2 [Source:MGI Symbol;Acc:MGI:1919250]
ENSMUSG00000000740	10399.2	3.65968	1.87172	0.1905	9.82529	8.76172e-23	1.2804e-21	4771.81	4154.08	15150	17520.8	8	123829089	123831983	1	270106	protein_coding	Rpl13	ribosomal protein L13 [Source:MGI Symbol;Acc:MGI:105922]
ENSMUSG00000027995	47.7669	3.65967	1.87171	0.592885	3.15696	0.00159425	0.00385871	19.6753	20.9631	45.7231	104.706	3	83743579	83749074	-1	24088	protein_coding	Tlr2	toll-like receptor 2 [Source:MGI Symbol;Acc:MGI:1346060]
ENSMUSG00000039105	1828.31	3.65679	1.87058	0.14664	12.7562	2.87727e-37	1.37978e-35	783.187	787.131	2843.98	2898.93	4	63463009	63468987	1	66290	protein_coding	Atp6v1g1	ATPase, H+ transporting, lysosomal V1 subunit G1 [Source:MGI Symbol;Acc:MGI:1913540]
ENSMUSG00000119996	31.2563	3.65545	1.87005	0.53457	3.49823	0.000468358	0.00125337	15.8496	10.8197	47.0295	51.3266	5	23621532	23623540	-1		lncRNA		novel transcript
ENSMUSG00000050666	113.891	3.65385	1.86942	0.346138	5.40078	6.63513e-08	2.87855e-07	56.8398	40.5738	167.216	190.935	14	32578713	32661448	1	320736	protein_coding	Vstm4	V-set and transmembrane domain containing 4 [Source:MGI Symbol;Acc:MGI:2444633]
ENSMUSG00000117648	39.3212	3.65231	1.86881	0.488957	3.82203	0.000132356	0.00038779	15.8496	18.2582	71.8506	51.3266	17	78506685	78507454	-1	102634780	lncRNA	Gm32282	predicted gene, 32282 [Source:MGI Symbol;Acc:MGI:5591441]
ENSMUSG00000050732	385.373	3.65129	1.86841	0.242674	7.69926	1.36857e-14	1.05744e-13	179.811	150.799	553.903	656.98	6	72362206	72367686	-1	22320	protein_coding	Vamp8	vesicle-associated membrane protein 8 [Source:MGI Symbol;Acc:MGI:1336882]
ENSMUSG00000074749	361.46	3.64835	1.86725	0.208647	8.94929	3.57785e-19	3.90464e-18	161.775	148.77	546.065	589.229	2	146697784	146812017	1	228730	protein_coding	Kiz	kizuna centrosomal protein [Source:MGI Symbol;Acc:MGI:2684960]
ENSMUSG00000032399	16546	3.64807	1.86713	0.16627	11.2295	2.9197e-29	7.41829e-28	7531.28	6706.84	24925.6	27020.4	9	64080657	64085948	1	67891	protein_coding	Rpl4	ribosomal protein L4 [Source:MGI Symbol;Acc:MGI:1915141]
ENSMUSG00000058443	9.55456	3.64286	1.86507	0.92438	2.01765	0.043628	0.0755153	5.46537	2.70492	15.6765	14.3714	9	50255501	50256268	-1		protein_coding	Rpl10-ps3	ribosomal protein L10, pseudogene 3 [Source:MGI Symbol;Acc:MGI:3704336]
ENSMUSG00000056412	26.4527	3.64182	1.86466	0.587238	3.1753	0.0014968	0.00363964	8.74459	14.2008	41.804	41.0613	4	40775259	40775564	-1		processed_pseudogene	Psenen-ps	presenilin enhancer gamma secretase subunit, pseudogene [Source:MGI Symbol;Acc:MGI:3649201]
ENSMUSG00000103928	24.5274	3.6401	1.86398	0.733193	2.54228	0.0110133	0.0223122	14.7565	6.08606	30.0466	47.2205	1	151321056	151323492	1		TEC	Gm37893	predicted gene, 37893 [Source:MGI Symbol;Acc:MGI:5611121]
ENSMUSG00000021714	11.4575	3.63784	1.86308	0.910892	2.04534	0.0408216	0.0712576	7.10498	2.70492	19.5956	16.4245	13	104365119	104388900	1	60411	protein_coding	Cenpk	centromere protein K [Source:MGI Symbol;Acc:MGI:1926210]
ENSMUSG00000024410	706.136	3.63756	1.86297	0.203708	9.14531	5.94608e-20	6.89738e-19	331.201	277.254	1086.9	1129.18	18	12301774	12323715	1	76482	protein_coding	Rmc1	regulator of MON1-CCZ1 [Source:MGI Symbol;Acc:MGI:1916528]
ENSMUSG00000041734	426.81	3.63646	1.86254	0.214598	8.67919	3.98588e-18	4.00536e-17	180.904	187.992	722.425	615.919	3	86985900	87082054	-1	170643	protein_coding	Kirrel	kirre like nephrin family adhesion molecule 1 [Source:MGI Symbol;Acc:MGI:1891396]
ENSMUSG00000068220	2024.37	3.63622	1.86244	0.278933	6.67703	2.43839e-11	1.44662e-10	950.974	794.57	2600.99	3750.95	15	78810925	78814665	1	16852	protein_coding	Lgals1	lectin, galactose binding, soluble 1 [Source:MGI Symbol;Acc:MGI:96777]
ENSMUSG00000022261	1175.03	3.63007	1.86	0.183484	10.1371	3.78126e-24	6.21079e-23	531.234	484.18	1947.81	1736.89	15	32920869	33035081	1	15529	protein_coding	Sdc2	syndecan 2 [Source:MGI Symbol;Acc:MGI:1349165]
ENSMUSG00000026672	468.134	3.62997	1.85996	0.246668	7.54034	4.68762e-14	3.46334e-13	227.906	175.82	698.911	769.899	2	5025453	5068862	-1	71648	protein_coding	Optn	optineurin [Source:MGI Symbol;Acc:MGI:1918898]
ENSMUSG00000040952	5404.72	3.62967	1.85984	0.223415	8.32458	8.46279e-17	7.65288e-16	2462.69	2205.86	7395.39	9554.96	7	24583796	24589231	1	20085	protein_coding	Rps19	ribosomal protein S19 [Source:MGI Symbol;Acc:MGI:1333780]
ENSMUSG00000071856	337.693	3.62675	1.85868	0.255739	7.26787	3.65203e-13	2.52118e-12	149.205	143.361	598.32	459.886	18	44558127	44945249	-1	328949	protein_coding	Mcc	mutated in colorectal cancers [Source:MGI Symbol;Acc:MGI:96930]
ENSMUSG00000052397	2824.43	3.62536	1.85812	0.169178	10.9832	4.60095e-28	1.05509e-26	1184.35	1259.14	4688.58	4165.67	17	7005440	7050183	-1	22350	protein_coding	Ezr	ezrin [Source:MGI Symbol;Acc:MGI:98931]
ENSMUSG00000028295	154.768	3.62515	1.85804	0.294225	6.31503	2.70109e-10	1.46942e-09	71.0498	62.2131	216.858	268.951	4	34768664	34778423	-1	66291	protein_coding	Smim8	small integral membrane protein 8 [Source:MGI Symbol;Acc:MGI:1913541]
ENSMUSG00000069662	2204.73	3.62476	1.85788	0.205495	9.04104	1.55189e-19	1.74253e-18	919.275	988.647	3821.15	3089.86	10	37009371	37014916	-1	17118	protein_coding	Marcks	myristoylated alanine rich protein kinase C substrate [Source:MGI Symbol;Acc:MGI:96907]
ENSMUSG00000030583	2901.53	3.62462	1.85783	0.220261	8.43468	3.32111e-17	3.08436e-16	1289.83	1220.59	5135.36	3960.36	7	29019797	29218066	-1	74206	protein_coding	Sipa1l3	signal-induced proliferation-associated 1 like 3 [Source:MGI Symbol;Acc:MGI:1921456]
ENSMUSG00000024556	407.536	3.62296	1.85717	0.235072	7.90041	2.77979e-15	2.26731e-14	172.159	181.229	708.055	568.698	18	73902974	73948520	-1	107029	protein_coding	Me2	malic enzyme 2, NAD(+)-dependent, mitochondrial [Source:MGI Symbol;Acc:MGI:2147351]
ENSMUSG00000023022	498.841	3.62168	1.85666	0.186063	9.97863	1.8906e-23	2.92031e-22	208.777	223.156	781.212	782.217	15	99676351	99773337	-1	65970	protein_coding	Lima1	LIM domain and actin binding 1 [Source:MGI Symbol;Acc:MGI:1920992]
ENSMUSG00000036983	45.0203	3.6145	1.8538	0.535844	3.45958	0.000541013	0.00143152	13.6634	25.6967	77.0761	63.645	17	3569531	3608056	-1	224481	protein_coding	Tfb1m	transcription factor B1, mitochondrial [Source:MGI Symbol;Acc:MGI:2146851]
ENSMUSG00000040167	16.4886	3.6143	1.85372	0.734844	2.5226	0.0116492	0.023473	5.46537	8.79098	20.902	30.7959	7	130990381	131012250	-1	67143	protein_coding	Ikzf5	IKAROS family zinc finger 5 [Source:MGI Symbol;Acc:MGI:1914393]
ENSMUSG00000055632	39.7486	3.61253	1.85301	0.497517	3.72452	0.000195686	0.000558696	18.5823	15.5533	50.9486	73.9103	2	31204427	31350750	1	665700	protein_coding	Hmcn2	hemicentin 2 [Source:MGI Symbol;Acc:MGI:2677838]
ENSMUSG00000022491	26.0176	3.61138	1.85255	0.614764	3.01344	0.00258307	0.0060059	14.21	8.11475	36.5785	45.1674	15	103471186	103473508	-1	14663	protein_coding	Glycam1	glycosylation dependent cell adhesion molecule 1 [Source:MGI Symbol;Acc:MGI:95759]
ENSMUSG00000102602	30.9656	3.60919	1.85167	0.659459	2.80787	0.0049871	0.0109185	13.6634	13.5246	67.9315	28.7429	4	131605939	131610548	1		TEC	A930004J17Rik	RIKEN cDNA A930004J17 gene [Source:MGI Symbol;Acc:MGI:2442442]
ENSMUSG00000027484	52.4773	3.60889	1.85155	0.421829	4.38935	1.13692e-05	3.84788e-05	25.6872	19.6107	78.3825	86.2287	2	154004527	154010370	1	67135	protein_coding	Bpifa5	BPI fold containing family A, member 5 [Source:MGI Symbol;Acc:MGI:1914385]
ENSMUSG00000090266	389.009	3.60858	1.85143	0.297371	6.226	4.78485e-10	2.55482e-09	185.276	151.475	506.873	712.413	11	116734104	116745089	1	74319	protein_coding	Mettl23	methyltransferase like 23 [Source:MGI Symbol;Acc:MGI:1921569]
ENSMUSG00000031337	59.4796	3.60843	1.85137	0.421385	4.39354	1.11519e-05	3.77935e-05	22.9545	29.0779	105.816	80.0695	X	70254373	70359297	1	17772	protein_coding	Mtm1	X-linked myotubular myopathy gene 1 [Source:MGI Symbol;Acc:MGI:1099452]
ENSMUSG00000024074	4439.61	3.60422	1.84969	0.19234	9.61673	6.79554e-22	9.17372e-21	1865.88	1992.17	7605.71	6294.69	17	78507677	78684021	1	50766	protein_coding	Crim1	cysteine rich transmembrane BMP regulator 1 (chordin like) [Source:MGI Symbol;Acc:MGI:1354756]
ENSMUSG00000022656	768.088	3.60414	1.84965	0.183794	10.0637	7.99302e-24	1.2686e-22	316.991	350.963	1242.36	1162.03	16	46208069	46318888	-1	58998	protein_coding	Nectin3	nectin cell adhesion molecule 3 [Source:MGI Symbol;Acc:MGI:1930171]
ENSMUSG00000039007	469.275	3.6014	1.84856	0.187371	9.86575	5.85935e-23	8.72658e-22	206.591	201.516	752.472	716.519	15	33083275	33594698	1	54381	protein_coding	Cpq	carboxypeptidase Q [Source:MGI Symbol;Acc:MGI:1889205]
ENSMUSG00000030934	2677.85	3.6007	1.84828	0.159811	11.5654	6.16905e-31	1.79716e-29	1208.94	1118.48	4045.84	4338.12	7	132159207	132178127	-1	18242	protein_coding	Oat	ornithine aminotransferase [Source:MGI Symbol;Acc:MGI:97394]
ENSMUSG00000069682	32.9517	3.60001	1.848	0.528667	3.49558	0.000473024	0.00126471	14.21	14.2008	41.804	61.5919	10	29574731	29575389	-1		transcribed_processed_pseudogene	Gm10275	predicted pseudogene 10275 [Source:MGI Symbol;Acc:MGI:3704354]
ENSMUSG00000109321	28.5394	3.59378	1.8455	0.763494	2.41718	0.0156414	0.0305427	6.0119	18.9344	37.8849	51.3266	7	61579885	61632106	-1	320026	lncRNA	A330076H08Rik	RIKEN cDNA A330076H08 gene [Source:MGI Symbol;Acc:MGI:2443193]
ENSMUSG00000022231	1136.99	3.59114	1.84444	0.233055	7.9142	2.48847e-15	2.03527e-14	492.43	499.057	2024.88	1531.59	15	32244956	32696487	1	20356	protein_coding	Sema5a	sema domain, seven thrombospondin repeats (type 1 and type 1-like), transmembrane domain (TM) and short cytoplasmic domain, (semaphorin) 5A [Source:MGI Symbol;Acc:MGI:107556]
ENSMUSG00000042340	46.4809	3.59032	1.84411	0.450285	4.09543	4.21377e-05	0.000132533	22.9545	17.582	79.6889	65.698	7	127311908	127317364	1	13019	protein_coding	Ctf1	cardiotrophin 1 [Source:MGI Symbol;Acc:MGI:105115]
ENSMUSG00000057863	4336.78	3.59029	1.8441	0.226745	8.13291	4.19103e-16	3.60582e-15	1975.18	1802.83	5872.16	7696.93	17	56920416	56921243	1	54217	protein_coding	Rpl36	ribosomal protein L36 [Source:MGI Symbol;Acc:MGI:1860603]
ENSMUSG00000021549	534.405	3.58989	1.84394	0.231093	7.97921	1.4727e-15	1.22408e-14	231.185	235.328	934.058	737.05	13	85362899	85437249	-1	218397	protein_coding	Rasa1	RAS p21 protein activator 1 [Source:MGI Symbol;Acc:MGI:97860]
ENSMUSG00000103899	22.5996	3.58777	1.84309	0.611866	3.01224	0.00259329	0.00602731	10.3842	9.46721	41.804	28.7429	6	28796462	28799712	1		TEC	Gm37940	predicted gene, 37940 [Source:MGI Symbol;Acc:MGI:5611168]
ENSMUSG00000021218	6928.84	3.58518	1.84204	0.155892	11.8162	3.22075e-32	1.04554e-30	3128.92	2915.9	11277.9	10392.6	13	3588063	3617871	1	14569	protein_coding	Gdi2	guanosine diphosphate (GDP) dissociation inhibitor 2 [Source:MGI Symbol;Acc:MGI:99845]
ENSMUSG00000097296	26.4488	3.57974	1.83985	0.788433	2.33356	0.0196189	0.037376	15.303	7.43852	23.5147	59.5388	8	84935549	84936238	1		lncRNA	Gm26532	predicted gene, 26532 [Source:MGI Symbol;Acc:MGI:5477026]
ENSMUSG00000030847	294.191	3.57833	1.83929	0.234644	7.83862	4.55533e-15	3.67363e-14	128.436	129.16	500.342	418.825	7	128125340	128148705	1	29810	protein_coding	Bag3	BCL2-associated athanogene 3 [Source:MGI Symbol;Acc:MGI:1352493]
ENSMUSG00000020812	45.8958	3.57704	1.83876	0.441006	4.16948	3.05296e-05	9.78645e-05	21.3149	18.9344	79.6889	63.645	11	116562430	116575898	1	66293	lncRNA	Snhg16	small nucleolar RNA host gene 16 [Source:MGI Symbol;Acc:MGI:1913543]
ENSMUSG00000062908	796.661	3.57474	1.83784	0.182052	10.0952	5.8037e-24	9.3439e-23	368.912	327.295	1246.28	1244.16	3	153627994	153650269	-1	11364	protein_coding	Acadm	acyl-Coenzyme A dehydrogenase, medium chain [Source:MGI Symbol;Acc:MGI:87867]
ENSMUSG00000019102	1880.83	3.57357	1.83736	0.228815	8.0299	9.7553e-16	8.22692e-15	843.306	800.656	2536.98	3342.39	11	61098363	61109247	1	11670	protein_coding	Aldh3a1	aldehyde dehydrogenase family 3, subfamily A1 [Source:MGI Symbol;Acc:MGI:1353451]
ENSMUSG00000050174	15.5941	3.57246	1.83692	0.750808	2.44659	0.0144216	0.0284471	8.74459	4.73361	22.2084	26.6898	3	37459059	37474360	-1	229228	protein_coding	Nudt6	nudix (nucleoside diphosphate linked moiety X)-type motif 6 [Source:MGI Symbol;Acc:MGI:2387618]
ENSMUSG00000060147	785.685	3.57243	1.83691	0.231548	7.93317	2.13621e-15	1.75518e-14	380.39	307.008	1322.05	1133.29	13	34101901	34186777	-1	20719	protein_coding	Serpinb6a	serine (or cysteine) peptidase inhibitor, clade B, member 6a [Source:MGI Symbol;Acc:MGI:103123]
ENSMUSG00000108414	188.327	3.57226	1.83684	0.248712	7.3854	1.51994e-13	1.08749e-12	86.8994	77.7664	299.16	289.482	19	8700801	8703811	1		lncRNA	Snhg1	small nucleolar RNA host gene 1 [Source:MGI Symbol;Acc:MGI:3763743]
ENSMUSG00000040274	107.159	3.57135	1.83647	0.401482	4.57424	4.77962e-06	1.69831e-05	54.1071	39.8975	201.182	133.449	5	3391485	3581008	1	12571	protein_coding	Cdk6	cyclin-dependent kinase 6 [Source:MGI Symbol;Acc:MGI:1277162]
ENSMUSG00000051984	19.1673	3.57116	1.83639	0.791855	2.3191	0.0203897	0.0386181	7.10498	9.46721	16.9829	43.1143	19	44505396	44534303	-1	240667	protein_coding	Sec31b	Sec31 homolog B (S. cerevisiae) [Source:MGI Symbol;Acc:MGI:2685187]
ENSMUSG00000002365	399.565	3.56877	1.83543	0.226476	8.10429	5.30539e-16	4.53188e-15	182.543	167.705	679.315	568.698	17	5891604	5982229	1	66616	protein_coding	Snx9	sorting nexin 9 [Source:MGI Symbol;Acc:MGI:1913866]
ENSMUSG00000036371	4656.46	3.56854	1.83533	0.143796	12.7634	2.62416e-37	1.2755e-35	2073.56	2003.67	7459.4	7089.23	6	67215160	67274720	1	66870	protein_coding	Serbp1	serpine1 mRNA binding protein 1 [Source:MGI Symbol;Acc:MGI:1914120]
ENSMUSG00000030986	4593	3.56736	1.83486	0.157314	11.6637	1.95473e-31	5.89616e-30	2110.73	1911.02	7026.99	7323.28	7	133322671	133384455	-1	101437	protein_coding	Dhx32	DEAH (Asp-Glu-Ala-His) box polypeptide 32 [Source:MGI Symbol;Acc:MGI:2141813]
ENSMUSG00000027030	1653.26	3.56646	1.83449	0.170645	10.7504	5.90371e-27	1.23364e-25	721.975	726.947	2739.47	2424.67	2	68040789	68302612	-1	53416	protein_coding	Stk39	serine/threonine kinase 39 [Source:MGI Symbol;Acc:MGI:1858416]
ENSMUSG00000018593	13156.4	3.56622	1.83439	0.153448	11.9545	6.15072e-33	2.11573e-31	6066.01	5458.52	20533.6	20567.6	11	55285326	55314009	-1	20692	protein_coding	Sparc	secreted acidic cysteine rich glycoprotein [Source:MGI Symbol;Acc:MGI:98373]
ENSMUSG00000016028	444.616	3.56156	1.83251	0.258138	7.09894	1.25716e-12	8.25204e-12	210.417	179.877	782.519	605.654	15	85783130	85918404	-1	12614	protein_coding	Celsr1	cadherin, EGF LAG seven-pass G-type receptor 1 [Source:MGI Symbol;Acc:MGI:1100883]
ENSMUSG00000114369	10.6677	3.56081	1.8322	0.913762	2.00512	0.0449502	0.0774515	6.55844	2.70492	16.9829	16.4245	13	120217629	120231760	1		lncRNA	Gm41077	predicted gene, 41077 [Source:MGI Symbol;Acc:MGI:5623962]
ENSMUSG00000015647	968.922	3.55746	1.83085	0.223276	8.19993	2.40533e-16	2.10903e-15	449.253	401.68	1680	1344.76	2	179818166	179867652	-1	16776	protein_coding	Lama5	laminin, alpha 5 [Source:MGI Symbol;Acc:MGI:105382]
ENSMUSG00000039221	331.086	3.55619	1.83033	0.224172	8.16486	3.21804e-16	2.78477e-15	151.391	138.627	482.052	552.274	3	28859585	28861573	1	68028	protein_coding	Rpl22l1	ribosomal protein L22 like 1 [Source:MGI Symbol;Acc:MGI:1915278]
ENSMUSG00000038155	61.644	3.55473	1.82974	0.500334	3.65703	0.000255153	0.000716135	35.5249	18.2582	90.1399	102.653	19	4090285	4096023	-1	14869	protein_coding	Gstp2	glutathione S-transferase, pi 2 [Source:MGI Symbol;Acc:MGI:95864]
ENSMUSG00000021009	282.934	3.55347	1.82923	0.253017	7.22966	4.84193e-13	3.30942e-12	130.622	118.34	488.584	394.188	12	98643000	98703664	-1	24000	protein_coding	Ptpn21	protein tyrosine phosphatase, non-receptor type 21 [Source:MGI Symbol;Acc:MGI:1344406]
ENSMUSG00000019978	2103.11	3.55292	1.82901	0.155442	11.7665	5.80693e-32	1.8319e-30	902.332	946.045	3390.04	3174.04	10	25235696	25399417	1	13822	protein_coding	Epb41l2	erythrocyte membrane protein band 4.1 like 2 [Source:MGI Symbol;Acc:MGI:103009]
ENSMUSG00000029122	292.217	3.55143	1.8284	0.25802	7.08627	1.37777e-12	9.01726e-12	134.995	121.045	403.67	509.16	5	37446442	37494238	-1	59056	protein_coding	Evc	EvC ciliary complex subunit 1 [Source:MGI Symbol;Acc:MGI:1890596]
ENSMUSG00000031877	84.3737	3.55141	1.82839	0.330112	5.5387	3.0473e-08	1.36781e-07	38.8041	35.1639	128.025	135.502	8	105688350	105696169	1	72361	protein_coding	Ces2g	carboxylesterase 2G [Source:MGI Symbol;Acc:MGI:1919611]
ENSMUSG00000030093	750.618	3.54893	1.82739	0.212209	8.61126	7.22638e-18	7.09041e-17	355.249	304.979	1254.12	1088.12	6	91340963	91388345	-1	22421	protein_coding	Wnt7a	wingless-type MMTV integration site family, member 7A [Source:MGI Symbol;Acc:MGI:98961]
ENSMUSG00000034354	2552.08	3.54504	1.8258	0.171339	10.6561	1.63325e-26	3.30474e-25	1135.7	1111.04	4249.64	3711.94	11	4430868	4544863	-1	74302	protein_coding	Mtmr3	myotubularin related protein 3 [Source:MGI Symbol;Acc:MGI:1921552]
ENSMUSG00000028718	52.4453	3.54388	1.82533	0.407438	4.48002	7.46365e-06	2.59177e-05	25.1407	20.9631	83.608	80.0695	4	114857356	114900393	1	20460	protein_coding	Stil	Scl/Tal1 interrupting locus [Source:MGI Symbol;Acc:MGI:107477]
ENSMUSG00000026866	28.7905	3.54172	1.82445	0.572341	3.1877	0.00143411	0.00350245	9.83766	15.5533	40.4976	49.2735	2	43445341	43572734	1	70789	protein_coding	Kynu	kynureninase [Source:MGI Symbol;Acc:MGI:1918039]
ENSMUSG00000022329	223.807	3.54114	1.82421	0.237527	7.68003	1.59055e-14	1.22156e-13	104.389	92.6434	355.334	342.862	15	34875642	35179067	-1	56274	protein_coding	Stk3	serine/threonine kinase 3 [Source:MGI Symbol;Acc:MGI:1928487]
ENSMUSG00000022312	3489.46	3.53895	1.82332	0.187305	9.73452	2.14835e-22	3.01393e-21	1616.11	1457.95	5024.32	5859.44	15	51649954	51728919	-1	68135	protein_coding	Eif3h	eukaryotic translation initiation factor 3, subunit H [Source:MGI Symbol;Acc:MGI:1915385]
ENSMUSG00000035161	409.786	3.5386	1.82318	0.219652	8.30029	1.03859e-16	9.32123e-16	185.823	175.82	692.379	585.123	14	62913779	62998618	-1	18130	protein_coding	Ints6	integrator complex subunit 6 [Source:MGI Symbol;Acc:MGI:1202397]
ENSMUSG00000074807	45.6526	3.53847	1.82313	0.532004	3.42691	0.000610497	0.00160046	14.21	26.3729	78.3825	63.645	2	128807425	128809964	-1		lncRNA	Gm10762	predicted gene 10762 [Source:MGI Symbol;Acc:MGI:3704209]
ENSMUSG00000020107	1035.37	3.53406	1.82133	0.166616	10.9313	8.17006e-28	1.84053e-26	474.394	438.873	1632.97	1595.23	10	59823231	59838957	-1	52717	protein_coding	Anapc16	anaphase promoting complex subunit 16 [Source:MGI Symbol;Acc:MGI:1289325]
ENSMUSG00000022364	113.257	3.53375	1.8212	0.344265	5.29012	1.22237e-07	5.19348e-07	58.4794	41.25	182.892	170.404	15	57775595	57833463	1	210544	protein_coding	Tbc1d31	TBC1 domain family, member 31 [Source:MGI Symbol;Acc:MGI:2684931]
ENSMUSG00000021932	179.365	3.5324	1.82065	0.270272	6.73636	1.62402e-11	9.78403e-11	84.7132	73.0328	259.969	299.747	14	62530038	62610441	1	67153	protein_coding	Rnaseh2b	ribonuclease H2, subunit B [Source:MGI Symbol;Acc:MGI:1914403]
ENSMUSG00000020520	630.741	3.52918	1.81933	0.227922	7.98226	1.43679e-15	1.19479e-14	308.793	248.176	1035.96	930.038	11	57536268	57678340	1	171212	protein_coding	Galnt10	polypeptide N-acetylgalactosaminyltransferase 10 [Source:MGI Symbol;Acc:MGI:1890480]
ENSMUSG00000057322	2989.94	3.52659	1.81827	0.208112	8.73701	2.39372e-18	2.45366e-17	1346.12	1294.98	4120.31	5198.36	11	114559350	114563157	1	67671	protein_coding	Rpl38	ribosomal protein L38 [Source:MGI Symbol;Acc:MGI:1914921]
ENSMUSG00000038451	128.829	3.52551	1.81783	0.35772	5.08172	3.74032e-07	1.50921e-06	68.8636	44.6311	198.569	203.253	6	124785624	124787582	1	14794	protein_coding	Spsb2	splA/ryanodine receptor domain and SOCS box containing 2 [Source:MGI Symbol;Acc:MGI:1315199]
ENSMUSG00000021175	30.122	3.52521	1.81771	0.5898	3.0819	0.00205681	0.00487254	15.303	11.4959	58.7869	34.9021	12	117768024	117842441	1	217946	protein_coding	Cdca7l	cell division cycle associated 7 like [Source:MGI Symbol;Acc:MGI:2384982]
ENSMUSG00000046731	111.368	3.52461	1.81746	0.352648	5.15376	2.55315e-07	1.05154e-06	57.3864	40.5738	160.684	186.829	11	69769087	69772232	-1	216858	protein_coding	Kctd11	potassium channel tetramerisation domain containing 11 [Source:MGI Symbol;Acc:MGI:2448712]
ENSMUSG00000047648	110.431	3.52295	1.81678	0.314551	5.7758	7.659e-09	3.63386e-08	54.1071	43.2787	169.829	174.51	10	11157074	11173796	1	71865	protein_coding	Fbxo30	F-box protein 30 [Source:MGI Symbol;Acc:MGI:1919115]
ENSMUSG00000060591	64.3353	3.52259	1.81664	0.444791	4.08425	4.42203e-05	0.000138523	22.408	34.4877	87.5271	112.918	7	140534750	140535900	-1	80876	protein_coding	Ifitm2	interferon induced transmembrane protein 2 [Source:MGI Symbol;Acc:MGI:1933382]
ENSMUSG00000086158	80.9528	3.5218	1.81631	0.363718	4.99374	5.92208e-07	2.33271e-06	30.6061	41.25	126.718	125.237	9	72886964	72892674	-1	546143	protein_coding	Pierce2	piercer of microtubule wall 2 [Source:MGI Symbol;Acc:MGI:3648770]
ENSMUSG00000020571	3098.2	3.51851	1.81496	0.155376	11.6811	1.59217e-31	4.8434e-30	1435.21	1307.15	4854.49	4795.96	12	17316546	17334771	1	71853	protein_coding	Pdia6	protein disulfide isomerase associated 6 [Source:MGI Symbol;Acc:MGI:1919103]
ENSMUSG00000027695	190.066	3.51832	1.81489	0.249734	7.26728	3.66803e-13	2.53125e-12	84.7132	83.1762	278.258	314.119	3	27992844	28187511	1	18805	protein_coding	Pld1	phospholipase D1 [Source:MGI Symbol;Acc:MGI:109585]
ENSMUSG00000037921	25.4757	3.51796	1.81474	0.582994	3.1128	0.00185323	0.00442751	13.1169	9.46721	44.4167	34.9021	8	62381121	62491278	1	234311	protein_coding	Ddx60	DExD/H box helicase 60 [Source:MGI Symbol;Acc:MGI:2384570]
ENSMUSG00000026796	1546.51	3.51695	1.81433	0.190951	9.50152	2.06855e-21	2.68117e-20	744.383	624.836	2459.9	2356.92	2	32766126	32815266	1	227737	protein_coding	Niban2	niban apoptosis regulator 2 [Source:MGI Symbol;Acc:MGI:2442910]
ENSMUSG00000029840	6095.39	3.5142	1.8132	0.198322	9.14269	6.09161e-20	7.05704e-19	2801	2600.78	10457.5	8522.27	6	35485841	35516823	-1	14489	protein_coding	Mtpn	myotrophin [Source:MGI Symbol;Acc:MGI:99445]
ENSMUSG00000032353	580.434	3.51415	1.81318	0.19252	9.41814	4.59136e-21	5.78757e-20	254.14	259.672	849.144	958.78	9	89581259	89587121	-1	66111	protein_coding	Tmed3	transmembrane p24 trafficking protein 3 [Source:MGI Symbol;Acc:MGI:1913361]
ENSMUSG00000044813	352.846	3.51079	1.8118	0.264327	6.85437	7.16256e-12	4.43617e-11	157.403	156.209	629.673	468.098	4	45423278	45532470	-1	230126	protein_coding	Shb	src homology 2 domain-containing transforming protein B [Source:MGI Symbol;Acc:MGI:98294]
ENSMUSG00000099843	22.2587	3.51058	1.81171	0.653525	2.77221	0.0055677	0.0120729	9.83766	10.1434	44.4167	24.6368	1	105901277	105918027	-1	635504	lncRNA	Gm7160	predicted gene 7160 [Source:MGI Symbol;Acc:MGI:3646078]
ENSMUSG00000018567	3010.36	3.51055	1.8117	0.174327	10.3925	2.68244e-25	4.90601e-24	1358.14	1310.53	4348.92	5023.85	11	69881969	69885777	1	56486	protein_coding	Gabarap	gamma-aminobutyric acid receptor associated protein [Source:MGI Symbol;Acc:MGI:1861742]
ENSMUSG00000010517	866.754	3.51031	1.8116	0.170986	10.595	3.14215e-26	6.21036e-25	389.681	379.365	1400.43	1297.54	4	109533785	109821157	1	14084	protein_coding	Faf1	Fas-associated factor 1 [Source:MGI Symbol;Acc:MGI:109419]
ENSMUSG00000030852	3554.76	3.50247	1.80837	0.15323	11.8017	3.8252e-32	1.23282e-30	1647.81	1510.02	5593.9	5467.31	7	130179168	130366515	1	57752	protein_coding	Tacc2	transforming, acidic coiled-coil containing protein 2 [Source:MGI Symbol;Acc:MGI:1928899]
ENSMUSG00000027074	22.8514	3.50146	1.80796	0.6449	2.80347	0.00505564	0.0110537	9.29113	10.8197	26.1275	45.1674	2	84766923	84788853	1	58207	protein_coding	Slc43a3	solute carrier family 43, member 3 [Source:MGI Symbol;Acc:MGI:1931054]
ENSMUSG00000040850	967.845	3.50123	1.80786	0.20195	8.95203	3.49e-19	3.81575e-18	436.136	424.672	1647.34	1363.23	11	30721726	30830361	1	103554	protein_coding	Psme4	proteasome (prosome, macropain) activator subunit 4 [Source:MGI Symbol;Acc:MGI:2143994]
ENSMUSG00000096971	32.9228	3.50108	1.8078	0.862853	2.09514	0.0361582	0.0639852	12.0238	17.582	83.608	18.4776	15	10714912	10790209	1	75259	lncRNA	4930556M19Rik	RIKEN cDNA 4930556M19 gene [Source:MGI Symbol;Acc:MGI:1922509]
ENSMUSG00000097613	9.44706	3.49983	1.80728	0.894662	2.02007	0.0433758	0.0751441	4.91883	3.38115	13.0637	16.4245	15	81684992	81686814	-1	100504312	lncRNA	Gm17597	predicted gene, 17597 [Source:MGI Symbol;Acc:MGI:4937231]
ENSMUSG00000030417	696.379	3.49936	1.80709	0.248216	7.28031	3.33066e-13	2.31271e-12	324.643	293.484	931.445	1235.94	7	35341407	35346946	-1	56330	protein_coding	Pdcd5	programmed cell death 5 [Source:MGI Symbol;Acc:MGI:1913538]
ENSMUSG00000030555	88.8439	3.49775	1.80643	0.37683	4.79374	1.63699e-06	6.1244e-06	47.0022	31.7828	141.088	135.502	7	67297158	67412660	1	67009	protein_coding	Ttc23	tetratricopeptide repeat domain 23 [Source:MGI Symbol;Acc:MGI:1914259]
ENSMUSG00000104443	10.7182	3.49668	1.80599	0.859233	2.10186	0.0355655	0.0630111	4.91883	4.73361	20.902	12.3184	10	118696731	118699447	1		TEC	4932442E05Rik	RIKEN cDNA 4932442E05 gene [Source:MGI Symbol;Acc:MGI:1921665]
ENSMUSG00000024210	28.7577	3.49533	1.80543	0.554339	3.25691	0.00112634	0.00280479	15.303	10.1434	44.4167	45.1674	17	27362939	27386769	-1	271424	protein_coding	Ip6k3	inositol hexaphosphate kinase 3 [Source:MGI Symbol;Acc:MGI:3045325]
ENSMUSG00000005625	2967.95	3.49515	1.80536	0.16694	10.8144	2.94203e-27	6.25731e-26	1384.38	1255.76	4423.39	4808.27	3	94940005	94949925	-1	19185	protein_coding	Psmd4	proteasome (prosome, macropain) 26S subunit, non-ATPase, 4 [Source:MGI Symbol;Acc:MGI:1201670]
ENSMUSG00000020044	1024.49	3.49486	1.80524	0.207399	8.70419	3.19862e-18	3.24341e-17	482.045	430.082	1732.25	1453.57	10	86136236	86185370	1	21859	protein_coding	Timp3	tissue inhibitor of metalloproteinase 3 [Source:MGI Symbol;Acc:MGI:98754]
ENSMUSG00000080776	21.7023	3.49227	1.80417	0.597768	3.01817	0.00254307	0.00591929	9.29113	10.1434	36.5785	30.7959	11	46618645	46619457	1		processed_pseudogene	Gm12174	predicted gene 12174 [Source:MGI Symbol;Acc:MGI:3651722]
ENSMUSG00000041895	794.95	3.49152	1.80385	0.230628	7.82149	5.22036e-15	4.18729e-14	355.795	352.992	1395.21	1075.81	11	109464157	109502793	-1	52639	protein_coding	Wipi1	WD repeat domain, phosphoinositide interacting 1 [Source:MGI Symbol;Acc:MGI:1261864]
ENSMUSG00000026239	797.004	3.4885	1.80261	0.164131	10.9828	4.6262e-28	1.05952e-26	355.249	355.02	1239.75	1238	1	86470716	86510351	-1	18582	protein_coding	Pde6d	phosphodiesterase 6D, cGMP-specific, rod, delta [Source:MGI Symbol;Acc:MGI:1270843]
ENSMUSG00000120539	34.3123	3.48618	1.80165	0.564701	3.19044	0.00142057	0.00347174	19.6753	10.8197	57.4805	49.2735	18	35065184	35068507	1		lncRNA		novel transcript
ENSMUSG00000059775	11.3824	3.48577	1.80148	0.818591	2.2007	0.027757	0.050657	6.0119	4.05738	16.9829	18.4776	8	108165763	108166211	-1		transcribed_processed_pseudogene	Rps26-ps1	ribosomal protein S26, pseudogene 1 [Source:MGI Symbol;Acc:MGI:3704322]
ENSMUSG00000040021	463.634	3.48548	1.80136	0.269752	6.67783	2.42511e-11	1.44017e-10	203.312	210.984	838.693	601.547	10	7556978	7592224	1	16798	protein_coding	Lats1	large tumor suppressor [Source:MGI Symbol;Acc:MGI:1333883]
ENSMUSG00000030613	190.678	3.48301	1.80034	0.24678	7.29529	2.98008e-13	2.08221e-12	80.8874	89.2623	288.709	303.853	7	92210357	92231502	1	66365	protein_coding	Ccdc90b	coiled-coil domain containing 90B [Source:MGI Symbol;Acc:MGI:1913615]
ENSMUSG00000068391	300.265	3.48223	1.80001	0.229974	7.82702	4.99554e-15	4.01597e-14	141.553	125.779	438.942	494.788	15	72962241	72969403	1	93696	protein_coding	Chrac1	chromatin accessibility complex 1 [Source:MGI Symbol;Acc:MGI:2135796]
ENSMUSG00000021552	171.332	3.48153	1.79972	0.286124	6.28999	3.17485e-10	1.71567e-09	66.6775	86.5574	265.194	266.898	13	58381160	58423513	-1	56278	protein_coding	Gkap1	G kinase anchoring protein 1 [Source:MGI Symbol;Acc:MGI:1891694]
ENSMUSG00000008090	805.671	3.47649	1.79763	0.189125	9.50501	2.00028e-21	2.59833e-20	385.308	334.057	1234.52	1268.79	5	108840248	108854790	1	116701	protein_coding	Fgfrl1	fibroblast growth factor receptor-like 1 [Source:MGI Symbol;Acc:MGI:2150920]
ENSMUSG00000034786	116.349	3.47463	1.79686	0.353144	5.08818	3.61521e-07	1.46103e-06	60.119	43.9549	201.182	160.139	17	34808780	34810728	1	106512	protein_coding	Gpsm3	G-protein signalling modulator 3 (AGS3-like, C. elegans) [Source:MGI Symbol;Acc:MGI:2146785]
ENSMUSG00000028211	134.401	3.47428	1.79671	0.298028	6.02868	1.65305e-09	8.37859e-09	55.7468	64.918	226.003	190.935	4	11156431	11174379	1	60599	protein_coding	Trp53inp1	transformation related protein 53 inducible nuclear protein 1 [Source:MGI Symbol;Acc:MGI:1926609]
ENSMUSG00000031488	151.517	3.47251	1.79598	0.283121	6.34351	2.24591e-10	1.22852e-09	68.3171	67.6229	258.662	211.466	8	27628801	27664674	-1	75767	protein_coding	Rab11fip1	RAB11 family interacting protein 1 (class I) [Source:MGI Symbol;Acc:MGI:1923017]
ENSMUSG00000041144	48.148	3.47089	1.79531	0.466137	3.85146	0.000117415	0.000346225	19.1288	24.3443	87.5271	61.5919	1	46105475	46412710	1	227058	protein_coding	Dnah7b	dynein, axonemal, heavy chain 7B [Source:MGI Symbol;Acc:MGI:2684953]
ENSMUSG00000047996	76.9594	3.46988	1.79488	0.354711	5.06014	4.18954e-07	1.67835e-06	37.1645	31.7828	128.025	110.865	X	77493219	77627502	-1	546336	protein_coding	Prrg1	proline rich Gla (G-carboxyglutamic acid) 1 [Source:MGI Symbol;Acc:MGI:1917364]
ENSMUSG00000037857	357.104	3.46619	1.79335	0.211226	8.49019	2.06307e-17	1.95664e-16	157.403	162.971	586.562	521.478	11	77576981	77632747	1	68564	protein_coding	Nufip2	nuclear FMR1 interacting protein 2 [Source:MGI Symbol;Acc:MGI:1915814]
ENSMUSG00000030450	105.832	3.46239	1.79177	0.311355	5.75474	8.67737e-09	4.09314e-08	49.7348	45.3074	176.361	151.927	7	55889508	56186266	1	18431	protein_coding	Oca2	oculocutaneous albinism II [Source:MGI Symbol;Acc:MGI:97454]
ENSMUSG00000057572	259.103	3.46155	1.79142	0.226144	7.92159	2.34494e-15	1.92227e-14	113.68	118.34	381.461	422.931	4	129229488	129248340	1	67106	protein_coding	Zbtb8os	zinc finger and BTB domain containing 8 opposite strand [Source:MGI Symbol;Acc:MGI:1914356]
ENSMUSG00000038982	285.867	3.46003	1.79079	0.246485	7.26531	3.72183e-13	2.56442e-12	141.553	114.283	429.797	457.833	13	38776818	38819085	-1	17828	protein_coding	Bloc1s5	biogenesis of lysosomal organelles complex-1, subunit 5, muted [Source:MGI Symbol;Acc:MGI:2178598]
ENSMUSG00000071655	2794.57	3.45563	1.78895	0.176683	10.1252	4.27238e-24	6.97899e-23	1350.49	1157.7	4303.2	4366.87	19	8848860	8853227	1	225896	protein_coding	Ubxn1	UBX domain protein 1 [Source:MGI Symbol;Acc:MGI:1289301]
ENSMUSG00000028869	1242.12	3.45306	1.78787	0.191932	9.31516	1.21769e-20	1.48878e-19	605.563	509.877	1962.18	1890.87	4	124910378	124949173	1	230737	protein_coding	Gnl2	guanine nucleotide binding protein-like 2 (nucleolar) [Source:MGI Symbol;Acc:MGI:2385207]
ENSMUSG00000063611	48.012	3.45261	1.78769	0.488555	3.65914	0.000253065	0.000710832	18.5823	24.3443	58.7869	90.3348	2	28396107	28397785	1		lncRNA	Gm10134	predicted gene 10134 [Source:MGI Symbol;Acc:MGI:3642322]
ENSMUSG00000020105	99.3799	3.45215	1.7875	0.344432	5.1897	2.10636e-07	8.76196e-07	50.2814	38.5451	142.395	166.298	10	125802037	125851228	1	320398	protein_coding	Lrig3	leucine-rich repeats and immunoglobulin-like domains 3 [Source:MGI Symbol;Acc:MGI:2443955]
ENSMUSG00000028383	558.878	3.4521	1.78748	0.207485	8.61498	6.99539e-18	6.88643e-17	261.245	240.061	802.114	932.091	4	59581563	59618689	1	72479	protein_coding	Hsdl2	hydroxysteroid dehydrogenase like 2 [Source:MGI Symbol;Acc:MGI:1919729]
ENSMUSG00000021469	90.3364	3.45063	1.78686	0.432325	4.13314	3.57834e-05	0.000113526	29.513	52.0697	146.314	133.449	13	53620920	53627110	-1	17702	protein_coding	Msx2	msh homeobox 2 [Source:MGI Symbol;Acc:MGI:97169]
ENSMUSG00000062683	795.014	3.45047	1.78679	0.229003	7.80247	6.07064e-15	4.84325e-14	357.982	355.697	1076.45	1389.92	15	102571299	102580787	-1	67942	protein_coding	Atp5g2	ATP synthase, H+ transporting, mitochondrial F0 complex, subunit C2 (subunit 9) [Source:MGI Symbol;Acc:MGI:1915192]
ENSMUSG00000101856	29.907	3.44743	1.78552	0.536046	3.33091	0.000865621	0.00220247	14.21	12.8484	53.5614	39.0082	5	25735011	25736464	1	73571	lncRNA	1700096K18Rik	RIKEN cDNA 1700096K18 gene [Source:MGI Symbol;Acc:MGI:1920821]
ENSMUSG00000022769	193.838	3.44678	1.78525	0.238047	7.49956	6.40333e-14	4.69604e-13	85.8063	88.5861	299.16	301.8	16	16948002	16950247	-1	64136	protein_coding	Sdf2l1	stromal cell-derived factor 2-like 1 [Source:MGI Symbol;Acc:MGI:2149842]
ENSMUSG00000027820	475.125	3.44677	1.78525	0.22647	7.88293	3.19805e-15	2.60134e-14	226.266	201.516	803.421	669.299	3	63148958	63293451	1	17380	protein_coding	Mme	membrane metallo endopeptidase [Source:MGI Symbol;Acc:MGI:97004]
ENSMUSG00000028693	469.712	3.44461	1.78434	0.197535	9.03304	1.66965e-19	1.8689e-18	221.894	200.84	749.859	706.254	4	116458249	116485138	-1	50927	protein_coding	Nasp	nuclear autoantigenic sperm protein (histone-binding) [Source:MGI Symbol;Acc:MGI:1355328]
ENSMUSG00000032350	1297.27	3.44203	1.78326	0.190119	9.3797	6.61581e-21	8.235e-20	600.097	568.709	2172.5	1847.76	9	77661817	77701767	1	14629	protein_coding	Gclc	glutamate-cysteine ligase, catalytic subunit [Source:MGI Symbol;Acc:MGI:104990]
ENSMUSG00000079435	2049.55	3.44078	1.78273	0.224247	7.94987	1.86704e-15	1.54467e-14	930.206	914.938	2749.92	3603.13	X	133486403	133488811	1	19982	protein_coding	Rpl36a	ribosomal protein L36A [Source:MGI Symbol;Acc:MGI:1201789]
ENSMUSG00000025374	1294.58	3.44029	1.78253	0.169829	10.496	9.00735e-26	1.71947e-24	573.317	592.377	1902.08	2110.55	10	128237264	128247361	-1	69917	protein_coding	Nabp2	nucleic acid binding protein 2 [Source:MGI Symbol;Acc:MGI:1917167]
ENSMUSG00000037563	4188.32	3.43906	1.78202	0.181292	9.82954	8.4002e-23	1.23072e-21	1924.9	1848.13	5950.54	7029.69	7	28050077	28052580	1	20055	protein_coding	Rps16	ribosomal protein S16 [Source:MGI Symbol;Acc:MGI:98118]
ENSMUSG00000020372	7882.69	3.43716	1.78122	0.193868	9.18781	4.00915e-20	4.71787e-19	3847.62	3257.4	11450.4	12975.4	11	48691159	48697261	1	14694	protein_coding	Rack1	receptor for activated C kinase 1 [Source:MGI Symbol;Acc:MGI:101849]
ENSMUSG00000019916	2478.9	3.43443	1.78007	0.196581	9.05513	1.36407e-19	1.54132e-18	1210.58	1024.49	3613.43	4067.12	10	59159118	59209126	1	18451	protein_coding	P4ha1	procollagen-proline, 2-oxoglutarate 4-dioxygenase (proline 4-hydroxylase), alpha 1 polypeptide [Source:MGI Symbol;Acc:MGI:97463]
ENSMUSG00000102644	60.4352	3.43334	1.77961	0.447001	3.98123	6.85608e-05	0.000209489	27.8734	27.0492	114.961	71.8572	5	92110248	92119925	1		transcribed_unitary_pseudogene	Thap6	THAP domain containing 6 [Source:MGI Symbol;Acc:MGI:1922436]
ENSMUSG00000021408	71.8142	3.43319	1.77955	0.361141	4.92757	8.32583e-07	3.22277e-06	35.5249	29.0779	109.735	112.918	13	34186346	34221130	1	19766	protein_coding	Ripk1	receptor (TNFRSF)-interacting serine-threonine kinase 1 [Source:MGI Symbol;Acc:MGI:108212]
ENSMUSG00000070643	360.608	3.43243	1.77923	0.227019	7.83738	4.60038e-15	3.7083e-14	175.985	149.447	585.256	531.743	1	133310041	133352115	-1	20668	protein_coding	Sox13	SRY (sex determining region Y)-box 13 [Source:MGI Symbol;Acc:MGI:98361]
ENSMUSG00000025078	489.433	3.43241	1.77922	0.191731	9.27976	1.69859e-20	2.05705e-19	222.987	219.098	792.97	722.678	19	56536693	56591935	1	66866	protein_coding	Nhlrc2	NHL repeat containing 2 [Source:MGI Symbol;Acc:MGI:1914116]
ENSMUSG00000029163	179.459	3.43216	1.77912	0.340459	5.22564	1.73549e-07	7.27849e-07	95.0974	66.9467	313.53	242.261	5	31070746	31078621	1	100952	protein_coding	Emilin1	elastin microfibril interfacer 1 [Source:MGI Symbol;Acc:MGI:1926189]
ENSMUSG00000019920	579.975	3.42625	1.77663	0.227264	7.81747	5.38959e-15	4.31529e-14	280.373	244.119	982.394	813.013	10	58159288	58260513	1	110829	protein_coding	Lims1	LIM and senescent cell antigen-like domains 1 [Source:MGI Symbol;Acc:MGI:1195263]
ENSMUSG00000112278	41.9072	3.42533	1.77624	0.479226	3.70648	0.000210157	0.000597152	21.3149	16.2295	56.1741	73.9103	12	80481945	80482710	1		lncRNA	Gm30025	predicted gene, 30025 [Source:MGI Symbol;Acc:MGI:5589184]
ENSMUSG00000031979	620.846	3.42386	1.77563	0.192087	9.24386	2.37763e-20	2.85236e-19	295.676	265.758	998.07	923.878	8	125247506	125278747	1	76332	protein_coding	Cog2	component of oligomeric golgi complex 2 [Source:MGI Symbol;Acc:MGI:1923582]
ENSMUSG00000021072	710.715	3.42	1.774	0.185643	9.55596	1.22446e-21	1.61996e-20	335.027	308.361	1148.3	1051.17	12	70499869	70514814	1	72736	protein_coding	Tmx1	thioredoxin-related transmembrane protein 1 [Source:MGI Symbol;Acc:MGI:1919986]
ENSMUSG00000099796	87.5126	3.41504	1.7719	0.365122	4.85291	1.21663e-06	4.61935e-06	44.2695	35.1639	151.539	119.078	1	31203630	31203854	1		processed_pseudogene	Gm7893	predicted gene 7893 [Source:MGI Symbol;Acc:MGI:3648015]
ENSMUSG00000028936	2681.77	3.41237	1.77077	0.199755	8.86473	7.6688e-19	8.13111e-18	1300.76	1129.3	3817.23	4479.78	4	152410199	152418528	1	19934	protein_coding	Rpl22	ribosomal protein L22 [Source:MGI Symbol;Acc:MGI:99262]
ENSMUSG00000030983	1221.51	3.40732	1.76864	0.19994	8.84584	9.08454e-19	9.56416e-18	608.295	499.734	1870.73	1907.3	7	133311062	133322874	1	66165	protein_coding	Bccip	BRCA2 and CDKN1A interacting protein [Source:MGI Symbol;Acc:MGI:1913415]
ENSMUSG00000028088	53.9976	3.4072	1.76859	0.414412	4.2677	1.97494e-05	6.46875e-05	22.9545	26.3729	92.7526	73.9103	3	97536120	97562598	1	14263	protein_coding	Fmo5	flavin containing monooxygenase 5 [Source:MGI Symbol;Acc:MGI:1310004]
ENSMUSG00000084799	27.8641	3.4067	1.76838	0.53358	3.31417	0.00091914	0.00232904	12.5703	12.8484	47.0295	39.0082	1	63152237	63197452	1	100380944	lncRNA	Ino80dos	INO80 complex subunit D, opposite strand [Source:MGI Symbol;Acc:MGI:3651861]
ENSMUSG00000097000	11.8781	3.40468	1.76752	0.788023	2.24298	0.0248982	0.046003	6.0119	4.73361	18.2892	18.4776	8	73246746	73259343	1		lncRNA	Gm17435	predicted gene, 17435 [Source:MGI Symbol;Acc:MGI:4937069]
ENSMUSG00000037295	160.257	3.40347	1.76701	0.275244	6.41978	1.36469e-10	7.59731e-10	79.2478	66.2705	257.356	238.155	4	134468865	134495335	-1	100017	protein_coding	Ldlrap1	low density lipoprotein receptor adaptor protein 1 [Source:MGI Symbol;Acc:MGI:2140175]
ENSMUSG00000038776	529.06	3.40345	1.767	0.191039	9.24941	2.25728e-20	2.71526e-19	242.662	237.357	775.987	860.233	1	180803775	180848469	-1	13849	protein_coding	Ephx1	epoxide hydrolase 1, microsomal [Source:MGI Symbol;Acc:MGI:95405]
ENSMUSG00000018907	20.4241	3.40014	1.76559	0.796836	2.21576	0.0267082	0.0489878	11.4773	6.76229	18.2892	45.1674	11	70206436	70213454	-1	11685	protein_coding	Alox12e	arachidonate lipoxygenase, epidermal [Source:MGI Symbol;Acc:MGI:1274790]
ENSMUSG00000021848	14.1832	3.39769	1.76456	0.863188	2.04423	0.0409309	0.0714257	7.65152	5.40984	31.353	12.3184	14	48895134	48911276	-1	18424	protein_coding	Otx2	orthodenticle homeobox 2 [Source:MGI Symbol;Acc:MGI:97451]
ENSMUSG00000040713	552.33	3.39636	1.76399	0.181889	9.69818	3.06933e-22	4.24603e-21	259.605	242.766	856.982	849.968	1	165591315	165602877	1	433375	protein_coding	Creg1	cellular repressor of E1A-stimulated genes 1 [Source:MGI Symbol;Acc:MGI:1344382]
ENSMUSG00000006095	2219.03	3.39485	1.76335	0.18697	9.43117	4.0555e-21	5.13017e-20	1059.73	958.893	3178.41	3679.09	7	29923556	29931697	-1	66411	protein_coding	Tbcb	tubulin folding cofactor B [Source:MGI Symbol;Acc:MGI:1913661]
ENSMUSG00000027236	398.66	3.3942	1.76307	0.226964	7.76808	7.96825e-15	6.29668e-14	166.147	197.459	647.962	583.07	2	121859027	121887079	1	78655	protein_coding	Eif3j1	eukaryotic translation initiation factor 3, subunit J1 [Source:MGI Symbol;Acc:MGI:1925905]
ENSMUSG00000037169	311.086	3.39226	1.76225	0.232503	7.57944	3.47038e-14	2.58537e-13	146.472	137.275	521.244	439.356	12	12986094	12991915	-1	18109	protein_coding	Mycn	v-myc avian myelocytomatosis viral related oncogene, neuroblastoma derived [Source:MGI Symbol;Acc:MGI:97357]
ENSMUSG00000062456	34.4859	3.39154	1.76194	0.517612	3.40398	0.000664119	0.00172636	13.1169	18.2582	47.0295	59.5388	19	32443265	32443978	-1		protein_coding	Rpl9-ps6	ribosomal protein L9, pseudogene 6 [Source:MGI Symbol;Acc:MGI:3642682]
ENSMUSG00000117061	481.691	3.38186	1.75782	0.262408	6.6988	2.10141e-11	1.25419e-10	254.686	184.611	752.472	734.997	17	13014633	13019682	-1		lncRNA	Gm49958	predicted gene, 49958 [Source:MGI Symbol;Acc:MGI:6270680]
ENSMUSG00000021760	129.896	3.38108	1.75748	0.485576	3.61938	0.000295304	0.000819694	67.224	50.7172	130.637	271.004	13	113179287	113182944	-1	69590	protein_coding	Gpx8	glutathione peroxidase 8 (putative) [Source:MGI Symbol;Acc:MGI:1916840]
ENSMUSG00000006678	96.9783	3.37992	1.75699	0.359201	4.89138	1.00129e-06	3.84172e-06	47.0022	41.9262	173.748	125.237	X	92348373	92675761	-1	18968	protein_coding	Pola1	polymerase (DNA directed), alpha 1 [Source:MGI Symbol;Acc:MGI:99660]
ENSMUSG00000003970	11283.3	3.37299	1.75403	0.182137	9.63026	5.95778e-22	8.0855e-21	5494.88	4824.9	16319.2	18494	15	76788278	76790514	1	26961	protein_coding	Rpl8	ribosomal protein L8 [Source:MGI Symbol;Acc:MGI:1350927]
ENSMUSG00000081344	37.911	3.35909	1.74807	0.463998	3.7674	0.000164954	0.000477046	18.5823	16.2295	61.3996	55.4327	2	172351441	172351611	-1		processed_pseudogene	Gm14303	predicted gene 14303 [Source:MGI Symbol;Acc:MGI:3651379]
ENSMUSG00000031568	394	3.35739	1.74734	0.241355	7.23971	4.49661e-13	3.08164e-12	165.054	197.459	657.107	556.38	8	47986699	48005990	1	192174	protein_coding	Rwdd4a	RWD domain containing 4A [Source:MGI Symbol;Acc:MGI:2681000]
ENSMUSG00000041278	873.28	3.35214	1.74508	0.162871	10.7145	8.7003e-27	1.7991e-25	400.065	402.356	1323.36	1367.34	11	43620339	43638835	-1	66827	protein_coding	Ttc1	tetratricopeptide repeat domain 1 [Source:MGI Symbol;Acc:MGI:1914077]
ENSMUSG00000061808	159.265	3.35154	1.74483	0.83188	2.09745	0.0359538	0.0636298	74.329	71.6803	64.0124	427.037	18	20798337	20807378	1	22139	protein_coding	Ttr	transthyretin [Source:MGI Symbol;Acc:MGI:98865]
ENSMUSG00000028696	188.558	3.34773	1.74318	0.292632	5.95691	2.57054e-09	1.28219e-08	78.1548	96.0246	321.368	258.686	4	116364746	116395440	1	16351	protein_coding	Ipp	IAP promoted placental gene [Source:MGI Symbol;Acc:MGI:96581]
ENSMUSG00000027170	1247.41	3.34627	1.74255	0.177277	9.82953	8.40111e-23	1.23072e-21	610.482	536.926	1887.71	1954.52	2	104830001	104847425	-1	98221	protein_coding	Eif3m	eukaryotic translation initiation factor 3, subunit M [Source:MGI Symbol;Acc:MGI:1351744]
ENSMUSG00000087700	14.0433	3.34377	1.74148	0.81261	2.14306	0.0321079	0.0576273	7.65152	5.40984	28.7402	14.3714	12	73889813	73996588	-1		lncRNA	Gm15283	predicted gene 15283 [Source:MGI Symbol;Acc:MGI:3705161]
ENSMUSG00000022816	1914.97	3.34179	1.74062	0.176658	9.85307	6.64833e-23	9.84426e-22	934.578	829.733	3072.59	2822.96	16	37597235	37656876	1	14314	protein_coding	Fstl1	follistatin-like 1 [Source:MGI Symbol;Acc:MGI:102793]
ENSMUSG00000043456	647.121	3.34118	1.74036	0.201456	8.6389	5.67577e-18	5.62451e-17	309.34	287.397	1069.92	921.825	7	37017449	37473066	-1	243937	protein_coding	Zfp536	zinc finger protein 536 [Source:MGI Symbol;Acc:MGI:1926102]
ENSMUSG00000043518	249.48	3.34029	1.73997	0.337205	5.15999	2.46969e-07	1.01881e-06	122.971	107.52	467.682	299.747	X	160500065	160562492	1	24004	protein_coding	Rai2	retinoic acid induced 2 [Source:MGI Symbol;Acc:MGI:1344378]
ENSMUSG00000032231	861.22	3.33959	1.73967	0.277074	6.27872	3.41377e-10	1.84181e-09	437.776	355.02	1114.34	1537.74	9	69360902	69399077	1	12306	protein_coding	Anxa2	annexin A2 [Source:MGI Symbol;Acc:MGI:88246]
ENSMUSG00000026365	416.028	3.3378	1.7389	0.312091	5.57177	2.52161e-08	1.14274e-07	216.975	167.029	752.472	527.637	1	140012446	140111502	-1	12628	protein_coding	Cfh	complement component factor h [Source:MGI Symbol;Acc:MGI:88385]
ENSMUSG00000087604	12.3737	3.33359	1.73708	0.766227	2.26705	0.0233871	0.0435988	6.0119	5.40984	19.5956	18.4776	11	62881279	62894960	-1	74884	lncRNA	Cdrt4os1	CMT1A duplicated region transcript 4, opposite strand 1 [Source:MGI Symbol;Acc:MGI:1922134]
ENSMUSG00000121069	13.9251	3.33355	1.73706	0.740661	2.34528	0.0190126	0.036341	6.0119	6.76229	18.2892	24.6368	15	82247110	82252084	1		lncRNA		novel transcript
ENSMUSG00000110344	70.6587	3.33231	1.73652	0.50532	3.43648	0.000589318	0.0015488	30.6061	35.1639	145.008	71.8572	11	90078509	90142081	1	121811722	protein_coding	Smim36	small integral membrane protein 36 [Source:MGI Symbol;Acc:MGI:5804831]
ENSMUSG00000117171	21.7457	3.33182	1.73631	0.59722	2.90732	0.00364539	0.00821431	9.83766	10.1434	30.0466	36.9551	17	28393631	28396656	-1		lncRNA	C230013L11Rik	RIKEN cDNA C230013L11 gene [Source:MGI Symbol;Acc:MGI:2442581]
ENSMUSG00000021012	1314.83	3.33028	1.73565	0.166182	10.4443	1.55646e-25	2.92133e-24	619.226	595.758	2112.41	1931.93	12	98713223	98754012	1	75553	protein_coding	Zc3h14	zinc finger CCCH type containing 14 [Source:MGI Symbol;Acc:MGI:1919824]
ENSMUSG00000021470	307.676	3.3301	1.73557	0.221893	7.82165	5.21346e-15	4.18363e-14	132.808	151.475	459.844	486.576	13	63963054	64048116	1	76251	protein_coding	Ercc6l2	excision repair cross-complementing rodent repair deficiency, complementation group 6 like 2 [Source:MGI Symbol;Acc:MGI:1923501]
ENSMUSG00000041625	247.856	3.32723	1.73432	0.222064	7.81001	5.71827e-15	4.57232e-14	116.959	112.254	390.606	371.604	14	123053635	123151169	-1	223267	protein_coding	Ggact	gamma-glutamylamine cyclotransferase [Source:MGI Symbol;Acc:MGI:2385008]
ENSMUSG00000022236	18.0218	3.32711	1.73427	0.697317	2.48706	0.0128803	0.025693	10.3842	6.08606	24.8211	30.7959	15	31441357	31453883	-1	252967	protein_coding	Ropn1l	ropporin 1-like [Source:MGI Symbol;Acc:MGI:2182357]
ENSMUSG00000037062	1411.32	3.32607	1.73382	0.15096	11.4853	1.56381e-30	4.42593e-29	652.565	652.561	2194.71	2145.45	3	144389439	144426096	-1	54673	protein_coding	Sh3glb1	SH3-domain GRB2-like B1 (endophilin) [Source:MGI Symbol;Acc:MGI:1859730]
ENSMUSG00000007041	385.015	3.32547	1.73356	0.257845	6.72327	1.77694e-11	1.06622e-10	201.126	154.18	556.516	628.237	17	35268942	35277725	1	114584	protein_coding	Clic1	chloride intracellular channel 1 [Source:MGI Symbol;Acc:MGI:2148924]
ENSMUSG00000120361	30.8843	3.32532	1.73349	0.503273	3.44444	0.000572246	0.0015077	13.6634	14.877	45.7231	49.2735	17	5540797	5542840	-1		lncRNA		novel transcript
ENSMUSG00000021368	421.526	3.32523	1.73345	0.248453	6.97698	3.01594e-12	1.92048e-11	215.882	173.115	597.013	700.095	13	43305216	43324977	-1	67046	protein_coding	Tbc1d7	TBC1 domain family, member 7 [Source:MGI Symbol;Acc:MGI:1914296]
ENSMUSG00000032679	163.154	3.32476	1.73325	0.27228	6.36568	1.94422e-10	1.07004e-09	78.7013	71.6803	231.228	271.004	2	103926146	103945699	1	12509	protein_coding	Cd59a	CD59a antigen [Source:MGI Symbol;Acc:MGI:109177]
ENSMUSG00000027472	1037.74	3.32389	1.73287	0.17967	9.64473	5.17467e-22	7.04946e-21	508.279	451.045	1553.28	1638.34	2	152850810	152857347	-1	68559	protein_coding	Pdrg1	p53 and DNA damage regulated 1 [Source:MGI Symbol;Acc:MGI:1915809]
ENSMUSG00000078768	58.6946	3.32368	1.73278	0.382787	4.52675	5.98966e-06	2.10361e-05	28.4199	25.6967	86.2207	94.4409	7	29776762	29789952	-1	72556	protein_coding	Zfp566	zinc finger protein 566 [Source:MGI Symbol;Acc:MGI:1919806]
ENSMUSG00000007777	248.95	3.32285	1.73242	0.237913	7.28175	3.29518e-13	2.28986e-12	124.064	106.168	391.912	373.657	11	51576213	51579701	-1	66050	protein_coding	0610009B22Rik	RIKEN cDNA 0610009B22 gene [Source:MGI Symbol;Acc:MGI:1913300]
ENSMUSG00000038943	53.5955	3.3225	1.73227	0.420786	4.11674	3.84263e-05	0.000121394	26.7803	22.9918	92.7526	71.8572	7	79944198	79966007	1	233406	protein_coding	Prc1	protein regulator of cytokinesis 1 [Source:MGI Symbol;Acc:MGI:1858961]
ENSMUSG00000034892	4482.46	3.32232	1.73219	0.259175	6.68348	2.33331e-11	1.3875e-10	2080.67	2066.56	5642.23	8140.4	12	69204496	69205960	-1	20090	protein_coding	Rps29	ribosomal protein S29 [Source:MGI Symbol;Acc:MGI:107681]
ENSMUSG00000048126	1795.33	3.32228	1.73217	0.156312	11.0815	1.54313e-28	3.70496e-27	857.516	803.361	2701.58	2818.86	1	90693645	90771693	-1	12835	protein_coding	Col6a3	collagen, type VI, alpha 3 [Source:MGI Symbol;Acc:MGI:88461]
ENSMUSG00000097162	47.218	3.32207	1.73208	0.547982	3.16084	0.00157316	0.00381083	28.4199	14.877	61.3996	84.1756	7	89773381	89779246	-1	78329	lncRNA	2310010J17Rik	RIKEN cDNA 2310010J17 gene [Source:MGI Symbol;Acc:MGI:1925579]
ENSMUSG00000026988	311.16	3.32182	1.73197	0.230544	7.51256	5.7984e-14	4.25938e-13	153.577	134.57	506.873	449.621	2	59682708	59712935	-1	72137	protein_coding	Wdsub1	WD repeat, SAM and U-box domain containing 1 [Source:MGI Symbol;Acc:MGI:1919387]
ENSMUSG00000001156	603.642	3.32165	1.7319	0.197526	8.76796	1.81935e-18	1.87566e-17	299.502	258.996	944.509	911.56	6	86624024	86646143	-1	17119	protein_coding	Mxd1	MAX dimerization protein 1 [Source:MGI Symbol;Acc:MGI:96908]
ENSMUSG00000032436	74.6233	3.31776	1.73021	0.455562	3.79797	0.000145886	0.000425271	38.8041	29.7541	86.2207	143.714	9	114585904	114610924	-1	102545	protein_coding	Cmtm7	CKLF-like MARVEL transmembrane domain containing 7 [Source:MGI Symbol;Acc:MGI:2447166]
ENSMUSG00000023079	575.286	3.31772	1.73019	0.198782	8.70397	3.20466e-18	3.24769e-17	285.292	247.5	904.011	864.34	5	134386510	134485570	-1	57080	protein_coding	Gtf2ird1	general transcription factor II I repeat domain-containing 1 [Source:MGI Symbol;Acc:MGI:1861942]
ENSMUSG00000014932	118.657	3.31474	1.7289	0.292381	5.91317	3.35592e-09	1.65501e-08	57.3864	52.7459	192.037	172.457	5	32768515	32844401	1	22612	protein_coding	Yes1	YES proto-oncogene 1, Src family tyrosine kinase [Source:MGI Symbol;Acc:MGI:99147]
ENSMUSG00000042225	39.8616	3.31208	1.72774	0.505979	3.41464	0.000638663	0.00166624	14.21	22.9918	62.706	59.5388	X	141634142	141749724	-1	56068	protein_coding	Ammecr1	AMMECR nuclear protein 1 [Source:MGI Symbol;Acc:MGI:1860206]
ENSMUSG00000031792	153.315	3.31208	1.72774	0.265626	6.5044	7.8004e-11	4.42237e-10	68.8636	73.709	246.905	223.784	8	96058912	96074135	1	101985	protein_coding	Usb1	U6 snRNA biogenesis 1 [Source:MGI Symbol;Acc:MGI:2142454]
ENSMUSG00000028636	108.549	3.30867	1.72625	0.29401	5.8714	4.32128e-09	2.10726e-08	50.8279	50.041	171.135	162.192	4	119275727	119279617	-1	106564	protein_coding	Ppcs	phosphopantothenoylcysteine synthetase [Source:MGI Symbol;Acc:MGI:1915237]
ENSMUSG00000017817	135.864	3.30745	1.72572	0.281306	6.13466	8.5343e-10	4.4363e-09	65.5844	60.1844	195.956	221.731	2	163178162	163239913	-1	59091	protein_coding	Jph2	junctophilin 2 [Source:MGI Symbol;Acc:MGI:1891496]
ENSMUSG00000097195	134.068	3.30707	1.72555	0.298132	5.78789	7.12774e-09	3.39441e-08	63.3983	61.5369	228.616	182.723	9	88377321	88405615	-1		lncRNA	Snhg5	small nucleolar RNA host gene 5 [Source:MGI Symbol;Acc:MGI:1919905]
ENSMUSG00000034382	53.5208	3.307	1.72552	0.82023	2.1037	0.0354043	0.0627565	31.6991	17.582	31.353	133.449	17	47747540	47781563	1	224833	protein_coding	AI661453	expressed sequence AI661453 [Source:MGI Symbol;Acc:MGI:2146908]
ENSMUSG00000041189	91.5468	3.30354	1.72401	0.335401	5.14015	2.74522e-07	1.12623e-06	41.5368	43.9549	155.459	125.237	11	69674862	69686769	-1	11443	protein_coding	Chrnb1	cholinergic receptor, nicotinic, beta polypeptide 1 (muscle) [Source:MGI Symbol;Acc:MGI:87890]
ENSMUSG00000042254	223.894	3.30234	1.72349	0.261067	6.60172	4.0641e-11	2.36328e-10	115.866	91.9672	344.883	342.862	9	65172462	65187887	1	214425	protein_coding	Cilp	cartilage intermediate layer protein, nucleotide pyrophosphohydrolase [Source:MGI Symbol;Acc:MGI:2444507]
ENSMUSG00000046500	14.1081	3.30018	1.72255	0.792755	2.17286	0.0297909	0.0539397	6.55844	6.76229	28.7402	14.3714	6	96808164	97037374	-1	320701	protein_coding	Tafa4	TAFA chemokine like family member 4 [Source:MGI Symbol;Acc:MGI:2444563]
ENSMUSG00000030849	1453.53	3.29644	1.72091	0.186837	9.21078	3.23771e-20	3.84038e-19	726.347	626.865	2317.51	2143.4	7	129764181	132725079	-1	14183	protein_coding	Fgfr2	fibroblast growth factor receptor 2 [Source:MGI Symbol;Acc:MGI:95523]
ENSMUSG00000016252	2336.05	3.29288	1.71935	0.235522	7.30015	2.87441e-13	2.01152e-12	1156.47	1019.08	3097.41	4071.22	2	174302865	174305898	-1	67126	protein_coding	Atp5e	ATP synthase, H+ transporting, mitochondrial F1 complex, epsilon subunit [Source:MGI Symbol;Acc:MGI:1855697]
ENSMUSG00000066152	145.461	3.29036	1.71825	0.377935	4.5464	5.45704e-06	1.92601e-05	80.3409	55.4508	261.275	184.776	4	62180799	62216648	1	20530	protein_coding	Slc31a2	solute carrier family 31, member 2 [Source:MGI Symbol;Acc:MGI:1333844]
[truncated: 6,180 more rows]
