# Supplementary material for: G91-deletion in βA3/A1-crystallin induces cellular and molecular changes in mouse lenses leading to congenital cataract development
Source: PLoS One. 2025 Jul 7;20(7):e0326305. doi: 10.1371/journal.pone.0326305 (PMC12233310; doi:10.1371/journal.pone.0326305)
Supplement: S2 Fig — (XLSX) [file pone.0326305.s002.xlsx]

## Sheet: Sheet1
Gene name	log2FoldChange	pvalue	gene_biotype	description	function
Dnaaf6	8.14702	5.36691e-07	protein_coding	dynein axonemal assembly factor 6 [Source:MGI Symbol;Acc:MGI:1921958]	Enables dynein intermediate chain binding activity
Gm6489	7.91496	2.90231e-06	protein_coding	predicted gene 6489 [Source:MGI Symbol;Acc:MGI:3646684]
Cyp2j11	7.00574	0.000117695	protein_coding	cytochrome P450, family 2, subfamily j, polypeptide 11 [Source:MGI Symbol;Acc:MGI:2140224]	Responsible for epoxidation of endogenous arachidonic acid in cardiac tissue
Plaat5	6.90318	0.000190859	protein_coding	phospholipase A and acyltransferase 5 [Source:MGI Symbol;Acc:MGI:1913977]	Catalyzes the calcium-independent release of fatty acids from glycerophospholipids
Gm17799	6.8281	0.000254186	processed_pseudogene	predicted gene, 17799 [Source:MGI Symbol;Acc:MGI:5009985]
Psapl1	6.66107	0.000907556	protein_coding	prosaposin-like 1 [Source:MGI Symbol;Acc:MGI:1924193]	May activate the lysosomal degradation of sphingolipids
Gm12843	6.53388	0.000825232	lncRNA	predicted gene 12843 [Source:MGI Symbol;Acc:MGI:3651051]
Ces2d-ps	6.49002	0.00110747	unprocessed_pseudogene	carboxylesterase 2D, pseudogene [Source:MGI Symbol;Acc:MGI:3704319]
A930006I01Rik	6.36761	0.0491757	lncRNA	RIKEN cDNA A930006I01 gene [Source:MGI Symbol;Acc:MGI:2442861]
Gm50064	6.29794	0.000266158	lncRNA	predicted gene, 50064 [Source:MGI Symbol;Acc:MGI:6275385]
Lbx1	6.2849	0.0043095	protein_coding	ladybird homeobox 1 [Source:MGI Symbol;Acc:MGI:104867]	Key regulator of muscle precursor cell migration
Ifi214	6.28111	0.00212995	protein_coding	interferon activated gene 214 [Source:MGI Symbol;Acc:MGI:3584522]	Modulates p53 function, and inhibits cell growth in the Ras/Raf signaling pathway
Gm12974	6.2281	0.00308766	lncRNA	predicted gene 12974 [Source:MGI Symbol;Acc:MGI:3650037]
Or8b54	6.21867	0.00284538	protein_coding	olfactory receptor family 8 subfamily B member 54 [Source:MGI Symbol;Acc:MGI:3030755]	Predicted to be involved in G protein-coupled receptor signaling pathway and sensory perception of smell
Slc27a6	6.10692	0.00424914	protein_coding	solute carrier family 27 (fatty acid transporter), member 6 [Source:MGI Symbol;Acc:MGI:3036230]	Acts as a fatty-acid transporter
