# Supplementary material for: G91-deletion in βA3/A1-crystallin induces cellular and molecular changes in mouse lenses leading to congenital cataract development
Source: PLoS One. 2025 Jul 7;20(7):e0326305. doi: 10.1371/journal.pone.0326305 (PMC12233310; doi:10.1371/journal.pone.0326305)
Supplement: S3 Fig — (XLSX) [file pone.0326305.s003.xlsx]

## Sheet: Sheet1
Gene name	log2FoldChange	pvalue	gene_biotype	description	function
Gm49593	-8.19377	6.3168e-08	TEC	predicted gene, 49593 [Source:MGI Symbol;Acc:MGI:6214998]
Lrrtm4	-8.0413	1.1894e-07	protein_coding	leucine rich repeat transmembrane neuronal 4 [Source:MGI Symbol;Acc:MGI:2389180]	Predicted to be involved in regulation of synapse assembly
Scgb1a1	-7.8946	4.03337e-07	protein_coding	secretoglobin, family 1A, member 1 [Source:MGI Symbol;Acc:MGI:98919]	Implicated in numerous functions including anti-inflammation, inhibition of phospholipase A2 and the sequestering of hydrophobic ligands
Gpr12	-7.89245	1.99599e-07	protein_coding	G-protein coupled receptor 12 [Source:MGI Symbol;Acc:MGI:101909]	Predicted to enable G protein-coupled receptor activity
Cdh12	-7.64355	6.17905e-07	protein_coding	cadherin 12 [Source:MGI Symbol;Acc:MGI:109503]	Mediates calcium-dependent cell-cell adhesion
1700047M11Rik	-7.47806	1.18985e-06	lncRNA	RIKEN cDNA 1700047M11 gene [Source:MGI Symbol;Acc:MGI:1914580]
Robo4	-7.47452	1.27779e-06	protein_coding	roundabout guidance receptor 4 [Source:MGI Symbol;Acc:MGI:1921394]	Predicted to enable cell-cell adhesion mediator activity. Involved in angiogenesis and establishment of endothelial barrier.
Cfap65	-7.43577	1.78924e-06	protein_coding	cilia and flagella associated protein 65 [Source:MGI Symbol;Acc:MGI:2444274]	Plays a role in flagellar formation and sperm motility.
Sh3bp1	-7.33118	2.22096e-06	protein_coding	SH3-domain binding protein 1 [Source:MGI Symbol;Acc:MGI:104603]	Regulates Rac signaling and plays a role in cytoskeletal dynamics, cell motility and epithelial junction formation.
Adora2a	-7.30568	2.45821e-06	protein_coding	adenosine A2a receptor [Source:MGI Symbol;Acc:MGI:99402]	Uses adenosine as the preferred endogenous agonist and preferentially interacts with G proteins to increase intracellular cAMP levels.
Pcdha12	-7.25837	4.01897e-06	protein_coding	protocadherin alpha 12 [Source:MGI Symbol;Acc:MGI:1298370]	May be involved in the establishment and maintenance of specific neuronal connections in the brain.
Epha6	-7.24042	3.22374e-06	protein_coding	Eph receptor A6 [Source:MGI Symbol;Acc:MGI:108034]	Predicted to be involved in axon guidance; positive regulation of kinase activity; and transmembrane receptor protein tyrosine kinase signaling pathway
Dmp1	-7.21322	3.83044e-06	protein_coding	dentin matrix protein 1 [Source:MGI Symbol;Acc:MGI:94910]	Regulates the expression of osteoblast-specific genes
Htr6	-7.17633	4.98722e-06	protein_coding	5-hydroxytryptamine (serotonin) receptor 6 [Source:MGI Symbol;Acc:MGI:1196627]	Stimulates adenylate cyclase to activate the cyclic AMP-dependent signaling pathway
