# Supplementary material for: G91-deletion in βA3/A1-crystallin induces cellular and molecular changes in mouse lenses leading to congenital cataract development
Source: PLoS One. 2025 Jul 7;20(7):e0326305. doi: 10.1371/journal.pone.0326305 (PMC12233310; doi:10.1371/journal.pone.0326305)
Supplement: S4 Fig — (XLSX) [file pone.0326305.s004.xlsx]

## Sheet: Sheet1
EnsemblID	baseMean	FoldChange	log2FoldChange	lfcSE	stat	pvalue	minus_log_pval	padj	c57-1	c57-2	g91-1	g91-2	chromosome_name	start_position	end_position	strand	entrezgene_id	gene_biotype	external_gene_name	description
ENSMUSG00000027168	1205.27	3.79252	1.92316	0.17072	11.265	1.95441e-29	28.709	5.00122e-28	527.955	477.418	1869.42	1946.3	2	105499245	105527709	1	18508	protein_coding	Pax6	paired box 6 [Source:MGI Symbol;Acc:MGI:97490]
ENSMUSG00000010461	22.1047	-1.72313	-0.785033	0.725388	-1.08222	0.279153	0.554158	0.367364	28.9665	27.7254	23.5147	8.21225	10	22978862	23226684	-1	14051	protein_coding	Eya4	EYA transcriptional coactivator and phosphatase 4 [Source:MGI Symbol;Acc:MGI:1337104]
ENSMUSG00000017897	16.2982	-1.22644	-0.294476	0.942479	-0.312448	0.7547	0.122226	0.812136	16.3961	18.9344	5.2255	24.6368	2	165436952	165613647	1	14049	protein_coding	Eya2	EYA transcriptional coactivator and phosphatase 2 [Source:MGI Symbol;Acc:MGI:109341]
ENSMUSG00000025932	66.7704	1.57054	0.651265	0.54705	1.1905	0.233848	0.631066	0.316834	43.1764	61.5369	111.042	51.3266	1	14239178	14380459	-1	14048	protein_coding	Eya1	EYA transcriptional coactivator and phosphatase 1 [Source:MGI Symbol;Acc:MGI:109344]
ENSMUSG00000028886	221.243	-1.09778	-0.134583	0.230442	-0.584021	0.559206	0.252428	0.645241	222.44	240.738	210.326	211.466	4	132366298	132452076	1	14050	protein_coding	Eya3	EYA transcriptional coactivator and phosphatase 3 [Source:MGI Symbol;Acc:MGI:109339]
ENSMUSG00000055435	5554.8	7.21551	2.8511	0.218749	13.0337	7.87074e-39	38.104	4.35864e-37	1498.6	1205.72	10516.3	8998.58	8	116409681	116434533	-1	17132	protein_coding	Maf	avian musculoaponeurotic fibrosarcoma oncogene homolog [Source:MGI Symbol;Acc:MGI:96909]
ENSMUSG00000022553	828.366	1.49249	0.577718	0.175406	3.29361	0.000989079	3.00477	0.00249213	635.622	694.488	1016.36	966.993	15	76235494	76238580	1	68877	protein_coding	Maf1	MAF1 homolog, negative regulator of RNA polymerase III [Source:MGI Symbol;Acc:MGI:1916127]
ENSMUSG00000048450	194.334	3.13497	1.64845	0.248747	6.62701	3.42555e-11	10.4653	2.00369e-10	88.539	99.4057	283.483	305.906	5	37977829	37981927	-1	17701	protein_coding	Msx1	msh homeobox 1 [Source:MGI Symbol;Acc:MGI:97168]
ENSMUSG00000021469	90.3364	3.45063	1.78686	0.432325	4.13314	3.57834e-05	4.44632	0.000113526	29.513	52.0697	146.314	133.449	13	53620920	53627110	-1	17702	protein_coding	Msx2	msh homeobox 2 [Source:MGI Symbol;Acc:MGI:97169]
ENSMUSG00000042320	20.7138	1.17576	0.233597	0.5864	0.398357	0.690367	0.16092	0.760054	19.1288	18.9344	22.2084	22.5837	12	85133159	85157533	-1	73422	protein_coding	Prox2	prospero homeobox 2 [Source:MGI Symbol;Acc:MGI:1920672]
ENSMUSG00000010175	2822.47	7.02916	2.81335	0.229507	12.2582	1.5179e-34	33.8188	5.86409e-33	709.405	697.193	5639.62	4243.68	1	189850232	189902911	-1	19130	protein_coding	Prox1	prospero homeobox 1 [Source:MGI Symbol;Acc:MGI:97772]
ENSMUSG00000021506	10.348	23.1117	4.53055	1.36777	3.31237	0.000925092	3.03381	0.00234246	1.63961	0	27.4339	12.3184	13	55972864	55984005	-1	18740	protein_coding	Pitx1	paired-like homeodomain transcription factor 1 [Source:MGI Symbol;Acc:MGI:107374]
ENSMUSG00000025229	776.044	4.18199	2.06419	0.243669	8.4713	2.42678e-17	16.615	2.28462e-16	340.492	258.32	1320.75	1184.62	19	46124124	46136765	-1	18742	protein_coding	Pitx3	paired-like homeodomain transcription factor 3 [Source:MGI Symbol;Acc:MGI:1100498]
ENSMUSG00000028023	3.57085	1.03307	0.0469347	1.64055	0.0286091	0.977176	0.0100271	0.983591	5.46537	1.35246	1.30637	6.15919	3	128993527	129013240	1	18741	protein_coding	Pitx2	paired-like homeodomain transcription factor 2 [Source:MGI Symbol;Acc:MGI:109340]
ENSMUSG00000034460	15.4024	1.48042	0.566004	0.714691	0.791957	0.428386	0.368165	0.521438	14.21	10.8197	22.2084	14.3714	12	73146383	73160230	-1	20474	protein_coding	Six4	sine oculis-related homeobox 4 [Source:MGI Symbol;Acc:MGI:106034]
ENSMUSG00000038805	860.093	5.70614	2.51252	0.185764	13.5253	1.10888e-41	40.9551	7.83972e-40	273.268	239.385	1476.2	1451.52	17	85921036	85936730	1	20473	protein_coding	Six3	sine oculis-related homeobox 3 [Source:MGI Symbol;Acc:MGI:102764]
ENSMUSG00000040841	104.736	2.75865	1.46396	0.359849	4.06827	4.73638e-05	4.32455	0.000147878	57.3864	53.4221	125.412	182.723	7	18828519	18832474	1	20475	protein_coding	Six5	sine oculis-related homeobox 5 [Source:MGI Symbol;Acc:MGI:106220]
ENSMUSG00000021099	4.06399	5.87071	2.55353	1.56496	1.63169	0.102745	0.98824	0.157211	1.09307	1.35246	11.7574	2.05306	12	72986666	72991673	1	20476	protein_coding	Six6	sine oculis-related homeobox 6 [Source:MGI Symbol;Acc:MGI:1341840]
ENSMUSG00000024134	2.29738	-4.98909	-2.31878	2.06102	-1.12506	0.260562	0.584089		3.82576	4.05738	1.30637	0	17	85991705	85995702	-1	20472	protein_coding	Six2	sine oculis-related homeobox 2 [Source:MGI Symbol;Acc:MGI:102778]
ENSMUSG00000024176	180.876	-22.9237	-4.51877	0.503182	-8.9804	2.69795e-19	18.569	2.98075e-18	325.189	365.84	7.83825	24.6368	17	25784866	25789660	-1	20681	protein_coding	Sox8	SRY (sex determining region Y)-box 8 [Source:MGI Symbol;Acc:MGI:98370]
ENSMUSG00000025902	22.7926	-55.8511	-5.80351	1.47541	-3.9335	8.37167e-05	4.07719	0.00025269	45.9091	43.9549	1.30637	0	1	4561154	4567577	-1	20671	protein_coding	Sox17	SRY (sex determining region Y)-box 17 [Source:MGI Symbol;Acc:MGI:107543]
ENSMUSG00000033006	193.024	-24.9926	-4.64343	0.608627	-7.62935	2.35939e-14	13.6272	1.78597e-13	357.435	382.746	5.2255	26.6898	15	79039108	79049440	-1	20665	protein_coding	Sox10	SRY (sex determining region Y)-box 10 [Source:MGI Symbol;Acc:MGI:98358]
ENSMUSG00000041540	105.649	-13.4556	-3.75014	0.45754	-8.1963	2.47901e-16	15.6057	2.17044e-15	187.462	204.898	11.7574	18.4776	6	143774151	144727703	-1	20678	protein_coding	Sox5	SRY (sex determining region Y)-box 5 [Source:MGI Symbol;Acc:MGI:98367]
ENSMUSG00000045179	26.9508	2.74196	1.45521	0.551735	2.63752	0.00835155	2.07823	0.0174514	13.1169	15.5533	33.9657	45.1674	X	59934972	59937036	-1	20675	protein_coding	Sox3	SRY (sex determining region Y)-box 3 [Source:MGI Symbol;Acc:MGI:98365]
ENSMUSG00000045179	26.9508	2.74196	1.45521	0.551735	2.63752	0.00835155	2.07823	0.0174514	13.1169	15.5533	33.9657	45.1674	X	59934972	59937036	-1	20675	protein_coding	Sox3	SRY (sex determining region Y)-box 3 [Source:MGI Symbol;Acc:MGI:98365]
ENSMUSG00000051817	328.011	1.42383	0.509775	0.236552	2.15502	0.03116	1.5064	0.0561119	261.245	281.311	424.572	344.915	2	152235531	152239983	-1	20667	protein_coding	Sox12	SRY (sex determining region Y)-box 12 [Source:MGI Symbol;Acc:MGI:98360]
ENSMUSG00000051910	65.5067	-3.12677	-1.64468	0.438231	-3.75298	0.000174742	3.7576	0.000502753	108.214	91.291	37.8849	24.6368	7	115070107	115638031	-1	20679	protein_coding	Sox6	SRY (sex determining region Y)-box 6 [Source:MGI Symbol;Acc:MGI:98368]
ENSMUSG00000061517	38.1323	-11.3457	-3.50407	0.85206	-4.11247	3.91447e-05	4.40733	0.000123467	67.224	71.6803	1.30637	12.3184	14	118470644	118474442	-1	223227	protein_coding	Sox21	SRY (sex determining region Y)-box 21 [Source:MGI Symbol;Acc:MGI:2654070]
ENSMUSG00000063060	8.16334	-54.271	-5.76211	1.75831	-3.27707	0.00104892	2.97926	0.00262921	19.1288	13.5246	0	0	14	64181122	64188181	1	20680	protein_coding	Sox7	SRY (sex determining region Y)-box 7 [Source:MGI Symbol;Acc:MGI:98369]
ENSMUSG00000063632	49.8103	-11.9147	-3.57467	0.679871	-5.25787	1.45736e-07	6.83643	6.1597e-07	73.7825	110.902	10.451	4.10613	12	27384263	27392573	-1	20666	protein_coding	Sox11	SRY (sex determining region Y)-box 11 [Source:MGI Symbol;Acc:MGI:98359]
ENSMUSG00000070643	360.608	3.43243	1.77923	0.227019	7.83738	4.60038e-15	14.3372	3.7083e-14	175.985	149.447	585.256	531.743	1	133310041	133352115	-1	20668	protein_coding	Sox13	SRY (sex determining region Y)-box 13 [Source:MGI Symbol;Acc:MGI:98361]
ENSMUSG00000074637	468.257	1.97204	0.979687	0.200033	4.89762	9.7005e-07	6.01321	3.72745e-06	298.956	332.029	646.656	595.388	3	34704554	34706610	1	20674	protein_coding	Sox2	SRY (sex determining region Y)-box 2 [Source:MGI Symbol;Acc:MGI:98364]
ENSMUSG00000076431	367.655	1.97282	0.980258	0.307637	3.18641	0.00144048	2.84149	0.00351663	215.882	279.959	568.273	406.506	13	29132902	29137696	-1	20677	protein_coding	Sox4	SRY (sex determining region Y)-box 4 [Source:MGI Symbol;Acc:MGI:98366]
ENSMUSG00000096014	1104.48	6.01874	2.58946	0.183172	14.1368	2.25296e-45	44.6472	2.26397e-43	318.084	311.742	2018.35	1769.74	8	12445295	12450126	1	20664	protein_coding	Sox1	SRY (sex determining region Y)-box 1 [Source:MGI Symbol;Acc:MGI:98357]
ENSMUSG00000000567	203.964	-1.06422	-0.089796	0.251255	-0.357389	0.7208	0.142185	0.783957	212.056	209.631	215.552	178.616	11	112673050	112678586	1	20682	protein_coding	Sox9	SRY (sex determining region Y)-box 9 [Source:MGI Symbol;Acc:MGI:98371]
ENSMUSG00000000724	492064	5.96338	2.57613	0.209166	12.3162	7.41115e-35	34.1301	2.93932e-33	157687	124970	803903	881696	11	77609441	77616109	-1	12957	protein_coding	Cryba1	crystallin, beta A1 [Source:MGI Symbol;Acc:MGI:88518]
ENSMUSG00000006546	202136	4.05087	2.01823	0.232755	8.67105	4.28148e-18	17.3684	4.29035e-17	91717.1	68362.1	309394	339070	1	74929093	74932302	-1	12958	protein_coding	Cryba2	crystallin, beta A2 [Source:MGI Symbol;Acc:MGI:104336]
ENSMUSG00000024041	1.08152e+06	5.60706	2.48725	0.175121	14.203	8.77605e-46	45.0567	9.23395e-44	350371	304397	1.75386e+06	1.91747e+06	17	31896781	31900707	1	12954	protein_coding	Cryaa	crystallin, alpha A [Source:MGI Symbol;Acc:MGI:88515]
ENSMUSG00000025945	12821.1	-1.25256	-0.324875	0.331582	-0.979774	0.327198	0.48519	0.41933	16641.5	11873.9	8921.23	13847.9	1	65965679	65967466	1	12969	protein_coding	Crygf	crystallin, gamma F [Source:MGI Symbol;Acc:MGI:88526]
ENSMUSG00000025952	260865	4.68451	2.2279	0.232966	9.56321	1.14164e-21	20.9425	1.51151e-20	104836	78725.3	405437	454460	1	65110684	65112848	-1	12966	protein_coding	Crygc	crystallin, gamma C [Source:MGI Symbol;Acc:MGI:88523]
ENSMUSG00000029343	178895	6.47702	2.69533	0.222436	12.1173	8.55182e-34	33.0679	3.14746e-32	54525.8	41177.6	314925	304952	5	112403681	112417451	1	12960	protein_coding	Crybb1	crystallin, beta B1 [Source:MGI Symbol;Acc:MGI:104992]
ENSMUSG00000029352	102766	1.99862	0.999001	0.228199	4.37776	1.19904e-05	4.92117	4.04512e-05	78405.6	58678.5	132695	141286	5	113223705	113229450	-1	12962	protein_coding	Crybb3	crystallin, beta B3 [Source:MGI Symbol;Acc:MGI:102717]
ENSMUSG00000032060	428177	5.71428	2.51457	0.186398	13.4903	1.78353e-41	40.7487	1.2223e-39	138984	116100	701906	755718	9	50662625	50667936	1	12955	protein_coding	Cryab	crystallin, alpha B [Source:MGI Symbol;Acc:MGI:88516]
ENSMUSG00000033501	359557	4.03272	2.01175	0.219784	9.15333	5.52047e-20	19.258	6.43707e-19	161175	124599	547457	604995	16	22623953	22630327	-1	12970	protein_coding	Crygs	crystallin, gamma S [Source:MGI Symbol;Acc:MGI:1298216]
ENSMUSG00000038135	2146.23	5.07123	2.34234	0.207168	11.3065	1.21919e-29	28.9139	3.18826e-28	767.338	645.799	3318.19	3853.6	5	24956001	24963006	-1	214301	protein_coding	Crygn	crystallin, gamma N [Source:MGI Symbol;Acc:MGI:2449167]
ENSMUSG00000042240	1.21076e+06	5.97046	2.57784	0.205735	12.5299	5.12031e-36	35.2907	2.23929e-34	387168	307629	1.99632e+06	2.15194e+06	5	113206124	113217983	-1	12961	protein_coding	Crybb2	crystallin, beta B2 [Source:MGI Symbol;Acc:MGI:88519]
ENSMUSG00000044429	162.225	-1.35757	-0.441025	0.418675	-1.05338	0.292165	0.534372	0.381484	178.718	193.402	94.059	182.723	1	65139548	65142532	-1	12964	protein_coding	Cryga	crystallin, gamma A [Source:MGI Symbol;Acc:MGI:88521]
ENSMUSG00000066975	120950	2.15203	1.1057	0.22961	4.81554	1.468e-06	5.83327	5.51991e-06	87251.9	66235.3	155389	174923	5	112394359	112400384	-1	12959	protein_coding	Cryba4	crystallin, beta A4 [Source:MGI Symbol;Acc:MGI:102716]
ENSMUSG00000067299	306915	4.90891	2.2954	0.2155	10.6515	1.71538e-26	25.7656	3.467e-25	116592	91171.3	484384	535513	1	65101031	65102611	-1	12967	protein_coding	Crygd	crystallin, gamma D [Source:MGI Symbol;Acc:MGI:88524]
ENSMUSG00000070870	12426.4	1.10226	0.140461	0.354647	0.396057	0.692063	0.159855	0.761405	14367.4	9275.16	10262.9	15800.4	1	65087713	65090308	-1	12968	protein_coding	Cryge	crystallin, gamma E [Source:MGI Symbol;Acc:MGI:88525]
ENSMUSG00000073658	279055	3.9576	1.98462	0.220314	9.00816	2.09552e-19	18.6787	2.331e-18	126071	99081.8	414980	476087	1	65119378	65121447	-1	12965	protein_coding	Crygb	crystallin, gamma B [Source:MGI Symbol;Acc:MGI:88522]
ENSMUSG00000032060	428177	5.71428	2.51457	0.186398	13.4903	1.78353e-41	40.7487	1.2223e-39	138984	116100	701906	755718	9	50662625	50667936	1	12955	protein_coding	Cryab	crystallin, alpha B [Source:MGI Symbol;Acc:MGI:88516]
ENSMUSG00000036585	286.197	-1.25854	-0.331747	0.25108	-1.32128	0.186407	0.729537	0.26147	300.595	338.791	279.564	225.837	18	38971726	39062525	-1	14164	protein_coding	Fgf1	fibroblast growth factor 1 [Source:MGI Symbol;Acc:MGI:95515]
ENSMUSG00000037225	29.8765	1.01552	0.0222219	0.66569	0.0333818	0.97337	0.011722	0.980828	32.2457	27.7254	43.1104	16.4245	3	37402495	37464257	1	14173	protein_coding	Fgf2	fibroblast growth factor 2 [Source:MGI Symbol;Acc:MGI:95516]
ENSMUSG00000042826	101.642	-2.33068	-1.22075	0.31798	-3.83908	0.000123498	3.90834	0.000363145	144.832	139.303	58.7869	63.645	11	69686894	69692683	-1	14166	protein_coding	Fgf11	fibroblast growth factor 11 [Source:MGI Symbol;Acc:MGI:109167]
ENSMUSG00000054252	1849.87	2.25158	1.17094	0.188519	6.21126	5.25622e-10	9.27933	2.79483e-09	1193.09	1083.32	2753.84	2369.23	5	33879018	33894412	1	14184	protein_coding	Fgfr3	fibroblast growth factor receptor 3 [Source:MGI Symbol;Acc:MGI:95524]
ENSMUSG00000057967	5.08712	-5.23489	-2.38816	1.43186	-1.66787	0.0953418	1.02072	0.147397	8.19805	8.79098	1.30637	2.05306	11	33067430	33097400	-1	14172	protein_coding	Fgf18	fibroblast growth factor 18 [Source:MGI Symbol;Acc:MGI:1277980]
ENSMUSG00000000182	2.07499	-13.7961	-3.78619	2.46635	-1.53514	0.12475	0.90396		4.91883	3.38115	0	0	6	127049865	127058371	1	64654	protein_coding	Fgf23	fibroblast growth factor 23 [Source:MGI Symbol;Acc:MGI:1891427]
ENSMUSG00000005320	5.14823	-6.07518	-2.60293	1.63641	-1.59063	0.111693	0.951975	0.168737	12.5703	5.40984	2.61275	0	13	55300453	55316572	1	14186	protein_coding	Fgfr4	fibroblast growth factor receptor 4 [Source:MGI Symbol;Acc:MGI:95525]
ENSMUSG00000021732	24.1913	-8.91507	-3.15625	0.791028	-3.99005	6.60581e-05	4.18007	0.000202395	39.3506	47.3361	3.91912	6.15919	13	118806327	118928651	1	14165	protein_coding	Fgf10	fibroblast growth factor 10 [Source:MGI Symbol;Acc:MGI:1099809]
ENSMUSG00000021974	68.7644	-11.2326	-3.48961	0.509565	-6.84822	7.47732e-12	11.1263	4.62792e-11	125.157	127.131	10.451	12.3184	14	58308004	58350177	1	14180	protein_coding	Fgf9	fibroblast growth factor 9 [Source:MGI Symbol;Acc:MGI:104723]
ENSMUSG00000022101	3.59437	-2.41326	-1.27098	1.66284	-0.764345	0.444661	0.351971	0.536581	4.37229	6.08606	3.91912	0	14	70873643	70879708	-1	14171	protein_coding	Fgf17	fibroblast growth factor 17 [Source:MGI Symbol;Acc:MGI:1202401]
ENSMUSG00000022523	801.38	-1.28035	-0.356533	0.166388	-2.14277	0.0321313	1.49307	0.0576577	883.203	916.967	709.362	695.988	16	27978850	28571820	-1	14167	protein_coding	Fgf12	fibroblast growth factor 12 [Source:MGI Symbol;Acc:MGI:109183]
ENSMUSG00000025551	76.7048	-15.7263	-3.9751	0.87239	-4.55657	5.19961e-06	5.28403	1.83914e-05	124.064	162.971	1.30637	18.4776	14	124215319	124914539	-1	14169	protein_coding	Fgf14	fibroblast growth factor 14 [Source:MGI Symbol;Acc:MGI:109189]
ENSMUSG00000029337	10.835	-24.9789	-4.64264	1.59677	-2.90752	0.00364303	2.43854	0.00821001	16.9426	24.3443	0	2.05306	5	98402043	98424889	1	14176	protein_coding	Fgf5	fibroblast growth factor 5 [Source:MGI Symbol;Acc:MGI:95519]
ENSMUSG00000030849	1453.53	3.29644	1.72091	0.186837	9.21078	3.23771e-20	19.4898	3.84038e-19	726.347	626.865	2317.51	2143.4	7	129764181	132725079	-1	14183	protein_coding	Fgfr2	fibroblast growth factor receptor 2 [Source:MGI Symbol;Acc:MGI:95523]
ENSMUSG00000031137	379.285	-20.1505	-4.33274	0.325565	-13.3084	2.06851e-40	39.6843	1.3167e-38	694.648	748.586	28.7402	45.1674	X	58107505	58613431	-1	14168	protein_coding	Fgf13	fibroblast growth factor 13 [Source:MGI Symbol;Acc:MGI:109178]
ENSMUSG00000031565	870.152	1.82108	0.864797	0.181838	4.75586	1.97599e-06	5.70421	7.33748e-06	618.133	616.721	1196.64	1049.12	8	26003670	26065734	1	14182	protein_coding	Fgfr1	fibroblast growth factor receptor 1 [Source:MGI Symbol;Acc:MGI:95522]
ENSMUSG00000032556	52045	8.73717	3.12717	0.196933	15.8793	8.81053e-57	56.055	2.54184e-54	11791.5	9587.58	89941.3	96859.4	9	103302123	103357619	-1	107993	protein_coding	Bfsp2	beaded filament structural protein 2, phakinin [Source:MGI Symbol;Acc:MGI:1333828]
ENSMUSG00000027420	132504	5.6173	2.48988	0.204412	12.1807	3.93995e-34	33.4045	1.47435e-32	44791.4	35303.2	226653	223267	2	143668448	143705093	-1	12075	protein_coding	Bfsp1	beaded filament structural protein 1, in lens-CP94 [Source:MGI Symbol;Acc:MGI:101770]
ENSMUSG00000025389	87900.3	6.86732	2.77975	0.194845	14.2664	3.54166e-46	45.4508	3.91047e-44	24737.9	19952.8	153764	153146	10	128061707	128067681	1	17339	protein_coding	Mip	major intrinsic protein of lens fiber [Source:MGI Symbol;Acc:MGI:96990]
ENSMUSG00000048582	9796.47	8.49429	3.08649	0.214238	14.4068	4.68772e-47	46.329	5.58995e-45	2311.85	1815	18353.3	16705.8	14	57271917	57295557	-1	14611	protein_coding	Gja3	gap junction protein, alpha 3 [Source:MGI Symbol;Acc:MGI:95714]
ENSMUSG00000049908	5572.46	4.89192	2.2904	0.1474	15.5387	1.89845e-54	53.7216	4.14116e-52	1912.33	1871.13	9594.02	8912.35	3	96820882	96833336	-1	14616	protein_coding	Gja8	gap junction protein, alpha 8 [Source:MGI Symbol;Acc:MGI:99953]
ENSMUSG00000050234	12.9387	-31.4597	-4.97543	1.54596	-3.21834	0.00128936	2.88963	0.00317538	26.7803	23.668	1.30637	0	4	127205214	127207832	-1	14612	protein_coding	Gja4	gap junction protein, alpha 4 [Source:MGI Symbol;Acc:MGI:95715]
ENSMUSG00000050953	776.754	-1.1944	-0.256288	0.180905	-1.4167	0.156571	0.80529	0.225726	800.13	891.27	709.362	706.254	10	56253426	56278609	1	14609	protein_coding	Gja1	gap junction protein, alpha 1 [Source:MGI Symbol;Acc:MGI:95713]
ENSMUSG00000057123	7.17497	-1.28188	-0.358266	1.37855	-0.259887	0.794951	0.0996598	0.845882	13.1169	2.70492	2.61275	10.2653	3	96812009	96984732	1	14613	protein_coding	Gja5	gap junction protein, alpha 5 [Source:MGI Symbol;Acc:MGI:95716]
ENSMUSG00000067336	682.102	-1.24819	-0.319843	0.284378	-1.12471	0.260711	0.58384	0.347207	786.466	730.328	725.038	486.576	1	59802559	59918173	1	12168	protein_coding	Bmpr2	bone morphogenetic protein receptor, type II (serine/threonine kinase) [Source:MGI Symbol;Acc:MGI:1095407]
ENSMUSG00000008999	288.834	2.57977	1.36724	0.217351	6.29048	3.16482e-10	9.49965	1.71076e-09	153.03	169.734	407.589	424.984	2	172709805	172782114	-1	12162	protein_coding	Bmp7	bone morphogenetic protein 7 [Source:MGI Symbol;Acc:MGI:103302]
ENSMUSG00000021796	482.871	2.49911	1.32142	0.222484	5.93937	2.86118e-09	8.54346	1.42042e-08	265.617	287.397	756.391	622.078	14	34132691	34225298	-1	12166	protein_coding	Bmpr1a	bone morphogenetic protein receptor, type 1A [Source:MGI Symbol;Acc:MGI:1338938]
ENSMUSG00000021835	21.2608	-2.89118	-1.53166	0.84192	-1.81925	0.0688739	1.16195	0.111398	38.2576	25.6967	16.9829	4.10613	14	46620977	46628126	-1	12159	protein_coding	Bmp4	bone morphogenetic protein 4 [Source:MGI Symbol;Acc:MGI:88180]
ENSMUSG00000022098	770.763	1.44497	0.531038	0.185815	2.85788	0.00426482	2.3701	0.00945992	670.601	590.348	924.913	897.189	14	70711998	70757674	-1	12153	protein_coding	Bmp1	bone morphogenetic protein 1 [Source:MGI Symbol;Acc:MGI:88176]
ENSMUSG00000029335	96.1392	-12.7292	-3.67007	0.646198	-5.67948	1.35106e-08	7.86933	6.2591e-08	180.904	173.791	5.2255	24.6368	5	99002274	99032255	1	110075	protein_coding	Bmp3	bone morphogenetic protein 3 [Source:MGI Symbol;Acc:MGI:88179]
ENSMUSG00000027358	11.9156	-12.5877	-3.65395	1.36462	-2.67763	0.00741447	2.12992	0.0156432	27.3268	16.2295	0	4.10613	2	133394079	133404805	1	12156	protein_coding	Bmp2	bone morphogenetic protein 2 [Source:MGI Symbol;Acc:MGI:88177]
ENSMUSG00000032179	2.46643	-5.40796	-2.43509	2.03137	-1.19874	0.230628	0.637088		3.82576	4.73361	1.30637	0	9	75682646	75807592	1	12160	protein_coding	Bmp5	bone morphogenetic protein 5 [Source:MGI Symbol;Acc:MGI:88181]
ENSMUSG00000039004	38.9632	-12.6109	-3.6566	0.701869	-5.2098	1.89041e-07	6.72344	7.89674e-07	75.4221	68.2992	3.91912	8.21225	13	38529083	38684278	1	12161	protein_coding	Bmp6	bone morphogenetic protein 6 [Source:MGI Symbol;Acc:MGI:88182]
ENSMUSG00000000303	418.775	2.61311	1.38577	0.200275	6.91934	4.53768e-12	11.3432	2.85091e-11	232.278	231.947	640.124	570.752	8	107329983	107396878	1	12550	protein_coding	Cdh1	cadherin 1 [Source:MGI Symbol;Acc:MGI:88354]
ENSMUSG00000024304	1544.88	2.86739	1.51974	0.17537	8.6659	4.47958e-18	17.3488	4.47633e-17	812.154	786.455	2441.61	2139.29	18	16721934	16942303	-1	12558	protein_coding	Cdh2	cadherin 2 [Source:MGI Symbol;Acc:MGI:88355]
ENSMUSG00000022997	3.61039	-24.0394	-4.58733	2.19293	-2.09187	0.0364502	1.4383	0.0644446	10.3842	4.05738	0	0	15	98687738	98691718	1	22408	protein_coding	Wnt1	wingless-type MMTV integration site family, member 1 [Source:MGI Symbol;Acc:MGI:98953]
ENSMUSG00000022996	4.44874	-29.5028	-4.88278	1.9773	-2.46942	0.0135331	1.8686	0.0268635	7.65152	10.1434	0	0	15	98668593	98676031	-1	22410	protein_coding	Wnt10b	wingless-type MMTV integration site family, member 10B [Source:MGI Symbol;Acc:MGI:108061]
ENSMUSG00000021994	141.244	2.79535	1.48303	0.297203	4.98994	6.03988e-07	6.21897	2.37492e-06	79.2478	68.9754	186.812	229.943	14	28226707	28249405	1	22418	protein_coding	Wnt5a	wingless-type MMTV integration site family, member 5A [Source:MGI Symbol;Acc:MGI:98958]
ENSMUSG00000015957	3.63045	-3.44214	-1.78331	1.57253	-1.13404	0.256779	0.59044	0.342839	7.10498	4.05738	1.30637	2.05306	7	98484319	98504402	1	22411	protein_coding	Wnt11	wingless-type MMTV integration site family, member 11 [Source:MGI Symbol;Acc:MGI:101948]
ENSMUSG00000010797	14.23	-33.3197	-5.0583	1.55308	-3.25695	0.00112617	2.9484	0.00280475	22.408	32.459	0	2.05306	6	17988939	18030584	-1	22413	protein_coding	Wnt2	wingless-type MMTV integration site family, member 2 [Source:MGI Symbol;Acc:MGI:98954]
ENSMUSG00000000125	14.5365	-1.73338	-0.793586	0.744292	-1.06623	0.28632	0.543149	0.375187	16.3961	20.2869	9.14462	12.3184	11	103664976	103708783	1	22415	protein_coding	Wnt3	wingless-type MMTV integration site family, member 3 [Source:MGI Symbol;Acc:MGI:98955]
ENSMUSG00000036856	130.715	-13.288	-3.73205	0.591874	-6.30548	2.87311e-10	9.54165	1.56062e-09	230.639	253.586	7.83825	30.7959	4	137004800	137027037	1	22417	protein_coding	Wnt4	wingless-type MMTV integration site family, member 4 [Source:MGI Symbol;Acc:MGI:98957]
ENSMUSG00000033227	8.0328	-18.146	-4.18158	1.67348	-2.49874	0.0124636	1.90436	0.0249287	18.5823	11.4959	0	2.05306	1	74811051	74824481	1	22420	protein_coding	Wnt6	wingless-type MMTV integration site family, member 6 [Source:MGI Symbol;Acc:MGI:98960]
ENSMUSG00000026167	65.1448	-19.4201	-4.27948	0.620733	-6.89423	5.41555e-12	11.2664	3.38462e-11	118.052	129.836	6.53187	6.15919	1	74830675	74843338	1	22409	protein_coding	Wnt10a	wingless-type MMTV integration site family, member 10A [Source:MGI Symbol;Acc:MGI:108071]
ENSMUSG00000006932	4055.3	1.88948	0.917989	0.153469	5.98159	2.20969e-09	8.65567	1.10931e-08	2843.63	2771.19	5545.56	5060.8	9	120758282	120789573	1	12387	protein_coding	Ctnnb1	catenin (cadherin associated protein), beta 1 [Source:MGI Symbol;Acc:MGI:88276]
ENSMUSG00000023067	114.538	-5.05282	-2.33709	0.4455	-5.24599	1.55442e-07	6.80843	6.54673e-07	171.066	209.631	26.1275	51.3266	17	29309950	29319701	1	12575	protein_coding	Cdkn1a	cyclin-dependent kinase inhibitor 1A (P21) [Source:MGI Symbol;Acc:MGI:104556]
ENSMUSG00000028551	176.976	3.78161	1.919	0.318011	6.03439	1.59566e-09	8.79706	8.10149e-09	87.4459	60.1844	276.951	283.323	4	109518073	109524386	-1	12580	protein_coding	Cdkn2c	cyclin dependent kinase inhibitor 2C [Source:MGI Symbol;Acc:MGI:105388]
ENSMUSG00000037628	2.6982	1.00845	0.012138	1.87504	0.00647349	0.994835	0.00224897	0.99606	2.18615	3.38115	5.2255	0	14	46997998	47009126	1	72391	protein_coding	Cdkn3	cyclin-dependent kinase inhibitor 3 [Source:MGI Symbol;Acc:MGI:1919641]
ENSMUSG00000037664	1413.1	7.13533	2.83498	0.273967	10.3479	4.27818e-25	24.3687	7.69083e-24	412.089	281.988	2348.86	2609.44	7	143012076	143014787	-1	12577	protein_coding	Cdkn1c	cyclin-dependent kinase inhibitor 1C (P57) [Source:MGI Symbol;Acc:MGI:104564]
ENSMUSG00000073802	62.5711	5.56055	2.47523	0.536491	4.61374	3.95483e-06	5.40287	1.42048e-05	12.5703	25.6967	88.8335	123.184	4	89224536	89229276	-1	12579	protein_coding	Cdkn2b	cyclin dependent kinase inhibitor 2B [Source:MGI Symbol;Acc:MGI:104737]
ENSMUSG00000096472	211.716	-3.22939	-1.69126	0.260125	-6.50174	7.93968e-11	10.1002	4.49705e-10	307.7	339.467	103.204	96.494	9	21199706	21202703	-1	12581	protein_coding	Cdkn2d	cyclin dependent kinase inhibitor 2D [Source:MGI Symbol;Acc:MGI:105387]
ENSMUSG00000003031	503.365	2.67825	1.42129	0.203143	6.99652	2.62407e-12	11.581	1.67931e-11	271.629	276.578	787.744	677.511	6	134897364	134902476	1	12576	protein_coding	Cdkn1b	cyclin-dependent kinase inhibitor 1B [Source:MGI Symbol;Acc:MGI:104565]
ENSMUSG00000070348	663.272	2.78753	1.47898	0.208119	7.10642	1.19088e-12	11.9241	7.85446e-12	341.039	360.43	1064.7	886.923	7	144483668	144493662	-1	12443	protein_coding	Ccnd1	cyclin D1 [Source:MGI Symbol;Acc:MGI:88313]
ENSMUSG00000020053	19.5948	-2.31757	-1.21261	0.712091	-1.70289	0.0885886	1.05262	0.138355	28.4199	25.6967	7.83825	16.4245	10	87694127	87772904	1	16000	protein_coding	Igf1	insulin-like growth factor 1 [Source:MGI Symbol;Acc:MGI:96432]
ENSMUSG00000048583	1.60025	-10.6534	-3.41325	2.73512	-1.24793	0.212055	0.673552		4.37229	2.02869	0	0	7	142204503	142220553	-1	16002	protein_coding	Igf2	insulin-like growth factor 2 [Source:MGI Symbol;Acc:MGI:96434]
ENSMUSG00000000489	165.712	-20.8971	-4.38523	0.43144	-10.1642	2.86514e-24	23.5429	4.77177e-23	291.304	341.496	15.6765	14.3714	15	79880075	79899178	-1	18591	protein_coding	Pdgfb	platelet derived growth factor, B polypeptide [Source:MGI Symbol;Acc:MGI:97528]
ENSMUSG00000025856	301.392	-1.73456	-0.79457	0.229099	-3.46824	0.000523887	3.28076	0.00138991	359.075	406.414	228.616	211.466	5	138961769	138983125	-1	18590	protein_coding	Pdgfa	platelet derived growth factor, alpha [Source:MGI Symbol;Acc:MGI:97527]
ENSMUSG00000028019	22.5525	-10.2665	-3.35987	0.852499	-3.9412	8.10751e-05	4.09111	0.000245175	35.5249	46.6598	3.91912	4.10613	3	80943723	81121347	1	54635	protein_coding	Pdgfc	platelet-derived growth factor, C polypeptide [Source:MGI Symbol;Acc:MGI:1859631]
ENSMUSG00000032006	7.22763	-2.415	-1.27202	1.11609	-1.13972	0.254405	0.594474	0.340355	12.0238	8.11475	2.61275	6.15919	9	6168584	6378850	1	71785	protein_coding	Pdgfd	platelet-derived growth factor, D polypeptide [Source:MGI Symbol;Acc:MGI:1919035]
ENSMUSG00000041075	86.2555	1.59174	0.670606	0.338472	1.98128	0.0475602	1.32276	0.0812132	66.131	67.6229	118.88	92.3878	1	59521583	59526114	1	14369	protein_coding	Fzd7	frizzled class receptor 7 [Source:MGI Symbol;Acc:MGI:108570]
ENSMUSG00000044674	230.742	1.79751	0.846	0.260309	3.24998	0.00115413	2.93775	0.00286919	146.472	183.934	303.079	289.482	5	4803839	4808035	-1	14362	protein_coding	Fzd1	frizzled class receptor 1 [Source:MGI Symbol;Acc:MGI:1196625]
ENSMUSG00000050288	81.7355	-1.75441	-0.810983	0.501551	-1.61695	0.105889	0.975148	0.161332	94.0043	112.93	37.8849	82.1225	11	102495222	102498884	1	57265	protein_coding	Fzd2	frizzled class receptor 2 [Source:MGI Symbol;Acc:MGI:1888513]
ENSMUSG00000044518	748.219	3.08546	1.62549	0.183259	8.86987	7.32291e-19	18.1353	7.7782e-18	387.495	344.877	1145.69	1114.81	4	114782344	114783210	-1	30923	protein_coding	Foxe3	forkhead box E3 [Source:MGI Symbol;Acc:MGI:1353569]
