# Supplementary material for: G91-deletion in βA3/A1-crystallin induces cellular and molecular changes in mouse lenses leading to congenital cataract development
Source: PLoS One. 2025 Jul 7;20(7):e0326305. doi: 10.1371/journal.pone.0326305 (PMC12233310; doi:10.1371/journal.pone.0326305)
Supplement: S5 Fig — (XLSX) [file pone.0326305.s005.xlsx]

## Sheet: Sheet1
Molecules	log2FoldChange	pvalue	minus_log_pval	c57-1	c57-2	g91-1	g91-2	description
ACAP3	-3.37943	1.4969e-21	20.8248	1240.09	1393.71	90.1399	166.298	ArfGAP with coiled-coil, ankyrin repeat and PH domains 3 [Source:MGI Symbol;Acc:MGI:2153589]
ACE	-1.47022	5.28616e-06	5.27686	307.154	225.184	94.059	98.547	angiotensin I converting enzyme (peptidyl-dipeptidase A) 1 [Source:MGI Symbol;Acc:MGI:87874]
ACHE	-4.44311	4.33621e-15	14.3629	471.661	477.418	9.14462	36.9551	acetylcholinesterase [Source:MGI Symbol;Acc:MGI:87876]
ACSL4	-1.72845	1.10081e-12	11.9583	368.366	390.861	117.574	110.865	acyl-CoA synthetase long-chain family member 4 [Source:MGI Symbol;Acc:MGI:1354713]
ACTL6B	-4.57469	1.81155e-28	27.742	662.403	733.033	18.2892	43.1143	actin-like 6B [Source:MGI Symbol;Acc:MGI:1933548]
ADAM10	1.5851	2.02721e-14	13.6931	574.957	576.824	1909.92	1541.85	a disintegrin and metallopeptidase domain 10 [Source:MGI Symbol;Acc:MGI:109548]
ADAM17	1.38607	8.02356e-10	9.09563	122.971	131.865	329.206	336.702	a disintegrin and metallopeptidase domain 17 [Source:MGI Symbol;Acc:MGI:1096335]
ADAM19	-4.6111	9.04116e-10	9.04378	94.5509	100.758	3.91912	4.10613	a disintegrin and metallopeptidase domain 19 (meltrin beta) [Source:MGI Symbol;Acc:MGI:105377]
ADAM22	-1.47342	1.27368e-17	16.8949	1152.65	1144.18	408.895	418.825	a disintegrin and metallopeptidase domain 22 [Source:MGI Symbol;Acc:MGI:1340046]
ADAMTS1	-1.62324	0.000356977	3.44736	79.7944	96.7008	23.5147	34.9021	a disintegrin-like and metallopeptidase (reprolysin type) with thrombospondin type 1 motif, 1 [Source:MGI Symbol;Acc:MGI:109249]
ADAMTS3	-3.26875	2.44063e-05	4.6125	48.6418	55.4508	7.83825	2.05306	a disintegrin-like and metallopeptidase (reprolysin type) with thrombospondin type 1 motif, 3 [Source:MGI Symbol;Acc:MGI:3045353]
ADAP1	-4.64671	2.31567e-19	18.6353	1959.33	2122.01	40.4976	125.237	ArfGAP with dual PH domains 1 [Source:MGI Symbol;Acc:MGI:2442201]
ADCY1	-3.12707	2.91053e-47	46.536	5031.42	5312.46	518.631	669.299	adenylate cyclase 1 [Source:MGI Symbol;Acc:MGI:99677]
ADCY3	-2.66687	2.20237e-16	15.6571	258.512	274.549	37.8849	47.2205	adenylate cyclase 3 [Source:MGI Symbol;Acc:MGI:99675]
ADCY6	-1.17606	7.37746e-07	6.13209	363.994	343.525	165.91	145.767	adenylate cyclase 6 [Source:MGI Symbol;Acc:MGI:87917]
ADCYAP1	-4.85245	1.65628e-14	13.7809	163.415	160.266	5.2255	6.15919	adenylate cyclase activating polypeptide 1 [Source:MGI Symbol;Acc:MGI:105094]
ADGRB1	-4.70086	3.44523e-14	13.4628	4372.29	4505.72	66.6251	277.164	adhesion G protein-coupled receptor B1 [Source:MGI Symbol;Acc:MGI:1933736]
ADGRB2	-2.92226	8.25593e-30	29.0832	4206.15	4326.52	462.457	667.246	adhesion G protein-coupled receptor B2 [Source:MGI Symbol;Acc:MGI:2451244]
ADGRB3	-5.68046	9.23274e-35	34.0347	550.909	612.664	7.83825	16.4245	adhesion G protein-coupled receptor B3 [Source:MGI Symbol;Acc:MGI:2441837]
ADGRE5	-2.90623	0.000156508	3.80546	38.8041	47.3361	3.91912	8.21225	adhesion G protein-coupled receptor E5 [Source:MGI Symbol;Acc:MGI:1347095]
ADGRG6	-2.96118	0.000660295	3.18026	31.1526	31.1066	3.91912	4.10613	adhesion G protein-coupled receptor G6 [Source:MGI Symbol;Acc:MGI:1916151]
ADGRL1	-2.2013	7.75523e-46	45.1104	3890.25	4104.71	862.207	876.658	adhesion G protein-coupled receptor L1 [Source:MGI Symbol;Acc:MGI:1929461]
ADGRL3	-5.11131	3.70966e-22	21.4307	315.898	366.516	5.2255	16.4245	adhesion G protein-coupled receptor L3 [Source:MGI Symbol;Acc:MGI:2441950]
ADORA2A	-7.30568	2.45821e-06	5.60938	48.6418	46.6598	0	0	adenosine A2a receptor [Source:MGI Symbol;Acc:MGI:99402]
AGAP2	-4.85016	9.77223e-23	22.01	8315.01	8734.86	156.765	437.302	ArfGAP with GTPase domain, ankyrin repeat and PH domain 2 [Source:MGI Symbol;Acc:MGI:3580016]
AGER	-4.87541	2.14264e-07	6.66905	165.054	62.2131	5.2255	2.05306	advanced glycosylation end product-specific receptor [Source:MGI Symbol;Acc:MGI:893592]
AGRN	-3.0499	2.83395e-55	54.5476	1503.52	1537.07	189.424	176.563	agrin [Source:MGI Symbol;Acc:MGI:87961]
AGT	-2.85534	0.000447147	3.34955	44.2695	41.25	2.61275	10.2653	angiotensinogen (serpin peptidase inhibitor, clade A, member 8) [Source:MGI Symbol;Acc:MGI:87963]
AHR	-1.78071	0.0115605	1.93702	40.4437	41.25	6.53187	18.4776	aryl-hydrocarbon receptor [Source:MGI Symbol;Acc:MGI:105043]
AIPL1	4.10026	0.00120621	2.91858	2.73268	6.08606	141.088	8.21225	aryl hydrocarbon receptor-interacting protein-like 1 [Source:MGI Symbol;Acc:MGI:2148800]
AKAP5	-4.21381	1.08217e-29	28.9657	464.01	506.496	19.5956	34.9021	A kinase (PRKA) anchor protein 5 [Source:MGI Symbol;Acc:MGI:2685104]
ALCAM	-3.68767	3.11584e-08	7.50642	584.248	664.733	16.9829	82.1225	activated leukocyte cell adhesion molecule [Source:MGI Symbol;Acc:MGI:1313266]
ALK	-1.3558	0.0253473	1.59607	59.026	49.3647	13.0637	30.7959	anaplastic lymphoma kinase [Source:MGI Symbol;Acc:MGI:103305]
AMIGO1	-1.4956	2.59763e-07	6.58542	765.698	799.979	222.084	336.702	adhesion molecule with Ig like domain 1 [Source:MGI Symbol;Acc:MGI:2653612]
AMIGO2	-2.35308	3.79119e-06	5.42122	81.9805	72.3565	15.6765	14.3714	adhesion molecule with Ig like domain 2 [Source:MGI Symbol;Acc:MGI:2145995]
ANK3	-1.54224	5.91375e-20	19.2281	1811.22	1960.39	651.881	642.609	ankyrin 3, epithelial [Source:MGI Symbol;Acc:MGI:88026]
APBB1	-2.12014	1.58043e-43	42.8012	4683.82	4723.46	1045.1	1120.97	amyloid beta (A4) precursor protein-binding, family B, member 1 [Source:MGI Symbol;Acc:MGI:107765]
APCDD1	-3.3955	2.21262e-14	13.6551	190.195	167.029	14.3701	20.5306	adenomatosis polyposis coli down-regulated 1 [Source:MGI Symbol;Acc:MGI:3513977]
APOE	-3.56912	4.58073e-17	16.3391	10114.2	10676.3	539.533	1215.41	apolipoprotein E [Source:MGI Symbol;Acc:MGI:88057]
AR	-4.46671	1.28248e-11	10.8919	154.67	181.229	2.61275	14.3714	androgen receptor [Source:MGI Symbol;Acc:MGI:88064]
ARC	-5.31159	1.47556e-08	7.83104	4399.07	4747.13	40.4976	190.935	activity regulated cytoskeletal-associated protein [Source:MGI Symbol;Acc:MGI:88067]
ARHGAP32	-3.06969	2.56395e-43	42.5911	2296.55	2509.49	253.437	322.331	Rho GTPase activating protein 32 [Source:MGI Symbol;Acc:MGI:2450166]
ARHGAP33	-3.6838	3.28887e-24	23.483	1442.86	1516.11	79.6889	153.98	Rho GTPase activating protein 33 [Source:MGI Symbol;Acc:MGI:2673998]
ARHGAP44	-3.04644	5.94169e-49	48.2261	1218.23	1263.87	143.701	158.086	Rho GTPase activating protein 44 [Source:MGI Symbol;Acc:MGI:2144423]
ARHGAP5	1.01508	2.15986e-05	4.66557	396.786	395.594	907.931	689.829	Rho GTPase activating protein 5 [Source:MGI Symbol;Acc:MGI:1332637]
ARHGEF15	-4.59418	5.63427e-16	15.2492	211.51	181.906	5.2255	12.3184	Rho guanine nucleotide exchange factor (GEF) 15 [Source:MGI Symbol;Acc:MGI:3045246]
ARHGEF25	-2.65128	3.85511e-27	26.414	1793.73	1685.16	235.147	322.331	Rho guanine nucleotide exchange factor (GEF) 25 [Source:MGI Symbol;Acc:MGI:1277173]
ARHGEF28	-1.11032	8.04248e-05	4.09461	181.45	190.02	87.5271	84.1756	Rho guanine nucleotide exchange factor (GEF) 28 [Source:MGI Symbol;Acc:MGI:1346016]
ARHGEF5	1.69797	5.39901e-11	10.2677	86.3528	75.0615	259.969	264.845	Rho guanine nucleotide exchange factor (GEF) 5 [Source:MGI Symbol;Acc:MGI:1858952]
ARHGEF7	-1.88381	1.46957e-22	21.8328	881.017	870.307	231.228	244.315	Rho guanine nucleotide exchange factor (GEF7) [Source:MGI Symbol;Acc:MGI:1860493]
ARL3	1.52421	8.97543e-20	19.0469	808.874	794.57	2180.34	2434.93	ADP-ribosylation factor-like 3 [Source:MGI Symbol;Acc:MGI:1929699]
ARSB	-1.99174	9.45617e-22	21.0243	779.361	807.418	210.326	186.829	arylsulfatase B [Source:MGI Symbol;Acc:MGI:88075]
ARX	-4.90368	0.00887729	2.05172	137.181	157.561	0	10.2653	aristaless related homeobox [Source:MGI Symbol;Acc:MGI:1097716]
ASCL1	1.29188	0.00610354	2.21442	33.3387	44.6311	118.88	69.8041	achaete-scute family bHLH transcription factor 1 [Source:MGI Symbol;Acc:MGI:96919]
ASIC2	-2.869	1.02081e-11	10.9911	726.894	753.32	64.0124	141.661	acid-sensing (proton-gated) ion channel 2 [Source:MGI Symbol;Acc:MGI:1100867]
ASPA	-4.77389	9.70071e-09	8.0132	94.0043	81.8238	2.61275	4.10613	aspartoacylase [Source:MGI Symbol;Acc:MGI:87914]
ATCAY	-4.52632	1.94514e-31	30.711	1744	1860.98	50.9486	108.812	ataxia, cerebellar, Cayman type [Source:MGI Symbol;Acc:MGI:2448730]
ATF1	1.66629	7.04001e-08	7.15243	109.307	101.434	393.219	273.057	activating transcription factor 1 [Source:MGI Symbol;Acc:MGI:1298366]
ATL1	-4.20761	5.45884e-43	42.2629	729.08	769.549	33.9657	49.2735	atlastin GTPase 1 [Source:MGI Symbol;Acc:MGI:1921241]
ATP1B2	-3.57241	5.12992e-24	23.2899	2591.13	2899	297.853	160.139	ATPase, Na+/K+ transporting, beta 2 polypeptide [Source:MGI Symbol;Acc:MGI:88109]
ATP6AP2	-1.49088	1.22736e-19	18.911	1698.64	1622.95	594.401	587.176	ATPase, H+ transporting, lysosomal accessory protein 2 [Source:MGI Symbol;Acc:MGI:1917745]
ATP7A	1.91379	3.01224e-07	6.52111	43.1764	32.459	159.378	125.237	ATPase, Cu++ transporting, alpha polypeptide [Source:MGI Symbol;Acc:MGI:99400]
ATP8A2	-2.42598	1.86526e-13	12.7293	322.457	312.418	70.5442	45.1674	ATPase, aminophospholipid transporter-like, class I, type 8A, member 2 [Source:MGI Symbol;Acc:MGI:1354710]
ATRN	-1.66941	5.94891e-19	18.2256	1238.45	1335.55	423.265	383.923	attractin [Source:MGI Symbol;Acc:MGI:1341628]
ATXN1	-2.17019	1.91388e-17	16.7181	470.022	520.02	100.591	121.131	ataxin 1 [Source:MGI Symbol;Acc:MGI:104783]
ATXN10	1.03141	1.97617e-12	11.7042	2077.93	1952.27	4102.02	4136.92	ataxin 10 [Source:MGI Symbol;Acc:MGI:1859293]
AUTS2	-1.78437	1.62644e-09	8.78876	467.836	553.156	172.441	121.131	autism susceptibility candidate 2 [Source:MGI Symbol;Acc:MGI:1919847]
AXIN1	1.10163	1.70984e-06	5.76705	279.28	238.709	597.013	513.266	axin 1 [Source:MGI Symbol;Acc:MGI:1096327]
B2M	-2.17211	4.50965e-05	4.34586	465.649	418.586	50.9486	147.821	beta-2 microglobulin [Source:MGI Symbol;Acc:MGI:88127]
B4GALT5	-1.85644	1.02798e-14	13.988	396.239	417.91	113.655	110.865	UDP-Gal:betaGlcNAc beta 1,4-galactosyltransferase, polypeptide 5 [Source:MGI Symbol;Acc:MGI:1927169]
B4GALT6	-3.54924	1.6011e-20	19.7956	765.698	854.078	47.0295	94.4409	UDP-Gal:betaGlcNAc beta 1,4-galactosyltransferase, polypeptide 6 [Source:MGI Symbol;Acc:MGI:1928380]
BAIAP2	-3.33284	6.97721e-76	75.1563	2302.56	2340.43	227.309	234.049	brain-specific angiogenesis inhibitor 1-associated protein 2 [Source:MGI Symbol;Acc:MGI:2137336]
BASP1	1.3568	1.10566e-22	21.9564	7286.43	7704.96	19159.3	19235.1	brain abundant, membrane attached signal protein 1 [Source:MGI Symbol;Acc:MGI:1917600]
BAX	1.41789	5.91957e-09	8.22771	226.266	209.631	513.405	654.927	BCL2-associated X protein [Source:MGI Symbol;Acc:MGI:99702]
BBS1	-1.36821	2.97195e-05	4.52696	279.28	318.504	138.476	90.3348	Bardet-Biedl syndrome 1 (human) [Source:MGI Symbol;Acc:MGI:1277215]
BBS4	-1.06889	0.000328949	3.48287	270.536	281.311	109.735	156.033	Bardet-Biedl syndrome 4 (human) [Source:MGI Symbol;Acc:MGI:2143311]
BCAN	-4.7966	1.41987e-05	4.84775	1885.55	1943.48	19.5956	119.078	brevican [Source:MGI Symbol;Acc:MGI:1096385]
BCL11A	-4.94963	9.84222e-24	23.0069	495.709	597.787	9.14462	28.7429	B cell CLL/lymphoma 11A (zinc finger protein) [Source:MGI Symbol;Acc:MGI:106190]
BCL11B	-4.17416	7.92595e-18	17.1009	406.623	512.582	14.3701	39.0082	B cell leukemia/lymphoma 11B [Source:MGI Symbol;Acc:MGI:1929913]
BCL2L1	-1.3982	2.05415e-14	13.6874	888.122	933.873	346.189	344.915	BCL2-like 1 [Source:MGI Symbol;Acc:MGI:88139]
BDNF	-1.87416	4.29953e-09	8.36658	199.486	231.947	54.8677	63.645	brain derived neurotrophic factor [Source:MGI Symbol;Acc:MGI:88145]
BICDL1	-2.24942	3.64841e-20	19.4379	518.663	483.504	111.042	98.547	BICD family like cargo adaptor 1 [Source:MGI Symbol;Acc:MGI:1922915]
BMP2	-3.65395	0.00741447	2.12992	27.3268	16.2295	0	4.10613	bone morphogenetic protein 2 [Source:MGI Symbol;Acc:MGI:88177]
BMP7	1.36724	3.16482e-10	9.49965	153.03	169.734	407.589	424.984	bone morphogenetic protein 7 [Source:MGI Symbol;Acc:MGI:103302]
BMPR1A	1.32142	2.86118e-09	8.54346	265.617	287.397	756.391	622.078	bone morphogenetic protein receptor, type 1A [Source:MGI Symbol;Acc:MGI:1338938]
BOC	-4.24617	1.61157e-17	16.7927	189.648	204.221	10.451	10.2653	biregional cell adhesion molecule-related/down-regulated by oncogenes (Cdon) binding protein [Source:MGI Symbol;Acc:MGI:2151153]
BRSK1	-2.05841	2.61113e-31	30.5832	2044.59	2126.74	474.214	529.69	BR serine/threonine kinase 1 [Source:MGI Symbol;Acc:MGI:2685946]
BRSK2	-2.57833	1.63913e-22	21.7854	1400.23	1488.38	199.875	287.429	BR serine/threonine kinase 2 [Source:MGI Symbol;Acc:MGI:1923020]
BSN	-4.79425	2.79827e-37	36.5531	3181.94	3246.58	77.0761	158.086	bassoon [Source:MGI Symbol;Acc:MGI:1277955]
BTBD3	-2.34613	2.94957e-26	25.5302	795.211	790.512	143.701	170.404	BTB (POZ) domain containing 3 [Source:MGI Symbol;Acc:MGI:2385155]
CACNA1A	-1.89412	3.0924e-18	17.5097	897.413	1061	263.888	262.792	calcium channel, voltage-dependent, P/Q type, alpha 1A subunit [Source:MGI Symbol;Acc:MGI:109482]
CACNA1H	-3.03214	9.76095e-15	14.0105	430.671	465.922	71.8506	34.9021	calcium channel, voltage-dependent, T type, alpha 1H subunit [Source:MGI Symbol;Acc:MGI:1928842]
CACNA2D2	-4.06097	4.92089e-16	15.308	223.534	274.549	9.14462	22.5837	calcium channel, voltage-dependent, alpha 2/delta subunit 2 [Source:MGI Symbol;Acc:MGI:1929813]
CACNB2	-2.99316	1.50106e-17	16.8236	259.058	267.111	37.8849	26.6898	calcium channel, voltage-dependent, beta 2 subunit [Source:MGI Symbol;Acc:MGI:894644]
CACNB4	-3.796	1.1631e-30	29.9344	712.137	731.68	39.1912	67.7511	calcium channel, voltage-dependent, beta 4 subunit [Source:MGI Symbol;Acc:MGI:103301]
CACNG2	-5.30518	1.46258e-45	44.8349	972.836	1167.85	19.5956	36.9551	calcium channel, voltage-dependent, gamma subunit 2 [Source:MGI Symbol;Acc:MGI:1316660]
CACNG7	-1.92943	1.33379e-15	14.8749	1186.53	1239.53	273.032	367.498	calcium channel, voltage-dependent, gamma subunit 7 [Source:MGI Symbol;Acc:MGI:1932374]
CADM1	1.47954	9.08842e-17	16.0415	1416.62	1482.97	4345	3736.57	cell adhesion molecule 1 [Source:MGI Symbol;Acc:MGI:1889272]
CADPS2	-1.63822	2.89633e-12	11.5382	613.761	656.619	182.892	227.89	Ca2+-dependent activator protein for secretion 2 [Source:MGI Symbol;Acc:MGI:2443963]
CAMK1	-1.73593	4.16838e-12	11.38	730.72	674.877	182.892	242.261	calcium/calmodulin-dependent protein kinase I [Source:MGI Symbol;Acc:MGI:1098535]
CAMK1D	-2.15888	1.15229e-26	25.9384	854.237	900.738	201.182	190.935	calcium/calmodulin-dependent protein kinase ID [Source:MGI Symbol;Acc:MGI:2442190]
CAMK1G	-5.53825	2.48958e-32	31.6039	465.103	504.467	9.14462	12.3184	calcium/calmodulin-dependent protein kinase I gamma [Source:MGI Symbol;Acc:MGI:2388073]
CAMK2A	-4.68753	1.5746e-21	20.8028	17120.3	19489.6	382.768	1040.9	calcium/calmodulin-dependent protein kinase II alpha [Source:MGI Symbol;Acc:MGI:88256]
CAMK2B	-4.69275	2.28564e-19	18.641	5442.96	5923.77	109.735	332.596	calcium/calmodulin-dependent protein kinase II, beta [Source:MGI Symbol;Acc:MGI:88257]
CAMK2G	-1.89308	1.49724e-31	30.8247	2523.91	2518.95	702.83	652.874	calcium/calmodulin-dependent protein kinase II gamma [Source:MGI Symbol;Acc:MGI:88259]
CAMK4	-3.93559	1.88172e-16	15.7254	183.09	230.594	14.3701	12.3184	calcium/calmodulin-dependent protein kinase IV [Source:MGI Symbol;Acc:MGI:88258]
CAMKK2	-4.16579	7.24581e-41	40.1399	2021.09	2138.24	87.5271	147.821	calcium/calmodulin-dependent protein kinase kinase 2, beta [Source:MGI Symbol;Acc:MGI:2444812]
CAMSAP2	-1.0563	1.64718e-07	6.78326	811.061	881.803	433.716	377.764	calmodulin regulated spectrin-associated protein family, member 2 [Source:MGI Symbol;Acc:MGI:1922434]
CAPNS1	1.05188	4.76119e-12	11.3223	1469.64	1418.05	2897.54	3091.91	calpain, small subunit 1 [Source:MGI Symbol;Acc:MGI:88266]
CAPRIN1	1.28545	1.06689e-15	14.9719	1632.51	1542.48	4045.84	3691.41	cell cycle associated protein 1 [Source:MGI Symbol;Acc:MGI:1858234]
CAPRIN2	3.03686	1.04757e-43	42.9798	383.122	329.324	3211.07	2636.13	caprin family member 2 [Source:MGI Symbol;Acc:MGI:2448541]
CAST	2.1802	2.36653e-17	16.6259	112.587	112.93	573.499	445.515	calpastatin [Source:MGI Symbol;Acc:MGI:1098236]
CAV1	-3.82092	4.04193e-11	10.3934	116.959	108.873	7.83825	8.21225	caveolin 1, caveolae protein [Source:MGI Symbol;Acc:MGI:102709]
CBLN1	-2.69007	0.000196011	3.70772	43.1764	40.5738	5.2255	8.21225	cerebellin 1 precursor protein [Source:MGI Symbol;Acc:MGI:88281]
CBLN2	-4.48327	6.11862e-20	19.2133	239.93	227.213	9.14462	12.3184	cerebellin 2 precursor protein [Source:MGI Symbol;Acc:MGI:88282]
CBLN4	-5.05602	8.72796e-06	5.05909	51.3745	55.4508	1.30637	2.05306	cerebellin 4 precursor protein [Source:MGI Symbol;Acc:MGI:2154433]
CCK	-4.61953	3.53215e-22	21.452	2769.85	2886.82	62.706	170.404	cholecystokinin [Source:MGI Symbol;Acc:MGI:88297]
CCN1	-1.85863	1.28565e-05	4.89088	191.834	246.824	43.1104	80.0695	cellular communication network factor 1 [Source:MGI Symbol;Acc:MGI:88613]
CD38	-4.93625	0.0120476	1.9191	7.65152	10.8197	0	0	CD38 antigen [Source:MGI Symbol;Acc:MGI:107474]
CD44	2.84159	1.43074e-69	68.8444	518.663	481.475	3683.98	3486.1	CD44 antigen [Source:MGI Symbol;Acc:MGI:88338]
CD93	-4.01049	0.000216231	3.66508	42.6299	40.5738	0	6.15919	CD93 antigen [Source:MGI Symbol;Acc:MGI:106664]
CDH1	1.38577	4.53768e-12	11.3432	232.278	231.947	640.124	570.752	cadherin 1 [Source:MGI Symbol;Acc:MGI:88354]
CDH10	-4.90414	0.000567902	3.24573	295.13	339.467	1.30637	20.5306	cadherin 10 [Source:MGI Symbol;Acc:MGI:107436]
CDH2	1.51974	4.47958e-18	17.3488	812.154	786.455	2441.61	2139.29	cadherin 2 [Source:MGI Symbol;Acc:MGI:88355]
CDH9	-4.81085	3.93907e-07	6.40461	68.3171	68.2992	1.30637	4.10613	cadherin 9 [Source:MGI Symbol;Acc:MGI:107433]
CDK5	-1.75182	1.20199e-17	16.9201	893.041	870.983	242.986	283.323	cyclin-dependent kinase 5 [Source:MGI Symbol;Acc:MGI:101765]
CDK5R1	-4.43989	8.00919e-20	19.0964	1711.75	1980.68	45.7231	127.29	cyclin-dependent kinase 5, regulatory subunit 1 (p35) [Source:MGI Symbol;Acc:MGI:101764]
CDK5R2	-4.33577	8.71192e-33	32.0599	2610.26	3168.13	100.591	188.882	cyclin-dependent kinase 5, regulatory subunit 2 (p39) [Source:MGI Symbol;Acc:MGI:1330828]
CDK6	1.83647	4.77962e-06	5.32061	54.1071	39.8975	201.182	133.449	cyclin-dependent kinase 6 [Source:MGI Symbol;Acc:MGI:1277162]
CDKL3	2.08354	1.75935e-15	14.7546	66.131	68.2992	303.079	264.845	cyclin-dependent kinase-like 3 [Source:MGI Symbol;Acc:MGI:2388268]
CDKL5	-4.0479	2.44675e-37	36.6114	808.874	925.758	41.804	65.698	cyclin-dependent kinase-like 5 [Source:MGI Symbol;Acc:MGI:1278336]
CDKN1A	-2.33709	1.55442e-07	6.80843	171.066	209.631	26.1275	51.3266	cyclin-dependent kinase inhibitor 1A (P21) [Source:MGI Symbol;Acc:MGI:104556]
CDKN1B	1.42129	2.62407e-12	11.581	271.629	276.578	787.744	677.511	cyclin-dependent kinase inhibitor 1B [Source:MGI Symbol;Acc:MGI:104565]
CDKN2A	2.57395	0.0151535	1.81949	3.82576	2.70492	30.0466	8.21225	cyclin dependent kinase inhibitor 2A [Source:MGI Symbol;Acc:MGI:104738]
CELSR1	1.83251	1.25716e-12	11.9006	210.417	179.877	782.519	605.654	cadherin, EGF LAG seven-pass G-type receptor 1 [Source:MGI Symbol;Acc:MGI:1100883]
CFH	1.7389	2.52161e-08	7.59832	216.975	167.029	752.472	527.637	complement component factor h [Source:MGI Symbol;Acc:MGI:88385]
CFL1	-1.49158	3.00367e-08	7.52235	3984.25	4818.13	1302.46	1831.33	cofilin 1, non-muscle [Source:MGI Symbol;Acc:MGI:101757]
CFLAR	1.63446	1.99689e-12	11.6996	112.04	121.721	378.849	344.915	CASP8 and FADD-like apoptosis regulator [Source:MGI Symbol;Acc:MGI:1336166]
CHL1	-3.84634	1.83483e-16	15.7364	550.909	633.627	23.5147	61.5919	cell adhesion molecule L1-like [Source:MGI Symbol;Acc:MGI:1098266]
CHN1	-2.09295	1.24035e-19	18.9065	3693.5	3759.84	747.246	1003.95	chimerin 1 [Source:MGI Symbol;Acc:MGI:1915674]
CHRDL1	1.25583	1.32956e-10	9.87629	215.882	229.918	530.388	533.796	chordin-like 1 [Source:MGI Symbol;Acc:MGI:1933172]
CHRM1	-4.01657	5.23836e-17	16.2808	1603.54	1716.95	56.1741	151.927	cholinergic receptor, muscarinic 1, CNS [Source:MGI Symbol;Acc:MGI:88396]
CHRNA7	-2.09934	0.000777806	3.10913	41.5368	61.5369	11.7574	12.3184	cholinergic receptor, nicotinic, alpha polypeptide 7 [Source:MGI Symbol;Acc:MGI:99779]
CHRNB2	-3.8827	1.93403e-31	30.7135	434.497	416.557	27.4339	30.7959	cholinergic receptor, nicotinic, beta polypeptide 2 (neuronal) [Source:MGI Symbol;Acc:MGI:87891]
CIT	-4.20575	1.38833e-47	46.8575	1064.11	1165.14	49.6422	73.9103	citron [Source:MGI Symbol;Acc:MGI:105313]
CKB	-3.37491	1.22311e-80	79.9125	12349.5	12947.1	1126.1	1316.01	creatine kinase, brain [Source:MGI Symbol;Acc:MGI:88407]
CLASP2	-1.09906	3.05174e-08	7.51545	1351.59	1436.31	706.749	591.282	CLIP associating protein 2 [Source:MGI Symbol;Acc:MGI:1923749]
CLMN	-1.02471	2.19403e-05	4.65876	359.621	424.672	195.956	188.882	calmin [Source:MGI Symbol;Acc:MGI:2136957]
CLSTN1	-2.73264	7.65432e-67	66.1161	13821.4	14757.4	2056.23	2246.05	calsyntenin 1 [Source:MGI Symbol;Acc:MGI:1929895]
CLSTN2	-2.82977	4.59544e-22	21.3377	558.014	548.422	64.0124	94.4409	calsyntenin 2 [Source:MGI Symbol;Acc:MGI:1929897]
CLSTN3	-4.45025	2.83204e-19	18.5479	3764	3826.11	91.4462	258.686	calsyntenin 3 [Source:MGI Symbol;Acc:MGI:2178323]
CLU	1.36566	3.17671e-16	15.498	14846.1	12974.8	34897.2	36799.1	clusterin [Source:MGI Symbol;Acc:MGI:88423]
CNP	-4.90413	7.07666e-90	89.1502	2165.38	2284.3	66.6251	84.1756	2',3'-cyclic nucleotide 3' phosphodiesterase [Source:MGI Symbol;Acc:MGI:88437]
CNR1	-4.10446	8.48272e-11	10.0715	854.784	832.438	18.2892	82.1225	cannabinoid receptor 1 (brain) [Source:MGI Symbol;Acc:MGI:104615]
CNTN1	-4.55566	6.62748e-17	16.1787	1874.07	2074.67	39.1912	131.396	contactin 1 [Source:MGI Symbol;Acc:MGI:105980]
CNTN2	-5.02728	1.66723e-54	53.778	1095.81	1189.49	27.4339	45.1674	contactin 2 [Source:MGI Symbol;Acc:MGI:104518]
CNTN4	-3.01208	3.64025e-13	12.4389	242.662	238.709	20.902	41.0613	contactin 4 [Source:MGI Symbol;Acc:MGI:1095737]
CNTNAP1	-4.47769	7.9297e-25	24.1007	1878.99	1855.57	49.6422	121.131	contactin associated protein-like 1 [Source:MGI Symbol;Acc:MGI:1858201]
CNTNAP2	-2.2846	4.0892e-19	18.3884	619.773	611.311	109.735	145.767	contactin associated protein-like 2 [Source:MGI Symbol;Acc:MGI:1914047]
COBL	-2.95582	5.6812e-30	29.2456	999.616	1021.11	109.735	153.98	cordon-bleu WH2 repeat [Source:MGI Symbol;Acc:MGI:105056]
COL25A1	-4.81066	0.0103715	1.98416	126.25	150.123	0	10.2653	collagen, type XXV, alpha 1 [Source:MGI Symbol;Acc:MGI:1924268]
COL4A1	1.66108	1.11067e-21	20.9544	11264.1	10232.7	36182.7	31799.9	collagen, type IV, alpha 1 [Source:MGI Symbol;Acc:MGI:88454]
COL4A5	1.9811	4.18432e-26	25.3784	819.259	800.656	3472.34	2919.46	collagen, type IV, alpha 5 [Source:MGI Symbol;Acc:MGI:88456]
CPEB1	1.99462	5.54563e-31	30.256	556.921	578.852	2389.36	2133.13	cytoplasmic polyadenylation element binding protein 1 [Source:MGI Symbol;Acc:MGI:108442]
CPEB4	1.25509	2.09631e-08	7.67854	417.008	419.262	1115.64	876.658	cytoplasmic polyadenylation element binding protein 4 [Source:MGI Symbol;Acc:MGI:1914829]
CPNE5	-4.81977	2.61848e-50	49.582	1044.43	1079.94	28.7402	49.2735	copine V [Source:MGI Symbol;Acc:MGI:2385908]
CPNE6	-4.57802	2.68913e-30	29.5704	953.707	1018.4	26.1275	59.5388	copine VI [Source:MGI Symbol;Acc:MGI:1334445]
CPNE9	-4.76095	4.19716e-17	16.377	436.136	453.75	6.53187	28.7429	copine family member IX [Source:MGI Symbol;Acc:MGI:2443052]
CPT1C	-1.47106	7.56066e-14	13.1214	771.163	745.205	261.275	287.429	carnitine palmitoyltransferase 1c [Source:MGI Symbol;Acc:MGI:2446526]
CRB2	1.09936	1.24144e-06	5.90608	136.088	139.303	301.773	287.429	crumbs family member 2 [Source:MGI Symbol;Acc:MGI:2679260]
CRH	-4.32214	0.00045181	3.34504	28.9665	33.1352	2.61275	0	corticotropin releasing hormone [Source:MGI Symbol;Acc:MGI:88496]
CRHR1	-3.68366	5.96579e-12	11.2243	240.476	217.746	9.14462	28.7429	corticotropin releasing hormone receptor 1 [Source:MGI Symbol;Acc:MGI:88498]
CRMP1	-4.42226	1.24651e-47	46.9043	1631.41	1667.58	58.7869	98.547	collapsin response mediator protein 1 [Source:MGI Symbol;Acc:MGI:107793]
CRTC1	-2.23878	1.17928e-28	27.9284	1565.83	1725.06	323.981	375.711	CREB regulated transcription coactivator 1 [Source:MGI Symbol;Acc:MGI:2142523]
CSF1	-2.68053	5.84213e-13	12.2334	196.207	196.783	35.2721	24.6368	colony stimulating factor 1 (macrophage) [Source:MGI Symbol;Acc:MGI:1339753]
CSF1R	-5.1647	2.26229e-30	29.6455	605.016	585.615	9.14462	26.6898	colony stimulating factor 1 receptor [Source:MGI Symbol;Acc:MGI:1339758]
CSMD3	-4.24269	6.41528e-08	7.19278	87.4459	104.816	1.30637	10.2653	CUB and Sushi multiple domains 3 [Source:MGI Symbol;Acc:MGI:2386403]
CTF1	1.84411	4.21377e-05	4.37533	22.9545	17.582	79.6889	65.698	cardiotrophin 1 [Source:MGI Symbol;Acc:MGI:105115]
CTNNA2	1.43055	4.76743e-24	23.3217	1478.93	1467.42	4019.72	3921.35	catenin (cadherin associated protein), alpha 2 [Source:MGI Symbol;Acc:MGI:88275]
CTTN	1.21265	2.59634e-17	16.5856	1278.35	1281.45	2941.96	2991.31	cortactin [Source:MGI Symbol;Acc:MGI:99695]
CUX2	-2.17577	1.3907e-25	24.8568	887.029	843.934	181.586	203.253	cut-like homeobox 2 [Source:MGI Symbol;Acc:MGI:107321]
CX3CL1	-4.04578	1.08404e-31	30.965	6003.16	6207.11	262.581	480.417	chemokine (C-X3-C motif) ligand 1 [Source:MGI Symbol;Acc:MGI:1097153]
CX3CR1	-4.56737	2.37948e-20	19.6235	251.407	289.426	7.83825	16.4245	chemokine (C-X3-C motif) receptor 1 [Source:MGI Symbol;Acc:MGI:1333815]
CXCL12	-3.64091	1.1452e-27	26.9411	384.215	379.365	27.4339	34.9021	chemokine (C-X-C motif) ligand 12 [Source:MGI Symbol;Acc:MGI:103556]
CYFIP2	-2.25212	8.03618e-52	51.095	7243.8	7550.78	1514.09	1593.18	cytoplasmic FMR1 interacting protein 2 [Source:MGI Symbol;Acc:MGI:1924134]
DBNL	1.92192	3.29728e-24	23.4818	2363.77	1967.15	7944.07	8470.94	drebrin-like [Source:MGI Symbol;Acc:MGI:700006]
DCC	-2.29352	1.2677e-05	4.89698	69.4102	93.3197	18.2892	14.3714	deleted in colorectal carcinoma [Source:MGI Symbol;Acc:MGI:94869]
DCLK1	-4.14745	2.2028e-16	15.657	4086.46	4296.76	122.799	353.127	doublecortin-like kinase 1 [Source:MGI Symbol;Acc:MGI:1330861]
DCTN1	-1.27821	2.26339e-13	12.6452	3964.03	3995.84	1760.99	1517.21	dynactin 1 [Source:MGI Symbol;Acc:MGI:107745]
DCX	-3.83532	1.29876e-10	9.88647	168.88	170.41	5.2255	20.5306	doublecortin [Source:MGI Symbol;Acc:MGI:1277171]
DGKK	-4.62353	0.0261952	1.58178	8.74459	6.08606	0	0	diacylglycerol kinase kappa [Source:MGI Symbol;Acc:MGI:3580254]
DLG4	-3.83954	5.4101e-61	60.2668	6107	6462.72	374.93	507.107	discs large MAGUK scaffold protein 4 [Source:MGI Symbol;Acc:MGI:1277959]
DLGAP3	-4.8004	2.71528e-27	26.5662	3450.83	3533.97	73.157	180.67	DLG associated protein 3 [Source:MGI Symbol;Acc:MGI:3039563]
DLK1	-4.77991	0.00254042	2.59509	25.6872	18.2582	1.30637	0	delta like non-canonical Notch ligand 1 [Source:MGI Symbol;Acc:MGI:94900]
DLX1	-3.91568	1.20392e-08	7.9194	77.0617	115.635	6.53187	6.15919	distal-less homeobox 1 [Source:MGI Symbol;Acc:MGI:94901]
DLX2	-5.07248	8.01943e-06	5.09586	51.921	56.127	1.30637	2.05306	distal-less homeobox 2 [Source:MGI Symbol;Acc:MGI:94902]
DLX5	-2.64575	0.00166046	2.77977	34.4318	39.8975	2.61275	10.2653	distal-less homeobox 5 [Source:MGI Symbol;Acc:MGI:101926]
DNM3	-1.52713	5.43685e-10	9.26465	817.073	845.963	329.206	244.315	dynamin 3 [Source:MGI Symbol;Acc:MGI:1341299]
DNMT1	-1.07787	3.57993e-08	7.44613	556.374	570.738	265.194	268.951	DNA methyltransferase (cytosine-5) 1 [Source:MGI Symbol;Acc:MGI:94912]
DOCK10	-4.4523	1.17274e-08	7.9308	183.636	165.676	1.30637	16.4245	dedicator of cytokinesis 10 [Source:MGI Symbol;Acc:MGI:2146320]
DPYSL2	-1.3014	4.87978e-11	10.3116	1466.36	1691.25	607.464	675.458	dihydropyrimidinase-like 2 [Source:MGI Symbol;Acc:MGI:1349763]
DPYSL3	-2.03601	2.59771e-13	12.5854	503.36	615.369	151.539	119.078	dihydropyrimidinase-like 3 [Source:MGI Symbol;Acc:MGI:1349762]
DPYSL4	-1.79793	5.33797e-14	13.2726	421.926	463.217	130.637	123.184	dihydropyrimidinase-like 4 [Source:MGI Symbol;Acc:MGI:1349764]
DRAXIN	-2.13963	0.0109459	1.96075	24.0476	35.1639	3.91912	10.2653	dorsal inhibitory axon guidance protein [Source:MGI Symbol;Acc:MGI:1917683]
DRD1	-4.02675	7.90374e-08	7.10217	71.0498	81.8238	6.53187	2.05306	dopamine receptor D1 [Source:MGI Symbol;Acc:MGI:99578]
DRD2	-1.10812	0.0270049	1.56856	45.3626	48.0123	20.902	22.5837	dopamine receptor D2 [Source:MGI Symbol;Acc:MGI:94924]
DSCAM	-4.02621	1.38e-23	22.8601	433.404	457.807	18.2892	39.0082	DS cell adhesion molecule [Source:MGI Symbol;Acc:MGI:1196281]
DTNBP1	1.46008	1.85118e-14	13.7326	749.302	678.934	1825.01	2108.5	dystrobrevin binding protein 1 [Source:MGI Symbol;Acc:MGI:2137586]
DVL1	-1.47879	3.86734e-15	14.4126	915.449	954.16	348.802	320.278	dishevelled segment polarity protein 1 [Source:MGI Symbol;Acc:MGI:94941]
ECEL1	-3.18355	0.00116079	2.93524	31.1526	29.7541	1.30637	6.15919	endothelin converting enzyme-like 1 [Source:MGI Symbol;Acc:MGI:1343461]
EEF1A1	2.23597	4.30481e-45	44.366	32233.6	28480.1	142814	143199	eukaryotic translation elongation factor 1 alpha 1 [Source:MGI Symbol;Acc:MGI:1096881]
EEF2K	-2.57664	5.8595e-15	14.2321	337.76	317.152	44.4167	67.7511	eukaryotic elongation factor-2 kinase [Source:MGI Symbol;Acc:MGI:1195261]
EFEMP1	-2.01684	4.55934e-05	4.3411	88.539	86.5574	27.4339	14.3714	epidermal growth factor-containing fibulin-like extracellular matrix protein 1 [Source:MGI Symbol;Acc:MGI:1339998]
EFHD1	-3.29024	8.87468e-11	10.0518	132.808	114.283	14.3701	10.2653	EF hand domain containing 1 [Source:MGI Symbol;Acc:MGI:1921607]
EFNA2	-4.85136	3.10778e-05	4.50755	46.4556	49.3647	0	4.10613	ephrin A2 [Source:MGI Symbol;Acc:MGI:102707]
EFNA3	-5.02915	5.08276e-21	20.2939	256.326	269.139	6.53187	10.2653	ephrin A3 [Source:MGI Symbol;Acc:MGI:106644]
EFNB3	-4.61116	5.83614e-25	24.2339	778.268	801.332	18.2892	49.2735	ephrin B3 [Source:MGI Symbol;Acc:MGI:109196]
EGFL7	-1.73535	1.47041e-07	6.83256	156.856	156.885	47.0295	47.2205	EGF-like domain 7 [Source:MGI Symbol;Acc:MGI:2449923]
EGR1	-4.57597	6.51341e-21	20.1862	3501.66	4518.56	92.7526	246.368	early growth response 1 [Source:MGI Symbol;Acc:MGI:95295]
EGR2	-6.81904	2.04663e-10	9.68896	168.88	192.725	1.30637	2.05306	early growth response 2 [Source:MGI Symbol;Acc:MGI:95296]
EGR3	-4.3062	1.36538e-12	11.8647	1106.19	1327.44	24.8211	100.6	early growth response 3 [Source:MGI Symbol;Acc:MGI:1306780]
EIF2B1	1.04434	1.92153e-06	5.71635	241.023	207.602	450.699	476.311	eukaryotic translation initiation factor 2B, subunit 1 (alpha) [Source:MGI Symbol;Acc:MGI:2384802]
EIF2B3	1.02658	0.00013183	3.87999	137.727	124.426	239.067	297.694	eukaryotic translation initiation factor 2B, subunit 3 [Source:MGI Symbol;Acc:MGI:1313286]
EIF4EBP1	1.96541	4.39037e-10	9.3575	68.3171	58.832	214.245	285.376	eukaryotic translation initiation factor 4E binding protein 1 [Source:MGI Symbol;Acc:MGI:103267]
EIF4G2	1.02381	3.71681e-13	12.4298	5062.57	4950	10462.8	9893.71	eukaryotic translation initiation factor 4, gamma 2 [Source:MGI Symbol;Acc:MGI:109207]
ELAVL2	-3.51259	4.54832e-16	15.3421	261.791	305.656	16.9829	34.9021	ELAV like RNA binding protein 1 [Source:MGI Symbol;Acc:MGI:1100887]
ELAVL4	-3.68343	6.53388e-27	26.1848	452.532	512.582	30.0466	47.2205	ELAV like RNA binding protein 4 [Source:MGI Symbol;Acc:MGI:107427]
ELFN1	-1.06531	0.00115927	2.93582	189.648	213.012	79.6889	114.972	leucine rich repeat and fibronectin type III, extracellular 1 [Source:MGI Symbol;Acc:MGI:2442479]
ELK1	-1.3124	1.27883e-06	5.89319	292.944	315.123	135.863	106.759	ELK1, member of ETS oncogene family [Source:MGI Symbol;Acc:MGI:101833]
ELMO1	-4.34755	2.93849e-16	15.5319	702.846	759.406	16.9829	57.4858	engulfment and cell motility 1 [Source:MGI Symbol;Acc:MGI:2153044]
EMC10	-1.0089	1.48916e-09	8.82706	1774.06	1804.18	846.531	934.144	ER membrane protein complex subunit 10 [Source:MGI Symbol;Acc:MGI:1916933]
ENC1	-4.49719	5.7307e-24	23.2418	5796.57	6051.58	154.152	373.657	ectodermal-neural cortex 1 [Source:MGI Symbol;Acc:MGI:109610]
ENTPD1	2.60851	7.44281e-53	52.1283	310.433	284.693	1832.84	1798.48	ectonucleoside triphosphate diphosphohydrolase 1 [Source:MGI Symbol;Acc:MGI:102805]
EPHA2	2.3143	1.0755e-25	24.9684	241.023	196.107	1136.55	1038.85	Eph receptor A2 [Source:MGI Symbol;Acc:MGI:95278]
EPHA3	-6.22223	0.000238258	3.62295	27.3268	17.582	0	0	Eph receptor A3 [Source:MGI Symbol;Acc:MGI:99612]
EPHA4	-3.98264	1.98403e-25	24.7025	935.124	985.266	40.4976	84.1756	Eph receptor A4 [Source:MGI Symbol;Acc:MGI:98277]
EPHA5	-1.20455	4.42678e-09	8.35391	495.709	506.496	220.777	213.519	Eph receptor A5 [Source:MGI Symbol;Acc:MGI:99654]
EPHA7	-4.22713	8.37619e-25	24.077	401.158	400.328	14.3701	30.7959	Eph receptor A7 [Source:MGI Symbol;Acc:MGI:95276]
EPHA8	-5.4793	1.21766e-06	5.91447	69.9567	70.3279	2.61275	0	Eph receptor A8 [Source:MGI Symbol;Acc:MGI:109378]
EPHB1	-4.70991	1.59355e-24	23.7976	340.492	387.479	9.14462	20.5306	Eph receptor B1 [Source:MGI Symbol;Acc:MGI:1096337]
EPHB2	-1.14079	9.21397e-05	4.03555	218.615	247.5	94.059	119.078	Eph receptor B2 [Source:MGI Symbol;Acc:MGI:99611]
EPHB3	-1.03889	5.59239e-06	5.2524	333.387	352.316	161.99	172.457	Eph receptor B3 [Source:MGI Symbol;Acc:MGI:104770]
EPOR	-1.80372	0.000673647	3.17157	59.5725	52.0697	15.6765	16.4245	erythropoietin receptor [Source:MGI Symbol;Acc:MGI:95408]
EPS8	-3.27621	3.46305e-09	8.46054	136.634	139.979	7.83825	22.5837	epidermal growth factor receptor pathway substrate 8 [Source:MGI Symbol;Acc:MGI:104684]
ERBB2	1.57074	2.00124e-05	4.6987	66.131	47.3361	190.731	145.767	erb-b2 receptor tyrosine kinase 2 [Source:MGI Symbol;Acc:MGI:95410]
ERBB3	-3.69142	5.48923e-09	8.26049	92.9113	89.2623	9.14462	4.10613	erb-b2 receptor tyrosine kinase 3 [Source:MGI Symbol;Acc:MGI:95411]
ERC2	-3.6835	2.1387e-42	41.6698	713.777	710.041	60.0932	49.2735	ELKS/RAB6-interacting/CAST family member 2 [Source:MGI Symbol;Acc:MGI:1098749]
ESR1	-5.02514	0.00961274	2.01715	11.4773	8.11475	0	0	estrogen receptor 1 (alpha) [Source:MGI Symbol;Acc:MGI:1352467]
ETV4	-2.62829	3.21819e-05	4.49239	75.9686	69.6516	6.53187	18.4776	ets variant 4 [Source:MGI Symbol;Acc:MGI:99423]
EXT1	1.3624	4.61777e-13	12.3356	447.067	492.295	1272.41	1139.45	exostosin glycosyltransferase 1 [Source:MGI Symbol;Acc:MGI:894663]
EZH2	1.28067	3.12236e-05	4.50552	54.1071	61.5369	137.169	143.714	enhancer of zeste 2 polycomb repressive complex 2 subunit [Source:MGI Symbol;Acc:MGI:107940]
EZR	1.85812	4.60095e-28	27.3372	1184.35	1259.14	4688.58	4165.67	ezrin [Source:MGI Symbol;Acc:MGI:98931]
F2R	1.7157	1.2412e-12	11.9062	149.751	127.131	425.878	486.576	coagulation factor II (thrombin) receptor [Source:MGI Symbol;Acc:MGI:101802]
FAM107A	-4.37486	1.06895e-31	30.971	2042.41	2220.06	69.2379	139.608	family with sequence similarity 107, member A [Source:MGI Symbol;Acc:MGI:3041256]
FARP2	1.5344	9.47074e-07	6.02362	54.1071	52.7459	168.522	139.608	FERM, RhoGEF and pleckstrin domain protein 2 [Source:MGI Symbol;Acc:MGI:2385126]
FBXO31	-2.43908	2.39763e-28	27.6202	1326.44	1323.38	216.858	275.11	F-box protein 31 [Source:MGI Symbol;Acc:MGI:1354708]
FCGR2B	-1.9511	0.0259568	1.58575	24.0476	18.2582	6.53187	4.10613	Fc receptor, IgG, low affinity IIb [Source:MGI Symbol;Acc:MGI:95499]
FES	-2.28802	0.00289572	2.53824	34.4318	27.7254	6.53187	6.15919	feline sarcoma oncogene [Source:MGI Symbol;Acc:MGI:95514]
FEZ1	-2.53617	7.35292e-16	15.1335	1744	1763.61	228.616	379.817	fasciculation and elongation protein zeta 1 (zygin I) [Source:MGI Symbol;Acc:MGI:2670976]
FEZF2	-5.30498	2.32316e-27	26.6339	396.786	440.902	6.53187	16.4245	Fez family zinc finger 2 [Source:MGI Symbol;Acc:MGI:1859823]
FGF10	-3.15625	6.60581e-05	4.18007	39.3506	47.3361	3.91912	6.15919	fibroblast growth factor 10 [Source:MGI Symbol;Acc:MGI:1099809]
FGF13	-4.33274	2.06851e-40	39.6843	694.648	748.586	28.7402	45.1674	fibroblast growth factor 13 [Source:MGI Symbol;Acc:MGI:109178]
FGF5	-4.64264	0.00364303	2.43854	16.9426	24.3443	0	2.05306	fibroblast growth factor 5 [Source:MGI Symbol;Acc:MGI:95519]
FGF9	-3.48961	7.47732e-12	11.1263	125.157	127.131	10.451	12.3184	fibroblast growth factor 9 [Source:MGI Symbol;Acc:MGI:104723]
FGFR2	1.72091	3.23771e-20	19.4898	726.347	626.865	2317.51	2143.4	fibroblast growth factor receptor 2 [Source:MGI Symbol;Acc:MGI:95523]
FGFR3	1.17094	5.25622e-10	9.27933	1193.09	1083.32	2753.84	2369.23	fibroblast growth factor receptor 3 [Source:MGI Symbol;Acc:MGI:95524]
FLOT1	-1.28551	1.23078e-09	8.90982	1440.12	1473.5	531.695	667.246	flotillin 1 [Source:MGI Symbol;Acc:MGI:1100500]
FLRT1	-3.21289	8.75259e-23	22.0579	308.793	328.647	33.9657	34.9021	fibronectin leucine rich transmembrane protein 1 [Source:MGI Symbol;Acc:MGI:3026647]
FLRT2	1.56033	2.33404e-12	11.6319	494.069	488.914	1626.44	1268.79	fibronectin leucine rich transmembrane protein 2 [Source:MGI Symbol;Acc:MGI:3603594]
FNBP1	-2.50517	2.03359e-33	32.6917	924.74	998.791	168.522	170.404	formin binding protein 1 [Source:MGI Symbol;Acc:MGI:109606]
FNTA	1.90745	3.66419e-35	34.436	570.584	551.803	2084.97	2126.97	farnesyltransferase, CAAX box, alpha [Source:MGI Symbol;Acc:MGI:104683]
FOS	-4.6729	6.02246e-33	32.2202	563.479	689.078	18.2892	32.849	FBJ osteosarcoma oncogene [Source:MGI Symbol;Acc:MGI:95574]
FOXG1	-5.03718	6.45643e-26	25.19	346.504	446.988	10.451	14.3714	forkhead box G1 [Source:MGI Symbol;Acc:MGI:1347464]
FOXO6	-1.80573	1.27192e-06	5.89554	156.856	192.049	41.804	59.5388	forkhead box O6 [Source:MGI Symbol;Acc:MGI:2676586]
FSTL4	-6.95332	6.7717e-11	10.1693	194.021	206.926	0	4.10613	follistatin-like 4 [Source:MGI Symbol;Acc:MGI:2443199]
FTO	-1.10516	1.84291e-11	10.7345	1498.6	1594.55	717.2	720.625	fat mass and obesity associated [Source:MGI Symbol;Acc:MGI:1347093]
FUT9	-4.65066	3.95359e-24	23.403	499.535	554.508	11.7574	32.849	fucosyltransferase 9 [Source:MGI Symbol;Acc:MGI:1330859]
FYN	-2.1963	6.16535e-24	23.21	851.504	862.192	171.135	205.306	Fyn proto-oncogene [Source:MGI Symbol;Acc:MGI:95602]
FZD9	-5.88567	7.45084e-05	4.12779	40.4437	54.7746	1.30637	0	frizzled class receptor 9 [Source:MGI Symbol;Acc:MGI:1313278]
GABPA	1.88475	8.32658e-13	12.0795	144.286	127.131	563.048	437.302	GA repeat binding protein, alpha [Source:MGI Symbol;Acc:MGI:95610]
GABRA1	-4.00813	0.000100817	3.99647	1759.85	1852.19	36.5785	188.882	gamma-aminobutyric acid (GABA) A receptor, subunit alpha 1 [Source:MGI Symbol;Acc:MGI:95613]
GABRA2	-6.04334	5.02588e-14	13.2988	183.636	240.061	2.61275	4.10613	gamma-aminobutyric acid (GABA) A receptor, subunit alpha 2 [Source:MGI Symbol;Acc:MGI:95614]
GABRA5	-3.72113	1.66854e-27	26.7777	368.366	363.811	30.0466	24.6368	gamma-aminobutyric acid (GABA) A receptor, subunit alpha 5 [Source:MGI Symbol;Acc:MGI:95617]
GABRB2	-4.32913	1.1573e-15	14.9366	356.889	330	7.83825	28.7429	gamma-aminobutyric acid (GABA) A receptor, subunit beta 2 [Source:MGI Symbol;Acc:MGI:95620]
GABRB3	-4.34969	1.48895e-35	34.8271	1179.97	1237.5	41.804	80.0695	gamma-aminobutyric acid (GABA) A receptor, subunit beta 3 [Source:MGI Symbol;Acc:MGI:95621]
GABRG2	-4.13929	5.23033e-38	37.2815	589.167	701.25	37.8849	34.9021	gamma-aminobutyric acid (GABA) A receptor, subunit gamma 2 [Source:MGI Symbol;Acc:MGI:95623]
GALNS	1.1507	7.77003e-07	6.10958	124.064	119.693	270.42	271.004	galactosamine (N-acetyl)-6-sulfate sulfatase [Source:MGI Symbol;Acc:MGI:1355303]
GAP43	-4.65491	7.02068e-14	13.1536	1509.53	1881.95	26.1275	110.865	growth associated protein 43 [Source:MGI Symbol;Acc:MGI:95639]
GATA3	1.95697	4.21167e-05	4.37555	24.0476	15.5533	69.2379	86.2287	GATA binding protein 3 [Source:MGI Symbol;Acc:MGI:95663]
GDA	-3.98089	0.000290811	3.53639	1406.24	1573.59	27.4339	162.192	guanine deaminase [Source:MGI Symbol;Acc:MGI:95678]
GDI1	-1.69749	1.83678e-29	28.7359	4710.6	4813.4	1421.34	1517.21	guanosine diphosphate (GDP) dissociation inhibitor 1 [Source:MGI Symbol;Acc:MGI:99846]
GFAP	-3.3127	6.03701e-20	19.2192	950.974	1043.42	70.5442	133.449	glial fibrillary acidic protein [Source:MGI Symbol;Acc:MGI:95697]
GFRA2	-4.29128	2.60925e-16	15.5835	747.116	830.41	19.5956	63.645	glial cell line derived neurotrophic factor family receptor alpha 2 [Source:MGI Symbol;Acc:MGI:1195462]
GIT1	-2.46327	2.3593e-55	54.6272	3632.83	3632.03	641.43	677.511	GIT ArfGAP 1 [Source:MGI Symbol;Acc:MGI:1927140]
GJB2	-2.26653	0.01312	1.88206	55.7468	49.3647	2.61275	20.5306	gap junction protein, beta 2 [Source:MGI Symbol;Acc:MGI:95720]
GLI2	1.26608	0.00168086	2.77447	40.4437	56.8033	133.25	98.547	GLI-Kruppel family member GLI2 [Source:MGI Symbol;Acc:MGI:95728]
GNAL	-4.20569	1.05134e-14	13.9783	822.538	840.553	20.902	71.8572	guanine nucleotide binding protein, alpha stimulating, olfactory type [Source:MGI Symbol;Acc:MGI:95774]
GNAO1	-2.36895	1.40328e-33	32.8529	4089.19	4830.31	823.016	905.401	guanine nucleotide binding protein, alpha O [Source:MGI Symbol;Acc:MGI:95775]
GNAT1	4.28479	0.00231168	2.63607	26.2338	40.5738	1190.11	110.865	G protein subunit alpha transducin 1 [Source:MGI Symbol;Acc:MGI:95778]
GNAT2	3.73659	0.0236324	1.62649	0.546537	1.35246	22.2084	2.05306	G protein subunit alpha transducin 2 [Source:MGI Symbol;Acc:MGI:95779]
GNGT1	4.38103	0.000286948	3.5422	3.27922	6.76229	194.65	12.3184	guanine nucleotide binding protein (G protein), gamma transducing activity polypeptide 1 [Source:MGI Symbol;Acc:MGI:109165]
GPC2	-4.99697	0.0112865	1.94744	7.10498	12.1721	0	0	glypican 2 (cerebroglycan) [Source:MGI Symbol;Acc:MGI:1919201]
GPHN	-1.21335	1.24927e-07	6.90334	432.311	460.512	206.407	176.563	gephyrin [Source:MGI Symbol;Acc:MGI:109602]
GPM6A	-4.21007	1.28921e-16	15.8897	5351.14	5794.61	155.459	449.621	glycoprotein m6a [Source:MGI Symbol;Acc:MGI:107671]
GPR37	-3.00821	5.12184e-26	25.2906	489.697	502.438	53.5614	71.8572	G protein-coupled receptor 37 [Source:MGI Symbol;Acc:MGI:1313297]
GPRC5B	2.22445	1.30076e-33	32.8858	2685.14	2458.09	12976.2	11057.8	G protein-coupled receptor, family C, group 5, member B [Source:MGI Symbol;Acc:MGI:1927596]
GPRIN1	-4.61626	7.284e-20	19.1376	1368.53	1432.25	28.7402	88.2817	G protein-regulated inducer of neurite outgrowth 1 [Source:MGI Symbol;Acc:MGI:1349455]
GPRIN3	-5.55676	0.000196318	3.70704	37.1645	38.5451	1.30637	0	GPRIN family member 3 [Source:MGI Symbol;Acc:MGI:1924785]
GRIA1	-4.32155	1.9603e-20	19.7077	2141.33	2160.55	60.0932	158.086	glutamate receptor, ionotropic, AMPA1 (alpha 1) [Source:MGI Symbol;Acc:MGI:95808]
GRID2	-5.30163	4.19129e-08	7.37765	112.04	85.2049	0	6.15919	glutamate receptor, ionotropic, delta 2 [Source:MGI Symbol;Acc:MGI:95813]
GRIN1	-4.78167	2.55856e-28	27.592	2601.52	2824.61	58.7869	141.661	glutamate receptor, ionotropic, NMDA1 (zeta 1) [Source:MGI Symbol;Acc:MGI:95819]
GRIN2B	-4.87058	7.78628e-06	5.10867	1663.66	1749.41	16.9829	100.6	glutamate receptor, ionotropic, NMDA2B (epsilon 2) [Source:MGI Symbol;Acc:MGI:95821]
GRIN3A	-4.06588	2.17551e-16	15.6624	189.102	181.229	13.0637	8.21225	glutamate receptor ionotropic, NMDA3A [Source:MGI Symbol;Acc:MGI:1933206]
GRK1	3.88022	0.0216318	1.66491	8.74459	14.2008	322.675	14.3714	G protein-coupled receptor kinase 1 [Source:MGI Symbol;Acc:MGI:1345146]
GRM1	-4.64599	4.44451e-20	19.3522	232.825	251.557	7.83825	12.3184	glutamate receptor, metabotropic 1 [Source:MGI Symbol;Acc:MGI:1351338]
GRM4	1.40469	3.41899e-11	10.4661	271.082	319.18	745.94	817.119	glutamate receptor, metabotropic 4 [Source:MGI Symbol;Acc:MGI:1351341]
GRM5	-4.47094	1.80828e-20	19.7427	473.301	579.529	13.0637	36.9551	glutamate receptor, metabotropic 5 [Source:MGI Symbol;Acc:MGI:1351342]
GRM7	-4.2898	2.31379e-21	20.6357	244.848	254.262	13.0637	12.3184	glutamate receptor, metabotropic 7 [Source:MGI Symbol;Acc:MGI:1351344]
HAP1	-2.44708	1.68293e-25	24.7739	753.674	793.217	128.025	158.086	huntingtin-associated protein 1 [Source:MGI Symbol;Acc:MGI:1261831]
HAPLN4	-4.19336	9.85269e-22	21.0064	1047.16	1058.3	33.9657	84.1756	hyaluronan and proteoglycan link protein 4 [Source:MGI Symbol;Acc:MGI:2679531]
HCN1	-3.20583	5.18397e-09	8.28534	379.297	404.385	64.0124	18.4776	hyperpolarization activated cyclic nucleotide gated potassium channel 1 [Source:MGI Symbol;Acc:MGI:1096392]
HDAC1	1.1259	3.61277e-08	7.44216	190.741	198.811	432.41	416.772	histone deacetylase 1 [Source:MGI Symbol;Acc:MGI:108086]
HDAC11	-1.35103	6.36895e-07	6.19593	915.996	1040.72	318.755	451.674	histone deacetylase 11 [Source:MGI Symbol;Acc:MGI:2385252]
HDAC6	-1.45583	4.39934e-11	10.3566	441.055	427.377	156.765	160.139	histone deacetylase 6 [Source:MGI Symbol;Acc:MGI:1333752]
HGF	-4.65465	0.00316834	2.49917	21.8615	19.6107	0	2.05306	hepatocyte growth factor [Source:MGI Symbol;Acc:MGI:96079]
HIPK2	1.171	0.012174	1.91457	233.371	243.443	752.472	318.225	homeodomain interacting protein kinase 2 [Source:MGI Symbol;Acc:MGI:1314872]
HIVEP2	-4.01334	1.69872e-11	10.7699	1381.1	1457.27	36.5785	141.661	human immunodeficiency virus type I enhancer binding protein 2 [Source:MGI Symbol;Acc:MGI:1338076]
HRH2	-5.41549	4.68105e-09	8.32966	95.6439	111.578	1.30637	4.10613	histamine receptor H2 [Source:MGI Symbol;Acc:MGI:108482]
HSP90AB1	1.31509	9.25141e-20	19.0338	18048.3	18574.7	47309.1	43812.4	heat shock protein 90 alpha (cytosolic), class B member 1 [Source:MGI Symbol;Acc:MGI:96247]
HSPA5	1.22277	2.66128e-16	15.5749	2331.53	2257.25	5161.49	5551.48	heat shock protein 5 [Source:MGI Symbol;Acc:MGI:95835]
HSPB1	2.29508	5.99534e-16	15.2222	8031.36	5390.22	35718.9	30153.3	heat shock protein 1 [Source:MGI Symbol;Acc:MGI:96240]
HTR6	-7.17633	4.98722e-06	5.30214	49.1883	37.8688	0	0	5-hydroxytryptamine (serotonin) receptor 6 [Source:MGI Symbol;Acc:MGI:1196627]
HTR7	-4.65012	1.45297e-06	5.83774	56.2933	66.2705	1.30637	4.10613	5-hydroxytryptamine (serotonin) receptor 7 [Source:MGI Symbol;Acc:MGI:99841]
HTT	-1.16111	7.02654e-10	9.15326	1125.32	1057.62	516.018	457.833	huntingtin [Source:MGI Symbol;Acc:MGI:96067]
ICAM5	-5.08229	0.000193254	3.71387	789.746	850.02	3.91912	45.1674	intercellular adhesion molecule 5, telencephalin [Source:MGI Symbol;Acc:MGI:109430]
ID1	1.23473	4.45854e-08	7.35081	182.543	157.561	397.138	404.453	inhibitor of DNA binding 1, HLH protein [Source:MGI Symbol;Acc:MGI:96396]
IGF2BP1	2.07762	0.0210237	1.67729	10.3842	2.70492	23.5147	32.849	insulin-like growth factor 2 mRNA binding protein 1 [Source:MGI Symbol;Acc:MGI:1890357]
IGSF21	-4.0524	2.48392e-34	33.6049	525.222	544.365	37.8849	24.6368	immunoglobulin superfamily, member 21 [Source:MGI Symbol;Acc:MGI:2681842]
IGSF9	2.20241	1.07762e-22	21.9675	141.006	118.34	586.562	609.76	immunoglobulin superfamily, member 9 [Source:MGI Symbol;Acc:MGI:2135283]
IGSF9B	-4.04379	1.60373e-33	32.7949	633.983	664.057	30.0466	51.3266	immunoglobulin superfamily, member 9B [Source:MGI Symbol;Acc:MGI:2685354]
IL15RA	-3.46875	0.00108189	2.96582	26.2338	28.4016	1.30637	4.10613	interleukin 15 receptor, alpha chain [Source:MGI Symbol;Acc:MGI:104644]
IL18	2.13734	3.15055e-21	20.5016	120.785	108.873	479.44	533.796	interleukin 18 [Source:MGI Symbol;Acc:MGI:107936]
IL1RAP	-1.13666	0.000687188	3.16292	223.534	195.43	112.348	75.9633	interleukin 1 receptor accessory protein [Source:MGI Symbol;Acc:MGI:104975]
IL1RAPL1	-3.35333	1.09414e-05	4.96093	62.3052	57.4795	2.61275	10.2653	interleukin 1 receptor accessory protein-like 1 [Source:MGI Symbol;Acc:MGI:2687319]
IL33	-2.82133	1.56089e-16	15.8066	279.28	307.684	48.3359	32.849	interleukin 33 [Source:MGI Symbol;Acc:MGI:1924375]
INHBA	1.41233	4.13075e-10	9.38397	172.706	206.926	496.422	513.266	inhibin beta-A [Source:MGI Symbol;Acc:MGI:96570]
INPP5J	-4.4649	2.52476e-27	26.5978	484.778	501.086	14.3701	32.849	inositol polyphosphate 5-phosphatase J [Source:MGI Symbol;Acc:MGI:2158663]
INSM1	-1.59969	0.0063558	2.19683	62.8517	74.3852	31.353	12.3184	insulinoma-associated 1 [Source:MGI Symbol;Acc:MGI:1859980]
IP6K3	1.80543	0.00112634	2.94833	15.303	10.1434	44.4167	45.1674	inositol hexaphosphate kinase 3 [Source:MGI Symbol;Acc:MGI:3045325]
ITGA6	2.06067	1.43925e-26	25.8419	735.639	649.856	3093.5	2685.41	integrin alpha 6 [Source:MGI Symbol;Acc:MGI:96605]
ITGB1	1.91919	2.69249e-26	25.5698	720.882	631.598	2655.86	2459.57	integrin beta 1 (fibronectin receptor beta) [Source:MGI Symbol;Acc:MGI:96610]
ITGB2	-2.85665	0.0029905	2.52426	52.4675	37.8688	1.30637	12.3184	integrin beta 2 [Source:MGI Symbol;Acc:MGI:96611]
ITGB3	-4.55593	0.000151955	3.81829	36.0714	37.1926	2.61275	0	integrin beta 3 [Source:MGI Symbol;Acc:MGI:96612]
ITM2C	-1.9624	1.79823e-44	43.7452	6685.78	6695.35	1715.27	1718.41	integral membrane protein 2C [Source:MGI Symbol;Acc:MGI:1927594]
ITPKA	-4.93976	5.44393e-18	17.2641	1830.35	1916.43	26.1275	98.547	inositol 1,4,5-trisphosphate 3-kinase A [Source:MGI Symbol;Acc:MGI:1333822]
ITPR1	-2.01543	2.8307e-36	35.5481	3575.99	3574.55	922.301	843.809	inositol 1,4,5-trisphosphate receptor 1 [Source:MGI Symbol;Acc:MGI:96623]
KALRN	-3.74296	8.84078e-51	50.0535	4357.54	4439.45	273.032	388.029	kalirin, RhoGEF kinase [Source:MGI Symbol;Acc:MGI:2685385]
KANK1	-1.33211	0.00457301	2.3398	108.214	98.7295	53.5614	26.6898	KN motif and ankyrin repeat domains 1 [Source:MGI Symbol;Acc:MGI:2147707]
KAT2B	1.97606	1.64501e-15	14.7838	219.708	200.84	935.364	716.519	K(lysine) acetyltransferase 2B [Source:MGI Symbol;Acc:MGI:1343094]
KATNA1	1.51518	3.19564e-08	7.49544	81.434	79.7951	210.326	252.527	katanin p60 (ATPase-containing) subunit A1 [Source:MGI Symbol;Acc:MGI:1344353]
KATNB1	-1.4608	1.23562e-09	8.90811	386.402	382.746	129.331	151.927	katanin p80 (WD40-containing) subunit B 1 [Source:MGI Symbol;Acc:MGI:1921437]
KCNA3	-3.58784	0.00895733	2.04782	22.408	14.2008	2.61275	0	potassium voltage-gated channel, shaker-related subfamily, member 3 [Source:MGI Symbol;Acc:MGI:96660]
KCNJ10	-5.29152	3.11638e-51	50.5063	953.16	957.541	18.2892	32.849	potassium inwardly-rectifying channel, subfamily J, member 10 [Source:MGI Symbol;Acc:MGI:1194504]
KCNJ2	-4.52061	1.30878e-06	5.88313	75.4221	82.5	0	8.21225	potassium inwardly-rectifying channel, subfamily J, member 2 [Source:MGI Symbol;Acc:MGI:104744]
KCNJ6	-3.45302	8.10284e-05	4.09136	59.026	75.7377	1.30637	12.3184	potassium inwardly-rectifying channel, subfamily J, member 6 [Source:MGI Symbol;Acc:MGI:104781]
KDM1A	1.03424	1.5027e-07	6.82313	642.181	557.889	1294.62	1162.03	lysine (K)-specific demethylase 1A [Source:MGI Symbol;Acc:MGI:1196256]
KDR	-4.03328	2.52454e-10	9.59782	182.543	119.016	13.0637	4.10613	kinase insert domain protein receptor [Source:MGI Symbol;Acc:MGI:96683]
KIF13B	-1.18455	5.3685e-07	6.27015	362.354	334.734	147.62	160.139	kinesin family member 13B [Source:MGI Symbol;Acc:MGI:1098265]
KIF3A	1.5604	1.47407e-24	23.8315	1082.14	1161.09	3271.16	3344.44	kinesin family member 3A [Source:MGI Symbol;Acc:MGI:107689]
KIF3B	-1.0745	2.19627e-08	7.65831	635.622	635.656	310.917	291.535	kinesin family member 3B [Source:MGI Symbol;Acc:MGI:107688]
KIF3C	-2.1985	1.84959e-28	27.7329	1156.47	1185.43	271.726	236.102	kinesin family member 3C [Source:MGI Symbol;Acc:MGI:107979]
KIRREL3	-4.65005	1.23195e-14	13.9094	278.187	279.959	3.91912	20.5306	kirre like nephrin family adhesion molecule 3 [Source:MGI Symbol;Acc:MGI:1914953]
KLF9	-1.75775	1.60347e-18	17.7949	1326.44	1455.92	440.248	379.817	Kruppel-like factor 9 [Source:MGI Symbol;Acc:MGI:1333856]
KLK6	-4.31581	0.00794198	2.10007	18.0357	14.877	0	2.05306	kallikrein related-peptidase 6 [Source:MGI Symbol;Acc:MGI:1343166]
KLK8	-5.9202	0.000562931	3.24954	20.2219	16.2295	0	0	kallikrein related-peptidase 8 [Source:MGI Symbol;Acc:MGI:1343327]
KNDC1	-4.19689	1.97017e-22	21.7055	763.512	828.381	26.1275	63.645	kinase non-catalytic C-lobe domain (KIND) containing 1 [Source:MGI Symbol;Acc:MGI:1923734]
L1CAM	-4.6837	1.79826e-19	18.7451	1273.43	1351.11	24.8211	80.0695	L1 cell adhesion molecule [Source:MGI Symbol;Acc:MGI:96721]
LAMA1	2.11892	1.95257e-23	22.7094	120.238	118.34	538.226	496.841	laminin, alpha 1 [Source:MGI Symbol;Acc:MGI:99892]
LAMA2	1.90981	3.39713e-22	21.4689	232.278	225.861	914.462	804.801	laminin, alpha 2 [Source:MGI Symbol;Acc:MGI:99912]
LAMB1	1.61875	1.17767e-12	11.929	310.433	281.311	1005.91	808.907	laminin B1 [Source:MGI Symbol;Acc:MGI:96743]
LAMC3	-2.38153	0.00439561	2.35698	25.6872	46.6598	9.14462	4.10613	laminin gamma 3 [Source:MGI Symbol;Acc:MGI:1344394]
LASP1	-1.52417	3.02591e-12	11.5191	1360.88	1509.34	446.78	554.327	LIM and SH3 protein 1 [Source:MGI Symbol;Acc:MGI:109656]
LBX1	6.2849	0.0043095	2.36557	0	0	13.0637	4.10613	ladybird homeobox 1 [Source:MGI Symbol;Acc:MGI:104867]
LGALS1	1.86244	2.43839e-11	10.6129	950.974	794.57	2600.99	3750.95	lectin, galactose binding, soluble 1 [Source:MGI Symbol;Acc:MGI:96777]
LGI1	-4.09645	4.95e-22	21.3054	617.587	625.512	22.2084	53.3796	leucine-rich repeat LGI family, member 1 [Source:MGI Symbol;Acc:MGI:1861691]
LGI4	-3.45246	5.4157e-07	6.26635	76.5152	67.6229	3.91912	10.2653	leucine-rich repeat LGI family, member 4 [Source:MGI Symbol;Acc:MGI:2180197]
LHFPL4	-3.53405	1.33795e-52	51.8736	1115.48	1211.8	95.3654	106.759	lipoma HMGIC fusion partner-like protein 4 [Source:MGI Symbol;Acc:MGI:3057108]
LHX2	-3.54839	5.7303e-24	23.2418	392.413	448.34	28.7402	45.1674	LIM homeobox protein 2 [Source:MGI Symbol;Acc:MGI:96785]
LHX6	-4.25732	2.98886e-07	6.52449	161.228	185.287	1.30637	18.4776	LIM homeobox protein 6 [Source:MGI Symbol;Acc:MGI:1306803]
LIMK1	-2.14692	6.52357e-23	22.1855	641.088	660.676	141.088	153.98	LIM-domain containing, protein kinase [Source:MGI Symbol;Acc:MGI:104572]
LINGO1	-4.56983	9.12467e-15	14.0398	2717.93	2886.82	49.6422	188.882	leucine rich repeat and Ig domain containing 1 [Source:MGI Symbol;Acc:MGI:1915522]
LINGO2	-5.50686	2.24274e-09	8.64922	101.656	119.016	1.30637	4.10613	leucine rich repeat and Ig domain containing 2 [Source:MGI Symbol;Acc:MGI:2442298]
LNX1	-3.03469	2.99775e-10	9.5232	114.773	131.189	16.9829	12.3184	ligand of numb-protein X 1 [Source:MGI Symbol;Acc:MGI:1278335]
LPAR1	-4.66384	8.02072e-13	12.0958	155.216	181.906	2.61275	12.3184	lysophosphatidic acid receptor 1 [Source:MGI Symbol;Acc:MGI:108429]
LRFN2	-5.22324	1.21276e-16	15.9162	196.753	225.861	3.91912	8.21225	leucine rich repeat and fibronectin type III domain containing 2 [Source:MGI Symbol;Acc:MGI:1917780]
LRP12	1.0889	2.99759e-07	6.52323	387.495	359.078	864.82	720.625	low density lipoprotein-related protein 12 [Source:MGI Symbol;Acc:MGI:2443132]
LRP8	-2.50581	6.65133e-24	23.1771	491.883	483.504	82.3016	90.3348	low density lipoprotein receptor-related protein 8, apolipoprotein e receptor [Source:MGI Symbol;Acc:MGI:1340044]
LRRC24	-4.92901	1.50499e-06	5.82247	86.3528	54.7746	3.91912	0	leucine rich repeat containing 24 [Source:MGI Symbol;Acc:MGI:3605040]
LRRC4	-1.0651	3.90421e-07	6.40847	787.013	827.029	351.415	422.931	leucine rich repeat containing 4 [Source:MGI Symbol;Acc:MGI:2182081]
LRRC4B	-4.75312	8.36818e-16	15.0774	1559.82	1699.36	24.8211	98.547	leucine rich repeat containing 4B [Source:MGI Symbol;Acc:MGI:3027390]
LRRC4C	-4.29957	5.50561e-46	45.2592	723.615	822.295	37.8849	41.0613	leucine rich repeat containing 4C [Source:MGI Symbol;Acc:MGI:2442636]
LRRC7	-4.86451	3.91924e-15	14.4068	215.336	222.479	2.61275	14.3714	leucine rich repeat containing 7 [Source:MGI Symbol;Acc:MGI:2676665]
LRRN3	-4.2124	4.39061e-10	9.35747	307.7	321.209	5.2255	30.7959	leucine rich repeat protein 3, neuronal [Source:MGI Symbol;Acc:MGI:106036]
LRRTM1	-3.92464	1.20424e-22	21.9193	301.142	316.475	15.6765	26.6898	leucine rich repeat transmembrane neuronal 1 [Source:MGI Symbol;Acc:MGI:2389173]
LRRTM2	-3.91088	6.50699e-24	23.1866	382.576	382.746	18.2892	34.9021	leucine rich repeat transmembrane neuronal 2 [Source:MGI Symbol;Acc:MGI:2389174]
LRRTM3	-3.51763	1.54214e-19	18.8119	294.037	306.332	19.5956	34.9021	leucine rich repeat transmembrane neuronal 3 [Source:MGI Symbol;Acc:MGI:2389177]
LRRTM4	-8.0413	1.1894e-07	6.92467	71.5963	87.2336	0	0	leucine rich repeat transmembrane neuronal 4 [Source:MGI Symbol;Acc:MGI:2389180]
LRTM1	5.20874	0.0145715	1.8365	0.546537	0	19.5956	2.05306	leucine-rich repeats and transmembrane domains 1 [Source:MGI Symbol;Acc:MGI:2442106]
LRTM2	-1.3033	7.37347e-11	10.1323	711.044	787.807	297.853	310.013	leucine-rich repeats and transmembrane domains 2 [Source:MGI Symbol;Acc:MGI:2141485]
LTK	-5.64132	2.1136e-21	20.675	333.934	319.857	2.61275	12.3184	leukocyte tyrosine kinase [Source:MGI Symbol;Acc:MGI:96840]
LYN	-2.43592	0.0207747	1.68247	60.119	62.8893	1.30637	22.5837	LYN proto-oncogene, Src family tyrosine kinase [Source:MGI Symbol;Acc:MGI:96892]
LYPLA1	1.2114	1.26712e-05	4.89718	95.0974	94.6721	197.263	244.315	lysophospholipase 1 [Source:MGI Symbol;Acc:MGI:1344588]
LZTS1	-4.75085	3.80735e-28	27.4194	813.247	870.983	18.2892	47.2205	leucine zipper, putative tumor suppressor 1 [Source:MGI Symbol;Acc:MGI:2684762]
LZTS3	-4.13277	9.87836e-23	22.0053	2145.7	2247.11	77.0761	176.563	leucine zipper, putative tumor suppressor family member 3 [Source:MGI Symbol;Acc:MGI:2656976]
MAG	-5.31491	2.27591e-20	19.6428	1475.65	1579	15.6765	63.645	myelin-associated glycoprotein [Source:MGI Symbol;Acc:MGI:96912]
MAP1B	-2.74124	1.08905e-51	50.963	5017.75	5741.86	829.548	778.111	microtubule-associated protein 1B [Source:MGI Symbol;Acc:MGI:1306778]
MAP2	-2.9391	1.39617e-29	28.8551	3790.78	4039.79	419.346	605.654	microtubule-associated protein 2 [Source:MGI Symbol;Acc:MGI:97175]
MAP2K1	-2.30827	1.64846e-32	31.7829	1982.84	2145.68	386.687	449.621	mitogen-activated protein kinase kinase 1 [Source:MGI Symbol;Acc:MGI:1346866]
MAP2K2	1.05457	1.18072e-11	10.9279	1025.85	985.942	2031.41	2149.56	mitogen-activated protein kinase kinase 2 [Source:MGI Symbol;Acc:MGI:1346867]
MAP2K4	-1.56636	7.01902e-19	18.1537	1247.2	1331.5	429.797	441.409	mitogen-activated protein kinase kinase 4 [Source:MGI Symbol;Acc:MGI:1346869]
MAP4K4	1.28017	1.71811e-11	10.7649	1095.81	1146.21	2962.86	2478.05	mitogen-activated protein kinase kinase kinase kinase 4 [Source:MGI Symbol;Acc:MGI:1349394]
MAP6	-1.05215	3.01315e-11	10.521	1509.53	1526.25	736.795	726.784	microtubule-associated protein 6 [Source:MGI Symbol;Acc:MGI:1201690]
MAPK1	-1.20869	6.98453e-13	12.1559	2959.5	3012.6	1213.62	1373.5	mitogen-activated protein kinase 1 [Source:MGI Symbol;Acc:MGI:1346858]
MAPK8	-1.56668	9.78463e-12	11.0095	693.009	729.652	214.245	268.951	mitogen-activated protein kinase 8 [Source:MGI Symbol;Acc:MGI:1346861]
MAPK8IP1	-1.40185	7.47628e-17	16.1263	2870.96	2927.4	1033.34	1164.09	mitogen-activated protein kinase 8 interacting protein 1 [Source:MGI Symbol;Acc:MGI:1309464]
MAPK8IP2	-4.65038	2.03239e-27	26.692	2733.78	2828.67	66.6251	158.086	mitogen-activated protein kinase 8 interacting protein 2 [Source:MGI Symbol;Acc:MGI:1926555]
MAPK8IP3	-1.82867	1.81785e-35	34.7404	4284.85	4321.11	1190.11	1233.89	mitogen-activated protein kinase 8 interacting protein 3 [Source:MGI Symbol;Acc:MGI:1353598]
MAPK9	-2.05865	2.27245e-24	23.6435	1384.38	1446.45	310.917	371.604	mitogen-activated protein kinase 9 [Source:MGI Symbol;Acc:MGI:1346862]
MAPT	-3.02252	1.38085e-76	75.8599	4821	5146.78	599.626	628.237	microtubule-associated protein tau [Source:MGI Symbol;Acc:MGI:97180]
MARK1	-3.97008	6.86218e-47	46.1635	762.965	830.41	53.5614	47.2205	MAP/microtubule affinity regulating kinase 1 [Source:MGI Symbol;Acc:MGI:2664902]
MATN2	-3.07616	8.17628e-14	13.0874	225.72	233.299	19.5956	36.9551	matrilin 2 [Source:MGI Symbol;Acc:MGI:109613]
MBOAT1	2.45711	3.35785e-29	28.4739	719.242	561.27	3652.62	3381.39	membrane bound O-acyltransferase domain containing 1 [Source:MGI Symbol;Acc:MGI:2387184]
MBP	-5.29826	4.20482e-18	17.3763	13338.2	13532	137.169	548.168	myelin basic protein [Source:MGI Symbol;Acc:MGI:96925]
MCF2	-4.98526	0.00122722	2.91108	25.1407	25.6967	1.30637	0	mcf.2 transforming sequence [Source:MGI Symbol;Acc:MGI:96932]
MDM2	1.63515	1.6608e-19	18.7797	466.742	422.643	1435.71	1326.28	transformed mouse 3T3 cell double minute 2 [Source:MGI Symbol;Acc:MGI:96952]
MEF2A	-1.34029	6.35049e-08	7.19719	692.462	705.983	314.836	234.049	myocyte enhancer factor 2A [Source:MGI Symbol;Acc:MGI:99532]
MEF2C	-4.0868	8.19814e-19	18.0863	2377.44	2848.95	88.8335	221.731	myocyte enhancer factor 2C [Source:MGI Symbol;Acc:MGI:99458]
MEF2D	-2.29703	1.16695e-39	38.9329	1684.43	1756.17	352.721	346.968	myocyte enhancer factor 2D [Source:MGI Symbol;Acc:MGI:99533]
MEN1	-1.77923	5.11954e-13	12.2908	574.957	621.455	154.152	197.094	multiple endocrine neoplasia 1 [Source:MGI Symbol;Acc:MGI:1316736]
MFN2	-1.1516	1.16395e-13	12.9341	2116.19	2029.36	930.139	936.197	mitofusin 2 [Source:MGI Symbol;Acc:MGI:2442230]
MFRP	3.18243	0.0225031	1.64776	1.09307	2.70492	3.91912	30.7959	membrane frizzled-related protein [Source:MGI Symbol;Acc:MGI:2385957]
MGARP	2.74615	7.78266e-39	38.1089	3403.83	2650.82	20595	20031.7	mitochondria localized glutamic acid rich protein [Source:MGI Symbol;Acc:MGI:1914999]
MINK1	-2.23418	6.16368e-32	31.2102	2105.81	2256.58	431.104	498.894	misshapen-like kinase 1 (zebrafish) [Source:MGI Symbol;Acc:MGI:1355329]
MMRN2	-2.27261	0.00432277	2.36424	30.0595	34.4877	3.91912	10.2653	multimerin 2 [Source:MGI Symbol;Acc:MGI:2385618]
MOG	-6.13013	5.69262e-24	23.2447	395.146	400.328	2.61275	10.2653	myelin oligodendrocyte glycoprotein [Source:MGI Symbol;Acc:MGI:97435]
MRTFA	-1.92085	1.70571e-06	5.7681	506.093	461.865	86.2207	172.457	myocardin related transcription factor A [Source:MGI Symbol;Acc:MGI:2384495]
MRTFB	-2.67647	3.19586e-42	41.4954	1481.66	1529.63	220.777	252.527	myocardin related transcription factor B [Source:MGI Symbol;Acc:MGI:3050795]
MSI1	1.92506	2.76819e-16	15.5578	397.879	390.861	1702.21	1289.32	musashi RNA-binding protein 1 [Source:MGI Symbol;Acc:MGI:107376]
MSI2	2.36265	3.9443e-24	23.404	395.693	428.729	2399.81	1835.44	musashi RNA-binding protein 2 [Source:MGI Symbol;Acc:MGI:1923876]
MTMR2	1.04766	6.33439e-08	7.1983	376.564	348.258	710.668	790.429	myotubularin related protein 2 [Source:MGI Symbol;Acc:MGI:1924366]
MTSS1	1.03477	7.56495e-07	6.12119	272.722	281.988	610.077	523.531	MTSS I-BAR domain containing 1 [Source:MGI Symbol;Acc:MGI:2384818]
MYCN	1.76225	3.47038e-14	13.4596	146.472	137.275	521.244	439.356	v-myc avian myelocytomatosis viral related oncogene, neuroblastoma derived [Source:MGI Symbol;Acc:MGI:97357]
MYH10	-1.29379	4.77756e-17	16.3208	2320.6	2388.44	977.168	942.356	myosin, heavy polypeptide 10, non-muscle [Source:MGI Symbol;Acc:MGI:1930780]
MYH7B	1.37998	8.80775e-10	9.05513	153.577	150.123	369.704	422.931	myosin, heavy chain 7B, cardiac muscle, beta [Source:MGI Symbol;Acc:MGI:3710243]
MYO16	-1.49092	1.21088e-07	6.9169	221.347	243.443	79.6889	86.2287	myosin XVI [Source:MGI Symbol;Acc:MGI:2685951]
MYO5A	-2.88732	2.0965e-34	33.6785	2884.07	2967.97	337.045	457.833	myosin VA [Source:MGI Symbol;Acc:MGI:105976]
MYO5B	1.08718	1.9266e-05	4.71521	404.437	457.807	1047.71	780.164	myosin VB [Source:MGI Symbol;Acc:MGI:106598]
MYO6	1.23747	9.69958e-10	9.01325	837.294	755.348	2044.48	1708.15	myosin VI [Source:MGI Symbol;Acc:MGI:104785]
MYOC	-4.39209	1.90256e-15	14.7207	170.519	165	7.83825	8.21225	myocilin [Source:MGI Symbol;Acc:MGI:1202864]
MYRF	-4.95369	1.13203e-27	26.9461	429.031	487.561	9.14462	22.5837	myelin regulatory factor [Source:MGI Symbol;Acc:MGI:2684944]
MYT1L	-4.55553	5.37874e-14	13.2693	1265.23	1372.07	22.2084	92.3878	myelin transcription factor 1-like [Source:MGI Symbol;Acc:MGI:1100511]
NANOS1	-3.86898	5.09328e-12	11.293	190.195	204.898	6.53187	22.5837	nanos C2HC-type zinc finger 1 [Source:MGI Symbol;Acc:MGI:2669254]
NCAM2	-4.6002	1.00522e-21	20.9977	251.407	289.426	11.7574	10.2653	neural cell adhesion molecule 2 [Source:MGI Symbol;Acc:MGI:97282]
NCAN	-5.28379	6.62547e-62	61.1788	1699.18	1821.76	33.9657	59.5388	neurocan [Source:MGI Symbol;Acc:MGI:104694]
NCDN	-3.59907	2.24181e-37	36.6494	9377.48	9482.76	613.996	946.462	neurochondrin [Source:MGI Symbol;Acc:MGI:1347351]
NCKIPSD	-2.07087	1.23287e-21	20.9091	646.553	699.897	161.99	158.086	NCK interacting protein with SH3 domain [Source:MGI Symbol;Acc:MGI:1931834]
NCS1	-3.94694	5.77874e-16	15.2382	2289.44	2417.52	82.3016	225.837	neuronal calcium sensor 1 [Source:MGI Symbol;Acc:MGI:109166]
NDNF	-3.31369	0.000282284	3.54931	82.5271	60.1844	1.30637	14.3714	neuron-derived neurotrophic factor [Source:MGI Symbol;Acc:MGI:1915419]
NDRG4	-3.47397	1.22693e-45	44.9112	13489.1	13864.7	1026.81	1439.2	N-myc downstream regulated gene 4 [Source:MGI Symbol;Acc:MGI:2384590]
NEFH	-4.57368	4.09663e-36	35.3876	549.816	645.799	20.902	30.7959	neurofilament, heavy polypeptide [Source:MGI Symbol;Acc:MGI:97309]
NEFL	-4.31387	1.61612e-38	37.7915	1803.02	2022.6	70.5442	125.237	neurofilament, light polypeptide [Source:MGI Symbol;Acc:MGI:97313]
NEU1	-1.03994	1.05221e-05	4.9779	545.99	526.783	231.228	293.588	neuraminidase 1 [Source:MGI Symbol;Acc:MGI:97305]
NEU4	-5.87847	6.47816e-05	4.18855	45.3626	49.3647	1.30637	0	sialidase 4 [Source:MGI Symbol;Acc:MGI:2661364]
NEUROD2	-4.89095	1.95034e-26	25.7099	527.408	708.012	13.0637	30.7959	neurogenic differentiation 2 [Source:MGI Symbol;Acc:MGI:107755]
NEUROD6	-4.64848	6.46206e-33	32.1896	530.687	577.5	15.6765	30.7959	neurogenic differentiation 6 [Source:MGI Symbol;Acc:MGI:106593]
NFATC4	2.20317	2.24327e-07	6.64912	16.9426	16.9057	79.6889	75.9633	nuclear factor of activated T cells, cytoplasmic, calcineurin dependent 4 [Source:MGI Symbol;Acc:MGI:1920431]
NFE2L2	1.08973	4.20863e-05	4.37586	103.295	110.902	209.02	248.421	nuclear factor, erythroid derived 2, like 2 [Source:MGI Symbol;Acc:MGI:108420]
NGB	-2.85008	0.00138831	2.85751	29.513	29.7541	2.61275	6.15919	neuroglobin [Source:MGI Symbol;Acc:MGI:2151886]
NGFR	1.1446	2.45535e-09	8.60989	472.754	410.471	958.879	995.736	nerve growth factor receptor (TNFR superfamily, member 16) [Source:MGI Symbol;Acc:MGI:97323]
NIN	-2.0897	3.49074e-12	11.4571	298.409	265.758	60.0932	73.9103	ninein [Source:MGI Symbol;Acc:MGI:105108]
NKX2-1	-3.6079	0.00659432	2.18083	19.1288	18.2582	2.61275	0	NK2 homeobox 1 [Source:MGI Symbol;Acc:MGI:108067]
NKX2-2	-5.22552	0.00509385	2.29295	10.3842	12.1721	0	0	NK2 homeobox 2 [Source:MGI Symbol;Acc:MGI:97347]
NLGN1	-3.14364	6.44941e-14	13.1905	335.574	332.029	24.8211	53.3796	neuroligin 1 [Source:MGI Symbol;Acc:MGI:2179435]
NLGN2	-2.70198	1.8455e-45	44.7339	2392.19	2485.82	346.189	406.506	neuroligin 2 [Source:MGI Symbol;Acc:MGI:2681835]
NLGN3	-4.20503	2.16644e-21	20.6643	253.047	309.037	14.3701	16.4245	neuroligin 3 [Source:MGI Symbol;Acc:MGI:2444609]
NOG	-4.10446	5.50793e-07	6.25901	73.2359	70.3279	1.30637	8.21225	noggin [Source:MGI Symbol;Acc:MGI:104327]
NOS1	-4.39969	6.27691e-10	9.20225	215.336	231.947	2.61275	20.5306	nitric oxide synthase 1, neuronal [Source:MGI Symbol;Acc:MGI:97360]
NPAS4	-4.91549	8.4677e-25	24.0722	585.887	639.037	10.451	32.849	neuronal PAS domain protein 4 [Source:MGI Symbol;Acc:MGI:2664186]
NPTXR	-4.07365	3.1305e-45	44.5044	6185.16	6532.38	295.241	463.992	neuronal pentraxin receptor [Source:MGI Symbol;Acc:MGI:1920590]
NR2E1	-4.79753	1.31809e-08	7.88006	83.6201	98.7295	1.30637	6.15919	nuclear receptor subfamily 2, group E, member 1 [Source:MGI Symbol;Acc:MGI:1100526]
NR2E3	4.20039	0.00723427	2.14061	0.546537	5.40984	103.204	4.10613	nuclear receptor subfamily 2, group E, member 3 [Source:MGI Symbol;Acc:MGI:1346317]
NR2F1	-3.95755	3.12407e-30	29.5053	404.437	461.865	28.7402	26.6898	nuclear receptor subfamily 2, group F, member 1 [Source:MGI Symbol;Acc:MGI:1352451]
NR3C1	-1.57136	8.17422e-15	14.0876	622.505	647.828	210.326	217.625	nuclear receptor subfamily 3, group C, member 1 [Source:MGI Symbol;Acc:MGI:95824]
NR4A1	-4.45126	4.00478e-25	24.3974	1752.2	1943.48	50.9486	121.131	nuclear receptor subfamily 4, group A, member 1 [Source:MGI Symbol;Acc:MGI:1352454]
NR4A2	-3.78079	4.98825e-11	10.3021	109.854	128.484	10.451	6.15919	nuclear receptor subfamily 4, group A, member 2 [Source:MGI Symbol;Acc:MGI:1352456]
NRCAM	1.59391	1.87937e-19	18.726	3136.03	2988.93	9963.72	8522.27	neuronal cell adhesion molecule [Source:MGI Symbol;Acc:MGI:104750]
NRG3	-5.50495	5.64311e-21	20.2485	307.154	281.311	3.91912	10.2653	neuregulin 3 [Source:MGI Symbol;Acc:MGI:1097165]
NRL	3.88064	3.92498e-05	4.40616	16.3961	13.5246	394.525	45.1674	neural retina leucine zipper gene [Source:MGI Symbol;Acc:MGI:102567]
NRN1	-4.45169	3.14968e-12	11.5017	626.878	674.877	10.451	51.3266	neuritin 1 [Source:MGI Symbol;Acc:MGI:1915654]
NRP1	-3.42809	3.1215e-11	10.5056	200.032	158.238	10.451	24.6368	neuropilin 1 [Source:MGI Symbol;Acc:MGI:106206]
NRP2	-2.32179	8.4483e-11	10.0732	163.961	172.438	32.6594	34.9021	neuropilin 2 [Source:MGI Symbol;Acc:MGI:1100492]
NRROS	-2.96159	0.000306347	3.51379	32.2457	41.9262	5.2255	4.10613	negative regulator of reactive oxygen species [Source:MGI Symbol;Acc:MGI:2445095]
NRXN1	-4.35329	8.2782e-19	18.0821	1700.28	2067.91	49.6422	137.555	neurexin I [Source:MGI Symbol;Acc:MGI:1096391]
NRXN2	-4.55079	2.78554e-19	18.5551	2272.5	2700.86	54.8677	160.139	neurexin II [Source:MGI Symbol;Acc:MGI:1096362]
NSG1	-4.638	4.58521e-38	37.3386	1541.23	1798.77	47.0295	90.3348	neuron specific gene family member 1 [Source:MGI Symbol;Acc:MGI:109149]
NSMF	-2.96211	1.54135e-75	74.8121	3754.71	3740.22	470.295	492.735	NMDA receptor synaptonuclear signaling and neuronal migration factor [Source:MGI Symbol;Acc:MGI:1861755]
NTM	-4.40625	6.00665e-35	34.2214	1504.07	1869.77	57.4805	104.706	neurotrimin [Source:MGI Symbol;Acc:MGI:2446259]
NTN1	-1.45991	0.000619645	3.20786	100.563	130.512	49.6422	32.849	netrin 1 [Source:MGI Symbol;Acc:MGI:105088]
NTN3	-3.4565	1.23984e-06	5.90663	61.7587	63.5656	3.91912	8.21225	netrin 3 [Source:MGI Symbol;Acc:MGI:1341188]
NTNG1	-4.42106	5.31737e-10	9.2743	92.9113	111.578	5.2255	4.10613	netrin G1 [Source:MGI Symbol;Acc:MGI:1934028]
NTNG2	-1.25377	0.000686062	3.16364	125.157	154.857	66.6251	49.2735	netrin G2 [Source:MGI Symbol;Acc:MGI:2159341]
NTRK2	-4.61538	4.44404e-25	24.3522	2849.1	3080.9	70.5442	174.51	neurotrophic tyrosine kinase, receptor, type 2 [Source:MGI Symbol;Acc:MGI:97384]
NTRK3	-4.79812	4.88707e-30	29.311	903.972	927.787	19.5956	49.2735	neurotrophic tyrosine kinase, receptor, type 3 [Source:MGI Symbol;Acc:MGI:97385]
NUMB	-1.048	0.00911191	2.04039	328.469	319.857	107.123	209.412	NUMB endocytic adaptor protein [Source:MGI Symbol;Acc:MGI:107423]
NUMBL	-2.63606	2.90874e-35	34.5363	954.8	1005.55	165.91	147.821	numb-like [Source:MGI Symbol;Acc:MGI:894702]
NYAP1	-1.45377	3.00666e-14	13.5219	794.118	839.201	305.692	289.482	neuronal tyrosine-phosphorylated phosphoinositide 3-kinase adaptor 1 [Source:MGI Symbol;Acc:MGI:2443880]
NYAP2	-3.86505	3.66479e-11	10.436	153.577	137.275	5.2255	16.4245	neuronal tyrosine-phophorylated phosphoinositide 3-kinase adaptor 2 [Source:MGI Symbol;Acc:MGI:2443135]
OLFM3	-2.78113	2.91244e-12	11.5357	162.868	154.857	23.5147	22.5837	olfactomedin 3 [Source:MGI Symbol;Acc:MGI:2387329]
OLIG1	-4.8574	0.00121501	2.91542	625.238	682.992	2.61275	43.1143	oligodendrocyte transcription factor 1 [Source:MGI Symbol;Acc:MGI:1355334]
OLIG2	-4.43699	2.11371e-11	10.675	192.381	177.848	2.61275	16.4245	oligodendrocyte transcription factor 2 [Source:MGI Symbol;Acc:MGI:1355331]
OPA1	-1.38868	5.56876e-14	13.2542	890.855	887.889	351.415	326.437	OPA1, mitochondrial dynamin like GTPase [Source:MGI Symbol;Acc:MGI:1921393]
OPHN1	-2.38424	6.34626e-15	14.1975	251.407	267.111	48.3359	51.3266	oligophrenin 1 [Source:MGI Symbol;Acc:MGI:2151070]
OPTN	1.85996	4.68762e-14	13.329	227.906	175.82	698.911	769.899	optineurin [Source:MGI Symbol;Acc:MGI:1918898]
OXTR	-3.51382	0.000938311	3.02765	30.6061	25.6967	1.30637	4.10613	oxytocin receptor [Source:MGI Symbol;Acc:MGI:109147]
P2RX7	-4.07231	5.03935e-05	4.29763	61.7587	56.127	0	8.21225	purinergic receptor P2X, ligand-gated ion channel, 7 [Source:MGI Symbol;Acc:MGI:1339957]
P2RY2	1.54047	8.39588e-06	5.07593	36.0714	35.8402	104.51	104.706	purinergic receptor P2Y, G-protein coupled 2 [Source:MGI Symbol;Acc:MGI:105107]
P3H1	1.18348	1.06815e-05	4.97137	108.761	123.75	287.402	238.155	prolyl 3-hydroxylase 1 [Source:MGI Symbol;Acc:MGI:1888921]
PACSIN1	-4.12708	2.78256e-27	26.5556	3702.79	3782.83	142.395	289.482	protein kinase C and casein kinase substrate in neurons 1 [Source:MGI Symbol;Acc:MGI:1345181]
PAK1	-4.8279	3.51726e-21	20.4538	3708.25	3912.66	67.9315	203.253	p21 (RAC1) activated kinase 1 [Source:MGI Symbol;Acc:MGI:1339975]
PAK2	1.31567	2.85096e-10	9.54501	320.817	386.803	875.271	884.87	p21 (RAC1) activated kinase 2 [Source:MGI Symbol;Acc:MGI:1339984]
PAK3	-3.30349	3.00459e-31	30.5222	514.838	588.32	56.1741	55.4327	p21 (RAC1) activated kinase 3 [Source:MGI Symbol;Acc:MGI:1339656]
PAK4	1.99616	2.16082e-21	20.6654	157.949	154.857	585.256	665.192	p21 (RAC1) activated kinase 4 [Source:MGI Symbol;Acc:MGI:1917834]
PAK6	-4.31052	1.51272e-18	17.8202	514.838	572.766	14.3701	43.1143	p21 (RAC1) activated kinase 6 [Source:MGI Symbol;Acc:MGI:2679420]
PALLD	2.66967	4.1918e-33	32.3776	263.431	256.291	1845.91	1457.67	palladin, cytoskeletal associated protein [Source:MGI Symbol;Acc:MGI:1919583]
PAQR3	1.33162	0.00260126	2.58482	45.3626	76.4139	178.973	125.237	progestin and adipoQ receptor family member III [Source:MGI Symbol;Acc:MGI:2679683]
PARD3	1.17806	3.0779e-08	7.51175	171.066	167.029	394.525	369.551	par-3 family cell polarity regulator [Source:MGI Symbol;Acc:MGI:2135608]
PARD6A	-1.5234	1.43028e-06	5.84458	197.846	185.963	74.4634	57.4858	par-6 family cell polarity regulator alpha [Source:MGI Symbol;Acc:MGI:1927223]
PARP6	-1.25236	9.39635e-08	7.02704	969.01	992.029	356.64	470.151	poly (ADP-ribose) polymerase family, member 6 [Source:MGI Symbol;Acc:MGI:1914537]
PAX6	1.92316	1.95441e-29	28.709	527.955	477.418	1869.42	1946.3	paired box 6 [Source:MGI Symbol;Acc:MGI:97490]
PBRM1	1.11863	2.44442e-05	4.61182	261.245	309.037	702.83	531.743	polybromo 1 [Source:MGI Symbol;Acc:MGI:1923998]
PBX3	2.49051	3.92112e-35	34.4066	181.45	166.352	1032.04	921.825	pre B cell leukemia homeobox 3 [Source:MGI Symbol;Acc:MGI:97496]
PCDH10	-4.54971	3.43567e-41	40.464	1123.13	1166.5	35.2721	65.698	protocadherin 10 [Source:MGI Symbol;Acc:MGI:1338042]
PCDH8	-5.16217	1.14132e-16	15.9426	204.951	196.107	5.2255	6.15919	protocadherin 8 [Source:MGI Symbol;Acc:MGI:1306800]
PCDHB2	-4.02319	0.0159589	1.797	13.1169	12.8484	1.30637	0	protocadherin beta 2 [Source:MGI Symbol;Acc:MGI:2136735]
PCDHB3	-3.66803	2.03227e-06	5.69202	60.6656	58.1557	6.53187	2.05306	protocadherin beta 3 [Source:MGI Symbol;Acc:MGI:2136737]
PCDHB5	-2.14373	0.00167353	2.77637	37.1645	45.3074	11.7574	6.15919	protocadherin beta 5 [Source:MGI Symbol;Acc:MGI:2136739]
PDE6C	2.07946	0.0126184	1.89899	4.37229	5.40984	26.1275	14.3714	phosphodiesterase 6C, cGMP specific, cone, alpha prime [Source:MGI Symbol;Acc:MGI:105956]
PDGFB	-4.38523	2.86514e-24	23.5429	291.304	341.496	15.6765	14.3714	platelet derived growth factor, B polypeptide [Source:MGI Symbol;Acc:MGI:97528]
PDIA3	1.03151	1.53312e-12	11.8144	1304.58	1338.93	2667.62	2736.73	protein disulfide isomerase associated 3 [Source:MGI Symbol;Acc:MGI:95834]
PDLIM5	1.71716	7.57231e-16	15.1208	161.775	176.496	583.95	525.584	PDZ and LIM domain 5 [Source:MGI Symbol;Acc:MGI:1927489]
PDZRN3	-3.8437	2.27565e-18	17.6429	292.944	275.902	13.0637	28.7429	PDZ domain containing RING finger 3 [Source:MGI Symbol;Acc:MGI:1933157]
PFN1	1.50016	3.13206e-16	15.5042	1517.73	1300.39	3834.21	4141.03	profilin 1 [Source:MGI Symbol;Acc:MGI:97549]
PFN2	-2.00859	1.5666e-23	22.805	2924.52	3026.8	663.638	819.172	profilin 2 [Source:MGI Symbol;Acc:MGI:97550]
PHACTR1	-4.54602	5.71736e-32	31.2428	3337.15	3541.41	96.6717	201.2	phosphatase and actin regulator 1 [Source:MGI Symbol;Acc:MGI:2659021]
PIAS2	1.4981	7.48958e-14	13.1255	341.039	346.229	1049.02	888.976	protein inhibitor of activated STAT 2 [Source:MGI Symbol;Acc:MGI:1096566]
PIEZO1	1.18216	1.78621e-05	4.74807	120.785	134.57	323.981	252.527	piezo-type mechanosensitive ion channel component 1 [Source:MGI Symbol;Acc:MGI:3603204]
PIGV	1.89096	1.70153e-11	10.7692	97.2836	83.1762	372.317	295.641	phosphatidylinositol glycan anchor biosynthesis, class V [Source:MGI Symbol;Acc:MGI:2442480]
PIK3CD	-1.68112	3.66979e-07	6.43536	288.025	267.787	69.2379	106.759	phosphatidylinositol-4,5-bisphosphate 3-kinase catalytic subunit delta [Source:MGI Symbol;Acc:MGI:1098211]
PIK3R1	-1.25231	2.58401e-11	10.5877	875.005	958.217	385.381	383.923	phosphoinositide-3-kinase regulatory subunit 1 [Source:MGI Symbol;Acc:MGI:97583]
PIP5K1C	-3.46886	3.19752e-43	42.4952	4704.04	4762.68	354.028	505.054	phosphatidylinositol-4-phosphate 5-kinase, type 1 gamma [Source:MGI Symbol;Acc:MGI:1298224]
PITPNA	-1.21067	9.18391e-12	11.037	2729.4	2847.6	1119.56	1293.43	phosphatidylinositol transfer protein, alpha [Source:MGI Symbol;Acc:MGI:99887]
PITX3	2.06419	2.42678e-17	16.615	340.492	258.32	1320.75	1184.62	paired-like homeodomain transcription factor 3 [Source:MGI Symbol;Acc:MGI:1100498]
PLAA	1.57149	4.38331e-16	15.3582	337.76	332.705	1066	923.878	phospholipase A2, activating protein [Source:MGI Symbol;Acc:MGI:104810]
PLAT	-2.05762	5.00946e-10	9.30021	179.811	180.553	41.804	45.1674	plasminogen activator, tissue [Source:MGI Symbol;Acc:MGI:97610]
PLD1	1.81489	3.66803e-13	12.4356	84.7132	83.1762	278.258	314.119	phospholipase D1 [Source:MGI Symbol;Acc:MGI:109585]
PLD2	-1.52546	3.74662e-05	4.42636	132.262	111.578	41.804	43.1143	phospholipase D2 [Source:MGI Symbol;Acc:MGI:892877]
PLK2	-4.48554	1.95674e-18	17.7085	1511.17	1532.34	33.9657	104.706	polo like kinase 2 [Source:MGI Symbol;Acc:MGI:1099790]
PLK5	1.40298	9.79554e-15	14.009	580.422	532.193	1546.75	1394.03	polo like kinase 5 [Source:MGI Symbol;Acc:MGI:3026984]
PLP1	-4.40807	3.00817e-17	16.5217	6651.35	7661	169.829	507.107	proteolipid protein (myelin) 1 [Source:MGI Symbol;Acc:MGI:97623]
PLPPR4	-4.77849	1.72895e-25	24.7622	993.057	1171.23	22.2084	59.5388	phospholipid phosphatase related 4 [Source:MGI Symbol;Acc:MGI:106530]
PLPPR5	-4.8087	6.85143e-18	17.1642	212.056	244.119	5.2255	12.3184	phospholipid phosphatase related 5 [Source:MGI Symbol;Acc:MGI:1923019]
PLXNB3	-5.34883	3.56306e-13	12.4482	164.508	169.057	1.30637	8.21225	plexin B3 [Source:MGI Symbol;Acc:MGI:2154240]
PLXND1	-3.39202	1.44949e-38	37.8388	642.727	641.742	64.0124	57.4858	plexin D1 [Source:MGI Symbol;Acc:MGI:2154244]
PMP22	2.16013	1.45607e-33	32.8368	721.429	620.102	3003.36	2995.42	peripheral myelin protein 22 [Source:MGI Symbol;Acc:MGI:97631]
PODXL2	-1.8642	1.3688e-20	19.8637	806.142	827.705	214.245	236.102	podocalyxin-like 2 [Source:MGI Symbol;Acc:MGI:2442488]
POU3F2	-5.15017	1.25749e-09	8.9005	92.9113	135.922	2.61275	4.10613	POU domain, class 3, transcription factor 2 [Source:MGI Symbol;Acc:MGI:101895]
POU4F1	3.63209	0.00495504	2.30495	0.546537	2.02869	22.2084	8.21225	POU domain, class 4, transcription factor 1 [Source:MGI Symbol;Acc:MGI:102525]
PPFIA2	-3.65533	9.57085e-35	34.019	521.943	535.574	45.7231	36.9551	protein tyrosine phosphatase, receptor type, f polypeptide (PTPRF), interacting protein (liprin), alpha 2 [Source:MGI Symbol;Acc:MGI:2443834]
PPP1R9A	-2.63853	1.24654e-34	33.9043	1550.52	1645.27	282.177	227.89	protein phosphatase 1, regulatory subunit 9A [Source:MGI Symbol;Acc:MGI:2442401]
PPP1R9B	-3.29935	1.33345e-70	69.875	8088.2	8689.55	783.825	923.878	protein phosphatase 1, regulatory subunit 9B [Source:MGI Symbol;Acc:MGI:2387581]
PPP2R2C	-4.10945	3.21861e-26	25.4923	3731.21	4118.91	150.233	307.959	protein phosphatase 2, regulatory subunit B, gamma [Source:MGI Symbol;Acc:MGI:2442660]
PPP2R5D	-1.11416	2.49743e-09	8.60251	746.023	751.967	357.947	332.596	protein phosphatase 2, regulatory subunit B', delta [Source:MGI Symbol;Acc:MGI:2388481]
PPP3CA	-1.49261	3.84386e-18	17.4152	6323.98	7231.6	2469.05	2346.65	protein phosphatase 3, catalytic subunit, alpha isoform [Source:MGI Symbol;Acc:MGI:107164]
PPP3R1	-2.49867	6.4554e-28	27.1901	3973.32	3860.59	595.707	794.535	protein phosphatase 3, regulatory subunit B, alpha isoform (calcineurin B, type I) [Source:MGI Symbol;Acc:MGI:107172]
PREX1	-4.63576	3.73701e-23	22.4275	1031.31	1113.75	23.5147	65.698	phosphatidylinositol-3,4,5-trisphosphate-dependent Rac exchange factor 1 [Source:MGI Symbol;Acc:MGI:3040696]
PREX2	-4.01709	2.60597e-09	8.58403	207.684	189.344	3.91912	22.5837	phosphatidylinositol-3,4,5-trisphosphate-dependent Rac exchange factor 2 [Source:MGI Symbol;Acc:MGI:1923385]
PRICKLE2	-2.88202	6.63026e-44	43.1785	1108.38	1130.66	145.008	160.139	prickle planar cell polarity protein 2 [Source:MGI Symbol;Acc:MGI:1925144]
PRKAA2	1.34666	1.45178e-07	6.8381	341.039	317.828	964.105	708.307	protein kinase, AMP-activated, alpha 2 catalytic subunit [Source:MGI Symbol;Acc:MGI:1336173]
PRKCA	-1.46081	1.69769e-12	11.7701	923.101	1055.59	376.236	340.808	protein kinase C, alpha [Source:MGI Symbol;Acc:MGI:97595]
PRKCE	-2.83425	1.41644e-41	40.8488	3304.36	3470.41	421.959	531.743	protein kinase C, epsilon [Source:MGI Symbol;Acc:MGI:97599]
PRKCG	-4.9356	3.83439e-06	5.4163	3014.7	3256.72	31.353	174.51	protein kinase C, gamma [Source:MGI Symbol;Acc:MGI:97597]
PRKCZ	-3.51994	4.44501e-77	76.3521	2038.58	2063.85	178.973	178.616	protein kinase C, zeta [Source:MGI Symbol;Acc:MGI:97602]
PRKG1	2.16757	1.97578e-21	20.7043	215.882	217.746	1084.29	860.233	protein kinase, cGMP-dependent, type I [Source:MGI Symbol;Acc:MGI:108174]
PRKN	1.97708	3.56687e-12	11.4477	62.8517	59.5082	262.581	217.625	parkin RBR E3 ubiquitin protein ligase [Source:MGI Symbol;Acc:MGI:1355296]
PRNP	-2.88608	7.63982e-25	24.1169	4731.92	4931.06	518.631	792.482	prion protein [Source:MGI Symbol;Acc:MGI:97769]
PROX1	2.81335	1.5179e-34	33.8188	709.405	697.193	5639.62	4243.68	prospero homeobox 1 [Source:MGI Symbol;Acc:MGI:97772]
PRPH	-4.90316	0.0174345	1.75859	12.5703	5.40984	0	0	peripherin [Source:MGI Symbol;Acc:MGI:97774]
PRPH2	3.74524	0.0117001	1.93181	28.9665	36.5164	817.791	59.5388	peripherin 2 [Source:MGI Symbol;Acc:MGI:102791]
PRSS12	-4.36694	6.64019e-13	12.1778	350.33	372.602	6.53187	30.7959	protease, serine 12 neurotrypsin (motopsin) [Source:MGI Symbol;Acc:MGI:1100881]
PSD	-4.08829	8.28027e-24	23.082	4010.49	4040.47	150.233	326.437	pleckstrin and Sec7 domain containing [Source:MGI Symbol;Acc:MGI:1920978]
PTBP1	1.04994	2.00738e-06	5.69737	224.08	262.377	522.55	482.47	polypyrimidine tract binding protein 1 [Source:MGI Symbol;Acc:MGI:97791]
PTGS2	-4.90488	4.31692e-09	8.36483	91.2716	104.816	1.30637	6.15919	prostaglandin-endoperoxide synthase 2 [Source:MGI Symbol;Acc:MGI:97798]
PTK2	-1.0216	7.68128e-09	8.11457	1066.84	1087.38	553.903	505.054	PTK2 protein tyrosine kinase 2 [Source:MGI Symbol;Acc:MGI:95481]
PTK2B	-4.78431	1.93369e-19	18.7136	3492.37	3646.91	62.706	199.147	PTK2 protein tyrosine kinase 2 beta [Source:MGI Symbol;Acc:MGI:104908]
PTPN5	-4.94504	1.10383e-29	28.9571	1541.78	1524.22	28.7402	73.9103	protein tyrosine phosphatase, non-receptor type 5 [Source:MGI Symbol;Acc:MGI:97807]
PTPRE	-1.64642	2.33313e-07	6.63206	172.159	181.229	52.255	61.5919	protein tyrosine phosphatase, receptor type, E [Source:MGI Symbol;Acc:MGI:97813]
PTPRF	1.59631	7.96985e-15	14.0985	1250.48	1291.6	4271.85	3410.14	protein tyrosine phosphatase, receptor type, F [Source:MGI Symbol;Acc:MGI:102695]
PTPRJ	-1.2074	5.18252e-09	8.28546	561.293	614.693	259.969	248.421	protein tyrosine phosphatase, receptor type, J [Source:MGI Symbol;Acc:MGI:104574]
PTPRK	-1.38448	2.23526e-10	9.65067	516.477	473.361	192.037	186.829	protein tyrosine phosphatase, receptor type, K [Source:MGI Symbol;Acc:MGI:103310]
PTPRM	-1.51219	6.47449e-09	8.18879	333.934	325.943	126.718	102.653	protein tyrosine phosphatase, receptor type, M [Source:MGI Symbol;Acc:MGI:102694]
PTPRO	-4.91267	1.01262e-08	7.99456	87.9924	99.4057	5.2255	0	protein tyrosine phosphatase, receptor type, O [Source:MGI Symbol;Acc:MGI:1097152]
PTPRS	-2.04638	3.76054e-28	27.4247	3498.38	3696.27	800.808	944.409	protein tyrosine phosphatase, receptor type, S [Source:MGI Symbol;Acc:MGI:97815]
PTPRZ1	-4.0223	2.47157e-31	30.607	578.782	696.516	31.353	49.2735	protein tyrosine phosphatase, receptor type Z, polypeptide 1 [Source:MGI Symbol;Acc:MGI:97816]
PVALB	-4.80915	5.28344e-23	22.2771	282.56	338.115	13.0637	8.21225	parvalbumin [Source:MGI Symbol;Acc:MGI:97821]
PXN	1.09982	5.35869e-07	6.27094	307.154	306.332	722.425	589.229	paxillin [Source:MGI Symbol;Acc:MGI:108295]
RAB11A	1.09623	6.53962e-09	8.18445	517.57	451.045	1052.94	1018.32	RAB11A, member RAS oncogene family [Source:MGI Symbol;Acc:MGI:1858202]
RAB33A	-4.79297	1.026e-15	14.9889	177.624	179.201	5.2255	8.21225	RAB33A, member RAS oncogene family [Source:MGI Symbol;Acc:MGI:109493]
RAB3A	-3.85407	4.20593e-22	21.3761	4910.09	5196.82	226.003	476.311	RAB3A, member RAS oncogene family [Source:MGI Symbol;Acc:MGI:97843]
RAB3IL1	1.00532	4.563e-05	4.34075	145.925	167.705	293.934	336.702	RAB3A interacting protein (rabin3)-like 1 [Source:MGI Symbol;Acc:MGI:1922010]
RAB6B	-3.55625	1.48184e-40	39.8292	7385.35	7526.43	512.099	759.633	RAB6B, member RAS oncogene family [Source:MGI Symbol;Acc:MGI:107283]
RAC3	-1.5133	4.84547e-07	6.31466	192.381	216.393	67.9315	75.9633	Rac family small GTPase 3 [Source:MGI Symbol;Acc:MGI:2180784]
RALA	1.18679	2.0114e-10	9.6965	505.547	530.84	1101.27	1260.58	v-ral simian leukemia viral oncogene A (ras related) [Source:MGI Symbol;Acc:MGI:1927243]
RALB	1.19898	9.71121e-07	6.01273	122.424	130.512	309.611	268.951	v-ral simian leukemia viral oncogene B [Source:MGI Symbol;Acc:MGI:1927244]
RANBP1	1.43964	4.06439e-05	4.391	86.8994	121.721	236.454	330.543	RAN binding protein 1 [Source:MGI Symbol;Acc:MGI:96269]
RAP1A	2.47577	1.68238e-36	35.7741	267.256	238.709	1487.96	1326.28	RAS-related protein 1a [Source:MGI Symbol;Acc:MGI:97852]
RAP1GAP2	-4.05402	5.8873e-22	21.2301	1817.23	1849.49	67.9315	156.033	RAP1 GTPase activating protein 2 [Source:MGI Symbol;Acc:MGI:3028623]
RAP2A	-2.10632	5.56849e-17	16.2543	737.278	776.988	151.539	203.253	RAS related protein 2a [Source:MGI Symbol;Acc:MGI:97855]
RAPGEF3	-1.18291	6.32256e-05	4.19911	262.884	228.566	95.3654	123.184	Rap guanine nucleotide exchange factor (GEF) 3 [Source:MGI Symbol;Acc:MGI:2441741]
RAPGEF4	-4.835	4.82882e-23	22.3162	3443.73	3455.53	64.0124	180.67	Rap guanine nucleotide exchange factor (GEF) 4 [Source:MGI Symbol;Acc:MGI:1917723]
RAPH1	-1.25667	5.25405e-05	4.27951	357.982	382.07	185.505	121.131	Ras association (RalGDS/AF-6) and pleckstrin homology domains 1 [Source:MGI Symbol;Acc:MGI:1924550]
RAPSN	2.22177	1.66775e-11	10.7779	80.8874	58.1557	284.79	367.498	receptor-associated protein of the synapse [Source:MGI Symbol;Acc:MGI:99422]
RASAL1	-5.28006	2.76483e-21	20.5583	959.719	1019.75	10.451	43.1143	RAS protein activator like 1 (GAP1 like) [Source:MGI Symbol;Acc:MGI:1330842]
RASGRF1	-4.29559	7.93813e-25	24.1003	2705.9	2687.34	84.9144	192.988	RAS protein-specific guanine nucleotide-releasing factor 1 [Source:MGI Symbol;Acc:MGI:99694]
RBFOX2	-3.04759	5.39949e-48	47.2676	1565.83	1704.77	184.199	213.519	RNA binding protein, fox-1 homolog (C. elegans) 2 [Source:MGI Symbol;Acc:MGI:1933973]
RDH13	-1.58922	1.82911e-07	6.73776	191.834	181.229	64.0124	59.5388	retinol dehydrogenase 13 (all-trans and 9-cis) [Source:MGI Symbol;Acc:MGI:1918732]
RELN	-3.42394	1.24679e-22	21.9042	301.688	347.582	31.353	28.7429	reelin [Source:MGI Symbol;Acc:MGI:103022]
REM2	-2.60864	0.000499169	3.30175	37.711	38.5451	7.83825	4.10613	rad and gem related GTP binding protein 2 [Source:MGI Symbol;Acc:MGI:2155260]
RGMA	-1.67665	4.44442e-12	11.3522	388.588	434.139	128.025	129.343	repulsive guidance molecule family member A [Source:MGI Symbol;Acc:MGI:2679262]
RGS14	-5.78179	1.32336e-23	22.8783	336.12	361.783	7.83825	4.10613	regulator of G-protein signaling 14 [Source:MGI Symbol;Acc:MGI:1859709]
RGS2	-3.22961	3.22056e-14	13.4921	303.328	356.373	23.5147	49.2735	regulator of G-protein signaling 2 [Source:MGI Symbol;Acc:MGI:1098271]
RHO	3.96316	0.00925662	2.03355	175.438	179.877	5208.52	332.596	rhodopsin [Source:MGI Symbol;Acc:MGI:97914]
RHOA	1.11275	1.13688e-12	11.9443	1041.15	967.684	2182.95	2161.88	ras homolog family member A [Source:MGI Symbol;Acc:MGI:1096342]
RHOB	-1.14464	1.17171e-11	10.9312	2114	2199.1	924.913	1028.58	ras homolog family member B [Source:MGI Symbol;Acc:MGI:107949]
RIMS1	-4.05995	1.07586e-41	40.9682	1231.89	1325.41	60.0932	96.494	regulating synaptic membrane exocytosis 1 [Source:MGI Symbol;Acc:MGI:2152971]
RIMS2	-2.65743	3.00392e-24	23.5223	548.176	563.299	97.9781	75.9633	regulating synaptic membrane exocytosis 2 [Source:MGI Symbol;Acc:MGI:2152972]
RIMS3	-4.7997	1.2865e-76	75.8906	1730.34	1787.95	54.8677	73.9103	regulating synaptic membrane exocytosis 3 [Source:MGI Symbol;Acc:MGI:2443331]
RIMS4	-5.06343	7.02012e-35	34.1537	845.492	884.508	15.6765	39.0082	regulating synaptic membrane exocytosis 4 [Source:MGI Symbol;Acc:MGI:2674366]
RIT2	-3.79712	1.17265e-19	18.9308	347.597	446.988	36.5785	18.4776	Ras-like without CAAX 2 [Source:MGI Symbol;Acc:MGI:108054]
RND1	-5.47811	7.09878e-20	19.1488	284.746	300.246	2.61275	12.3184	Rho family GTPase 1 [Source:MGI Symbol;Acc:MGI:2444878]
RND2	-1.09664	2.43033e-08	7.61433	719.789	658.647	327.9	316.172	Rho family GTPase 2 [Source:MGI Symbol;Acc:MGI:1338755]
RNF157	-3.24302	6.14257e-45	44.2117	2723.94	2675.16	245.598	328.49	ring finger protein 157 [Source:MGI Symbol;Acc:MGI:2442484]
RNF165	1.32111	1.24501e-08	7.90483	718.696	693.135	2006.59	1517.21	ring finger protein 165 [Source:MGI Symbol;Acc:MGI:2444521]
RNF220	-1.69355	2.19306e-21	20.6589	1591.52	1657.44	527.775	474.258	ring finger protein 220 [Source:MGI Symbol;Acc:MGI:1913993]
ROBO2	-3.06491	8.32152e-31	30.0798	533.966	589.672	66.6251	67.7511	roundabout guidance receptor 2 [Source:MGI Symbol;Acc:MGI:1890110]
ROBO3	-3.9104	1.35699e-11	10.8674	143.739	156.209	5.2255	16.4245	roundabout guidance receptor 3 [Source:MGI Symbol;Acc:MGI:1343102]
ROCK1	1.33544	1.2662e-08	7.8975	156.31	184.611	449.393	408.56	Rho-associated coiled-coil containing protein kinase 1 [Source:MGI Symbol;Acc:MGI:107927]
ROM1	2.09557	0.00260439	2.58429	62.8517	58.1557	416.734	98.547	rod outer segment membrane protein 1 [Source:MGI Symbol;Acc:MGI:97998]
ROR1	1.98454	8.78386e-11	10.0563	79.7944	71.6803	344.883	252.527	receptor tyrosine kinase-like orphan receptor 1 [Source:MGI Symbol;Acc:MGI:1347520]
RORB	-2.38215	5.35779e-07	6.27101	136.634	150.123	36.5785	16.4245	RAR-related orphan receptor beta [Source:MGI Symbol;Acc:MGI:1343464]
RORC	2.32455	1.28539e-14	13.891	55.2002	43.2787	259.969	234.049	RAR-related orphan receptor gamma [Source:MGI Symbol;Acc:MGI:104856]
RP1	4.63901	1.28947e-05	4.88959	5.46537	4.05738	214.245	22.5837	retinitis pigmentosa 1 (human) [Source:MGI Symbol;Acc:MGI:1341105]
RPGRIP1	2.05102	0.0239473	1.62074	23.5011	16.9057	143.701	22.5837	retinitis pigmentosa GTPase regulator interacting protein 1 [Source:MGI Symbol;Acc:MGI:1932134]
RPL4	1.86713	2.9197e-29	28.5347	7531.28	6706.84	24925.6	27020.4	ribosomal protein L4 [Source:MGI Symbol;Acc:MGI:1915141]
RPS14	2.07416	1.17309e-24	23.9307	6313.05	5361.82	22576.8	26591.3	ribosomal protein S14 [Source:MGI Symbol;Acc:MGI:98107]
RPS6	2.29448	2.56865e-35	34.5903	2280.7	2031.39	9822.63	11337	ribosomal protein S6 [Source:MGI Symbol;Acc:MGI:98159]
RPS6KA3	-1.12715	4.9815e-06	5.30264	287.478	269.139	129.331	125.237	ribosomal protein S6 kinase polypeptide 3 [Source:MGI Symbol;Acc:MGI:104557]
RPS6KB1	1.20655	6.8907e-10	9.16174	266.71	273.197	654.494	589.229	ribosomal protein S6 kinase, polypeptide 1 [Source:MGI Symbol;Acc:MGI:1270849]
RS1	3.73597	0.00278108	2.55579	8.74459	8.11475	215.552	8.21225	retinoschisis (X-linked, juvenile) 1 (human) [Source:MGI Symbol;Acc:MGI:1336189]
RTN3	-1.12066	2.85391e-14	13.5446	7760.82	8204.02	3574.24	3769.42	reticulon 3 [Source:MGI Symbol;Acc:MGI:1339970]
RTN4	-1.04038	7.09249e-11	10.1492	4433.51	4352.21	2248.27	2020.21	reticulon 4 [Source:MGI Symbol;Acc:MGI:1915835]
RTN4R	-3.91282	1.45682e-36	35.8366	1053.72	1135.39	56.1741	92.3878	reticulon 4 receptor [Source:MGI Symbol;Acc:MGI:2136886]
RTN4RL1	-1.14632	2.07133e-07	6.68375	491.883	546.393	222.084	248.421	reticulon 4 receptor-like 1 [Source:MGI Symbol;Acc:MGI:2661375]
RTN4RL2	-3.75869	1.09334e-14	13.9612	392.96	440.902	16.9829	47.2205	reticulon 4 receptor-like 2 [Source:MGI Symbol;Acc:MGI:2669796]
RYK	1.64802	3.47751e-16	15.4587	277.641	242.09	842.612	786.323	receptor-like tyrosine kinase [Source:MGI Symbol;Acc:MGI:101766]
RYR2	-3.84801	1.21176e-47	46.9166	957.532	1106.99	66.6251	78.0164	ryanodine receptor 2, cardiac [Source:MGI Symbol;Acc:MGI:99685]
S100B	-4.39784	1.43102e-10	9.84435	759.686	827.705	11.7574	65.698	S100 protein, beta polypeptide, neural [Source:MGI Symbol;Acc:MGI:98217]
S1PR2	-4.84778	0.00186854	2.7285	21.8615	24.3443	1.30637	0	sphingosine-1-phosphate receptor 2 [Source:MGI Symbol;Acc:MGI:99569]
S1PR3	1.43006	2.6293e-12	11.5802	248.674	229.918	608.771	683.67	sphingosine-1-phosphate receptor 3 [Source:MGI Symbol;Acc:MGI:1339365]
SARM1	-4.07545	1.00933e-21	20.996	257.419	252.91	15.6765	14.3714	sterile alpha and HEAT/Armadillo motif containing 1 [Source:MGI Symbol;Acc:MGI:2136419]
SCAP	-1.33741	1.57433e-12	11.8029	725.801	718.832	280.871	291.535	SREBF chaperone [Source:MGI Symbol;Acc:MGI:2135958]
SCARB2	-1.06976	2.56019e-09	8.59173	915.996	918.32	453.312	418.825	scavenger receptor class B, member 2 [Source:MGI Symbol;Acc:MGI:1196458]
SCARF1	-5.37538	0.000361108	3.44236	32.2457	34.4877	1.30637	0	scavenger receptor class F, member 1 [Source:MGI Symbol;Acc:MGI:2449455]
SCN1A	-3.6885	9.23757e-10	9.03444	520.303	541.66	16.9829	67.7511	sodium channel, voltage-gated, type I, alpha [Source:MGI Symbol;Acc:MGI:98246]
SCN1B	-4.56176	1.65455e-12	11.7813	4395.8	4554.4	69.2379	312.066	sodium channel, voltage-gated, type I, beta [Source:MGI Symbol;Acc:MGI:98247]
SCN4B	-5.07234	3.58956e-23	22.445	711.591	792.541	10.451	36.9551	sodium channel, type IV, beta [Source:MGI Symbol;Acc:MGI:2687406]
SDC2	1.86	3.78126e-24	23.4224	531.234	484.18	1947.81	1736.89	syndecan 2 [Source:MGI Symbol;Acc:MGI:1349165]
SDK1	2.08795	1.37612e-20	19.8613	220.254	215.041	1024.2	823.278	sidekick cell adhesion molecule 1 [Source:MGI Symbol;Acc:MGI:2444413]
SEMA3B	1.36635	4.04452e-08	7.39313	103.842	100.082	248.211	279.217	sema domain, immunoglobulin domain (Ig), short basic domain, secreted, (semaphorin) 3B [Source:MGI Symbol;Acc:MGI:107561]
SEMA3C	-4.21979	2.33992e-16	15.6308	178.718	179.201	9.14462	10.2653	sema domain, immunoglobulin domain (Ig), short basic domain, secreted, (semaphorin) 3C [Source:MGI Symbol;Acc:MGI:107557]
SEMA3E	-3.94615	5.26368e-13	12.2787	147.565	188.668	14.3701	6.15919	sema domain, immunoglobulin domain (Ig), short basic domain, secreted, (semaphorin) 3E [Source:MGI Symbol;Acc:MGI:1340034]
SEMA4A	-4.8146	2.86893e-37	36.5423	585.341	605.225	15.6765	28.7429	sema domain, immunoglobulin domain (Ig), transmembrane domain (TM) and short cytoplasmic domain, (semaphorin) 4A [Source:MGI Symbol;Acc:MGI:107560]
SEMA6A	1.15941	8.0972e-09	8.09167	213.149	226.537	504.261	476.311	sema domain, transmembrane domain (TM), and cytoplasmic domain, (semaphorin) 6A [Source:MGI Symbol;Acc:MGI:1203727]
SEMA7A	-4.81361	1.37454e-28	27.8618	1581.68	1558.03	32.6594	82.1225	sema domain, immunoglobulin domain (Ig), and GPI membrane anchor, (semaphorin) 7A [Source:MGI Symbol;Acc:MGI:1306826]
SEPTIN11	-1.3247	9.05386e-13	12.0432	961.905	998.115	408.895	371.604	septin 11 [Source:MGI Symbol;Acc:MGI:1277214]
SEPTIN4	-3.66107	3.47354e-32	31.4592	1436.85	1512.05	88.8335	147.821	septin 4 [Source:MGI Symbol;Acc:MGI:1270156]
SERPINE2	-4.78958	7.38971e-15	14.1314	769.524	816.209	10.451	49.2735	serine (or cysteine) peptidase inhibitor, clade E, member 2 [Source:MGI Symbol;Acc:MGI:101780]
SERPINF1	-2.31413	3.19269e-05	4.49584	66.6775	62.8893	10.451	16.4245	serine (or cysteine) peptidase inhibitor, clade F, member 1 [Source:MGI Symbol;Acc:MGI:108080]
SERPINI1	-4.76258	8.09368e-24	23.0919	2123.84	2050.33	41.804	114.972	serine (or cysteine) peptidase inhibitor, clade I, member 1 [Source:MGI Symbol;Acc:MGI:1194506]
SEZ6	-4.62043	6.31339e-20	19.1997	1667.48	1756.17	35.2721	106.759	seizure related gene 6 [Source:MGI Symbol;Acc:MGI:104745]
SEZ6L	-3.36401	2.70602e-55	54.5677	1608.46	1640.53	143.701	174.51	seizure related 6 homolog like [Source:MGI Symbol;Acc:MGI:1935121]
SEZ6L2	-4.80175	1.61019e-21	20.7931	3253.53	3417.66	61.3996	180.67	seizure related 6 homolog like 2 [Source:MGI Symbol;Acc:MGI:2385295]
SFRP1	2.76185	1.86127e-51	50.7302	2782.97	2355.31	18061.9	16792	secreted frizzled-related protein 1 [Source:MGI Symbol;Acc:MGI:892014]
SFRP2	-4.17563	0.0164548	1.78371	21.3149	8.79098	0	2.05306	secreted frizzled-related protein 2 [Source:MGI Symbol;Acc:MGI:108078]
SGK1	-1.82607	1.15335e-11	10.938	409.903	476.742	112.348	139.608	serum/glucocorticoid regulated kinase 1 [Source:MGI Symbol;Acc:MGI:1340062]
SH3GL2	-4.18093	1.92451e-44	43.7157	2207.46	2285.66	95.3654	156.033	SH3-domain GRB2-like 2 [Source:MGI Symbol;Acc:MGI:700009]
SH3GLB1	1.73382	1.56381e-30	29.8058	652.565	652.561	2194.71	2145.45	SH3-domain GRB2-like B1 (endophilin) [Source:MGI Symbol;Acc:MGI:1859730]
SHANK1	-3.58274	1.06668e-26	25.972	4381.04	4884.4	282.177	494.788	SH3 and multiple ankyrin repeat domains 1 [Source:MGI Symbol;Acc:MGI:3613677]
SHANK2	-4.25828	1.91642e-47	46.7175	1121.49	1134.71	47.0295	73.9103	SH3 and multiple ankyrin repeat domains 2 [Source:MGI Symbol;Acc:MGI:2671987]
SHANK3	-4.42994	1.13883e-15	14.9435	1445.04	1402.5	30.0466	104.706	SH3 and multiple ankyrin repeat domains 3 [Source:MGI Symbol;Acc:MGI:1930016]
SHC1	2.84507	1.7557e-41	40.7556	361.807	288.75	2389.36	2289.17	src homology 2 domain-containing transforming protein C1 [Source:MGI Symbol;Acc:MGI:98296]
SHH	-2.82449	0.0251215	1.59995	16.9426	14.877	3.91912	0	sonic hedgehog [Source:MGI Symbol;Acc:MGI:98297]
SIX3	2.51252	1.10888e-41	40.9551	273.268	239.385	1476.2	1451.52	sine oculis-related homeobox 3 [Source:MGI Symbol;Acc:MGI:102764]
SLC12A5	-4.37188	6.86864e-48	47.1631	4896.97	4945.94	181.586	297.694	solute carrier family 12, member 5 [Source:MGI Symbol;Acc:MGI:1862037]
SLC17A6	-2.91638	2.29935e-06	5.6384	66.6775	85.8811	13.0637	6.15919	solute carrier family 17 (sodium-dependent inorganic phosphate cotransporter), member 6 [Source:MGI Symbol;Acc:MGI:2156052]
SLC17A7	-4.48131	2.01362e-51	50.696	13459	14057.5	474.214	761.686	solute carrier family 17 (sodium-dependent inorganic phosphate cotransporter), member 7 [Source:MGI Symbol;Acc:MGI:1920211]
SLC1A3	-4.7305	1.00297e-20	19.9987	2255.56	2390.47	44.4167	133.449	solute carrier family 1 (glial high affinity glutamate transporter), member 3 [Source:MGI Symbol;Acc:MGI:99917]
SLC23A2	-2.91717	3.37793e-46	45.4713	1142.26	1118.48	152.846	145.767	solute carrier family 23 (nucleobase transporters), member 2 [Source:MGI Symbol;Acc:MGI:1859682]
SLC39A12	-1.45792	1.64037e-06	5.78506	173.252	190.697	66.6251	65.698	solute carrier family 39 (zinc transporter), member 12 [Source:MGI Symbol;Acc:MGI:2139274]
SLC9A1	-1.80345	8.11569e-14	13.0907	435.59	470.656	121.493	139.608	solute carrier family 9 (sodium/hydrogen exchanger), member 1 [Source:MGI Symbol;Acc:MGI:102462]
SLC9A5	-3.29964	2.97966e-23	22.5258	310.433	317.152	32.6594	30.7959	solute carrier family 9 (sodium/hydrogen exchanger), member 5 [Source:MGI Symbol;Acc:MGI:2685542]
SLC9A6	-1.67493	5.26186e-15	14.2789	637.262	693.811	198.569	219.678	solute carrier family 9 (sodium/hydrogen exchanger), member 6 [Source:MGI Symbol;Acc:MGI:2443511]
SLIT1	-4.85226	2.44023e-30	29.6126	464.01	528.135	11.7574	24.6368	slit guidance ligand 1 [Source:MGI Symbol;Acc:MGI:1315203]
SLIT2	-1.58814	2.04609e-07	6.68908	185.823	200.164	67.9315	59.5388	slit guidance ligand 2 [Source:MGI Symbol;Acc:MGI:1315205]
SLIT3	1.00222	3.09619e-05	4.50917	369.459	394.242	864.82	661.086	slit guidance ligand 3 [Source:MGI Symbol;Acc:MGI:1315202]
SLITRK1	-5.91075	7.72006e-34	33.1124	582.608	691.783	6.53187	16.4245	SLIT and NTRK-like family, member 1 [Source:MGI Symbol;Acc:MGI:2679446]
SLITRK2	-5.37149	2.63475e-11	10.5793	124.61	141.332	2.61275	4.10613	SLIT and NTRK-like family, member 2 [Source:MGI Symbol;Acc:MGI:2679449]
SLITRK3	-4.71397	5.31528e-16	15.2745	259.605	271.168	3.91912	18.4776	SLIT and NTRK-like family, member 3 [Source:MGI Symbol;Acc:MGI:2679447]
SLITRK4	-4.87231	3.24192e-12	11.4892	128.983	147.418	6.53187	2.05306	SLIT and NTRK-like family, member 4 [Source:MGI Symbol;Acc:MGI:2442509]
SLITRK5	-2.89131	2.12271e-23	22.6731	410.996	480.123	58.7869	61.5919	SLIT and NTRK-like family, member 5 [Source:MGI Symbol;Acc:MGI:2679448]
SMAD4	2.01578	2.04995e-24	23.6883	280.92	267.787	1190.11	1026.53	SMAD family member 4 [Source:MGI Symbol;Acc:MGI:894293]
SMURF1	-1.8362	1.02722e-12	11.9883	491.337	504.467	121.493	160.139	SMAD specific E3 ubiquitin protein ligase 1 [Source:MGI Symbol;Acc:MGI:1923038]
SNAP25	-4.44371	1.2099e-23	22.9173	17795.2	20533.7	526.469	1238	synaptosomal-associated protein 25 [Source:MGI Symbol;Acc:MGI:98331]
SNAP91	-1.90177	9.22007e-29	28.0353	2572.55	2685.98	739.408	665.192	synaptosomal-associated protein 91 [Source:MGI Symbol;Acc:MGI:109132]
SNCA	-4.51885	1.93532e-22	21.7132	1552.71	1754.82	40.4976	106.759	synuclein, alpha [Source:MGI Symbol;Acc:MGI:1277151]
SNCB	-4.56053	6.20476e-75	74.2073	3882.05	4283.24	146.314	203.253	synuclein, beta [Source:MGI Symbol;Acc:MGI:1889011]
SNTA1	2.37704	5.24989e-29	28.2798	928.019	737.09	4514.83	4136.92	syntrophin, acidic 1 [Source:MGI Symbol;Acc:MGI:101772]
SNX1	2.08225	1.62444e-44	43.7893	821.991	814.18	3380.9	3549.75	sorting nexin 1 [Source:MGI Symbol;Acc:MGI:1928395]
SNX3	1.393	8.58391e-22	21.0663	1237.36	1192.87	3204.54	3178.14	sorting nexin 3 [Source:MGI Symbol;Acc:MGI:1860188]
SOD1	1.16827	8.66466e-11	10.0622	1897.58	1835.96	3857.73	4537.27	superoxide dismutase 1, soluble [Source:MGI Symbol;Acc:MGI:98351]
SORBS2	-1.22262	2.58308e-10	9.58786	760.779	834.467	346.189	336.702	sorbin and SH3 domain containing 2 [Source:MGI Symbol;Acc:MGI:1924574]
SOX10	-4.64343	2.35939e-14	13.6272	357.435	382.746	5.2255	26.6898	SRY (sex determining region Y)-box 10 [Source:MGI Symbol;Acc:MGI:98358]
SOX11	-3.57467	1.45736e-07	6.83643	73.7825	110.902	10.451	4.10613	SRY (sex determining region Y)-box 11 [Source:MGI Symbol;Acc:MGI:98359]
SOX21	-3.50407	3.91447e-05	4.40733	67.224	71.6803	1.30637	12.3184	SRY (sex determining region Y)-box 21 [Source:MGI Symbol;Acc:MGI:2654070]
SP4	1.1039	0.000103552	3.98484	113.133	110.902	271.726	207.359	trans-acting transcription factor 4 [Source:MGI Symbol;Acc:MGI:107595]
SPARCL1	-4.6759	7.52041e-15	14.1238	12523.3	13275.1	209.02	802.748	SPARC-like 1 [Source:MGI Symbol;Acc:MGI:108110]
SPG11	1.49629	3.47038e-09	8.45962	148.658	132.541	436.329	355.18	SPG11, spatacsin vesicle trafficking associated [Source:MGI Symbol;Acc:MGI:2444989]
SPHK1	-2.20085	0.00172026	2.76441	40.9903	32.459	7.83825	8.21225	sphingosine kinase 1 [Source:MGI Symbol;Acc:MGI:1316649]
SPIRE1	-1.29067	4.91145e-10	9.30879	1046.07	1182.05	487.278	420.878	spire type actin nucleation factor 1 [Source:MGI Symbol;Acc:MGI:1915416]
SPOCK1	-2.61408	8.23373e-28	27.0844	2391.65	2512.87	340.964	463.992	sparc/osteonectin, cwcv and kazal-like domains proteoglycan 1 [Source:MGI Symbol;Acc:MGI:105371]
SPTBN4	-4.39093	7.31725e-18	17.1357	1458.16	1576.29	36.5785	110.865	spectrin beta, non-erythrocytic 4 [Source:MGI Symbol;Acc:MGI:1890574]
SRC	-1.31875	3.00813e-13	12.5217	971.196	947.397	372.317	398.294	Rous sarcoma oncogene [Source:MGI Symbol;Acc:MGI:98397]
SRCIN1	-4.61944	7.52922e-22	21.1233	3135.48	3268.89	70.5442	192.988	SRC kinase signaling inhibitor 1 [Source:MGI Symbol;Acc:MGI:1933179]
SRGAP3	-4.7033	1.26062e-90	89.8994	2028.2	2157.85	75.7697	86.2287	SLIT-ROBO Rho GTPase activating protein 3 [Source:MGI Symbol;Acc:MGI:2152938]
SRRM4	-1.16458	0.000718239	3.14373	283.653	286.045	156.765	94.4409	serine/arginine repetitive matrix 4 [Source:MGI Symbol;Acc:MGI:1916205]
SS18	1.53809	9.28926e-17	16.032	260.152	248.176	755.085	720.625	SS18, nBAF chromatin remodeling complex subunit [Source:MGI Symbol;Acc:MGI:107708]
SS18L1	-1.74817	7.33499e-13	12.1346	362.354	384.775	109.735	112.918	SS18, nBAF chromatin remodeling complex subunit like 1 [Source:MGI Symbol;Acc:MGI:2444061]
SSTR3	-4.38841	8.86772e-21	20.0522	254.686	254.262	9.14462	16.4245	somatostatin receptor 3 [Source:MGI Symbol;Acc:MGI:98329]
ST8SIA1	-2.84815	7.99348e-13	12.0973	216.975	208.279	36.5785	20.5306	ST8 alpha-N-acetyl-neuraminide alpha-2,8-sialyltransferase 1 [Source:MGI Symbol;Acc:MGI:106011]
ST8SIA4	-4.94559	2.55236e-05	4.59306	58.4794	43.9549	0	4.10613	ST8 alpha-N-acetyl-neuraminide alpha-2,8-sialyltransferase 4 [Source:MGI Symbol;Acc:MGI:106018]
STIP1	1.70361	2.2656e-35	34.6448	1998.14	1971.88	6419.53	6512.32	stress-induced phosphoprotein 1 [Source:MGI Symbol;Acc:MGI:109130]
STK25	-1.62243	4.30871e-21	20.3657	1814.5	1738.59	552.597	603.601	serine/threonine kinase 25 (yeast) [Source:MGI Symbol;Acc:MGI:1891699]
STMN1	-2.28986	1.89515e-39	38.7224	3820.29	4057.38	757.697	856.127	stathmin 1 [Source:MGI Symbol;Acc:MGI:96739]
STMN2	-4.43113	5.54857e-18	17.2558	2440.29	2575.76	58.7869	176.563	stathmin-like 2 [Source:MGI Symbol;Acc:MGI:98241]
STMN3	-4.30396	6.12505e-14	13.2129	3055.14	3555.61	74.4634	262.792	stathmin-like 3 [Source:MGI Symbol;Acc:MGI:1277137]
STXBP5	-1.59587	1.64964e-14	13.7826	638.355	637.008	199.875	223.784	syntaxin binding protein 5 (tomosyn) [Source:MGI Symbol;Acc:MGI:1926058]
SULF2	-4.59327	6.88178e-29	28.1623	1098.54	1155	28.7402	67.7511	sulfatase 2 [Source:MGI Symbol;Acc:MGI:1919293]
SULT4A1	-5.07115	2.15648e-35	34.6663	3989.72	4287.29	77.0761	172.457	sulfotransferase family 4A, member 1 [Source:MGI Symbol;Acc:MGI:1888971]
SUN2	-1.08738	0.000264087	3.57825	329.015	361.783	190.731	131.396	Sad1 and UNC84 domain containing 2 [Source:MGI Symbol;Acc:MGI:2443011]
SV2A	-3.5856	3.64783e-81	80.438	3866.75	4016.13	304.385	355.18	synaptic vesicle glycoprotein 2 a [Source:MGI Symbol;Acc:MGI:1927139]
SVBP	2.12006	1.59021e-13	12.7985	822.538	538.955	2842.67	3079.59	small vasohibin binding protein [Source:MGI Symbol;Acc:MGI:1916466]
SYN1	-4.45952	6.26759e-24	23.2029	5921.73	6302.46	164.603	394.188	synapsin I [Source:MGI Symbol;Acc:MGI:98460]
SYN2	-4.55885	1.43656e-23	22.8427	3130.02	3417.66	79.6889	201.2	synapsin II [Source:MGI Symbol;Acc:MGI:103020]
SYNDIG1	-5.41631	8.56058e-21	20.0675	277.641	271.168	5.2255	8.21225	synapse differentiation inducing 1 [Source:MGI Symbol;Acc:MGI:3702158]
SYNE1	-2.55519	1.19687e-46	45.922	2479.64	2607.54	454.618	408.56	spectrin repeat containing, nuclear envelope 1 [Source:MGI Symbol;Acc:MGI:1927152]
SYNGAP1	-3.25362	1.47404e-64	63.8315	2239.16	2383.03	229.922	256.633	synaptic Ras GTPase activating protein 1 homolog (rat) [Source:MGI Symbol;Acc:MGI:3039785]
SYNPO	-1.35215	3.17077e-17	16.4988	2385.63	2495.96	986.313	923.878	synaptopodin [Source:MGI Symbol;Acc:MGI:1099446]
SYP	-4.64519	3.1427e-32	31.5027	6460.61	6810.31	172.441	361.339	synaptophysin [Source:MGI Symbol;Acc:MGI:98467]
SYT1	-4.44524	5.58177e-21	20.2532	9972.11	11177.4	271.726	702.148	synaptotagmin I [Source:MGI Symbol;Acc:MGI:99667]
SYT17	-3.06872	2.85556e-11	10.5443	382.576	348.258	26.1275	63.645	synaptotagmin XVII [Source:MGI Symbol;Acc:MGI:104966]
SYT2	-4.24202	2.30751e-19	18.6369	336.667	359.078	10.451	28.7429	synaptotagmin II [Source:MGI Symbol;Acc:MGI:99666]
SYT3	-3.38366	9.69994e-31	30.0132	466.742	454.426	41.804	47.2205	synaptotagmin III [Source:MGI Symbol;Acc:MGI:99665]
SYT4	-3.95554	1.40821e-29	28.8513	671.694	789.16	35.2721	61.5919	synaptotagmin IV [Source:MGI Symbol;Acc:MGI:101759]
TAMALIN	-3.29103	1.56418e-20	19.8057	385.855	467.951	52.255	32.849	trafficking regulator and scaffold protein tamalin [Source:MGI Symbol;Acc:MGI:1860303]
TAOK2	-1.24468	1.07969e-14	13.9667	1559.82	1551.95	667.558	644.662	TAO kinase 2 [Source:MGI Symbol;Acc:MGI:1915919]
TBC1D23	1.58413	1.44076e-14	13.8414	191.288	218.422	611.383	615.919	TBC1 domain family, member 23 [Source:MGI Symbol;Acc:MGI:1914831]
TBC1D24	-2.49594	8.7026e-25	24.0604	585.887	632.951	100.591	117.025	TBC1 domain family, member 24 [Source:MGI Symbol;Acc:MGI:2443456]
TBR1	-4.54888	1.72072e-05	4.76429	983.766	1029.9	13.0637	73.9103	T-box brain transcription factor 1 [Source:MGI Symbol;Acc:MGI:107404]
TCF7L2	1.69805	2.11515e-06	5.67466	31.6991	37.1926	117.574	104.706	transcription factor 7 like 2, T cell specific, HMG box [Source:MGI Symbol;Acc:MGI:1202879]
TENM3	1.03308	0.000202543	3.69348	363.994	433.463	948.428	679.564	teneurin transmembrane protein 3 [Source:MGI Symbol;Acc:MGI:1345183]
TENM4	-1.34399	3.08324e-10	9.51099	648.739	683.668	282.177	240.208	teneurin transmembrane protein 4 [Source:MGI Symbol;Acc:MGI:2447063]
TET1	1.17331	0.000963501	3.01615	62.8517	54.7746	152.846	110.865	tet methylcytosine dioxygenase 1 [Source:MGI Symbol;Acc:MGI:1098693]
TGFB1	1.52426	1.92619e-09	8.7153	154.67	140.656	471.601	375.711	transforming growth factor, beta 1 [Source:MGI Symbol;Acc:MGI:98725]
TGFB2	2.34164	2.76182e-34	33.5588	249.767	230.594	1284.17	1149.72	transforming growth factor, beta 2 [Source:MGI Symbol;Acc:MGI:98726]
TGFBR2	-2.78399	2.13175e-08	7.67126	145.379	129.836	13.0637	28.7429	transforming growth factor, beta receptor II [Source:MGI Symbol;Acc:MGI:98729]
TGIF1	2.51785	7.21228e-18	17.1419	41.5368	49.3647	275.645	242.261	TGFB-induced factor homeobox 1 [Source:MGI Symbol;Acc:MGI:1194497]
TH	-3.8906	0.00172322	2.76366	26.7803	20.9631	1.30637	2.05306	tyrosine hydroxylase [Source:MGI Symbol;Acc:MGI:98735]
THBS2	-3.4457	7.08885e-05	4.14942	52.4675	60.1844	1.30637	10.2653	thrombospondin 2 [Source:MGI Symbol;Acc:MGI:98738]
THBS4	-4.99763	1.08216e-08	7.96571	110.947	104.816	0	8.21225	thrombospondin 4 [Source:MGI Symbol;Acc:MGI:1101779]
THRA	-1.93282	5.81317e-28	27.2356	4354.81	4678.83	1106.5	1262.63	thyroid hormone receptor alpha [Source:MGI Symbol;Acc:MGI:98742]
THRB	-2.34292	3.91649e-18	17.4071	359.621	395.594	73.157	75.9633	thyroid hormone receptor beta [Source:MGI Symbol;Acc:MGI:98743]
THY1	-4.91354	6.86797e-19	18.1632	6092.25	6516.82	96.6717	324.384	thymus cell antigen 1, theta [Source:MGI Symbol;Acc:MGI:98747]
TIAM1	-2.8482	1.10623e-20	19.9562	359.621	375.984	44.4167	59.5388	T cell lymphoma invasion and metastasis 1 [Source:MGI Symbol;Acc:MGI:103306]
TIAM2	-3.39989	8.58962e-24	23.066	361.807	423.996	32.6594	43.1143	T cell lymphoma invasion and metastasis 2 [Source:MGI Symbol;Acc:MGI:1344338]
TLR2	1.87171	0.00159425	2.79744	19.6753	20.9631	45.7231	104.706	toll-like receptor 2 [Source:MGI Symbol;Acc:MGI:1346060]
TLR7	-3.26483	0.0182751	1.73814	15.8496	17.582	0	4.10613	toll-like receptor 7 [Source:MGI Symbol;Acc:MGI:2176882]
TMEM108	1.28155	2.94645e-08	7.5307	171.613	146.742	394.525	379.817	transmembrane protein 108 [Source:MGI Symbol;Acc:MGI:1932411]
TMEM59	1.49479	4.55167e-19	18.3418	1302.94	1174.61	3614.74	3367.02	transmembrane protein 59 [Source:MGI Symbol;Acc:MGI:1929278]
TMOD1	1.59322	7.43788e-20	19.1286	340.492	322.561	1018.97	981.364	tropomodulin 1 [Source:MGI Symbol;Acc:MGI:98775]
TMOD2	-3.27111	5.07504e-26	25.2946	1936.38	2071.29	158.071	260.739	tropomodulin 2 [Source:MGI Symbol;Acc:MGI:1355335]
TNC	-4.0981	0.00010617	3.974	43.1764	35.8402	3.91912	0	tenascin C [Source:MGI Symbol;Acc:MGI:101922]
TNFRSF21	-3.73295	2.29559e-20	19.6391	518.663	618.75	28.7402	59.5388	tumor necrosis factor receptor superfamily, member 21 [Source:MGI Symbol;Acc:MGI:2151075]
TNIK	-2.07731	4.43235e-26	25.3534	865.168	900.738	209.02	209.412	TRAF2 and NCK interacting kinase [Source:MGI Symbol;Acc:MGI:1916264]
TNK2	-2.81916	5.3595e-56	55.2709	2121.66	2197.07	295.241	318.225	tyrosine kinase, non-receptor, 2 [Source:MGI Symbol;Acc:MGI:1858308]
TNR	-2.11255	1.18793e-17	16.9252	729.08	753.996	148.927	197.094	tenascin R [Source:MGI Symbol;Acc:MGI:99516]
TOX	-3.81603	8.1215e-13	12.0904	218.068	208.955	7.83825	24.6368	thymocyte selection-associated high mobility group box [Source:MGI Symbol;Acc:MGI:2181659]
TPPP	-4.78338	4.75157e-33	32.3232	3603.86	3730.08	84.9144	184.776	tubulin polymerization promoting protein [Source:MGI Symbol;Acc:MGI:1920198]
TRAK2	-1.76123	2.07432e-18	17.6831	895.774	937.254	253.437	289.482	trafficking protein, kinesin binding 2 [Source:MGI Symbol;Acc:MGI:1918077]
TREM2	-4.89936	2.35013e-09	8.62891	95.0974	96.7008	2.61275	4.10613	triggering receptor expressed on myeloid cells 2 [Source:MGI Symbol;Acc:MGI:1913150]
TRIM32	-1.57091	4.0441e-19	18.3932	1545.61	1562.77	496.422	552.274	tripartite motif-containing 32 [Source:MGI Symbol;Acc:MGI:1917057]
TRIM46	-4.00449	4.97145e-18	17.3035	673.333	733.709	24.8211	65.698	tripartite motif-containing 46 [Source:MGI Symbol;Acc:MGI:2673000]
TRIO	-1.04667	3.27153e-08	7.48525	946.602	1055.59	497.729	470.151	triple functional domain (PTPRF interacting) [Source:MGI Symbol;Acc:MGI:1927230]
TRIP6	1.26494	1.94988e-05	4.70999	112.04	83.8524	233.841	238.155	thyroid hormone receptor interactor 6 [Source:MGI Symbol;Acc:MGI:1343458]
TRPC1	-1.68345	9.11276e-09	8.04035	232.825	274.549	79.6889	78.0164	transient receptor potential cation channel, subfamily C, member 1 [Source:MGI Symbol;Acc:MGI:109528]
TRPC3	-4.40061	1.62168e-11	10.79	113.133	123.75	5.2255	6.15919	transient receptor potential cation channel, subfamily C, member 3 [Source:MGI Symbol;Acc:MGI:109526]
TRPC4	-4.08231	1.21759e-08	7.9145	81.9805	81.8238	3.91912	6.15919	transient receptor potential cation channel, subfamily C, member 4 [Source:MGI Symbol;Acc:MGI:109525]
TRPC5	-5.37647	0.000351809	3.45369	35.5249	32.459	0	2.05306	transient receptor potential cation channel, subfamily C, member 5 [Source:MGI Symbol;Acc:MGI:109524]
TRPC6	-2.13051	1.42065e-05	4.84751	89.0855	73.0328	16.9829	20.5306	transient receptor potential cation channel, subfamily C, member 6 [Source:MGI Symbol;Acc:MGI:109523]
TRPM1	2.53747	2.99246e-19	18.524	65.0379	68.2992	337.045	439.356	transient receptor potential cation channel, subfamily M, member 1 [Source:MGI Symbol;Acc:MGI:1330305]
TRPV4	1.06056	0.00262158	2.58144	45.3626	44.6311	100.591	86.2287	transient receptor potential cation channel, subfamily V, member 4 [Source:MGI Symbol;Acc:MGI:1926945]
TSKU	1.48359	0.000164715	3.78327	28.9665	39.8975	95.3654	96.494	tsukushi, small leucine rich proteoglycan [Source:MGI Symbol;Acc:MGI:2443855]
TSPAN2	-3.51137	3.24318e-26	25.489	479.313	451.721	32.6594	51.3266	tetraspanin 2 [Source:MGI Symbol;Acc:MGI:1917997]
TTC26	-1.50634	0.0185391	1.73191	57.9329	41.25	23.5147	10.2653	tetratricopeptide repeat domain 26 [Source:MGI Symbol;Acc:MGI:2444853]
TTL	-1.70606	2.95305e-16	15.5297	612.121	619.426	181.586	197.094	tubulin tyrosine ligase [Source:MGI Symbol;Acc:MGI:1916987]
TUBA1A	1.2601	3.41556e-19	18.4665	7489.74	7028.05	17297.7	17475.7	tubulin, alpha 1A [Source:MGI Symbol;Acc:MGI:98869]
TULP1	4.21103	0.0113648	1.94444	8.19805	11.4959	347.496	16.4245	tubby like protein 1 [Source:MGI Symbol;Acc:MGI:109571]
TWF2	-2.74307	1.28487e-14	13.8911	437.229	466.598	49.6422	88.2817	twinfilin actin binding protein 2 [Source:MGI Symbol;Acc:MGI:1346078]
TYROBP	-2.83191	1.29688e-06	5.8871	66.6775	70.3279	9.14462	10.2653	TYRO protein tyrosine kinase binding protein [Source:MGI Symbol;Acc:MGI:1277211]
UBQLN2	-1.71317	4.77849e-24	23.3207	1519.37	1595.23	475.52	474.258	ubiquilin 2 [Source:MGI Symbol;Acc:MGI:1860283]
UGCG	-1.01865	0.000973871	3.0115	314.259	368.545	138.476	201.2	UDP-glucose ceramide glucosyltransferase [Source:MGI Symbol;Acc:MGI:1332243]
ULK1	-1.37267	8.5656e-13	12.0672	776.082	810.123	317.449	293.588	unc-51 like kinase 1 [Source:MGI Symbol;Acc:MGI:1270126]
UNC13A	-4.39534	4.99574e-22	21.3014	2701.53	2775.25	74.4634	188.882	unc-13 homolog A [Source:MGI Symbol;Acc:MGI:3051532]
UNC13B	1.09593	5.37308e-08	7.26978	612.121	578.176	1387.37	1153.82	unc-13 homolog B [Source:MGI Symbol;Acc:MGI:1342278]
UNC5A	-3.44868	6.54069e-50	49.1844	931.299	967.684	87.5271	86.2287	unc-5 netrin receptor A [Source:MGI Symbol;Acc:MGI:894682]
UNC5C	-4.35547	3.6446e-11	10.4384	112.04	114.959	6.53187	4.10613	unc-5 netrin receptor C [Source:MGI Symbol;Acc:MGI:1095412]
UPF3B	1.06087	1.75925e-06	5.75467	191.288	203.545	384.074	441.409	UPF3 regulator of nonsense transcripts homolog B (yeast) [Source:MGI Symbol;Acc:MGI:1915384]
UST	-5.17679	5.50741e-08	7.25905	88.539	81.1475	3.91912	0	uronyl-2-sulfotransferase [Source:MGI Symbol;Acc:MGI:2442406]
VAMP1	-1.85372	3.1651e-20	19.4996	1103.46	1170.55	337.045	289.482	vesicle-associated membrane protein 1 [Source:MGI Symbol;Acc:MGI:1313276]
VAMP2	-2.71454	6.46148e-73	72.1897	8988.89	9543.63	1387.37	1437.14	vesicle-associated membrane protein 2 [Source:MGI Symbol;Acc:MGI:1313277]
VGF	-4.70636	3.40372e-13	12.468	2941.46	3268.89	43.1104	197.094	VGF nerve growth factor inducible [Source:MGI Symbol;Acc:MGI:1343180]
VIM	2.51142	4.18071e-40	39.3788	9826.19	8087.03	52325.5	49815.5	vimentin [Source:MGI Symbol;Acc:MGI:98932]
VIP	-4.71372	4.66756e-15	14.3309	280.92	302.275	3.91912	20.5306	vasoactive intestinal polypeptide [Source:MGI Symbol;Acc:MGI:98933]
VPS54	1.0306	7.34748e-06	5.13386	190.741	182.582	411.508	349.021	VPS54 GARP complex subunit [Source:MGI Symbol;Acc:MGI:2178798]
VSTM5	-3.92964	2.42797e-09	8.61476	107.121	92.6434	3.91912	10.2653	V-set and transmembrane domain containing 5 [Source:MGI Symbol;Acc:MGI:1916387]
VSX2	3.54141	0.000208371	3.68116	1.63961	4.05738	45.7231	18.4776	visual system homeobox 2 [Source:MGI Symbol;Acc:MGI:88401]
VWC2	2.13989	1.11236e-18	17.9538	85.2597	75.0615	352.721	355.18	von Willebrand factor C domain containing 2 [Source:MGI Symbol;Acc:MGI:2442987]
WASF1	-3.57969	2.71354e-42	41.5665	1711.75	1882.62	125.412	178.616	WASP family, member 1 [Source:MGI Symbol;Acc:MGI:1890563]
WASF3	-1.22734	2.70958e-11	10.5671	797.944	826.352	354.028	338.755	WASP family, member 3 [Source:MGI Symbol;Acc:MGI:2658986]
WDR47	-3.1468	9.98328e-34	33.0007	946.055	1006.23	94.059	129.343	WD repeat domain 47 [Source:MGI Symbol;Acc:MGI:2139593]
WEE1	-2.12414	1.52808e-08	7.81585	145.925	165	31.353	41.0613	WEE 1 homolog 1 (S. pombe) [Source:MGI Symbol;Acc:MGI:103075]
WLS	1.92642	3.33827e-33	32.4765	618.133	590.348	2371.07	2221.41	wntless WNT ligand secretion mediator [Source:MGI Symbol;Acc:MGI:1915401]
WNT5A	1.48303	6.03988e-07	6.21897	79.2478	68.9754	186.812	229.943	wingless-type MMTV integration site family, member 5A [Source:MGI Symbol;Acc:MGI:98958]
WNT7A	1.82739	7.22638e-18	17.1411	355.249	304.979	1254.12	1088.12	wingless-type MMTV integration site family, member 7A [Source:MGI Symbol;Acc:MGI:98961]
WNT7B	2.14941	1.22452e-33	32.912	2214.02	1877.21	9148.54	9004.73	wingless-type MMTV integration site family, member 7B [Source:MGI Symbol;Acc:MGI:98962]
YWHAG	-1.37925	2.56276e-19	18.5913	8771.37	9381.33	3610.82	3364.97	tyrosine 3-monooxygenase/tryptophan 5-monooxygenase activation protein, gamma polypeptide [Source:MGI Symbol;Acc:MGI:108109]
YWHAZ	-1.77595	9.61138e-24	23.0172	5078.97	5727.66	1504.94	1652.72	tyrosine 3-monooxygenase/tryptophan 5-monooxygenase activation protein, zeta polypeptide [Source:MGI Symbol;Acc:MGI:109484]
ZBTB18	-1.94824	3.72342e-21	20.4291	1515.55	1808.24	437.636	422.931	zinc finger and BTB domain containing 18 [Source:MGI Symbol;Acc:MGI:1353609]
ZDHHC15	-1.58739	0.00726024	2.13905	49.7348	47.3361	20.902	10.2653	zinc finger, DHHC domain containing 15 [Source:MGI Symbol;Acc:MGI:1915336]
ZDHHC17	-1.1047	3.45445e-06	5.46162	534.513	630.922	291.322	248.421	zinc finger, DHHC domain containing 17 [Source:MGI Symbol;Acc:MGI:2445110]
ZDHHC2	-1.69975	2.00158e-10	9.69863	278.734	306.332	91.4462	88.2817	zinc finger, DHHC domain containing 2 [Source:MGI Symbol;Acc:MGI:1923452]
ZDHHC8	-1.51612	1.2529e-15	14.9021	1204.57	1250.35	401.057	459.886	zinc finger, DHHC domain containing 8 [Source:MGI Symbol;Acc:MGI:1338012]
