# Supplementary material for: G91-deletion in βA3/A1-crystallin induces cellular and molecular changes in mouse lenses leading to congenital cataract development
Source: PLoS One. 2025 Jul 7;20(7):e0326305. doi: 10.1371/journal.pone.0326305 (PMC12233310; doi:10.1371/journal.pone.0326305)
Supplement: S6 Fig — (XLSX) [file pone.0326305.s006.xlsx]

## Sheet: Sheet1
Molecules	EnsemblID	baseMean	FoldChange	log2FoldChange	lfcSE	stat	pvalue	minus_log_pval	padj	c57-1	c57-2	g91-1	g91-2	chromosome_name	start_position	end_position	strand	entrezgene_id	gene_biotype	description
ABCB4	ENSMUSG00000042476	418.687	4.53307	2.18049	0.323487	6.74057	1.57763e-11	10.802	9.53345e-11	180.904	121.721	774.68	597.441	5	8943717	9009231	1	18670	protein_coding	ATP-binding cassette, sub-family B (MDR/TAP), member 4 [Source:MGI Symbol;Acc:MGI:97569]
ABCG1	ENSMUSG00000024030	320.996	-11.2883	-3.49676	0.301137	-11.6119	3.58709e-31	30.4453	1.05704e-29	590.26	586.967	43.1104	63.645	17	31276649	31336962	1	11307	protein_coding	ATP binding cassette subfamily G member 1 [Source:MGI Symbol;Acc:MGI:107704]
ABHD2	ENSMUSG00000039202	509.598	-6.44675	-2.68857	0.21677	-12.4029	2.52101e-35	34.5984	1.04868e-33	887.576	875.717	129.331	145.767	7	78922947	79015256	1	54608	protein_coding	abhydrolase domain containing 2 [Source:MGI Symbol;Acc:MGI:1914344]
ACACA	ENSMUSG00000020532	413.08	-2.01691	-1.01214	0.200004	-5.06062	4.17904e-07	6.37892	1.67527e-06	565.666	539.631	282.177	264.845	11	84020498	84292477	1	107476	protein_coding	acetyl-Coenzyme A carboxylase alpha [Source:MGI Symbol;Acc:MGI:108451]
ACAP3	ENSMUSG00000029033	722.56	-10.4066	-3.37943	0.354419	-9.53514	1.4969e-21	20.8248	1.95867e-20	1240.09	1393.71	90.1399	166.298	4	155976279	155991708	1	140500	protein_coding	ArfGAP with coiled-coil, ankyrin repeat and PH domains 3 [Source:MGI Symbol;Acc:MGI:2153589]
ACE	ENSMUSG00000020681	181.236	-2.77063	-1.47022	0.322905	-4.5531	5.28616e-06	5.27686	1.86865e-05	307.154	225.184	94.059	98.547	11	105858771	105880790	1	11421	protein_coding	angiotensin I converting enzyme (peptidyl-dipeptidase A) 1 [Source:MGI Symbol;Acc:MGI:87874]
ACKR1	ENSMUSG00000037872	105.81	-13.7265	-3.77889	0.444601	-8.49951	1.90387e-17	16.7204	1.80949e-16	198.393	196.107	14.3701	14.3714	1	173159453	173161317	-1	13349	protein_coding	atypical chemokine receptor 1 (Duffy blood group) [Source:MGI Symbol;Acc:MGI:1097689]
ACKR2	ENSMUSG00000044534	10.947	-72.7237	-6.18435	1.66915	-3.7051	0.000211308	3.67508	0.000600232	23.5011	20.2869	0	0	9	121727421	121740140	1	59289	protein_coding	atypical chemokine receptor 2 [Source:MGI Symbol;Acc:MGI:1891697]
ACKR3	ENSMUSG00000044337	51.2501	-8.44506	-3.07811	0.592111	-5.19853	2.00871e-07	6.69708	8.36941e-07	93.4578	88.5861	6.53187	16.4245	1	90131702	90144473	1	12778	protein_coding	atypical chemokine receptor 3 [Source:MGI Symbol;Acc:MGI:109562]
ACO2	ENSMUSG00000022477	2482.29	-2.33911	-1.22596	0.166475	-7.3642	1.78219e-13	12.749	1.26852e-12	3400.55	3552.91	1403.05	1572.65	15	81756510	81799334	1	11429	protein_coding	aconitase 2, mitochondrial [Source:MGI Symbol;Acc:MGI:87880]
ACSL4	ENSMUSG00000031278	246.916	-3.31371	-1.72845	0.242853	-7.11728	1.10081e-12	11.9583	7.28997e-12	368.366	390.861	117.574	110.865	X	141100989	141173531	-1	50790	protein_coding	acyl-CoA synthetase long-chain family member 4 [Source:MGI Symbol;Acc:MGI:1354713]
ACTA1	ENSMUSG00000031972	45.8694	-4.79723	-2.2622	0.499002	-4.53345	5.80283e-06	5.23636	2.04201e-05	77.0617	75.0615	16.9829	14.3714	8	124618508	124621490	-1	11459	protein_coding	actin alpha 1, skeletal muscle [Source:MGI Symbol;Acc:MGI:87902]
ACTA2	ENSMUSG00000035783	2415.67	2.23019	1.15717	0.206506	5.60356	2.09994e-08	7.67779	9.57471e-08	1663.66	1327.44	3403.11	3268.48	19	34218490	34232990	-1	11475	protein_coding	actin alpha 2, smooth muscle, aorta [Source:MGI Symbol;Acc:MGI:87909]
ACTC1	ENSMUSG00000068614	7.92944	-52.748	-5.72105	1.79807	-3.18178	0.00146374	2.83454	0.00356556	20.2219	11.4959	0	0	2	113877763	113884029	-1	11464	protein_coding	actin, alpha, cardiac muscle 1 [Source:MGI Symbol;Acc:MGI:87905]
ACVR1	ENSMUSG00000026836	152.262	-3.14044	-1.65097	0.289448	-5.70384	1.17135e-08	7.93131	5.46193e-08	225.72	235.328	67.9315	80.0695	2	58278656	58457169	-1	11477	protein_coding	activin A receptor, type 1 [Source:MGI Symbol;Acc:MGI:87911]
ACVRL1	ENSMUSG00000000530	80.8529	-38.8887	-5.28128	0.749949	-7.04218	1.89256e-12	11.7229	1.22343e-11	178.718	135.922	2.61275	6.15919	15	101026403	101043217	1	11482	protein_coding	activin A receptor, type II-like 1 [Source:MGI Symbol;Acc:MGI:1338946]
ADAM10	ENSMUSG00000054693	1150.89	3.00028	1.5851	0.207232	7.64889	2.02721e-14	13.6931	1.54432e-13	574.957	576.824	1909.92	1541.85	9	70586279	70687511	1	11487	protein_coding	a disintegrin and metallopeptidase domain 10 [Source:MGI Symbol;Acc:MGI:109548]
ADAM15	ENSMUSG00000028041	297.112	-16.8326	-4.07319	0.329587	-12.3584	4.38563e-35	34.358	1.77881e-33	543.804	576.147	27.4339	41.0613	3	89245849	89257303	-1	11490	protein_coding	a disintegrin and metallopeptidase domain 15 (metargidin) [Source:MGI Symbol;Acc:MGI:1333882]
ADAM17	ENSMUSG00000052593	230.186	2.61366	1.38607	0.225581	6.14446	8.02356e-10	9.09563	4.18662e-09	122.971	131.865	329.206	336.702	12	21373510	21423633	-1	11491	protein_coding	a disintegrin and metallopeptidase domain 17 [Source:MGI Symbol;Acc:MGI:1096335]
ADAM19	ENSMUSG00000011256	50.8336	-24.4388	-4.6111	0.752774	-6.12548	9.04116e-10	9.04378	4.68751e-09	94.5509	100.758	3.91912	4.10613	11	45946819	46038170	1	11492	protein_coding	a disintegrin and metallopeptidase domain 19 (meltrin beta) [Source:MGI Symbol;Acc:MGI:105377]
ADAM33	ENSMUSG00000027318	39.8832	-30.5934	-4.93515	0.974769	-5.06289	4.12945e-07	6.38411	1.65799e-06	80.3409	73.0328	0	6.15919	2	130892511	130905734	-1	110751	protein_coding	a disintegrin and metallopeptidase domain 33 [Source:MGI Symbol;Acc:MGI:1341813]
ADAMTS1	ENSMUSG00000022893	58.728	-3.08066	-1.62324	0.454689	-3.57	0.000356977	3.44736	0.000975741	79.7944	96.7008	23.5147	34.9021	16	85590715	85600001	-1	11504	protein_coding	a disintegrin-like and metallopeptidase (reprolysin type) with thrombospondin type 1 motif, 1 [Source:MGI Symbol;Acc:MGI:109249]
ADAMTS13	ENSMUSG00000014852	8.03609	-9.75377	-3.28596	1.42329	-2.3087	0.02096	1.67861	0.0395184	18.0357	11.4959	2.61275	0	2	26863428	26899640	1	279028	protein_coding	a disintegrin-like and metallopeptidase (reprolysin type) with thrombospondin type 1 motif, 13 [Source:MGI Symbol;Acc:MGI:2685556]
ADAMTS5	ENSMUSG00000022894	159.078	4.36722	2.12671	0.314773	6.75634	1.41523e-11	10.8492	8.57818e-11	53.5606	65.5943	291.322	225.837	16	85653061	85698716	-1	23794	protein_coding	a disintegrin-like and metallopeptidase (reprolysin type) with thrombospondin type 1 motif, 5 (aggrecanase-2) [Source:MGI Symbol;Acc:MGI:1346321]
ADAMTS7	ENSMUSG00000032363	7.06942	-15.7753	-3.9796	1.67498	-2.3759	0.0175062	1.75681	0.0337609	12.0238	14.2008	0	2.05306	9	90045122	90090124	1	108153	protein_coding	a disintegrin-like and metallopeptidase (reprolysin type) with thrombospondin type 1 motif, 7 [Source:MGI Symbol;Acc:MGI:1347346]
ADARB1	ENSMUSG00000020262	779.856	-4.4156	-2.14261	0.202277	-10.5925	3.22984e-26	25.4908	6.36958e-25	1249.38	1296.33	310.917	262.792	10	77126560	77254104	-1	110532	protein_coding	adenosine deaminase, RNA-specific, B1 [Source:MGI Symbol;Acc:MGI:891999]
ADCY3	ENSMUSG00000020654	154.542	-6.35052	-2.66687	0.324812	-8.21052	2.20237e-16	15.6571	1.93905e-15	258.512	274.549	37.8849	47.2205	12	4183103	4263525	1	104111	protein_coding	adenylate cyclase 3 [Source:MGI Symbol;Acc:MGI:99675]
ADCYAP1	ENSMUSG00000024256	83.7664	-28.8891	-4.85245	0.632255	-7.67484	1.65628e-14	13.7809	1.26986e-13	163.415	160.266	5.2255	6.15919	17	93506445	93513965	1	11516	protein_coding	adenylate cyclase activating polypeptide 1 [Source:MGI Symbol;Acc:MGI:105094]
ADCYAP1R1	ENSMUSG00000029778	602.314	-23.1593	-4.53352	1.09159	-4.15313	3.27959e-05	4.48418	0.000104585	1145.54	1163.11	14.3701	86.2287	6	55428963	55478436	1	11517	protein_coding	adenylate cyclase activating polypeptide 1 receptor 1 [Source:MGI Symbol;Acc:MGI:108449]
ADGRB1	ENSMUSG00000034730	2305.45	-26.0077	-4.70086	0.620135	-7.58039	3.44523e-14	13.4628	2.5677e-13	4372.29	4505.72	66.6251	277.164	15	74388044	74461314	1	107831	protein_coding	adhesion G protein-coupled receptor B1 [Source:MGI Symbol;Acc:MGI:1933736]
ADGRE5	ENSMUSG00000002885	24.5679	-7.49659	-2.90623	0.768742	-3.78051	0.000156508	3.80546	0.000454016	38.8041	47.3361	3.91912	8.21225	8	84449880	84467955	-1	26364	protein_coding	adhesion G protein-coupled receptor E5 [Source:MGI Symbol;Acc:MGI:1347095]
ADGRF5	ENSMUSG00000056492	149.695	-40.4692	-5.33875	0.588235	-9.07588	1.12759e-19	18.9478	1.2814e-18	337.213	246.824	6.53187	8.21225	17	43671342	43770448	1	224792	protein_coding	adhesion G protein-coupled receptor F5 [Source:MGI Symbol;Acc:MGI:2182928]
ADGRG1	ENSMUSG00000031785	238.958	-27.3806	-4.77508	0.392378	-12.1696	4.51214e-34	33.3456	1.67445e-32	450.346	471.332	15.6765	18.4776	8	95701379	95740845	1	14766	protein_coding	adhesion G protein-coupled receptor G1 [Source:MGI Symbol;Acc:MGI:1340051]
ADGRG6	ENSMUSG00000039116	17.5711	-7.78763	-2.96118	0.869516	-3.40556	0.000660295	3.18026	0.00171742	31.1526	31.1066	3.91912	4.10613	10	14278327	14421403	-1	215798	protein_coding	adhesion G protein-coupled receptor G6 [Source:MGI Symbol;Acc:MGI:1916151]
ADGRL3	ENSMUSG00000037605	176.016	-34.5667	-5.11131	0.528092	-9.67882	3.70966e-22	21.4307	5.10421e-21	315.898	366.516	5.2255	16.4245	5	81167985	81972980	1	319387	protein_coding	adhesion G protein-coupled receptor L3 [Source:MGI Symbol;Acc:MGI:2441950]
ADI1	ENSMUSG00000020629	568.733	3.20839	1.68185	0.219953	7.6464	2.06681e-14	13.6847	1.57114e-13	295.676	244.119	825.629	909.507	12	28725230	28732174	1	104923	protein_coding	acireductone dioxygenase 1 [Source:MGI Symbol;Acc:MGI:2144929]
ADIPOR1	ENSMUSG00000026457	1972.73	3.70534	1.88961	0.160621	11.7644	5.95663e-32	31.225	1.87581e-30	847.132	830.41	3252.87	2960.52	1	134343116	134361089	1	72674	protein_coding	adiponectin receptor 1 [Source:MGI Symbol;Acc:MGI:1919924]
ADORA1	ENSMUSG00000042429	589.014	-14.6034	-3.86823	0.320701	-12.0618	1.68105e-33	32.7744	6.0501e-32	1038.97	1163.11	57.4805	96.494	1	134126961	134163169	-1	11539	protein_coding	adenosine A1 receptor [Source:MGI Symbol;Acc:MGI:99401]
ADORA2A	ENSMUSG00000020178	23.8254	-158.209	-7.30568	1.55059	-4.71157	2.45821e-06	5.60938	9.03062e-06	48.6418	46.6598	0	0	10	75152711	75170618	1	11540	protein_coding	adenosine A2a receptor [Source:MGI Symbol;Acc:MGI:99402]
ADORA2B	ENSMUSG00000018500	9.89159	-10.2085	-3.35169	1.37372	-2.43986	0.0146928	1.83289	0.0289089	15.8496	19.6107	0	4.10613	11	62139810	62157279	1	11541	protein_coding	adenosine A2b receptor [Source:MGI Symbol;Acc:MGI:99403]
ADRA2A	ENSMUSG00000033717	71.8194	-2.69578	-1.4307	0.447445	-3.19749	0.00138627	2.85815	0.0033962	102.749	108.197	49.6422	26.6898	19	54032582	54037413	1	11551	protein_coding	adrenergic receptor, alpha 2a [Source:MGI Symbol;Acc:MGI:87934]
ADRB1	ENSMUSG00000035283	198.971	-25.7286	-4.6853	0.621254	-7.54169	4.63928e-14	13.3335	3.42904e-13	342.679	421.291	5.2255	26.6898	19	56710631	56721545	1	11554	protein_coding	adrenergic receptor, beta 1 [Source:MGI Symbol;Acc:MGI:87937]
ADRB3	ENSMUSG00000031489	5.33339	-35.3866	-5.14513	1.88788	-2.72535	0.00642333	2.19224	0.0137304	9.83766	11.4959	0	0	8	27715804	27740644	-1	11556	protein_coding	adrenergic receptor, beta 3 [Source:MGI Symbol;Acc:MGI:87939]
AGAP2	ENSMUSG00000025422	4410.98	-28.8433	-4.85016	0.494194	-9.81429	9.77223e-23	22.01	1.41995e-21	8315.01	8734.86	156.765	437.302	10	126911153	126929038	1	216439	protein_coding	ArfGAP with GTPase domain, ankyrin repeat and PH domain 2 [Source:MGI Symbol;Acc:MGI:3580016]
AGER	ENSMUSG00000015452	58.6364	-29.3525	-4.87541	0.940017	-5.18652	2.14264e-07	6.66905	8.90048e-07	165.054	62.2131	5.2255	2.05306	17	34816836	34819910	1	11596	protein_coding	advanced glycosylation end product-specific receptor [Source:MGI Symbol;Acc:MGI:893592]
AGK	ENSMUSG00000029916	141.557	-3.02248	-1.59573	0.330506	-4.82814	1.37812e-06	5.86071	5.19724e-06	227.906	196.107	60.0932	82.1225	6	40302106	40373696	1	69923	protein_coding	acylglycerol kinase [Source:MGI Symbol;Acc:MGI:1917173]
AGT	ENSMUSG00000031980	24.5994	-7.23676	-2.85534	0.813356	-3.51057	0.000447147	3.34955	0.00120164	44.2695	41.25	2.61275	10.2653	8	125283273	125296445	-1	11606	protein_coding	angiotensinogen (serpin peptidase inhibitor, clade A, member 8) [Source:MGI Symbol;Acc:MGI:87963]
AHNAK	ENSMUSG00000069833	3936.13	4.54751	2.18508	0.228302	9.57099	1.05889e-21	20.9751	1.40821e-20	1602.45	1235.47	6862.39	6044.22	19	8966648	9054278	1	66395	protein_coding	AHNAK nucleoprotein (desmoyokin) [Source:MGI Symbol;Acc:MGI:1316648]
AHR	ENSMUSG00000019256	26.6758	-3.43595	-1.78071	0.705152	-2.52528	0.0115605	1.93702	0.0233127	40.4437	41.25	6.53187	18.4776	12	35547973	35585037	-1	11622	protein_coding	aryl-hydrocarbon receptor [Source:MGI Symbol;Acc:MGI:105043]
AIM2	ENSMUSG00000037860	6.96521	-15.4958	-3.9538	1.68864	-2.34141	0.0192112	1.71645	0.0366695	10.9307	14.877	0	2.05306	1	173178445	173293606	1	383619	protein_coding	absent in melanoma 2 [Source:MGI Symbol;Acc:MGI:2686159]
AIMP1	ENSMUSG00000028029	930.593	3.20567	1.68063	0.162594	10.3363	4.82589e-25	24.3164	8.60625e-24	440.509	444.283	1386.06	1451.52	3	132366242	132390131	-1	13722	protein_coding	aminoacyl tRNA synthetase complex-interacting multifunctional protein 1 [Source:MGI Symbol;Acc:MGI:102774]
AJAP1	ENSMUSG00000039546	167.967	-18.7968	-4.23241	0.413625	-10.2325	1.41821e-24	23.8483	2.42752e-23	302.235	334.734	14.3701	20.5306	4	153457678	153567268	-1	230959	protein_coding	adherens junction associated protein 1 [Source:MGI Symbol;Acc:MGI:2685419]
AJUBA	ENSMUSG00000022178	190.399	2.83591	1.50381	0.31959	4.70544	2.53325e-06	5.59632	9.29101e-06	107.121	91.9672	330.513	231.996	14	54804929	54815015	-1	16475	protein_coding	ajuba LIM protein [Source:MGI Symbol;Acc:MGI:1341886]
AKAP1	ENSMUSG00000018428	234.648	-3.19521	-1.67591	0.306544	-5.46711	4.57439e-08	7.33967	2.01235e-07	357.982	359.078	133.25	88.2817	11	88721618	88755412	-1	11640	protein_coding	A kinase (PRKA) anchor protein 1 [Source:MGI Symbol;Acc:MGI:104729]
AKAP11	ENSMUSG00000022016	824.004	-2.33318	-1.2223	0.170527	-7.16777	7.62305e-13	12.1179	5.12276e-12	1145.54	1162.44	505.567	482.47	14	78729686	78774248	-1	219181	protein_coding	A kinase (PRKA) anchor protein 11 [Source:MGI Symbol;Acc:MGI:2684060]
AKIRIN1	ENSMUSG00000023075	1671.96	4.32184	2.11165	0.170694	12.3709	3.75448e-35	34.4255	1.52976e-33	635.076	622.131	2876.64	2554.01	4	123628352	123644138	-1	68050	protein_coding	akirin 1 [Source:MGI Symbol;Acc:MGI:1915300]
AKT1S1	ENSMUSG00000011096	494.207	2.34816	1.23153	0.198104	6.21658	5.08104e-10	9.29405	2.70732e-09	289.665	301.598	736.795	648.768	7	44498415	44504845	1	67605	protein_coding	AKT1 substrate 1 (proline-rich) [Source:MGI Symbol;Acc:MGI:1914855]
ALCAM	ENSMUSG00000022636	337.022	-12.8855	-3.68767	0.66627	-5.5348	3.11584e-08	7.50642	1.39647e-07	584.248	664.733	16.9829	82.1225	16	52069359	52274437	-1	11658	protein_coding	activated leukocyte cell adhesion molecule [Source:MGI Symbol;Acc:MGI:1313266]
ALDH1A1	ENSMUSG00000053279	3340.47	3.07423	1.62023	0.208192	7.78236	7.11857e-15	14.1476	5.65157e-14	1808.49	1470.12	4747.37	5335.91	19	20470079	20620829	1	320092	protein_coding	aldehyde dehydrogenase family 1, subfamily A1 [Source:MGI Symbol;Acc:MGI:1353450]
ALDH2	ENSMUSG00000029455	616.562	-3.15216	-1.65634	0.2146	-7.71827	1.17922e-14	13.9284	9.17072e-14	922.554	947.397	267.807	328.49	5	121704090	121731887	-1	11669	protein_coding	aldehyde dehydrogenase 2, mitochondrial [Source:MGI Symbol;Acc:MGI:99600]
ALDOA	ENSMUSG00000030695	11363.5	-2.20644	-1.14172	0.134305	-8.50095	1.88053e-17	16.7257	1.78825e-16	15413.4	15865	7098.84	7076.91	7	126394406	126399923	-1	11674	protein_coding	aldolase A, fructose-bisphosphate [Source:MGI Symbol;Acc:MGI:87994]
ALK	ENSMUSG00000055471	38.0626	-2.55938	-1.3558	0.606331	-2.23607	0.0253473	1.59607	0.0467555	59.026	49.3647	13.0637	30.7959	17	72175967	72911622	-1	11682	protein_coding	anaplastic lymphoma kinase [Source:MGI Symbol;Acc:MGI:103305]
ALKBH5	ENSMUSG00000042650	926.289	2.32383	1.2165	0.189541	6.41815	1.37939e-10	9.86031	7.67437e-10	535.606	580.205	1382.14	1207.2	11	60427207	60449338	1	268420	protein_coding	alkB homolog 5, RNA demethylase [Source:MGI Symbol;Acc:MGI:2144489]
AMBRA1	ENSMUSG00000040506	443.658	-3.26362	-1.70647	0.201974	-8.44898	2.93849e-17	16.5319	2.74899e-16	675.519	683.668	214.245	201.2	2	91560479	91749194	1	228361	protein_coding	autophagy/beclin 1 regulator 1 [Source:MGI Symbol;Acc:MGI:2443564]
ANGPT2	ENSMUSG00000031465	19.4571	3.88296	1.95716	0.700616	2.79348	0.00521441	2.28279	0.0113703	9.29113	6.76229	39.1912	22.5837	8	18740279	18791578	-1	11601	protein_coding	angiopoietin 2 [Source:MGI Symbol;Acc:MGI:1202890]
ANLN	ENSMUSG00000036777	129.539	-6.36847	-2.67095	0.362799	-7.36207	1.81085e-13	12.7421	1.28692e-12	225.173	221.127	28.7402	43.1143	9	22243308	22300484	-1	68743	protein_coding	anillin, actin binding protein [Source:MGI Symbol;Acc:MGI:1920174]
ANO5	ENSMUSG00000055489	4.17547	-27.6756	-4.79054	2.02484	-2.36588	0.0179872	1.74504	0.0345768	6.55844	10.1434	0	0	7	51160777	51248457	1	233246	protein_coding	anoctamin 5 [Source:MGI Symbol;Acc:MGI:3576659]
ANO6	ENSMUSG00000064210	89.9971	-2.8197	-1.49554	0.339649	-4.4032	1.06665e-05	4.97198	3.62378e-05	131.169	134.57	47.0295	47.2205	15	95688724	95872632	1	105722	protein_coding	anoctamin 6 [Source:MGI Symbol;Acc:MGI:2145890]
ANPEP	ENSMUSG00000039062	28.0079	-7.80843	-2.96503	0.748077	-3.96354	7.38463e-05	4.13167	0.000224832	60.119	39.2213	6.53187	6.15919	7	79471551	79510807	-1	16790	protein_coding	alanyl (membrane) aminopeptidase [Source:MGI Symbol;Acc:MGI:5000466]
ANTXR1	ENSMUSG00000033420	439.728	2.20527	1.14096	0.217053	5.25659	1.46752e-07	6.83342	6.19969e-07	273.815	275.902	661.026	548.168	6	87110835	87312803	-1	69538	protein_coding	anthrax toxin receptor 1 [Source:MGI Symbol;Acc:MGI:1916788]
ANXA1	ENSMUSG00000024659	3022.2	3.21269	1.68378	0.220537	7.63492	2.2596e-14	13.646	1.71188e-13	1609.55	1259.14	4364.6	4855.49	19	20350792	20368308	-1	16952	protein_coding	annexin A1 [Source:MGI Symbol;Acc:MGI:96819]
ANXA2	ENSMUSG00000032231	861.22	3.33959	1.73967	0.277074	6.27872	3.41377e-10	9.46677	1.84181e-09	437.776	355.02	1114.34	1537.74	9	69360902	69399077	1	12306	protein_coding	annexin A2 [Source:MGI Symbol;Acc:MGI:88246]
ANXA3	ENSMUSG00000029484	700.482	3.80917	1.92948	0.285103	6.76766	1.30877e-11	10.8831	7.96531e-11	335.574	246.148	971.943	1248.26	5	96941198	96993825	1	11745	protein_coding	annexin A3 [Source:MGI Symbol;Acc:MGI:1201378]
AOC3	ENSMUSG00000019326	15.3372	-7.0445	-2.8165	1.04278	-2.70096	0.00691406	2.16027	0.0146687	37.1645	16.9057	5.2255	2.05306	11	101221431	101232764	1	11754	protein_coding	amine oxidase, copper containing 3 [Source:MGI Symbol;Acc:MGI:1306797]
APBA3	ENSMUSG00000004931	578.227	2.77685	1.47345	0.224423	6.5655	5.18595e-11	10.2852	2.98793e-10	324.643	286.721	769.455	932.091	10	81102794	81109080	1	57267	protein_coding	amyloid beta (A4) precursor protein-binding, family A, member 3 [Source:MGI Symbol;Acc:MGI:1888527]
APBB1	ENSMUSG00000037032	2893.34	-4.34737	-2.12014	0.153251	-13.8344	1.58043e-43	42.8012	1.33345e-41	4683.82	4723.46	1045.1	1120.97	7	105207690	105230860	-1	11785	protein_coding	amyloid beta (A4) precursor protein-binding, family B, member 1 [Source:MGI Symbol;Acc:MGI:107765]
APLN	ENSMUSG00000037010	106.267	-19.3153	-4.27167	0.495761	-8.61639	6.90987e-18	17.1605	6.80975e-17	202.765	200.84	9.14462	12.3184	X	47114023	47123730	-1	30878	protein_coding	apelin [Source:MGI Symbol;Acc:MGI:1353624]
APLNR	ENSMUSG00000044338	6.63489	-44.1279	-5.46362	1.84022	-2.969	0.00298774	2.52466	0.00685853	16.3961	10.1434	0	0	2	84966569	84970267	1	23796	protein_coding	apelin receptor [Source:MGI Symbol;Acc:MGI:1346086]
APOD	ENSMUSG00000022548	493.628	-30.4573	-4.92872	0.604873	-8.14834	3.68944e-16	15.433	3.18038e-15	955.893	953.483	11.7574	53.3796	16	31115010	31133626	-1	11815	protein_coding	apolipoprotein D [Source:MGI Symbol;Acc:MGI:88056]
APOE	ENSMUSG00000002985	5636.37	-11.869	-3.56912	0.425048	-8.39699	4.58073e-17	16.3391	4.21913e-16	10114.2	10676.3	539.533	1215.41	7	19430034	19433113	-1	11816	protein_coding	apolipoprotein E [Source:MGI Symbol;Acc:MGI:88057]
AQP5	ENSMUSG00000044217	1089.74	4.7538	2.24908	0.302671	7.43077	1.0797e-13	12.9667	7.82202e-13	463.463	293.484	1744.01	1858.02	15	99488663	99492710	1	11830	protein_coding	aquaporin 5 [Source:MGI Symbol;Acc:MGI:106215]
AR	ENSMUSG00000046532	88.2209	-22.1113	-4.46671	0.659722	-6.7706	1.28248e-11	10.8919	7.81594e-11	154.67	181.229	2.61275	14.3714	X	97192375	97366821	1	11835	protein_coding	androgen receptor [Source:MGI Symbol;Acc:MGI:88064]
ARAP3	ENSMUSG00000024451	69.0698	-54.5945	-5.77068	0.931326	-6.1962	5.78429e-10	9.23775	3.06649e-09	149.751	120.369	0	6.15919	18	38105681	38132022	-1	106952	protein_coding	ArfGAP with RhoGAP domain, ankyrin repeat and PH domain 3 [Source:MGI Symbol;Acc:MGI:2147274]
ARHGAP15	ENSMUSG00000049744	43.9066	-12.2666	-3.61666	0.687099	-5.26367	1.41211e-07	6.85013	5.97831e-07	89.0855	72.3565	3.91912	10.2653	2	43638836	44285965	1	76117	protein_coding	Rho GTPase activating protein 15 [Source:MGI Symbol;Acc:MGI:1923367]
ARHGAP21	ENSMUSG00000036591	641.805	-3.92856	-1.974	0.209322	-9.43044	4.0836e-21	20.389	5.16208e-20	1009.45	1034.63	237.76	285.376	2	20852730	20973692	-1	71435	protein_coding	Rho GTPase activating protein 21 [Source:MGI Symbol;Acc:MGI:1918685]
ARHGAP24	ENSMUSG00000057315	594.914	4.70474	2.23412	0.208491	10.7156	8.59689e-27	26.0657	1.77978e-25	226.813	190.02	1001.99	960.834	5	102629257	103045803	1	231532	protein_coding	Rho GTPase activating protein 24 [Source:MGI Symbol;Acc:MGI:1922647]
ARHGAP31	ENSMUSG00000022799	1143.1	4.69964	2.23255	0.252067	8.85698	8.22106e-19	18.0851	8.68064e-18	430.671	371.926	2158.13	1611.65	16	38418702	38533636	-1	12549	protein_coding	Rho GTPase activating protein 31 [Source:MGI Symbol;Acc:MGI:1333857]
ARHGAP32	ENSMUSG00000041444	1345.45	-8.39594	-3.06969	0.222448	-13.7996	2.56395e-43	42.5911	2.11343e-41	2296.55	2509.49	253.437	322.331	9	32027432	32179742	1	330914	protein_coding	Rho GTPase activating protein 32 [Source:MGI Symbol;Acc:MGI:2450166]
ARHGDIB	ENSMUSG00000030220	21.4066	-3.54857	-1.82724	0.764563	-2.38991	0.0168526	1.77333	0.0326341	29.513	36.5164	5.2255	14.3714	6	136900653	136918897	-1	11857	protein_coding	Rho, GDP dissociation inhibitor (GDI) beta [Source:MGI Symbol;Acc:MGI:101940]
ARHGEF28	ENSMUSG00000021662	135.793	-2.15893	-1.11032	0.281583	-3.94313	8.04248e-05	4.09461	0.000243452	181.45	190.02	87.5271	84.1756	13	98035977	98342947	-1	110596	protein_coding	Rho guanine nucleotide exchange factor (GEF) 28 [Source:MGI Symbol;Acc:MGI:1346016]
ARHGEF4	ENSMUSG00000037509	792.712	-2.94145	-1.55653	0.174275	-8.93145	4.20451e-19	18.3763	4.56071e-18	1170.14	1195.57	394.525	410.613	1	34717269	34852390	1	226970	protein_coding	Rho guanine nucleotide exchange factor (GEF) 4 [Source:MGI Symbol;Acc:MGI:2442507]
ARHGEF5	ENSMUSG00000033542	171.557	3.24444	1.69797	0.258857	6.5595	5.39901e-11	10.2677	3.10621e-10	86.3528	75.0615	259.969	264.845	6	43242516	43266254	1	54324	protein_coding	Rho guanine nucleotide exchange factor (GEF) 5 [Source:MGI Symbol;Acc:MGI:1858952]
ARHGEF6	ENSMUSG00000031133	42.6838	-2.77301	-1.47145	0.484022	-3.04006	0.00236534	2.62611	0.00554578	61.2121	64.918	26.1275	18.4776	X	56276845	56384089	-1	73341	protein_coding	Rac/Cdc42 guanine nucleotide exchange factor (GEF) 6 [Source:MGI Symbol;Acc:MGI:1920591]
ARHGEF7	ENSMUSG00000031511	556.717	-3.69048	-1.88381	0.192755	-9.77305	1.46957e-22	21.8328	2.09285e-21	881.017	870.307	231.228	244.315	8	11777721	11885219	1	54126	protein_coding	Rho guanine nucleotide exchange factor (GEF7) [Source:MGI Symbol;Acc:MGI:1860493]
ARID3A	ENSMUSG00000019564	160.512	3.05933	1.61322	0.252296	6.39415	1.61448e-10	9.79197	8.92403e-10	80.3409	77.7664	241.679	242.261	10	79762877	79790852	1	13496	protein_coding	AT rich interactive domain 3A (BRIGHT-like) [Source:MGI Symbol;Acc:MGI:1328360]
ARL4C	ENSMUSG00000049866	224.557	-9.53875	-3.2538	0.441979	-7.36189	1.81323e-13	12.7415	1.28805e-12	397.332	413.176	26.1275	61.5919	1	88600847	88629943	-1	320982	protein_coding	ADP-ribosylation factor-like 4C [Source:MGI Symbol;Acc:MGI:2445172]
ARPC2	ENSMUSG00000006304	2042.23	2.1357	1.09471	0.154457	7.08746	1.36598e-12	11.8646	8.94664e-12	1251.57	1353.81	2773.43	2790.11	1	74275243	74307368	1	76709	protein_coding	actin related protein 2/3 complex, subunit 2 [Source:MGI Symbol;Acc:MGI:1923959]
ARRB1	ENSMUSG00000018909	1633.71	-4.28854	-2.10049	0.164601	-12.7611	2.70421e-37	36.568	1.31084e-35	2584.03	2716.41	634.898	599.494	7	99184673	99255978	1	109689	protein_coding	arrestin, beta 1 [Source:MGI Symbol;Acc:MGI:99473]
ARRB2	ENSMUSG00000060216	216.061	-5.2432	-2.39045	0.290124	-8.23939	1.73088e-16	15.7617	1.53117e-15	356.889	367.193	60.0932	80.0695	11	70323461	70331654	1	216869	protein_coding	arrestin, beta 2 [Source:MGI Symbol;Acc:MGI:99474]
ARX	ENSMUSG00000035277	76.2519	-29.9333	-4.90368	1.87396	-2.61674	0.00887729	2.05172	0.0184252	137.181	157.561	0	10.2653	X	92330051	92341963	1	11878	protein_coding	aristaless related homeobox [Source:MGI Symbol;Acc:MGI:1097716]
ASB13	ENSMUSG00000033781	299.473	-3.40773	-1.76881	0.241241	-7.33215	2.26496e-13	12.6449	1.59942e-12	477.673	446.988	125.412	147.821	13	3684032	3703822	1	142688	protein_coding	ankyrin repeat and SOCS box-containing 13 [Source:MGI Symbol;Acc:MGI:2145525]
ASB2	ENSMUSG00000021200	21.251	-3.41104	-1.77021	0.718024	-2.4654	0.0136862	1.86372	0.0271402	39.8972	25.6967	9.14462	10.2653	12	103287401	103322260	-1	65256	protein_coding	ankyrin repeat and SOCS box-containing 2 [Source:MGI Symbol;Acc:MGI:1929743]
ASCL1	ENSMUSG00000020052	66.6635	2.44847	1.29188	0.471116	2.74217	0.00610354	2.21442	0.0131077	33.3387	44.6311	118.88	69.8041	10	87326681	87329522	-1	17172	protein_coding	achaete-scute family bHLH transcription factor 1 [Source:MGI Symbol;Acc:MGI:96919]
ASH2L	ENSMUSG00000031575	575.06	2.38074	1.25141	0.174473	7.17252	7.3627e-13	12.133	4.95473e-12	340.492	340.143	823.016	796.588	8	26306024	26337722	-1	23808	protein_coding	ASH2 like histone lysine methyltransferase complex subunit [Source:MGI Symbol;Acc:MGI:1344416]
ASIC1	ENSMUSG00000023017	370.592	-11.2342	-3.48983	0.258469	-13.5019	1.5231e-41	40.8173	1.05595e-39	683.171	678.258	61.3996	59.5388	15	99568249	99599011	1	11419	protein_coding	acid-sensing (proton-gated) ion channel 1 [Source:MGI Symbol;Acc:MGI:1194915]
ASNS	ENSMUSG00000029752	477.663	-9.62166	-3.26629	0.321026	-10.1745	2.57667e-24	23.5889	4.30738e-23	863.528	864.221	67.9315	114.972	6	7675169	7693254	-1	27053	protein_coding	asparagine synthetase [Source:MGI Symbol;Acc:MGI:1350929]
ASTN1	ENSMUSG00000026587	750.614	-22.5916	-4.49772	0.429955	-10.4609	1.30596e-25	24.8841	2.4641e-24	1421	1451.19	37.8849	92.3878	1	158189843	158519351	1	11899	protein_coding	astrotactin 1 [Source:MGI Symbol;Acc:MGI:1098567]
ATG12	ENSMUSG00000032905	600.786	2.18943	1.13055	0.18235	6.19992	5.64932e-10	9.248	2.99761e-09	359.621	394.242	832.161	817.119	18	46863211	46874647	-1	67526	protein_coding	autophagy related 12 [Source:MGI Symbol;Acc:MGI:1914776]
ATG16L1	ENSMUSG00000026289	335.62	-2.45046	-1.29305	0.210469	-6.14368	8.06336e-10	9.09348	4.20494e-09	484.232	469.303	195.956	192.988	1	87683592	87720150	1	77040	protein_coding	autophagy related 16-like 1 (S. cerevisiae) [Source:MGI Symbol;Acc:MGI:1924290]
ATG3	ENSMUSG00000022663	2221.67	5.34424	2.41798	0.14841	16.2925	1.11491e-59	58.9528	4.33531e-57	715.417	685.02	3712.72	3773.53	16	44979148	45008901	1	67841	protein_coding	autophagy related 3 [Source:MGI Symbol;Acc:MGI:1915091]
ATP2A2	ENSMUSG00000029467	3525.45	-3.28252	-1.7148	0.144921	-11.8327	2.64632e-32	31.5774	8.68528e-31	5338.57	5471.37	1676.08	1615.76	5	122591576	122640288	-1	11938	protein_coding	ATPase, Ca++ transporting, cardiac muscle, slow twitch 2 [Source:MGI Symbol;Acc:MGI:88110]
ATP2B4	ENSMUSG00000026463	828.834	-17.4216	-4.1228	0.437775	-9.41763	4.61385e-21	20.3359	5.81182e-20	1504.07	1628.36	53.5614	129.343	1	133627195	133728779	-1	381290	protein_coding	ATPase, Ca++ transporting, plasma membrane 4 [Source:MGI Symbol;Acc:MGI:88111]
ATP6V1C1	ENSMUSG00000022295	1400.64	-2.0474	-1.0338	0.167995	-6.15373	7.5681e-10	9.12101	3.96068e-09	1803.57	1959.71	894.867	944.409	15	38662177	38692690	1	66335	protein_coding	ATPase, H+ transporting, lysosomal V1 subunit C1 [Source:MGI Symbol;Acc:MGI:1913585]
ATP7A	ENSMUSG00000033792	90.0625	3.76796	1.91379	0.373591	5.12268	3.01224e-07	6.52111	1.22873e-06	43.1764	32.459	159.378	125.237	X	105070882	105168532	1	11977	protein_coding	ATPase, Cu++ transporting, alpha polypeptide [Source:MGI Symbol;Acc:MGI:99400]
ATRN	ENSMUSG00000027312	845.298	-3.18084	-1.66941	0.187722	-8.89298	5.94891e-19	18.2256	6.37938e-18	1238.45	1335.55	423.265	383.923	2	130748415	130872253	1	11990	protein_coding	attractin [Source:MGI Symbol;Acc:MGI:1341628]
ATXN7L3	ENSMUSG00000059995	1384.27	-3.9483	-1.98123	0.161611	-12.2593	1.49863e-34	33.8243	5.80218e-33	2169.75	2248.46	560.435	558.433	11	102180126	102187457	-1	217218	protein_coding	ataxin 7-like 3 [Source:MGI Symbol;Acc:MGI:3036270]
AUTS2	ENSMUSG00000029673	328.641	-3.44467	-1.78437	0.295851	-6.0313	1.62644e-09	8.78876	8.24841e-09	467.836	553.156	172.441	121.131	5	131466171	132572183	-1	319974	protein_coding	autism susceptibility candidate 2 [Source:MGI Symbol;Acc:MGI:1919847]
AXL	ENSMUSG00000002602	166.211	-11.6423	-3.54131	0.391596	-9.04326	1.52069e-19	18.818	1.71072e-18	317.538	292.807	19.5956	34.9021	7	25456698	25488130	-1	26362	protein_coding	AXL receptor tyrosine kinase [Source:MGI Symbol;Acc:MGI:1347244]
B3GAT1	ENSMUSG00000045994	860.082	-14.3145	-3.8394	0.45098	-8.51347	1.68802e-17	16.7726	1.60906e-16	1575.67	1637.15	65.3187	162.192	9	26645024	26674397	1	76898	protein_coding	beta-1,3-glucuronyltransferase 1 (glucuronosyltransferase P) [Source:MGI Symbol;Acc:MGI:1924148]
B4GALT1	ENSMUSG00000028413	73.4446	2.5685	1.36092	0.408395	3.33237	0.0008611	3.06495	0.00219253	49.1883	33.1352	114.961	96.494	4	40804602	40854005	-1	14595	protein_coding	UDP-Gal:betaGlcNAc beta 1,4- galactosyltransferase, polypeptide 1 [Source:MGI Symbol;Acc:MGI:95705]
B4GALT6	ENSMUSG00000056124	440.312	-11.7065	-3.54924	0.382212	-9.28606	1.6011e-20	19.7956	1.94162e-19	765.698	854.078	47.0295	94.4409	18	20817656	20879461	-1	56386	protein_coding	UDP-Gal:betaGlcNAc beta 1,4-galactosyltransferase, polypeptide 6 [Source:MGI Symbol;Acc:MGI:1928380]
BACH2	ENSMUSG00000040270	162.669	3.79638	1.92463	0.264575	7.27442	3.47917e-13	12.4585	2.40887e-12	63.3983	72.3565	252.13	262.792	4	32238804	32586108	1	12014	protein_coding	BTB and CNC homology, basic leucine zipper transcription factor 2 [Source:MGI Symbol;Acc:MGI:894679]
BAG1	ENSMUSG00000028416	2246.4	2.45305	1.29458	0.158595	8.1628	3.27356e-16	15.485	2.83007e-15	1363.61	1238.18	3181.02	3202.78	4	40936398	40948294	-1	12017	protein_coding	BCL2-associated athanogene 1 [Source:MGI Symbol;Acc:MGI:108047]
BAG3	ENSMUSG00000030847	294.191	3.57833	1.83929	0.234644	7.83862	4.55533e-15	14.3415	3.67363e-14	128.436	129.16	500.342	418.825	7	128125340	128148705	1	29810	protein_coding	BCL2-associated athanogene 3 [Source:MGI Symbol;Acc:MGI:1352493]
BAIAP2	ENSMUSG00000025372	1276.09	-10.0759	-3.33284	0.180796	-18.4343	6.97721e-76	75.1563	8.91438e-73	2302.56	2340.43	227.309	234.049	11	119833589	119897608	1	108100	protein_coding	brain-specific angiogenesis inhibitor 1-associated protein 2 [Source:MGI Symbol;Acc:MGI:2137336]
BARX2	ENSMUSG00000032033	17.297	-6.06414	-2.6003	0.838073	-3.10272	0.00191753	2.71726	0.00456345	27.3268	31.7828	3.91912	6.15919	9	31757340	31824758	-1	12023	protein_coding	BarH-like homeobox 2 [Source:MGI Symbol;Acc:MGI:109617]
BAX	ENSMUSG00000003873	401.057	2.67195	1.41789	0.243665	5.81901	5.91957e-09	8.22771	2.84403e-08	226.266	209.631	513.405	654.927	7	45111121	45116322	-1	12028	protein_coding	BCL2-associated X protein [Source:MGI Symbol;Acc:MGI:99702]
BBS1	ENSMUSG00000006464	206.649	-2.5815	-1.36821	0.327667	-4.1756	2.97195e-05	4.52696	9.54386e-05	279.28	318.504	138.476	90.3348	19	4936906	4956656	-1	52028	protein_coding	Bardet-Biedl syndrome 1 (human) [Source:MGI Symbol;Acc:MGI:1277215]
BBS4	ENSMUSG00000025235	204.404	-2.09782	-1.06889	0.297627	-3.59137	0.000328949	3.48287	0.00090494	270.536	281.311	109.735	156.033	9	59229273	59260791	-1	102774	protein_coding	Bardet-Biedl syndrome 4 (human) [Source:MGI Symbol;Acc:MGI:2143311]
BCAM	ENSMUSG00000002980	102.391	-6.95148	-2.79732	0.534674	-5.23183	1.67842e-07	6.7751	7.04739e-07	194.567	161.619	14.3701	39.0082	7	19490056	19504941	-1	57278	protein_coding	basal cell adhesion molecule [Source:MGI Symbol;Acc:MGI:1929940]
BCAN	ENSMUSG00000004892	991.927	-27.7921	-4.7966	1.10501	-4.34077	1.41987e-05	4.84775	4.73388e-05	1885.55	1943.48	19.5956	119.078	3	87894838	87907537	-1	12032	protein_coding	brevican [Source:MGI Symbol;Acc:MGI:1096385]
BCAR3	ENSMUSG00000028121	596.069	4.41525	2.14249	0.181142	11.8277	2.80712e-32	31.5517	9.19614e-31	223.534	216.393	944.509	999.842	3	122087785	122323840	1	29815	protein_coding	breast cancer anti-estrogen resistance 3 [Source:MGI Symbol;Acc:MGI:1352501]
BCAS1	ENSMUSG00000013523	336.364	-36.2938	-5.18165	0.527463	-9.82373	8.89852e-23	22.0507	1.29721e-21	619.773	687.049	7.83825	30.7959	2	170188911	170269765	-1	76960	protein_coding	brain enriched myelin associated protein 1 [Source:MGI Symbol;Acc:MGI:1924210]
BCAT1	ENSMUSG00000030268	323.296	-27.3089	-4.7713	0.371114	-12.8567	7.88744e-38	37.1031	3.963e-36	605.016	640.389	16.9829	30.7959	6	144939561	145021910	-1	12035	protein_coding	branched chain aminotransferase 1, cytosolic [Source:MGI Symbol;Acc:MGI:104861]
BCL10	ENSMUSG00000028191	159.75	2.17712	1.12242	0.285514	3.93123	8.45129e-05	4.07308	0.000254964	108.214	93.3197	240.373	197.094	3	145628559	145640111	1	12042	protein_coding	B cell leukemia/lymphoma 10 [Source:MGI Symbol;Acc:MGI:1337994]
BCL11B	ENSMUSG00000048251	243.146	-18.0529	-4.17416	0.48533	-8.60066	7.92595e-18	17.1009	7.73018e-17	406.623	512.582	14.3701	39.0082	12	107876662	107969861	-1	58208	protein_coding	B cell leukemia/lymphoma 11B [Source:MGI Symbol;Acc:MGI:1929913]
BCL2L1	ENSMUSG00000007659	628.275	-2.63573	-1.3982	0.182839	-7.64719	2.05415e-14	13.6874	1.56285e-13	888.122	933.873	346.189	344.915	2	152622588	152673648	-1	12048	protein_coding	BCL2-like 1 [Source:MGI Symbol;Acc:MGI:88139]
BCL9	ENSMUSG00000038256	261.174	-3.18576	-1.67164	0.252796	-6.61261	3.77592e-11	10.423	2.20071e-10	371.098	423.32	118.88	131.396	3	97110978	97205233	-1	77578	protein_coding	B cell CLL/lymphoma 9 [Source:MGI Symbol;Acc:MGI:1924828]
BCL9L	ENSMUSG00000063382	358.229	-2.09	-1.0635	0.231981	-4.58444	4.55211e-06	5.34179	1.62058e-05	446.521	522.049	222.084	242.261	9	44394122	44423193	1	80288	protein_coding	B cell CLL/lymphoma 9-like [Source:MGI Symbol;Acc:MGI:1933114]
BDNF	ENSMUSG00000048482	137.486	-3.66587	-1.87416	0.319155	-5.87224	4.29953e-09	8.36658	2.09895e-08	199.486	231.947	54.8677	63.645	2	109505045	109557352	1	12064	protein_coding	brain derived neurotrophic factor [Source:MGI Symbol;Acc:MGI:88145]
BHLHE40	ENSMUSG00000030103	1009.22	-3.55122	-1.82831	0.185174	-9.87351	5.42356e-23	22.2657	8.11131e-22	1519.92	1631.74	466.376	418.825	6	108637590	108643886	1	20893	protein_coding	basic helix-loop-helix family, member e40 [Source:MGI Symbol;Acc:MGI:1097714]
BID	ENSMUSG00000004446	158.517	2.58884	1.3723	0.336435	4.07895	4.52391e-05	4.34449	0.000141566	104.389	71.6803	211.633	246.368	6	120868891	120893814	-1	12122	protein_coding	BH3 interacting domain death agonist [Source:MGI Symbol;Acc:MGI:108093]
BIN1	ENSMUSG00000024381	1378.93	-2.50657	-1.32572	0.211839	-6.25812	3.89645e-10	9.40933	2.0936e-09	1953.87	1986.09	694.991	880.764	18	32510283	32568790	1	30948	protein_coding	bridging integrator 1 [Source:MGI Symbol;Acc:MGI:108092]
BIN2	ENSMUSG00000098112	21.6317	-10.1461	-3.34285	0.859859	-3.88767	0.00010121	3.99478	0.000301674	39.3506	39.8975	5.2255	2.05306	15	100538958	100567434	-1	668218	protein_coding	bridging integrator 2 [Source:MGI Symbol;Acc:MGI:3611448]
BIRC7	ENSMUSG00000038840	3957.62	4.47629	2.1623	0.273222	7.9141	2.4904e-15	14.6037	2.03592e-14	1663.11	1226.68	5631.78	7308.9	2	180570816	180575803	1	329581	protein_coding	baculoviral IAP repeat-containing 7 (livin) [Source:MGI Symbol;Acc:MGI:2676458]
BLNK	ENSMUSG00000061132	41.3422	-8.95581	-3.16282	0.652522	-4.84708	1.25293e-06	5.90207	4.74814e-06	66.6775	81.1475	5.2255	12.3184	19	40917371	40982978	-1	17060	protein_coding	B cell linker [Source:MGI Symbol;Acc:MGI:96878]
BLVRA	ENSMUSG00000001999	335.059	2.91336	1.54268	0.256151	6.02254	1.71699e-09	8.76523	8.69532e-09	148.111	194.754	496.422	500.947	2	126912585	126939004	1	109778	protein_coding	biliverdin reductase A [Source:MGI Symbol;Acc:MGI:88170]
BMP2	ENSMUSG00000027358	11.9156	-12.5877	-3.65395	1.36462	-2.67763	0.00741447	2.12992	0.0156432	27.3268	16.2295	0	4.10613	2	133394079	133404805	1	12156	protein_coding	bone morphogenetic protein 2 [Source:MGI Symbol;Acc:MGI:88177]
BMP6	ENSMUSG00000039004	38.9632	-12.6109	-3.6566	0.701869	-5.2098	1.89041e-07	6.72344	7.89674e-07	75.4221	68.2992	3.91912	8.21225	13	38529083	38684278	1	12161	protein_coding	bone morphogenetic protein 6 [Source:MGI Symbol;Acc:MGI:88182]
BMP7	ENSMUSG00000008999	288.834	2.57977	1.36724	0.217351	6.29048	3.16482e-10	9.49965	1.71076e-09	153.03	169.734	407.589	424.984	2	172709805	172782114	-1	12162	protein_coding	bone morphogenetic protein 7 [Source:MGI Symbol;Acc:MGI:103302]
BMPR1A	ENSMUSG00000021796	482.871	2.49911	1.32142	0.222484	5.93937	2.86118e-09	8.54346	1.42042e-08	265.617	287.397	756.391	622.078	14	34132691	34225298	-1	12166	protein_coding	bone morphogenetic protein receptor, type 1A [Source:MGI Symbol;Acc:MGI:1338938]
BRCA1	ENSMUSG00000017146	41.4929	3.01534	1.59232	0.509978	3.12233	0.00179424	2.74612	0.00429749	21.3149	19.6107	47.0295	78.0164	11	101379590	101442781	-1	12189	protein_coding	breast cancer 1, early onset [Source:MGI Symbol;Acc:MGI:104537]
BRD7	ENSMUSG00000031660	1099.78	4.01982	2.00713	0.167545	11.9796	4.54272e-33	32.3427	1.58393e-31	439.962	436.844	1836.76	1685.56	8	89057667	89088822	-1	26992	protein_coding	bromodomain containing 7 [Source:MGI Symbol;Acc:MGI:1349766]
BRINP3	ENSMUSG00000035131	51.8579	-63.6226	-5.99147	1.10076	-5.44304	5.2379e-08	7.28084	2.2924e-07	91.8182	112.254	1.30637	2.05306	1	146370498	146778210	1	215378	protein_coding	bone morphogenetic protein/retinoic acid inducible neural specific 3 [Source:MGI Symbol;Acc:MGI:2443035]
BTG1	ENSMUSG00000036478	903.034	3.2044	1.68005	0.171434	9.8	1.12591e-22	21.9485	1.62413e-21	438.869	420.615	1430.48	1322.17	10	96452868	96458671	1	12226	protein_coding	BTG anti-proliferation factor 1 [Source:MGI Symbol;Acc:MGI:88215]
BTK	ENSMUSG00000031264	3.83736	-25.4473	-4.66944	2.05288	-2.27458	0.0229312	1.63957	0.0428511	6.55844	8.79098	0	0	X	133443085	133484319	-1	12229	protein_coding	Bruton agammaglobulinemia tyrosine kinase [Source:MGI Symbol;Acc:MGI:88216]
C1QL3	ENSMUSG00000049630	87.8213	-7.52621	-2.91192	0.707456	-4.11605	3.8542e-05	4.41407	0.000121716	124.61	183.934	7.83825	34.9021	2	13008268	13016617	-1	227580	protein_coding	C1q-like 3 [Source:MGI Symbol;Acc:MGI:2387350]
C3AR1	ENSMUSG00000040552	4.7938	-31.8483	-4.99314	1.93507	-2.58035	0.00987013	2.00568	0.0202346	10.3842	8.79098	0	0	6	122824097	122833120	-1	12267	protein_coding	complement component 3a receptor 1 [Source:MGI Symbol;Acc:MGI:1097680]
CACNA1E	ENSMUSG00000004110	506.886	-25.2422	-4.65777	0.524376	-8.88249	6.5381e-19	18.1845	6.99444e-18	956.986	990.676	18.2892	61.5919	1	154266477	154760247	-1	12290	protein_coding	calcium channel, voltage-dependent, R type, alpha 1E subunit [Source:MGI Symbol;Acc:MGI:106217]
CADM1	ENSMUSG00000032076	2745.29	2.7886	1.47954	0.177912	8.31613	9.08842e-17	16.0415	8.20205e-16	1416.62	1482.97	4345	3736.57	9	47441471	47769413	1	54725	protein_coding	cell adhesion molecule 1 [Source:MGI Symbol;Acc:MGI:1889272]
CADPS	ENSMUSG00000054423	860.488	-19.4619	-4.28258	0.31903	-13.4237	4.38967e-41	40.3576	2.94075e-39	1589.33	1681.11	62.706	108.812	14	9646684	10097200	1	27062	protein_coding	Ca2+-dependent secretion activator [Source:MGI Symbol;Acc:MGI:1350922]
CADPS2	ENSMUSG00000017978	420.291	-3.11282	-1.63822	0.234613	-6.98266	2.89633e-12	11.5382	1.84958e-11	613.761	656.619	182.892	227.89	6	23262772	23839420	-1	320405	protein_coding	Ca2+-dependent activator protein for secretion 2 [Source:MGI Symbol;Acc:MGI:2443963]
CALCRL	ENSMUSG00000059588	14.426	-15.7428	-3.97662	1.2813	-3.10358	0.00191193	2.71853	0.00455132	30.6061	22.9918	0	4.10613	2	84160970	84255755	-1	54598	protein_coding	calcitonin receptor-like [Source:MGI Symbol;Acc:MGI:1926944]
CALML3	ENSMUSG00000063130	138.322	6.00343	2.58579	0.911438	2.83704	0.00455339	2.34166	0.0100427	61.7587	16.9057	78.3825	396.241	13	3852896	3854316	-1	70405	protein_coding	calmodulin-like 3 [Source:MGI Symbol;Acc:MGI:1917655]
CAMK1	ENSMUSG00000030272	457.688	-3.33094	-1.73593	0.250446	-6.93135	4.16838e-12	11.38	2.62442e-11	730.72	674.877	182.892	242.261	6	113311085	113320945	-1	52163	protein_coding	calcium/calmodulin-dependent protein kinase I [Source:MGI Symbol;Acc:MGI:1098535]
CAMK1D	ENSMUSG00000039145	536.773	-4.46569	-2.15888	0.201982	-10.6885	1.15229e-26	25.9384	2.35018e-25	854.237	900.738	201.182	190.935	2	5298268	5719326	-1	227541	protein_coding	calcium/calmodulin-dependent protein kinase ID [Source:MGI Symbol;Acc:MGI:2442190]
CAMK2N1	ENSMUSG00000046447	6446.79	-8.56405	-3.09829	0.309133	-10.0225	1.21369e-23	22.9159	1.89601e-22	9589.53	13498.9	1111.73	1587.02	4	138181625	138187434	1	66259	protein_coding	calcium/calmodulin-dependent protein kinase II inhibitor 1 [Source:MGI Symbol;Acc:MGI:1913509]
CAMK2N2	ENSMUSG00000051146	377	-10.0956	-3.33566	0.478148	-6.97621	3.03242e-12	11.5182	1.9296e-11	680.438	689.078	37.8849	100.6	16	20437965	20440037	-1	73047	protein_coding	calcium/calmodulin-dependent protein kinase II inhibitor 2 [Source:MGI Symbol;Acc:MGI:1920297]
CAMK4	ENSMUSG00000038128	110.093	-15.3014	-3.93559	0.478237	-8.22939	1.88172e-16	15.7254	1.66132e-15	183.09	230.594	14.3701	12.3184	18	33067984	33324281	1	12326	protein_coding	calcium/calmodulin-dependent protein kinase IV [Source:MGI Symbol;Acc:MGI:88258]
CAMKK2	ENSMUSG00000029471	1098.67	-17.9485	-4.16579	0.311192	-13.3866	7.24581e-41	40.1399	4.73014e-39	2021.09	2138.24	87.5271	147.821	5	122869233	122917472	-1	207565	protein_coding	calcium/calmodulin-dependent protein kinase kinase 2, beta [Source:MGI Symbol;Acc:MGI:2444812]
CAMSAP3	ENSMUSG00000044433	164.991	-2.53202	-1.34029	0.322933	-4.15035	3.31968e-05	4.4789	0.00010577	233.918	237.357	75.7697	112.918	8	3637293	3659075	1	69697	protein_coding	calmodulin regulated spectrin-associated protein family, member 3 [Source:MGI Symbol;Acc:MGI:1916947]
CAPN1	ENSMUSG00000024942	181.97	-2.03485	-1.02493	0.300101	-3.41527	0.000637199	3.19572	0.00166315	255.779	230.594	101.897	139.608	19	6038573	6065927	-1	12333	protein_coding	calpain 1 [Source:MGI Symbol;Acc:MGI:88263]
CAPN2	ENSMUSG00000026509	1107.97	2.25883	1.17557	0.180098	6.5274	6.69232e-11	10.1744	3.81592e-10	716.51	643.77	1601.62	1469.99	1	182294825	182345173	-1	12334	protein_coding	calpain 2 [Source:MGI Symbol;Acc:MGI:88264]
CAPNS1	ENSMUSG00000001794	2219.29	2.07323	1.05188	0.152171	6.91252	4.76119e-12	11.3223	2.98819e-11	1469.64	1418.05	2897.54	3091.91	7	29886361	29898236	-1	12336	protein_coding	calpain, small subunit 1 [Source:MGI Symbol;Acc:MGI:88266]
CARD9	ENSMUSG00000026928	13.2878	-4.84232	-2.2757	0.938134	-2.42577	0.0152758	1.816	0.0298981	20.2219	24.3443	6.53187	2.05306	2	26242188	26250930	-1	332579	protein_coding	caspase recruitment domain family, member 9 [Source:MGI Symbol;Acc:MGI:2685628]
CARMIL1	ENSMUSG00000021338	94.5472	-2.6206	-1.3899	0.354643	-3.91915	8.88609e-05	4.05129	0.000267135	150.298	123.75	54.8677	49.2735	13	24196327	24464778	-1	68732	protein_coding	capping protein regulator and myosin 1 linker 1 [Source:MGI Symbol;Acc:MGI:1915982]
CARMIL2	ENSMUSG00000050357	155.414	-26.7019	-4.73887	0.465815	-10.1733	2.60963e-24	23.5834	4.35434e-23	294.583	304.303	10.451	12.3184	8	106412906	106424819	1	234695	protein_coding	capping protein regulator and myosin 1 linker 2 [Source:MGI Symbol;Acc:MGI:2685431]
CASP1	ENSMUSG00000025888	7.78586	-51.7294	-5.69291	1.75657	-3.24092	0.00119145	2.92393	0.00295458	16.9426	14.2008	0	0	9	5298508	5307290	1	12362	protein_coding	caspase 1 [Source:MGI Symbol;Acc:MGI:96544]
CAST	ENSMUSG00000021585	311.133	4.53217	2.1802	0.257275	8.47422	2.36653e-17	16.6259	2.23025e-16	112.587	112.93	573.499	445.515	13	74840487	74956929	-1	12380	protein_coding	calpastatin [Source:MGI Symbol;Acc:MGI:1098236]
CAT	ENSMUSG00000027187	1018.72	3.10776	1.63588	0.163501	10.0053	1.44461e-23	22.8403	2.24303e-22	509.372	482.152	1512.78	1570.59	2	103284194	103315505	-1	12359	protein_coding	catalase [Source:MGI Symbol;Acc:MGI:88271]
CATSPER2	ENSMUSG00000033486	68.8258	5.11756	2.35546	0.409652	5.7499	8.9297e-09	8.04916	4.20995e-08	19.6753	25.6967	129.331	100.6	2	121223112	121244273	-1	212670	protein_coding	cation channel, sperm associated 2 [Source:MGI Symbol;Acc:MGI:2387404]
CATSPERD	ENSMUSG00000040828	3.63588	-24.1346	-4.59303	2.06999	-2.21887	0.0264955	1.57683	0.0486226	7.10498	7.43852	0	0	17	56935143	56971456	1	106757	protein_coding	cation channel sperm associated auxiliary subunit delta [Source:MGI Symbol;Acc:MGI:2147030]
CATSPERZ	ENSMUSG00000050623	15.1688	-100.827	-6.65574	1.62302	-4.10085	4.11635e-05	4.38549	0.000129606	34.9784	25.6967	0	0	19	6899739	6902748	-1	67077	protein_coding	cation channel sperm associated auxiliary subunit zeta [Source:MGI Symbol;Acc:MGI:1914327]
CAV1	ENSMUSG00000007655	60.4706	-14.1322	-3.82092	0.578705	-6.60253	4.04193e-11	10.3934	2.35115e-10	116.959	108.873	7.83825	8.21225	6	17306334	17341451	1	12389	protein_coding	caveolin 1, caveolae protein [Source:MGI Symbol;Acc:MGI:102709]
CAV2	ENSMUSG00000000058	67.0888	-16.4057	-4.03612	0.696559	-5.79437	6.85775e-09	8.16382	3.27018e-08	114.773	136.598	2.61275	14.3714	6	17281184	17289114	1	12390	protein_coding	caveolin 2 [Source:MGI Symbol;Acc:MGI:107571]
CAVIN2	ENSMUSG00000045954	257.724	3.28142	1.71432	0.272996	6.27966	3.39322e-10	9.46939	1.83146e-09	122.424	119.016	450.699	338.755	1	51328285	51342119	1	20324	protein_coding	caveolae associated 2 [Source:MGI Symbol;Acc:MGI:99513]
CBX7	ENSMUSG00000053411	329.335	-3.25188	-1.70127	0.23453	-7.25398	4.04709e-13	12.3929	2.78211e-12	506.093	503.115	168.522	139.608	15	79800008	79855320	-1	52609	protein_coding	chromobox 7 [Source:MGI Symbol;Acc:MGI:1196439]
CCAR2	ENSMUSG00000033712	552.136	-3.3383	-1.73911	0.245587	-7.08145	1.42659e-12	11.8457	9.3163e-12	851.504	845.287	218.165	293.588	14	70375613	70391260	-1	219158	protein_coding	cell cycle activator and apoptosis regulator 2 [Source:MGI Symbol;Acc:MGI:2444228]
CCDC141	ENSMUSG00000044033	37.8588	-6.62243	-2.72736	0.846796	-3.2208	0.00127832	2.89336	0.0031508	63.3983	66.9467	2.61275	18.4776	2	76840246	77000980	-1	545428	protein_coding	coiled-coil domain containing 141 [Source:MGI Symbol;Acc:MGI:1919735]
CCDC39	ENSMUSG00000027676	43.9873	-2.55315	-1.35228	0.472938	-2.85932	0.0042455	2.37207	0.00942409	56.8398	69.6516	24.8211	24.6368	3	33866511	33898459	-1	51938	protein_coding	coiled-coil domain containing 39 [Source:MGI Symbol;Acc:MGI:1289263]
CCK	ENSMUSG00000032532	1472.45	-24.5821	-4.61953	0.477036	-9.68383	3.53215e-22	21.452	4.86371e-21	2769.85	2886.82	62.706	170.404	9	121318890	121324760	-1	12424	protein_coding	cholecystokinin [Source:MGI Symbol;Acc:MGI:88297]
CCKBR	ENSMUSG00000030898	372.615	-16.6465	-4.05715	0.466511	-8.69679	3.41396e-18	17.4667	3.44808e-17	717.603	685.697	23.5147	63.645	7	105074938	105120105	1	12426	protein_coding	cholecystokinin B receptor [Source:MGI Symbol;Acc:MGI:99479]
CCL25	ENSMUSG00000023235	65.7708	2.58987	1.37288	0.381635	3.59736	0.000321468	3.49286	0.000885584	40.4437	32.459	87.5271	102.653	8	4375210	4410020	1	20300	protein_coding	chemokine (C-C motif) ligand 25 [Source:MGI Symbol;Acc:MGI:1099448]
CCN1	ENSMUSG00000028195	140.459	-3.62663	-1.85863	0.426044	-4.36253	1.28565e-05	4.89088	4.30966e-05	191.834	246.824	43.1104	80.0695	3	145352731	145355736	-1	16007	protein_coding	cellular communication network factor 1 [Source:MGI Symbol;Acc:MGI:88613]
CCN3	ENSMUSG00000037362	319.3	-23.8148	-4.57379	0.346507	-13.1997	8.80815e-40	39.0551	5.34457e-38	574.41	650.533	23.5147	28.7429	15	54609098	54617435	1	18133	protein_coding	cellular communication network factor 3 [Source:MGI Symbol;Acc:MGI:109185]
CCND1	ENSMUSG00000070348	663.272	2.78753	1.47898	0.208119	7.10642	1.19088e-12	11.9241	7.85446e-12	341.039	360.43	1064.7	886.923	7	144483668	144493662	-1	12443	protein_coding	cyclin D1 [Source:MGI Symbol;Acc:MGI:88313]
CCR5	ENSMUSG00000079227	8.79936	-20.0004	-4.32195	1.631	-2.64988	0.00805209	2.09409	0.0168888	14.21	18.9344	0	2.05306	9	123921580	123947736	1	12774	protein_coding	chemokine (C-C motif) receptor 5 [Source:MGI Symbol;Acc:MGI:107182]
CD14	ENSMUSG00000051439	8.1625	-18.4901	-4.20868	1.63877	-2.56819	0.010223	1.99042	0.0208746	16.3961	14.2008	0	2.05306	18	36858120	36859851	-1	12475	protein_coding	CD14 antigen [Source:MGI Symbol;Acc:MGI:88318]
CD151	ENSMUSG00000025510	466.207	2.2162	1.14809	0.229984	4.99205	5.97422e-07	6.22372	2.35169e-06	294.037	284.693	569.579	716.519	7	141047305	141051386	1	12476	protein_coding	CD151 antigen [Source:MGI Symbol;Acc:MGI:1096360]
CD200	ENSMUSG00000022661	262.889	-27.1086	-4.76068	0.498499	-9.55003	1.29654e-21	20.8872	1.71027e-20	490.244	521.373	9.14462	30.7959	16	45202498	45229416	-1	17470	protein_coding	CD200 molecule [Source:MGI Symbol;Acc:MGI:1196990]
CD248	ENSMUSG00000056481	23.7911	-8.00876	-3.00158	0.919719	-3.26358	0.00110013	2.95856	0.00274602	40.9903	42.6025	1.30637	10.2653	19	5118106	5120710	1	70445	protein_coding	CD248 antigen, endosialin [Source:MGI Symbol;Acc:MGI:1917695]
CD34	ENSMUSG00000016494	277.248	-39.4848	-5.30323	0.552494	-9.59871	8.09544e-22	21.0918	1.08928e-20	519.21	559.918	5.2255	24.6368	1	194621127	194643587	1	12490	protein_coding	CD34 antigen [Source:MGI Symbol;Acc:MGI:88329]
CD37	ENSMUSG00000030798	15.7547	-38.4101	-5.26341	1.5158	-3.47236	0.000515906	3.28743	0.00137016	30.6061	31.1066	1.30637	0	7	44883056	44888539	-1	12493	protein_coding	CD37 antigen [Source:MGI Symbol;Acc:MGI:88330]
CD38	ENSMUSG00000029084	4.6178	-30.6167	-4.93625	1.96605	-2.51075	0.0120476	1.9191	0.0241911	7.65152	10.8197	0	0	5	44025895	44069717	1	12494	protein_coding	CD38 antigen [Source:MGI Symbol;Acc:MGI:107474]
CD4	ENSMUSG00000023274	9.01022	-6.58653	-2.71952	1.16615	-2.33204	0.0196985	1.70557	0.0375157	13.1169	18.2582	2.61275	2.05306	6	124841655	124865184	-1	12504	protein_coding	CD4 antigen [Source:MGI Symbol;Acc:MGI:88335]
CD44	ENSMUSG00000005087	2042.55	7.1681	2.84159	0.161172	17.6307	1.43074e-69	68.8444	1.06632e-66	518.663	481.475	3683.98	3486.1	2	102641486	102732010	-1	12505	protein_coding	CD44 antigen [Source:MGI Symbol;Acc:MGI:88338]
CD53	ENSMUSG00000040747	14.9254	-10.093	-3.33529	1.20501	-2.76784	0.00564288	2.2485	0.0122226	25.1407	28.4016	0	6.15919	3	106667237	106697465	-1	12508	protein_coding	CD53 antigen [Source:MGI Symbol;Acc:MGI:88341]
CD6	ENSMUSG00000024670	18.8625	-125.247	-6.96863	1.57604	-4.42161	9.79701e-06	5.00891	3.34745e-05	38.2576	37.1926	0	0	19	10766705	10807422	-1	12511	protein_coding	CD6 antigen [Source:MGI Symbol;Acc:MGI:103566]
CD93	ENSMUSG00000027435	22.3407	-16.1167	-4.01049	1.08413	-3.69926	0.000216231	3.66508	0.000612951	42.6299	40.5738	0	6.15919	2	148278560	148285483	-1	17064	protein_coding	CD93 antigen [Source:MGI Symbol;Acc:MGI:106664]
CDC25B	ENSMUSG00000027330	109.197	-7.5757	-2.92138	0.382081	-7.64596	2.07391e-14	13.6832	1.57587e-13	202.765	183.258	26.1275	24.6368	2	131028869	131040417	1	12531	protein_coding	cell division cycle 25B [Source:MGI Symbol;Acc:MGI:99701]
CDC42EP3	ENSMUSG00000036533	49.3981	-2.20168	-1.13861	0.505181	-2.25386	0.0242052	1.61609	0.0449267	53.0141	83.1762	32.6594	28.7429	17	79641156	79662520	-1	260409	protein_coding	CDC42 effector protein (Rho GTPase binding) 3 [Source:MGI Symbol;Acc:MGI:2384718]
CDC42EP4	ENSMUSG00000041598	1197.44	3.7439	1.90454	0.177793	10.7121	8.93025e-27	26.0491	1.84239e-25	532.873	476.065	1826.31	1954.52	11	113617676	113642707	-1	56699	protein_coding	CDC42 effector protein (Rho GTPase binding) 4 [Source:MGI Symbol;Acc:MGI:1929760]
CDCA7L	ENSMUSG00000021175	30.122	3.52521	1.81771	0.5898	3.0819	0.00205681	2.68681	0.00487254	15.303	11.4959	58.7869	34.9021	12	117768024	117842441	1	217946	protein_coding	cell division cycle associated 7 like [Source:MGI Symbol;Acc:MGI:2384982]
CDH1	ENSMUSG00000000303	418.775	2.61311	1.38577	0.200275	6.91934	4.53768e-12	11.3432	2.85091e-11	232.278	231.947	640.124	570.752	8	107329983	107396878	1	12550	protein_coding	cadherin 1 [Source:MGI Symbol;Acc:MGI:88354]
CDH11	ENSMUSG00000031673	262.647	-17.506	-4.12977	0.409045	-10.0961	5.74562e-24	23.2407	9.25873e-23	507.733	483.504	18.2892	41.0613	8	103358727	103512274	-1	12552	protein_coding	cadherin 11 [Source:MGI Symbol;Acc:MGI:99217]
CDH13	ENSMUSG00000031841	259.046	-21.7889	-4.44552	0.45615	-9.74574	1.92368e-22	21.7159	2.71577e-21	463.463	524.754	13.0637	34.9021	8	119010472	120051660	1	12554	protein_coding	cadherin 13 [Source:MGI Symbol;Acc:MGI:99551]
CDH2	ENSMUSG00000024304	1544.88	2.86739	1.51974	0.17537	8.6659	4.47958e-18	17.3488	4.47633e-17	812.154	786.455	2441.61	2139.29	18	16721934	16942303	-1	12558	protein_coding	cadherin 2 [Source:MGI Symbol;Acc:MGI:88355]
CDH3	ENSMUSG00000061048	64.8311	4.60205	2.20228	0.435881	5.05247	4.36123e-07	6.36039	1.74401e-06	28.4199	17.582	104.51	108.812	8	107237523	107283929	1	12560	protein_coding	cadherin 3 [Source:MGI Symbol;Acc:MGI:88356]
CDH4	ENSMUSG00000000305	373.011	2.22685	1.155	0.199529	5.78865	7.09541e-09	8.14902	3.38081e-08	226.266	236.68	534.307	494.788	2	179084224	179541166	1	12561	protein_coding	cadherin 4 [Source:MGI Symbol;Acc:MGI:99218]
CDH5	ENSMUSG00000031871	67.0751	-26.2611	-4.71486	0.71352	-6.60788	3.89854e-11	10.4091	2.26996e-10	143.193	114.283	2.61275	8.21225	8	104828257	104871143	1	12562	protein_coding	cadherin 5 [Source:MGI Symbol;Acc:MGI:105057]
CDK14	ENSMUSG00000028926	646.91	-12.2661	-3.6166	0.29205	-12.3835	3.21037e-35	34.4934	1.31405e-33	1175.6	1213.83	77.0761	121.131	5	4853391	5470312	-1	18647	protein_coding	cyclin-dependent kinase 14 [Source:MGI Symbol;Acc:MGI:894318]
CDK5	ENSMUSG00000028969	572.583	-3.36783	-1.75182	0.204825	-8.55274	1.20199e-17	16.9201	1.15965e-16	893.041	870.983	242.986	283.323	5	24623239	24628528	-1	12568	protein_coding	cyclin-dependent kinase 5 [Source:MGI Symbol;Acc:MGI:101765]
CDK5R1	ENSMUSG00000048895	966.361	-21.704	-4.43989	0.487201	-9.11306	8.00919e-20	19.0964	9.20105e-19	1711.75	1980.68	45.7231	127.29	11	80367849	80372010	1	12569	protein_coding	cyclin-dependent kinase 5, regulatory subunit 1 (p35) [Source:MGI Symbol;Acc:MGI:101764]
CDK5R2	ENSMUSG00000090071	1516.97	-20.1929	-4.33577	0.363571	-11.9255	8.71192e-33	32.0599	2.95133e-31	2610.26	3168.13	100.591	188.882	1	74894093	74896891	1	12570	protein_coding	cyclin-dependent kinase 5, regulatory subunit 2 (p39) [Source:MGI Symbol;Acc:MGI:1330828]
CDK6	ENSMUSG00000040274	107.159	3.57135	1.83647	0.401482	4.57424	4.77962e-06	5.32061	1.69831e-05	54.1071	39.8975	201.182	133.449	5	3391485	3581008	1	12571	protein_coding	cyclin-dependent kinase 6 [Source:MGI Symbol;Acc:MGI:1277162]
CDKL5	ENSMUSG00000031292	460.534	-16.5402	-4.0479	0.317013	-12.7689	2.44675e-37	36.6114	1.19251e-35	808.874	925.758	41.804	65.698	X	159554919	159777700	-1	382253	protein_coding	cyclin-dependent kinase-like 5 [Source:MGI Symbol;Acc:MGI:1278336]
CDKN1A	ENSMUSG00000023067	114.538	-5.05282	-2.33709	0.4455	-5.24599	1.55442e-07	6.80843	6.54673e-07	171.066	209.631	26.1275	51.3266	17	29309950	29319701	1	12575	protein_coding	cyclin-dependent kinase inhibitor 1A (P21) [Source:MGI Symbol;Acc:MGI:104556]
CDKN1B	ENSMUSG00000003031	503.365	2.67825	1.42129	0.203143	6.99652	2.62407e-12	11.581	1.67931e-11	271.629	276.578	787.744	677.511	6	134897364	134902476	1	12576	protein_coding	cyclin-dependent kinase inhibitor 1B [Source:MGI Symbol;Acc:MGI:104565]
CDKN2A	ENSMUSG00000044303	11.1974	5.95438	2.57395	1.05981	2.42869	0.0151535	1.81949	0.0296911	3.82576	2.70492	30.0466	8.21225	4	89192708	89212890	-1	12578	protein_coding	cyclin dependent kinase inhibitor 2A [Source:MGI Symbol;Acc:MGI:104738]
CDKN2C	ENSMUSG00000028551	176.976	3.78161	1.919	0.318011	6.03439	1.59566e-09	8.79706	8.10149e-09	87.4459	60.1844	276.951	283.323	4	109518073	109524386	-1	12580	protein_coding	cyclin dependent kinase inhibitor 2C [Source:MGI Symbol;Acc:MGI:105388]
CEBPA	ENSMUSG00000034957	47.8846	-22.5145	-4.49278	0.767533	-5.85354	4.81221e-09	8.31766	2.33585e-08	84.7132	98.0533	2.61275	6.15919	7	34818718	34821353	1	12606	protein_coding	CCAAT/enhancer binding protein (C/EBP), alpha [Source:MGI Symbol;Acc:MGI:99480]
CEBPD	ENSMUSG00000071637	28.2087	-2.74074	-1.45457	0.563304	-2.58221	0.00981707	2.00802	0.020142	41.5368	41.25	15.6765	14.3714	16	15705150	15708895	1	12609	protein_coding	CCAAT/enhancer binding protein (C/EBP), delta [Source:MGI Symbol;Acc:MGI:103573]
CELF3	ENSMUSG00000028137	499.145	-21.1815	-4.40473	0.276336	-15.9398	3.35483e-57	56.4743	1.00541e-54	960.812	944.692	41.804	49.2735	3	94385602	94399505	1	78784	protein_coding	CUGBP, Elav-like family member 3 [Source:MGI Symbol;Acc:MGI:1926034]
CELSR3	ENSMUSG00000023473	313.874	-19.1722	-4.26095	0.349025	-12.2082	2.81186e-34	33.551	1.06559e-32	606.656	584.262	23.5147	41.0613	9	108703519	108730168	1	107934	protein_coding	cadherin, EGF LAG seven-pass G-type receptor 3 [Source:MGI Symbol;Acc:MGI:1858236]
CEMIP	ENSMUSG00000052353	74.5211	-11.6997	-3.5484	0.516303	-6.87271	6.29922e-12	11.2007	3.91366e-11	147.018	128.484	14.3701	8.21225	7	83582065	83735710	-1	80982	protein_coding	cell migration inducing protein, hyaluronan binding [Source:MGI Symbol;Acc:MGI:2443629]
CERK	ENSMUSG00000035891	1472.64	3.08823	1.62678	0.176778	9.20242	3.4998e-20	19.456	4.13754e-19	751.488	689.754	2344.94	2104.39	15	86023329	86070342	-1	223753	protein_coding	ceramide kinase [Source:MGI Symbol;Acc:MGI:2386052]
CERS2	ENSMUSG00000015714	958.84	2.22245	1.15215	0.157848	7.29914	2.89619e-13	12.5382	2.02598e-12	594.632	595.758	1335.12	1309.85	3	95222102	95230910	1	76893	protein_coding	ceramide synthase 2 [Source:MGI Symbol;Acc:MGI:1924143]
CERT1	ENSMUSG00000021669	293.47	-2.01558	-1.0112	0.231555	-4.36699	1.25969e-05	4.89974	4.23297e-05	373.831	409.795	182.892	207.359	13	96679126	96776675	1	68018	protein_coding	ceramide transporter 1 [Source:MGI Symbol;Acc:MGI:1915268]
CFAP45	ENSMUSG00000026546	12.1443	-80.7448	-6.3353	1.67083	-3.79171	0.000149615	3.82503	0.000435572	28.9665	19.6107	0	0	1	172348368	172373437	1	71870	protein_coding	cilia and flagella associated protein 45 [Source:MGI Symbol;Acc:MGI:1919120]
CFAP65	ENSMUSG00000047021	26.0509	-173.137	-7.43577	1.55694	-4.77588	1.78924e-06	5.74733	6.67725e-06	59.5725	44.6311	0	0	1	74941230	74974758	-1	241116	protein_coding	cilia and flagella associated protein 65 [Source:MGI Symbol;Acc:MGI:2444274]
CFH	ENSMUSG00000026365	416.028	3.3378	1.7389	0.312091	5.57177	2.52161e-08	7.59832	1.14274e-07	216.975	167.029	752.472	527.637	1	140012446	140111502	-1	12628	protein_coding	complement component factor h [Source:MGI Symbol;Acc:MGI:88385]
CFL1	ENSMUSG00000056201	2984.04	-2.81196	-1.49158	0.269178	-5.54122	3.00367e-08	7.52235	1.34992e-07	3984.25	4818.13	1302.46	1831.33	19	5540483	5545229	1	12631	protein_coding	cofilin 1, non-muscle [Source:MGI Symbol;Acc:MGI:101757]
CHD5	ENSMUSG00000005045	1285.65	-17.0553	-4.09215	0.355005	-11.527	9.64104e-31	30.0159	2.78144e-29	2374.7	2479.73	99.2845	188.882	4	152423108	152474651	1	269610	protein_coding	chromodomain helicase DNA binding protein 5 [Source:MGI Symbol;Acc:MGI:3036258]
CHFR	ENSMUSG00000014668	292.4	2.1482	1.10313	0.225639	4.88891	1.01396e-06	5.99398	3.88656e-06	183.636	188.668	429.797	367.498	5	110283708	110319838	1	231600	protein_coding	checkpoint with forkhead and ring finger domains [Source:MGI Symbol;Acc:MGI:2444898]
CHGA	ENSMUSG00000021194	836.344	-14.5117	-3.85914	0.650571	-5.93194	2.99384e-09	8.52377	1.4834e-08	1504.62	1622.95	39.1912	178.616	12	102521228	102531287	1	12652	protein_coding	chromogranin A [Source:MGI Symbol;Acc:MGI:88394]
CHL1	ENSMUSG00000030077	317.411	-14.3835	-3.84634	0.467219	-8.23241	1.83483e-16	15.7364	1.62072e-15	550.909	633.627	23.5147	61.5919	6	103487547	103727172	1	12661	protein_coding	cell adhesion molecule L1-like [Source:MGI Symbol;Acc:MGI:1098266]
CHP2	ENSMUSG00000030865	4.33759	-28.7056	-4.84326	2.17535	-2.22643	0.0259853	1.58527	0.0478533	3.82576	13.5246	0	0	7	121818719	121822047	1	70261	protein_coding	calcineurin-like EF hand protein 2 [Source:MGI Symbol;Acc:MGI:1917511]
CHRD	ENSMUSG00000006958	160.002	-11.5033	-3.52398	0.712782	-4.94398	7.65447e-07	6.11609	2.97255e-06	296.223	290.779	7.83825	45.1674	16	20551877	20561134	1	12667	protein_coding	chordin [Source:MGI Symbol;Acc:MGI:1313268]
CHRM3	ENSMUSG00000046159	275.583	-13.1416	-3.71607	0.493103	-7.5361	4.84247e-14	13.3149	3.5748e-13	489.697	532.193	20.902	59.5388	13	9925522	10410883	-1	12671	protein_coding	cholinergic receptor, muscarinic 3, cardiac [Source:MGI Symbol;Acc:MGI:88398]
CHRM4	ENSMUSG00000040495	126.036	-21.4548	-4.42323	0.627019	-7.05438	1.73377e-12	11.761	1.12362e-11	224.08	255.615	3.91912	20.5306	2	91757594	91759033	1	12672	protein_coding	cholinergic receptor, muscarinic 4 [Source:MGI Symbol;Acc:MGI:88399]
CHRNA7	ENSMUSG00000030525	31.7874	-4.28512	-2.09934	0.624696	-3.36057	0.000777806	3.10913	0.00199636	41.5368	61.5369	11.7574	12.3184	7	62748440	62862317	-1	11441	protein_coding	cholinergic receptor, nicotinic, alpha polypeptide 7 [Source:MGI Symbol;Acc:MGI:99779]
CHST1	ENSMUSG00000027221	1247	-30.9861	-4.95355	0.478881	-10.344	4.45513e-25	24.3511	7.98486e-24	2338.63	2490.55	41.804	117.025	2	92430052	92445595	1	76969	protein_coding	carbohydrate sulfotransferase 1 [Source:MGI Symbol;Acc:MGI:1924219]
CHST10	ENSMUSG00000026080	331.751	-3.63408	-1.86159	0.310692	-5.99175	2.07599e-09	8.68278	1.04336e-08	526.861	511.229	112.348	176.563	1	38902948	38937242	-1	98388	protein_coding	carbohydrate sulfotransferase 10 [Source:MGI Symbol;Acc:MGI:2138283]
CLASP2	ENSMUSG00000033392	1021.48	-2.14215	-1.09906	0.198442	-5.53844	3.05174e-08	7.51545	1.36945e-07	1351.59	1436.31	706.749	591.282	9	113570541	113748750	1	76499	protein_coding	CLIP associating protein 2 [Source:MGI Symbol;Acc:MGI:1923749]
CLCN3	ENSMUSG00000004319	592.065	-2.35071	-1.23309	0.183912	-6.7048	2.01684e-11	10.6953	1.20451e-10	824.724	835.82	342.27	365.445	8	61363423	61436334	-1	12725	protein_coding	chloride channel, voltage-sensitive 3 [Source:MGI Symbol;Acc:MGI:103555]
CLCN4	ENSMUSG00000000605	800.127	-4.16047	-2.05675	0.179096	-11.484	1.58726e-30	29.7994	4.4852e-29	1269.6	1310.53	308.304	312.066	7	7285308	7303850	-1	12727	protein_coding	chloride channel, voltage-sensitive 4 [Source:MGI Symbol;Acc:MGI:104571]
CLDN10	ENSMUSG00000022132	91.5213	-5.28232	-2.40117	0.515353	-4.65927	3.1733e-06	5.49849	1.15227e-05	152.484	153.504	16.9829	43.1143	14	119025320	119112901	1	58187	protein_coding	claudin 10 [Source:MGI Symbol;Acc:MGI:1913101]
CLDN11	ENSMUSG00000037625	393.815	-29.8192	-4.89817	0.568618	-8.61417	7.04492e-18	17.1521	6.92377e-17	723.068	798.627	10.451	43.1143	3	31204069	31218473	1	18417	protein_coding	claudin 11 [Source:MGI Symbol;Acc:MGI:106925]
CLDN5	ENSMUSG00000041378	135.741	-33.2543	-5.05547	0.537017	-9.41398	4.77704e-21	20.3208	6.0047e-20	272.722	254.938	9.14462	6.15919	16	18595597	18597012	1	12741	protein_coding	claudin 5 [Source:MGI Symbol;Acc:MGI:1276112]
CLEC14A	ENSMUSG00000045930	13.4458	-32.7008	-5.03126	1.53789	-3.27153	0.00106966	2.97075	0.00267482	26.7803	25.6967	1.30637	0	12	58311506	58316076	-1	66864	protein_coding	C-type lectin domain family 14, member a [Source:MGI Symbol;Acc:MGI:1914114]
CLIC1	ENSMUSG00000007041	385.015	3.32547	1.73356	0.257845	6.72327	1.77694e-11	10.7503	1.06622e-10	201.126	154.18	556.516	628.237	17	35268942	35277725	1	114584	protein_coding	chloride intracellular channel 1 [Source:MGI Symbol;Acc:MGI:2148924]
CLIP1	ENSMUSG00000049550	428.795	-7.77265	-2.95841	0.331365	-8.92793	4.34066e-19	18.3624	4.70269e-18	732.359	784.426	73.157	125.237	5	123715858	123822681	-1	56430	protein_coding	CAP-GLY domain containing linker protein 1 [Source:MGI Symbol;Acc:MGI:1928401]
CLOCK	ENSMUSG00000029238	743.631	2.00966	1.00695	0.202015	4.98454	6.21107e-07	6.20683	2.43688e-06	469.475	520.02	1067.31	917.719	5	76357715	76452639	-1	12753	protein_coding	circadian locomotor output cycles kaput [Source:MGI Symbol;Acc:MGI:99698]
CLU	ENSMUSG00000022037	24879.3	2.57695	1.36566	0.167229	8.16642	3.17671e-16	15.498	2.75299e-15	14846.1	12974.8	34897.2	36799.1	14	66205932	66218996	1	12759	protein_coding	clusterin [Source:MGI Symbol;Acc:MGI:88423]
CMKLR1	ENSMUSG00000042190	11.6302	-77.2944	-6.27229	1.66465	-3.76793	0.000164607	3.78355	0.000476196	26.2338	20.2869	0	0	5	113750415	113788487	-1	14747	protein_coding	chemokine-like receptor 1 [Source:MGI Symbol;Acc:MGI:109603]
CMTM5	ENSMUSG00000040759	123.636	-49.1934	-5.62039	1.86858	-3.00784	0.0026311	2.57986	0.00610014	236.104	248.176	0	10.2653	14	55173718	55176731	1	67272	protein_coding	CKLF-like MARVEL transmembrane domain containing 5 [Source:MGI Symbol;Acc:MGI:2447164]
CNN3	ENSMUSG00000053931	5082.55	5.54015	2.46993	0.210551	11.7308	8.86476e-32	31.0523	2.75668e-30	1744.55	1363.28	8507.11	8715.25	3	121220146	121251856	1	71994	protein_coding	calponin 3, acidic [Source:MGI Symbol;Acc:MGI:1919244]
CNP	ENSMUSG00000006782	1150.12	-29.9427	-4.90413	0.243961	-20.1021	7.07666e-90	89.1502	3.16451e-86	2165.38	2284.3	66.6251	84.1756	11	100465730	100482555	1	12799	protein_coding	2',3'-cyclic nucleotide 3' phosphodiesterase [Source:MGI Symbol;Acc:MGI:88437]
CNR1	ENSMUSG00000044288	446.908	-17.2015	-4.10446	0.632255	-6.49178	8.48272e-11	10.0715	4.79401e-10	854.784	832.438	18.2892	82.1225	4	33924593	33948831	1	12801	protein_coding	cannabinoid receptor 1 (brain) [Source:MGI Symbol;Acc:MGI:104615]
CNTN1	ENSMUSG00000055022	1029.83	-23.5175	-4.55566	0.54536	-8.35349	6.62748e-17	16.1787	6.03594e-16	1874.07	2074.67	39.1912	131.396	15	91949046	92239848	1	12805	protein_coding	contactin 1 [Source:MGI Symbol;Acc:MGI:105980]
CNTN2	ENSMUSG00000053024	589.474	-32.6109	-5.02728	0.32336	-15.547	1.66723e-54	53.778	3.68169e-52	1095.81	1189.49	27.4339	45.1674	1	132437165	132470994	-1	21367	protein_coding	contactin 2 [Source:MGI Symbol;Acc:MGI:104518]
CNTNAP2	ENSMUSG00000039419	371.647	-4.8723	-2.2846	0.255705	-8.93453	4.0892e-19	18.3884	4.44642e-18	619.773	611.311	109.735	145.767	6	45036291	47281147	1	66797	protein_coding	contactin associated protein-like 2 [Source:MGI Symbol;Acc:MGI:1914047]
COCH	ENSMUSG00000020953	95.3123	-15.8095	-3.98272	0.495138	-8.04365	8.72024e-16	15.0595	7.36792e-15	173.799	183.934	9.14462	14.3714	12	51640124	51652554	1	12810	protein_coding	cochlin [Source:MGI Symbol;Acc:MGI:1278313]
COL11A1	ENSMUSG00000027966	20.2568	-25.144	-4.65214	1.19554	-3.89124	9.97339e-05	4.00116	0.000297571	37.1645	41.25	2.61275	0	3	113824189	114014367	1	12814	protein_coding	collagen, type XI, alpha 1 [Source:MGI Symbol;Acc:MGI:88446]
COL13A1	ENSMUSG00000058806	12.5943	-6.7413	-2.75303	0.998342	-2.7576	0.00582276	2.23487	0.0125666	24.0476	19.6107	2.61275	4.10613	10	61674015	61814887	-1	12817	protein_coding	collagen, type XIII, alpha 1 [Source:MGI Symbol;Acc:MGI:1277201]
COL1A1	ENSMUSG00000001506	83.7153	-4.03452	-2.0124	0.514579	-3.91076	9.20051e-05	4.03619	0.000275988	149.751	116.988	20.902	47.2205	11	94827050	94843868	1	12842	protein_coding	collagen, type I, alpha 1 [Source:MGI Symbol;Acc:MGI:88467]
COL3A1	ENSMUSG00000026043	82.4145	-10.2477	-3.35723	0.860806	-3.9001	9.61516e-05	4.01704	0.000287507	201.672	97.377	3.91912	26.6898	1	45350698	45388866	1	12825	protein_coding	collagen, type III, alpha 1 [Source:MGI Symbol;Acc:MGI:88453]
COL4A1	ENSMUSG00000031502	22369.8	3.16254	1.66108	0.173644	9.56605	1.11067e-21	20.9544	1.47268e-20	11264.1	10232.7	36182.7	31799.9	8	11248423	11362826	-1	12826	protein_coding	collagen, type IV, alpha 1 [Source:MGI Symbol;Acc:MGI:88454]
COL4A2	ENSMUSG00000031503	11048.3	2.77466	1.47231	0.162693	9.04965	1.4343e-19	18.8434	1.61965e-18	6109.73	5598.5	17027.3	15457.5	8	11362805	11499287	1	12827	protein_coding	collagen, type IV, alpha 2 [Source:MGI Symbol;Acc:MGI:88455]
COL4A3	ENSMUSG00000079465	2608.19	4.38771	2.13347	0.243596	8.75824	1.98327e-18	17.7026	2.04112e-17	993.057	944.016	4917.2	3578.49	1	82564642	82699780	1	12828	protein_coding	collagen, type IV, alpha 3 [Source:MGI Symbol;Acc:MGI:104688]
COL6A1	ENSMUSG00000001119	327.331	-6.49164	-2.69858	0.300748	-8.97291	2.8879e-19	18.5394	3.18274e-18	547.083	584.938	70.5442	106.759	10	76544626	76562002	-1	12833	protein_coding	collagen, type VI, alpha 1 [Source:MGI Symbol;Acc:MGI:88459]
COL6A5	ENSMUSG00000091345	14.7079	-97.8432	-6.6124	1.69595	-3.89893	9.66191e-05	4.01494	0.00028876	39.8972	18.9344	0	0	9	105733277	105837842	-1	665033	protein_coding	collagen, type VI, alpha 5 [Source:MGI Symbol;Acc:MGI:3648134]
COL9A3	ENSMUSG00000027570	53.9704	-3.44351	-1.78388	0.448825	-3.97456	7.05108e-05	4.15174	0.000215263	87.4459	80.4713	27.4339	20.5306	2	180239583	180263982	1	12841	protein_coding	collagen, type IX, alpha 3 [Source:MGI Symbol;Acc:MGI:894686]
COPS5	ENSMUSG00000025917	882.753	2.25931	1.17588	0.165564	7.10227	1.22725e-12	11.9111	8.07946e-12	534.513	548.422	1187.49	1260.58	1	10094826	10108393	-1	26754	protein_coding	COP9 signalosome subunit 5 [Source:MGI Symbol;Acc:MGI:1349415]
CORO1A	ENSMUSG00000030707	570.305	-26.0707	-4.70436	0.45302	-10.3844	2.91883e-25	24.5348	5.32203e-24	1101.27	1092.79	23.5147	63.645	7	126298945	126306959	-1	12721	protein_coding	coronin, actin binding protein 1A [Source:MGI Symbol;Acc:MGI:1345961]
CORT	ENSMUSG00000028971	25.4896	-61.222	-5.93598	1.46419	-4.05411	5.0325e-05	4.29822	0.000156659	49.1883	50.7172	0	2.05306	4	149209491	149211220	-1	12854	protein_coding	cortistatin [Source:MGI Symbol;Acc:MGI:109538]
CPEB1	ENSMUSG00000025586	1414.57	3.98511	1.99462	0.172328	11.5746	5.54563e-31	30.256	1.61818e-29	556.921	578.852	2389.36	2133.13	7	80996774	81105213	-1	12877	protein_coding	cytoplasmic polyadenylation element binding protein 1 [Source:MGI Symbol;Acc:MGI:108442]
CPNE3	ENSMUSG00000028228	182.463	3.02771	1.59823	0.267445	5.97592	2.28791e-09	8.64056	1.14665e-08	95.6439	85.8811	297.853	250.474	4	19519254	19570108	-1	70568	protein_coding	copine III [Source:MGI Symbol;Acc:MGI:1917818]
CRH	ENSMUSG00000049796	16.1786	-20.0029	-4.32214	1.23215	-3.50781	0.00045181	3.34504	0.00121326	28.9665	33.1352	2.61275	0	3	19747565	19749560	-1	12918	protein_coding	corticotropin releasing hormone [Source:MGI Symbol;Acc:MGI:88496]
CRMP1	ENSMUSG00000029121	864.082	-21.4404	-4.42226	0.305025	-14.498	1.24651e-47	46.9043	1.60405e-45	1631.41	1667.58	58.7869	98.547	5	37399284	37449477	1	12933	protein_coding	collapsin response mediator protein 1 [Source:MGI Symbol;Acc:MGI:107793]
CRYAB	ENSMUSG00000032060	428177	5.71428	2.51457	0.186398	13.4903	1.78353e-41	40.7487	1.2223e-39	138984	116100	701906	755718	9	50662625	50667936	1	12955	protein_coding	crystallin, alpha B [Source:MGI Symbol;Acc:MGI:88516]
CSDE1	ENSMUSG00000068823	3351.33	2.9624	1.56677	0.138208	11.3363	8.67136e-30	29.0619	2.29106e-28	1695.9	1687.19	5008.64	5013.58	3	102927742	102965502	1	229663	protein_coding	cold shock domain containing E1, RNA binding [Source:MGI Symbol;Acc:MGI:92356]
CSF1	ENSMUSG00000014599	113.225	-6.4109	-2.68053	0.372083	-7.20412	5.84213e-13	12.2334	3.96879e-12	196.207	196.783	35.2721	24.6368	3	107648364	107667785	-1	12977	protein_coding	colony stimulating factor 1 (macrophage) [Source:MGI Symbol;Acc:MGI:1339753]
CSF1R	ENSMUSG00000024621	306.616	-35.87	-5.1647	0.450934	-11.4534	2.26229e-30	29.6455	6.33265e-29	605.016	585.615	9.14462	26.6898	18	61233670	61265221	1	12978	protein_coding	colony stimulating factor 1 receptor [Source:MGI Symbol;Acc:MGI:1339758]
CSF3R	ENSMUSG00000028859	20.9744	-14.9876	-3.90569	1.1019	-3.54452	0.000393332	3.40524	0.00106825	37.1645	40.5738	0	6.15919	4	125918343	125938233	1	12986	protein_coding	colony stimulating factor 3 receptor (granulocyte) [Source:MGI Symbol;Acc:MGI:1339755]
CSPG4	ENSMUSG00000032911	74.1192	-19.2647	-4.26789	0.590524	-7.22729	4.92743e-13	12.3074	3.36529e-12	141.006	139.979	5.2255	10.2653	9	56772317	56807154	1	121021	protein_coding	chondroitin sulfate proteoglycan 4 [Source:MGI Symbol;Acc:MGI:2153093]
CSPG5	ENSMUSG00000032482	1923.57	-2.67771	-1.421	0.150479	-9.44316	3.6171e-21	20.4416	4.59184e-20	2766.57	2836.11	1056.86	1034.74	9	110072851	110091644	1	29873	protein_coding	chondroitin sulfate proteoglycan 5 [Source:MGI Symbol;Acc:MGI:1352747]
CST6	ENSMUSG00000024846	34.1821	-3.66735	-1.87474	0.663633	-2.82496	0.00472869	2.32526	0.0103948	53.5606	52.7459	7.83825	22.5837	19	5394733	5399602	-1	73720	protein_coding	cystatin E/M [Source:MGI Symbol;Acc:MGI:1920970]
CTBP1	ENSMUSG00000037373	1427.51	-2.09585	-1.06753	0.163453	-6.53113	6.52754e-11	10.1853	3.72434e-10	1911.79	1952.27	883.109	962.887	5	33405067	33432338	-1	13016	protein_coding	C-terminal binding protein 1 [Source:MGI Symbol;Acc:MGI:1201685]
CTBP2	ENSMUSG00000030970	457.384	3.03653	1.60242	0.241729	6.629	3.37966e-11	10.4711	1.97879e-10	229.545	224.508	775.987	599.494	7	132589292	132726083	-1	13017	protein_coding	C-terminal binding protein 2 [Source:MGI Symbol;Acc:MGI:1201686]
CTNNA1	ENSMUSG00000037815	1498.01	2.38582	1.25449	0.174338	7.19572	6.21315e-13	12.2067	4.21124e-12	940.59	829.057	2152.91	2069.49	18	35251912	35387832	1	12385	protein_coding	catenin (cadherin associated protein), alpha 1 [Source:MGI Symbol;Acc:MGI:88274]
CTNNA2	ENSMUSG00000063063	2721.85	2.6955	1.43055	0.141437	10.1144	4.76743e-24	23.3217	7.75914e-23	1478.93	1467.42	4019.72	3921.35	6	76858620	77956682	-1	12386	protein_coding	catenin (cadherin associated protein), alpha 2 [Source:MGI Symbol;Acc:MGI:88275]
CTNNAL1	ENSMUSG00000038816	658.39	4.03907	2.01402	0.274479	7.33761	2.17448e-13	12.6626	1.53857e-12	302.781	219.775	1152.22	958.78	4	56810935	56865188	-1	54366	protein_coding	catenin (cadherin associated protein), alpha-like 1 [Source:MGI Symbol;Acc:MGI:1859649]
CTNNBIP1	ENSMUSG00000028988	118.728	-2.5236	-1.33548	0.339017	-3.93928	8.17268e-05	4.08764	0.000246975	174.345	164.324	56.1741	80.0695	4	149602693	149650894	1	67087	protein_coding	catenin beta interacting protein 1 [Source:MGI Symbol;Acc:MGI:1915756]
CTSB	ENSMUSG00000021939	3541.82	-2.44512	-1.28991	0.171023	-7.5423	4.61765e-14	13.3356	3.41588e-13	5025.95	5026.41	1909.92	2204.99	14	63359911	63383372	1	13030	protein_coding	cathepsin B [Source:MGI Symbol;Acc:MGI:88561]
CTSH	ENSMUSG00000032359	62.4377	-3.9106	-1.96739	0.440549	-4.46576	7.97843e-06	5.09808	2.75875e-05	110.4	88.5861	26.1275	24.6368	9	89936205	89958142	1	13036	protein_coding	cathepsin H [Source:MGI Symbol;Acc:MGI:107285]
CTSK	ENSMUSG00000028111	17.3724	-6.98237	-2.80372	0.976126	-2.87229	0.00407509	2.38986	0.00908187	32.2457	27.7254	1.30637	8.21225	3	95406567	95416673	1	13038	protein_coding	cathepsin K [Source:MGI Symbol;Acc:MGI:107823]
CTSS	ENSMUSG00000038642	192.093	-10.6363	-3.41092	0.522256	-6.53113	6.52754e-11	10.1853	3.72434e-10	335.574	364.488	16.9829	51.3266	3	95434097	95463714	1	13040	protein_coding	cathepsin S [Source:MGI Symbol;Acc:MGI:107341]
CTTN	ENSMUSG00000031078	2123.27	2.31763	1.21265	0.143281	8.46343	2.59634e-17	16.5856	2.43601e-16	1278.35	1281.45	2941.96	2991.31	7	143989470	144024746	-1	13043	protein_coding	cortactin [Source:MGI Symbol;Acc:MGI:99695]
CUX2	ENSMUSG00000042589	528.951	-4.51828	-2.17577	0.208109	-10.455	1.3907e-25	24.8568	2.62123e-24	887.029	843.934	181.586	203.253	5	121994429	122188165	-1	13048	protein_coding	cut-like homeobox 2 [Source:MGI Symbol;Acc:MGI:107321]
CX3CL1	ENSMUSG00000031778	3238.32	-16.5158	-4.04578	0.345388	-11.7137	1.08404e-31	30.965	3.32593e-30	6003.16	6207.11	262.581	480.417	8	95498637	95509055	1	20312	protein_coding	chemokine (C-X3-C motif) ligand 1 [Source:MGI Symbol;Acc:MGI:1097153]
CX3CR1	ENSMUSG00000052336	141.274	-23.7091	-4.56737	0.494102	-9.24378	2.37948e-20	19.6235	2.85266e-19	251.407	289.426	7.83825	16.4245	9	119730682	119898945	-1	13051	protein_coding	chemokine (C-X3-C motif) receptor 1 [Source:MGI Symbol;Acc:MGI:1333815]
CXADR	ENSMUSG00000022865	469.11	3.27433	1.7112	0.216139	7.91713	2.43047e-15	14.6143	1.98964e-14	218.615	221.127	783.825	652.874	16	78098377	78156662	1	13052	protein_coding	coxsackie virus and adenovirus receptor [Source:MGI Symbol;Acc:MGI:1201679]
CXCL12	ENSMUSG00000061353	206.479	-12.4745	-3.64091	0.334011	-10.9006	1.1452e-27	26.9411	2.53204e-26	384.215	379.365	27.4339	34.9021	6	117145496	117158328	1	20315	protein_coding	chemokine (C-X-C motif) ligand 12 [Source:MGI Symbol;Acc:MGI:103556]
CXCL14	ENSMUSG00000021508	477.126	-5.15085	-2.36481	0.308957	-7.65416	1.94572e-14	13.7109	1.48351e-13	808.874	786.455	120.186	192.988	13	56436456	56444364	-1	57266	protein_coding	chemokine (C-X-C motif) ligand 14 [Source:MGI Symbol;Acc:MGI:1888514]
CYBA	ENSMUSG00000006519	29.2331	-2.97282	-1.57183	0.707631	-2.22126	0.0263334	1.57949	0.0483748	48.6418	37.8688	7.83825	22.5837	8	123151515	123159669	-1	13057	protein_coding	cytochrome b-245, alpha polypeptide [Source:MGI Symbol;Acc:MGI:1316658]
CYGB	ENSMUSG00000020810	232.075	-13.7059	-3.77673	0.339306	-11.1308	8.88797e-29	28.0512	2.18378e-27	408.81	455.102	27.4339	36.9551	11	116536421	116545139	-1	114886	protein_coding	cytoglobin [Source:MGI Symbol;Acc:MGI:2149481]
CYP26A1	ENSMUSG00000024987	159.353	6.97825	2.80287	0.288848	9.7036	2.91055e-22	21.536	4.03887e-21	43.7229	35.8402	270.42	287.429	19	37686246	37689984	1	13082	protein_coding	cytochrome P450, family 26, subfamily a, polypeptide 1 [Source:MGI Symbol;Acc:MGI:1096359]
CYP2S1	ENSMUSG00000040703	17.1981	-12.8809	-3.68716	1.04719	-3.521	0.000429921	3.36661	0.00115883	34.9784	28.4016	1.30637	4.10613	7	25501900	25516338	-1	74134	protein_coding	cytochrome P450, family 2, subfamily s, polypeptide 1 [Source:MGI Symbol;Acc:MGI:1921384]
DACT2	ENSMUSG00000048826	361.64	-6.13573	-2.61724	0.236609	-11.0614	1.92984e-28	27.7145	4.55398e-27	618.133	626.865	107.123	94.4409	17	14415314	14424566	-1	240025	protein_coding	dishevelled-binding antagonist of beta-catenin 2 [Source:MGI Symbol;Acc:MGI:1920347]
DBNL	ENSMUSG00000020476	5186.48	3.78926	1.92192	0.189342	10.1505	3.29728e-24	23.4818	5.46604e-23	2363.77	1967.15	7944.07	8470.94	11	5738488	5750962	1	13169	protein_coding	drebrin-like [Source:MGI Symbol;Acc:MGI:700006]
DCC	ENSMUSG00000060534	48.8476	-4.90251	-2.29352	0.525361	-4.36561	1.2677e-05	4.89698	4.25509e-05	69.4102	93.3197	18.2892	14.3714	18	71386705	72484140	-1	13176	protein_coding	deleted in colorectal carcinoma [Source:MGI Symbol;Acc:MGI:94869]
DCK	ENSMUSG00000029366	70.9496	-4.04985	-2.01787	0.427747	-4.71744	2.3883e-06	5.62191	8.78641e-06	105.482	123.074	32.6594	22.5837	5	88912855	88931140	1	13178	protein_coding	deoxycytidine kinase [Source:MGI Symbol;Acc:MGI:102726]
DCLK1	ENSMUSG00000027797	2214.79	-17.7218	-4.14745	0.505141	-8.21049	2.2028e-16	15.657	1.93905e-15	4086.46	4296.76	122.799	353.127	3	55149785	55446489	1	13175	protein_coding	doublecortin-like kinase 1 [Source:MGI Symbol;Acc:MGI:1330861]
DCX	ENSMUSG00000031285	91.2615	-14.274	-3.83532	0.596721	-6.42732	1.29876e-10	9.88647	7.25513e-10	168.88	170.41	5.2255	20.5306	X	142638838	142716307	-1	13193	protein_coding	doublecortin [Source:MGI Symbol;Acc:MGI:1277171]
DDB2	ENSMUSG00000002109	97.3076	2.69075	1.42801	0.341491	4.18169	2.89349e-05	4.53858	9.30357e-05	45.3626	60.1844	135.863	147.821	2	91041917	91067327	-1	107986	protein_coding	damage specific DNA binding protein 2 [Source:MGI Symbol;Acc:MGI:1355314]
DDHD1	ENSMUSG00000037697	203.449	-4.68153	-2.22698	0.272948	-8.159	3.37809e-16	15.4713	2.91762e-15	347.597	323.238	73.157	69.8041	14	45825924	45895600	-1	114874	protein_coding	DDHD domain containing 1 [Source:MGI Symbol;Acc:MGI:2150302]
DDR2	ENSMUSG00000026674	181.328	2.2679	1.18136	0.311986	3.78656	0.000152746	3.81603	0.000443607	115.866	106.844	295.241	207.359	1	169799876	169938331	-1	18214	protein_coding	discoidin domain receptor family, member 2 [Source:MGI Symbol;Acc:MGI:1345277]
DEF6	ENSMUSG00000002257	7.85773	-18.8338	-4.23525	1.70641	-2.48196	0.0130662	1.88385	0.0260116	9.83766	20.2869	1.30637	0	17	28426752	28447582	1	23853	protein_coding	differentially expressed in FDCP 6 [Source:MGI Symbol;Acc:MGI:1346328]
DEK	ENSMUSG00000021377	314.055	2.22961	1.15679	0.288377	4.01138	6.03644e-05	4.21922	0.000186034	161.228	227.889	415.427	451.674	13	47238251	47259677	-1	110052	protein_coding	DEK proto-oncogene (DNA binding) [Source:MGI Symbol;Acc:MGI:1926209]
DEPTOR	ENSMUSG00000022419	172.211	-12.6606	-3.66228	0.368099	-9.94915	2.54335e-23	22.5946	3.88496e-22	305.514	334.057	28.7402	20.5306	15	54975713	55122667	1	97998	protein_coding	DEP domain containing MTOR-interacting protein [Source:MGI Symbol;Acc:MGI:2146322]
DGKA	ENSMUSG00000025357	55.7767	-3.43941	-1.78216	0.732578	-2.43272	0.0149858	1.82432	0.0293902	103.295	68.2992	10.451	41.0613	10	128556003	128580724	-1	13139	protein_coding	diacylglycerol kinase, alpha [Source:MGI Symbol;Acc:MGI:102952]
DGKD	ENSMUSG00000070738	502.675	-2.31567	-1.21143	0.203167	-5.96272	2.4807e-09	8.60543	1.23948e-08	735.092	668.115	291.322	316.172	1	87781009	87872902	1	227333	protein_coding	diacylglycerol kinase, delta [Source:MGI Symbol;Acc:MGI:2138334]
DGKE	ENSMUSG00000000276	376.748	-3.56076	-1.83219	0.212863	-8.60735	7.47708e-18	17.1263	7.31634e-17	592.992	582.91	160.684	170.404	11	88926005	88957676	-1	56077	protein_coding	diacylglycerol kinase, epsilon [Source:MGI Symbol;Acc:MGI:1889276]
DGKZ	ENSMUSG00000040479	3042.15	-8.47727	-3.0836	0.20823	-14.8086	1.2888e-49	48.8898	2.02218e-47	5398.14	5482.87	566.967	720.625	2	91763169	91806209	-1	104418	protein_coding	diacylglycerol kinase zeta [Source:MGI Symbol;Acc:MGI:1278339]
DIO2	ENSMUSG00000007682	192.095	-28.724	-4.84418	0.445146	-10.8822	1.4009e-27	26.8536	3.06331e-26	354.702	386.803	10.451	16.4245	12	90691326	90705812	-1	13371	protein_coding	deiodinase, iodothyronine, type II [Source:MGI Symbol;Acc:MGI:1338833]
DIRAS2	ENSMUSG00000047842	1469.03	-27.3537	-4.77366	0.342807	-13.9252	4.45207e-44	43.3514	4.00172e-42	2855.65	2809.73	73.157	137.555	13	52658416	52685315	-1	68203	protein_coding	DIRAS family, GTP-binding RAS-like 2 [Source:MGI Symbol;Acc:MGI:1915453]
DKK3	ENSMUSG00000030772	15216.5	2.57024	1.3619	0.156321	8.71223	2.97956e-18	17.5258	3.04024e-17	8709.61	8339.26	23066.7	20750.3	7	111715224	111758264	-1	50781	protein_coding	dickkopf WNT signaling pathway inhibitor 3 [Source:MGI Symbol;Acc:MGI:1354952]
DLC1	ENSMUSG00000031523	299.565	-20.8093	-4.37916	0.335814	-13.0404	7.20396e-39	38.1424	4.02679e-37	573.864	568.033	23.5147	32.849	8	37034905	37420297	-1	50768	protein_coding	deleted in liver cancer 1 [Source:MGI Symbol;Acc:MGI:1354949]
DLG2	ENSMUSG00000052572	878.422	-17.0355	-4.09047	0.366905	-11.1486	7.27482e-29	28.1382	1.79482e-27	1595.34	1720.33	66.6251	131.396	7	90125880	92098455	1	23859	protein_coding	discs large MAGUK scaffold protein 2 [Source:MGI Symbol;Acc:MGI:1344351]
DLG4	ENSMUSG00000020886	3362.94	-14.3159	-3.83954	0.233031	-16.4765	5.4101e-61	60.2668	2.36026e-58	6107	6462.72	374.93	507.107	11	69907768	69938348	1	13385	protein_coding	discs large MAGUK scaffold protein 4 [Source:MGI Symbol;Acc:MGI:1277959]
DLGAP1	ENSMUSG00000003279	1514.18	-20.8822	-4.3842	0.530995	-8.25659	1.49897e-16	15.8242	1.32931e-15	2666.01	3111.33	67.9315	211.466	17	70276068	71128408	1	224997	protein_coding	DLG associated protein 1 [Source:MGI Symbol;Acc:MGI:1346065]
DLGAP4	ENSMUSG00000061689	1904	-2.56942	-1.36144	0.154499	-8.81199	1.2294e-18	17.9103	1.28448e-17	2664.37	2817.85	1062.08	1071.7	2	156455625	156606283	1	228836	protein_coding	DLG associated protein 4 [Source:MGI Symbol;Acc:MGI:2138865]
DLK1	ENSMUSG00000040856	11.3129	-27.4724	-4.77991	1.58355	-3.01848	0.00254042	2.59509	0.00591443	25.6872	18.2582	1.30637	0	12	109418749	109429262	1	13386	protein_coding	delta like non-canonical Notch ligand 1 [Source:MGI Symbol;Acc:MGI:94900]
DLL4	ENSMUSG00000027314	23.0117	-55.1167	-5.78442	1.47337	-3.92598	8.63766e-05	4.0636	0.000259973	45.3626	44.6311	0	2.05306	2	119156265	119166443	1	54485	protein_coding	delta like canonical Notch ligand 4 [Source:MGI Symbol;Acc:MGI:1859388]
DLX1	ENSMUSG00000041911	51.347	-15.0917	-3.91568	0.687062	-5.69917	1.20392e-08	7.9194	5.60941e-08	77.0617	115.635	6.53187	6.15919	2	71358457	71364325	1	13390	protein_coding	distal-less homeobox 1 [Source:MGI Symbol;Acc:MGI:94901]
DLX2	ENSMUSG00000023391	27.8519	-33.6488	-5.07248	1.13614	-4.46466	8.01943e-06	5.09586	2.77185e-05	51.921	56.127	1.30637	2.05306	2	71373752	71377098	-1	13392	protein_coding	distal-less homeobox 2 [Source:MGI Symbol;Acc:MGI:94902]
DMP1	ENSMUSG00000029307	22.3363	-148.387	-7.21322	1.56118	-4.62038	3.83044e-06	5.41675	1.37774e-05	48.0952	41.25	0	0	5	104350479	104361968	1	13406	protein_coding	dentin matrix protein 1 [Source:MGI Symbol;Acc:MGI:94910]
DMTN	ENSMUSG00000022099	2099.82	-4.11039	-2.03927	0.193243	-10.5529	4.92405e-26	25.3077	9.58395e-25	3386.34	3366.27	743.327	903.348	14	70838703	70873488	-1	13829	protein_coding	dematin actin binding protein [Source:MGI Symbol;Acc:MGI:99670]
DNAAF6	ENSMUSG00000026063	15.9106	283.464	8.14702	1.62527	5.01271	5.36691e-07	6.27028	2.12432e-06	0	0	28.7402	34.9021	1	31261919	31263369	1	74708	protein_coding	dynein axonemal assembly factor 6 [Source:MGI Symbol;Acc:MGI:1921958]
DNAH1	ENSMUSG00000019027	45.6612	-11.1344	-3.47695	0.665553	-5.22415	1.74954e-07	6.75708	7.32882e-07	85.2597	81.1475	3.91912	12.3184	14	30982332	31045853	-1	110084	protein_coding	dynein, axonemal, heavy chain 1 [Source:MGI Symbol;Acc:MGI:107721]
DNAH11	ENSMUSG00000018581	49.1296	4.8847	2.28827	0.486756	4.70106	2.58815e-06	5.58701	9.48069e-06	18.0357	15.5533	99.2845	63.645	12	117841717	118162778	-1	13411	protein_coding	dynein, axonemal, heavy chain 11 [Source:MGI Symbol;Acc:MGI:1100864]
DNAH5	ENSMUSG00000022262	19.9626	-48.8095	-5.60909	1.4914	-3.76096	0.000169264	3.77143	0.000488249	36.618	41.9262	1.30637	0	15	28203898	28472198	1	110082	protein_coding	dynein, axonemal, heavy chain 5 [Source:MGI Symbol;Acc:MGI:107718]
DNAI1	ENSMUSG00000061322	13.2875	-31.0887	-4.95832	1.54351	-3.21236	0.00131651	2.88058	0.00323734	24.0476	27.0492	0	2.05306	4	41569775	41638158	1	68922	protein_coding	dynein axonemal intermediate chain 1 [Source:MGI Symbol;Acc:MGI:1916172]
DNM1	ENSMUSG00000026825	6540.09	-24.7079	-4.6269	0.472645	-9.78937	1.25072e-22	21.9028	1.79321e-21	12332.1	12807.8	283.483	737.05	2	32198483	32243350	-1	13429	protein_coding	dynamin 1 [Source:MGI Symbol;Acc:MGI:107384]
DNMBP	ENSMUSG00000025195	1277.35	5.49006	2.45682	0.169856	14.4641	2.04139e-47	46.6901	2.51823e-45	406.623	380.717	2244.35	2077.7	19	43835260	43928630	-1	71972	protein_coding	dynamin binding protein [Source:MGI Symbol;Acc:MGI:1917352]
DNMT1	ENSMUSG00000004099	415.314	-2.11091	-1.07787	0.195606	-5.51041	3.57993e-08	7.44613	1.59289e-07	556.374	570.738	265.194	268.951	9	20818505	20871184	-1	13433	protein_coding	DNA methyltransferase (cytosine-5) 1 [Source:MGI Symbol;Acc:MGI:94912]
DOCK10	ENSMUSG00000038608	91.7609	-21.8915	-4.4523	0.780606	-5.70364	1.17274e-08	7.9308	5.46598e-08	183.636	165.676	1.30637	16.4245	1	80478790	80736244	-1	210293	protein_coding	dedicator of cytokinesis 10 [Source:MGI Symbol;Acc:MGI:2146320]
DOCK11	ENSMUSG00000031093	22.9957	-13.6342	-3.76916	0.910529	-4.13952	3.48027e-05	4.45839	0.000110571	39.3506	46.6598	3.91912	2.05306	X	35152485	35340215	1	75974	protein_coding	dedicator of cytokinesis 11 [Source:MGI Symbol;Acc:MGI:1923224]
DOCK3	ENSMUSG00000039716	712.073	-21.8999	-4.45285	0.402205	-11.0711	1.73257e-28	27.7613	4.13206e-27	1352.13	1368.69	39.1912	88.2817	9	106770024	107109108	-1	208869	protein_coding	dedicator of cyto-kinesis 3 [Source:MGI Symbol;Acc:MGI:2429763]
DOCK4	ENSMUSG00000035954	276.806	-5.65757	-2.50018	0.275715	-9.06801	1.21212e-19	18.9165	1.37484e-18	466.196	472.684	71.8506	96.494	12	40495951	40896873	1	238130	protein_coding	dedicator of cytokinesis 4 [Source:MGI Symbol;Acc:MGI:1918006]
DOCK5	ENSMUSG00000044447	2178.76	4.8558	2.27971	0.185743	12.2734	1.25824e-34	33.9002	4.90331e-33	759.14	729.652	3912.59	3313.64	14	67989584	68170891	-1	68813	protein_coding	dedicator of cytokinesis 5 [Source:MGI Symbol;Acc:MGI:2652871]
DOCK8	ENSMUSG00000052085	26.1143	-10.0244	-3.32544	0.82277	-4.04176	5.30516e-05	4.2753	0.000164774	57.9329	37.1926	5.2255	4.10613	19	24976898	25179796	1	76088	protein_coding	dedicator of cytokinesis 8 [Source:MGI Symbol;Acc:MGI:1921396]
DPF3	ENSMUSG00000021221	157.028	5.02068	2.32788	0.283129	8.222	2.00141e-16	15.6987	1.76612e-15	57.3864	46.6598	261.275	262.792	12	83260519	83534490	-1	70127	protein_coding	double PHD fingers 3 [Source:MGI Symbol;Acc:MGI:1917377]
DPP4	ENSMUSG00000035000	24.4529	-9.0395	-3.17624	0.796697	-3.98677	6.69801e-05	4.17405	0.000204974	49.1883	38.5451	3.91912	6.15919	2	62160417	62242575	-1	13482	protein_coding	dipeptidylpeptidase 4 [Source:MGI Symbol;Acc:MGI:94919]
DPT	ENSMUSG00000026574	4.96285	-32.9617	-5.04272	1.91635	-2.63142	0.00850295	2.07043	0.0177388	10.3842	9.46721	0	0	1	164624213	164651835	1	56429	protein_coding	dermatopontin [Source:MGI Symbol;Acc:MGI:1928392]
DPYSL2	ENSMUSG00000022048	1110.13	-2.46467	-1.3014	0.197944	-6.57456	4.87978e-11	10.3116	2.81654e-10	1466.36	1691.25	607.464	675.458	14	67040313	67106137	-1	12934	protein_coding	dihydropyrimidinase-like 2 [Source:MGI Symbol;Acc:MGI:1349763]
DPYSL3	ENSMUSG00000024501	347.337	-4.1011	-2.03601	0.278381	-7.31376	2.59771e-13	12.5854	1.82575e-12	503.36	615.369	151.539	119.078	18	43454049	43571351	-1	22240	protein_coding	dihydropyrimidinase-like 3 [Source:MGI Symbol;Acc:MGI:1349762]
DRAM1	ENSMUSG00000020057	10.8953	-12.4588	-3.6391	1.2613	-2.88519	0.00391174	2.40763	0.00875931	18.5823	21.6393	1.30637	2.05306	10	88158666	88214942	-1	71712	protein_coding	DNA-damage regulated autophagy modulator 1 [Source:MGI Symbol;Acc:MGI:1918962]
DRC7	ENSMUSG00000031786	4.92349	-32.6444	-5.02877	1.93632	-2.59708	0.0094021	2.02677	0.0193996	8.19805	11.4959	0	0	8	95781731	95804769	1	330830	protein_coding	dynein regulatory complex subunit 7 [Source:MGI Symbol;Acc:MGI:2685616]
DRD1	ENSMUSG00000021478	40.3646	-16.2995	-4.02675	0.749957	-5.36931	7.90374e-08	7.10217	3.41319e-07	71.0498	81.8238	6.53187	2.05306	13	54205202	54209724	-1	13488	protein_coding	dopamine receptor D1 [Source:MGI Symbol;Acc:MGI:99578]
DRD2	ENSMUSG00000032259	34.2151	-2.15565	-1.10812	0.501085	-2.21145	0.0270049	1.56856	0.0494812	45.3626	48.0123	20.902	22.5837	9	49251927	49319477	1	13489	protein_coding	dopamine receptor D2 [Source:MGI Symbol;Acc:MGI:94924]
DRD4	ENSMUSG00000025496	121.804	5.32211	2.412	0.473163	5.0976	3.43984e-07	6.46346	1.39331e-06	41.5368	35.8402	274.339	135.502	7	140871919	140876377	1	13491	protein_coding	dopamine receptor D4 [Source:MGI Symbol;Acc:MGI:94926]
DRD5	ENSMUSG00000039358	5.90541	-39.1312	-5.29025	1.88844	-2.80138	0.00508841	2.29342	0.0111172	8.74459	14.877	0	0	5	38476710	38479861	1	13492	protein_coding	dopamine receptor D5 [Source:MGI Symbol;Acc:MGI:94927]
DSC2	ENSMUSG00000024331	171.398	10.2521	3.35785	0.348098	9.64628	5.0969e-22	21.2927	6.94881e-21	33.8853	27.0492	361.866	262.792	18	20163690	20192611	-1	13506	protein_coding	desmocollin 2 [Source:MGI Symbol;Acc:MGI:103221]
DSE	ENSMUSG00000039497	85.7436	2.63277	1.39658	0.361858	3.85948	0.000113629	3.94451	0.000335836	54.1071	39.8975	117.574	131.396	10	34027389	34083711	-1	212898	protein_coding	dermatan sulfate epimerase [Source:MGI Symbol;Acc:MGI:2443455]
DSTN	ENSMUSG00000015932	3114.72	4.02804	2.01008	0.152651	13.1678	1.34494e-39	38.8713	7.99236e-38	1233.53	1244.94	5196.76	4783.64	2	143757240	143785244	1	56431	protein_coding	destrin [Source:MGI Symbol;Acc:MGI:1929270]
DTL	ENSMUSG00000037474	19.993	-3.03214	-1.60034	0.714924	-2.23847	0.0251904	1.59877	0.0464947	28.9665	31.7828	13.0637	6.15919	1	191269468	191307656	-1	76843	protein_coding	denticleless E3 ubiquitin protein ligase [Source:MGI Symbol;Acc:MGI:1924093]
DTX1	ENSMUSG00000029603	497.263	-4.4204	-2.14418	0.230111	-9.318	1.18559e-20	19.9261	1.45251e-19	791.932	832.438	202.488	162.192	5	120818267	120849992	-1	14357	protein_coding	deltex 1, E3 ubiquitin ligase [Source:MGI Symbol;Acc:MGI:1352744]
DUSP1	ENSMUSG00000024190	488.592	-2.82722	-1.49938	0.294508	-5.09115	3.55904e-07	6.44867	1.43898e-06	656.391	785.102	209.02	303.853	17	26724564	26781102	-1	19252	protein_coding	dual specificity phosphatase 1 [Source:MGI Symbol;Acc:MGI:105120]
DUSP3	ENSMUSG00000003518	665.365	-4.01091	-2.00393	0.206683	-9.69568	3.14521e-22	21.5024	4.34764e-21	996.337	1134.71	271.726	258.686	11	101861969	101877839	-1	72349	protein_coding	dual specificity phosphatase 3 (vaccinia virus phosphatase VH1-related) [Source:MGI Symbol;Acc:MGI:1919599]
DUSP4	ENSMUSG00000031530	61.5628	-2.3011	-1.20233	0.441154	-2.72541	0.0064221	2.19232	0.0137304	97.2836	75.0615	43.1104	30.7959	8	35274451	35287048	1	319520	protein_coding	dual specificity phosphatase 4 [Source:MGI Symbol;Acc:MGI:2442191]
DUSP5	ENSMUSG00000034765	74.972	-6.80343	-2.76626	0.518868	-5.33134	9.74902e-08	7.01104	4.17779e-07	112.04	148.094	13.0637	26.6898	19	53517540	53530862	1	240672	protein_coding	dual specificity phosphatase 5 [Source:MGI Symbol;Acc:MGI:2685183]
DUSP6	ENSMUSG00000019960	329.899	-6.86595	-2.77946	0.28156	-9.87164	5.52553e-23	22.2576	8.23626e-22	535.606	618.074	94.059	71.8572	10	99099093	99103351	1	67603	protein_coding	dual specificity phosphatase 6 [Source:MGI Symbol;Acc:MGI:1914853]
E2F1	ENSMUSG00000027490	175.51	-2.11448	-1.0803	0.298194	-3.62281	0.000291417	3.53549	0.000809782	230.092	248.176	129.331	94.4409	2	154401327	154411812	-1	13555	protein_coding	E2F transcription factor 1 [Source:MGI Symbol;Acc:MGI:101941]
E2F5	ENSMUSG00000027552	104.623	2.00455	1.00328	0.351231	2.85646	0.00428399	2.36815	0.00949772	81.434	57.4795	135.863	143.714	3	14643701	14671369	1	13559	protein_coding	E2F transcription factor 5 [Source:MGI Symbol;Acc:MGI:105091]
EBF1	ENSMUSG00000057098	22.1059	-4.31654	-2.10988	0.750132	-2.81267	0.00491318	2.30864	0.0107712	33.3387	39.2213	11.7574	4.10613	11	44508144	44898918	1	13591	protein_coding	early B cell factor 1 [Source:MGI Symbol;Acc:MGI:95275]
EDIL3	ENSMUSG00000034488	336.696	-17.7078	-4.14632	0.534921	-7.75126	9.09843e-15	14.041	7.16301e-14	631.25	641.065	16.9829	57.4858	13	88969591	89471342	1	13612	protein_coding	EGF-like repeats and discoidin I-like domains 3 [Source:MGI Symbol;Acc:MGI:1329025]
EDNRB	ENSMUSG00000022122	99.9379	-5.02396	-2.32883	0.384151	-6.06227	1.34213e-09	8.87221	6.86298e-09	150.844	181.906	30.0466	36.9551	14	104052061	104081838	-1	13618	protein_coding	endothelin receptor type B [Source:MGI Symbol;Acc:MGI:102720]
EEF1A2	ENSMUSG00000016349	5324.99	-20.6409	-4.36743	0.401343	-10.882	1.40392e-27	26.8527	3.06616e-26	9880.29	10432.2	316.143	671.352	2	180789446	180798807	-1	13628	protein_coding	eukaryotic translation elongation factor 1 alpha 2 [Source:MGI Symbol;Acc:MGI:1096317]
EFEMP1	ENSMUSG00000020467	54.2254	-4.04697	-2.01684	0.494671	-4.07714	4.55934e-05	4.3411	0.00014255	88.539	86.5574	27.4339	14.3714	11	28803204	28876743	1	216616	protein_coding	epidermal growth factor-containing fibulin-like extracellular matrix protein 1 [Source:MGI Symbol;Acc:MGI:1339998]
EFNA2	ENSMUSG00000003070	24.9816	-28.8671	-4.85136	1.16467	-4.16542	3.10778e-05	4.50755	9.94789e-05	46.4556	49.3647	0	4.10613	10	80015316	80025844	1	13637	protein_coding	ephrin A2 [Source:MGI Symbol;Acc:MGI:102707]
EFNA3	ENSMUSG00000028039	135.566	-32.6531	-5.02915	0.534591	-9.40746	5.08276e-21	20.2939	6.36661e-20	256.326	269.139	6.53187	10.2653	3	89221206	89230272	-1	13638	protein_coding	ephrin A3 [Source:MGI Symbol;Acc:MGI:106644]
EFNB3	ENSMUSG00000003934	411.791	-24.4398	-4.61116	0.4469	-10.3181	5.83614e-25	24.2339	1.03768e-23	778.268	801.332	18.2892	49.2735	11	69444918	69451031	-1	13643	protein_coding	ephrin B3 [Source:MGI Symbol;Acc:MGI:109196]
EFS	ENSMUSG00000022203	45.5725	-7.52828	-2.91232	0.580168	-5.01979	5.1729e-07	6.28627	2.05161e-06	74.8755	85.2049	7.83825	14.3714	14	55153992	55163583	-1	13644	protein_coding	embryonal Fyn-associated substrate [Source:MGI Symbol;Acc:MGI:105311]
EGFL6	ENSMUSG00000000402	11.9689	-8.54987	-3.0959	1.14611	-2.70122	0.00690857	2.16061	0.0146588	26.2338	16.2295	1.30637	4.10613	X	165306003	165368716	-1	54156	protein_coding	EGF-like-domain, multiple 6 [Source:MGI Symbol;Acc:MGI:1858599]
EGFL7	ENSMUSG00000026921	101.998	-3.3296	-1.73535	0.330151	-5.25623	1.47041e-07	6.83256	6.21045e-07	156.856	156.885	47.0295	47.2205	2	26470026	26483132	1	353156	protein_coding	EGF-like domain 7 [Source:MGI Symbol;Acc:MGI:2449923]
EGR1	ENSMUSG00000038418	2089.84	-23.8508	-4.57597	0.487773	-9.38135	6.51341e-21	20.1862	8.11319e-20	3501.66	4518.56	92.7526	246.368	18	34992876	34998037	1	13653	protein_coding	early growth response 1 [Source:MGI Symbol;Acc:MGI:95295]
EGR2	ENSMUSG00000037868	91.2412	-112.911	-6.81904	1.07255	-6.3578	2.04663e-10	9.68896	1.12295e-09	168.88	192.725	1.30637	2.05306	10	67371305	67378018	1	13654	protein_coding	early growth response 2 [Source:MGI Symbol;Acc:MGI:95296]
EGR3	ENSMUSG00000033730	639.763	-19.7832	-4.3062	0.607575	-7.08752	1.36538e-12	11.8647	8.94602e-12	1106.19	1327.44	24.8211	100.6	14	70314652	70320063	1	13655	protein_coding	early growth response 3 [Source:MGI Symbol;Acc:MGI:1306780]
EHMT2	ENSMUSG00000013787	1388.81	-2.74667	-1.45769	0.163911	-8.89314	5.94035e-19	18.2262	6.37403e-18	1973	2100.37	755.085	726.784	17	35117445	35133028	1	110147	protein_coding	euchromatic histone lysine N-methyltransferase 2 [Source:MGI Symbol;Acc:MGI:2148922]
EIF2AK2	ENSMUSG00000024079	80.0849	2.52523	1.33641	0.42328	3.15728	0.00159246	2.79793	0.00385496	56.2933	34.4877	122.799	106.759	17	79159993	79190002	-1	19106	protein_coding	eukaryotic translation initiation factor 2-alpha kinase 2 [Source:MGI Symbol;Acc:MGI:1353449]
EIF3A	ENSMUSG00000024991	2756.06	2.25985	1.17622	0.164205	7.16316	7.88363e-13	12.1033	5.29532e-12	1679.51	1703.42	4048.46	3592.86	19	60749555	60779096	-1	13669	protein_coding	eukaryotic translation initiation factor 3, subunit A [Source:MGI Symbol;Acc:MGI:95301]
EIF3E	ENSMUSG00000022336	1847.53	4.18919	2.06667	0.162618	12.7088	5.286e-37	36.2769	2.50134e-35	731.266	693.135	3107.87	2857.86	15	43113454	43146115	-1	16341	protein_coding	eukaryotic translation initiation factor 3, subunit E [Source:MGI Symbol;Acc:MGI:99257]
EIF3F	ENSMUSG00000031029	3181.81	2.90952	1.54078	0.178091	8.65164	5.07646e-18	17.2944	5.05583e-17	1677.87	1578.32	5085.72	4385.34	7	108533624	108542158	1	66085	protein_coding	eukaryotic translation initiation factor 3, subunit F [Source:MGI Symbol;Acc:MGI:1913335]
EIF3H	ENSMUSG00000022312	3489.46	3.53895	1.82332	0.187305	9.73452	2.14835e-22	21.6679	3.01393e-21	1616.11	1457.95	5024.32	5859.44	15	51649954	51728919	-1	68135	protein_coding	eukaryotic translation initiation factor 3, subunit H [Source:MGI Symbol;Acc:MGI:1915385]
EIF3I	ENSMUSG00000028798	1325.87	2.24258	1.16516	0.164125	7.09922	1.25467e-12	11.9015	8.23873e-12	847.679	787.131	1781.9	1886.77	4	129485753	129494441	-1	54709	protein_coding	eukaryotic translation initiation factor 3, subunit I [Source:MGI Symbol;Acc:MGI:1860763]
EIF4B	ENSMUSG00000058655	4560.64	3.07036	1.61841	0.166651	9.71138	2.69671e-22	21.5692	3.75378e-21	2257.2	2225.47	7337.91	6421.98	15	101982208	102005608	1	75705	protein_coding	eukaryotic translation initiation factor 4B [Source:MGI Symbol;Acc:MGI:95304]
EIF4EBP1	ENSMUSG00000031490	156.693	3.90523	1.96541	0.314995	6.23948	4.39037e-10	9.3575	2.35064e-09	68.3171	58.832	214.245	285.376	8	27750357	27766702	1	13685	protein_coding	eukaryotic translation initiation factor 4E binding protein 1 [Source:MGI Symbol;Acc:MGI:103267]
ELF3	ENSMUSG00000003051	68.6741	4.33164	2.11491	0.697926	3.03028	0.00244325	2.61203	0.00570601	38.2576	12.8484	75.7697	147.821	1	135181313	135186306	-1	13710	protein_coding	E74-like factor 3 [Source:MGI Symbol;Acc:MGI:1101781]
ELF4	ENSMUSG00000031103	57.6974	2.648	1.4049	0.401633	3.49798	0.000468791	3.32902	0.00125396	34.9784	28.4016	91.4462	75.9633	X	47499923	47552009	-1	56501	protein_coding	E74-like factor 4 (ets domain transcription factor) [Source:MGI Symbol;Acc:MGI:1928377]
ELK1	ENSMUSG00000009406	212.672	-2.48354	-1.3124	0.270987	-4.84302	1.27883e-06	5.89319	4.83502e-06	292.944	315.123	135.863	106.759	X	20799634	20816847	-1	13712	protein_coding	ELK1, member of ETS oncogene family [Source:MGI Symbol;Acc:MGI:101833]
ELMO1	ENSMUSG00000041112	384.18	-20.3583	-4.34755	0.531757	-8.17582	2.93849e-16	15.5319	2.55522e-15	702.846	759.406	16.9829	57.4858	13	20274766	20792523	1	140580	protein_coding	engulfment and cell motility 1 [Source:MGI Symbol;Acc:MGI:2153044]
ELMO2	ENSMUSG00000017670	913.986	-2.27841	-1.18803	0.206426	-5.75522	8.65301e-09	8.06283	4.08472e-08	1246.1	1292.27	501.648	615.919	2	165129951	165168399	-1	140579	protein_coding	engulfment and cell motility 2 [Source:MGI Symbol;Acc:MGI:2153045]
ELN	ENSMUSG00000029675	53.832	-10.6153	-3.40807	0.689413	-4.94344	7.67572e-07	6.11488	2.97951e-06	128.436	68.9754	11.7574	6.15919	5	134731447	134776177	-1	13717	protein_coding	elastin [Source:MGI Symbol;Acc:MGI:95317]
EMC10	ENSMUSG00000008140	1339.73	-2.01237	-1.0089	0.166883	-6.04553	1.48916e-09	8.82706	7.58662e-09	1774.06	1804.18	846.531	934.144	7	44139361	44145953	-1	69683	protein_coding	ER membrane protein complex subunit 10 [Source:MGI Symbol;Acc:MGI:1916933]
EMP1	ENSMUSG00000030208	200.833	5.06732	2.34122	0.70588	3.31674	0.000910743	3.0406	0.00231038	79.2478	52.7459	129.331	542.009	6	135339543	135360171	1	13730	protein_coding	epithelial membrane protein 1 [Source:MGI Symbol;Acc:MGI:107941]
EMX2	ENSMUSG00000043969	43.64	-8.82417	-3.14146	0.813431	-3.86199	0.000112469	3.94897	0.000332627	65.5844	89.9385	2.61275	16.4245	19	59446804	59453789	1	13797	protein_coding	empty spiracles homeobox 2 [Source:MGI Symbol;Acc:MGI:95388]
ENG	ENSMUSG00000026814	110.334	-32.8955	-5.03982	0.597088	-8.44066	3.15547e-17	16.5009	2.93662e-16	217.522	209.631	3.91912	10.2653	2	32536607	32572681	1	13805	protein_coding	endoglin [Source:MGI Symbol;Acc:MGI:95392]
ENKUR	ENSMUSG00000026679	10.0615	-23.1518	-4.53305	1.59075	-2.84963	0.00437702	2.35882	0.00968597	18.5823	19.6107	0	2.05306	2	21185542	21210176	-1	71233	protein_coding	enkurin, TRPC channel interacting protein [Source:MGI Symbol;Acc:MGI:1918483]
ENPP2	ENSMUSG00000022425	882.281	-10.6083	-3.40712	0.598226	-5.69536	1.23109e-08	7.90971	5.72409e-08	1564.73	1658.11	64.0124	242.261	15	54702297	54816288	-1	18606	protein_coding	ectonucleotide pyrophosphatase/phosphodiesterase 2 [Source:MGI Symbol;Acc:MGI:1321390]
ENTPD1	ENSMUSG00000048120	1056.61	6.09872	2.60851	0.170471	15.3018	7.44281e-53	52.1283	1.51283e-50	310.433	284.693	1832.84	1798.48	19	40600810	40730046	1	12495	protein_coding	ectonucleoside triphosphate diphosphohydrolase 1 [Source:MGI Symbol;Acc:MGI:102805]
EPAS1	ENSMUSG00000024140	657.342	-15.3117	-3.93656	0.266132	-14.7918	1.65523e-49	48.7811	2.57453e-47	1293.11	1172.58	69.2379	94.4409	17	87061128	87140838	1	13819	protein_coding	endothelial PAS domain protein 1 [Source:MGI Symbol;Acc:MGI:109169]
EPHA1	ENSMUSG00000029859	71.9289	2.59743	1.37708	0.427172	3.22372	0.00126537	2.89778	0.00312059	49.1883	30.4303	99.2845	108.812	6	42335421	42350202	-1	13835	protein_coding	Eph receptor A1 [Source:MGI Symbol;Acc:MGI:107381]
EPHA2	ENSMUSG00000006445	653.131	4.97362	2.3143	0.220845	10.4793	1.0755e-25	24.9684	2.04653e-24	241.023	196.107	1136.55	1038.85	4	141028551	141056695	1	13836	protein_coding	Eph receptor A2 [Source:MGI Symbol;Acc:MGI:95278]
EPHA3	ENSMUSG00000052504	11.2272	-74.6584	-6.22223	1.69333	-3.67456	0.000238258	3.62295	0.00067209	27.3268	17.582	0	0	16	63363897	63684538	-1	13837	protein_coding	Eph receptor A3 [Source:MGI Symbol;Acc:MGI:99612]
EPHA4	ENSMUSG00000026235	511.266	-15.8086	-3.98264	0.382167	-10.4212	1.98403e-25	24.7025	3.67374e-24	935.124	985.266	40.4976	84.1756	1	77343822	77491725	-1	13838	protein_coding	Eph receptor A4 [Source:MGI Symbol;Acc:MGI:98277]
EPHA8	ENSMUSG00000028661	35.7243	-44.6101	-5.4793	1.12911	-4.85274	1.21766e-06	5.91447	4.62231e-06	69.9567	70.3279	2.61275	0	4	136656730	136684127	-1	13842	protein_coding	Eph receptor A8 [Source:MGI Symbol;Acc:MGI:109378]
EPHB1	ENSMUSG00000032537	189.412	-26.1712	-4.70991	0.460798	-10.2212	1.59355e-24	23.7976	2.70948e-23	340.492	387.479	9.14462	20.5306	9	101799327	102231892	-1	270190	protein_coding	Eph receptor B1 [Source:MGI Symbol;Acc:MGI:1096337]
EPHB2	ENSMUSG00000028664	169.813	-2.20502	-1.14079	0.291733	-3.91041	9.21397e-05	4.03555	0.000276342	218.615	247.5	94.059	119.078	4	136374850	136563299	-1	13844	protein_coding	Eph receptor B2 [Source:MGI Symbol;Acc:MGI:99611]
EPHB3	ENSMUSG00000005958	255.038	-2.05465	-1.03889	0.228768	-4.54124	5.59239e-06	5.2524	1.97106e-05	333.387	352.316	161.99	172.457	16	21023505	21042055	1	13845	protein_coding	Eph receptor B3 [Source:MGI Symbol;Acc:MGI:104770]
EPHB6	ENSMUSG00000029869	883.758	-12.1252	-3.59994	0.27637	-13.0258	8.7276e-39	38.0591	4.77402e-37	1646.17	1616.19	108.429	164.245	6	41582416	41597443	1	13848	protein_coding	Eph receptor B6 [Source:MGI Symbol;Acc:MGI:1096338]
EPOR	ENSMUSG00000006235	35.9358	-3.49119	-1.80372	0.530493	-3.40009	0.000673647	3.17157	0.00174935	59.5725	52.0697	15.6765	16.4245	9	21870193	21874802	-1	13857	protein_coding	erythropoietin receptor [Source:MGI Symbol;Acc:MGI:95408]
EPS8	ENSMUSG00000015766	76.7589	-9.68806	-3.27621	0.554538	-5.90799	3.46305e-09	8.46054	1.70596e-08	136.634	139.979	7.83825	22.5837	6	137454243	137631874	-1	13860	protein_coding	epidermal growth factor receptor pathway substrate 8 [Source:MGI Symbol;Acc:MGI:104684]
ERBB2	ENSMUSG00000062312	112.491	2.97056	1.57074	0.368307	4.26475	2.00124e-05	4.6987	6.55129e-05	66.131	47.3361	190.731	145.767	11	98303296	98328542	1	13866	protein_coding	erb-b2 receptor tyrosine kinase 2 [Source:MGI Symbol;Acc:MGI:95410]
ERBB3	ENSMUSG00000018166	48.8561	-12.9189	-3.69142	0.633	-5.83162	5.48923e-09	8.26049	2.64866e-08	92.9113	89.2623	9.14462	4.10613	10	128403392	128425521	-1	13867	protein_coding	erb-b2 receptor tyrosine kinase 3 [Source:MGI Symbol;Acc:MGI:95411]
ERC1	ENSMUSG00000030172	155.319	-2.08906	-1.06285	0.303499	-3.50201	0.000461769	3.33558	0.00123722	191.288	229.918	109.735	90.3348	6	119547757	119825128	-1	111173	protein_coding	ELKS/RAB6-interacting/CAST family member 1 [Source:MGI Symbol;Acc:MGI:2151013]
ERG	ENSMUSG00000040732	17.0276	-40.3303	-5.33379	1.50675	-3.53994	0.000400222	3.3977	0.00108581	32.2457	33.8115	0	2.05306	16	95160028	95387452	-1	13876	protein_coding	ETS transcription factor [Source:MGI Symbol;Acc:MGI:95415]
ESAM	ENSMUSG00000001946	62.0466	-17.8983	-4.16175	0.640011	-6.50262	7.89342e-11	10.1027	4.47227e-10	122.424	111.578	3.91912	10.2653	9	37439374	37449615	1	69524	protein_coding	endothelial cell-specific adhesion molecule [Source:MGI Symbol;Acc:MGI:1916774]
ESR1	ENSMUSG00000019768	4.89801	-32.5625	-5.02514	1.94062	-2.58946	0.00961274	2.01715	0.0197795	11.4773	8.11475	0	0	10	4561593	4955614	1	13982	protein_coding	estrogen receptor 1 (alpha) [Source:MGI Symbol;Acc:MGI:1352467]
ETS1	ENSMUSG00000032035	51.0279	-14.4902	-3.85701	0.655771	-5.88164	4.0621e-09	8.39125	1.98684e-08	97.2836	92.6434	3.91912	10.2653	9	32547517	32669116	1	23871	protein_coding	E26 avian leukemia oncogene 1, 5' domain [Source:MGI Symbol;Acc:MGI:95455]
ETV1	ENSMUSG00000004151	284.497	-4.85782	-2.28031	0.275126	-8.28824	1.14933e-16	15.9396	1.02637e-15	424.659	518.668	94.059	100.6	12	38829379	38920483	1	14009	protein_coding	ets variant 1 [Source:MGI Symbol;Acc:MGI:99254]
ETV4	ENSMUSG00000017724	42.6574	-6.18293	-2.62829	0.632188	-4.15745	3.21819e-05	4.49239	0.000102756	75.9686	69.6516	6.53187	18.4776	11	101660568	101676197	-1	18612	protein_coding	ets variant 4 [Source:MGI Symbol;Acc:MGI:99423]
EZH2	ENSMUSG00000029687	99.132	2.42952	1.28067	0.307531	4.16435	3.12236e-05	4.50552	9.98922e-05	54.1071	61.5369	137.169	143.714	6	47507073	47572275	-1	14056	protein_coding	enhancer of zeste 2 polycomb repressive complex 2 subunit [Source:MGI Symbol;Acc:MGI:107940]
EZR	ENSMUSG00000052397	2824.43	3.62536	1.85812	0.169178	10.9832	4.60095e-28	27.3372	1.05509e-26	1184.35	1259.14	4688.58	4165.67	17	7005440	7050183	-1	22350	protein_coding	ezrin [Source:MGI Symbol;Acc:MGI:98931]
F2R	ENSMUSG00000048376	297.334	3.28456	1.7157	0.241624	7.10071	1.2412e-12	11.9062	8.15628e-12	149.751	127.131	425.878	486.576	13	95738311	95754995	-1	14062	protein_coding	coagulation factor II (thrombin) receptor [Source:MGI Symbol;Acc:MGI:101802]
F3	ENSMUSG00000028128	125.27	-4.88851	-2.28939	0.351378	-6.51548	7.24591e-11	10.1399	4.12107e-10	208.231	206.25	35.2721	51.3266	3	121517186	121528697	1	14066	protein_coding	coagulation factor III [Source:MGI Symbol;Acc:MGI:88381]
FA2H	ENSMUSG00000033579	124.931	-34.6097	-5.11311	2.08011	-2.45809	0.0139677	1.85488	0.0276494	248.674	236.68	0	14.3714	8	112071767	112120456	-1	338521	protein_coding	fatty acid 2-hydroxylase [Source:MGI Symbol;Acc:MGI:2443327]
FAAH	ENSMUSG00000034171	445.013	-21.4244	-4.42118	0.40591	-10.892	1.25818e-27	26.9003	2.76815e-26	838.934	858.811	24.8211	57.4858	4	115824342	115875123	-1	14073	protein_coding	fatty acid amide hydrolase [Source:MGI Symbol;Acc:MGI:109609]
FABP5	ENSMUSG00000027533	81206.5	7.17243	2.84246	0.215938	13.1633	1.42705e-39	38.8456	8.45217e-38	21929.8	17815.9	130696	154384	3	10077608	10081667	1	16592	protein_coding	fatty acid binding protein 5, epidermal [Source:MGI Symbol;Acc:MGI:101790]
FABP7	ENSMUSG00000019874	72.6811	-9.56749	-3.25814	0.483821	-6.73418	1.64852e-11	10.7829	9.92575e-11	136.088	126.455	11.7574	16.4245	10	57660977	57664546	1	12140	protein_coding	fatty acid binding protein 7, brain [Source:MGI Symbol;Acc:MGI:101916]
FADD	ENSMUSG00000031077	90.1735	3.84243	1.94202	0.388772	4.99526	5.87568e-07	6.23094	2.31698e-06	44.2695	29.7541	130.637	156.033	7	144131055	144136200	-1	14082	protein_coding	Fas (TNFRSF6)-associated via death domain [Source:MGI Symbol;Acc:MGI:109324]
FAF1	ENSMUSG00000010517	866.754	3.51031	1.8116	0.170986	10.595	3.14215e-26	25.5028	6.21036e-25	389.681	379.365	1400.43	1297.54	4	109533785	109821157	1	14084	protein_coding	Fas-associated factor 1 [Source:MGI Symbol;Acc:MGI:109419]
FAM107A	ENSMUSG00000021750	1117.83	-20.7474	-4.37486	0.373443	-11.7149	1.06895e-31	30.971	3.28528e-30	2042.41	2220.06	69.2379	139.608	14	14151750	14173499	1	268709	protein_coding	family with sequence similarity 107, member A [Source:MGI Symbol;Acc:MGI:3041256]
FAM114A1	ENSMUSG00000029185	657.487	5.33528	2.41556	0.282008	8.56559	1.07525e-17	16.9685	1.04075e-16	247.581	167.029	1116.95	1098.39	5	65127414	65199229	1	68303	protein_coding	family with sequence similarity 114, member A1 [Source:MGI Symbol;Acc:MGI:1915553]
FAP	ENSMUSG00000000392	9.3922	-21.499	-4.4262	1.63	-2.71546	0.00661844	2.17924	0.0141017	21.3149	14.2008	0	2.05306	2	62331287	62404419	-1	14089	protein_coding	fibroblast activation protein [Source:MGI Symbol;Acc:MGI:109608]
FAS	ENSMUSG00000024778	369.694	4.99696	2.32105	0.26661	8.70578	3.15397e-18	17.5011	3.20358e-17	132.262	113.607	536.92	695.988	19	34268066	34305172	1	14102	protein_coding	Fas (TNF receptor superfamily member 6) [Source:MGI Symbol;Acc:MGI:95484]
FAT1	ENSMUSG00000070047	3064.08	3.27233	1.71032	0.219856	7.77927	7.29448e-15	14.137	5.78609e-14	1413.89	1455.92	5309.11	4077.38	8	45388484	45505294	1	14107	protein_coding	FAT atypical cadherin 1 [Source:MGI Symbol;Acc:MGI:109168]
FBLIM1	ENSMUSG00000006219	270.882	13.1981	3.72225	0.281292	13.2327	5.68205e-40	39.2455	3.48065e-38	36.0714	40.5738	555.209	451.674	4	141303373	141333407	-1	74202	protein_coding	filamin binding LIM protein 1 [Source:MGI Symbol;Acc:MGI:1921452]
FBLN2	ENSMUSG00000064080	40.6142	-7.7992	-2.96333	0.646238	-4.5855	4.52897e-06	5.344	1.61277e-05	70.5032	72.3565	5.2255	14.3714	6	91189437	91249522	1	14115	protein_coding	fibulin 2 [Source:MGI Symbol;Acc:MGI:95488]
FBXL16	ENSMUSG00000025738	3767.76	-18.6206	-4.21883	0.434834	-9.70215	2.95216e-22	21.5299	4.08709e-21	6977.64	7322.21	231.228	539.956	17	26028059	26040229	1	214931	protein_coding	F-box and leucine-rich repeat protein 16 [Source:MGI Symbol;Acc:MGI:2448488]
FBXL19	ENSMUSG00000030811	444.863	-4.52583	-2.17818	0.213913	-10.1825	2.37263e-24	23.6248	3.9849e-23	719.789	736.414	152.846	170.404	7	127343715	127368655	1	233902	protein_coding	F-box and leucine-rich repeat protein 19 [Source:MGI Symbol;Acc:MGI:3039600]
FBXL2	ENSMUSG00000032507	243.96	-2.67255	-1.41822	0.377623	-3.75564	0.000172899	3.76221	0.00049801	343.772	368.545	171.135	92.3878	9	113792705	113875259	-1	72179	protein_coding	F-box and leucine-rich repeat protein 2 [Source:MGI Symbol;Acc:MGI:1919429]
FBXO2	ENSMUSG00000041556	413.65	-25.0494	-4.64671	0.471925	-9.84628	7.1131e-23	22.1479	1.0515e-21	826.91	761.434	16.9829	49.2735	4	148245078	148250881	1	230904	protein_coding	F-box protein 2 [Source:MGI Symbol;Acc:MGI:2446216]
FBXO41	ENSMUSG00000047013	555.8	-36.1292	-5.17509	0.318539	-16.2464	2.37004e-59	58.6252	8.65161e-57	1070.67	1090.76	24.8211	36.9551	6	85446556	85479976	-1	330369	protein_coding	F-box protein 41 [Source:MGI Symbol;Acc:MGI:1261912]
FBXO44	ENSMUSG00000029001	416.936	-19.4369	-4.28072	0.313899	-13.6373	2.40439e-42	41.619	1.79197e-40	774.989	808.77	32.6594	51.3266	4	148237257	148244939	-1	230903	protein_coding	F-box protein 44 [Source:MGI Symbol;Acc:MGI:1354744]
FBXW7	ENSMUSG00000028086	733.81	-5.536	-2.46884	0.203429	-12.1362	6.79316e-34	33.1679	2.51052e-32	1186.53	1298.36	214.245	236.102	3	84722575	84886505	1	50754	protein_coding	F-box and WD-40 domain protein 7 [Source:MGI Symbol;Acc:MGI:1354695]
FCER1G	ENSMUSG00000058715	20.6853	-4.29316	-2.10204	0.711614	-2.9539	0.00313784	2.50337	0.00716218	34.9784	32.459	9.14462	6.15919	1	171057141	171061934	-1	14127	protein_coding	Fc receptor, IgE, high affinity I, gamma polypeptide [Source:MGI Symbol;Acc:MGI:95496]
FCGR2B	ENSMUSG00000026656	13.236	-3.86668	-1.9511	0.876165	-2.22686	0.0259568	1.58575	0.0478057	24.0476	18.2582	6.53187	4.10613	1	170786186	170804116	-1	14130	protein_coding	Fc receptor, IgG, low affinity IIb [Source:MGI Symbol;Acc:MGI:95499]
FERMT3	ENSMUSG00000024965	22.8736	-7.13591	-2.8351	0.763895	-3.71137	0.000206139	3.68584	0.000586483	44.2695	35.8402	5.2255	6.15919	19	6976326	6996837	-1	108101	protein_coding	fermitin family member 3 [Source:MGI Symbol;Acc:MGI:2147790]
FES	ENSMUSG00000053158	18.7121	-4.88384	-2.28802	0.768153	-2.9786	0.00289572	2.53824	0.00666012	34.4318	27.7254	6.53187	6.15919	7	80027504	80037694	-1	14159	protein_coding	feline sarcoma oncogene [Source:MGI Symbol;Acc:MGI:95514]
FGD1	ENSMUSG00000025265	78.5259	-2.70344	-1.43479	0.357134	-4.01752	5.88131e-05	4.23053	0.000181471	114.226	114.959	41.804	43.1143	X	149829146	149872517	1	14163	protein_coding	FYVE, RhoGEF and PH domain containing 1 [Source:MGI Symbol;Acc:MGI:104566]
FGD3	ENSMUSG00000037946	50.0726	-2.70705	-1.43672	0.517596	-2.77576	0.00550728	2.25906	0.0119549	72.6894	72.3565	18.2892	36.9551	13	49415030	49473787	-1	30938	protein_coding	FYVE, RhoGEF and PH domain containing 3 [Source:MGI Symbol;Acc:MGI:1353657]
FGF10	ENSMUSG00000021732	24.1913	-8.91507	-3.15625	0.791028	-3.99005	6.60581e-05	4.18007	0.000202395	39.3506	47.3361	3.91912	6.15919	13	118806327	118928651	1	14165	protein_coding	fibroblast growth factor 10 [Source:MGI Symbol;Acc:MGI:1099809]
FGF13	ENSMUSG00000031137	379.285	-20.1505	-4.33274	0.325565	-13.3084	2.06851e-40	39.6843	1.3167e-38	694.648	748.586	28.7402	45.1674	X	58107505	58613431	-1	14168	protein_coding	fibroblast growth factor 13 [Source:MGI Symbol;Acc:MGI:109178]
FGF5	ENSMUSG00000029337	10.835	-24.9789	-4.64264	1.59677	-2.90752	0.00364303	2.43854	0.00821001	16.9426	24.3443	0	2.05306	5	98402043	98424889	1	14176	protein_coding	fibroblast growth factor 5 [Source:MGI Symbol;Acc:MGI:95519]
FGF9	ENSMUSG00000021974	68.7644	-11.2326	-3.48961	0.509565	-6.84822	7.47732e-12	11.1263	4.62792e-11	125.157	127.131	10.451	12.3184	14	58308004	58350177	1	14180	protein_coding	fibroblast growth factor 9 [Source:MGI Symbol;Acc:MGI:104723]
FGFR2	ENSMUSG00000030849	1453.53	3.29644	1.72091	0.186837	9.21078	3.23771e-20	19.4898	3.84038e-19	726.347	626.865	2317.51	2143.4	7	129764181	132725079	-1	14183	protein_coding	fibroblast growth factor receptor 2 [Source:MGI Symbol;Acc:MGI:95523]
FGFR3	ENSMUSG00000054252	1849.87	2.25158	1.17094	0.188519	6.21126	5.25622e-10	9.27933	2.79483e-09	1193.09	1083.32	2753.84	2369.23	5	33879018	33894412	1	14184	protein_coding	fibroblast growth factor receptor 3 [Source:MGI Symbol;Acc:MGI:95524]
FHIT	ENSMUSG00000060579	55.0406	4.55739	2.18821	0.429754	5.09177	3.54727e-07	6.45011	1.4352e-06	22.408	16.9057	82.3016	98.547	14	11307738	12919681	1	14198	protein_coding	fragile histidine triad gene [Source:MGI Symbol;Acc:MGI:1277947]
FHL2	ENSMUSG00000008136	210.175	-18.9082	-4.24094	1.2942	-3.27688	0.00104962	2.97897	0.00263059	408.263	389.508	3.91912	39.0082	1	43162234	43236144	-1	14200	protein_coding	four and a half LIM domains 2 [Source:MGI Symbol;Acc:MGI:1338762]
FIGN	ENSMUSG00000075324	234.676	5.58462	2.48146	0.261987	9.47168	2.75384e-21	20.5601	3.53357e-20	77.6082	64.918	424.572	371.604	2	63801851	63928382	-1	60344	protein_coding	fidgetin [Source:MGI Symbol;Acc:MGI:1890647]
FLOT1	ENSMUSG00000059714	1028.14	-2.43769	-1.28551	0.211566	-6.07618	1.23078e-09	8.90982	6.3298e-09	1440.12	1473.5	531.695	667.246	17	36134122	36143683	1	14251	protein_coding	flotillin 1 [Source:MGI Symbol;Acc:MGI:1100500]
FLRT2	ENSMUSG00000047414	969.553	2.94921	1.56033	0.222494	7.01291	2.33404e-12	11.6319	1.49799e-11	494.069	488.914	1626.44	1268.79	12	95659000	95751989	1	399558	protein_coding	fibronectin leucine rich transmembrane protein 2 [Source:MGI Symbol;Acc:MGI:3603594]
FLT1	ENSMUSG00000029648	174.675	-27.4533	-4.77891	0.472488	-10.1144	4.77165e-24	23.3213	7.75914e-23	326.829	345.553	7.83825	18.4776	5	147498414	147662821	-1	14254	protein_coding	FMS-like tyrosine kinase 1 [Source:MGI Symbol;Acc:MGI:95558]
FLT4	ENSMUSG00000020357	17.3718	-19.4283	-4.28009	1.22358	-3.49799	0.000468775	3.32904	0.00125396	32.2457	33.1352	0	4.10613	11	49500090	49543566	1	14257	protein_coding	FMS-like tyrosine kinase 4 [Source:MGI Symbol;Acc:MGI:95561]
FMN2	ENSMUSG00000028354	265.945	-8.36276	-3.06398	0.291273	-10.5193	7.04283e-26	25.1523	1.35312e-24	488.604	459.836	49.6422	65.698	1	174329391	174650295	1	54418	protein_coding	formin 2 [Source:MGI Symbol;Acc:MGI:1859252]
FN1	ENSMUSG00000026193	233.661	-10.7711	-3.4291	0.493795	-6.94438	3.80139e-12	11.4201	2.39843e-11	469.475	383.422	22.2084	59.5388	1	71624679	71692359	-1	14268	protein_coding	fibronectin 1 [Source:MGI Symbol;Acc:MGI:95566]
FNDC3B	ENSMUSG00000039286	221.529	2.34425	1.22913	0.27127	4.531	5.87043e-06	5.23133	2.06539e-05	140.46	125.102	347.496	273.057	3	27470311	27765456	-1	72007	protein_coding	fibronectin type III domain containing 3B [Source:MGI Symbol;Acc:MGI:1919257]
FOLR1	ENSMUSG00000001827	766.255	2.63963	1.40034	0.309188	4.52907	5.92426e-06	5.22737	2.08269e-05	490.79	350.287	936.671	1287.27	7	101507538	101519995	-1	14275	protein_coding	folate receptor 1 (adult) [Source:MGI Symbol;Acc:MGI:95568]
FOS	ENSMUSG00000021250	325.924	-25.5083	-4.6729	0.390833	-11.9562	6.02246e-33	32.2202	2.0756e-31	563.479	689.078	18.2892	32.849	12	85520664	85524047	1	14281	protein_coding	FBJ osteosarcoma oncogene [Source:MGI Symbol;Acc:MGI:95574]
FOSB	ENSMUSG00000003545	128.616	-25.2631	-4.65896	0.520488	-8.95114	3.51837e-19	18.4537	3.84441e-18	231.185	262.377	6.53187	14.3714	7	19036621	19043976	-1	14282	protein_coding	FBJ osteosarcoma oncogene B [Source:MGI Symbol;Acc:MGI:95575]
FOSL2	ENSMUSG00000029135	245.458	-2.45933	-1.29827	0.26497	-4.89968	9.59931e-07	6.01776	3.69015e-06	362.9	333.381	125.412	160.139	5	32293145	32315186	1	14284	protein_coding	fos-like antigen 2 [Source:MGI Symbol;Acc:MGI:102858]
FOXC1	ENSMUSG00000050295	24.2296	-4.1712	-2.06046	0.734042	-2.80701	0.0050004	2.301	0.0109436	36.0714	41.25	5.2255	14.3714	13	31990616	31996459	1	17300	protein_coding	forkhead box C1 [Source:MGI Symbol;Acc:MGI:1347466]
FOXD1	ENSMUSG00000078302	4.81234	-31.8507	-4.99325	2.11935	-2.35603	0.0184716	1.7335	0.0354261	4.37229	14.877	0	0	13	98490750	98495813	1	15229	protein_coding	forkhead box D1 [Source:MGI Symbol;Acc:MGI:1347463]
FOXF1	ENSMUSG00000042812	8.70988	-57.923	-5.85606	1.75485	-3.33707	0.000846681	3.07228	0.00216043	21.3149	13.5246	0	0	8	121811125	121814883	1	15227	protein_coding	forkhead box F1 [Source:MGI Symbol;Acc:MGI:1347470]
FOXF2	ENSMUSG00000038402	14.5381	-17.0258	-4.08965	1.21162	-3.37537	0.000737176	3.13243	0.00189861	28.4199	26.3729	1.30637	2.05306	13	31809799	31815386	1	14238	protein_coding	forkhead box F2 [Source:MGI Symbol;Acc:MGI:1347479]
FOXG1	ENSMUSG00000020950	204.579	-32.8354	-5.03718	0.478481	-10.5274	6.45643e-26	25.19	1.24715e-24	346.504	446.988	10.451	14.3714	12	49429443	49433644	1	15228	protein_coding	forkhead box G1 [Source:MGI Symbol;Acc:MGI:1347464]
FOXJ1	ENSMUSG00000034227	41.4881	-3.19986	-1.67801	0.5142	-3.26334	0.00110106	2.95819	0.00274783	66.131	59.5082	15.6765	24.6368	11	116221530	116226225	-1	15223	protein_coding	forkhead box J1 [Source:MGI Symbol;Acc:MGI:1347474]
FOXO6	ENSMUSG00000052135	112.562	-3.49607	-1.80573	0.37277	-4.84409	1.27192e-06	5.89554	4.81296e-06	156.856	192.049	41.804	59.5388	4	120124276	120144546	-1	329934	protein_coding	forkhead box O6 [Source:MGI Symbol;Acc:MGI:2676586]
FRAT1	ENSMUSG00000067199	84.8942	-2.33048	-1.22062	0.359949	-3.3911	0.00069612	3.15732	0.00180247	109.307	127.807	47.0295	55.4327	19	41818409	41821022	1	14296	protein_coding	frequently rearranged in advanced T cell lymphomas [Source:MGI Symbol;Acc:MGI:109450]
FRK	ENSMUSG00000019779	24.8991	4.86315	2.28189	0.685009	3.33119	0.00086477	3.0631	0.00220093	9.29113	7.43852	27.4339	55.4327	10	34359395	34487274	1	14302	protein_coding	fyn-related kinase [Source:MGI Symbol;Acc:MGI:103265]
FRMD5	ENSMUSG00000027238	127.957	-13.1194	-3.71363	0.412249	-9.00824	2.09399e-19	18.679	2.33075e-18	234.464	242.09	20.902	14.3714	2	121376010	121637568	-1	228564	protein_coding	FERM domain containing 5 [Source:MGI Symbol;Acc:MGI:2442557]
FSCN1	ENSMUSG00000029581	1130.08	-18.4827	-4.2081	0.585304	-7.1896	6.49802e-13	12.1872	4.396e-12	2057.71	2228.18	49.6422	184.776	5	142946098	142958940	1	14086	protein_coding	fascin actin-bundling protein 1 [Source:MGI Symbol;Acc:MGI:1352745]
FST	ENSMUSG00000021765	12.0925	-13.9748	-3.80475	1.24286	-3.06129	0.00220385	2.65682	0.00519234	24.0476	20.9631	1.30637	2.05306	13	114588826	114595487	-1	14313	protein_coding	follistatin [Source:MGI Symbol;Acc:MGI:95586]
FSTL1	ENSMUSG00000022816	1914.97	3.34179	1.74062	0.176658	9.85307	6.64833e-23	22.1773	9.84426e-22	934.578	829.733	3072.59	2822.96	16	37597235	37656876	1	14314	protein_coding	follistatin-like 1 [Source:MGI Symbol;Acc:MGI:102793]
FTO	ENSMUSG00000055932	1132.74	-2.15123	-1.10516	0.164509	-6.71796	1.84291e-11	10.7345	1.10285e-10	1498.6	1594.55	717.2	720.625	8	92040153	92395067	1	26383	protein_coding	fat mass and obesity associated [Source:MGI Symbol;Acc:MGI:1347093]
FUT9	ENSMUSG00000055373	274.662	-25.1181	-4.65066	0.458973	-10.1328	3.95359e-24	23.403	6.47439e-23	499.535	554.508	11.7574	32.849	4	25609332	25800244	-1	14348	protein_coding	fucosyltransferase 9 [Source:MGI Symbol;Acc:MGI:1330859]
FYN	ENSMUSG00000019843	522.535	-4.58304	-2.1963	0.217688	-10.0892	6.16535e-24	23.21	9.89943e-23	851.504	862.192	171.135	205.306	10	39244851	39441377	1	14360	protein_coding	Fyn proto-oncogene [Source:MGI Symbol;Acc:MGI:95602]
GABBR1	ENSMUSG00000024462	2814.17	-16.9731	-4.08518	0.397477	-10.2778	8.87528e-25	24.0518	1.54392e-23	5199.75	5427.42	202.488	427.037	17	37356858	37385959	1	54393	protein_coding	gamma-aminobutyric acid (GABA) B receptor, 1 [Source:MGI Symbol;Acc:MGI:1860139]
GAD1	ENSMUSG00000070880	1115.57	-21.2745	-4.41105	0.604356	-7.29877	2.90416e-13	12.537	2.03076e-12	2157.18	2102.4	40.4976	162.192	2	70383416	70432358	1	14415	protein_coding	glutamate decarboxylase 1 [Source:MGI Symbol;Acc:MGI:95632]
GADD45A	ENSMUSG00000036390	733.534	8.17103	3.03052	0.203025	14.9268	2.20491e-50	49.6566	3.61827e-48	167.24	152.152	1222.77	1391.98	6	67012080	67014441	-1	13197	protein_coding	growth arrest and DNA-damage-inducible 45 alpha [Source:MGI Symbol;Acc:MGI:107799]
GAL3ST1	ENSMUSG00000049721	47.474	-115.5	-6.85175	1.42381	-4.81226	1.49234e-06	5.82613	5.60905e-06	91.8182	96.0246	0	2.05306	11	3933636	3949326	1	53897	protein_coding	galactose-3-O-sulfotransferase 1 [Source:MGI Symbol;Acc:MGI:1858277]
GALNS	ENSMUSG00000015027	196.295	2.22021	1.1507	0.232885	4.94106	7.77003e-07	6.10958	3.01546e-06	124.064	119.693	270.42	271.004	8	123304981	123338202	-1	50917	protein_coding	galactosamine (N-acetyl)-6-sulfate sulfatase [Source:MGI Symbol;Acc:MGI:1355303]
GALNT1	ENSMUSG00000000420	454.989	2.01242	1.00893	0.197096	5.11897	3.07208e-07	6.51257	1.25115e-06	294.583	310.389	640.124	574.858	18	24338401	24419875	1	14423	protein_coding	polypeptide N-acetylgalactosaminyltransferase 1 [Source:MGI Symbol;Acc:MGI:894693]
GAP43	ENSMUSG00000047261	882.118	-25.1923	-4.65491	0.621693	-7.48748	7.02068e-14	13.1536	5.12986e-13	1509.53	1881.95	26.1275	110.865	16	42068805	42161014	-1	14432	protein_coding	growth associated protein 43 [Source:MGI Symbol;Acc:MGI:95639]
GAS2L1	ENSMUSG00000034201	368.794	-3.02146	-1.59525	0.221274	-7.20938	5.62074e-13	12.2502	3.81984e-12	541.618	565.328	171.135	197.094	11	5004132	5015327	-1	78926	protein_coding	growth arrest-specific 2 like 1 [Source:MGI Symbol;Acc:MGI:1926176]
GAS5	ENSMUSG00000053332	4992.28	4.60298	2.20257	0.193441	11.3863	4.8959e-30	29.3102	1.32486e-28	1903.59	1659.47	7586.12	8819.96	1	160861992	160866116	1	14455	lncRNA	growth arrest specific 5 [Source:MGI Symbol;Acc:MGI:95659]
GAS6	ENSMUSG00000031451	1418.46	2.07179	1.05088	0.160346	6.55379	5.60937e-11	10.2511	3.22413e-10	955.346	891.947	1958.26	1868.29	8	13515374	13544490	-1	14456	protein_coding	growth arrest specific 6 [Source:MGI Symbol;Acc:MGI:95660]
GATA3	ENSMUSG00000015619	48.7669	3.88247	1.95697	0.47783	4.09555	4.21167e-05	4.37555	0.000132491	24.0476	15.5533	69.2379	86.2287	2	9861889	9894845	-1	14462	protein_coding	GATA binding protein 3 [Source:MGI Symbol;Acc:MGI:95663]
GBA2	ENSMUSG00000028467	437.354	-5.20598	-2.38017	0.221795	-10.7314	7.25095e-27	26.1396	1.50987e-25	714.324	751.967	133.25	149.874	4	43566928	43578873	-1	230101	protein_coding	glucosidase beta 2 [Source:MGI Symbol;Acc:MGI:2654325]
GCNT2	ENSMUSG00000021360	98.441	-2.84647	-1.50918	0.346725	-4.35266	1.34497e-05	4.87129	4.49756e-05	137.727	152.828	45.7231	57.4858	13	41013230	41114368	1	14538	protein_coding	glucosaminyl (N-acetyl) transferase 2, I-branching enzyme [Source:MGI Symbol;Acc:MGI:1100870]
GDI1	ENSMUSG00000015291	3115.64	-3.24337	-1.69749	0.150615	-11.2704	1.83678e-29	28.7359	4.72726e-28	4710.6	4813.4	1421.34	1517.21	X	73348604	73355468	1	14567	protein_coding	guanosine diphosphate (GDP) dissociation inhibitor 1 [Source:MGI Symbol;Acc:MGI:99846]
GFAP	ENSMUSG00000020932	549.597	-9.93626	-3.3127	0.362295	-9.14367	6.03701e-20	19.2192	6.99831e-19	950.974	1043.42	70.5442	133.449	11	102778162	102791738	-1	14580	protein_coding	glial fibrillary acidic protein [Source:MGI Symbol;Acc:MGI:95697]
GIPC1	ENSMUSG00000019433	2575.21	4.09592	2.03419	0.164627	12.3563	4.50137e-35	34.3467	1.82163e-33	1069.57	951.455	4177.79	4102.02	8	84379306	84391323	1	67903	protein_coding	GIPC PDZ domain containing family, member 1 [Source:MGI Symbol;Acc:MGI:1926252]
GIT1	ENSMUSG00000011877	2145.95	-5.51464	-2.46327	0.157179	-15.6718	2.3593e-55	54.6272	5.78092e-53	3632.83	3632.03	641.43	677.511	11	77384388	77398612	1	216963	protein_coding	GIT ArfGAP 1 [Source:MGI Symbol;Acc:MGI:1927140]
GJA3	ENSMUSG00000048582	9796.47	8.49429	3.08649	0.214238	14.4068	4.68772e-47	46.329	5.58995e-45	2311.85	1815	18353.3	16705.8	14	57271917	57295557	-1	14611	protein_coding	gap junction protein, alpha 3 [Source:MGI Symbol;Acc:MGI:95714]
GJB1	ENSMUSG00000047797	53.8643	-67.4042	-6.07477	1.10028	-5.5211	3.36889e-08	7.47251	1.50423e-07	103.295	109.549	2.61275	0	X	100419984	100429235	1	14618	protein_coding	gap junction protein, beta 1 [Source:MGI Symbol;Acc:MGI:95719]
GJB2	ENSMUSG00000046352	32.0637	-4.81163	-2.26653	0.913739	-2.48049	0.01312	1.88206	0.0261102	55.7468	49.3647	2.61275	20.5306	14	57336057	57342159	-1	14619	protein_coding	gap junction protein, beta 2 [Source:MGI Symbol;Acc:MGI:95720]
GJB6	ENSMUSG00000040055	183.474	-15.23	-3.92884	0.370258	-10.6111	2.64598e-26	25.5774	5.26458e-25	348.144	339.467	19.5956	26.6898	14	57360760	57371068	-1	14623	protein_coding	gap junction protein, beta 6 [Source:MGI Symbol;Acc:MGI:107588]
GJC2	ENSMUSG00000043448	87.6784	-6.4206	-2.68271	0.415955	-6.44951	1.12213e-10	9.94996	6.29598e-10	156.31	146.066	19.5956	28.7429	11	59066394	59074039	-1	118454	protein_coding	gap junction protein, gamma 2 [Source:MGI Symbol;Acc:MGI:2153060]
GLI1	ENSMUSG00000025407	12.081	-9.18235	-3.19886	1.09621	-2.91811	0.00352158	2.45326	0.00795838	24.0476	19.6107	2.61275	2.05306	10	127165751	127177843	-1	14632	protein_coding	GLI-Kruppel family member GLI1 [Source:MGI Symbol;Acc:MGI:95727]
GLI2	ENSMUSG00000048402	82.2611	2.40506	1.26608	0.403016	3.1415	0.00168086	2.77447	0.00405033	40.4437	56.8033	133.25	98.547	1	118761862	118981349	-1	14633	protein_coding	GLI-Kruppel family member GLI2 [Source:MGI Symbol;Acc:MGI:95728]
GLO1	ENSMUSG00000024026	1738.16	3.87302	1.95346	0.154099	12.6766	7.96681e-37	36.0987	3.70136e-35	726.347	699.897	2691.13	2835.28	17	30803910	30845845	-1	109801	protein_coding	glyoxalase 1 [Source:MGI Symbol;Acc:MGI:95742]
GLRB	ENSMUSG00000028020	601.371	-17.5926	-4.1369	0.321291	-12.8759	6.15405e-38	37.2108	3.15408e-36	1147.73	1125.25	48.3359	84.1756	3	80750906	80820967	-1	14658	protein_coding	glycine receptor, beta subunit [Source:MGI Symbol;Acc:MGI:95751]
GLRX	ENSMUSG00000021591	67.9545	-15.8009	-3.98194	0.571756	-6.96441	3.29789e-12	11.4818	2.09108e-11	127.89	127.131	6.53187	10.2653	13	75987987	75998273	1	93692	protein_coding	glutaredoxin [Source:MGI Symbol;Acc:MGI:2135625]
GLUD1	ENSMUSG00000021794	1156.74	-2.01909	-1.0137	0.162528	-6.2371	4.45744e-10	9.35091	2.38428e-09	1574.57	1518.81	747.246	786.323	14	34032684	34067222	1	14661	protein_coding	glutamate dehydrogenase 1 [Source:MGI Symbol;Acc:MGI:95753]
GLUL	ENSMUSG00000026473	5016.88	-8.48092	-3.08422	0.194518	-15.8557	1.2832e-56	55.8917	3.64328e-54	8381.69	9566.62	979.781	1139.45	1	153775690	153785469	1	14645	protein_coding	glutamate-ammonia ligase (glutamine synthetase) [Source:MGI Symbol;Acc:MGI:95739]
GNA12	ENSMUSG00000000149	1708.37	2.49528	1.3192	0.171054	7.71222	1.23645e-14	13.9078	9.59499e-14	1034.05	921.024	2503.01	2375.39	5	140744163	140816186	-1	14673	protein_coding	guanine nucleotide binding protein, alpha 12 [Source:MGI Symbol;Acc:MGI:95767]
GNAI1	ENSMUSG00000057614	654.932	-6.67703	-2.73921	0.204561	-13.3907	6.85734e-41	40.1638	4.49294e-39	1124.77	1152.29	161.99	180.67	5	18470133	18565353	-1	14677	protein_coding	guanine nucleotide binding protein (G protein), alpha inhibiting 1 [Source:MGI Symbol;Acc:MGI:95771]
GNAI3	ENSMUSG00000000001	573.581	3.1683	1.66371	0.196577	8.46339	2.59712e-17	16.5855	2.43601e-16	270.536	280.635	930.139	813.013	3	108014596	108053462	-1	14679	protein_coding	guanine nucleotide binding protein (G protein), alpha inhibiting 3 [Source:MGI Symbol;Acc:MGI:95773]
GNAO1	ENSMUSG00000031748	2661.98	-5.16563	-2.36895	0.196159	-12.0766	1.40328e-33	32.8529	5.09136e-32	4089.19	4830.31	823.016	905.401	8	94536594	94696016	1	14681	protein_coding	guanine nucleotide binding protein, alpha O [Source:MGI Symbol;Acc:MGI:95775]
GNAQ	ENSMUSG00000024639	968.324	-2.73305	-1.45051	0.204077	-7.10766	1.18026e-12	11.928	7.7902e-12	1299.66	1537.07	535.614	500.947	19	16110195	16364827	1	14682	protein_coding	guanine nucleotide binding protein, alpha q polypeptide [Source:MGI Symbol;Acc:MGI:95776]
GNAZ	ENSMUSG00000040009	404.334	-6.65556	-2.73456	0.260207	-10.5092	7.83891e-26	25.1057	1.49962e-24	659.67	744.529	94.059	119.078	10	74803009	74852739	1	14687	protein_coding	guanine nucleotide binding protein, alpha z subunit [Source:MGI Symbol;Acc:MGI:95780]
GOT2	ENSMUSG00000031672	1086.61	-3.10758	-1.63579	0.214585	-7.62303	2.47785e-14	13.6059	1.87247e-13	1654.37	1631.07	467.682	593.335	8	96590762	96615175	-1	14719	protein_coding	glutamatic-oxaloacetic transaminase 2, mitochondrial [Source:MGI Symbol;Acc:MGI:95792]
GPC1	ENSMUSG00000034220	505.195	-4.90304	-2.29368	0.255356	-8.98227	2.6524e-19	18.5764	2.93223e-18	812.154	868.955	195.956	143.714	1	92759367	92788501	1	14733	protein_coding	glypican 1 [Source:MGI Symbol;Acc:MGI:1194891]
GPC3	ENSMUSG00000055653	26.0182	-18.5753	-4.21531	1.17783	-3.57889	0.000345052	3.46212	0.000944733	66.131	31.7828	0	6.15919	X	51361303	51702827	-1	14734	protein_coding	glypican 3 [Source:MGI Symbol;Acc:MGI:104903]
GPER1	ENSMUSG00000053647	11.5514	-76.6569	-6.26034	1.65601	-3.78038	0.000156591	3.80523	0.000454181	21.8615	24.3443	0	0	5	139408906	139413555	1	76854	protein_coding	G protein-coupled estrogen receptor 1 [Source:MGI Symbol;Acc:MGI:1924104]
GPLD1	ENSMUSG00000021340	92.7481	-15.6625	-3.96925	0.490832	-8.08678	6.12645e-16	15.2128	5.21083e-15	176.531	172.438	11.7574	10.2653	13	25127135	25176484	1	14756	protein_coding	glycosylphosphatidylinositol specific phospholipase D1 [Source:MGI Symbol;Acc:MGI:106604]
GPM6A	ENSMUSG00000031517	2937.71	-18.508	-4.21007	0.508797	-8.27457	1.28921e-16	15.8897	1.14727e-15	5351.14	5794.61	155.459	449.621	8	55407878	55513906	1	234267	protein_coding	glycoprotein m6a [Source:MGI Symbol;Acc:MGI:107671]
GPR161	ENSMUSG00000040836	52.0698	-2.87431	-1.52322	0.445789	-3.4169	0.000633377	3.19834	0.00165559	71.0498	83.8524	28.7402	24.6368	1	165123358	165154314	1	240888	protein_coding	G protein-coupled receptor 161 [Source:MGI Symbol;Acc:MGI:2685054]
GPR173	ENSMUSG00000056679	87.832	-2.47891	-1.3097	0.353516	-3.7048	0.000211561	3.67456	0.000600857	122.971	126.455	44.4167	57.4858	X	151126594	151151700	-1	70771	protein_coding	G-protein coupled receptor 173 [Source:MGI Symbol;Acc:MGI:1918021]
GPR34	ENSMUSG00000040229	28.1136	-22.5768	-4.49677	0.969579	-4.63786	3.52039e-06	5.45341	1.27031e-05	53.0141	54.7746	2.61275	2.05306	X	13498328	13507097	1	23890	protein_coding	G protein-coupled receptor 34 [Source:MGI Symbol;Acc:MGI:1346334]
GPR37	ENSMUSG00000039904	279.389	-8.04565	-3.00821	0.285159	-10.5492	5.12184e-26	25.2906	9.93647e-25	489.697	502.438	53.5614	71.8572	6	25665877	25690728	-1	14763	protein_coding	G protein-coupled receptor 37 [Source:MGI Symbol;Acc:MGI:1313297]
GPSM3	ENSMUSG00000034786	116.349	3.47463	1.79686	0.353144	5.08818	3.61521e-07	6.44187	1.46103e-06	60.119	43.9549	201.182	160.139	17	34808780	34810728	1	106512	protein_coding	G-protein signalling modulator 3 (AGS3-like, C. elegans) [Source:MGI Symbol;Acc:MGI:2146785]
GPT2	ENSMUSG00000031700	207.228	-7.36353	-2.8804	0.311926	-9.23424	2.60126e-20	19.5848	3.10191e-19	347.597	380.717	43.1104	57.4858	8	86219205	86254189	1	108682	protein_coding	glutamic pyruvate transaminase (alanine aminotransferase) 2 [Source:MGI Symbol;Acc:MGI:1915391]
GRIA2	ENSMUSG00000033981	1602.18	-19.9294	-4.31682	0.280868	-15.3696	2.61848e-53	52.582	5.44614e-51	2880.25	3218.85	122.799	186.829	3	80588757	80710142	-1	14800	protein_coding	glutamate receptor, ionotropic, AMPA2 (alpha 2) [Source:MGI Symbol;Acc:MGI:95809]
GRIA3	ENSMUSG00000001986	601.087	-28.8451	-4.85025	0.384388	-12.6181	1.67771e-36	35.7753	7.63595e-35	1123.13	1197.6	26.1275	57.4858	X	40489731	40767478	1	53623	protein_coding	glutamate receptor, ionotropic, AMPA3 (alpha 3) [Source:MGI Symbol;Acc:MGI:95810]
GRINA	ENSMUSG00000022564	2452.35	-2.3449	-1.22952	0.172923	-7.11022	1.15856e-12	11.9361	7.65543e-12	3419.68	3459.59	1568.96	1361.18	15	76130964	76134104	1	66168	protein_coding	glutamate receptor, ionotropic, N-methyl D-aspartate-associated protein 1 (glutamate binding) [Source:MGI Symbol;Acc:MGI:1913418]
GRK2	ENSMUSG00000024858	1463.81	-5.28623	-2.40224	0.18509	-12.9788	1.61489e-38	37.7919	8.60342e-37	2455.59	2465.53	431.104	503	19	4336029	4356250	-1	110355	protein_coding	G protein-coupled receptor kinase 2 [Source:MGI Symbol;Acc:MGI:87940]
GRK6	ENSMUSG00000074886	475.762	-2.0058	-1.00418	0.190342	-5.27565	1.32287e-07	6.87848	5.60847e-07	620.319	649.856	318.755	314.119	13	55592885	55608740	1	26385	protein_coding	G protein-coupled receptor kinase 6 [Source:MGI Symbol;Acc:MGI:1347078]
GRM3	ENSMUSG00000003974	204.418	-5.79925	-2.53587	0.310986	-8.15429	3.51247e-16	15.4544	3.0293e-15	314.805	383.422	64.0124	55.4327	5	9535541	9775170	-1	108069	protein_coding	glutamate receptor, metabotropic 3 [Source:MGI Symbol;Acc:MGI:1351340]
GRP	ENSMUSG00000024517	42.1036	-34.2589	-5.09841	0.938735	-5.43115	5.59927e-08	7.25187	2.44338e-07	76.5152	87.2336	2.61275	2.05306	18	66005891	66019667	1	225642	protein_coding	gastrin releasing peptide [Source:MGI Symbol;Acc:MGI:95833]
GSN	ENSMUSG00000026879	5071.26	4.10529	2.03748	0.228194	8.92874	4.30882e-19	18.3656	4.67102e-18	2250.09	1723.03	8627.3	7684.62	2	35146392	35197904	1	227753	protein_coding	gelsolin [Source:MGI Symbol;Acc:MGI:95851]
GUCY1A1	ENSMUSG00000033910	278.61	-17.0599	-4.09254	0.330445	-12.3849	3.15412e-35	34.5011	1.29398e-33	500.628	553.156	33.9657	26.6898	3	81999734	82053096	-1	60596	protein_coding	guanylate cyclase 1, soluble, alpha 1 [Source:MGI Symbol;Acc:MGI:1926562]
GUCY1B1	ENSMUSG00000028005	645.218	-24.8863	-4.63728	0.441149	-10.5118	7.61947e-26	25.1181	1.46077e-24	1248.84	1229.39	28.7402	73.9103	3	81939313	81981996	-1	54195	protein_coding	guanylate cyclase 1, soluble, beta 1 [Source:MGI Symbol;Acc:MGI:1860604]
H2AX	ENSMUSG00000049932	148.837	-2.21796	-1.14923	0.350799	-3.27604	0.00105274	2.97768	0.00263804	207.684	200.84	71.8506	114.972	9	44245991	44247374	1	15270	protein_coding	H2A.X variant histone [Source:MGI Symbol;Acc:MGI:102688]
HADH	ENSMUSG00000027984	312.299	2.56274	1.35769	0.221025	6.14268	8.11395e-10	9.09077	4.23009e-09	166.694	184.611	472.908	424.984	3	131027068	131065750	-1	15107	protein_coding	hydroxyacyl-Coenzyme A dehydrogenase [Source:MGI Symbol;Acc:MGI:96009]
HAPLN4	ENSMUSG00000007594	555.901	-18.2948	-4.19336	0.437792	-9.57843	9.85269e-22	21.0064	1.31617e-20	1047.16	1058.3	33.9657	84.1756	8	70536107	70543512	1	330790	protein_coding	hyaluronan and proteoglycan link protein 4 [Source:MGI Symbol;Acc:MGI:2679531]
HAVCR2	ENSMUSG00000020399	9.28105	-21.2357	-4.40842	1.60683	-2.74355	0.00607782	2.21625	0.0130568	17.4892	17.582	0	2.05306	11	46345762	46372082	1	171285	protein_coding	hepatitis A virus cellular receptor 2 [Source:MGI Symbol;Acc:MGI:2159682]
HBP1	ENSMUSG00000002996	185.071	3.00182	1.58584	0.255276	6.21223	5.22368e-10	9.28202	2.78e-09	99.4697	85.2049	274.339	281.27	12	31976253	32000534	-1	73389	protein_coding	high mobility group box transcription factor 1 [Source:MGI Symbol;Acc:MGI:894659]
HCLS1	ENSMUSG00000022831	23.2675	-4.94529	-2.30606	0.691783	-3.3335	0.00085762	3.0667	0.00218466	39.8972	37.8688	9.14462	6.15919	16	36755345	36783574	1	15163	protein_coding	hematopoietic cell specific Lyn substrate 1 [Source:MGI Symbol;Acc:MGI:104568]
HDAC1	ENSMUSG00000028800	309.684	2.18238	1.1259	0.204382	5.50881	3.61277e-08	7.44216	1.60591e-07	190.741	198.811	432.41	416.772	4	129409897	129436506	-1	433759	protein_coding	histone deacetylase 1 [Source:MGI Symbol;Acc:MGI:108086]
HDAC5	ENSMUSG00000008855	1073.22	-3.34831	-1.74343	0.176421	-9.88221	4.97257e-23	22.3034	7.46178e-22	1657.1	1646.62	467.682	521.478	11	102085258	102120992	-1	15184	protein_coding	histone deacetylase 5 [Source:MGI Symbol;Acc:MGI:1333784]
HDAC6	ENSMUSG00000031161	296.334	-2.74315	-1.45583	0.220917	-6.58996	4.39934e-11	10.3566	2.54911e-10	441.055	427.377	156.765	160.139	X	7796359	7814128	-1	15185	protein_coding	histone deacetylase 6 [Source:MGI Symbol;Acc:MGI:1333752]
HDGF	ENSMUSG00000004897	4063.36	3.67695	1.87851	0.14918	12.5923	2.32921e-36	35.6328	1.04418e-34	1741.27	1734.53	6639	6138.66	3	87813628	87823439	1	15191	protein_coding	heparin binding growth factor [Source:MGI Symbol;Acc:MGI:1194494]
HEBP1	ENSMUSG00000042770	108.706	-5.90666	-2.56234	0.363913	-7.04108	1.90757e-12	11.7195	1.23224e-11	179.811	191.373	28.7402	34.9021	6	135114520	135175020	-1	15199	protein_coding	heme binding protein 1 [Source:MGI Symbol;Acc:MGI:1333880]
HECW1	ENSMUSG00000021301	218.766	-19.3848	-4.27686	0.515615	-8.29468	1.08882e-16	15.963	9.75249e-16	410.449	419.262	10.451	34.9021	13	14401023	14697813	-1	94253	protein_coding	HECT, C2 and WW domain containing E3 ubiquitin protein ligase 1 [Source:MGI Symbol;Acc:MGI:2444115]
HERC3	ENSMUSG00000029804	651.334	-3.97995	-1.99275	0.222467	-8.9575	3.32132e-19	18.4787	3.638e-18	1006.72	1077.91	288.709	231.996	6	58808450	58897383	1	73998	protein_coding	hect domain and RLD 3 [Source:MGI Symbol;Acc:MGI:1921248]
HGF	ENSMUSG00000028864	10.8813	-25.1877	-4.65465	1.57736	-2.95092	0.00316834	2.49917	0.00722305	21.8615	19.6107	0	2.05306	5	16758493	16825150	1	15234	protein_coding	hepatocyte growth factor [Source:MGI Symbol;Acc:MGI:96079]
HIC1	ENSMUSG00000043099	16.6349	-13.6534	-3.77119	1.11242	-3.39009	0.000698701	3.15571	0.00180837	26.7803	35.8402	3.91912	0	11	75055391	75060345	-1	15248	protein_coding	hypermethylated in cancer 1 [Source:MGI Symbol;Acc:MGI:1338010]
HIF1A	ENSMUSG00000021109	1260.23	2.60904	1.38352	0.195063	7.09268	1.3154e-12	11.8809	8.62799e-12	753.128	643.77	1911.23	1732.79	12	73948149	73994304	1	15251	protein_coding	hypoxia inducible factor 1, alpha subunit [Source:MGI Symbol;Acc:MGI:106918]
HK1	ENSMUSG00000037012	2470.69	-7.22709	-2.85341	0.168624	-16.9218	3.10983e-64	63.5073	1.85419e-61	4236.75	4446.88	628.366	570.752	10	62104634	62215687	-1	15275	protein_coding	hexokinase 1 [Source:MGI Symbol;Acc:MGI:96103]
HK2	ENSMUSG00000000628	334.187	3.18908	1.67314	0.304134	5.50132	3.76957e-08	7.42371	1.67269e-07	174.892	144.713	598.32	418.825	6	82702006	82751435	-1	15277	protein_coding	hexokinase 2 [Source:MGI Symbol;Acc:MGI:1315197]
HMGCL	ENSMUSG00000028672	592.423	2.74171	1.45508	0.183129	7.94562	1.93221e-15	14.7139	1.5949e-14	320.271	312.418	829.548	907.454	4	135673759	135689928	1	15356	protein_coding	3-hydroxy-3-methylglutaryl-Coenzyme A lyase [Source:MGI Symbol;Acc:MGI:96158]
HMOX1	ENSMUSG00000005413	5872.65	5.28633	2.40227	0.226595	10.6016	2.93016e-26	25.5331	5.81063e-25	2123.84	1612.13	9464.69	10290	8	75820249	75827217	1	15368	protein_coding	heme oxygenase 1 [Source:MGI Symbol;Acc:MGI:96163]
HOMER3	ENSMUSG00000003573	322.62	8.57134	3.09952	0.219208	14.1396	2.16469e-45	44.6646	2.18756e-43	67.224	67.6229	578.724	576.911	8	70735477	70747011	1	26558	protein_coding	homer scaffolding protein 3 [Source:MGI Symbol;Acc:MGI:1347359]
HPGDS	ENSMUSG00000029919	19.3211	-5.85454	-2.54956	0.784574	-3.2496	0.00115566	2.93717	0.00287262	30.0595	35.8402	5.2255	6.15919	6	65094277	65121892	-1	54486	protein_coding	hematopoietic prostaglandin D synthase [Source:MGI Symbol;Acc:MGI:1859384]
HPSE	ENSMUSG00000035273	6.13473	-14.5467	-3.86262	1.70286	-2.26831	0.0233103	1.63245	0.0434869	10.3842	12.8484	1.30637	0	5	100827350	100867582	-1	15442	protein_coding	heparanase [Source:MGI Symbol;Acc:MGI:1343124]
HRH1	ENSMUSG00000053004	90.4912	-29.4982	-4.88255	0.702974	-6.94557	3.76934e-12	11.4237	2.37905e-11	167.787	180.553	1.30637	12.3184	6	114374897	114460257	1	15465	protein_coding	histamine receptor H1 [Source:MGI Symbol;Acc:MGI:107619]
HRH2	ENSMUSG00000034987	53.1586	-42.68	-5.41549	0.924439	-5.85813	4.68105e-09	8.32966	2.27589e-08	95.6439	111.578	1.30637	4.10613	13	54346148	54390199	1	15466	protein_coding	histamine receptor H2 [Source:MGI Symbol;Acc:MGI:108482]
HRH3	ENSMUSG00000039059	308.682	-32.3365	-5.01509	0.602067	-8.32979	8.09841e-17	16.0916	7.33078e-16	576.596	618.75	6.53187	32.849	2	179741258	179746281	-1	99296	protein_coding	histamine receptor H3 [Source:MGI Symbol;Acc:MGI:2139279]
HSP90AB1	ENSMUSG00000023944	31936.1	2.48819	1.31509	0.144557	9.09741	9.25141e-20	19.0338	1.05873e-18	18048.3	18574.7	47309.1	43812.4	17	45878701	45884197	-1	15516	protein_coding	heat shock protein 90 alpha (cytosolic), class B member 1 [Source:MGI Symbol;Acc:MGI:96247]
HSP90B1	ENSMUSG00000020048	2860.19	3.22433	1.689	0.154168	10.9556	6.24733e-28	27.2043	1.4199e-26	1294.75	1414	4381.58	4350.44	10	86526073	86541373	-1	22027	protein_coding	heat shock protein 90, beta (Grp94), member 1 [Source:MGI Symbol;Acc:MGI:98817]
HSPA5	ENSMUSG00000026864	3825.44	2.33395	1.22277	0.149342	8.18776	2.66128e-16	15.5749	2.3232e-15	2331.53	2257.25	5161.49	5551.48	2	34661982	34667559	1	14828	protein_coding	heat shock protein 5 [Source:MGI Symbol;Acc:MGI:95835]
HSPA8	ENSMUSG00000015656	36188.6	2.92228	1.54709	0.14452	10.705	9.63816e-27	26.016	1.98158e-25	19209.7	17695.6	53880.1	53968.9	9	40712280	40721383	1	15481	protein_coding	heat shock protein 8 [Source:MGI Symbol;Acc:MGI:105384]
HSPB1	ENSMUSG00000004951	19823.5	4.90782	2.29508	0.283714	8.08941	5.99534e-16	15.2222	5.10174e-15	8031.36	5390.22	35718.9	30153.3	5	135916773	135918417	1	15507	protein_coding	heat shock protein 1 [Source:MGI Symbol;Acc:MGI:96240]
HSPG2	ENSMUSG00000028763	4083.23	2.93415	1.55294	0.239527	6.48337	8.96971e-11	10.0472	5.05168e-10	2126.57	2025.98	7037.44	5142.92	4	137196080	137297941	1	15530	protein_coding	perlecan (heparan sulfate proteoglycan 2) [Source:MGI Symbol;Acc:MGI:96257]
HTATIP2	ENSMUSG00000039745	54.5226	-12.4501	-3.63809	0.590413	-6.16194	7.18579e-10	9.14353	3.77259e-09	97.8301	103.463	6.53187	10.2653	7	49408863	49423723	1	53415	protein_coding	HIV-1 Tat interactive protein 2 [Source:MGI Symbol;Acc:MGI:1859271]
HTR1A	ENSMUSG00000021721	32.2586	-17.2674	-4.10998	0.997051	-4.12214	3.75372e-05	4.42554	0.000118795	57.9329	62.8893	0	8.21225	13	105580147	105584630	1	15550	protein_coding	5-hydroxytryptamine (serotonin) receptor 1A [Source:MGI Symbol;Acc:MGI:96273]
HTR2A	ENSMUSG00000034997	85.0848	-52.0135	-5.70081	0.790444	-7.21217	5.50687e-13	12.2591	3.7453e-12	169.973	163.648	2.61275	4.10613	14	74878280	74946934	1	15558	protein_coding	5-hydroxytryptamine (serotonin) receptor 2A [Source:MGI Symbol;Acc:MGI:109521]
HTR6	ENSMUSG00000028747	21.7643	-144.641	-7.17633	1.57192	-4.56532	4.98722e-06	5.30214	1.76821e-05	49.1883	37.8688	0	0	4	138788419	138802881	-1	15565	protein_coding	5-hydroxytryptamine (serotonin) receptor 6 [Source:MGI Symbol;Acc:MGI:1196627]
HTR7	ENSMUSG00000024798	31.9941	-25.1089	-4.65012	0.965237	-4.8176	1.45297e-06	5.83774	5.46568e-06	56.2933	66.2705	1.30637	4.10613	19	35936134	36034907	-1	15566	protein_coding	5-hydroxytryptamine (serotonin) receptor 7 [Source:MGI Symbol;Acc:MGI:99841]
HTRA1	ENSMUSG00000006205	3363.78	2.29339	1.19748	0.183323	6.53207	6.48677e-11	10.188	3.70463e-10	2203.64	1881.95	4861.02	4508.53	7	130537841	130587390	1	56213	protein_coding	HtrA serine peptidase 1 [Source:MGI Symbol;Acc:MGI:1929076]
HTT	ENSMUSG00000029104	789.198	-2.2363	-1.16111	0.188324	-6.16549	7.02654e-10	9.15326	3.69332e-09	1125.32	1057.62	516.018	457.833	5	34919084	35069878	1	15194	protein_coding	huntingtin [Source:MGI Symbol;Acc:MGI:96067]
ICAM2	ENSMUSG00000001029	5.9772	-39.6414	-5.30894	1.85062	-2.86874	0.0041211	2.38499	0.00917299	10.3842	13.5246	0	0	11	106268482	106278901	-1	15896	protein_coding	intercellular adhesion molecule 2 [Source:MGI Symbol;Acc:MGI:96394]
ID1	ENSMUSG00000042745	285.424	2.35336	1.23473	0.225658	5.47165	4.45854e-08	7.35081	1.96331e-07	182.543	157.561	397.138	404.453	2	152578171	152579330	1	15901	protein_coding	inhibitor of DNA binding 1, HLH protein [Source:MGI Symbol;Acc:MGI:96396]
IDH2	ENSMUSG00000030541	1309.57	2.99389	1.58202	0.202928	7.79598	6.39095e-15	14.1944	5.08745e-14	706.672	603.873	1831.54	2096.18	7	79744594	79765140	-1	269951	protein_coding	isocitrate dehydrogenase 2 (NADP+), mitochondrial [Source:MGI Symbol;Acc:MGI:96414]
IER2	ENSMUSG00000053560	153.405	-9.10851	-3.18722	0.374209	-8.51721	1.63443e-17	16.7866	1.56087e-16	276.548	274.549	23.5147	39.0082	8	85387960	85389483	-1	15936	protein_coding	immediate early response 2 [Source:MGI Symbol;Acc:MGI:104815]
IFIH1	ENSMUSG00000026896	17.2119	-4.08708	-2.03107	0.821445	-2.47256	0.013415	1.87241	0.0266644	28.9665	25.6967	3.91912	10.2653	2	62426142	62476599	-1	71586	protein_coding	interferon induced with helicase C domain 1 [Source:MGI Symbol;Acc:MGI:1918836]
IGBP1	ENSMUSG00000031221	636.8	3.01004	1.58978	0.183434	8.6668	4.44451e-18	17.3522	4.44377e-17	311.526	323.238	910.543	1001.89	X	99537897	99559731	1	18518	protein_coding	immunoglobulin (CD79A) binding protein 1 [Source:MGI Symbol;Acc:MGI:1346500]
IGF2BP1	ENSMUSG00000013415	17.3632	4.22112	2.07762	0.900357	2.30756	0.0210237	1.67729	0.0396261	10.3842	2.70492	23.5147	32.849	11	95847989	95896766	-1	140486	protein_coding	insulin-like growth factor 2 mRNA binding protein 1 [Source:MGI Symbol;Acc:MGI:1890357]
IGF2BP2	ENSMUSG00000033581	97.7601	5.71266	2.51416	0.349698	7.18954	6.50123e-13	12.187	4.39651e-12	30.0595	28.4016	186.812	145.767	16	21877759	21982049	-1	319765	protein_coding	insulin-like growth factor 2 mRNA binding protein 2 [Source:MGI Symbol;Acc:MGI:1890358]
IGF2R	ENSMUSG00000023830	713.343	2.78924	1.47987	0.208264	7.10574	1.1968e-12	11.922	7.88479e-12	388.588	365.164	1147	952.621	17	12901293	12988551	-1	16004	protein_coding	insulin-like growth factor 2 receptor [Source:MGI Symbol;Acc:MGI:96435]
IGFBP2	ENSMUSG00000039323	188.559	-2.6656	-1.41446	0.543491	-2.60255	0.00925345	2.0337	0.0191238	269.443	277.254	53.5614	153.98	1	72863662	72891633	1	16008	protein_coding	insulin-like growth factor binding protein 2 [Source:MGI Symbol;Acc:MGI:96437]
IGFBP3	ENSMUSG00000020427	36.2698	-11.6554	-3.54293	0.7063	-5.01618	5.27078e-07	6.27813	2.08904e-06	66.6775	66.2705	3.91912	8.21225	11	7156086	7163923	-1	16009	protein_coding	insulin-like growth factor binding protein 3 [Source:MGI Symbol;Acc:MGI:96438]
IGFBP4	ENSMUSG00000017493	654.957	-18.3174	-4.19514	0.550703	-7.6178	2.58036e-14	13.5883	1.94746e-13	1179.97	1301.74	31.353	106.759	11	98932070	98945218	1	16010	protein_coding	insulin-like growth factor binding protein 4 [Source:MGI Symbol;Acc:MGI:96439]
IGFBP5	ENSMUSG00000026185	944.032	-2.416	-1.27262	0.190603	-6.67682	2.4419e-11	10.6123	1.44822e-10	1301.3	1367.34	512.099	595.388	1	72897091	72914043	-1	16011	protein_coding	insulin-like growth factor binding protein 5 [Source:MGI Symbol;Acc:MGI:96440]
IGFBP6	ENSMUSG00000023046	265.693	-47.3631	-5.56569	0.549892	-10.1214	4.43905e-24	23.3527	7.24465e-23	523.036	515.287	3.91912	20.5306	15	102052797	102057946	1	16012	protein_coding	insulin-like growth factor binding protein 6 [Source:MGI Symbol;Acc:MGI:96441]
IGFBP7	ENSMUSG00000036256	8269.37	2.64805	1.40493	0.220139	6.382	1.74795e-10	9.75747	9.64394e-10	5117.77	3948.5	11489.6	12521.6	5	77497087	77555888	-1	29817	protein_coding	insulin-like growth factor binding protein 7 [Source:MGI Symbol;Acc:MGI:1352480]
IGSF8	ENSMUSG00000038034	1125.16	-13.0847	-3.70981	0.328324	-11.2993	1.32337e-29	28.8783	3.43558e-28	2011.8	2165.96	117.574	205.306	1	172089208	172147408	1	140559	protein_coding	immunoglobulin superfamily, member 8 [Source:MGI Symbol;Acc:MGI:2154090]
IKBIP	ENSMUSG00000019975	203.393	2.82106	1.49624	0.239437	6.24896	4.13192e-10	9.38385	2.21479e-09	112.04	100.758	303.079	297.694	10	90918802	90938469	1	67454	protein_coding	IKBKB interacting protein [Source:MGI Symbol;Acc:MGI:1914704]
IKZF1	ENSMUSG00000018654	21.121	-5.2778	-2.39994	0.782064	-3.06872	0.00214977	2.66761	0.00507028	37.1645	33.1352	3.91912	10.2653	11	11634980	11722926	1	22778	protein_coding	IKAROS family zinc finger 1 [Source:MGI Symbol;Acc:MGI:1342540]
IL10RA	ENSMUSG00000032089	23.6616	-27.2402	-4.76767	1.1716	-4.06937	4.71405e-05	4.32661	0.000147259	45.9091	44.6311	0	4.10613	9	45165135	45180447	-1	16154	protein_coding	interleukin 10 receptor, alpha [Source:MGI Symbol;Acc:MGI:96538]
IL12A	ENSMUSG00000027776	7.91556	-52.5228	-5.71487	1.74917	-3.2672	0.00108619	2.96409	0.00271236	14.7565	16.9057	0	0	3	68597977	68605880	1	16159	protein_coding	interleukin 12a [Source:MGI Symbol;Acc:MGI:96539]
IL15RA	ENSMUSG00000023206	15.012	-11.0713	-3.46875	1.06133	-3.26832	0.00108189	2.96582	0.00270239	26.2338	28.4016	1.30637	4.10613	2	11710101	11739128	1	16169	protein_coding	interleukin 15 receptor, alpha chain [Source:MGI Symbol;Acc:MGI:104644]
IL17RA	ENSMUSG00000002897	138.757	-11.5502	-3.52984	0.415003	-8.50557	1.80704e-17	16.743	1.72112e-16	236.104	273.197	16.9829	28.7429	6	120440208	120464520	1	16172	protein_coding	interleukin 17 receptor A [Source:MGI Symbol;Acc:MGI:107399]
IL17RC	ENSMUSG00000030281	40.3705	2.74406	1.45631	0.452348	3.21946	0.00128435	2.89132	0.00316346	19.6753	23.668	62.706	55.4327	6	113448388	113460101	1	171095	protein_coding	interleukin 17 receptor C [Source:MGI Symbol;Acc:MGI:2159336]
IL18	ENSMUSG00000039217	310.723	4.39949	2.13734	0.225991	9.45761	3.15055e-21	20.5016	4.02528e-20	120.785	108.873	479.44	533.796	9	50466127	50493140	1	16173	protein_coding	interleukin 18 [Source:MGI Symbol;Acc:MGI:107936]
IL1RAP	ENSMUSG00000022514	151.819	-2.19871	-1.13666	0.334838	-3.39464	0.000687188	3.16292	0.00178089	223.534	195.43	112.348	75.9633	16	26400454	26548867	1	16180	protein_coding	interleukin 1 receptor accessory protein [Source:MGI Symbol;Acc:MGI:104975]
IL33	ENSMUSG00000024810	167.037	-7.06811	-2.82133	0.341906	-8.25175	1.56089e-16	15.8066	1.38284e-15	279.28	307.684	48.3359	32.849	19	29902514	29938118	1	77125	protein_coding	interleukin 33 [Source:MGI Symbol;Acc:MGI:1924375]
IL34	ENSMUSG00000031750	227.567	-29.7284	-4.89377	0.597518	-8.19017	2.60854e-16	15.5836	2.28001e-15	459.091	419.262	5.2255	26.6898	8	111468461	111532556	-1	76527	protein_coding	interleukin 34 [Source:MGI Symbol;Acc:MGI:1923777]
ING2	ENSMUSG00000063049	1846.06	5.22566	2.38561	0.226755	10.5206	6.93987e-26	25.1586	1.33477e-24	672.787	512.582	3012.5	3186.35	8	48120213	48128591	-1	69260	protein_coding	inhibitor of growth family, member 2 [Source:MGI Symbol;Acc:MGI:1916510]
INHBA	ENSMUSG00000041324	347.33	2.66167	1.41233	0.226009	6.24901	4.13075e-10	9.38397	2.21479e-09	172.706	206.926	496.422	513.266	13	16186436	16206206	1	16323	protein_coding	inhibin beta-A [Source:MGI Symbol;Acc:MGI:96570]
INPP4A	ENSMUSG00000026113	666.336	-6.56917	-2.71571	0.205756	-13.1987	8.92588e-40	39.0493	5.39383e-38	1119.85	1192.19	168.522	184.776	1	37338946	37449817	1	269180	protein_coding	inositol polyphosphate-4-phosphatase, type I [Source:MGI Symbol;Acc:MGI:1931123]
INPP4B	ENSMUSG00000037940	12.7912	-5.40703	-2.43484	0.965252	-2.52249	0.0116528	1.93357	0.0234776	26.2338	16.9057	3.91912	4.10613	8	82069185	82854543	1	234515	protein_coding	inositol polyphosphate-4-phosphatase, type II [Source:MGI Symbol;Acc:MGI:2158925]
INPP5D	ENSMUSG00000026288	53.7748	-21.5579	-4.43015	0.702072	-6.3101	2.78851e-10	9.55463	1.51559e-09	98.9232	106.844	5.2255	4.10613	1	87548034	87648229	1	16331	protein_coding	inositol polyphosphate-5-phosphatase D [Source:MGI Symbol;Acc:MGI:107357]
INPP5K	ENSMUSG00000006127	239.815	-2.38573	-1.25443	0.235896	-5.31772	1.05078e-07	6.97849	4.49004e-07	326.829	348.934	139.782	143.714	11	75521814	75539697	1	19062	protein_coding	inositol polyphosphate 5-phosphatase K [Source:MGI Symbol;Acc:MGI:1194899]
INSM1	ENSMUSG00000068154	45.2271	-3.03078	-1.59969	0.586217	-2.72884	0.0063558	2.19683	0.0136037	62.8517	74.3852	31.353	12.3184	2	146063841	146066940	1	53626	protein_coding	insulinoma-associated 1 [Source:MGI Symbol;Acc:MGI:1859980]
IRS1	ENSMUSG00000055980	253.796	5.1208	2.35637	0.300829	7.83291	4.76723e-15	14.3217	3.83587e-14	82.5271	83.8524	497.729	351.074	1	82210822	82269137	-1	16367	protein_coding	insulin receptor substrate 1 [Source:MGI Symbol;Acc:MGI:99454]
IRS2	ENSMUSG00000038894	344.865	-2.94145	-1.55653	0.246251	-6.32089	2.60067e-10	9.58492	1.41608e-09	511.558	520.02	195.956	151.927	8	11034681	11058458	-1	384783	protein_coding	insulin receptor substrate 2 [Source:MGI Symbol;Acc:MGI:109334]
ITGA2	ENSMUSG00000015533	55.3398	10.0664	3.33148	0.444269	7.49879	6.4408e-14	13.1911	4.72158e-13	9.83766	10.1434	96.6717	104.706	13	114969617	115068636	-1	16398	protein_coding	integrin alpha 2 [Source:MGI Symbol;Acc:MGI:96600]
ITGA4	ENSMUSG00000027009	23.5914	-3.77848	-1.91781	0.772784	-2.48168	0.0130763	1.88352	0.0260289	49.1883	25.0205	7.83825	12.3184	2	79085770	79163467	1	16401	protein_coding	integrin alpha 4 [Source:MGI Symbol;Acc:MGI:96603]
ITGA6	ENSMUSG00000027111	1791.1	4.17181	2.06067	0.193167	10.6678	1.43925e-26	25.8419	2.92211e-25	735.639	649.856	3093.5	2685.41	2	71575960	71688760	1	16403	protein_coding	integrin alpha 6 [Source:MGI Symbol;Acc:MGI:96605]
ITGA7	ENSMUSG00000025348	63.9547	-7.16662	-2.84129	0.491853	-5.77671	7.61751e-09	8.11819	3.6161e-08	122.424	102.787	18.2892	12.3184	10	128769645	128794155	1	16404	protein_coding	integrin alpha 7 [Source:MGI Symbol;Acc:MGI:102700]
ITGA8	ENSMUSG00000026768	23.6339	-13.5821	-3.76363	0.975084	-3.8598	0.00011348	3.94508	0.000335452	57.3864	30.4303	2.61275	4.10613	2	12111443	12306733	-1	241226	protein_coding	integrin alpha 8 [Source:MGI Symbol;Acc:MGI:109442]
ITGA9	ENSMUSG00000039115	26.8024	-5.72781	-2.51798	0.850534	-2.96047	0.00307167	2.51263	0.00703177	41.5368	48.6885	2.61275	14.3714	9	118435758	118730071	1	104099	protein_coding	integrin alpha 9 [Source:MGI Symbol;Acc:MGI:104756]
ITGAL	ENSMUSG00000030830	24.8352	2.7677	1.46869	0.661544	2.22009	0.0264126	1.57819	0.0484976	15.8496	10.1434	26.1275	47.2205	7	126895432	126934310	1	16408	protein_coding	integrin alpha L [Source:MGI Symbol;Acc:MGI:96606]
ITGB1	ENSMUSG00000025809	1616.98	3.78211	1.91919	0.180894	10.6095	2.69249e-26	25.5698	5.35118e-25	720.882	631.598	2655.86	2459.57	8	129412135	129459681	1	16412	protein_coding	integrin beta 1 (fibronectin receptor beta) [Source:MGI Symbol;Acc:MGI:96610]
ITGB2	ENSMUSG00000000290	25.9903	-7.2433	-2.85665	0.962251	-2.96871	0.0029905	2.52426	0.00686399	52.4675	37.8688	1.30637	12.3184	10	77366086	77401542	1	16414	protein_coding	integrin beta 2 [Source:MGI Symbol;Acc:MGI:96611]
ITGB3	ENSMUSG00000020689	18.9692	-23.5219	-4.55593	1.20277	-3.78785	0.000151955	3.81829	0.000441595	36.0714	37.1926	2.61275	0	11	104498826	104561302	1	16416	protein_coding	integrin beta 3 [Source:MGI Symbol;Acc:MGI:96612]
ITGB4	ENSMUSG00000020758	71.2073	-9.80766	-3.29391	0.513514	-6.41445	1.41332e-10	9.84976	7.85581e-10	130.076	127.131	9.14462	18.4776	11	115865535	115899238	1	192897	protein_coding	integrin beta 4 [Source:MGI Symbol;Acc:MGI:96613]
ITGB5	ENSMUSG00000022817	2784.5	3.14276	1.65203	0.179969	9.17954	4.32946e-20	19.3636	5.09145e-19	1452.69	1235.47	4271.85	4177.98	16	33650035	33769708	1	16419	protein_coding	integrin beta 5 [Source:MGI Symbol;Acc:MGI:96614]
ITGBL1	ENSMUSG00000032925	23.7289	-13.661	-3.77199	0.894243	-4.21809	2.46385e-05	4.60839	7.98531e-05	41.5368	46.6598	2.61275	4.10613	14	123897383	124213030	1	223272	protein_coding	integrin, beta-like 1 [Source:MGI Symbol;Acc:MGI:2443439]
ITPKA	ENSMUSG00000027296	967.865	-30.6914	-4.93976	0.571489	-8.64366	5.44393e-18	17.2641	5.40675e-17	1830.35	1916.43	26.1275	98.547	2	119572818	119581744	1	228550	protein_coding	inositol 1,4,5-trisphosphate 3-kinase A [Source:MGI Symbol;Acc:MGI:1333822]
ITPR1	ENSMUSG00000030102	2229.16	-4.04301	-2.01543	0.160249	-12.5769	2.8307e-36	35.5481	1.25952e-34	3575.99	3574.55	922.301	843.809	6	108190057	108528070	1	16438	protein_coding	inositol 1,4,5-trisphosphate receptor 1 [Source:MGI Symbol;Acc:MGI:96623]
IVNS1ABP	ENSMUSG00000023150	11331.1	4.77528	2.25559	0.174702	12.911	3.90052e-38	37.4089	2.02228e-36	4235.11	3612.42	19015.6	18461.1	1	151220228	151240173	1	117198	protein_coding	influenza virus NS1A binding protein [Source:MGI Symbol;Acc:MGI:2152389]
JAG1	ENSMUSG00000027276	595.489	6.8529	2.77671	0.228118	12.1723	4.36725e-34	33.3598	1.62405e-32	150.298	153.504	1152.22	925.931	2	136923376	136958564	-1	16449	protein_coding	jagged 1 [Source:MGI Symbol;Acc:MGI:1095416]
JAG2	ENSMUSG00000002799	237.384	-4.09005	-2.03212	0.255918	-7.9405	2.01374e-15	14.696	1.6576e-14	388.041	375.984	99.2845	86.2287	12	112871439	112893396	-1	16450	protein_coding	jagged 2 [Source:MGI Symbol;Acc:MGI:1098270]
JAK3	ENSMUSG00000031805	46.2404	-3.22777	-1.69054	0.472053	-3.58124	0.000341963	3.46602	0.000936994	73.7825	66.9467	19.5956	24.6368	8	72128940	72143219	1	16453	protein_coding	Janus kinase 3 [Source:MGI Symbol;Acc:MGI:99928]
JAM3	ENSMUSG00000031990	325.127	3.72079	1.89561	0.221752	8.54832	1.24888e-17	16.9035	1.20424e-16	146.472	128.484	493.81	531.743	9	27008680	27066717	-1	83964	protein_coding	junction adhesion molecule 3 [Source:MGI Symbol;Acc:MGI:1933825]
JUNB	ENSMUSG00000052837	769.089	-12.9702	-3.69712	0.547819	-6.74881	1.49062e-11	10.8266	9.02595e-11	1345.03	1508.67	52.255	170.404	8	85701113	85705347	-1	16477	protein_coding	jun B proto-oncogene [Source:MGI Symbol;Acc:MGI:96647]
KALRN	ENSMUSG00000061751	2364.51	-13.3888	-3.74296	0.249736	-14.9877	8.84078e-51	50.0535	1.55034e-48	4357.54	4439.45	273.032	388.029	16	33789443	34393902	-1	545156	protein_coding	kalirin, RhoGEF kinase [Source:MGI Symbol;Acc:MGI:2685385]
KANK1	ENSMUSG00000032702	71.7987	-2.51771	-1.33211	0.46977	-2.83567	0.00457301	2.3398	0.0100823	108.214	98.7295	53.5614	26.6898	19	25214339	25411860	1	107351	protein_coding	KN motif and ankyrin repeat domains 1 [Source:MGI Symbol;Acc:MGI:2147707]
KATNA1	ENSMUSG00000019794	156.021	2.85835	1.51518	0.273975	5.53037	3.19564e-08	7.49544	1.42865e-07	81.434	79.7951	210.326	252.527	10	7601764	7638914	1	23924	protein_coding	katanin p60 (ATPase-containing) subunit A1 [Source:MGI Symbol;Acc:MGI:1344353]
KCNA3	ENSMUSG00000047959	9.80539	-12.0239	-3.58784	1.37272	-2.61368	0.00895733	2.04782	0.0185762	22.408	14.2008	2.61275	0	3	106943485	106945386	1	16491	protein_coding	potassium voltage-gated channel, shaker-related subfamily, member 3 [Source:MGI Symbol;Acc:MGI:96660]
KCNB1	ENSMUSG00000050556	1151.78	-9.11329	-3.18797	0.449612	-7.09049	1.33635e-12	11.8741	8.76217e-12	2076.29	2078.05	321.368	131.396	2	166937889	167032075	-1	16500	protein_coding	potassium voltage gated channel, Shab-related subfamily, member 1 [Source:MGI Symbol;Acc:MGI:96666]
KCNIP3	ENSMUSG00000079056	611.992	-31.7467	-4.98854	0.567205	-8.79494	1.43119e-18	17.8443	1.49009e-17	1208.94	1161.76	15.6765	61.5919	2	127298418	127364014	-1	56461	protein_coding	Kv channel interacting protein 3, calsenilin [Source:MGI Symbol;Acc:MGI:1929258]
KCNK2	ENSMUSG00000037624	142.106	-31.4279	-4.97397	0.511882	-9.71704	2.55097e-22	21.5933	3.55644e-21	273.815	277.254	9.14462	8.21225	1	188940127	189134470	-1	16526	protein_coding	potassium channel, subfamily K, member 2 [Source:MGI Symbol;Acc:MGI:109366]
KCNK9	ENSMUSG00000036760	313.62	-30.4133	-4.92663	0.430063	-11.4556	2.20393e-30	29.6568	6.17894e-29	597.911	614.016	11.7574	30.7959	15	72372938	72418189	-1	223604	protein_coding	potassium channel, subfamily K, member 9 [Source:MGI Symbol;Acc:MGI:3521816]
KCNMA1	ENSMUSG00000063142	727.461	-12.3859	-3.63062	0.323146	-11.2352	2.73819e-29	28.5625	6.96699e-28	1305.68	1383.57	80.9952	139.608	14	23339499	24064559	-1	16531	protein_coding	potassium large conductance calcium-activated channel, subfamily M, alpha member 1 [Source:MGI Symbol;Acc:MGI:99923]
KCNN3	ENSMUSG00000000794	42.1653	-20.1217	-4.33068	0.78265	-5.53335	3.14164e-08	7.50284	1.40694e-07	89.632	71.0041	3.91912	4.10613	3	89427471	89582439	1	140493	protein_coding	potassium intermediate/small conductance calcium-activated channel, subfamily N, member 3 [Source:MGI Symbol;Acc:MGI:2153183]
KCTD5	ENSMUSG00000016946	316.046	2.35911	1.23825	0.2127	5.82156	5.83014e-09	8.23432	2.80257e-08	197.846	178.525	454.618	433.196	17	24266708	24292459	-1	69259	protein_coding	potassium channel tetramerisation domain containing 5 [Source:MGI Symbol;Acc:MGI:1916509]
KCTD9	ENSMUSG00000034327	193.316	3.17153	1.66518	0.24521	6.79083	1.11492e-11	10.9528	6.818e-11	87.9924	97.377	286.096	301.8	14	67953386	67979759	1	105440	protein_coding	potassium channel tetramerisation domain containing 9 [Source:MGI Symbol;Acc:MGI:2145579]
KDM1A	ENSMUSG00000036940	914.18	2.04803	1.03424	0.196914	5.25223	1.5027e-07	6.82313	6.34385e-07	642.181	557.889	1294.62	1162.03	4	136277851	136330034	-1	99982	protein_coding	lysine (K)-specific demethylase 1A [Source:MGI Symbol;Acc:MGI:1196256]
KDM2B	ENSMUSG00000029475	98.2412	-2.28124	-1.18982	0.383567	-3.10198	0.00192233	2.71617	0.00457304	142.1	132.541	73.157	45.1674	5	123008728	123127886	-1	30841	protein_coding	lysine (K)-specific demethylase 2B [Source:MGI Symbol;Acc:MGI:1354737]
KDR	ENSMUSG00000062960	79.6824	-16.3734	-4.03328	0.637625	-6.32548	2.52454e-10	9.59782	1.37714e-09	182.543	119.016	13.0637	4.10613	5	76093487	76139118	-1	16542	protein_coding	kinase insert domain protein receptor [Source:MGI Symbol;Acc:MGI:96683]
KHDRBS1	ENSMUSG00000028790	689.642	-2.04104	-1.02931	0.268624	-3.83177	0.000127223	3.89544	0.000373545	893.041	960.922	533.001	371.604	4	129596957	129636096	-1	20218	protein_coding	KH domain containing, RNA binding, signal transduction associated 1 [Source:MGI Symbol;Acc:MGI:893579]
KIF26A	ENSMUSG00000021294	58.2279	-7.45142	-2.89752	0.499593	-5.79975	6.6413e-09	8.17775	3.1695e-08	103.295	101.434	11.7574	16.4245	12	112112642	112148181	1	668303	protein_coding	kinesin family member 26A [Source:MGI Symbol;Acc:MGI:2447072]
KIF26B	ENSMUSG00000026494	350.504	3.17782	1.66804	0.305916	5.45259	4.9641e-08	7.30416	2.1779e-07	188.555	147.418	620.528	445.515	1	178356690	178766765	1	269152	protein_coding	kinesin family member 26B [Source:MGI Symbol;Acc:MGI:2447076]
KIF9	ENSMUSG00000032489	20.4136	-3.01939	-1.59426	0.684144	-2.3303	0.0197905	1.70354	0.0376588	27.8734	33.8115	11.7574	8.21225	9	110306026	110354247	1	16578	protein_coding	kinesin family member 9 [Source:MGI Symbol;Acc:MGI:1098237]
KIRREL3	ENSMUSG00000032036	145.649	-25.1076	-4.65005	0.60291	-7.71269	1.23195e-14	13.9094	9.56421e-14	278.187	279.959	3.91912	20.5306	9	34397190	34948012	1	67703	protein_coding	kirre like nephrin family adhesion molecule 3 [Source:MGI Symbol;Acc:MGI:1914953]
KISS1R	ENSMUSG00000035773	32.5845	-4.24698	-2.08644	0.604757	-3.45004	0.000560506	3.25142	0.00147873	48.6418	56.127	9.14462	16.4245	10	79752805	79758107	1	114229	protein_coding	KISS1 receptor [Source:MGI Symbol;Acc:MGI:2148793]
KIT	ENSMUSG00000005672	143.923	-15.1272	-3.91908	0.518128	-7.56391	3.91129e-14	13.4077	2.90175e-13	272.722	265.082	9.14462	28.7429	5	75735576	75817382	1	16590	protein_coding	KIT proto-oncogene receptor tyrosine kinase [Source:MGI Symbol;Acc:MGI:96677]
KLF2	ENSMUSG00000055148	90.3442	-10.8551	-3.4403	0.457523	-7.51939	5.50314e-14	13.2594	4.05081e-13	177.078	153.504	14.3701	16.4245	8	73072877	73075500	1	16598	protein_coding	Kruppel-like factor 2 (lung) [Source:MGI Symbol;Acc:MGI:1342772]
KLF5	ENSMUSG00000005148	63.676	-3.38928	-1.76098	0.456425	-3.85821	0.000114223	3.94225	0.000337368	90.7251	104.816	22.2084	36.9551	14	99536127	99552472	1	12224	protein_coding	Kruppel-like factor 5 [Source:MGI Symbol;Acc:MGI:1338056]
KLF6	ENSMUSG00000000078	573.241	2.04176	1.02981	0.182614	5.63929	1.70751e-08	7.76764	7.84742e-08	373.831	380.717	803.421	734.997	13	5911481	5920393	1	23849	protein_coding	Kruppel-like factor 6 [Source:MGI Symbol;Acc:MGI:1346318]
KLF9	ENSMUSG00000033863	900.608	-3.38171	-1.75775	0.20015	-8.78217	1.60347e-18	17.7949	1.65979e-17	1326.44	1455.92	440.248	379.817	19	23118590	23145498	1	16601	protein_coding	Kruppel-like factor 9 [Source:MGI Symbol;Acc:MGI:1333856]
KLK6	ENSMUSG00000050063	8.74146	-19.9154	-4.31581	1.62583	-2.65453	0.00794198	2.10007	0.0166794	18.0357	14.877	0	2.05306	7	43473923	43481454	1	19144	protein_coding	kallikrein related-peptidase 6 [Source:MGI Symbol;Acc:MGI:1343166]
KLKB1	ENSMUSG00000109764	9.19665	13.9102	3.79807	1.14695	3.31146	0.000928101	3.0324	0.00234941	1.09307	1.35246	11.7574	22.5837	8	45719726	45747896	-1	16621	protein_coding	kallikrein B, plasma 1 [Source:MGI Symbol;Acc:MGI:102849]
KMT5A	ENSMUSG00000049327	1338.53	4.66713	2.22254	0.162219	13.7008	1.00359e-42	41.9984	7.77111e-41	477.127	467.951	2286.16	2122.87	5	124577993	124600371	1	67956	protein_coding	lysine methyltransferase 5A [Source:MGI Symbol;Acc:MGI:1915206]
KPNA4	ENSMUSG00000027782	1626.08	3.28844	1.7174	0.19813	8.66806	4.39532e-18	17.357	4.3995e-17	805.049	712.07	2689.83	2297.38	3	68974482	69034446	-1	16649	protein_coding	karyopherin (importin) alpha 4 [Source:MGI Symbol;Acc:MGI:1100848]
KPNB1	ENSMUSG00000001440	3264.92	3.0665	1.61659	0.168041	9.62025	6.56722e-22	21.1826	8.88561e-21	1574.03	1638.5	5235.95	4611.18	11	97050540	97078707	-1	16211	protein_coding	karyopherin (importin) beta 1 [Source:MGI Symbol;Acc:MGI:107532]
KRT18	ENSMUSG00000023043	26.6841	-3.81519	-1.93176	0.615141	-3.14034	0.00168749	2.77276	0.00406521	44.816	39.8975	11.7574	10.2653	15	101936615	101940462	1	16668	protein_coding	keratin 18 [Source:MGI Symbol;Acc:MGI:96692]
KRT19	ENSMUSG00000020911	230.045	3.66221	1.87271	0.352454	5.31336	1.07619e-07	6.96811	4.59314e-07	114.773	81.8238	296.547	427.037	11	100031636	100039491	-1	16669	protein_coding	keratin 19 [Source:MGI Symbol;Acc:MGI:96693]
KRT5	ENSMUSG00000061527	96.5429	7.60672	2.92727	0.80578	3.63285	0.000280313	3.55236	0.000781234	25.6872	18.9344	56.1741	285.376	15	101615505	101621333	-1	110308	protein_coding	keratin 5 [Source:MGI Symbol;Acc:MGI:96702]
KRT6B	ENSMUSG00000023041	109.672	11.3136	3.49999	1.54318	2.26804	0.023327	1.63214	0.0435133	24.0476	11.4959	27.4339	375.711	15	101584458	101588722	-1	16688	protein_coding	keratin 6B [Source:MGI Symbol;Acc:MGI:1333768]
L1CAM	ENSMUSG00000031391	682.357	-25.7001	-4.6837	0.518974	-9.02492	1.79826e-19	18.7451	2.01034e-18	1273.43	1351.11	24.8211	80.0695	X	72897384	72939711	-1	16728	protein_coding	L1 cell adhesion molecule [Source:MGI Symbol;Acc:MGI:96721]
LAG3	ENSMUSG00000030124	39.2396	-6.45186	-2.68972	0.577954	-4.65386	3.25777e-06	5.48708	1.18079e-05	64.4913	71.0041	9.14462	12.3184	6	124881324	124888668	-1	16768	protein_coding	lymphocyte-activation gene 3 [Source:MGI Symbol;Acc:MGI:106588]
LAMA1	ENSMUSG00000032796	318.411	4.34367	2.11892	0.212414	9.97543	1.95257e-23	22.7094	3.01342e-22	120.238	118.34	538.226	496.841	17	68004254	68129642	1	16772	protein_coding	laminin, alpha 1 [Source:MGI Symbol;Acc:MGI:99892]
LAMA2	ENSMUSG00000019899	544.35	3.7576	1.90981	0.197135	9.68782	3.39713e-22	21.4689	4.685e-21	232.278	225.861	914.462	804.801	10	26856032	27495754	-1	16773	protein_coding	laminin, alpha 2 [Source:MGI Symbol;Acc:MGI:99912]
LAMA3	ENSMUSG00000024421	564.251	5.10596	2.35218	0.205769	11.4312	2.92019e-30	29.5346	8.08566e-29	184.183	185.963	1016.36	870.499	18	12466876	12716070	1	16774	protein_coding	laminin, alpha 3 [Source:MGI Symbol;Acc:MGI:99909]
LAMA4	ENSMUSG00000019846	30.5206	-75.059	-6.22995	1.45906	-4.26985	1.95609e-05	4.70861	6.40933e-05	66.6775	54.0984	1.30637	0	10	38841511	38986184	1	16775	protein_coding	laminin, alpha 4 [Source:MGI Symbol;Acc:MGI:109321]
LAMA5	ENSMUSG00000015647	968.922	3.55746	1.83085	0.223276	8.19993	2.40533e-16	15.6188	2.10903e-15	449.253	401.68	1680	1344.76	2	179818166	179867652	-1	16776	protein_coding	laminin, alpha 5 [Source:MGI Symbol;Acc:MGI:105382]
LAMB1	ENSMUSG00000002900	601.64	3.07108	1.61875	0.227737	7.10796	1.17767e-12	11.929	7.77882e-12	310.433	281.311	1005.91	808.907	12	31315233	31379643	1	16777	protein_coding	laminin B1 [Source:MGI Symbol;Acc:MGI:96743]
LAMC2	ENSMUSG00000026479	91.0362	-7.48739	-2.90446	0.443472	-6.54937	5.7782e-11	10.2382	3.31584e-10	160.135	159.59	15.6765	28.7429	1	152998502	153062193	-1	16782	protein_coding	laminin, gamma 2 [Source:MGI Symbol;Acc:MGI:99913]
LAMTOR2	ENSMUSG00000028062	794.84	2.5285	1.33828	0.181139	7.38814	1.489e-13	12.8271	1.0662e-12	443.241	457.131	1073.84	1205.15	3	88457126	88460381	-1	83409	protein_coding	late endosomal/lysosomal adaptor, MAPK and MTOR activator 2 [Source:MGI Symbol;Acc:MGI:1932697]
LASP1	ENSMUSG00000038366	967.832	-2.8762	-1.52417	0.218471	-6.97652	3.02591e-12	11.5191	1.92614e-11	1360.88	1509.34	446.78	554.327	11	97689826	97729590	1	16796	protein_coding	LIM and SH3 protein 1 [Source:MGI Symbol;Acc:MGI:109656]
LATS1	ENSMUSG00000040021	463.634	3.48548	1.80136	0.269752	6.67783	2.42511e-11	10.6153	1.44017e-10	203.312	210.984	838.693	601.547	10	7556978	7592224	1	16798	protein_coding	large tumor suppressor [Source:MGI Symbol;Acc:MGI:1333883]
LBX1	ENSMUSG00000025216	4.29247	77.9729	6.2849	2.2017	2.85457	0.0043095	2.36557	0.00955192	0	0	13.0637	4.10613	19	45221123	45224251	-1	16814	protein_coding	ladybird homeobox 1 [Source:MGI Symbol;Acc:MGI:104867]
LCK	ENSMUSG00000000409	11.4303	-8.62602	-3.10869	1.0982	-2.83072	0.00464431	2.33308	0.0102231	20.7684	20.2869	2.61275	2.05306	4	129442137	129467434	-1	16818	protein_coding	lymphocyte protein tyrosine kinase [Source:MGI Symbol;Acc:MGI:96756]
LCP1	ENSMUSG00000021998	37.2163	-8.14686	-3.02624	0.643877	-4.70003	2.60118e-06	5.58483	9.52647e-06	73.2359	58.832	6.53187	10.2653	14	75368541	75468282	1	18826	protein_coding	lymphocyte cytosolic protein 1 [Source:MGI Symbol;Acc:MGI:104808]
LDB2	ENSMUSG00000039706	237.35	-9.46224	-3.24218	0.362079	-8.95434	3.41774e-19	18.4663	3.73903e-18	385.308	471.332	35.2721	57.4858	5	44629474	44957022	-1	16826	protein_coding	LIM domain binding 2 [Source:MGI Symbol;Acc:MGI:894670]
LDLRAD4	ENSMUSG00000024544	138.334	-2.19963	-1.13726	0.281795	-4.03578	5.44207e-05	4.26424	0.000168792	196.207	183.934	84.9144	88.2817	18	68066328	68401701	1	52662	protein_coding	low density lipoprotein receptor class A domain containing 4 [Source:MGI Symbol;Acc:MGI:1277150]
LDLRAP1	ENSMUSG00000037295	160.257	3.40347	1.76701	0.275244	6.41978	1.36469e-10	9.86497	7.59731e-10	79.2478	66.2705	257.356	238.155	4	134468865	134495335	-1	100017	protein_coding	low density lipoprotein receptor adaptor protein 1 [Source:MGI Symbol;Acc:MGI:2140175]
LEF1	ENSMUSG00000027985	10.8813	-25.1877	-4.65465	1.57736	-2.95092	0.00316834	2.49917	0.00722305	21.8615	19.6107	0	2.05306	3	130904120	131018005	1	16842	protein_coding	lymphoid enhancer binding factor 1 [Source:MGI Symbol;Acc:MGI:96770]
LGALS1	ENSMUSG00000068220	2024.37	3.63622	1.86244	0.278933	6.67703	2.43839e-11	10.6129	1.44662e-10	950.974	794.57	2600.99	3750.95	15	78810925	78814665	1	16852	protein_coding	lectin, galactose binding, soluble 1 [Source:MGI Symbol;Acc:MGI:96777]
LGALS3	ENSMUSG00000050335	1116.14	6.03111	2.59242	0.252167	10.2806	8.62162e-25	24.0644	1.50307e-23	367.819	266.434	1836.76	1993.52	14	47605208	47623617	1	16854	protein_coding	lectin, galactose binding, soluble 3 [Source:MGI Symbol;Acc:MGI:96778]
LGR4	ENSMUSG00000050199	427.671	2.96973	1.57033	0.238721	6.57809	4.76532e-11	10.3219	2.75492e-10	203.312	228.566	708.055	570.752	2	109747992	109844602	1	107515	protein_coding	leucine-rich repeat-containing G protein-coupled receptor 4 [Source:MGI Symbol;Acc:MGI:1891468]
LGR6	ENSMUSG00000042793	11.7011	-27.2058	-4.76584	1.57256	-3.03062	0.00244052	2.61252	0.0057004	25.1407	19.6107	0	2.05306	1	134911039	135033014	-1	329252	protein_coding	leucine-rich repeat-containing G protein-coupled receptor 6 [Source:MGI Symbol;Acc:MGI:2441805]
LHX6	ENSMUSG00000026890	91.5748	-19.1241	-4.25732	0.830835	-5.12415	2.98886e-07	6.52449	1.22031e-06	161.228	185.287	1.30637	18.4776	2	35971965	35995420	-1	16874	protein_coding	LIM homeobox protein 6 [Source:MGI Symbol;Acc:MGI:1306803]
LIMA1	ENSMUSG00000023022	498.841	3.62168	1.85666	0.186063	9.97863	1.8906e-23	22.7234	2.92031e-22	208.777	223.156	781.212	782.217	15	99676351	99773337	-1	65970	protein_coding	LIM domain and actin binding 1 [Source:MGI Symbol;Acc:MGI:1920992]
LIMK1	ENSMUSG00000029674	399.208	-4.42882	-2.14692	0.217852	-9.85497	6.52357e-23	22.1855	9.66753e-22	641.088	660.676	141.088	153.98	5	134684893	134717452	-1	16885	protein_coding	LIM-domain containing, protein kinase [Source:MGI Symbol;Acc:MGI:104572]
LIMS1	ENSMUSG00000019920	579.975	3.42625	1.77663	0.227264	7.81747	5.38959e-15	14.2684	4.31529e-14	280.373	244.119	982.394	813.013	10	58159288	58260513	1	110829	protein_coding	LIM and senescent cell antigen-like domains 1 [Source:MGI Symbol;Acc:MGI:1195263]
LIMS2	ENSMUSG00000024395	53.6025	-9.21074	-3.20332	0.548269	-5.8426	5.13928e-09	8.2891	2.48986e-08	101.656	91.291	9.14462	12.3184	18	32055343	32091672	1	225341	protein_coding	LIM and senescent cell antigen like domains 2 [Source:MGI Symbol;Acc:MGI:2385067]
LIN28B	ENSMUSG00000063804	12.4428	-6.24165	-2.64193	1.06584	-2.47872	0.0131854	1.87991	0.0262315	24.0476	18.2582	1.30637	6.15919	10	45252716	45362491	-1	380669	protein_coding	lin-28 homolog B [Source:MGI Symbol;Acc:MGI:3584032]
LITAF	ENSMUSG00000022500	312.873	2.1697	1.1175	0.22491	4.96863	6.74284e-07	6.17116	2.63511e-06	199.486	196.107	463.763	392.135	16	10777139	10884021	-1	56722	protein_coding	LPS-induced TN factor [Source:MGI Symbol;Acc:MGI:1929512]
LMO4	ENSMUSG00000028266	1320.4	-8.16173	-3.02887	0.293991	-10.3026	6.85651e-25	24.1639	1.20949e-23	2294.36	2407.38	224.696	355.18	3	143894291	143910981	-1	16911	protein_coding	LIM domain only 4 [Source:MGI Symbol;Acc:MGI:109360]
LOXL2	ENSMUSG00000034205	225.421	2.77963	1.47489	0.257301	5.73219	9.91441e-09	8.00373	4.64847e-08	131.169	106.844	318.755	344.915	14	69846517	69933283	1	94352	protein_coding	lysyl oxidase-like 2 [Source:MGI Symbol;Acc:MGI:2137913]
LPAR1	ENSMUSG00000038668	88.0133	-25.3486	-4.66384	0.651301	-7.1608	8.02072e-13	12.0958	5.37933e-12	155.216	181.906	2.61275	12.3184	4	58435255	58553898	-1	14745	protein_coding	lysophosphatidic acid receptor 1 [Source:MGI Symbol;Acc:MGI:108429]
LPO	ENSMUSG00000009356	3.63588	-24.1346	-4.59303	2.06999	-2.21887	0.0264955	1.57683	0.0486226	7.10498	7.43852	0	0	11	87697254	87719115	-1	76113	protein_coding	lactoperoxidase [Source:MGI Symbol;Acc:MGI:1923363]
LRATD1	ENSMUSG00000020607	299.508	-8.03501	-3.0063	0.579406	-5.18859	2.11894e-07	6.67388	8.80406e-07	503.36	559.918	30.0466	104.706	12	14196831	14202055	-1	105005	protein_coding	LRAT domain containing 1 [Source:MGI Symbol;Acc:MGI:2145011]
LRIG1	ENSMUSG00000030029	675.717	2.61322	1.38583	0.182077	7.61121	2.71547e-14	13.5662	2.04598e-13	385.308	363.135	1020.28	934.144	6	94581510	94677139	-1	16206	protein_coding	leucine-rich repeats and immunoglobulin-like domains 1 [Source:MGI Symbol;Acc:MGI:107935]
LRP12	ENSMUSG00000022305	583.004	2.12711	1.0889	0.212526	5.1236	2.99759e-07	6.52323	1.22331e-06	387.495	359.078	864.82	720.625	15	39733985	39807390	-1	239393	protein_coding	low density lipoprotein-related protein 12 [Source:MGI Symbol;Acc:MGI:2443132]
LRP5	ENSMUSG00000024913	56.1167	-5.29713	-2.40521	0.470269	-5.11454	3.145e-07	6.50238	1.27968e-06	92.9113	95.3483	15.6765	20.5306	19	3634828	3736564	-1	16973	protein_coding	low density lipoprotein receptor-related protein 5 [Source:MGI Symbol;Acc:MGI:1278315]
LRP8	ENSMUSG00000028613	287.006	-5.67966	-2.50581	0.248548	-10.0818	6.65133e-24	23.1771	1.06511e-22	491.883	483.504	82.3016	90.3348	4	107659066	107734037	1	16975	protein_coding	low density lipoprotein receptor-related protein 8, apolipoprotein e receptor [Source:MGI Symbol;Acc:MGI:1340044]
LRRC32	ENSMUSG00000090958	20.8688	-11.8821	-3.57072	0.954443	-3.74115	0.00018318	3.73712	0.000525424	47.0022	29.7541	2.61275	4.10613	7	98138490	98151388	1	434215	protein_coding	leucine rich repeat containing 32 [Source:MGI Symbol;Acc:MGI:93882]
LSP1	ENSMUSG00000018819	36.3786	-13.6324	-3.76897	0.75621	-4.98402	6.2276e-07	6.20568	2.44283e-06	65.0379	69.6516	2.61275	8.21225	7	142014546	142048604	1	16985	protein_coding	lymphocyte specific 1 [Source:MGI Symbol;Acc:MGI:96832]
LTK	ENSMUSG00000027297	167.18	-49.912	-5.64132	0.593868	-9.49927	2.1136e-21	20.675	2.73758e-20	333.934	319.857	2.61275	12.3184	2	119581801	119590912	-1	17005	protein_coding	leukocyte tyrosine kinase [Source:MGI Symbol;Acc:MGI:96840]
LURAP1	ENSMUSG00000028701	104.277	-2.86372	-1.51789	0.384141	-3.95138	7.77003e-05	4.10958	0.000235524	160.135	147.418	41.804	67.7511	4	115989603	116008535	-1	68075	protein_coding	leucine rich adaptor protein 1 [Source:MGI Symbol;Acc:MGI:1915325]
LY96	ENSMUSG00000025779	15.0373	4.08665	2.03092	0.774282	2.62297	0.00871668	2.05965	0.0181255	4.37229	7.43852	19.5956	28.7429	1	16758275	16779835	1	17087	protein_coding	lymphocyte antigen 96 [Source:MGI Symbol;Acc:MGI:1341909]
LYN	ENSMUSG00000042228	36.7246	-5.41111	-2.43592	1.05358	-2.31205	0.0207747	1.68247	0.039231	60.119	62.8893	1.30637	22.5837	4	3678115	3813122	1	17096	protein_coding	LYN proto-oncogene, Src family tyrosine kinase [Source:MGI Symbol;Acc:MGI:96892]
LZTS2	ENSMUSG00000035342	398.01	-2.0907	-1.06399	0.215071	-4.94713	7.53139e-07	6.12312	2.92729e-06	508.826	567.356	246.905	268.951	19	45002853	45015550	1	226154	protein_coding	leucine zipper, putative tumor suppressor 2 [Source:MGI Symbol;Acc:MGI:2385095]
MALAT1	ENSMUSG00000092341	16047.9	5.0642	2.34034	0.23661	9.89111	4.54949e-23	22.342	6.85566e-22	5562.11	5023.71	30771.7	22834.2	19	5845717	5852704	-1	72289	lncRNA	metastasis associated lung adenocarcinoma transcript 1 (non-coding RNA) [Source:MGI Symbol;Acc:MGI:1919539]
MALT1	ENSMUSG00000032688	324.54	4.95037	2.30754	0.230302	10.0196	1.2501e-23	22.9031	1.94778e-22	99.4697	119.016	535.614	544.062	18	65564009	65612138	1	240354	protein_coding	MALT1 paracaspase [Source:MGI Symbol;Acc:MGI:2445027]
MAP1B	ENSMUSG00000052727	3091.82	-6.68644	-2.74124	0.181225	-15.1261	1.08905e-51	50.963	2.07231e-49	5017.75	5741.86	829.548	778.111	13	99557954	99653048	-1	17755	protein_coding	microtubule-associated protein 1B [Source:MGI Symbol;Acc:MGI:1306778]
MAP2	ENSMUSG00000015222	2213.89	-7.66934	-2.9391	0.260223	-11.2946	1.39617e-29	28.8551	3.61931e-28	3790.78	4039.79	419.346	605.654	1	66214432	66481742	1	17756	protein_coding	microtubule-associated protein 2 [Source:MGI Symbol;Acc:MGI:97175]
MAP2K1	ENSMUSG00000004936	1241.2	-4.95287	-2.30827	0.194424	-11.8723	1.64846e-32	31.7829	5.47051e-31	1982.84	2145.68	386.687	449.621	9	64093052	64160913	-1	26395	protein_coding	mitogen-activated protein kinase kinase 1 [Source:MGI Symbol;Acc:MGI:1346866]
MAP2K2	ENSMUSG00000035027	1548.19	2.07711	1.05457	0.155483	6.78255	1.18072e-11	10.9279	7.20806e-11	1025.85	985.942	2031.41	2149.56	10	80941749	80969809	1	26396	protein_coding	mitogen-activated protein kinase kinase 2 [Source:MGI Symbol;Acc:MGI:1346867]
MAP2K3	ENSMUSG00000018932	493.006	2.76634	1.46798	0.232492	6.31412	2.71706e-10	9.5659	1.47766e-09	282.56	240.061	661.026	788.376	11	60822859	60843637	1	26397	protein_coding	mitogen-activated protein kinase kinase 3 [Source:MGI Symbol;Acc:MGI:1346868]
MAP2K4	ENSMUSG00000033352	862.475	-2.96157	-1.56636	0.1765	-8.87459	7.01902e-19	18.1537	7.47317e-18	1247.2	1331.5	429.797	441.409	11	65579069	65679123	-1	26398	protein_coding	mitogen-activated protein kinase kinase 4 [Source:MGI Symbol;Acc:MGI:1346869]
MAP2K7	ENSMUSG00000002948	293.78	-2.08613	-1.06083	0.225248	-4.70961	2.48193e-06	5.60521	9.11215e-06	379.297	414.529	184.199	197.094	8	4288740	4297897	1	26400	protein_coding	mitogen-activated protein kinase kinase 7 [Source:MGI Symbol;Acc:MGI:1346871]
MAP3K1	ENSMUSG00000021754	194.909	2.7615	1.46545	0.282688	5.18398	2.17199e-07	6.66314	9.01191e-07	103.842	104.139	325.287	246.368	13	111882962	111945527	-1	26401	protein_coding	mitogen-activated protein kinase kinase kinase 1 [Source:MGI Symbol;Acc:MGI:1346872]
MAP3K12	ENSMUSG00000023050	428.252	-8.28271	-3.0501	0.233452	-13.0652	5.20429e-39	38.2836	2.93657e-37	766.245	761.434	88.8335	96.494	15	102406081	102425499	-1	26404	protein_coding	mitogen-activated protein kinase kinase kinase 12 [Source:MGI Symbol;Acc:MGI:1346881]
MAP3K20	ENSMUSG00000004085	111.67	2.01517	1.0109	0.371998	2.7175	0.00657772	2.18192	0.0140315	83.0736	64.2418	122.799	176.563	2	72115981	72272954	1	65964	protein_coding	mitogen-activated protein kinase kinase kinase 20 [Source:MGI Symbol;Acc:MGI:2443258]
MAP3K5	ENSMUSG00000071369	746.982	2.25089	1.17049	0.202258	5.78715	7.15907e-09	8.14514	3.40842e-08	453.626	466.598	1127.4	940.303	10	19810218	20018499	1	26408	protein_coding	mitogen-activated protein kinase kinase kinase 5 [Source:MGI Symbol;Acc:MGI:1346876]
MAP4K4	ENSMUSG00000026074	1920.73	2.42868	1.28017	0.19027	6.72817	1.71811e-11	10.7649	1.03196e-10	1095.81	1146.21	2962.86	2478.05	1	39940073	40065470	1	26921	protein_coding	mitogen-activated protein kinase kinase kinase kinase 4 [Source:MGI Symbol;Acc:MGI:1349394]
MAPK1	ENSMUSG00000063358	2139.81	-2.31127	-1.20869	0.168347	-7.17974	6.98453e-13	12.1559	4.71442e-12	2959.5	3012.6	1213.62	1373.5	16	16801246	16865317	1	26413	protein_coding	mitogen-activated protein kinase 1 [Source:MGI Symbol;Acc:MGI:1346858]
MAPK10	ENSMUSG00000046709	2177.1	-2.45916	-1.29817	0.151517	-8.56781	1.05469e-17	16.9769	1.0214e-16	3022.9	3167.46	1241.06	1277.01	5	103055814	103359200	-1	26414	protein_coding	mitogen-activated protein kinase 10 [Source:MGI Symbol;Acc:MGI:1346863]
MAPK11	ENSMUSG00000053137	284.189	-21.9898	-4.45876	0.386901	-11.5243	9.95453e-31	30.002	2.8618e-29	552.002	532.869	16.9829	34.9021	15	89026689	89033831	-1	19094	protein_coding	mitogen-activated protein kinase 11 [Source:MGI Symbol;Acc:MGI:1338024]
MAPK12	ENSMUSG00000022610	40.6329	-2.55641	-1.35412	0.487896	-2.77542	0.00551296	2.25861	0.0119655	60.119	56.127	19.5956	26.6898	15	89014787	89024906	-1	29857	protein_coding	mitogen-activated protein kinase 12 [Source:MGI Symbol;Acc:MGI:1353438]
MAPK8	ENSMUSG00000021936	476.464	-2.96223	-1.56668	0.230069	-6.80964	9.78463e-12	11.0095	6.00816e-11	693.009	729.652	214.245	268.951	14	33099855	33169115	-1	26419	protein_coding	mitogen-activated protein kinase 8 [Source:MGI Symbol;Acc:MGI:1346861]
MAPK8IP3	ENSMUSG00000024163	2757.49	-3.55208	-1.82867	0.147128	-12.429	1.81785e-35	34.7404	7.63283e-34	4284.85	4321.11	1190.11	1233.89	17	25111127	25155951	-1	30957	protein_coding	mitogen-activated protein kinase 8 interacting protein 3 [Source:MGI Symbol;Acc:MGI:1353598]
MAPK9	ENSMUSG00000020366	878.339	-4.16595	-2.05865	0.202091	-10.1867	2.27245e-24	23.6435	3.82024e-23	1384.38	1446.45	310.917	371.604	11	49737578	49777248	1	26420	protein_coding	mitogen-activated protein kinase 9 [Source:MGI Symbol;Acc:MGI:1346862]
MAPKAP1	ENSMUSG00000038696	527.181	2.01436	1.01032	0.202911	4.97912	6.38729e-07	6.19468	2.50382e-06	356.342	342.172	650.575	759.633	2	34296783	34514962	1	227743	protein_coding	mitogen-activated protein kinase associated protein 1 [Source:MGI Symbol;Acc:MGI:2444554]
MAPRE1	ENSMUSG00000027479	1192	2.51063	1.32805	0.153531	8.65002	5.14905e-18	17.2883	5.12242e-17	671.147	687.049	1699.59	1710.2	2	153583194	153615230	1	13589	protein_coding	microtubule-associated protein, RP/EB family, member 1 [Source:MGI Symbol;Acc:MGI:891995]
MAPT	ENSMUSG00000018411	2798.91	-8.12585	-3.02252	0.163188	-18.5217	1.38085e-76	75.8599	2.05827e-73	4821	5146.78	599.626	628.237	11	104122216	104222916	1	17762	protein_coding	microtubule-associated protein tau [Source:MGI Symbol;Acc:MGI:97180]
MARCHF1	ENSMUSG00000036469	67.2678	-12.1327	-3.60083	0.571127	-6.30477	2.88624e-10	9.53967	1.56728e-09	104.389	144.713	11.7574	8.21225	8	66070552	66924289	1	72925	protein_coding	membrane associated ring-CH-type finger 1 [Source:MGI Symbol;Acc:MGI:1920175]
MARCHF2	ENSMUSG00000079557	1019.83	2.20333	1.13969	0.186074	6.12493	9.0724e-10	9.04228	4.70099e-09	659.67	612.664	1310.29	1496.68	17	33904666	33937644	-1	224703	protein_coding	membrane associated ring-CH-type finger 2 [Source:MGI Symbol;Acc:MGI:1925915]
MARK1	ENSMUSG00000026620	423.539	-15.6716	-3.97008	0.276074	-14.3805	6.86218e-47	46.1635	8.07525e-45	762.965	830.41	53.5614	47.2205	1	184628986	184731767	-1	226778	protein_coding	MAP/microtubule affinity regulating kinase 1 [Source:MGI Symbol;Acc:MGI:2664902]
MARVELD1	ENSMUSG00000044345	60.0047	-2.3529	-1.23444	0.466073	-2.64859	0.00808274	2.09244	0.0169432	85.8063	83.8524	45.7231	24.6368	19	42135839	42140142	1	277010	protein_coding	MARVEL (membrane-associating) domain containing 1 [Source:MGI Symbol;Acc:MGI:2147570]
MAS1	ENSMUSG00000068037	53.6234	-18.0888	-4.17703	0.67833	-6.15781	7.37577e-10	9.13219	3.86666e-09	90.1786	112.93	5.2255	6.15919	17	13059966	13087030	-1	17171	protein_coding	MAS1 oncogene [Source:MGI Symbol;Acc:MGI:96918]
MATK	ENSMUSG00000004933	828.121	-25.4782	-4.67119	0.60386	-7.73555	1.02955e-14	13.9874	8.0558e-14	1567.47	1617.54	24.8211	102.653	10	81088769	81099199	1	17179	protein_coding	megakaryocyte-associated tyrosine kinase [Source:MGI Symbol;Acc:MGI:99259]
MATN2	ENSMUSG00000022324	128.892	-8.43364	-3.07616	0.411942	-7.46745	8.17628e-14	13.0874	5.95235e-13	225.72	233.299	19.5956	36.9551	15	34306823	34436419	1	17181	protein_coding	matrilin 2 [Source:MGI Symbol;Acc:MGI:109613]
MAVS	ENSMUSG00000037523	235.745	3.78319	1.9196	0.226794	8.4641	2.58145e-17	16.5881	2.42385e-16	101.656	95.3483	372.317	373.657	2	131075983	131089945	1	228607	protein_coding	mitochondrial antiviral signaling protein [Source:MGI Symbol;Acc:MGI:2444773]
MBIP	ENSMUSG00000021028	93.8033	2.36363	1.241	0.34609	3.58579	0.000336065	3.47358	0.000922388	56.8398	54.0984	112.348	151.927	12	56375088	56392679	-1	217588	protein_coding	MAP3K12 binding inhibitory protein 1 [Source:MGI Symbol;Acc:MGI:1918320]
MBOAT7	ENSMUSG00000035596	665.952	-7.69075	-2.94313	0.226155	-13.0137	1.02221e-38	37.9905	5.55754e-37	1106.19	1249.67	143.701	164.245	7	3680788	3696522	-1	77582	protein_coding	membrane bound O-acyltransferase domain containing 7 [Source:MGI Symbol;Acc:MGI:1924832]
MBP	ENSMUSG00000041607	6888.9	-39.3492	-5.29826	0.610884	-8.67311	4.20482e-18	17.3763	4.22063e-17	13338.2	13532	137.169	548.168	18	82493271	82603762	1	17196	protein_coding	myelin basic protein [Source:MGI Symbol;Acc:MGI:96925]
MC4R	ENSMUSG00000047259	5.44454	-36.2157	-5.17854	1.91952	-2.69784	0.00697917	2.1562	0.014791	13.6634	8.11475	0	0	18	66990775	66993577	-1	17202	protein_coding	melanocortin 4 receptor [Source:MGI Symbol;Acc:MGI:99457]
MCAM	ENSMUSG00000032135	68.8658	-21.2955	-4.41248	0.663652	-6.64878	2.95524e-11	10.5294	1.74054e-10	145.925	118.34	9.14462	2.05306	9	44045766	44054024	1	84004	protein_coding	melanoma cell adhesion molecule [Source:MGI Symbol;Acc:MGI:1933966]
MCF2	ENSMUSG00000031139	13.0359	-31.6748	-4.98526	1.54224	-3.23248	0.00122722	2.91108	0.00303446	25.1407	25.6967	1.30637	0	X	59101316	59224449	-1	109904	protein_coding	mcf.2 transforming sequence [Source:MGI Symbol;Acc:MGI:96932]
MCF2L	ENSMUSG00000031442	575.553	-25.2424	-4.65778	0.281042	-16.5732	1.08848e-61	60.9632	4.8674e-59	1054.27	1160.41	44.4167	43.1143	8	12923806	13070905	1	17207	protein_coding	mcf.2 transforming sequence-like [Source:MGI Symbol;Acc:MGI:103263]
MCTP1	ENSMUSG00000021596	118.809	-16.7976	-4.07018	0.695882	-5.84895	4.94682e-09	8.30567	2.39794e-08	209.324	237.357	3.91912	24.6368	13	76532259	77179929	1	78771	protein_coding	multiple C2 domains, transmembrane 1 [Source:MGI Symbol;Acc:MGI:1926021]
MDGA2	ENSMUSG00000034912	95.6083	-9.81527	-3.29503	0.515144	-6.39633	1.59157e-10	9.79817	8.80558e-10	160.682	184.611	10.451	26.6898	12	66512834	67269323	-1	320772	protein_coding	MAM domain containing glycosylphosphatidylinositol anchor 2 [Source:MGI Symbol;Acc:MGI:2444706]
MDM2	ENSMUSG00000020184	912.843	3.1062	1.63515	0.181007	9.03362	1.6608e-19	18.7797	1.86015e-18	466.742	422.643	1435.71	1326.28	10	117524780	117546663	-1	17246	protein_coding	transformed mouse 3T3 cell double minute 2 [Source:MGI Symbol;Acc:MGI:96952]
MEDAG	ENSMUSG00000029659	36.5873	-7.3682	-2.88131	0.607171	-4.74547	2.08022e-06	5.68189	7.70052e-06	63.3983	65.5943	9.14462	8.21225	5	149335214	149355188	1	70717	protein_coding	mesenteric estrogen dependent adipogenesis [Source:MGI Symbol;Acc:MGI:1917967]
MEF2C	ENSMUSG00000005583	1384.24	-16.9922	-4.0868	0.461406	-8.85729	8.19814e-19	18.0863	8.66155e-18	2377.44	2848.95	88.8335	221.731	13	83652153	83815199	1	17260	protein_coding	myocyte enhancer factor 2C [Source:MGI Symbol;Acc:MGI:99458]
MEF2D	ENSMUSG00000001419	1035.07	-4.91445	-2.29703	0.174301	-13.1785	1.16695e-39	38.9329	6.98101e-38	1684.43	1756.17	352.721	346.968	3	88049679	88079393	1	17261	protein_coding	myocyte enhancer factor 2D [Source:MGI Symbol;Acc:MGI:99533]
MEGF10	ENSMUSG00000024593	92.2559	-2.21051	-1.14438	0.359217	-3.18576	0.00144374	2.84051	0.00352211	122.424	130.512	48.3359	67.7511	18	57266162	57430539	1	70417	protein_coding	multiple EGF-like-domains 10 [Source:MGI Symbol;Acc:MGI:2685177]
MELTF	ENSMUSG00000022780	5.74329	-38.1304	-5.25287	1.85437	-2.83271	0.00461559	2.33577	0.0101661	11.4773	11.4959	0	0	16	31697628	31717838	1	30060	protein_coding	melanotransferrin [Source:MGI Symbol;Acc:MGI:1353421]
MEN1	ENSMUSG00000024947	386.914	-3.43242	-1.77923	0.246359	-7.22209	5.11954e-13	12.2908	3.4925e-12	574.957	621.455	154.152	197.094	19	6385009	6390921	1	17283	protein_coding	multiple endocrine neoplasia 1 [Source:MGI Symbol;Acc:MGI:1316736]
MERTK	ENSMUSG00000014361	144.889	-7.70382	-2.94557	0.403834	-7.29402	3.00841e-13	12.5217	2.09955e-12	257.965	252.91	23.5147	45.1674	2	128540876	128644814	1	17289	protein_coding	MER proto-oncogene tyrosine kinase [Source:MGI Symbol;Acc:MGI:96965]
MFN2	ENSMUSG00000029020	1502.97	-2.2216	-1.1516	0.155184	-7.42082	1.16395e-13	12.9341	8.40857e-13	2116.19	2029.36	930.139	936.197	4	147958056	147989161	-1	170731	protein_coding	mitofusin 2 [Source:MGI Symbol;Acc:MGI:2442230]
MFNG	ENSMUSG00000018169	15.7317	-12.8684	-3.68576	1.10391	-3.33883	0.000841313	3.07504	0.00214795	30.6061	28.4016	3.91912	0	15	78640082	78657675	-1	17305	protein_coding	MFNG O-fucosylpeptide 3-beta-N-acetylglucosaminyltransferase [Source:MGI Symbol;Acc:MGI:1095404]
MGAT3	ENSMUSG00000042428	872.079	-3.81021	-1.92987	0.17824	-10.8274	2.55399e-27	26.5928	5.47104e-26	1365.25	1399.12	374.93	349.021	15	80057922	80099720	1	17309	protein_coding	mannoside acetylglucosaminyltransferase 3 [Source:MGI Symbol;Acc:MGI:104532]
MGAT5	ENSMUSG00000036155	497.304	-2.49314	-1.31796	0.198293	-6.64655	3.00045e-11	10.5228	1.76543e-10	699.567	721.537	299.16	268.951	1	127132752	127416073	1	107895	protein_coding	mannoside acetylglucosaminyltransferase 5 [Source:MGI Symbol;Acc:MGI:894701]
MGLL	ENSMUSG00000033174	1397.35	-6.73351	-2.75136	0.365393	-7.52986	5.07942e-14	13.2942	3.74662e-13	2435.91	2427.66	249.518	476.311	6	88701394	88805342	1	23945	protein_coding	monoglyceride lipase [Source:MGI Symbol;Acc:MGI:1346042]
MGMT	ENSMUSG00000054612	201.686	5.60311	2.48623	0.296365	8.38907	4.89985e-17	16.3098	4.50378e-16	68.8636	52.7459	313.53	371.604	7	136496343	136731995	1	17314	protein_coding	O-6-methylguanine-DNA methyltransferase [Source:MGI Symbol;Acc:MGI:96977]
MGP	ENSMUSG00000030218	55.6241	-10.4156	-3.38067	0.564077	-5.99328	2.05648e-09	8.68687	1.03385e-08	107.668	94.6721	7.83825	12.3184	6	136849433	136852821	-1	17313	protein_coding	matrix Gla protein [Source:MGI Symbol;Acc:MGI:96976]
MICAL2	ENSMUSG00000038244	1761.09	-7.74429	-2.95313	0.202562	-14.5789	3.82762e-48	47.4171	5.30734e-46	3037.11	3198.57	363.172	445.515	7	111825063	112012313	1	320878	protein_coding	microtubule associated monooxygenase, calponin and LIM domain containing 2 [Source:MGI Symbol;Acc:MGI:2444947]
MIEF2	ENSMUSG00000018599	320.558	2.70995	1.43826	0.208141	6.91006	4.84449e-12	11.3148	3.03834e-11	171.613	174.467	488.584	447.568	11	60619224	60623777	1	237781	protein_coding	mitochondrial elongation factor 2 [Source:MGI Symbol;Acc:MGI:2144199]
MINK1	ENSMUSG00000020827	1323.1	-4.70495	-2.23418	0.189957	-11.7615	6.16368e-32	31.2102	1.93421e-30	2105.81	2256.58	431.104	498.894	11	70453707	70505309	1	50932	protein_coding	misshapen-like kinase 1 (zebrafish) [Source:MGI Symbol;Acc:MGI:1355329]
MIR17HG	ENSMUSG00000089726	13.0072	5.36595	2.42383	0.875083	2.76983	0.00560852	2.25115	0.0121555	5.46537	2.70492	27.4339	16.4245	14	115280311	115284159	1		lncRNA	Mir17 host gene (non-protein coding) [Source:MGI Symbol;Acc:MGI:1923207]
MITF	ENSMUSG00000035158	141.898	4.31631	2.1098	0.276737	7.62385	2.46227e-14	13.6087	1.86227e-13	53.5606	53.4221	242.986	217.625	6	97784013	97998310	1	17342	protein_coding	melanogenesis associated transcription factor [Source:MGI Symbol;Acc:MGI:104554]
MLLT11	ENSMUSG00000053192	626.25	-3.14048	-1.65099	0.186534	-8.85088	8.68324e-19	18.0613	9.14706e-18	923.647	976.475	303.079	301.8	3	95126446	95139482	-1	56772	protein_coding	myeloid/lymphoid or mixed-lineage leukemia; translocated to, 11 [Source:MGI Symbol;Acc:MGI:1929671]
MME	ENSMUSG00000027820	475.125	3.44677	1.78525	0.22647	7.88293	3.19805e-15	14.4951	2.60134e-14	226.266	201.516	803.421	669.299	3	63148958	63293451	1	17380	protein_coding	membrane metallo endopeptidase [Source:MGI Symbol;Acc:MGI:97004]
MMRN2	ENSMUSG00000041445	19.6829	-4.83197	-2.27261	0.796403	-2.85359	0.00432277	2.36424	0.00958015	30.0595	34.4877	3.91912	10.2653	14	34097422	34126244	1	105450	protein_coding	multimerin 2 [Source:MGI Symbol;Acc:MGI:2385618]
MOG	ENSMUSG00000076439	202.088	-70.0409	-6.13013	0.60712	-10.0971	5.69262e-24	23.2447	9.19819e-23	395.146	400.328	2.61275	10.2653	17	37321635	37334290	-1	17441	protein_coding	myelin oligodendrocyte glycoprotein [Source:MGI Symbol;Acc:MGI:97435]
MPP1	ENSMUSG00000031402	145.002	-10.5144	-3.39429	0.377377	-8.99444	2.37433e-19	18.6245	2.6297e-18	269.989	258.32	20.902	30.7959	X	74153339	74174622	-1	17524	protein_coding	membrane protein, palmitoylated [Source:MGI Symbol;Acc:MGI:105941]
MR1	ENSMUSG00000026471	62.6821	2.04711	1.03359	0.384553	2.68776	0.00719331	2.14307	0.0152088	38.8041	43.9549	94.059	73.9103	1	155003023	155022560	-1	15064	protein_coding	major histocompatibility complex, class I-related [Source:MGI Symbol;Acc:MGI:1195463]
MRC2	ENSMUSG00000020695	49.2081	-6.42442	-2.68357	0.572085	-4.69085	2.72066e-06	5.56533	9.94777e-06	100.563	70.3279	15.6765	10.2653	11	105183469	105241965	1	17534	protein_coding	mannose receptor, C type 2 [Source:MGI Symbol;Acc:MGI:107818]
MRPL52	ENSMUSG00000010406	556.103	4.33788	2.11699	0.238722	8.86802	7.44571e-19	18.1281	7.89926e-18	230.639	185.287	837.386	971.099	14	54664366	54667213	1	68836	protein_coding	mitochondrial ribosomal protein L52 [Source:MGI Symbol;Acc:MGI:1916086]
MRTFA	ENSMUSG00000042292	306.659	-3.78646	-1.92085	0.401391	-4.78549	1.70571e-06	5.7681	6.37617e-06	506.093	461.865	86.2207	172.457	15	80896482	81074958	-1	223701	protein_coding	myocardin related transcription factor A [Source:MGI Symbol;Acc:MGI:2384495]
MRTFB	ENSMUSG00000009569	871.149	-6.39291	-2.67647	0.196561	-13.6165	3.19586e-42	41.4954	2.36216e-40	1481.66	1529.63	220.777	252.527	16	13074345	13235393	1	239719	protein_coding	myocardin related transcription factor B [Source:MGI Symbol;Acc:MGI:3050795]
MSI2	ENSMUSG00000069769	1264.92	5.14314	2.36265	0.233164	10.133	3.9443e-24	23.404	6.4667e-23	395.693	428.729	2399.81	1835.44	11	88230208	88609339	-1	76626	protein_coding	musashi RNA-binding protein 2 [Source:MGI Symbol;Acc:MGI:1923876]
MSX2	ENSMUSG00000021469	90.3364	3.45063	1.78686	0.432325	4.13314	3.57834e-05	4.44632	0.000113526	29.513	52.0697	146.314	133.449	13	53620920	53627110	-1	17702	protein_coding	msh homeobox 2 [Source:MGI Symbol;Acc:MGI:97169]
MT-ND1	ENSMUSG00000064341	19386.3	-2.17639	-1.12194	0.182842	-6.13609	8.45751e-10	9.07276	4.4015e-09	25705.8	27423.8	11159.1	13256.6	MT	2751	3707	1	17716	protein_coding	mitochondrially encoded NADH dehydrogenase 1 [Source:MGI Symbol;Acc:MGI:101787]
MTAP	ENSMUSG00000062937	473.229	4.02299	2.00827	0.185577	10.8217	2.71603e-27	26.5661	5.79733e-26	190.741	185.963	752.472	763.739	4	89055359	89099318	1	66902	protein_coding	methylthioadenosine phosphorylase [Source:MGI Symbol;Acc:MGI:1914152]
MTCL1	ENSMUSG00000052105	591.99	-2.3968	-1.26111	0.201016	-6.27369	3.526e-10	9.45272	1.90026e-09	841.667	831.086	374.93	320.278	17	66643977	66756745	-1	68617	protein_coding	microtubule crosslinking factor 1 [Source:MGI Symbol;Acc:MGI:1915867]
MTSS1	ENSMUSG00000022353	422.079	2.04878	1.03477	0.209201	4.94627	7.56495e-07	6.12119	2.9397e-06	272.722	281.988	610.077	523.531	15	58813083	58953854	-1	211401	protein_coding	MTSS I-BAR domain containing 1 [Source:MGI Symbol;Acc:MGI:2384818]
MTUS1	ENSMUSG00000045636	162.378	-2.15733	-1.10925	0.307875	-3.60291	0.00031467	3.50214	0.000868329	216.975	225.184	86.2207	121.131	8	41443951	41586763	-1	102103	protein_coding	mitochondrial tumor suppressor 1 [Source:MGI Symbol;Acc:MGI:2142572]
MUC20	ENSMUSG00000035638	21.2258	12.4584	3.63905	1.24814	2.91559	0.0035502	2.44975	0.00801899	5.46537	0.676229	13.0637	65.698	16	32597793	32617805	-1	224116	protein_coding	mucin 20 [Source:MGI Symbol;Acc:MGI:2385039]
MXD1	ENSMUSG00000001156	603.642	3.32165	1.7319	0.197526	8.76796	1.81935e-18	17.7401	1.87566e-17	299.502	258.996	944.509	911.56	6	86624024	86646143	-1	17119	protein_coding	MAX dimerization protein 1 [Source:MGI Symbol;Acc:MGI:96908]
MYADM	ENSMUSG00000068566	237.562	-10.7297	-3.42353	0.357158	-9.5855	9.20084e-22	21.0362	1.23277e-20	442.148	424.672	30.0466	53.3796	7	3337605	3348958	1	50918	protein_coding	myeloid-associated differentiation marker [Source:MGI Symbol;Acc:MGI:1355332]
MYH10	ENSMUSG00000020900	1657.14	-2.45172	-1.29379	0.154169	-8.39205	4.77756e-17	16.3208	4.39589e-16	2320.6	2388.44	977.168	942.356	11	68582385	68707458	1	77579	protein_coding	myosin, heavy polypeptide 10, non-muscle [Source:MGI Symbol;Acc:MGI:1930780]
MYH6	ENSMUSG00000040752	34.1718	-27.7249	-4.79311	1.00483	-4.77008	1.84149e-06	5.73483	6.86079e-06	81.9805	50.041	2.61275	2.05306	14	55179378	55204384	-1	17888	protein_coding	myosin, heavy polypeptide 6, cardiac muscle, alpha [Source:MGI Symbol;Acc:MGI:97255]
MYLK	ENSMUSG00000022836	341.005	4.22077	2.07751	0.22163	9.37377	6.99869e-21	20.155	8.69344e-20	134.448	127.131	589.175	513.266	16	34565580	34822790	1	107589	protein_coding	myosin, light polypeptide kinase [Source:MGI Symbol;Acc:MGI:894806]
MYLK3	ENSMUSG00000031698	41.6909	-3.41856	-1.77339	0.496001	-3.57538	0.000349725	3.45627	0.000957087	67.224	62.2131	20.902	16.4245	8	86050932	86112974	-1	213435	protein_coding	myosin light chain kinase 3 [Source:MGI Symbol;Acc:MGI:2443063]
MYO1B	ENSMUSG00000018417	1791.96	4.86223	2.28162	0.193819	11.7719	5.44897e-32	31.2637	1.72812e-30	639.448	583.586	3216.3	2728.52	1	51788924	51955230	-1	17912	protein_coding	myosin IB [Source:MGI Symbol;Acc:MGI:107752]
MYO1E	ENSMUSG00000032220	91.388	-2.84927	-1.51059	0.370151	-4.08101	4.48404e-05	4.34833	0.000140392	143.193	128.484	54.8677	39.0082	9	70114632	70307048	1	71602	protein_coding	myosin IE [Source:MGI Symbol;Acc:MGI:106621]
MYO1F	ENSMUSG00000024300	16.6903	-110.855	-6.79252	1.59368	-4.26216	2.02462e-05	4.69366	6.62539e-05	34.9784	31.7828	0	0	17	33774681	33826738	1	17916	protein_coding	myosin IF [Source:MGI Symbol;Acc:MGI:107711]
MYO1G	ENSMUSG00000020437	4.93737	-32.8641	-5.03844	2.01333	-2.50254	0.0123304	1.90902	0.0247092	13.6634	6.08606	0	0	11	6456548	6470965	-1	246177	protein_coding	myosin IG [Source:MGI Symbol;Acc:MGI:1927091]
MYO5A	ENSMUSG00000034593	1661.73	-7.39895	-2.88732	0.236046	-12.232	2.0965e-34	33.6785	8.04725e-33	2884.07	2967.97	337.045	457.833	9	74978297	75130970	1	17918	protein_coding	myosin VA [Source:MGI Symbol;Acc:MGI:105976]
MYO5B	ENSMUSG00000025885	672.53	2.12459	1.08718	0.254417	4.27323	1.9266e-05	4.71521	6.31617e-05	404.437	457.807	1047.71	780.164	18	74574007	74904564	1	17919	protein_coding	myosin VB [Source:MGI Symbol;Acc:MGI:106598]
MYO6	ENSMUSG00000033577	1336.32	2.35785	1.23747	0.20239	6.11428	9.69958e-10	9.01325	5.01725e-09	837.294	755.348	2044.48	1708.15	9	80072313	80219011	1	17920	protein_coding	myosin VI [Source:MGI Symbol;Acc:MGI:104785]
MYO9A	ENSMUSG00000039585	311.257	-4.1702	-2.06012	0.237919	-8.65888	4.76404e-18	17.322	4.75262e-17	477.673	526.783	121.493	119.078	9	59658179	59836149	1	270163	protein_coding	myosin IXa [Source:MGI Symbol;Acc:MGI:107735]
MYOC	ENSMUSG00000026697	87.8925	-20.9966	-4.39209	0.552635	-7.94754	1.90256e-15	14.7207	1.57187e-14	170.519	165	7.83825	8.21225	1	162466724	162477262	1	17926	protein_coding	myocilin [Source:MGI Symbol;Acc:MGI:1202864]
MYRF	ENSMUSG00000036098	237.08	-30.9891	-4.95369	0.454399	-10.9016	1.13203e-27	26.9461	2.50602e-26	429.031	487.561	9.14462	22.5837	19	10185636	10218112	-1	225908	protein_coding	myelin regulatory factor [Source:MGI Symbol;Acc:MGI:2684944]
MZF1	ENSMUSG00000030380	55.07	-3.41525	-1.77199	0.433579	-4.08689	4.37187e-05	4.35933	0.00013712	86.8994	83.1762	23.5147	26.6898	7	12776230	12788691	-1	109889	protein_coding	myeloid zinc finger 1 [Source:MGI Symbol;Acc:MGI:107457]
NAALADL2	ENSMUSG00000102758	28.2514	3.71014	1.89147	0.571312	3.31075	0.000930446	3.03131	0.00235435	9.29113	14.877	45.7231	43.1143	3	23852266	25198425	-1	635702	protein_coding	N-acetylated alpha-linked acidic dipeptidase-like 2 [Source:MGI Symbol;Acc:MGI:2685867]
NAB2	ENSMUSG00000025402	178.697	-6.64768	-2.73285	0.435535	-6.2747	3.50315e-10	9.45554	1.88851e-09	295.13	323.914	30.0466	65.698	10	127496787	127504437	-1	17937	protein_coding	Ngfi-A binding protein 2 [Source:MGI Symbol;Acc:MGI:107563]
NACA	ENSMUSG00000061315	4580.32	4.59156	2.19898	0.167461	13.1313	2.1776e-39	38.662	1.25647e-37	1628.68	1647.29	7017.85	8027.48	10	127871444	127884506	1	17938	protein_coding	nascent polypeptide-associated complex alpha polypeptide [Source:MGI Symbol;Acc:MGI:106095]
NANOS1	ENSMUSG00000072437	106.052	-14.6109	-3.86898	0.560481	-6.90295	5.09328e-12	11.293	3.18878e-11	190.195	204.898	6.53187	22.5837	19	60744425	60748352	1	332397	protein_coding	nanos C2HC-type zinc finger 1 [Source:MGI Symbol;Acc:MGI:2669254]
NAV3	ENSMUSG00000020181	310.369	-3.18507	-1.67132	0.245942	-6.79561	1.07852e-11	10.9672	6.60216e-11	447.067	496.352	135.863	162.192	10	109517120	110292065	-1	260315	protein_coding	neuron navigator 3 [Source:MGI Symbol;Acc:MGI:2183703]
NCDN	ENSMUSG00000028833	5105.18	-12.1179	-3.59907	0.281713	-12.7757	2.24181e-37	36.6494	1.09561e-35	9377.48	9482.76	613.996	946.462	4	126637543	126647231	-1	26562	protein_coding	neurochondrin [Source:MGI Symbol;Acc:MGI:1347351]
NCF1	ENSMUSG00000015950	20.0863	-5.48452	-2.45537	0.770886	-3.18512	0.00144694	2.83955	0.00352896	36.618	31.7828	7.83825	4.10613	5	134248907	134258479	-1	17969	protein_coding	neutrophil cytosolic factor 1 [Source:MGI Symbol;Acc:MGI:97283]
NCF2	ENSMUSG00000026480	132.67	3.16733	1.66327	0.300119	5.54203	2.9898e-08	7.52436	1.34469e-07	71.0498	56.127	206.407	197.094	1	152675945	152712742	1	17970	protein_coding	neutrophil cytosolic factor 2 [Source:MGI Symbol;Acc:MGI:97284]
NCKAP1L	ENSMUSG00000022488	354.403	4.95759	2.30964	0.202374	11.4127	3.61368e-30	29.442	9.92903e-29	120.238	117.664	590.481	589.229	15	103362221	103407237	1	105855	protein_coding	NCK associated protein 1 like [Source:MGI Symbol;Acc:MGI:1926063]
NCKIPSD	ENSMUSG00000032598	416.632	-4.2014	-2.07087	0.216726	-9.55525	1.23287e-21	20.9091	1.62748e-20	646.553	699.897	161.99	158.086	9	108685567	108696043	1	80987	protein_coding	NCK interacting protein with SH3 domain [Source:MGI Symbol;Acc:MGI:1931834]
NCL	ENSMUSG00000026234	7012.08	3.0679	1.61725	0.140219	11.5337	8.91893e-31	30.0497	2.57727e-29	3506.03	3389.26	10807.6	10345.4	1	86272441	86287122	-1	17975	protein_coding	nucleolin [Source:MGI Symbol;Acc:MGI:97286]
NDNF	ENSMUSG00000049001	39.5973	-9.94307	-3.31369	0.912602	-3.63104	0.000282284	3.54931	0.00078636	82.5271	60.1844	1.30637	14.3714	6	65648574	65689310	1	68169	protein_coding	neuron-derived neurotrophic factor [Source:MGI Symbol;Acc:MGI:1915419]
NDP	ENSMUSG00000040138	23.6325	-14.0439	-3.81188	0.925955	-4.1167	3.84344e-05	4.41528	0.000121398	37.1645	51.3934	3.91912	2.05306	X	16751760	16778013	-1	17986	protein_coding	Norrie disease (pseudoglioma) (human) [Source:MGI Symbol;Acc:MGI:102570]
NDRG1	ENSMUSG00000005125	10049.6	7.29865	2.86763	0.181448	15.8041	2.91372e-56	55.5356	8.14338e-54	2573.1	2270.78	18788.3	16566.2	15	66801167	66841489	-1	17988	protein_coding	N-myc downstream regulated gene 1 [Source:MGI Symbol;Acc:MGI:1341799]
NDRG2	ENSMUSG00000004558	2189.15	-29.2045	-4.86812	0.39144	-12.4364	1.65753e-35	34.7805	6.97606e-34	4084.82	4378.59	94.059	199.147	14	52142728	52151615	-1	29811	protein_coding	N-myc downstream regulated gene 2 [Source:MGI Symbol;Acc:MGI:1352498]
NDRG4	ENSMUSG00000036564	7454.95	-11.1114	-3.47397	0.244999	-14.1795	1.22693e-45	44.9112	1.26127e-43	13489.1	13864.7	1026.81	1439.2	8	96403608	96441747	1	234593	protein_coding	N-myc downstream regulated gene 4 [Source:MGI Symbol;Acc:MGI:2384590]
NDUFB2	ENSMUSG00000002416	48.7797	-2.31249	-1.20945	0.430497	-2.80942	0.00496304	2.30425	0.0108712	66.6775	69.6516	30.0466	28.7429	6	39569508	39580316	1	68198	protein_coding	NADH:ubiquinone oxidoreductase subunit B2 [Source:MGI Symbol;Acc:MGI:1915448]
NECTIN3	ENSMUSG00000022656	768.088	3.60414	1.84965	0.183794	10.0637	7.99302e-24	23.0973	1.2686e-22	316.991	350.963	1242.36	1162.03	16	46208069	46318888	-1	58998	protein_coding	nectin cell adhesion molecule 3 [Source:MGI Symbol;Acc:MGI:1930171]
NEU1	ENSMUSG00000007038	399.397	-2.05615	-1.03994	0.236021	-4.40616	1.05221e-05	4.9779	3.57742e-05	545.99	526.783	231.228	293.588	17	35150229	35154929	1	18010	protein_coding	neuraminidase 1 [Source:MGI Symbol;Acc:MGI:97305]
NEU4	ENSMUSG00000034000	24.0084	-58.8294	-5.87847	1.47157	-3.99468	6.47816e-05	4.18855	0.00019862	45.3626	49.3647	1.30637	0	1	93948173	93956056	1	241159	protein_coding	sialidase 4 [Source:MGI Symbol;Acc:MGI:2661364]
NEXN	ENSMUSG00000039103	63.6425	2.95172	1.56156	0.396144	3.94189	8.08433e-05	4.09236	0.000244636	27.8734	36.5164	87.5271	102.653	3	151942619	151971987	-1	68810	protein_coding	nexilin [Source:MGI Symbol;Acc:MGI:1916060]
NFAT5	ENSMUSG00000003847	745.372	2.00578	1.00416	0.233023	4.30929	1.63782e-05	4.78573	5.41911e-05	505.547	487.561	1126.1	862.287	8	108020102	108106149	1	54446	protein_coding	nuclear factor of activated T cells 5 [Source:MGI Symbol;Acc:MGI:1859333]
NFATC2	ENSMUSG00000027544	55.8096	-3.78749	-1.92124	0.443323	-4.33373	1.46602e-05	4.83386	4.87773e-05	83.0736	93.3197	22.2084	24.6368	2	168318330	168443577	-1	18019	protein_coding	nuclear factor of activated T cells, cytoplasmic, calcineurin dependent 2 [Source:MGI Symbol;Acc:MGI:102463]
NFATC3	ENSMUSG00000031902	342.435	4.51097	2.17344	0.216649	10.0321	1.10203e-23	22.9578	1.73217e-22	121.878	127.131	593.094	527.637	8	106785472	106857169	1	18021	protein_coding	nuclear factor of activated T cells, cytoplasmic, calcineurin dependent 3 [Source:MGI Symbol;Acc:MGI:103296]
NFATC4	ENSMUSG00000023411	47.3751	4.60491	2.20317	0.42549	5.17796	2.24327e-07	6.64912	9.29259e-07	16.9426	16.9057	79.6889	75.9633	14	56060601	56071400	1	73181	protein_coding	nuclear factor of activated T cells, cytoplasmic, calcineurin dependent 4 [Source:MGI Symbol;Acc:MGI:1920431]
NFE2L2	ENSMUSG00000015839	167.909	2.12834	1.08973	0.266066	4.09572	4.20863e-05	4.37586	0.000132418	103.295	110.902	209.02	248.421	2	75505857	75534985	-1	18024	protein_coding	nuclear factor, erythroid derived 2, like 2 [Source:MGI Symbol;Acc:MGI:108420]
NFE2L3	ENSMUSG00000029832	18.3805	-4.22057	-2.07744	0.894662	-2.32204	0.0202309	1.69398	0.0383601	29.513	29.0779	2.61275	12.3184	6	51409650	51435748	1	18025	protein_coding	nuclear factor, erythroid derived 2, like 3 [Source:MGI Symbol;Acc:MGI:1339958]
NFKB2	ENSMUSG00000025225	73.1429	2.06092	1.04329	0.362459	2.87836	0.00399743	2.39822	0.00893218	53.5606	41.9262	100.591	96.494	19	46292759	46300824	1	18034	protein_coding	nuclear factor of kappa light polypeptide gene enhancer in B cells 2, p49/p100 [Source:MGI Symbol;Acc:MGI:1099800]
NGFR	ENSMUSG00000000120	709.46	2.21084	1.1446	0.191905	5.9644	2.45535e-09	8.60989	1.22747e-08	472.754	410.471	958.879	995.736	11	95459644	95478561	-1	18053	protein_coding	nerve growth factor receptor (TNFR superfamily, member 16) [Source:MGI Symbol;Acc:MGI:97323]
NID1	ENSMUSG00000005397	6108.97	3.89303	1.96089	0.164558	11.9161	9.75389e-33	32.0108	3.29185e-31	2568.18	2426.31	10292.9	9148.45	13	13612136	13686854	1	18073	protein_coding	nidogen 1 [Source:MGI Symbol;Acc:MGI:97342]
NKD2	ENSMUSG00000021567	18.5361	-4.82364	-2.27012	0.758014	-2.99483	0.00274599	2.5613	0.00633692	31.6991	29.7541	6.53187	6.15919	13	73966653	73995750	-1	72293	protein_coding	naked cuticle 2 [Source:MGI Symbol;Acc:MGI:1919543]
NKX2-1	ENSMUSG00000001496	9.99993	-12.1924	-3.6079	1.32806	-2.71667	0.00659432	2.18083	0.0140554	19.1288	18.2582	2.61275	0	12	56578743	56583693	-1	21869	protein_coding	NK2 homeobox 1 [Source:MGI Symbol;Acc:MGI:108067]
NLGN1	ENSMUSG00000063887	186.451	-8.83751	-3.14364	0.419229	-7.49862	6.44941e-14	13.1905	4.72596e-13	335.574	332.029	24.8211	53.3796	3	25480379	26386609	-1	192167	protein_coding	neuroligin 1 [Source:MGI Symbol;Acc:MGI:2179435]
NMI	ENSMUSG00000026946	62.0213	3.0756	1.62087	0.389025	4.16648	3.09337e-05	4.50957	9.91066e-05	32.7922	27.7254	84.9144	102.653	2	51838499	51863506	-1	64685	protein_coding	N-myc (and STAT) interactor [Source:MGI Symbol;Acc:MGI:1928368]
NOD1	ENSMUSG00000038058	134.668	2.81635	1.49383	0.327216	4.56527	4.98847e-06	5.30203	1.76831e-05	79.7944	61.5369	220.777	176.563	6	54900934	54949597	-1	107607	protein_coding	nucleotide-binding oligomerization domain containing 1 [Source:MGI Symbol;Acc:MGI:1341839]
NOG	ENSMUSG00000048616	38.2706	-17.2015	-4.10446	0.819627	-5.00772	5.50793e-07	6.25901	2.17677e-06	73.2359	70.3279	1.30637	8.21225	11	89191464	89193158	-1	18121	protein_coding	noggin [Source:MGI Symbol;Acc:MGI:104327]
NOS1	ENSMUSG00000029361	117.606	-21.1076	-4.39969	0.711542	-6.18332	6.27691e-10	9.20225	3.3188e-09	215.336	231.947	2.61275	20.5306	5	117919097	118096905	1	18125	protein_coding	nitric oxide synthase 1, neuronal [Source:MGI Symbol;Acc:MGI:97360]
NOS3	ENSMUSG00000028978	22.8601	-7.60197	-2.92637	0.953171	-3.07015	0.00213954	2.66968	0.00504881	33.8853	45.9836	1.30637	10.2653	5	24569808	24589472	1	18127	protein_coding	nitric oxide synthase 3, endothelial cell [Source:MGI Symbol;Acc:MGI:97362]
NOSTRIN	ENSMUSG00000034738	9.49557	-9.72728	-3.28204	1.39884	-2.34626	0.0189629	1.7221	0.0362575	19.6753	14.2008	0	4.10613	2	68966144	69019674	1	329416	protein_coding	nitric oxide synthase trafficker [Source:MGI Symbol;Acc:MGI:3606242]
NOTCH2	ENSMUSG00000027878	343.241	2.03249	1.02325	0.218313	4.68706	2.77152e-06	5.55728	1.01254e-05	225.72	227.889	496.422	422.931	3	97920843	98057677	1	18129	protein_coding	notch 2 [Source:MGI Symbol;Acc:MGI:97364]
NOTCH3	ENSMUSG00000038146	56.8462	-14.7221	-3.87991	0.604081	-6.42283	1.33762e-10	9.87367	7.45792e-10	109.854	102.787	6.53187	8.21225	17	32339794	32385826	-1	18131	protein_coding	notch 3 [Source:MGI Symbol;Acc:MGI:99460]
NOTCH4	ENSMUSG00000015468	45.1124	-5.43438	-2.44212	0.547984	-4.45654	8.32924e-06	5.07939	2.87394e-05	71.0498	80.4713	10.451	18.4776	17	34783242	34807477	1	18132	protein_coding	notch 4 [Source:MGI Symbol;Acc:MGI:107471]
NPHP4	ENSMUSG00000039577	103.267	-4.03855	-2.01384	0.38128	-5.28177	1.27938e-07	6.893	5.42926e-07	165.601	167.029	49.6422	30.7959	4	152561163	152647640	1	260305	protein_coding	nephronophthisis 4 (juvenile) homolog (human) [Source:MGI Symbol;Acc:MGI:2384210]
NPTX1	ENSMUSG00000025582	1573.45	-30.2549	-4.9191	0.497549	-9.88665	4.75685e-23	22.3227	7.1621e-22	2920.15	3169.49	52.255	151.927	11	119429545	119438579	-1	18164	protein_coding	neuronal pentraxin 1 [Source:MGI Symbol;Acc:MGI:107811]
NPTX2	ENSMUSG00000059991	248.15	-20.7932	-4.37804	0.464916	-9.41684	4.64884e-21	20.3327	5.85178e-20	433.404	511.229	13.0637	34.9021	5	144482712	144494288	1	53324	protein_coding	neuronal pentraxin 2 [Source:MGI Symbol;Acc:MGI:1858209]
NPY	ENSMUSG00000029819	258.7	-27.6078	-4.787	0.537905	-8.89935	5.6174e-19	18.2505	6.042e-18	486.964	509.201	7.83825	30.7959	6	49799690	49806487	1	109648	protein_coding	neuropeptide Y [Source:MGI Symbol;Acc:MGI:97374]
NR1H3	ENSMUSG00000002108	14.0903	-7.67183	-2.93957	0.977943	-3.00587	0.0026482	2.57705	0.00613078	27.3268	22.3156	2.61275	4.10613	2	91014406	91033179	-1	22259	protein_coding	nuclear receptor subfamily 1, group H, member 3 [Source:MGI Symbol;Acc:MGI:1352462]
NR2E1	ENSMUSG00000019803	47.4538	-27.8099	-4.79753	0.844085	-5.6837	1.31809e-08	7.88006	6.11268e-08	83.6201	98.7295	1.30637	6.15919	10	42437959	42459628	-1	21907	protein_coding	nuclear receptor subfamily 2, group E, member 1 [Source:MGI Symbol;Acc:MGI:1100526]
NR2E3	ENSMUSG00000032292	28.3165	18.3841	4.20039	1.56389	2.68586	0.00723427	2.14061	0.01529	0.546537	5.40984	103.204	4.10613	9	59850054	59867942	-1	23958	protein_coding	nuclear receptor subfamily 2, group E, member 3 [Source:MGI Symbol;Acc:MGI:1346317]
NR2F1	ENSMUSG00000069171	230.433	-15.536	-3.95755	0.346383	-11.4253	3.12407e-30	29.5053	8.60371e-29	404.437	461.865	28.7402	26.6898	13	78337092	78347876	-1	13865	protein_coding	nuclear receptor subfamily 2, group F, member 1 [Source:MGI Symbol;Acc:MGI:1352451]
NR2F2	ENSMUSG00000030551	39.1443	-2.42855	-1.28009	0.485865	-2.63467	0.00842194	2.07459	0.01758	58.4794	52.7459	24.8211	20.5306	7	70001692	70016483	-1	11819	protein_coding	nuclear receptor subfamily 2, group F, member 2 [Source:MGI Symbol;Acc:MGI:1352452]
NR3C1	ENSMUSG00000024431	424.571	-2.97185	-1.57136	0.202369	-7.76485	8.17422e-15	14.0876	6.4496e-14	622.505	647.828	210.326	217.625	18	39543598	39652474	-1	14815	protein_coding	nuclear receptor subfamily 3, group C, member 1 [Source:MGI Symbol;Acc:MGI:95824]
NR3C2	ENSMUSG00000031618	124.812	-3.13902	-1.65032	0.366408	-4.50403	6.66762e-06	5.17603	2.33119e-05	173.252	206.926	71.8506	47.2205	8	77626070	77971641	1	110784	protein_coding	nuclear receptor subfamily 3, group C, member 2 [Source:MGI Symbol;Acc:MGI:99459]
NR4A1	ENSMUSG00000023034	966.94	-21.8757	-4.45126	0.429899	-10.3542	4.00478e-25	24.3974	7.22111e-24	1752.2	1943.48	50.9486	121.131	15	101152150	101172676	1	15370	protein_coding	nuclear receptor subfamily 4, group A, member 1 [Source:MGI Symbol;Acc:MGI:1352454]
NR4A2	ENSMUSG00000026826	63.7369	-13.7445	-3.78079	0.57535	-6.57129	4.98825e-11	10.3021	2.87636e-10	109.854	128.484	10.451	6.15919	2	56996842	57014015	-1	18227	protein_coding	nuclear receptor subfamily 4, group A, member 2 [Source:MGI Symbol;Acc:MGI:1352456]
NRCAM	ENSMUSG00000020598	6152.74	3.01867	1.59391	0.176707	9.02009	1.87937e-19	18.726	2.0984e-18	3136.03	2988.93	9963.72	8522.27	12	44375668	44648747	1	319504	protein_coding	neuronal cell adhesion molecule [Source:MGI Symbol;Acc:MGI:104750]
NREP	ENSMUSG00000042834	1773.59	2.61482	1.38671	0.150362	9.22249	2.9028e-20	19.5372	3.45228e-19	1005.63	956.865	2584.01	2547.85	18	33570072	33597082	-1	27528	protein_coding	neuronal regeneration related protein [Source:MGI Symbol;Acc:MGI:99444]
NRP1	ENSMUSG00000025810	98.3395	-10.7636	-3.42809	0.516223	-6.64072	3.1215e-11	10.5056	1.83184e-10	200.032	158.238	10.451	24.6368	8	129085085	129229844	1	18186	protein_coding	neuropilin 1 [Source:MGI Symbol;Acc:MGI:106206]
NRP2	ENSMUSG00000025969	100.99	-4.99951	-2.32179	0.357617	-6.49239	8.4483e-11	10.0732	4.77607e-10	163.961	172.438	32.6594	34.9021	1	62742444	62857854	1	18187	protein_coding	neuropilin 2 [Source:MGI Symbol;Acc:MGI:1100492]
NSF	ENSMUSG00000034187	3552.08	-15.6392	-3.96709	0.251688	-15.7619	5.68796e-56	55.245	1.51851e-53	6655.18	6695.35	352.721	505.054	11	103712608	103844882	-1	18195	protein_coding	N-ethylmaleimide sensitive fusion protein [Source:MGI Symbol;Acc:MGI:104560]
NTN1	ENSMUSG00000020902	78.3916	-2.75092	-1.45991	0.426517	-3.42287	0.000619645	3.20786	0.00162202	100.563	130.512	49.6422	32.849	11	68100190	68291649	-1	18208	protein_coding	netrin 1 [Source:MGI Symbol;Acc:MGI:105088]
NTRK2	ENSMUSG00000055254	1543.76	-24.5114	-4.61538	0.446179	-10.3442	4.44404e-25	24.3522	7.97297e-24	2849.1	3080.9	70.5442	174.51	13	58954383	59281784	1	18212	protein_coding	neurotrophic tyrosine kinase, receptor, type 2 [Source:MGI Symbol;Acc:MGI:97384]
NTRK3	ENSMUSG00000059146	475.157	-27.8214	-4.79812	0.42139	-11.3864	4.88707e-30	29.311	1.32447e-28	903.972	927.787	19.5956	49.2735	7	77825707	78387760	-1	414121	protein_coding	neurotrophic tyrosine kinase, receptor, type 3 [Source:MGI Symbol;Acc:MGI:97385]
NUAK2	ENSMUSG00000009772	91.4886	3.73852	1.90247	0.350226	5.43211	5.56908e-08	7.25422	2.43139e-07	43.7229	33.1352	137.169	151.927	1	132243864	132261226	1	74137	protein_coding	NUAK family, SNF1-like kinase, 2 [Source:MGI Symbol;Acc:MGI:1921387]
NUMB	ENSMUSG00000021224	241.215	-2.06766	-1.048	0.401867	-2.60783	0.00911191	2.04039	0.0188641	328.469	319.857	107.123	209.412	12	83840808	83968708	-1	18222	protein_coding	NUMB endocytic adaptor protein [Source:MGI Symbol;Acc:MGI:107423]
NUMBL	ENSMUSG00000063160	568.521	-6.2163	-2.63606	0.212732	-12.3914	2.90874e-35	34.5363	1.19606e-33	954.8	1005.55	165.91	147.821	7	26957858	26981569	1	18223	protein_coding	numb-like [Source:MGI Symbol;Acc:MGI:894702]
NUPR1	ENSMUSG00000030717	4517.6	4.38568	2.1328	0.220211	9.68525	3.48366e-22	21.458	4.80064e-21	1857.13	1497.17	6760.49	7955.62	7	126222421	126230033	-1	56312	protein_coding	nuclear protein transcription regulator 1 [Source:MGI Symbol;Acc:MGI:1891834]
NXN	ENSMUSG00000020844	1634.26	6.68993	2.74199	0.213128	12.8655	7.04163e-38	37.1523	3.57823e-36	474.94	374.631	2901.46	2786.01	11	76148024	76289966	-1	18230	protein_coding	nucleoredoxin [Source:MGI Symbol;Acc:MGI:109331]
OBSCN	ENSMUSG00000061462	36.2235	-13.5733	-3.7627	0.758914	-4.958	7.12226e-07	6.14738	2.77611e-06	70.5032	63.5656	2.61275	8.21225	11	58885082	59029996	-1	380698	protein_coding	obscurin, cytoskeletal calmodulin and titin-interacting RhoGEF [Source:MGI Symbol;Acc:MGI:2681862]
OCLN	ENSMUSG00000021638	19.4886	-11.0294	-3.46329	0.917218	-3.77586	0.000159458	3.79735	0.000461898	36.0714	35.1639	2.61275	4.10613	13	100633015	100689226	-1	18260	protein_coding	occludin [Source:MGI Symbol;Acc:MGI:106183]
ODAD3	ENSMUSG00000039632	39.9263	-2.16931	-1.11724	0.472243	-2.36581	0.0179907	1.74495	0.0345798	53.5606	56.127	27.4339	22.5837	9	21901167	21913930	-1	77609	protein_coding	outer dynein arm docking complex subunit 3 [Source:MGI Symbol;Acc:MGI:1924859]
ONECUT2	ENSMUSG00000045991	17.3597	-3.89332	-1.961	0.756816	-2.59112	0.00956642	2.01925	0.0196955	25.6872	29.7541	7.83825	6.15919	18	64473091	64534058	1	225631	protein_coding	one cut domain, family member 2 [Source:MGI Symbol;Acc:MGI:1891408]
OPA1	ENSMUSG00000038084	614.149	-2.6184	-1.38868	0.184718	-7.51784	5.56876e-14	13.2542	4.09742e-13	890.855	887.889	351.415	326.437	16	29398152	29473702	1	74143	protein_coding	OPA1, mitochondrial dynamin like GTPase [Source:MGI Symbol;Acc:MGI:1921393]
OPA3	ENSMUSG00000052214	1010.5	2.31846	1.21317	0.158451	7.65642	1.9119e-14	13.7185	1.45897e-13	616.494	601.168	1391.29	1433.04	7	18962259	18990468	1	403187	protein_coding	optic atrophy 3 [Source:MGI Symbol;Acc:MGI:2686271]
OPCML	ENSMUSG00000062257	714.911	-19.2076	-4.26361	0.437401	-9.7476	1.88875e-22	21.7238	2.67279e-21	1330.27	1384.92	41.804	102.653	9	27702071	28836706	1	330908	protein_coding	opioid binding protein/cell adhesion molecule-like [Source:MGI Symbol;Acc:MGI:97397]
OPHN1	ENSMUSG00000031214	154.545	-5.22068	-2.38424	0.305794	-7.79687	6.34626e-15	14.1975	5.05412e-14	251.407	267.111	48.3359	51.3266	X	97597883	97934631	-1	94190	protein_coding	oligophrenin 1 [Source:MGI Symbol;Acc:MGI:2151070]
OPRD1	ENSMUSG00000050511	39.194	-31.0727	-4.95757	0.948654	-5.2259	1.73306e-07	6.76119	7.26998e-07	68.8636	82.5	1.30637	4.10613	4	131838037	131871797	-1	18386	protein_coding	opioid receptor, delta 1 [Source:MGI Symbol;Acc:MGI:97438]
OR51E2	ENSMUSG00000043366	5.50245	-36.5	-5.18983	1.8786	-2.76261	0.00573421	2.24153	0.0124024	9.83766	12.1721	0	0	7	102387718	102408678	-1	170639	protein_coding	olfactory receptor family 51 subfamily E member 2 [Source:MGI Symbol;Acc:MGI:2157548]
ORAI2	ENSMUSG00000039747	309.098	-2.87313	-1.52262	0.263299	-5.78286	7.34417e-09	8.13406	3.49097e-08	437.776	477.418	138.476	182.723	5	136176313	136199567	-1	269717	protein_coding	ORAI calcium release-activated calcium modulator 2 [Source:MGI Symbol;Acc:MGI:2443195]
ORMDL3	ENSMUSG00000038150	820.559	2.00265	1.00191	0.16871	5.93865	2.87379e-09	8.54154	1.4259e-08	529.048	563.975	1076.45	1112.76	11	98472082	98478194	-1	66612	protein_coding	ORM1-like 3 (S. cerevisiae) [Source:MGI Symbol;Acc:MGI:1913862]
OSBPL8	ENSMUSG00000020189	251.192	-2.91207	-1.54204	0.245415	-6.28342	3.31213e-10	9.47989	1.78877e-09	373.285	375.984	138.476	117.025	10	111000613	111133110	1	237542	protein_coding	oxysterol binding protein-like 8 [Source:MGI Symbol;Acc:MGI:2443807]
OSR1	ENSMUSG00000048387	7.25329	-17.3199	-4.11435	1.67178	-2.46107	0.0138524	1.85847	0.0274425	11.4773	16.2295	1.30637	0	12	9620116	9631500	1	23967	protein_coding	odd-skipped related transcription factor 1 [Source:MGI Symbol;Acc:MGI:1344424]
OVOL2	ENSMUSG00000037279	40.4447	-19.215	-4.26416	0.7999	-5.33087	9.77415e-08	7.00992	4.18655e-07	64.4913	89.2623	3.91912	4.10613	2	144147095	144174066	-1	107586	protein_coding	ovo like zinc finger 2 [Source:MGI Symbol;Acc:MGI:1338039]
P2RX7	ENSMUSG00000029468	31.5245	-16.8223	-4.07231	1.00457	-4.05379	5.03935e-05	4.29763	0.000156845	61.7587	56.127	0	8.21225	5	122781974	122829495	1	18439	protein_coding	purinergic receptor P2X, ligand-gated ion channel, 7 [Source:MGI Symbol;Acc:MGI:1339957]
P2RY12	ENSMUSG00000036353	64.5372	-53.0105	-5.7282	0.908584	-6.30454	2.89044e-10	9.53904	1.56867e-09	122.971	130.512	2.61275	2.05306	3	59123693	59170292	-1	70839	protein_coding	purinergic receptor P2Y, G-protein coupled 12 [Source:MGI Symbol;Acc:MGI:1918089]
P2RY2	ENSMUSG00000032860	70.282	2.90889	1.54047	0.345798	4.45483	8.39588e-06	5.07593	2.89582e-05	36.0714	35.8402	104.51	104.706	7	100645775	100662073	-1	18442	protein_coding	purinergic receptor P2Y, G-protein coupled 2 [Source:MGI Symbol;Acc:MGI:105107]
P4HA2	ENSMUSG00000018906	585.846	2.97785	1.57427	0.252557	6.23331	4.5667e-10	9.3404	2.44199e-09	323.003	265.082	775.987	979.311	11	53990921	54022491	1	18452	protein_coding	procollagen-proline, 2-oxoglutarate 4-dioxygenase (proline 4-hydroxylase), alpha II polypeptide [Source:MGI Symbol;Acc:MGI:894286]
PA2G4	ENSMUSG00000025364	1153.81	2.72788	1.44778	0.159474	9.07845	1.10127e-19	18.9581	1.25308e-18	608.842	628.893	1644.73	1732.79	10	128393635	128401856	-1	18813	protein_coding	proliferation-associated 2G4 [Source:MGI Symbol;Acc:MGI:894684]
PACSIN2	ENSMUSG00000016664	853.56	2.26515	1.17961	0.180088	6.55017	5.74719e-11	10.2405	3.30122e-10	513.745	532.869	1252.81	1114.81	15	83259808	83348807	-1	23970	protein_coding	protein kinase C and casein kinase substrate in neurons 2 [Source:MGI Symbol;Acc:MGI:1345153]
PAG1	ENSMUSG00000027508	92.4793	-3.38905	-1.76088	0.354941	-4.96105	7.01138e-07	6.1542	2.73528e-06	144.832	139.979	37.8849	47.2205	3	9752539	9898739	-1	94212	protein_coding	phosphoprotein associated with glycosphingolipid microdomains 1 [Source:MGI Symbol;Acc:MGI:2443160]
PAK1	ENSMUSG00000030774	1973.03	-28.4015	-4.8279	0.5111	-9.44609	3.51726e-21	20.4538	4.47462e-20	3708.25	3912.66	67.9315	203.253	7	97437748	97561588	1	18479	protein_coding	p21 (RAC1) activated kinase 1 [Source:MGI Symbol;Acc:MGI:1339975]
PAK2	ENSMUSG00000022781	616.94	2.48918	1.31567	0.208616	6.30667	2.85096e-10	9.54501	1.54906e-09	320.817	386.803	875.271	884.87	16	31835108	31898160	-1	224105	protein_coding	p21 (RAC1) activated kinase 2 [Source:MGI Symbol;Acc:MGI:1339984]
PAK3	ENSMUSG00000031284	303.691	-9.87301	-3.30349	0.284122	-11.627	3.00459e-31	30.5222	8.86849e-30	514.838	588.32	56.1741	55.4327	X	142301587	142580792	1	18481	protein_coding	p21 (RAC1) activated kinase 3 [Source:MGI Symbol;Acc:MGI:1339656]
PAK4	ENSMUSG00000030602	390.814	3.98937	1.99616	0.210189	9.49697	2.16082e-21	20.6654	2.79469e-20	157.949	154.857	585.256	665.192	7	28258244	28297610	-1	70584	protein_coding	p21 (RAC1) activated kinase 4 [Source:MGI Symbol;Acc:MGI:1917834]
PAK6	ENSMUSG00000074923	286.272	-19.8425	-4.31052	0.490461	-8.78872	1.51272e-18	17.8202	1.57131e-17	514.838	572.766	14.3701	43.1143	2	118493784	118528501	1	214230	protein_coding	p21 (RAC1) activated kinase 6 [Source:MGI Symbol;Acc:MGI:2679420]
PALLD	ENSMUSG00000058056	955.826	6.36283	2.66967	0.222727	11.9863	4.1918e-33	32.3776	1.46729e-31	263.431	256.291	1845.91	1457.67	8	61964467	62355724	-1	72333	protein_coding	palladin, cytoskeletal associated protein [Source:MGI Symbol;Acc:MGI:1919583]
PANX1	ENSMUSG00000031934	86.6712	-10.952	-3.45312	0.463186	-7.45515	8.97671e-14	13.0469	6.52444e-13	150.844	166.352	13.0637	16.4245	9	14913424	14956774	-1	55991	protein_coding	pannexin 1 [Source:MGI Symbol;Acc:MGI:1860055]
PAPPA	ENSMUSG00000028370	211.939	6.36982	2.67125	0.312714	8.54215	1.3175e-17	16.8803	1.26767e-16	57.9329	57.4795	428.491	303.853	4	65042411	65275746	1	18491	protein_coding	pregnancy-associated plasma protein A [Source:MGI Symbol;Acc:MGI:97479]
PAQR3	ENSMUSG00000055725	106.497	2.51685	1.33162	0.442206	3.01131	0.00260126	2.58482	0.00604427	45.3626	76.4139	178.973	125.237	5	97230188	97259455	-1	231474	protein_coding	progestin and adipoQ receptor family member III [Source:MGI Symbol;Acc:MGI:2679683]
PARD3	ENSMUSG00000025812	275.543	2.26272	1.17806	0.212763	5.53695	3.0779e-08	7.51175	1.38085e-07	171.066	167.029	394.525	369.551	8	127790643	128338767	1	93742	protein_coding	par-3 family cell polarity regulator [Source:MGI Symbol;Acc:MGI:2135608]
PARK7	ENSMUSG00000028964	7775.49	4.56269	2.18988	0.159763	13.7071	9.20551e-43	42.036	7.19035e-41	2943.65	2646.76	12402.7	13108.8	4	150981590	150998894	-1	57320	protein_coding	Parkinson disease (autosomal recessive, early onset) 7 [Source:MGI Symbol;Acc:MGI:2135637]
PARVB	ENSMUSG00000022438	102.972	-2.38976	-1.25686	0.354922	-3.54124	0.000398247	3.39985	0.00108078	152.484	136.598	50.9486	71.8572	15	84116244	84199889	1	170736	protein_coding	parvin, beta [Source:MGI Symbol;Acc:MGI:2153063]
PARVG	ENSMUSG00000022439	18.8415	-13.259	-3.7289	1.13136	-3.29594	0.000980943	3.00836	0.00247268	36.0714	33.1352	0	6.15919	15	84208227	84227179	1	64099	protein_coding	parvin, gamma [Source:MGI Symbol;Acc:MGI:2158329]
PATJ	ENSMUSG00000061859	138.002	2.76025	1.4648	0.340442	4.30264	1.68777e-05	4.77269	5.57407e-05	77.0617	70.3279	240.373	164.245	4	98284022	98607840	1	12695	protein_coding	PATJ, crumbs cell polarity complex component [Source:MGI Symbol;Acc:MGI:1277960]
PAX4	ENSMUSG00000029706	22.7108	6.60572	2.72372	0.874377	3.11504	0.00183922	2.73537	0.00439579	7.65152	4.05738	19.5956	59.5388	6	28442333	28449352	-1	18506	protein_coding	paired box 4 [Source:MGI Symbol;Acc:MGI:97488]
PAX6	ENSMUSG00000027168	1205.27	3.79252	1.92316	0.17072	11.265	1.95441e-29	28.709	5.00122e-28	527.955	477.418	1869.42	1946.3	2	105499245	105527709	1	18508	protein_coding	paired box 6 [Source:MGI Symbol;Acc:MGI:97490]
PCDH1	ENSMUSG00000051375	983.83	-18.9446	-4.24371	0.491255	-8.63851	5.69496e-18	17.2445	5.64041e-17	1839.1	1896.15	52.255	147.821	18	38318967	38345106	-1	75599	protein_coding	protocadherin 1 [Source:MGI Symbol;Acc:MGI:104692]
PCDH10	ENSMUSG00000049100	597.65	-23.4206	-4.54971	0.338472	-13.4419	3.43567e-41	40.464	2.3278e-39	1123.13	1166.5	35.2721	65.698	3	45332833	45390058	1	18526	protein_coding	protocadherin 10 [Source:MGI Symbol;Acc:MGI:1338042]
PCDH15	ENSMUSG00000052613	47.9551	-4.93146	-2.30201	0.663914	-3.46734	0.000525638	3.27931	0.00139414	83.0736	77.7664	24.8211	6.15919	10	72935174	74485569	1	11994	protein_coding	protocadherin 15 [Source:MGI Symbol;Acc:MGI:1891428]
PCOLCE2	ENSMUSG00000015354	20.0712	-14.2256	-3.83042	1.12503	-3.40472	0.000662312	3.17894	0.00172242	40.9903	33.1352	0	6.15919	9	95519654	95580149	1	76477	protein_coding	procollagen C-endopeptidase enhancer 2 [Source:MGI Symbol;Acc:MGI:1923727]
PCSK6	ENSMUSG00000030513	86.1058	-4.1767	-2.06236	0.372237	-5.54045	3.01699e-08	7.52043	1.35549e-07	134.995	143.361	35.2721	30.7959	7	65511482	65700134	1	18553	protein_coding	proprotein convertase subtilisin/kexin type 6 [Source:MGI Symbol;Acc:MGI:102897]
PDCD4	ENSMUSG00000024975	1205.37	2.64953	1.40574	0.224346	6.26594	3.70579e-10	9.43112	1.99355e-09	674.973	647.152	1973.93	1525.43	19	53880662	53918291	1	18569	protein_coding	programmed cell death 4 [Source:MGI Symbol;Acc:MGI:107490]
PDE4B	ENSMUSG00000028525	322.641	-18.2947	-4.19335	0.404711	-10.3614	3.71637e-25	24.4299	6.73503e-24	559.107	662.029	22.2084	47.2205	4	101944740	102464456	1	18578	protein_coding	phosphodiesterase 4B, cAMP specific [Source:MGI Symbol;Acc:MGI:99557]
PDE4DIP	ENSMUSG00000038170	846.303	-5.01611	-2.32657	0.21298	-10.9239	8.86156e-28	27.0525	1.98879e-26	1318.25	1502.58	262.581	301.8	3	97597140	97796023	-1	83679	protein_coding	phosphodiesterase 4D interacting protein (myomegalin) [Source:MGI Symbol;Acc:MGI:1891434]
PDGFB	ENSMUSG00000000489	165.712	-20.8971	-4.38523	0.43144	-10.1642	2.86514e-24	23.5429	4.77177e-23	291.304	341.496	15.6765	14.3714	15	79880075	79899178	-1	18591	protein_coding	platelet derived growth factor, B polypeptide [Source:MGI Symbol;Acc:MGI:97528]
PDGFC	ENSMUSG00000028019	22.5525	-10.2665	-3.35987	0.852499	-3.9412	8.10751e-05	4.09111	0.000245175	35.5249	46.6598	3.91912	4.10613	3	80943723	81121347	1	54635	protein_coding	platelet-derived growth factor, C polypeptide [Source:MGI Symbol;Acc:MGI:1859631]
PDGFRB	ENSMUSG00000024620	734.906	3.20203	1.67899	0.170633	9.83975	7.5897e-23	22.1198	1.11734e-21	353.609	346.229	1149.61	1090.18	18	61178222	61218133	1	18596	protein_coding	platelet derived growth factor receptor, beta polypeptide [Source:MGI Symbol;Acc:MGI:97531]
PDIA3	ENSMUSG00000027248	2011.97	2.04416	1.03151	0.145869	7.07146	1.53312e-12	11.8144	9.99014e-12	1304.58	1338.93	2667.62	2736.73	2	121244256	121269168	1	14827	protein_coding	protein disulfide isomerase associated 3 [Source:MGI Symbol;Acc:MGI:95834]
PDK4	ENSMUSG00000019577	44.2263	-11.0081	-3.46049	0.642736	-5.384	7.28486e-08	7.13758	3.14973e-07	86.3528	75.0615	5.2255	10.2653	6	5483351	5496309	-1	27273	protein_coding	pyruvate dehydrogenase kinase, isoenzyme 4 [Source:MGI Symbol;Acc:MGI:1351481]
PDLIM1	ENSMUSG00000055044	2641.48	10.4012	3.37867	0.202808	16.6595	2.58336e-62	61.5878	1.28357e-59	514.291	411.824	4847.96	4791.85	19	40209617	40260286	-1	54132	protein_coding	PDZ and LIM domain 1 (elfin) [Source:MGI Symbol;Acc:MGI:1860611]
PDLIM2	ENSMUSG00000022090	53.7801	-6.88706	-2.78389	0.504461	-5.51854	3.41823e-08	7.4662	1.52512e-07	89.632	98.0533	13.0637	14.3714	14	70401667	70415130	-1	213019	protein_coding	PDZ and LIM domain 2 [Source:MGI Symbol;Acc:MGI:2384850]
PDPN	ENSMUSG00000028583	414.471	3.25614	1.70316	0.290299	5.86694	4.43923e-09	8.35269	2.16184e-08	214.789	173.791	534.307	734.997	4	142994001	143026134	-1	14726	protein_coding	podoplanin [Source:MGI Symbol;Acc:MGI:103098]
PECAM1	ENSMUSG00000020717	56.5085	-8.52576	-3.09183	0.63033	-4.90509	9.33828e-07	6.02973	3.59754e-06	84.7132	116.311	6.53187	18.4776	11	106545043	106641454	-1	18613	protein_coding	platelet/endothelial cell adhesion molecule 1 [Source:MGI Symbol;Acc:MGI:97537]
PEG3	ENSMUSG00000002265	1061.69	-3.28183	-1.7145	0.175912	-9.74635	1.9122e-22	21.7185	2.70171e-21	1585.5	1670.96	516.018	474.258	7	6706891	6733430	-1	18616	protein_coding	paternally expressed 3 [Source:MGI Symbol;Acc:MGI:104748]
PELI1	ENSMUSG00000020134	425.192	2.49307	1.31793	0.226169	5.82718	5.63714e-09	8.24894	2.71344e-08	256.872	230.594	661.026	552.274	11	21041291	21100323	1	67245	protein_coding	pellino 1 [Source:MGI Symbol;Acc:MGI:1914495]
PENK	ENSMUSG00000045573	183.734	-10.6502	-3.41281	0.345982	-9.86412	5.95529e-23	22.2251	8.85472e-22	318.631	354.344	35.2721	26.6898	4	4133531	4138819	-1	18619	protein_coding	preproenkephalin [Source:MGI Symbol;Acc:MGI:104629]
PER1	ENSMUSG00000020893	826.444	-5.06583	-2.3408	0.19011	-12.3129	7.72033e-35	34.1124	3.04842e-33	1348.31	1414	284.79	258.686	11	68986043	69000786	1	18626	protein_coding	period circadian clock 1 [Source:MGI Symbol;Acc:MGI:1098283]
PFDN1	ENSMUSG00000024346	538.234	2.10421	1.07328	0.228014	4.70706	2.51317e-06	5.59978	9.22304e-06	338.853	353.668	645.349	815.066	18	36536729	36587577	-1	67199	protein_coding	prefoldin 1 [Source:MGI Symbol;Acc:MGI:1914449]
PFKFB4	ENSMUSG00000025648	62.6012	-8.19026	-3.03391	0.489502	-6.19795	5.72047e-10	9.24257	3.03356e-09	114.773	108.197	13.0637	14.3714	9	108820846	108861296	1	270198	protein_coding	6-phosphofructo-2-kinase/fructose-2,6-biphosphatase 4 [Source:MGI Symbol;Acc:MGI:2687284]
PFN1	ENSMUSG00000018293	2698.34	2.82874	1.50016	0.18366	8.16813	3.13206e-16	15.5042	2.71562e-15	1517.73	1300.39	3834.21	4141.03	11	70542676	70545470	-1	18643	protein_coding	profilin 1 [Source:MGI Symbol;Acc:MGI:97549]
PFN4	ENSMUSG00000020639	26.3471	-5.57537	-2.47907	0.893933	-2.77321	0.00555057	2.25566	0.0120383	32.7922	57.4795	13.0637	2.05306	12	4819022	4828813	1	382562	protein_coding	profilin family, member 4 [Source:MGI Symbol;Acc:MGI:1920121]
PGF	ENSMUSG00000004791	71.9782	2.43135	1.28176	0.381429	3.36041	0.000778275	3.10887	0.00199728	44.816	38.5451	87.5271	117.025	12	85213409	85224564	-1	18654	protein_coding	placental growth factor [Source:MGI Symbol;Acc:MGI:105095]
PGR	ENSMUSG00000031870	96.0086	-12.8085	-3.67902	0.844995	-4.3539	1.33737e-05	4.87375	4.47297e-05	157.949	196.783	2.61275	26.6898	9	8899834	8968612	1	18667	protein_coding	progesterone receptor [Source:MGI Symbol;Acc:MGI:97567]
PGRMC1	ENSMUSG00000006373	1041.36	-4.29311	-2.10202	0.170514	-12.3275	6.43751e-35	34.1913	2.56454e-33	1693.17	1684.49	385.381	402.4	X	35861859	35869732	1	53328	protein_coding	progesterone receptor membrane component 1 [Source:MGI Symbol;Acc:MGI:1858305]
PHACTR1	ENSMUSG00000054728	1794.11	-23.3609	-4.54602	0.386309	-11.7678	5.71736e-32	31.2428	1.80683e-30	3337.15	3541.41	96.6717	201.2	13	42834099	43292002	1	218194	protein_coding	phosphatase and actin regulator 1 [Source:MGI Symbol;Acc:MGI:2659021]
PIEZO2	ENSMUSG00000041482	72.4726	2.01744	1.01253	0.337251	3.0023	0.00267951	2.57195	0.0061979	48.6418	47.3361	95.3654	98.547	18	63143284	63520254	-1	667742	protein_coding	piezo-type mechanosensitive ion channel component 2 [Source:MGI Symbol;Acc:MGI:1918781]
PIGR	ENSMUSG00000026417	16.9181	-6.18949	-2.62982	1.06454	-2.47038	0.013497	1.86976	0.0268066	44.816	13.5246	5.2255	4.10613	1	130754421	130779986	1	18703	protein_coding	polymeric immunoglobulin receptor [Source:MGI Symbol;Acc:MGI:103080]
PIK3CB	ENSMUSG00000032462	145.15	-2.25344	-1.17213	0.288928	-4.05681	4.97469e-05	4.30323	0.00015494	204.951	196.107	80.9952	98.547	9	98918707	99022674	-1	74769	protein_coding	phosphatidylinositol-4,5-bisphosphate 3-kinase catalytic subunit beta [Source:MGI Symbol;Acc:MGI:1922019]
PIK3CD	ENSMUSG00000039936	182.952	-3.20676	-1.68112	0.330581	-5.08533	3.66979e-07	6.43536	1.48242e-06	288.025	267.787	69.2379	106.759	4	149733625	149787028	-1	18707	protein_coding	phosphatidylinositol-4,5-bisphosphate 3-kinase catalytic subunit delta [Source:MGI Symbol;Acc:MGI:1098211]
PIK3CG	ENSMUSG00000020573	68.7555	2.28252	1.19063	0.348506	3.41637	0.000634618	3.19749	0.00165794	40.4437	43.2787	92.7526	98.547	12	32223472	32258658	-1	30955	protein_coding	phosphatidylinositol-4,5-bisphosphate 3-kinase catalytic subunit gamma [Source:MGI Symbol;Acc:MGI:1353576]
PIK3R1	ENSMUSG00000041417	650.631	-2.38222	-1.25231	0.187794	-6.66852	2.58401e-11	10.5877	1.52946e-10	875.005	958.217	385.381	383.923	13	101817071	101904725	-1	18708	protein_coding	phosphoinositide-3-kinase regulatory subunit 1 [Source:MGI Symbol;Acc:MGI:97583]
PIK3R2	ENSMUSG00000031834	1032.92	-3.1842	-1.67093	0.181851	-9.18846	3.98508e-20	19.3996	4.69264e-19	1524.29	1618.22	467.682	521.478	8	71220820	71229357	-1	18709	protein_coding	phosphoinositide-3-kinase regulatory subunit 2 [Source:MGI Symbol;Acc:MGI:1098772]
PIK3R5	ENSMUSG00000020901	16.1653	-8.96349	-3.16406	0.957411	-3.30481	0.000950405	3.02209	0.00240044	32.2457	25.6967	2.61275	4.10613	11	68322947	68388675	1	320207	protein_coding	phosphoinositide-3-kinase regulatory subunit 5 [Source:MGI Symbol;Acc:MGI:2443588]
PIK3R6	ENSMUSG00000046207	28.0997	-33.9822	-5.08671	1.13501	-4.48165	7.40691e-06	5.13036	2.57407e-05	56.2933	52.7459	1.30637	2.05306	11	68393845	68443524	1	104709	protein_coding	phosphoinositide-3-kinase regulatory subunit 5 [Source:MGI Symbol;Acc:MGI:2144613]
PIM1	ENSMUSG00000024014	85.401	3.10139	1.63292	0.341912	4.77584	1.78961e-06	5.74724	6.67725e-06	44.2695	39.2213	141.088	117.025	17	29709727	29715086	1	18712	protein_coding	proviral integration site 1 [Source:MGI Symbol;Acc:MGI:97584]
PIP5K1C	ENSMUSG00000034902	2581.45	-11.0721	-3.46886	0.251665	-13.7836	3.19752e-43	42.4952	2.59973e-41	4704.04	4762.68	354.028	505.054	10	81128797	81155807	1	18717	protein_coding	phosphatidylinositol-4-phosphate 5-kinase, type 1 gamma [Source:MGI Symbol;Acc:MGI:1298224]
PIP5KL1	ENSMUSG00000046854	434.734	5.87034	2.55344	0.234841	10.8731	1.54909e-27	26.8099	3.37087e-26	141.006	111.578	732.876	753.474	2	32464809	32473794	1	227733	protein_coding	phosphatidylinositol-4-phosphate 5-kinase-like 1 [Source:MGI Symbol;Acc:MGI:2448520]
PKMYT1	ENSMUSG00000023908	38.868	-4.17912	-2.0632	0.571072	-3.61286	0.000302842	3.51878	0.000838751	59.5725	64.918	10.451	20.5306	17	23945310	23955709	1	268930	protein_coding	protein kinase, membrane associated tyrosine/threonine 1 [Source:MGI Symbol;Acc:MGI:2137630]
PKNOX2	ENSMUSG00000035934	313.548	-10.8707	-3.44237	0.329629	-10.4432	1.57466e-25	24.8028	2.95241e-24	559.654	586.291	40.4976	67.7511	9	36802278	37058703	-1	208076	protein_coding	Pbx/knotted 1 homeobox 2 [Source:MGI Symbol;Acc:MGI:2445415]
PKP2	ENSMUSG00000041957	406.31	4.91862	2.29825	0.26726	8.59932	8.0192e-18	17.0959	7.8126e-17	157.403	116.988	718.506	632.343	16	16031182	16090576	1	67451	protein_coding	plakophilin 2 [Source:MGI Symbol;Acc:MGI:1914701]
PLA2G4A	ENSMUSG00000056220	71.4827	2.71613	1.44156	0.464353	3.10444	0.00190642	2.71978	0.00454003	45.9091	30.4303	82.3016	127.29	1	149705369	149837041	-1	18783	protein_coding	phospholipase A2, group IVA (cytosolic, calcium-dependent) [Source:MGI Symbol;Acc:MGI:1195256]
PLA2G5	ENSMUSG00000041193	768.488	4.91546	2.29733	0.232462	9.8826	4.95296e-23	22.3051	7.43859e-22	292.397	226.537	1226.69	1328.33	4	138526555	138590793	-1	18784	protein_coding	phospholipase A2, group V [Source:MGI Symbol;Acc:MGI:101899]
PLAAT3	ENSMUSG00000060675	6787.7	7.36383	2.88046	0.205468	14.019	1.1926e-44	43.9235	1.13468e-42	1803.02	1442.4	11484.3	12421	19	7534824	7565910	1	225845	protein_coding	phospholipase A and acyltransferase 3 [Source:MGI Symbol;Acc:MGI:2179715]
PLAGL1	ENSMUSG00000019817	50.0257	-11.9391	-3.57763	0.655829	-5.45512	4.89399e-08	7.31034	2.14819e-07	78.7013	106.844	10.451	4.10613	10	12936248	13007438	1	22634	protein_coding	pleiomorphic adenoma gene-like 1 [Source:MGI Symbol;Acc:MGI:1100874]
PLAT	ENSMUSG00000031538	111.834	-4.16299	-2.05762	0.330871	-6.21881	5.00946e-10	9.30021	2.67077e-09	179.811	180.553	41.804	45.1674	8	23247743	23272860	1	18791	protein_coding	plasminogen activator, tissue [Source:MGI Symbol;Acc:MGI:97610]
PLAUR	ENSMUSG00000046223	4.82622	-32.0471	-5.00212	1.92749	-2.59515	0.00945505	2.02434	0.0194931	9.83766	9.46721	0	0	7	24161909	24175393	1	18793	protein_coding	plasminogen activator, urokinase receptor [Source:MGI Symbol;Acc:MGI:97612]
PLCB2	ENSMUSG00000040061	11.2457	-74.6292	-6.22167	1.66137	-3.7449	0.000180467	3.7436	0.00051814	21.3149	23.668	0	0	2	118537998	118558919	-1	18796	protein_coding	phospholipase C, beta 2 [Source:MGI Symbol;Acc:MGI:107465]
PLCD1	ENSMUSG00000010660	64.1004	-8.77873	-3.13401	0.675053	-4.64261	3.44027e-06	5.46341	1.24253e-05	122.424	106.168	5.2255	22.5837	9	118900595	118922570	-1	18799	protein_coding	phospholipase C, delta 1 [Source:MGI Symbol;Acc:MGI:97614]
PLCG1	ENSMUSG00000016933	486.191	-3.14904	-1.65491	0.194895	-8.49131	2.04329e-17	16.6897	1.93891e-16	729.08	747.233	236.454	231.996	2	160573220	160617680	1	18803	protein_coding	phospholipase C, gamma 1 [Source:MGI Symbol;Acc:MGI:97615]
PLCG2	ENSMUSG00000034330	26.2121	-3.56064	-1.83214	0.639056	-2.86694	0.00414459	2.38252	0.00921886	44.816	36.5164	9.14462	14.3714	8	118225030	118361881	1	234779	protein_coding	phospholipase C, gamma 2 [Source:MGI Symbol;Acc:MGI:97616]
PLCL1	ENSMUSG00000038349	129.031	-5.84833	-2.54802	0.347037	-7.34223	2.10069e-13	12.6776	1.48694e-12	203.858	236.68	36.5785	39.0082	1	55445080	55793444	1	227120	protein_coding	phospholipase C-like 1 [Source:MGI Symbol;Acc:MGI:3036262]
PLD1	ENSMUSG00000027695	190.066	3.51832	1.81489	0.249734	7.26728	3.66803e-13	12.4356	2.53125e-12	84.7132	83.1762	278.258	314.119	3	27992844	28187511	1	18805	protein_coding	phospholipase D1 [Source:MGI Symbol;Acc:MGI:109585]
PLD2	ENSMUSG00000020828	82.1895	-2.87879	-1.52546	0.370026	-4.12257	3.74662e-05	4.42636	0.000118612	132.262	111.578	41.804	43.1143	11	70430890	70448936	1	18806	protein_coding	phospholipase D2 [Source:MGI Symbol;Acc:MGI:892877]
PLEK2	ENSMUSG00000021118	8.42906	8.26377	3.0468	1.02659	2.96787	0.00299868	2.52307	0.00688013	1.63961	2.02869	15.6765	14.3714	12	78935465	78953738	-1	27260	protein_coding	pleckstrin 2 [Source:MGI Symbol;Acc:MGI:1351466]
PLEKHG3	ENSMUSG00000052609	789.943	3.76115	1.91118	0.171254	11.1599	6.40593e-29	28.1934	1.59364e-27	324.643	339.467	1280.25	1215.41	12	76577665	76627262	1	263406	protein_coding	pleckstrin homology domain containing, family G (with RhoGef domain) member 3 [Source:MGI Symbol;Acc:MGI:2388284]
PLEKHO1	ENSMUSG00000015745	222.531	-3.01911	-1.59412	0.262911	-6.06336	1.33308e-09	8.87514	6.81867e-09	309.886	359.078	112.348	108.812	3	95895741	95903313	-1	67220	protein_coding	pleckstrin homology domain containing, family O member 1 [Source:MGI Symbol;Acc:MGI:1914470]
PLP1	ENSMUSG00000031425	3747.32	-21.2306	-4.40807	0.521897	-8.44625	3.00817e-17	16.5217	2.80977e-16	6651.35	7661	169.829	507.107	X	135723420	135740482	1	18823	protein_coding	proteolipid protein (myelin) 1 [Source:MGI Symbol;Acc:MGI:97623]
PLPP3	ENSMUSG00000028517	639.18	-12.1268	-3.60013	0.245403	-14.6703	9.99532e-49	48.0002	1.44183e-46	1144.45	1215.18	86.2207	110.865	4	105014544	105089961	1	67916	protein_coding	phospholipid phosphatase 3 [Source:MGI Symbol;Acc:MGI:1915166]
PLTP	ENSMUSG00000017754	183.26	-15.8046	-3.98227	0.699174	-5.69568	1.22883e-08	7.91051	5.71504e-08	337.213	350.287	6.53187	39.0082	2	164681438	164699631	-1	18830	protein_coding	phospholipid transfer protein [Source:MGI Symbol;Acc:MGI:103151]
PLXNA2	ENSMUSG00000026640	450.007	-16.2806	-4.02508	0.374281	-10.7542	5.66401e-27	26.2469	1.18494e-25	828.003	864.897	35.2721	71.8572	1	194300526	194499177	1	18845	protein_coding	plexin A2 [Source:MGI Symbol;Acc:MGI:107684]
PLXNB3	ENSMUSG00000031385	85.7709	-40.7529	-5.34883	0.735619	-7.2712	3.56306e-13	12.4482	2.46452e-12	164.508	169.057	1.30637	8.21225	X	72800696	72816120	1	140571	protein_coding	plexin B3 [Source:MGI Symbol;Acc:MGI:2154240]
PLXNC1	ENSMUSG00000074785	170.009	-6.68861	-2.74171	0.357642	-7.66607	1.77352e-14	13.7512	1.35626e-13	266.163	323.914	36.5785	53.3796	10	94626728	94780697	-1	54712	protein_coding	plexin C1 [Source:MGI Symbol;Acc:MGI:1890127]
PLXND1	ENSMUSG00000030123	351.492	-10.4978	-3.39202	0.261185	-12.987	1.44949e-38	37.8388	7.7859e-37	642.727	641.742	64.0124	57.4858	6	115931772	115971966	-1	67784	protein_coding	plexin D1 [Source:MGI Symbol;Acc:MGI:2154244]
PMEPA1	ENSMUSG00000038400	274.617	-2.60333	-1.38036	0.253195	-5.45177	4.98709e-08	7.30215	2.18691e-07	371.098	421.291	139.782	166.298	2	173066251	173118326	-1	65112	protein_coding	prostate transmembrane protein, androgen induced 1 [Source:MGI Symbol;Acc:MGI:1929600]
PMP22	ENSMUSG00000018217	1835.08	4.46954	2.16013	0.178913	12.0736	1.45607e-33	32.8368	5.27219e-32	721.429	620.102	3003.36	2995.42	11	63019808	63050373	1	18858	protein_coding	peripheral myelin protein 22 [Source:MGI Symbol;Acc:MGI:97631]
PNOC	ENSMUSG00000045731	30.0968	-73.9185	-6.20786	1.45204	-4.27528	1.90895e-05	4.7192	6.26407e-05	59.5725	59.5082	1.30637	0	14	65638122	65662921	-1	18155	protein_coding	prepronociceptin [Source:MGI Symbol;Acc:MGI:105308]
PODXL2	ENSMUSG00000033152	521.049	-3.64067	-1.8642	0.200393	-9.30273	1.3688e-20	19.8637	1.66783e-19	806.142	827.705	214.245	236.102	6	88819540	88852026	-1	319655	protein_coding	podocalyxin-like 2 [Source:MGI Symbol;Acc:MGI:2442488]
POLB	ENSMUSG00000031536	526.481	2.30044	1.20191	0.196384	6.12023	9.3443e-10	9.02945	4.83627e-09	335.027	302.275	702.83	765.793	8	23118142	23143451	-1	18970	protein_coding	polymerase (DNA directed), beta [Source:MGI Symbol;Acc:MGI:97740]
PON2	ENSMUSG00000032667	2137.87	4.56767	2.19146	0.189175	11.5843	4.95177e-31	30.3052	1.44726e-29	835.655	699.897	3587.31	3428.62	6	5264147	5298455	-1	330260	protein_coding	paraoxonase 2 [Source:MGI Symbol;Acc:MGI:106687]
PORCN	ENSMUSG00000031169	301.306	-2.91083	-1.54143	0.221536	-6.95791	3.45353e-12	11.4617	2.18589e-11	439.962	457.131	154.152	153.98	X	8060087	8072764	-1	53627	protein_coding	porcupine O-acyltransferase [Source:MGI Symbol;Acc:MGI:1890212]
POSTN	ENSMUSG00000027750	17.0424	-3.8249	-1.93542	0.817611	-2.36717	0.0179248	1.74654	0.0344718	33.8853	20.2869	7.83825	6.15919	3	54268530	54298458	1	50706	protein_coding	periostin, osteoblast specific factor [Source:MGI Symbol;Acc:MGI:1926321]
POU3F2	ENSMUSG00000095139	58.8881	-35.5104	-5.15017	0.848081	-6.07274	1.25749e-09	8.9005	6.45786e-09	92.9113	135.922	2.61275	4.10613	4	22482780	22488366	-1	18992	protein_coding	POU domain, class 3, transcription factor 2 [Source:MGI Symbol;Acc:MGI:101895]
POU3F3	ENSMUSG00000045515	358.337	-15.7818	-3.98019	0.507304	-7.84576	4.30325e-15	14.3662	3.47661e-14	613.761	731.68	22.2084	65.698	1	42734085	42742336	1	18993	protein_coding	POU domain, class 3, transcription factor 3 [Source:MGI Symbol;Acc:MGI:102564]
POU4F1	ENSMUSG00000048349	8.24896	12.3985	3.63209	1.29259	2.80994	0.00495504	2.30495	0.0108576	0.546537	2.02869	22.2084	8.21225	14	104699112	104705435	-1	18996	protein_coding	POU domain, class 4, transcription factor 1 [Source:MGI Symbol;Acc:MGI:102525]
PPARG	ENSMUSG00000000440	16.4116	-19.3729	-4.27597	1.19962	-3.56444	0.000364635	3.43814	0.000995751	33.8853	28.4016	1.30637	2.05306	6	115337912	115467360	1	19016	protein_coding	peroxisome proliferator activated receptor gamma [Source:MGI Symbol;Acc:MGI:97747]
PPARGC1A	ENSMUSG00000029167	104.04	-6.8366	-2.77328	0.38167	-7.26617	3.69817e-13	12.432	2.55107e-12	173.252	189.344	24.8211	28.7429	5	51611592	51725068	-1	19017	protein_coding	peroxisome proliferative activated receptor, gamma, coactivator 1 alpha [Source:MGI Symbol;Acc:MGI:1342774]
PPIA	ENSMUSG00000071866	10991.3	2.69778	1.43177	0.175283	8.16833	3.12691e-16	15.5049	2.71378e-15	6048.52	5839.92	14763.3	17313.5	11	6365443	6369817	1	268373	protein_coding	peptidylprolyl isomerase A [Source:MGI Symbol;Acc:MGI:97749]
PPIF	ENSMUSG00000021868	119.843	-2.68682	-1.4259	0.305506	-4.66734	3.0512e-06	5.51553	1.10996e-05	169.973	179.877	67.9315	61.5919	14	25694578	25700892	1	105675	protein_coding	peptidylprolyl isomerase F (cyclophilin F) [Source:MGI Symbol;Acc:MGI:2145814]
PPIP5K2	ENSMUSG00000040648	418.189	2.83902	1.50539	0.3016	4.99136	5.99564e-07	6.22216	2.35857e-06	211.51	225.184	743.327	492.735	1	97633773	97698136	-1	227399	protein_coding	diphosphoinositol pentakisphosphate kinase 2 [Source:MGI Symbol;Acc:MGI:2142810]
PPM1E	ENSMUSG00000046442	690.989	-5.09058	-2.34783	0.343324	-6.83852	8.0016e-12	11.0968	4.94044e-11	1112.75	1200.31	288.709	162.192	11	87117732	87249849	-1	320472	protein_coding	protein phosphatase 1E (PP2C domain containing) [Source:MGI Symbol;Acc:MGI:2444096]
PPP1R14B	ENSMUSG00000056612	322.236	2.2527	1.17166	0.248481	4.71529	2.41371e-06	5.61732	8.87623e-06	219.708	175.82	423.265	470.151	19	6952336	6954692	1	18938	protein_coding	protein phosphatase 1, regulatory inhibitor subunit 14B [Source:MGI Symbol;Acc:MGI:107682]
PPP1R15A	ENSMUSG00000040435	461.783	2.49451	1.31875	0.183766	7.17627	7.16399e-13	12.1448	4.83191e-12	268.896	259.672	663.638	654.927	7	45172340	45175692	-1	17872	protein_coding	protein phosphatase 1, regulatory subunit 15A [Source:MGI Symbol;Acc:MGI:1927072]
PPP1R1B	ENSMUSG00000061718	286.33	-50.6261	-5.66181	0.451056	-12.5523	3.85968e-36	35.4134	1.70465e-34	560.747	563.299	13.0637	8.21225	11	98239230	98248622	1	19049	protein_coding	protein phosphatase 1, regulatory inhibitor subunit 1B [Source:MGI Symbol;Acc:MGI:94860]
PPP1R9B	ENSMUSG00000038976	4621.36	-9.84475	-3.29935	0.185728	-17.7644	1.33345e-70	69.875	1.13578e-67	8088.2	8689.55	783.825	923.878	11	94881861	94897725	1	217124	protein_coding	protein phosphatase 1, regulatory subunit 9B [Source:MGI Symbol;Acc:MGI:2387581]
PPP3CA	ENSMUSG00000028161	4592.82	-2.81398	-1.49261	0.171894	-8.68332	3.84386e-18	17.4152	3.87353e-17	6323.98	7231.6	2469.05	2346.65	3	136375885	136643488	1	19055	protein_coding	protein phosphatase 3, catalytic subunit, alpha isoform [Source:MGI Symbol;Acc:MGI:107164]
PPP3CB	ENSMUSG00000021816	1267.99	-3.39458	-1.76323	0.179422	-9.8273	8.58878e-23	22.0661	1.25718e-21	1980.65	1939.43	613.996	537.903	14	20549432	20596641	-1	19056	protein_coding	protein phosphatase 3, catalytic subunit, beta isoform [Source:MGI Symbol;Acc:MGI:107163]
PPT2	ENSMUSG00000015474	62.8739	-2.52136	-1.3342	0.438702	-3.04125	0.00235595	2.62783	0.00552521	89.632	89.2623	27.4339	45.1674	17	34835636	34847484	-1	54397	protein_coding	palmitoyl-protein thioesterase 2 [Source:MGI Symbol;Acc:MGI:1860075]
PRC1	ENSMUSG00000038943	53.5955	3.3225	1.73227	0.420786	4.11674	3.84263e-05	4.41537	0.000121394	26.7803	22.9918	92.7526	71.8572	7	79944198	79966007	1	233406	protein_coding	protein regulator of cytokinesis 1 [Source:MGI Symbol;Acc:MGI:1858961]
PRCP	ENSMUSG00000061119	32.1471	-4.79196	-2.26062	0.58549	-3.86107	0.000112893	3.94733	0.000333827	52.4675	54.0984	11.7574	10.2653	7	92523678	92583791	1	72461	protein_coding	prolylcarboxypeptidase (angiotensinase C) [Source:MGI Symbol;Acc:MGI:1919711]
PRDX1	ENSMUSG00000028691	3987.28	4.48482	2.16505	0.162882	13.2921	2.57127e-40	39.5899	1.62517e-38	1535.77	1371.39	6377.72	6664.24	4	116542741	116558019	1	18477	protein_coding	peroxiredoxin 1 [Source:MGI Symbol;Acc:MGI:99523]
PRDX6	ENSMUSG00000026701	5257.75	4.93073	2.3018	0.148618	15.488	4.18111e-54	53.3787	9.01055e-52	1829.81	1716.27	8956.51	8528.42	1	161067682	161078789	-1	11758	protein_coding	peroxiredoxin 6 [Source:MGI Symbol;Acc:MGI:894320]
PREX1	ENSMUSG00000039621	558.569	-24.8601	-4.63576	0.467749	-9.91078	3.73701e-23	22.4275	5.6456e-22	1031.31	1113.75	23.5147	65.698	2	166408262	166555752	-1	277360	protein_coding	phosphatidylinositol-3,4,5-trisphosphate-dependent Rac exchange factor 1 [Source:MGI Symbol;Acc:MGI:3040696]
PRKAA2	ENSMUSG00000028518	582.82	2.54323	1.34666	0.256089	5.25857	1.45178e-07	6.8381	6.13902e-07	341.039	317.828	964.105	708.307	4	104887071	104967087	-1	108079	protein_coding	protein kinase, AMP-activated, alpha 2 catalytic subunit [Source:MGI Symbol;Acc:MGI:1336173]
PRKCA	ENSMUSG00000050965	673.935	-2.75262	-1.46081	0.206992	-7.0573	1.69769e-12	11.7701	1.10143e-11	923.101	1055.59	376.236	340.808	11	107824213	108234754	-1	18750	protein_coding	protein kinase C, alpha [Source:MGI Symbol;Acc:MGI:97595]
PRKCB	ENSMUSG00000052889	1558.82	-20.9478	-4.38873	0.350782	-12.5113	6.47722e-36	35.1886	2.80528e-34	2785.15	3162.72	100.591	186.829	7	121887974	122233625	1	18751	protein_coding	protein kinase C, beta [Source:MGI Symbol;Acc:MGI:97596]
PRKCE	ENSMUSG00000045038	1932.12	-7.13173	-2.83425	0.209831	-13.5073	1.41644e-41	40.8488	9.89681e-40	3304.36	3470.41	421.959	531.743	17	86475213	86965347	1	18754	protein_coding	protein kinase C, epsilon [Source:MGI Symbol;Acc:MGI:97599]
PRKCG	ENSMUSG00000078816	1619.32	-30.603	-4.9356	1.06827	-4.62016	3.83439e-06	5.4163	1.37888e-05	3014.7	3256.72	31.353	174.51	7	3337704	3379615	1	18752	protein_coding	protein kinase C, gamma [Source:MGI Symbol;Acc:MGI:97597]
PRKCZ	ENSMUSG00000029053	1115.01	-11.4712	-3.51994	0.189422	-18.5826	4.44501e-77	76.3521	7.95079e-74	2038.58	2063.85	178.973	178.616	4	155344586	155445818	-1	18762	protein_coding	protein kinase C, zeta [Source:MGI Symbol;Acc:MGI:97602]
PRKD2	ENSMUSG00000041187	38.2999	-2.38907	-1.25645	0.498541	-2.52026	0.011727	1.93081	0.0236137	52.4675	56.127	26.1275	18.4776	7	16576827	16604389	1	101540	protein_coding	protein kinase D2 [Source:MGI Symbol;Acc:MGI:2141917]
PRKG1	ENSMUSG00000052920	594.538	4.49265	2.16757	0.228014	9.50629	1.97578e-21	20.7043	2.56837e-20	215.882	217.746	1084.29	860.233	19	30541889	31742433	-1	19091	protein_coding	protein kinase, cGMP-dependent, type I [Source:MGI Symbol;Acc:MGI:108174]
PRKN	ENSMUSG00000023826	150.641	3.93694	1.97708	0.284334	6.95336	3.56687e-12	11.4477	2.25284e-11	62.8517	59.5082	262.581	217.625	17	11059271	12282248	1	50873	protein_coding	parkin RBR E3 ubiquitin protein ligase [Source:MGI Symbol;Acc:MGI:1355296]
PRNP	ENSMUSG00000079037	2743.52	-7.39261	-2.88608	0.280414	-10.2922	7.63982e-25	24.1169	1.34501e-23	4731.92	4931.06	518.631	792.482	2	131751848	131780349	1	19122	protein_coding	prion protein [Source:MGI Symbol;Acc:MGI:97769]
PROX1	ENSMUSG00000010175	2822.47	7.02916	2.81335	0.229507	12.2582	1.5179e-34	33.8188	5.86409e-33	709.405	697.193	5639.62	4243.68	1	189850232	189902911	-1	19130	protein_coding	prospero homeobox 1 [Source:MGI Symbol;Acc:MGI:97772]
PRR11	ENSMUSG00000020493	21.9294	5.24503	2.39095	0.625628	3.82168	0.000132545	3.87764	0.00038828	6.55844	7.43852	32.6594	41.0613	11	86979979	86999534	-1	270906	protein_coding	proline rich 11 [Source:MGI Symbol;Acc:MGI:2444496]
PRR5L	ENSMUSG00000032841	38.1921	-9.5456	-3.25484	0.64515	-5.04509	4.53316e-07	6.3436	1.80831e-06	73.7825	64.2418	6.53187	8.21225	2	101544630	101713372	-1	72446	protein_coding	proline rich 5 like [Source:MGI Symbol;Acc:MGI:1919696]
PRRX1	ENSMUSG00000026586	109.39	2.29201	1.19661	0.292418	4.09213	4.27437e-05	4.36913	0.000134326	69.4102	63.5656	156.765	147.821	1	163072688	163141279	-1	18933	protein_coding	paired related homeobox 1 [Source:MGI Symbol;Acc:MGI:97712]
PRSS27	ENSMUSG00000050762	41.8768	5.22895	2.38652	0.987363	2.41707	0.0156461	1.80559	0.030546	21.8615	4.73361	30.0466	110.865	17	24257118	24264928	1	213171	protein_coding	protease, serine 27 [Source:MGI Symbol;Acc:MGI:2450123]
PRSS8	ENSMUSG00000030800	31.281	6.06517	2.60055	0.882099	2.94814	0.00319695	2.49526	0.00728085	12.0238	5.40984	23.5147	84.1756	7	127524888	127529276	-1	76560	protein_coding	protease, serine 8 (prostasin) [Source:MGI Symbol;Acc:MGI:1923810]
PRUNE1	ENSMUSG00000015711	219.224	-2.18388	-1.12689	0.258263	-4.36334	1.28091e-05	4.89248	4.29541e-05	286.932	315.799	148.927	125.237	3	95160985	95189387	-1	229589	protein_coding	prune exopolyphosphatase [Source:MGI Symbol;Acc:MGI:1925152]
PSMC2	ENSMUSG00000028932	1922.08	2.72101	1.44414	0.1659	8.70489	3.1787e-18	17.4978	3.22504e-17	1084.88	980.533	2734.24	2888.66	5	21990281	22008785	1	19181	protein_coding	proteasome (prosome, macropain) 26S subunit, ATPase 2 [Source:MGI Symbol;Acc:MGI:109555]
PSMD10	ENSMUSG00000031429	377.629	4.09474	2.03377	0.196357	10.3575	3.8685e-25	24.4125	6.99655e-24	147.018	149.447	602.239	611.813	X	139849178	139857477	-1	53380	protein_coding	proteasome (prosome, macropain) 26S subunit, non-ATPase, 10 [Source:MGI Symbol;Acc:MGI:1858898]
PTAFR	ENSMUSG00000056529	4.8517	-32.1366	-5.00615	1.99221	-2.51286	0.0119758	1.9217	0.0240605	6.55844	12.8484	0	0	4	132291378	132309994	1	19204	protein_coding	platelet-activating factor receptor [Source:MGI Symbol;Acc:MGI:106066]
PTBP1	ENSMUSG00000006498	372.869	2.07045	1.04994	0.220916	4.75268	2.00738e-06	5.69737	7.44783e-06	224.08	262.377	522.55	482.47	10	79690261	79700605	1	19205	protein_coding	polypyrimidine tract binding protein 1 [Source:MGI Symbol;Acc:MGI:97791]
PTGDS	ENSMUSG00000015090	2752.48	-2.57597	-1.36511	0.298142	-4.57875	4.67773e-06	5.32997	1.6631e-05	4014.86	3913.34	1188.8	1892.92	2	25356721	25360058	-1	19215	protein_coding	prostaglandin D2 synthase (brain) [Source:MGI Symbol;Acc:MGI:99261]
PTGER3	ENSMUSG00000040016	9.15221	-60.8644	-5.92753	1.74226	-3.4022	0.000668464	3.17492	0.00173665	22.408	14.2008	0	0	3	157272529	157351525	1	19218	protein_coding	prostaglandin E receptor 3 (subtype EP3) [Source:MGI Symbol;Acc:MGI:97795]
PTGES	ENSMUSG00000050737	17.4707	-116.023	-6.85827	1.58651	-4.32286	1.54022e-05	4.81242	5.11225e-05	36.0714	33.8115	0	0	2	30779483	30819875	-1	64292	protein_coding	prostaglandin E synthase [Source:MGI Symbol;Acc:MGI:1927593]
PTGS2	ENSMUSG00000032487	50.8882	-29.9583	-4.90488	0.835362	-5.87157	4.31692e-09	8.36483	2.10572e-08	91.2716	104.816	1.30637	6.15919	1	149975782	149983978	1	19225	protein_coding	prostaglandin-endoperoxide synthase 2 [Source:MGI Symbol;Acc:MGI:97798]
PTH1R	ENSMUSG00000032492	18.3606	-20.6571	-4.36857	1.21354	-3.59986	0.000318392	3.49704	0.000877652	35.5249	33.8115	0	4.10613	9	110551153	110576213	-1	19228	protein_coding	parathyroid hormone 1 receptor [Source:MGI Symbol;Acc:MGI:97801]
PTK2	ENSMUSG00000022607	803.293	-2.03017	-1.0216	0.176891	-5.77531	7.68128e-09	8.11457	3.64347e-08	1066.84	1087.38	553.903	505.054	15	73076951	73295129	-1	14083	protein_coding	PTK2 protein tyrosine kinase 2 [Source:MGI Symbol;Acc:MGI:95481]
PTK2B	ENSMUSG00000059456	1850.28	-27.5563	-4.78431	0.53059	-9.01697	1.93369e-19	18.7136	2.15636e-18	3492.37	3646.91	62.706	199.147	14	66390706	66518501	-1	19229	protein_coding	PTK2 protein tyrosine kinase 2 beta [Source:MGI Symbol;Acc:MGI:104908]
PTPN1	ENSMUSG00000027540	322.017	-2.35002	-1.23267	0.27672	-4.45458	8.40568e-06	5.07543	2.89864e-05	417.554	484.18	164.603	221.731	2	167773977	167821305	1	19246	protein_coding	protein tyrosine phosphatase, non-receptor type 1 [Source:MGI Symbol;Acc:MGI:97805]
PTPN2	ENSMUSG00000024539	200.529	2.80829	1.48969	0.244783	6.08576	1.15939e-09	8.93577	5.97292e-09	99.4697	111.578	305.692	285.376	18	67798581	67857665	-1	19255	protein_coding	protein tyrosine phosphatase, non-receptor type 2 [Source:MGI Symbol;Acc:MGI:97806]
PTPN3	ENSMUSG00000038764	258.566	-8.1134	-3.02031	0.277834	-10.8709	1.58638e-27	26.7996	3.44783e-26	477.673	442.93	56.1741	57.4858	4	57190841	57301837	-1	545622	protein_coding	protein tyrosine phosphatase, non-receptor type 3 [Source:MGI Symbol;Acc:MGI:105307]
PTPRA	ENSMUSG00000027303	3610.69	4.08845	2.03155	0.152116	13.3553	1.10348e-40	39.9572	7.17744e-39	1448.32	1390.33	6019.78	5584.33	2	130292198	130398044	1	19262	protein_coding	protein tyrosine phosphatase, receptor type, A [Source:MGI Symbol;Acc:MGI:97808]
PTPRB	ENSMUSG00000020154	128.14	-33.6297	-5.07166	0.597576	-8.48706	2.11923e-17	16.6738	2.00671e-16	276.548	219.775	3.91912	12.3184	10	116111428	116225440	1	19263	protein_coding	protein tyrosine phosphatase, receptor type, B [Source:MGI Symbol;Acc:MGI:97809]
PTPRF	ENSMUSG00000033295	2556.01	3.02368	1.59631	0.205496	7.76806	7.96985e-15	14.0985	6.29668e-14	1250.48	1291.6	4271.85	3410.14	4	118065410	118148602	-1	19268	protein_coding	protein tyrosine phosphatase, receptor type, F [Source:MGI Symbol;Acc:MGI:102695]
PTPRH	ENSMUSG00000035429	10.4816	-12.8431	-3.68292	1.33267	-2.76356	0.00571748	2.2428	0.0123707	22.408	16.9057	2.61275	0	7	4551611	4607040	-1	545902	protein_coding	protein tyrosine phosphatase, receptor type, H [Source:MGI Symbol;Acc:MGI:3026877]
PTPRJ	ENSMUSG00000025314	421.094	-2.30921	-1.2074	0.206704	-5.8412	5.18252e-09	8.28546	2.50947e-08	561.293	614.693	259.969	248.421	2	90260098	90410939	-1	19271	protein_coding	protein tyrosine phosphatase, receptor type, J [Source:MGI Symbol;Acc:MGI:104574]
PTPRK	ENSMUSG00000019889	342.176	-2.61077	-1.38448	0.218226	-6.34424	2.23526e-10	9.65067	1.22307e-09	516.477	473.361	192.037	186.829	10	27950816	28473393	1	19272	protein_coding	protein tyrosine phosphatase, receptor type, K [Source:MGI Symbol;Acc:MGI:103310]
PTPRM	ENSMUSG00000033278	222.312	-2.85243	-1.51219	0.260543	-5.80402	6.47449e-09	8.18879	3.09485e-08	333.934	325.943	126.718	102.653	17	66973942	67661452	-1	19274	protein_coding	protein tyrosine phosphatase, receptor type, M [Source:MGI Symbol;Acc:MGI:102694]
PTPRO	ENSMUSG00000030223	48.1559	-30.1205	-4.91267	0.857569	-5.7286	1.01262e-08	7.99456	4.74277e-08	87.9924	99.4057	5.2255	0	6	137229317	137440231	1	19277	protein_coding	protein tyrosine phosphatase, receptor type, O [Source:MGI Symbol;Acc:MGI:1097152]
PTPRR	ENSMUSG00000020151	55.9882	-28.1009	-4.81255	0.79211	-6.07561	1.23521e-09	8.90826	6.35072e-09	101.109	116.311	6.53187	0	10	115854118	116110837	1	19279	protein_coding	protein tyrosine phosphatase, receptor type, R [Source:MGI Symbol;Acc:MGI:109559]
PTPRT	ENSMUSG00000053141	419.9	-21.9217	-4.45429	0.372995	-11.942	7.15163e-33	32.1456	2.43196e-31	783.187	820.266	24.8211	51.3266	2	161363910	162503067	-1	19281	protein_coding	protein tyrosine phosphatase, receptor type, T [Source:MGI Symbol;Acc:MGI:1321152]
PTPRU	ENSMUSG00000028909	2595.54	4.1849	2.06519	0.203555	10.1456	3.46477e-24	23.4603	5.71719e-23	1043.34	959.57	4618.04	3761.21	4	131495768	131565599	-1	19273	protein_coding	protein tyrosine phosphatase, receptor type, U [Source:MGI Symbol;Acc:MGI:1321151]
PTPRZ1	ENSMUSG00000068748	338.981	-16.2493	-4.0223	0.34545	-11.6437	2.47157e-31	30.607	7.36914e-30	578.782	696.516	31.353	49.2735	6	22875501	23052915	1	19283	protein_coding	protein tyrosine phosphatase, receptor type Z, polypeptide 1 [Source:MGI Symbol;Acc:MGI:97816]
PVT1	ENSMUSG00000097039	36.939	-13.8657	-3.79345	0.758082	-5.00401	5.61507e-07	6.25064	2.21764e-06	72.6894	64.2418	2.61275	8.21225	15	61909817	62249945	1	19296	lncRNA	Pvt1 oncogene [Source:MGI Symbol;Acc:MGI:97824]
PXDN	ENSMUSG00000020674	1695	2.34488	1.22951	0.163805	7.50594	6.09879e-14	13.2148	4.47636e-13	1003.44	1024.49	2497.79	2254.26	12	29987607	30067657	1	69675	protein_coding	peroxidasin [Source:MGI Symbol;Acc:MGI:1916925]
PXN	ENSMUSG00000029528	481.285	2.14328	1.09982	0.219393	5.013	5.35869e-07	6.27094	2.12153e-06	307.154	306.332	722.425	589.229	5	115644735	115694046	1	19303	protein_coding	paxillin [Source:MGI Symbol;Acc:MGI:108295]
QPCT	ENSMUSG00000024084	181.394	2.11968	1.08385	0.286043	3.78911	0.000151186	3.82049	0.000439526	126.25	105.492	220.777	273.057	17	79359335	79397807	1	70536	protein_coding	glutaminyl-peptide cyclotransferase (glutaminyl cyclase) [Source:MGI Symbol;Acc:MGI:1917786]
RAB11FIP1	ENSMUSG00000031488	151.517	3.47251	1.79598	0.283121	6.34351	2.24591e-10	9.64861	1.22852e-09	68.3171	67.6229	258.662	211.466	8	27628801	27664674	-1	75767	protein_coding	RAB11 family interacting protein 1 (class I) [Source:MGI Symbol;Acc:MGI:1923017]
RAB11FIP3	ENSMUSG00000037098	549.123	-2.42836	-1.27998	0.216412	-5.91456	3.32768e-09	8.47786	1.64199e-08	727.44	827.029	299.16	342.862	17	26208010	26288529	-1	215445	protein_coding	RAB11 family interacting protein 3 (class II) [Source:MGI Symbol;Acc:MGI:2444431]
RAB11FIP4	ENSMUSG00000017639	1455.13	-14.7088	-3.8786	0.270703	-14.3279	1.46489e-46	45.8342	1.67964e-44	2623.92	2822.58	150.233	223.784	11	79482038	79588849	1	268451	protein_coding	RAB11 family interacting protein 4 (class II) [Source:MGI Symbol;Acc:MGI:2442920]
RAB3IL1	ENSMUSG00000024663	236.067	2.00738	1.00532	0.246586	4.07695	4.563e-05	4.34075	0.00014264	145.925	167.705	293.934	336.702	19	9979033	10015744	1	74760	protein_coding	RAB3A interacting protein (rabin3)-like 1 [Source:MGI Symbol;Acc:MGI:1922010]
RAC2	ENSMUSG00000033220	10.5239	-7.36819	-2.88131	1.13848	-2.53084	0.0113789	1.9439	0.0229749	16.3961	20.2869	1.30637	4.10613	15	78443367	78456983	-1	19354	protein_coding	Rac family small GTPase 2 [Source:MGI Symbol;Acc:MGI:97846]
RAC3	ENSMUSG00000018012	138.167	-2.85461	-1.5133	0.300714	-5.03233	4.84547e-07	6.31466	1.92859e-06	192.381	216.393	67.9315	75.9633	11	120612296	120614795	1	170758	protein_coding	Rac family small GTPase 3 [Source:MGI Symbol;Acc:MGI:2180784]
RACK1	ENSMUSG00000020372	7882.69	3.43716	1.78122	0.193868	9.18781	4.00915e-20	19.3969	4.71787e-19	3847.62	3257.4	11450.4	12975.4	11	48691159	48697261	1	14694	protein_coding	receptor for activated C kinase 1 [Source:MGI Symbol;Acc:MGI:101849]
RADIL	ENSMUSG00000029576	66.2318	-6.28606	-2.65216	0.470794	-5.63337	1.76719e-08	7.75272	8.11546e-08	126.797	102.111	19.5956	16.4245	5	142470594	142536853	-1	231858	protein_coding	Ras association and DIL domains [Source:MGI Symbol;Acc:MGI:2443088]
RAG1	ENSMUSG00000061311	15.8912	4.52306	2.1773	0.743721	2.92757	0.00341617	2.46646	0.00773677	4.91883	6.76229	31.353	20.5306	2	101468627	101479846	-1	19373	protein_coding	recombination activating 1 [Source:MGI Symbol;Acc:MGI:97848]
RALA	ENSMUSG00000008859	849.56	2.27646	1.18679	0.186589	6.36047	2.0114e-10	9.6965	1.10531e-09	505.547	530.84	1101.27	1260.58	13	18055156	18118824	-1	56044	protein_coding	v-ral simian leukemia viral oncogene A (ras related) [Source:MGI Symbol;Acc:MGI:1927243]
RALB	ENSMUSG00000004451	207.875	2.29577	1.19898	0.244819	4.8974	9.71121e-07	6.01273	3.72916e-06	122.424	130.512	309.611	268.951	1	119398035	119432524	-1	64143	protein_coding	v-ral simian leukemia viral oncogene B [Source:MGI Symbol;Acc:MGI:1927244]
RAMP1	ENSMUSG00000034353	194.299	-28.837	-4.84985	0.451447	-10.7429	6.40044e-27	26.1938	1.33588e-25	363.447	386.127	9.14462	18.4776	1	91107544	91152918	1	51801	protein_coding	receptor (calcitonin) activity modifying protein 1 [Source:MGI Symbol;Acc:MGI:1858418]
RAMP2	ENSMUSG00000001240	66.1542	-39.4901	-5.30342	0.810678	-6.54196	6.07178e-11	10.2167	3.47539e-10	124.61	132.541	1.30637	6.15919	11	101136854	101150372	1	54409	protein_coding	receptor (calcitonin) activity modifying protein 2 [Source:MGI Symbol;Acc:MGI:1859650]
RAMP3	ENSMUSG00000041046	81.648	-23.9389	-4.58128	0.62337	-7.34922	1.99369e-13	12.7003	1.41288e-12	145.379	167.029	3.91912	10.2653	11	6608521	6627475	1	56089	protein_coding	receptor (calcitonin) activity modifying protein 3 [Source:MGI Symbol;Acc:MGI:1860292]
RANBP3L	ENSMUSG00000048424	15.4667	-18.1002	-4.17793	1.25405	-3.33154	0.000863658	3.06366	0.00219841	21.3149	37.1926	1.30637	2.05306	15	8997433	9067417	1	223332	protein_coding	RAN binding protein 3-like [Source:MGI Symbol;Acc:MGI:2444654]
RAP1A	ENSMUSG00000068798	830.051	5.56265	2.47577	0.196211	12.6179	1.68238e-36	35.7741	7.63775e-35	267.256	238.709	1487.96	1326.28	3	105634583	105708652	-1	109905	protein_coding	RAS-related protein 1a [Source:MGI Symbol;Acc:MGI:97852]
RAP1GAP	ENSMUSG00000041351	1244.79	-4.58527	-2.19701	0.19908	-11.0358	2.56769e-28	27.5905	5.98803e-27	2033.12	2051.68	403.67	490.682	4	137392037	137457172	1	110351	protein_coding	Rap1 GTPase-activating protein [Source:MGI Symbol;Acc:MGI:109338]
RAP1GAP2	ENSMUSG00000038807	972.672	-16.6104	-4.05402	0.420913	-9.63148	5.8873e-22	21.2301	7.99591e-21	1817.23	1849.49	67.9315	156.033	11	74274182	74501741	-1	380711	protein_coding	RAP1 GTPase activating protein 2 [Source:MGI Symbol;Acc:MGI:3028623]
RAP2A	ENSMUSG00000051615	467.265	-4.30592	-2.10632	0.25153	-8.37402	5.56849e-17	16.2543	5.0922e-16	737.278	776.988	151.539	203.253	14	120715856	120744606	1	76108	protein_coding	RAS related protein 2a [Source:MGI Symbol;Acc:MGI:97855]
RAPGEF3	ENSMUSG00000022469	177.5	-2.27034	-1.18291	0.295694	-4.00044	6.32256e-05	4.19911	0.000194149	262.884	228.566	95.3654	123.184	15	97642651	97665853	-1	223864	protein_coding	Rap guanine nucleotide exchange factor (GEF) 3 [Source:MGI Symbol;Acc:MGI:2441741]
RAPGEF4	ENSMUSG00000049044	1785.99	-28.5418	-4.835	0.489118	-9.88515	4.82882e-23	22.3162	7.26435e-22	3443.73	3455.53	64.0124	180.67	2	71811584	72087818	1	56508	protein_coding	Rap guanine nucleotide exchange factor (GEF) 4 [Source:MGI Symbol;Acc:MGI:1917723]
RAPH1	ENSMUSG00000026014	261.672	-2.38943	-1.25667	0.310746	-4.04403	5.25405e-05	4.27951	0.0001633	357.982	382.07	185.505	121.131	1	60521451	60606263	-1	77300	protein_coding	Ras association (RalGDS/AF-6) and pleckstrin homology domains 1 [Source:MGI Symbol;Acc:MGI:1924550]
RARG	ENSMUSG00000001288	234.923	2.74364	1.45609	0.267239	5.44865	5.07529e-08	7.29454	2.2245e-07	138.274	112.93	372.317	316.172	15	102143373	102165952	-1	19411	protein_coding	retinoic acid receptor, gamma [Source:MGI Symbol;Acc:MGI:97858]
RASA1	ENSMUSG00000021549	534.405	3.58989	1.84394	0.231093	7.97921	1.4727e-15	14.8319	1.22408e-14	231.185	235.328	934.058	737.05	13	85362899	85437249	-1	218397	protein_coding	RAS p21 protein activator 1 [Source:MGI Symbol;Acc:MGI:97860]
RASGRF1	ENSMUSG00000032356	1417.79	-19.6382	-4.29559	0.417513	-10.2885	7.93813e-25	24.1003	1.39342e-23	2705.9	2687.34	84.9144	192.988	9	89791961	89909030	1	19417	protein_coding	RAS protein-specific guanine nucleotide-releasing factor 1 [Source:MGI Symbol;Acc:MGI:99694]
RASGRP1	ENSMUSG00000027347	1751.78	-13.2591	-3.72891	0.352586	-10.5759	3.85487e-26	25.414	7.55225e-25	3233.31	3279.04	172.441	322.331	2	117110474	117173482	-1	19419	protein_coding	RAS guanyl releasing protein 1 [Source:MGI Symbol;Acc:MGI:1314635]
RASGRP2	ENSMUSG00000032946	81.5184	-17.4315	-4.12363	0.543512	-7.58701	3.27378e-14	13.485	2.444e-13	161.228	146.742	7.83825	10.2653	19	6449370	6465246	1	19395	protein_coding	RAS, guanyl releasing protein 2 [Source:MGI Symbol;Acc:MGI:1333849]
RASGRP3	ENSMUSG00000071042	39.9426	-21.7595	-4.44358	0.981377	-4.5279	5.95729e-06	5.22495	2.09348e-05	87.9924	63.5656	0	8.21225	17	75742891	75836049	1	240168	protein_coding	RAS, guanyl releasing protein 3 [Source:MGI Symbol;Acc:MGI:3028579]
RBBP5	ENSMUSG00000026439	229.902	-2.06008	-1.0427	0.345131	-3.02117	0.00251799	2.59895	0.00586601	300.595	316.475	113.655	188.882	1	132405103	132433397	1	213464	protein_coding	retinoblastoma binding protein 5, histone lysine methyltransferase complex subunit [Source:MGI Symbol;Acc:MGI:1918367]
RBFOX2	ENSMUSG00000033565	917.08	-8.26829	-3.04759	0.209379	-14.5554	5.39949e-48	47.2676	7.31672e-46	1565.83	1704.77	184.199	213.519	15	76963190	77191204	-1	93686	protein_coding	RNA binding protein, fox-1 homolog (C. elegans) 2 [Source:MGI Symbol;Acc:MGI:1933973]
RBMS3	ENSMUSG00000039607	42.7317	-5.08761	-2.34699	0.557411	-4.21051	2.54792e-05	4.59381	8.23985e-05	65.5844	76.4139	10.451	18.4776	9	116401814	117701749	-1	207181	protein_coding	RNA binding motif, single stranded interacting protein [Source:MGI Symbol;Acc:MGI:2444477]
RBP1	ENSMUSG00000046402	777.049	4.60553	2.20337	0.201829	10.917	9.55966e-28	27.0196	2.13277e-26	296.769	256.967	1209.7	1344.76	9	98305014	98328628	1	19659	protein_coding	retinol binding protein 1, cellular [Source:MGI Symbol;Acc:MGI:97876]
RBP3	ENSMUSG00000041534	262.889	14.9417	3.90127	1.4741	2.64654	0.00813195	2.08981	0.0170343	38.2576	27.7254	915.769	69.8041	14	33675960	33686173	1	19661	protein_coding	retinol binding protein 3, interstitial [Source:MGI Symbol;Acc:MGI:97878]
RELN	ENSMUSG00000042453	177.342	-10.7327	-3.42394	0.34975	-9.78969	1.24679e-22	21.9042	1.78983e-21	301.688	347.582	31.353	28.7429	5	22089452	22549700	-1	19699	protein_coding	reelin [Source:MGI Symbol;Acc:MGI:103022]
REPS2	ENSMUSG00000040855	577.41	-16.9029	-4.0792	0.475492	-8.57889	9.57913e-18	17.0187	9.2969e-17	1092.53	1085.35	35.2721	96.494	X	161194950	161426645	-1	194590	protein_coding	RALBP1 associated Eps domain containing protein 2 [Source:MGI Symbol;Acc:MGI:2663511]
REST	ENSMUSG00000029249	156.463	5.85794	2.55039	0.28082	9.08193	1.06662e-19	18.972	1.2152e-18	47.0022	43.9549	249.518	285.376	5	77413338	77434279	1	19712	protein_coding	RE1-silencing transcription factor [Source:MGI Symbol;Acc:MGI:104897]
RFFL	ENSMUSG00000020696	185.68	2.28505	1.19222	0.275615	4.32569	1.52056e-05	4.818	5.05076e-05	112.587	114.283	290.015	225.837	11	82693275	82762036	-1	67338	protein_coding	ring finger and FYVE like domain containing protein [Source:MGI Symbol;Acc:MGI:1914588]
RGCC	ENSMUSG00000022018	50.4698	-12.7338	-3.67059	0.622753	-5.89413	3.76664e-09	8.42405	1.85093e-08	95.0974	91.291	5.2255	10.2653	14	79526196	79539085	-1	66214	protein_coding	regulator of cell cycle [Source:MGI Symbol;Acc:MGI:1913464]
RGS10	ENSMUSG00000030844	60.9608	-29.5117	-4.88321	0.740105	-6.59801	4.16727e-11	10.3801	2.42013e-10	114.773	121.045	3.91912	4.10613	7	127975345	128020482	-1	67865	protein_coding	regulator of G-protein signalling 10 [Source:MGI Symbol;Acc:MGI:1915115]
RGS16	ENSMUSG00000026475	56.5661	-3.40467	-1.76751	0.43495	-4.06372	4.82967e-05	4.31608	0.000150581	81.434	93.3197	24.8211	26.6898	1	153616095	153621214	1	19734	protein_coding	regulator of G-protein signaling 16 [Source:MGI Symbol;Acc:MGI:108407]
RGS5	ENSMUSG00000026678	188.216	-23.1352	-4.53201	0.446945	-10.14	3.67201e-24	23.4351	6.04242e-23	337.76	382.07	10.451	22.5837	1	169483070	169523382	1	19737	protein_coding	regulator of G-protein signaling 5 [Source:MGI Symbol;Acc:MGI:1098434]
RHBDF2	ENSMUSG00000020806	200.026	5.27465	2.39908	0.329396	7.28327	3.25833e-13	12.487	2.26513e-12	77.0617	50.041	338.351	334.649	11	116488991	116517845	-1	217344	protein_coding	rhomboid 5 homolog 2 [Source:MGI Symbol;Acc:MGI:2442473]
RHO	ENSMUSG00000030324	1474.11	15.5966	3.96316	1.52287	2.60243	0.00925662	2.03355	0.0191281	175.438	179.877	5208.52	332.596	6	115908709	115916997	1	212541	protein_coding	rhodopsin [Source:MGI Symbol;Acc:MGI:97914]
RHOA	ENSMUSG00000007815	1588.42	2.16257	1.11275	0.156442	7.11283	1.13688e-12	11.9443	7.5196e-12	1041.15	967.684	2182.95	2161.88	9	108183328	108215133	1	11848	protein_coding	ras homolog family member A [Source:MGI Symbol;Acc:MGI:1096342]
RHOB	ENSMUSG00000054364	1566.65	-2.2109	-1.14464	0.168734	-6.78366	1.17171e-11	10.9312	7.15546e-11	2114	2199.1	924.913	1028.58	12	8547661	8550009	-1	11852	protein_coding	ras homolog family member B [Source:MGI Symbol;Acc:MGI:107949]
RHOC	ENSMUSG00000002233	388.691	2.99706	1.58355	0.240339	6.5888	4.43388e-11	10.3532	2.56829e-10	216.429	172.438	607.464	558.433	3	104695691	104701775	1	11853	protein_coding	ras homolog family member C [Source:MGI Symbol;Acc:MGI:106028]
RHOD	ENSMUSG00000041845	72.6	4.82602	2.27083	0.368287	6.16593	7.00692e-10	9.15447	3.68409e-09	27.3268	22.3156	117.574	123.184	19	4475487	4489460	-1	11854	protein_coding	ras homolog family member D [Source:MGI Symbol;Acc:MGI:108446]
RHOU	ENSMUSG00000039960	269.518	-2.60771	-1.38278	0.247203	-5.5937	2.22283e-08	7.65309	1.01196e-07	406.623	373.955	161.99	135.502	8	124380668	124390623	1	69581	protein_coding	ras homolog family member U [Source:MGI Symbol;Acc:MGI:1916831]
RHOV	ENSMUSG00000034226	45.9546	-17.5673	-4.13482	0.740627	-5.58286	2.366e-08	7.62599	1.07467e-07	94.5509	78.4426	2.61275	8.21225	2	119099682	119101753	-1	228543	protein_coding	ras homolog family member V [Source:MGI Symbol;Acc:MGI:2444227]
RIC8A	ENSMUSG00000025485	379.01	-2.19999	-1.13749	0.234895	-4.84257	1.28169e-06	5.89222	4.84377e-06	569.491	472.684	237.76	236.102	7	140436870	140444285	1	101489	protein_coding	RIC8 guanine nucleotide exchange factor A [Source:MGI Symbol;Acc:MGI:2141866]
RIN1	ENSMUSG00000024883	242.269	-13.5162	-3.75662	0.551337	-6.81365	9.51549e-12	11.0216	5.84892e-11	421.926	478.094	15.6765	53.3796	19	5100509	5107099	1	225870	protein_coding	Ras and Rab interactor 1 [Source:MGI Symbol;Acc:MGI:2385695]
RIN3	ENSMUSG00000044456	11.3613	-7.28353	-2.86464	1.29804	-2.2069	0.027321	1.5635	0.0499889	19.6753	19.6107	0	6.15919	12	102249307	102357114	1	217835	protein_coding	Ras and Rab interactor 3 [Source:MGI Symbol;Acc:MGI:2385708]
RIOK3	ENSMUSG00000024404	1594.98	4.51008	2.17315	0.160437	13.5452	8.45806e-42	41.0727	6.10038e-40	601.19	556.537	2655.86	2566.33	18	12261798	12290444	1	66878	protein_coding	RIO kinase 3 [Source:MGI Symbol;Acc:MGI:1914128]
RIPK1	ENSMUSG00000021408	71.8142	3.43319	1.77955	0.361141	4.92757	8.32583e-07	6.07957	3.22277e-06	35.5249	29.0779	109.735	112.918	13	34186346	34221130	1	19766	protein_coding	receptor (TNFRSF)-interacting serine-threonine kinase 1 [Source:MGI Symbol;Acc:MGI:108212]
RIPK2	ENSMUSG00000041135	286.325	6.19421	2.63092	0.224394	11.7246	9.53687e-32	31.0206	2.95131e-30	82.5271	76.4139	483.359	503	4	16122733	16163647	-1	192656	protein_coding	receptor (TNFRSF)-interacting serine-threonine kinase 2 [Source:MGI Symbol;Acc:MGI:1891456]
RIPOR1	ENSMUSG00000038604	574.791	-4.50929	-2.1729	0.196134	-11.0787	1.59249e-28	27.7979	3.81836e-27	959.172	923.053	211.633	205.306	8	106331887	106348851	1	75687	protein_coding	RHO family interacting cell polarization regulator 1 [Source:MGI Symbol;Acc:MGI:1922937]
RIPOR2	ENSMUSG00000036006	150.536	-23.4608	-4.55218	0.483434	-9.41635	4.67059e-21	20.3306	5.87503e-20	274.908	300.922	7.83825	18.4776	13	24685508	24917799	1	193385	protein_coding	RHO family interacting cell polarization regulator 2 [Source:MGI Symbol;Acc:MGI:2444879]
RNF144B	ENSMUSG00000038068	79.0374	-14.06	-3.81352	0.533348	-7.15017	8.66728e-13	12.0621	5.79124e-12	131.715	162.971	9.14462	12.3184	13	47276132	47401467	1	218215	protein_coding	ring finger protein 144B [Source:MGI Symbol;Acc:MGI:2384986]
RNF41	ENSMUSG00000025373	535.674	-2.65543	-1.40894	0.186119	-7.57014	3.72814e-14	13.4285	2.77047e-13	778.815	777.664	292.628	293.588	10	128247526	128277310	1	67588	protein_coding	ring finger protein 41 [Source:MGI Symbol;Acc:MGI:1914838]
RNF5	ENSMUSG00000015478	443.972	2.35043	1.23292	0.193412	6.37459	1.83459e-10	9.73646	1.01063e-09	262.884	267.787	651.881	593.335	17	34820065	34822664	-1	54197	protein_coding	ring finger protein 5 [Source:MGI Symbol;Acc:MGI:1860076]
RNF7	ENSMUSG00000051234	777.343	2.13753	1.09594	0.17797	6.15803	7.36565e-10	9.13279	3.86249e-09	506.64	483.504	1008.52	1110.71	9	96352990	96360728	-1	19823	protein_coding	ring finger protein 7 [Source:MGI Symbol;Acc:MGI:1337096]
RNH1	ENSMUSG00000038650	909.211	2.99113	1.58069	0.199293	7.9315	2.16516e-15	14.6645	1.77815e-14	494.616	415.881	1322.05	1404.3	7	140740239	140752770	-1	107702	protein_coding	ribonuclease/angiogenin inhibitor 1 [Source:MGI Symbol;Acc:MGI:1195456]
ROBO2	ENSMUSG00000052516	314.504	-8.36818	-3.06491	0.265597	-11.5397	8.32152e-31	30.0798	2.41243e-29	533.966	589.672	66.6251	67.7511	16	73688727	74208713	-1	268902	protein_coding	roundabout guidance receptor 2 [Source:MGI Symbol;Acc:MGI:1890110]
ROBO3	ENSMUSG00000032128	80.3995	-15.0365	-3.9104	0.578254	-6.76243	1.35699e-11	10.8674	8.25036e-11	143.739	156.209	5.2255	16.4245	9	37326965	37344542	-1	19649	protein_coding	roundabout guidance receptor 3 [Source:MGI Symbol;Acc:MGI:1343102]
ROBO4	ENSMUSG00000032125	26.8036	-177.85	-7.47452	1.54331	-4.84318	1.27779e-06	5.89354	4.83209e-06	49.7348	57.4795	0	0	9	37313193	37326411	1	74144	protein_coding	roundabout guidance receptor 4 [Source:MGI Symbol;Acc:MGI:1921394]
ROCK1	ENSMUSG00000024290	299.718	2.52352	1.33544	0.234676	5.69056	1.2662e-08	7.8975	5.87817e-08	156.31	184.611	449.393	408.56	18	10064401	10182045	-1	19877	protein_coding	Rho-associated coiled-coil containing protein kinase 1 [Source:MGI Symbol;Acc:MGI:107927]
ROPN1L	ENSMUSG00000022236	18.0218	3.32711	1.73427	0.697317	2.48706	0.0128803	1.89007	0.025693	10.3842	6.08606	24.8211	30.7959	15	31441357	31453883	-1	252967	protein_coding	ropporin 1-like [Source:MGI Symbol;Acc:MGI:2182357]
ROR1	ENSMUSG00000035305	187.221	3.95737	1.98454	0.305949	6.48653	8.78386e-11	10.0563	4.95325e-10	79.7944	71.6803	344.883	252.527	4	99952988	100301962	1	26563	protein_coding	receptor tyrosine kinase-like orphan receptor 1 [Source:MGI Symbol;Acc:MGI:1347520]
RORC	ENSMUSG00000028150	148.124	5.00908	2.32455	0.301604	7.70727	1.28539e-14	13.891	9.95745e-14	55.2002	43.2787	259.969	234.049	3	94280101	94305583	1	19885	protein_coding	RAR-related orphan receptor gamma [Source:MGI Symbol;Acc:MGI:104856]
RPL13A	ENSMUSG00000074129	151.87	3.05806	1.61262	0.323948	4.97801	6.42402e-07	6.19219	2.51767e-06	72.6894	76.4139	189.424	268.951	7	44774982	44778185	-1	22121	protein_coding	ribosomal protein L13A [Source:MGI Symbol;Acc:MGI:1351455]
RPL39	ENSMUSG00000079641	2159.87	3.84069	1.94136	0.256225	7.5768	3.54175e-14	13.4508	2.63744e-13	923.647	860.164	2843.98	4011.69	X	36346173	36349055	-1	67248	protein_coding	ribosomal protein L39 [Source:MGI Symbol;Acc:MGI:1914498]
RPS19	ENSMUSG00000040952	5404.72	3.62967	1.85984	0.223415	8.32458	8.46279e-17	16.0725	7.65288e-16	2462.69	2205.86	7395.39	9554.96	7	24583796	24589231	1	20085	protein_coding	ribosomal protein S19 [Source:MGI Symbol;Acc:MGI:1333780]
RPS6KA1	ENSMUSG00000003644	69.6661	-3.20724	-1.68133	0.446475	-3.76579	0.000166021	3.77984	0.000479746	117.505	96.0246	40.4976	24.6368	4	133574601	133615108	-1	20111	protein_coding	ribosomal protein S6 kinase polypeptide 1 [Source:MGI Symbol;Acc:MGI:104558]
RPS6KA3	ENSMUSG00000031309	202.796	-2.18427	-1.12715	0.246881	-4.56557	4.9815e-06	5.30264	1.76654e-05	287.478	269.139	129.331	125.237	X	157993303	158151240	1	110651	protein_coding	ribosomal protein S6 kinase polypeptide 3 [Source:MGI Symbol;Acc:MGI:104557]
RPS6KB1	ENSMUSG00000020516	445.907	2.30785	1.20655	0.195596	6.16858	6.8907e-10	9.16174	3.62512e-09	266.71	273.197	654.494	589.229	11	86389697	86435631	-1	72508	protein_coding	ribosomal protein S6 kinase, polypeptide 1 [Source:MGI Symbol;Acc:MGI:1270849]
RPSA	ENSMUSG00000032518	14064.1	2.8994	1.53575	0.195219	7.86684	3.63721e-15	14.4392	2.94918e-14	7737.87	6687.91	19286	22544.7	9	119956755	119961435	1	16785	protein_coding	ribosomal protein SA [Source:MGI Symbol;Acc:MGI:105381]
RRAGB	ENSMUSG00000041658	240.343	-6.86681	-2.77964	0.294585	-9.43578	3.88106e-21	20.411	4.91299e-20	421.38	415.881	52.255	71.8572	X	151922977	151954939	1	245670	protein_coding	Ras-related GTP binding B [Source:MGI Symbol;Acc:MGI:3038613]
RRAS	ENSMUSG00000038387	814.177	8.04956	3.00891	0.191326	15.7266	9.94193e-56	55.0025	2.57726e-53	192.381	167.029	1439.63	1457.67	7	44667385	44671071	1	20130	protein_coding	related RAS viral (r-ras) oncogene [Source:MGI Symbol;Acc:MGI:98179]
RRAS2	ENSMUSG00000055723	196.473	2.41898	1.2744	0.285348	4.46611	7.96535e-06	5.0988	2.75476e-05	130.622	98.7295	269.113	287.429	7	113646017	113717016	-1	66922	protein_coding	related RAS viral (r-ras) oncogene 2 [Source:MGI Symbol;Acc:MGI:1914172]
RSPO3	ENSMUSG00000019880	21.7575	-27.2856	-4.77007	1.26655	-3.76619	0.000165756	3.78053	0.000479057	28.9665	55.4508	2.61275	0	10	29328412	29411863	-1	72780	protein_coding	R-spondin 3 [Source:MGI Symbol;Acc:MGI:1920030]
RSU1	ENSMUSG00000026727	280.452	2.15587	1.10827	0.239801	4.62162	3.8075e-06	5.41936	1.37087e-05	172.159	182.582	346.189	420.878	2	13081632	13276226	-1	20163	protein_coding	Ras suppressor protein 1 [Source:MGI Symbol;Acc:MGI:103040]
RTN4	ENSMUSG00000020458	3263.55	-2.05677	-1.04038	0.1596	-6.51869	7.09249e-11	10.1492	4.03638e-10	4433.51	4352.21	2248.27	2020.21	11	29642947	29694331	1	68585	protein_coding	reticulon 4 [Source:MGI Symbol;Acc:MGI:1915835]
RUNX2	ENSMUSG00000039153	43.2143	-34.4582	-5.10678	0.933487	-5.47064	4.48404e-08	7.34833	1.97406e-07	80.8874	86.5574	1.30637	4.10613	17	44806874	45125684	-1	12393	protein_coding	runt related transcription factor 2 [Source:MGI Symbol;Acc:MGI:99829]
RXFP1	ENSMUSG00000034009	65.1715	-30.5061	-4.93102	0.758823	-6.49825	8.1258e-11	10.0901	4.59586e-10	121.331	129.836	1.30637	8.21225	3	79548918	79645187	-1	381489	protein_coding	relaxin/insulin-like family peptide receptor 1 [Source:MGI Symbol;Acc:MGI:2682211]
RYK	ENSMUSG00000032547	537.166	3.13403	1.64802	0.202075	8.1555	3.47751e-16	15.4587	3.00059e-15	277.641	242.09	842.612	786.323	9	102712116	102785504	1	20187	protein_coding	receptor-like tyrosine kinase [Source:MGI Symbol;Acc:MGI:101766]
S100A1	ENSMUSG00000044080	199.46	-2.76771	-1.46869	0.360937	-4.06911	4.71937e-05	4.32612	0.000147399	289.118	294.836	78.3825	135.502	3	90418341	90421699	-1	20193	protein_coding	S100 calcium binding protein A1 [Source:MGI Symbol;Acc:MGI:1338917]
S100A10	ENSMUSG00000041959	1318.51	4.37483	2.12923	0.253359	8.40399	4.31558e-17	16.365	3.98517e-16	550.909	429.406	1906	2387.71	3	93462387	93471950	1	20194	protein_coding	S100 calcium binding protein A10 (calpactin) [Source:MGI Symbol;Acc:MGI:1339468]
S100A14	ENSMUSG00000042306	30.3862	6.68421	2.74076	0.838208	3.26978	0.0010763	2.96807	0.00268955	11.4773	4.05738	30.0466	75.9633	3	90434163	90436144	1	66166	protein_coding	S100 calcium binding protein A14 [Source:MGI Symbol;Acc:MGI:1913416]
S100A6	ENSMUSG00000001025	4207.98	4.71681	2.23781	0.242838	9.21524	3.1058e-20	19.5078	3.69125e-19	1648.36	1294.98	6189.6	7698.99	3	90520189	90531488	1	20200	protein_coding	S100 calcium binding protein A6 (calcyclin) [Source:MGI Symbol;Acc:MGI:1339467]
S100B	ENSMUSG00000033208	416.212	-21.0806	-4.39784	0.685818	-6.41255	1.43102e-10	9.84435	7.94436e-10	759.686	827.705	11.7574	65.698	10	76089687	76096993	1	20203	protein_coding	S100 protein, beta polypeptide, neural [Source:MGI Symbol;Acc:MGI:98217]
S1PR1	ENSMUSG00000045092	590.268	-3.21426	-1.68449	0.197305	-8.53745	1.37216e-17	16.8626	1.31885e-16	856.97	944.016	280.871	279.217	3	115504082	115508721	-1	13609	protein_coding	sphingosine-1-phosphate receptor 1 [Source:MGI Symbol;Acc:MGI:1096355]
S1PR2	ENSMUSG00000043895	11.878	-28.7956	-4.84778	1.55859	-3.11037	0.00186854	2.7285	0.0044611	21.8615	24.3443	1.30637	0	9	20873657	20888077	-1	14739	protein_coding	sphingosine-1-phosphate receptor 2 [Source:MGI Symbol;Acc:MGI:99569]
S1PR3	ENSMUSG00000067586	442.758	2.69458	1.43006	0.204404	6.99624	2.6293e-12	11.5802	1.68205e-11	248.674	229.918	608.771	683.67	13	51562675	51576833	1	13610	protein_coding	sphingosine-1-phosphate receptor 3 [Source:MGI Symbol;Acc:MGI:1339365]
S1PR5	ENSMUSG00000045087	89.9584	-3.13208	-1.64712	0.378522	-4.35145	1.35238e-05	4.8689	4.52065e-05	130.622	143.361	50.9486	34.9021	9	21154208	21159739	-1	94226	protein_coding	sphingosine-1-phosphate receptor 5 [Source:MGI Symbol;Acc:MGI:2150641]
SAG	ENSMUSG00000056055	220.479	8.41021	3.07214	1.38904	2.21171	0.0269868	1.56885	0.0494532	46.4556	47.3361	722.425	65.698	1	87731402	87772880	1	20215	protein_coding	S-antigen, retina and pineal gland (arrestin) [Source:MGI Symbol;Acc:MGI:98227]
SATB1	ENSMUSG00000023927	459.316	-5.12235	-2.35681	0.248334	-9.49046	2.30026e-21	20.6382	2.96432e-20	732.906	802.008	131.944	170.404	17	52043215	52140318	-1	20230	protein_coding	special AT-rich sequence binding protein 1 [Source:MGI Symbol;Acc:MGI:105084]
SATB2	ENSMUSG00000038331	230.778	-35.5699	-5.15259	0.719697	-7.15939	8.10394e-13	12.0913	5.43107e-12	425.206	470.656	2.61275	24.6368	1	56833140	57017809	-1	212712	protein_coding	special AT-rich sequence binding protein 2 [Source:MGI Symbol;Acc:MGI:2679336]
SCAP	ENSMUSG00000032485	504.26	-2.52698	-1.33741	0.189227	-7.06778	1.57433e-12	11.8029	1.02475e-11	725.801	718.832	280.871	291.535	9	110162356	110214018	1	235623	protein_coding	SREBF chaperone [Source:MGI Symbol;Acc:MGI:2135958]
SCG2	ENSMUSG00000050711	630.068	-14.6818	-3.87595	1.02859	-3.76821	0.000164422	3.78404	0.00047574	1140.08	1218.57	26.1275	135.502	1	79412386	79417837	-1	20254	protein_coding	secretogranin II [Source:MGI Symbol;Acc:MGI:103033]
SCGB1A1	ENSMUSG00000024653	35.796	-237.964	-7.8946	1.55793	-5.06738	4.03337e-07	6.39433	1.62051e-06	89.0855	54.0984	0	0	19	9061000	9065322	-1	22287	protein_coding	secretoglobin, family 1A, member 1 [Source:MGI Symbol;Acc:MGI:98919]
SCHIP1	ENSMUSG00000027777	26.6881	-2.59297	-1.37461	0.592412	-2.32035	0.0203219	1.69204	0.038502	35.5249	41.9262	16.9829	12.3184	3	67972135	68533814	1	30953	protein_coding	schwannomin interacting protein 1 [Source:MGI Symbol;Acc:MGI:1353557]
SCN1B	ENSMUSG00000019194	2332.88	-23.6172	-4.56176	0.646062	-7.06088	1.65455e-12	11.7813	1.075e-11	4395.8	4554.4	69.2379	312.066	7	30815949	30826428	-1	20266	protein_coding	sodium channel, voltage-gated, type I, beta [Source:MGI Symbol;Acc:MGI:98247]
SCN2B	ENSMUSG00000070304	1109.67	-29.4928	-4.88229	0.446908	-10.9246	8.79253e-28	27.0559	1.97578e-26	2062.63	2227.5	41.804	106.759	9	45029080	45041368	1	72821	protein_coding	sodium channel, voltage-gated, type II, beta [Source:MGI Symbol;Acc:MGI:106921]
SCNN1A	ENSMUSG00000030340	23.463	-4.37207	-2.12832	0.878355	-2.42307	0.0153899	1.81276	0.0300884	49.1883	26.3729	3.91912	14.3714	6	125297622	125321906	1	20276	protein_coding	sodium channel, nonvoltage-gated 1 alpha [Source:MGI Symbol;Acc:MGI:101782]
SCPEP1	ENSMUSG00000000278	337.05	2.57211	1.36295	0.247302	5.51128	3.5623e-08	7.44827	1.58623e-07	210.417	166.352	466.376	505.054	11	88814846	88846291	-1	74617	protein_coding	serine carboxypeptidase 1 [Source:MGI Symbol;Acc:MGI:1921867]
SDC1	ENSMUSG00000020592	716.439	6.76472	2.75803	0.218914	12.5987	2.14711e-36	35.6681	9.67391e-35	204.951	163.648	1263.26	1233.89	12	8821323	8843715	1	20969	protein_coding	syndecan 1 [Source:MGI Symbol;Acc:MGI:1349162]
SDC2	ENSMUSG00000022261	1175.03	3.63007	1.86	0.183484	10.1371	3.78126e-24	23.4224	6.21079e-23	531.234	484.18	1947.81	1736.89	15	32920869	33035081	1	15529	protein_coding	syndecan 2 [Source:MGI Symbol;Acc:MGI:1349165]
SDC3	ENSMUSG00000025743	1059	-2.83155	-1.50159	0.164097	-9.1506	5.66159e-20	19.2471	6.58445e-19	1541.23	1589.14	551.29	554.327	4	130519848	130553630	1	20970	protein_coding	syndecan 3 [Source:MGI Symbol;Acc:MGI:1349163]
SELENBP1	ENSMUSG00000068874	194.42	2.05891	1.04188	0.23989	4.34315	1.40453e-05	4.85247	4.68886e-05	121.331	133.217	266.5	256.633	3	94840367	94852069	1	20341	protein_coding	selenium binding protein 1 [Source:MGI Symbol;Acc:MGI:96825]
SELENOK	ENSMUSG00000042682	987.647	2.40389	1.26537	0.196028	6.45505	1.08186e-10	9.96583	6.07195e-10	548.723	611.311	1295.92	1494.63	14	29690265	29697619	1	80795	protein_coding	selenoprotein K [Source:MGI Symbol;Acc:MGI:1931466]
SELPLG	ENSMUSG00000048163	114.235	-47.3263	-5.56457	0.665715	-8.35878	6.33699e-17	16.1981	5.77725e-16	227.906	220.451	6.53187	2.05306	5	113956597	113970705	-1	20345	protein_coding	selectin, platelet (p-selectin) ligand [Source:MGI Symbol;Acc:MGI:106689]
SEMA3B	ENSMUSG00000057969	182.838	2.57818	1.36635	0.248931	5.4889	4.04452e-08	7.39313	1.78849e-07	103.842	100.082	248.211	279.217	9	107474873	107486428	-1	20347	protein_coding	sema domain, immunoglobulin domain (Ig), short basic domain, secreted, (semaphorin) 3B [Source:MGI Symbol;Acc:MGI:107561]
SEMA3C	ENSMUSG00000028780	94.3321	-18.633	-4.21979	0.514405	-8.20324	2.33992e-16	15.6308	2.05369e-15	178.718	179.201	9.14462	10.2653	5	17779279	17935266	1	20348	protein_coding	sema domain, immunoglobulin domain (Ig), short basic domain, secreted, (semaphorin) 3C [Source:MGI Symbol;Acc:MGI:107557]
SEMA3E	ENSMUSG00000063531	89.1906	-15.4138	-3.94615	0.546686	-7.21831	5.26368e-13	12.2787	3.58672e-12	147.565	188.668	14.3701	6.15919	5	14075290	14306703	1	20349	protein_coding	sema domain, immunoglobulin domain (Ig), short basic domain, secreted, (semaphorin) 3E [Source:MGI Symbol;Acc:MGI:1340034]
SEMA4A	ENSMUSG00000028064	308.746	-28.1409	-4.8146	0.377424	-12.7565	2.86893e-37	36.5423	1.37948e-35	585.341	605.225	15.6765	28.7429	3	88343266	88368489	-1	20351	protein_coding	sema domain, immunoglobulin domain (Ig), transmembrane domain (TM) and short cytoplasmic domain, (semaphorin) 4A [Source:MGI Symbol;Acc:MGI:107560]
SEMA4C	ENSMUSG00000026121	130	-2.22822	-1.15589	0.288855	-4.00163	6.29084e-05	4.20129	0.000193274	185.823	173.115	80.9952	80.0695	1	36587720	36597430	-1	20353	protein_coding	sema domain, immunoglobulin domain (Ig), transmembrane domain (TM) and short cytoplasmic domain, (semaphorin) 4C [Source:MGI Symbol;Acc:MGI:109252]
SEMA5A	ENSMUSG00000022231	1136.99	3.59114	1.84444	0.233055	7.9142	2.48847e-15	14.6041	2.03527e-14	492.43	499.057	2024.88	1531.59	15	32244956	32696487	1	20356	protein_coding	sema domain, seven thrombospondin repeats (type 1 and type 1-like), transmembrane domain (TM) and short cytoplasmic domain, (semaphorin) 5A [Source:MGI Symbol;Acc:MGI:107556]
SEMA6A	ENSMUSG00000019647	355.064	2.23366	1.15941	0.201062	5.76642	8.0972e-09	8.09167	3.83566e-08	213.149	226.537	504.261	476.311	18	47368665	47501937	-1	20358	protein_coding	sema domain, transmembrane domain (TM), and cytoplasmic domain, (semaphorin) 6A [Source:MGI Symbol;Acc:MGI:1203727]
SEMA6D	ENSMUSG00000027200	220.146	-2.83638	-1.50405	0.251549	-5.97916	2.24293e-09	8.64918	1.12473e-08	339.399	311.066	111.042	119.078	2	123931889	124509690	1	214968	protein_coding	sema domain, transmembrane domain (TM), and cytoplasmic domain, (semaphorin) 6D [Source:MGI Symbol;Acc:MGI:2387661]
SEMA7A	ENSMUSG00000038264	813.623	-28.1216	-4.81361	0.433978	-11.0918	1.37454e-28	27.8618	3.32249e-27	1581.68	1558.03	32.6594	82.1225	9	57847395	57870148	1	20361	protein_coding	sema domain, immunoglobulin domain (Ig), and GPI membrane anchor, (semaphorin) 7A [Source:MGI Symbol;Acc:MGI:1306826]
SENP7	ENSMUSG00000052917	328.729	2.3499	1.2326	0.220553	5.58868	2.28808e-08	7.64053	1.0406e-07	189.102	204.221	492.503	429.09	16	55868701	56010375	1	66315	protein_coding	SUMO1/sentrin specific peptidase 7 [Source:MGI Symbol;Acc:MGI:1913565]
SEPTIN4	ENSMUSG00000020486	796.387	-12.65	-3.66107	0.310002	-11.8098	3.47354e-32	31.4592	1.1215e-30	1436.85	1512.05	88.8335	147.821	11	87457479	87481365	1	18952	protein_coding	septin 4 [Source:MGI Symbol;Acc:MGI:1270156]
SEPTIN9	ENSMUSG00000059248	452.804	-13.8274	-3.78946	0.260057	-14.5717	4.25407e-48	47.3712	5.85327e-46	868.447	819.59	57.4805	65.698	11	117090487	117253151	1	53860	protein_coding	septin 9 [Source:MGI Symbol;Acc:MGI:1858222]
SERP1	ENSMUSG00000027808	726.221	3.06667	1.61667	0.206547	7.82714	4.99085e-15	14.3018	4.01399e-14	386.402	327.971	1149.61	1040.9	3	58427238	58433313	-1	28146	protein_coding	stress-associated endoplasmic reticulum protein 1 [Source:MGI Symbol;Acc:MGI:92638]
SERPIND1	ENSMUSG00000022766	308.108	4.76546	2.25261	0.300681	7.49171	6.79807e-14	13.1676	4.97126e-13	127.343	85.8811	497.729	521.478	16	17149235	17161439	1	15160	protein_coding	serine (or cysteine) peptidase inhibitor, clade D, member 1 [Source:MGI Symbol;Acc:MGI:96051]
SERPINE1	ENSMUSG00000037411	21.6608	2.73214	1.45003	0.635439	2.28194	0.0224931	1.64795	0.0421333	14.21	8.79098	28.7402	34.9021	5	137090358	137101122	-1	18787	protein_coding	serine (or cysteine) peptidase inhibitor, clade E, member 1 [Source:MGI Symbol;Acc:MGI:97608]
SERPINE2	ENSMUSG00000026249	411.364	-27.6572	-4.78958	0.615816	-7.77763	7.38971e-15	14.1314	5.85644e-14	769.524	816.209	10.451	49.2735	1	79771914	79838897	-1	20720	protein_coding	serine (or cysteine) peptidase inhibitor, clade E, member 2 [Source:MGI Symbol;Acc:MGI:101780]
SERPINF1	ENSMUSG00000000753	39.1106	-4.97305	-2.31413	0.556379	-4.15927	3.19269e-05	4.49584	0.000101978	66.6775	62.8893	10.451	16.4245	11	75300595	75313527	-1	20317	protein_coding	serine (or cysteine) peptidase inhibitor, clade F, member 1 [Source:MGI Symbol;Acc:MGI:108080]
SERPINH1	ENSMUSG00000070436	1403.6	4.16841	2.0595	0.173289	11.8848	1.42003e-32	31.8477	4.73882e-31	563.479	522.049	2155.52	2373.34	7	98994583	99002446	-1	12406	protein_coding	serine (or cysteine) peptidase inhibitor, clade H, member 1 [Source:MGI Symbol;Acc:MGI:88283]
SFRP1	ENSMUSG00000031548	9998.05	6.78265	2.76185	0.183015	15.0908	1.86127e-51	50.7302	3.42338e-49	2782.97	2355.31	18061.9	16792	8	23901518	23939648	1	20377	protein_coding	secreted frizzled-related protein 1 [Source:MGI Symbol;Acc:MGI:892014]
SFRP2	ENSMUSG00000027996	8.03975	-18.0713	-4.17563	1.74081	-2.39867	0.0164548	1.78371	0.0319365	21.3149	8.79098	0	2.05306	3	83673628	83681623	1	20319	protein_coding	secreted frizzled-related protein 2 [Source:MGI Symbol;Acc:MGI:108078]
SFTPA1	ENSMUSG00000021789	85.0167	-40.3528	-5.3346	0.879323	-6.06671	1.30559e-09	8.88419	6.68759e-09	233.918	97.377	2.61275	6.15919	14	40853739	40858409	1	20387	protein_coding	surfactant associated protein A1 [Source:MGI Symbol;Acc:MGI:109518]
SFTPC	ENSMUSG00000022097	263.317	-25.1767	-4.65402	1.35827	-3.42642	0.000611592	3.21354	0.00160263	686.45	325.943	3.91912	36.9551	14	70758389	70761521	-1	20389	protein_coding	surfactant associated protein C [Source:MGI Symbol;Acc:MGI:109517]
SFTPD	ENSMUSG00000021795	15.5362	-12.1249	-3.5999	1.15845	-3.10752	0.00188667	2.7243	0.00449837	39.8972	17.582	2.61275	2.05306	14	40894171	40907106	-1	20390	protein_coding	surfactant associated protein D [Source:MGI Symbol;Acc:MGI:109515]
SGK1	ENSMUSG00000019970	284.65	-3.54569	-1.82607	0.269096	-6.78594	1.15335e-11	10.938	7.04578e-11	409.903	476.742	112.348	139.608	10	21758083	21875802	1	20393	protein_coding	serum/glucocorticoid regulated kinase 1 [Source:MGI Symbol;Acc:MGI:1340062]
SGPP2	ENSMUSG00000032908	68.2682	-8.0322	-3.0058	0.467957	-6.42324	1.33407e-10	9.87482	7.44309e-10	118.598	124.426	15.6765	14.3714	1	78286982	78396926	1	433323	protein_coding	sphingosine-1-phosphate phosphatase 2 [Source:MGI Symbol;Acc:MGI:3589109]
SGSM1	ENSMUSG00000042216	540.958	-20.6822	-4.37032	0.558735	-7.8218	5.20724e-15	14.2834	4.18052e-14	1038.42	1023.14	22.2084	80.0695	5	113391086	113458652	-1	52850	protein_coding	small G protein signaling modulator 1 [Source:MGI Symbol;Acc:MGI:107320]
SGSM2	ENSMUSG00000038351	808.44	-2.29861	-1.20076	0.202558	-5.928	3.06655e-09	8.51335	1.51691e-08	1154.29	1096.84	446.78	535.849	11	74740087	74787886	-1	97761	protein_coding	small G protein signaling modulator 2 [Source:MGI Symbol;Acc:MGI:2144695]
SH2B3	ENSMUSG00000042594	133.804	-2.1135	-1.07963	0.281204	-3.83933	0.000123371	3.90879	0.000362832	183.636	179.877	87.5271	84.1756	5	121953551	121975709	-1	16923	protein_coding	SH2B adaptor protein 3 [Source:MGI Symbol;Acc:MGI:893598]
SH2D3C	ENSMUSG00000059013	96.1793	-17.3796	-4.11932	0.50177	-8.20958	2.21964e-16	15.6537	1.95291e-15	184.729	178.525	9.14462	12.3184	2	32611067	32645524	1	27387	protein_coding	SH2 domain containing 3C [Source:MGI Symbol;Acc:MGI:1351631]
SH3BP1	ENSMUSG00000022436	24.2608	-161.029	-7.33118	1.54921	-4.7322	2.22096e-06	5.65346	8.20453e-06	47.0022	50.041	0	0	15	78783968	78796251	1	20401	protein_coding	SH3-domain binding protein 1 [Source:MGI Symbol;Acc:MGI:104603]
SH3PXD2A	ENSMUSG00000053617	254.421	-3.89342	-1.96104	0.281911	-6.95623	3.49506e-12	11.4565	2.20905e-11	389.134	418.586	88.8335	121.131	19	47248613	47452840	-1	14218	protein_coding	SH3 and PX domains 2A [Source:MGI Symbol;Acc:MGI:1298393]
SHC1	ENSMUSG00000042626	1332.27	7.18543	2.84507	0.210879	13.4915	1.7557e-41	40.7556	1.20785e-39	361.807	288.75	2389.36	2289.17	3	89325750	89337334	1	20416	protein_coding	src homology 2 domain-containing transforming protein C1 [Source:MGI Symbol;Acc:MGI:98296]
SHC3	ENSMUSG00000021448	83.3806	-4.80042	-2.26316	0.384712	-5.88274	4.03535e-09	8.39412	1.97538e-08	133.355	142.684	28.7402	28.7429	13	51585077	51723523	-1	20418	protein_coding	src homology 2 domain-containing transforming protein C3 [Source:MGI Symbol;Acc:MGI:106179]
SHH	ENSMUSG00000002633	8.9347	-7.08364	-2.82449	1.2612	-2.23953	0.0251215	1.59995	0.0463867	16.9426	14.877	3.91912	0	5	28661813	28672254	-1	20423	protein_coding	sonic hedgehog [Source:MGI Symbol;Acc:MGI:98297]
SHROOM2	ENSMUSG00000045180	295.892	-7.36184	-2.88007	0.279413	-10.3075	6.51456e-25	24.1861	1.15144e-23	532.873	507.172	61.3996	82.1225	X	151392505	151552461	-1	110380	protein_coding	shroom family member 2 [Source:MGI Symbol;Acc:MGI:107194]
SIAH2	ENSMUSG00000036432	105.456	-2.33929	-1.22607	0.314108	-3.90334	9.48744e-05	4.02285	0.00028402	142.646	152.828	62.706	63.645	3	58582359	58599821	-1	20439	protein_coding	siah E3 ubiquitin protein ligase 2 [Source:MGI Symbol;Acc:MGI:108062]
SIGIRR	ENSMUSG00000025494	6.6734	-14.7954	-3.88707	1.73481	-2.24064	0.0250494	1.6012	0.0462585	15.8496	8.79098	0	2.05306	7	140671088	140680485	-1	24058	protein_coding	single immunoglobulin and toll-interleukin 1 receptor (TIR) domain [Source:MGI Symbol;Acc:MGI:1344402]
SIGMAR1	ENSMUSG00000036078	258.131	-2.00932	-1.00671	0.291484	-3.45374	0.000552867	3.25738	0.00146008	322.457	365.164	143.701	201.2	4	41738493	41756157	-1	18391	protein_coding	sigma non-opioid intracellular receptor 1 [Source:MGI Symbol;Acc:MGI:1195268]
SINHCAF	ENSMUSG00000039985	73.8303	4.25821	2.09025	0.411481	5.07981	3.77803e-07	6.42273	1.52305e-06	30.0595	26.3729	142.395	96.494	6	148822533	148847965	-1	56306	protein_coding	SIN3-HDAC complex associated factor [Source:MGI Symbol;Acc:MGI:1929091]
SIRPA	ENSMUSG00000037902	2496.61	-3.26978	-1.70919	0.149129	-11.4612	2.06632e-30	29.6848	5.80223e-29	3767.28	3879.53	1150.92	1188.72	2	129434755	129474148	1	19261	protein_coding	signal-regulatory protein alpha [Source:MGI Symbol;Acc:MGI:108563]
SIRT7	ENSMUSG00000025138	226.013	-2.19194	-1.13221	0.277174	-4.08484	4.41073e-05	4.35549	0.000138194	323.55	295.512	122.799	162.192	11	120509198	120516066	-1	209011	protein_coding	sirtuin 7 [Source:MGI Symbol;Acc:MGI:2385849]
SIVA1	ENSMUSG00000064326	174.919	2.33581	1.22392	0.249273	4.90995	9.10975e-07	6.04049	3.51404e-06	109.307	100.082	237.76	252.527	12	112611113	112615583	1	30954	protein_coding	SIVA1, apoptosis-inducing factor [Source:MGI Symbol;Acc:MGI:1353606]
SIX3	ENSMUSG00000038805	860.093	5.70614	2.51252	0.185764	13.5253	1.10888e-41	40.9551	7.83972e-40	273.268	239.385	1476.2	1451.52	17	85921036	85936730	1	20473	protein_coding	sine oculis-related homeobox 3 [Source:MGI Symbol;Acc:MGI:102764]
SKAP1	ENSMUSG00000057058	11.8308	-27.5232	-4.78258	1.56049	-3.0648	0.00217818	2.66191	0.00513321	22.9545	22.3156	0	2.05306	11	96355419	96649956	1	78473	protein_coding	src family associated phosphoprotein 1 [Source:MGI Symbol;Acc:MGI:1925723]
SKAP2	ENSMUSG00000059182	515.198	3.83691	1.93994	0.196645	9.86524	5.88954e-23	22.2299	8.76424e-22	225.72	200.164	832.161	802.748	6	51834402	51989529	-1	54353	protein_coding	src family associated phosphoprotein 2 [Source:MGI Symbol;Acc:MGI:1889206]
SKI	ENSMUSG00000029050	806.351	-2.52649	-1.33713	0.178361	-7.49679	6.54016e-14	13.1844	4.79049e-13	1139.53	1169.88	437.636	478.364	4	155238532	155307049	-1	20481	protein_coding	ski sarcoma viral oncogene homolog (avian) [Source:MGI Symbol;Acc:MGI:98310]
SLC12A5	ENSMUSG00000017740	2580.55	-20.7046	-4.37188	0.300702	-14.5389	6.86864e-48	47.1631	9.10069e-46	4896.97	4945.94	181.586	297.694	2	164802722	164841651	1	57138	protein_coding	solute carrier family 12, member 5 [Source:MGI Symbol;Acc:MGI:1862037]
SLC12A6	ENSMUSG00000027130	296.904	-3.01942	-1.59427	0.224505	-7.10127	1.23615e-12	11.9079	8.12607e-12	435.043	457.131	147.62	147.821	2	112096170	112193508	1	107723	protein_coding	solute carrier family 12, member 6 [Source:MGI Symbol;Acc:MGI:2135960]
SLC16A1	ENSMUSG00000032902	116.56	-2.40959	-1.26878	0.304036	-4.17314	3.00434e-05	4.52225	9.64095e-05	160.682	168.381	65.3187	71.8572	3	104545984	104565778	1	20501	protein_coding	solute carrier family 16 (monocarboxylic acid transporters), member 1 [Source:MGI Symbol;Acc:MGI:106013]
SLC1A2	ENSMUSG00000005089	5615.98	-23.3664	-4.54636	0.526993	-8.62699	6.29862e-18	17.2008	6.22106e-17	10295.7	11243.7	228.616	695.988	2	102489004	102621129	1	20511	protein_coding	solute carrier family 1 (glial high affinity glutamate transporter), member 2 [Source:MGI Symbol;Acc:MGI:101931]
SLC1A3	ENSMUSG00000005360	1205.97	-26.5473	-4.7305	0.506709	-9.33573	1.00297e-20	19.9987	1.23384e-19	2255.56	2390.47	44.4167	133.449	15	8663608	8740248	-1	20512	protein_coding	solute carrier family 1 (glial high affinity glutamate transporter), member 3 [Source:MGI Symbol;Acc:MGI:99917]
SLC2A1	ENSMUSG00000028645	1868.97	2.05605	1.03987	0.147829	7.03429	2.00272e-12	11.6984	1.29184e-11	1231.89	1213.83	2463.82	2566.33	4	118965908	118995180	1	20525	protein_coding	solute carrier family 2 (facilitated glucose transporter), member 1 [Source:MGI Symbol;Acc:MGI:95755]
SLC2A10	ENSMUSG00000027661	7.80677	-18.7356	-4.22771	1.64329	-2.57271	0.0100907	1.99608	0.0206277	16.3961	13.5246	1.30637	0	2	165345707	165361837	1	170441	protein_coding	solute carrier family 2 (facilitated glucose transporter), member 10 [Source:MGI Symbol;Acc:MGI:2156687]
SLC2A5	ENSMUSG00000028976	21.8089	-24.7984	-4.63218	1.21085	-3.82554	0.000130484	3.88444	0.000382491	48.6418	34.4877	0	4.10613	4	150203740	150228626	1	56485	protein_coding	solute carrier family 2 (facilitated glucose transporter), member 5 [Source:MGI Symbol;Acc:MGI:1928369]
SLC34A2	ENSMUSG00000029188	48.3134	-8.3503	-3.06183	0.788462	-3.88329	0.000103052	3.98695	0.000306856	117.505	54.0984	5.2255	16.4245	5	53195423	53229006	1	20531	protein_coding	solute carrier family 34 (sodium phosphate), member 2 [Source:MGI Symbol;Acc:MGI:1342284]
SLC35A3	ENSMUSG00000027957	110.476	2.42611	1.27865	0.342407	3.73428	0.000188252	3.72526	0.000538762	63.3983	66.2705	182.892	129.343	3	116463119	116506480	-1	229782	protein_coding	solute carrier family 35 (UDP-N-acetylglucosamine (UDP-GlcNAc) transporter), member 3 [Source:MGI Symbol;Acc:MGI:1917648]
SLC35C1	ENSMUSG00000049922	95.4468	-3.05259	-1.61004	0.363875	-4.42469	9.65813e-06	5.01511	3.30315e-05	132.262	156.209	52.255	41.0613	2	92283109	92290883	-1	228368	protein_coding	solute carrier family 35, member C1 [Source:MGI Symbol;Acc:MGI:2443301]
SLC38A1	ENSMUSG00000023169	614.704	-8.42253	-3.07425	0.298821	-10.288	7.98562e-25	24.0977	1.40038e-23	1087.06	1107.66	101.897	162.192	15	96469299	96540794	-1	105727	protein_coding	solute carrier family 38, member 1 [Source:MGI Symbol;Acc:MGI:2145895]
SLC39A13	ENSMUSG00000002105	505.976	3.19082	1.67393	0.22025	7.60013	2.95844e-14	13.5289	2.21877e-13	265.617	217.07	787.744	753.474	2	90892136	90900762	-1	68427	protein_coding	solute carrier family 39 (metal ion transporter), member 13 [Source:MGI Symbol;Acc:MGI:1915677]
SLC5A5	ENSMUSG00000000792	105.276	-51.127	-5.67601	0.722529	-7.85576	3.97354e-15	14.4008	3.21459e-14	222.987	189.344	2.61275	6.15919	8	71335533	71345401	-1	114479	protein_coding	solute carrier family 5 (sodium iodide symporter), member 5 [Source:MGI Symbol;Acc:MGI:2149330]
SLC7A1	ENSMUSG00000041313	224.072	-4.90667	-2.29474	0.263684	-8.70264	3.24252e-18	17.4891	3.2842e-17	361.807	382.746	75.7697	75.9633	5	148264220	148336714	-1	11987	protein_coding	solute carrier family 7 (cationic amino acid transporter, y+ system), member 1 [Source:MGI Symbol;Acc:MGI:88117]
SLC7A11	ENSMUSG00000027737	495.85	2.27988	1.18896	0.185567	6.40717	1.48241e-10	9.82903	8.21432e-10	309.34	294.836	668.864	710.36	3	49846975	50398063	-1	26570	protein_coding	solute carrier family 7 (cationic amino acid transporter, y+ system), member 11 [Source:MGI Symbol;Acc:MGI:1347355]
SLC8A1	ENSMUSG00000054640	491.284	-4.50615	-2.1719	0.260003	-8.35335	6.63536e-17	16.1781	6.03696e-16	797.397	808.094	150.233	209.412	17	81680534	82045806	-1	20541	protein_coding	solute carrier family 8 (sodium/calcium exchanger), member 1 [Source:MGI Symbol;Acc:MGI:107956]
SLC9A1	ENSMUSG00000028854	291.837	-3.49053	-1.80345	0.241476	-7.46843	8.11569e-14	13.0907	5.91064e-13	435.59	470.656	121.493	139.608	4	133097017	133151013	1	20544	protein_coding	solute carrier family 9 (sodium/hydrogen exchanger), member 1 [Source:MGI Symbol;Acc:MGI:102462]
SLC9A3R1	ENSMUSG00000020733	196.611	-6.65928	-2.73537	0.397028	-6.8896	5.59488e-12	11.2522	3.49182e-11	345.958	335.41	35.2721	69.8041	11	115054167	115072007	1	26941	protein_coding	solute carrier family 9 (sodium/hydrogen exchanger), member 3 regulator 1 [Source:MGI Symbol;Acc:MGI:1349482]
SLC9A3R2	ENSMUSG00000002504	193.094	-9.93222	-3.31212	0.367265	-9.01833	1.90974e-19	18.719	2.13097e-18	373.831	325.943	27.4339	45.1674	17	24858260	24869301	-1	65962	protein_coding	solute carrier family 9 (sodium/hydrogen exchanger), member 3 regulator 2 [Source:MGI Symbol;Acc:MGI:1890662]
SLC9A5	ENSMUSG00000014786	172.76	-9.84667	-3.29964	0.332176	-9.93338	2.97966e-23	22.5258	4.52822e-22	310.433	317.152	32.6594	30.7959	8	106075475	106096513	1	277973	protein_coding	solute carrier family 9 (sodium/hydrogen exchanger), member 5 [Source:MGI Symbol;Acc:MGI:2685542]
SLC9B2	ENSMUSG00000037994	16.3553	-7.18733	-2.84546	0.891813	-3.19064	0.00141958	2.84784	0.00346981	31.6991	25.6967	3.91912	4.10613	3	135013461	135051148	1	97086	protein_coding	solute carrier family 9, subfamily B (NHA2, cation proton antiporter 2), member 2 [Source:MGI Symbol;Acc:MGI:2140077]
SLIT1	ENSMUSG00000025020	257.135	-28.8853	-4.85226	0.423897	-11.4468	2.44023e-30	29.6126	6.79881e-29	464.01	528.135	11.7574	24.6368	19	41588696	41732104	-1	20562	protein_coding	slit guidance ligand 1 [Source:MGI Symbol;Acc:MGI:1315203]
SLIT2	ENSMUSG00000031558	128.364	-3.00661	-1.58814	0.305699	-5.1951	2.04609e-07	6.68908	8.51918e-07	185.823	200.164	67.9315	59.5388	5	48140480	48465075	1	20563	protein_coding	slit guidance ligand 2 [Source:MGI Symbol;Acc:MGI:1315205]
SLIT3	ENSMUSG00000056427	572.402	2.00308	1.00222	0.240555	4.16627	3.09619e-05	4.50917	9.9179e-05	369.459	394.242	864.82	661.086	11	35012051	35599334	1	20564	protein_coding	slit guidance ligand 3 [Source:MGI Symbol;Acc:MGI:1315202]
SMAD4	ENSMUSG00000024515	691.336	4.044	2.01578	0.197689	10.1968	2.04995e-24	23.6883	3.45593e-23	280.92	267.787	1190.11	1026.53	18	73772080	73836851	-1	17128	protein_coding	SMAD family member 4 [Source:MGI Symbol;Acc:MGI:894293]
SMAD5	ENSMUSG00000021540	408.856	2.25555	1.17348	0.209467	5.60222	2.1163e-08	7.67442	9.64438e-08	253.593	249.529	608.771	523.531	13	56850823	56890190	1	17129	protein_coding	SMAD family member 5 [Source:MGI Symbol;Acc:MGI:1328787]
SMAD7	ENSMUSG00000025880	158.389	-2.07856	-1.05558	0.29083	-3.62956	0.000283908	3.54682	0.000790636	209.324	217.07	90.1399	117.025	18	75500600	75529006	1	17131	protein_coding	SMAD family member 7 [Source:MGI Symbol;Acc:MGI:1100518]
SMO	ENSMUSG00000001761	317.548	2.11784	1.08259	0.204445	5.29529	1.18827e-07	6.92508	5.05461e-07	210.417	196.783	429.797	433.196	6	29735502	29761364	1	319757	protein_coding	smoothened, frizzled class receptor [Source:MGI Symbol;Acc:MGI:108075]
SMOC2	ENSMUSG00000023886	47.1857	-20.1299	-4.33126	0.941658	-4.59962	4.23271e-06	5.37338	1.51361e-05	88.539	89.9385	0	10.2653	17	14499768	14625052	1	64074	protein_coding	SPARC related modular calcium binding 2 [Source:MGI Symbol;Acc:MGI:1929881]
SMURF1	ENSMUSG00000038780	319.359	-3.57069	-1.8362	0.257647	-7.12681	1.02722e-12	11.9883	6.81776e-12	491.337	504.467	121.493	160.139	5	144813305	144902657	-1	75788	protein_coding	SMAD specific E3 ubiquitin protein ligase 1 [Source:MGI Symbol;Acc:MGI:1923038]
SNAI2	ENSMUSG00000022676	7.30441	23.2362	4.5383	1.38766	3.27048	0.00107367	2.96913	0.00268334	0.546537	0.676229	15.6765	12.3184	16	14523716	14527249	1	20583	protein_coding	snail family zinc finger 2 [Source:MGI Symbol;Acc:MGI:1096393]
SNAP23	ENSMUSG00000027287	181.62	3.00715	1.5884	0.276346	5.74787	9.03747e-09	8.04395	4.25627e-08	91.2716	90.6147	304.385	240.208	2	120398152	120431736	1	20619	protein_coding	synaptosomal-associated protein 23 [Source:MGI Symbol;Acc:MGI:109356]
SNAP25	ENSMUSG00000027273	10023.4	-21.7616	-4.44371	0.443359	-10.0228	1.2099e-23	22.9173	1.89173e-22	17795.2	20533.7	526.469	1238	2	136555373	136624348	1	20614	protein_coding	synaptosomal-associated protein 25 [Source:MGI Symbol;Acc:MGI:98331]
SNCA	ENSMUSG00000025889	863.696	-22.925	-4.51885	0.463704	-9.74513	1.93532e-22	21.7132	2.73006e-21	1552.71	1754.82	40.4976	106.759	6	60708559	60806839	-1	20617	protein_coding	synuclein, alpha [Source:MGI Symbol;Acc:MGI:1277151]
SNX27	ENSMUSG00000028136	551.755	-2.28294	-1.1909	0.222634	-5.34913	8.83793e-08	7.05365	3.79918e-07	752.581	784.426	372.317	297.694	3	94404851	94490023	-1	76742	protein_coding	sorting nexin family member 27 [Source:MGI Symbol;Acc:MGI:1923992]
SOCS2	ENSMUSG00000020027	63.2435	-8.91929	-3.15693	0.509662	-6.19416	5.85972e-10	9.23212	3.10556e-09	103.842	123.75	13.0637	12.3184	10	95221224	95253042	-1	216233	protein_coding	suppressor of cytokine signaling 2 [Source:MGI Symbol;Acc:MGI:1201787]
SOCS7	ENSMUSG00000038485	763.244	-2.26145	-1.17725	0.233213	-5.04797	4.46524e-07	6.35016	1.78281e-06	1025.3	1094.14	529.082	404.453	11	97253261	97289368	1	192157	protein_coding	suppressor of cytokine signaling 7 [Source:MGI Symbol;Acc:MGI:2651588]
SOD1	ENSMUSG00000022982	3032.13	2.24742	1.16827	0.18005	6.48858	8.66466e-11	10.0622	4.89528e-10	1897.58	1835.96	3857.73	4537.27	16	90017642	90023217	1	20655	protein_coding	superoxide dismutase 1, soluble [Source:MGI Symbol;Acc:MGI:98351]
SOD3	ENSMUSG00000072941	51.1956	-6.92975	-2.7928	0.536257	-5.20795	1.90933e-07	6.71912	7.97391e-07	79.2478	99.4057	11.7574	14.3714	5	52521133	52528760	1	20657	protein_coding	superoxide dismutase 3, extracellular [Source:MGI Symbol;Acc:MGI:103181]
SORBS1	ENSMUSG00000025006	1562.05	5.75822	2.52562	0.281643	8.96746	3.03423e-19	18.518	3.33578e-18	432.311	492.971	3169.27	2153.66	19	40283197	40502223	-1	20411	protein_coding	sorbin and SH3 domain containing 1 [Source:MGI Symbol;Acc:MGI:700014]
SORBS3	ENSMUSG00000022091	173.075	-3.62117	-1.85646	0.282888	-6.56252	5.29054e-11	10.2765	3.04576e-10	282.013	259.672	70.5442	80.0695	14	70417917	70449438	-1	20410	protein_coding	sorbin and SH3 domain containing 3 [Source:MGI Symbol;Acc:MGI:700013]
SORCS3	ENSMUSG00000063434	165.846	-20.9295	-4.38747	0.503609	-8.71205	2.98433e-18	17.5252	3.04163e-17	304.968	325.943	7.83825	24.6368	19	48194464	48793944	1	66673	protein_coding	sortilin-related VPS10 domain containing receptor 3 [Source:MGI Symbol;Acc:MGI:1913923]
SORD	ENSMUSG00000027227	1728.3	4.92231	2.29934	0.229874	10.0026	1.48483e-23	22.8283	2.30148e-22	665.682	501.086	2898.85	2847.6	2	122065230	122095821	1	20322	protein_coding	sorbitol dehydrogenase [Source:MGI Symbol;Acc:MGI:98266]
SORL1	ENSMUSG00000049313	1257.7	-12.7627	-3.67387	0.347266	-10.5794	3.71314e-26	25.4303	7.29856e-25	2205.28	2456.74	130.637	238.155	9	41876016	42035593	-1	20660	protein_coding	sortilin-related receptor, LDLR class A repeats-containing [Source:MGI Symbol;Acc:MGI:1202296]
SORT1	ENSMUSG00000068747	1986.41	-3.73841	-1.90242	0.157215	-12.1007	1.04663e-33	32.9802	3.82842e-32	3088.48	3178.95	813.872	864.34	3	108191398	108268827	1	20661	protein_coding	sortilin 1 [Source:MGI Symbol;Acc:MGI:1338015]
SOS2	ENSMUSG00000034801	446.89	2.42994	1.28092	0.207504	6.17298	6.70146e-10	9.17383	3.52764e-09	248.128	273.873	670.17	595.388	12	69630536	69728626	-1	20663	protein_coding	SOS Ras/Rho guanine nucleotide exchange factor 2 [Source:MGI Symbol;Acc:MGI:98355]
SOX1	ENSMUSG00000096014	1104.48	6.01874	2.58946	0.183172	14.1368	2.25296e-45	44.6472	2.26397e-43	318.084	311.742	2018.35	1769.74	8	12445295	12450126	1	20664	protein_coding	SRY (sex determining region Y)-box 1 [Source:MGI Symbol;Acc:MGI:98357]
SOX10	ENSMUSG00000033006	193.024	-24.9926	-4.64343	0.608627	-7.62935	2.35939e-14	13.6272	1.78597e-13	357.435	382.746	5.2255	26.6898	15	79039108	79049440	-1	20665	protein_coding	SRY (sex determining region Y)-box 10 [Source:MGI Symbol;Acc:MGI:98358]
SOX11	ENSMUSG00000063632	49.8103	-11.9147	-3.57467	0.679871	-5.25787	1.45736e-07	6.83643	6.1597e-07	73.7825	110.902	10.451	4.10613	12	27384263	27392573	-1	20666	protein_coding	SRY (sex determining region Y)-box 11 [Source:MGI Symbol;Acc:MGI:98359]
SOX13	ENSMUSG00000070643	360.608	3.43243	1.77923	0.227019	7.83738	4.60038e-15	14.3372	3.7083e-14	175.985	149.447	585.256	531.743	1	133310041	133352115	-1	20668	protein_coding	SRY (sex determining region Y)-box 13 [Source:MGI Symbol;Acc:MGI:98361]
SOX17	ENSMUSG00000025902	22.7926	-55.8511	-5.80351	1.47541	-3.9335	8.37167e-05	4.07719	0.00025269	45.9091	43.9549	1.30637	0	1	4561154	4567577	-1	20671	protein_coding	SRY (sex determining region Y)-box 17 [Source:MGI Symbol;Acc:MGI:107543]
SOX18	ENSMUSG00000046470	31.93	-77.1474	-6.26954	1.45325	-4.31417	1.60207e-05	4.79532	5.30867e-05	68.8636	56.8033	0	2.05306	2	181311629	181313433	-1	20672	protein_coding	SRY (sex determining region Y)-box 18 [Source:MGI Symbol;Acc:MGI:103559]
SOX3	ENSMUSG00000045179	26.9508	2.74196	1.45521	0.551735	2.63752	0.00835155	2.07823	0.0174514	13.1169	15.5533	33.9657	45.1674	X	59934972	59937036	-1	20675	protein_coding	SRY (sex determining region Y)-box 3 [Source:MGI Symbol;Acc:MGI:98365]
SOX7	ENSMUSG00000063060	8.16334	-54.271	-5.76211	1.75831	-3.27707	0.00104892	2.97926	0.00262921	19.1288	13.5246	0	0	14	64181122	64188181	1	20680	protein_coding	SRY (sex determining region Y)-box 7 [Source:MGI Symbol;Acc:MGI:98369]
SOX8	ENSMUSG00000024176	180.876	-22.9237	-4.51877	0.503182	-8.9804	2.69795e-19	18.569	2.98075e-18	325.189	365.84	7.83825	24.6368	17	25784866	25789660	-1	20681	protein_coding	SRY (sex determining region Y)-box 8 [Source:MGI Symbol;Acc:MGI:98370]
SPAG6	ENSMUSG00000037708	19.8902	-9.34409	-3.22405	0.946236	-3.40724	0.00065623	3.18294	0.00170809	45.9091	26.3729	5.2255	2.05306	2	18698843	18755224	1	381350	protein_coding	sperm associated antigen 6 [Source:MGI Symbol;Acc:MGI:3040687]
SPARC	ENSMUSG00000018593	13156.4	3.56622	1.83439	0.153448	11.9545	6.15072e-33	32.2111	2.11573e-31	6066.01	5458.52	20533.6	20567.6	11	55285326	55314009	-1	20692	protein_coding	secreted acidic cysteine rich glycoprotein [Source:MGI Symbol;Acc:MGI:98373]
SPARCL1	ENSMUSG00000029309	6702.54	-25.5615	-4.6759	0.601371	-7.77541	7.52041e-15	14.1238	5.95738e-14	12523.3	13275.1	209.02	802.748	5	104226977	104261599	-1	13602	protein_coding	SPARC-like 1 [Source:MGI Symbol;Acc:MGI:108110]
SPATA13	ENSMUSG00000021990	203.376	2.09144	1.0645	0.236861	4.49418	6.98377e-06	5.15591	2.43554e-05	129.529	133.217	261.275	289.482	14	60871450	61002005	1	219140	protein_coding	spermatogenesis associated 13 [Source:MGI Symbol;Acc:MGI:104838]
SPATA2	ENSMUSG00000047030	367.721	-3.25412	-1.70227	0.21038	-8.0914	5.89817e-16	15.2293	5.02145e-15	563.479	561.947	175.054	170.404	2	167323053	167334807	-1	263876	protein_coding	spermatogenesis associated 2 [Source:MGI Symbol;Acc:MGI:2146885]
SPHK1	ENSMUSG00000061878	22.3749	-4.59751	-2.20085	0.702092	-3.13471	0.00172026	2.76441	0.00413635	40.9903	32.459	7.83825	8.21225	11	116421751	116427501	1	20698	protein_coding	sphingosine kinase 1 [Source:MGI Symbol;Acc:MGI:1316649]
SPI1	ENSMUSG00000002111	18.8036	-7.66269	-2.93785	0.96599	-3.04128	0.00235571	2.62788	0.00552521	36.618	29.0779	1.30637	8.21225	2	90912735	90946101	1	20375	protein_coding	spleen focus forming virus (SFFV) proviral integration oncogene [Source:MGI Symbol;Acc:MGI:98282]
SPNS2	ENSMUSG00000040447	1355.5	2.74557	1.4571	0.193037	7.5483	4.40986e-14	13.3556	3.26757e-13	781.548	666.086	2073.22	1901.14	11	72342464	72380730	-1	216892	protein_coding	spinster homolog 2 [Source:MGI Symbol;Acc:MGI:2384936]
SPOCK3	ENSMUSG00000054162	214.401	-3.46076	-1.79109	0.251812	-7.11279	1.13717e-12	11.9442	7.5196e-12	332.294	332.705	94.059	98.547	8	63404043	63810137	1	72902	protein_coding	sparc/osteonectin, cwcv and kazal-like domains proteoglycan 3 [Source:MGI Symbol;Acc:MGI:1920152]
SPP1	ENSMUSG00000029304	25.3231	-4.35249	-2.12184	0.646424	-3.28243	0.00102918	2.98751	0.00258407	39.3506	43.2787	10.451	8.21225	5	104582984	104588916	1	20750	protein_coding	secreted phosphoprotein 1 [Source:MGI Symbol;Acc:MGI:98389]
SPRY4	ENSMUSG00000024427	86.473	-18.7397	-4.22802	0.551696	-7.66368	1.8068e-14	13.7431	1.38112e-13	148.658	179.877	9.14462	8.21225	18	38719300	38734468	-1	24066	protein_coding	sprouty RTK signaling antagonist 4 [Source:MGI Symbol;Acc:MGI:1345144]
SRC	ENSMUSG00000027646	672.301	-2.49449	-1.31875	0.180798	-7.29403	3.00813e-13	12.5217	2.09955e-12	971.196	947.397	372.317	398.294	2	157260364	157313782	1	20779	protein_coding	Rous sarcoma oncogene [Source:MGI Symbol;Acc:MGI:98397]
SRCIN1	ENSMUSG00000038453	1666.98	-24.5805	-4.61944	0.480882	-9.60618	7.52922e-22	21.1233	1.01565e-20	3135.48	3268.89	70.5442	192.988	11	97400166	97467012	-1	56013	protein_coding	SRC kinase signaling inhibitor 1 [Source:MGI Symbol;Acc:MGI:1933179]
SREBF2	ENSMUSG00000022463	1670.69	-2.13817	-1.09637	0.150146	-7.30206	2.83391e-13	12.5476	1.98551e-12	2296	2257.25	1066	1063.49	15	82031382	82089580	1	20788	protein_coding	sterol regulatory element binding factor 2 [Source:MGI Symbol;Acc:MGI:107585]
SRGAP1	ENSMUSG00000020121	61.142	-3.35655	-1.74698	0.432183	-4.04222	5.29484e-05	4.27615	0.000164482	91.2716	98.0533	32.6594	22.5837	10	121616896	121883220	-1	117600	protein_coding	SLIT-ROBO Rho GTPase activating protein 1 [Source:MGI Symbol;Acc:MGI:2152936]
SRI	ENSMUSG00000003161	1303.31	3.05174	1.60963	0.202484	7.94943	1.87378e-15	14.7273	1.54953e-14	697.381	588.32	1849.83	2077.7	5	8096078	8119379	1	109552	protein_coding	sorcin [Source:MGI Symbol;Acc:MGI:98419]
SSBP1	ENSMUSG00000029911	202.768	2.38812	1.25587	0.232883	5.39273	6.9394e-08	7.15868	3.00618e-07	117.505	121.721	278.258	293.588	6	40448286	40461634	1	381760	protein_coding	single-stranded DNA binding protein 1 [Source:MGI Symbol;Acc:MGI:1920040]
SSH2	ENSMUSG00000037926	149.664	-6.49673	-2.69971	0.349715	-7.71976	1.16546e-14	13.9335	9.06771e-14	241.569	275.902	33.9657	47.2205	11	77107113	77351046	1	237860	protein_coding	slingshot protein phosphatase 2 [Source:MGI Symbol;Acc:MGI:2679255]
SST	ENSMUSG00000004366	740.139	-17.0697	-4.09337	0.614028	-6.66642	2.62116e-11	10.5815	1.55042e-10	1304.04	1490.41	32.6594	133.449	16	23708323	23709708	-1	20604	protein_coding	somatostatin [Source:MGI Symbol;Acc:MGI:98326]
ST13	ENSMUSG00000022403	3397.1	4.23781	2.08332	0.15036	13.8555	1.17839e-43	42.9287	1.01336e-41	1319.89	1274.69	5686.65	5307.17	15	81247870	81284278	-1	70356	protein_coding	suppression of tumorigenicity 13 [Source:MGI Symbol;Acc:MGI:1917606]
ST3GAL3	ENSMUSG00000028538	291.502	-3.05727	-1.61224	0.235636	-6.84208	7.80515e-12	11.1076	4.82414e-11	425.752	451.721	134.557	153.98	4	117789351	117992111	-1	20441	protein_coding	ST3 beta-galactoside alpha-2,3-sialyltransferase 3 [Source:MGI Symbol;Acc:MGI:1316659]
ST3GAL4	ENSMUSG00000032038	86.637	-3.56388	-1.83345	0.363131	-5.049	4.4414e-07	6.35248	1.77443e-06	131.169	139.979	40.4976	34.9021	9	34957872	35030564	-1	20443	protein_coding	ST3 beta-galactoside alpha-2,3-sialyltransferase 4 [Source:MGI Symbol;Acc:MGI:1316743]
ST3GAL5	ENSMUSG00000056091	860.744	-3.81926	-1.93329	0.216625	-8.92462	4.47245e-19	18.3495	4.83961e-18	1322.07	1403.85	318.755	398.294	6	72074576	72131555	1	20454	protein_coding	ST3 beta-galactoside alpha-2,3-sialyltransferase 5 [Source:MGI Symbol;Acc:MGI:1339963]
ST3GAL6	ENSMUSG00000022747	42.3826	-7.31536	-2.87093	0.65529	-4.38116	1.1805e-05	4.92793	3.98483e-05	72.1429	75.7377	5.2255	16.4245	16	58288488	58344606	-1	54613	protein_coding	ST3 beta-galactoside alpha-2,3-sialyltransferase 6 [Source:MGI Symbol;Acc:MGI:1888707]
ST6GAL1	ENSMUSG00000022885	95.989	-5.65163	-2.49867	0.416771	-5.9953	2.03112e-09	8.69226	1.02167e-08	153.03	171.762	22.2084	36.9551	16	23043490	23179100	1	20440	protein_coding	beta galactoside alpha 2,6 sialyltransferase 1 [Source:MGI Symbol;Acc:MGI:108470]
ST8SIA4	ENSMUSG00000040710	26.6351	-30.8156	-4.94559	1.17469	-4.21012	2.55236e-05	4.59306	8.25124e-05	58.4794	43.9549	0	4.10613	1	95515407	95595296	-1	20452	protein_coding	ST8 alpha-N-acetyl-neuraminide alpha-2,8-sialyltransferase 4 [Source:MGI Symbol;Acc:MGI:106018]
STAB1	ENSMUSG00000042286	283.458	2.39057	1.25735	0.248386	5.0621	4.14661e-07	6.38231	1.66339e-06	168.88	166.352	445.474	353.127	14	30860970	30890598	-1	192187	protein_coding	stabilin 1 [Source:MGI Symbol;Acc:MGI:2178742]
STARD13	ENSMUSG00000016128	41.297	-6.9612	-2.79934	0.567933	-4.92899	8.26565e-07	6.08272	3.20016e-06	69.4102	75.0615	10.451	10.2653	5	150960975	151157301	-1	243362	protein_coding	StAR-related lipid transfer (START) domain containing 13 [Source:MGI Symbol;Acc:MGI:2385331]
STAT1	ENSMUSG00000026104	151.207	2.25855	1.1754	0.336303	3.49505	0.000473976	3.32424	0.00126651	110.4	75.0615	218.165	201.2	1	52158599	52201024	1	20846	protein_coding	signal transducer and activator of transcription 1 [Source:MGI Symbol;Acc:MGI:103063]
STAT5B	ENSMUSG00000020919	421.911	2.20484	1.14068	0.193991	5.88005	4.10134e-09	8.38707	2.00416e-08	263.431	263.729	606.158	554.327	11	100671557	100741550	-1	20851	protein_coding	signal transducer and activator of transcription 5B [Source:MGI Symbol;Acc:MGI:103035]
STAT6	ENSMUSG00000002147	66.2236	-5.99487	-2.58373	0.485132	-5.32582	1.00496e-07	6.99785	4.2994e-07	122.424	103.463	14.3701	24.6368	10	127478855	127496826	1	20852	protein_coding	signal transducer and activator of transcription 6 [Source:MGI Symbol;Acc:MGI:103034]
STC1	ENSMUSG00000014813	7.60444	-8.37376	-3.06588	1.33128	-2.30295	0.0212814	1.672	0.0400696	14.21	12.8484	1.30637	2.05306	14	69266687	69279253	1	20855	protein_coding	stanniocalcin 1 [Source:MGI Symbol;Acc:MGI:109131]
STIL	ENSMUSG00000028718	52.4453	3.54388	1.82533	0.407438	4.48002	7.46365e-06	5.12705	2.59177e-05	25.1407	20.9631	83.608	80.0695	4	114857356	114900393	1	20460	protein_coding	Scl/Tal1 interrupting locus [Source:MGI Symbol;Acc:MGI:107477]
STIM1	ENSMUSG00000030987	393.369	-5.29815	-2.40549	0.293754	-8.18879	2.63855e-16	15.5786	2.30448e-15	639.995	680.963	100.591	151.927	7	101917013	102086526	1	20866	protein_coding	stromal interaction molecule 1 [Source:MGI Symbol;Acc:MGI:107476]
STING1	ENSMUSG00000024349	17.3683	-5.59676	-2.48459	0.884158	-2.81012	0.00495228	2.30519	0.0108529	33.8853	25.6967	7.83825	2.05306	18	35866732	35873607	-1	72512	protein_coding	stimulator of interferon response cGAMP interactor 1 [Source:MGI Symbol;Acc:MGI:1919762]
STK25	ENSMUSG00000026277	1177.32	-3.07892	-1.62243	0.172144	-9.42481	4.30871e-21	20.3657	5.43895e-20	1814.5	1738.59	552.597	603.601	1	93547473	93586381	-1	59041	protein_coding	serine/threonine kinase 25 (yeast) [Source:MGI Symbol;Acc:MGI:1891699]
STK26	ENSMUSG00000031112	94.1354	3.01515	1.59223	0.307656	5.17536	2.27475e-07	6.64307	9.41644e-07	46.4556	47.3361	141.088	141.661	X	49929924	49981974	1	70415	protein_coding	serine/threonine kinase 26 [Source:MGI Symbol;Acc:MGI:1917665]
STK3	ENSMUSG00000022329	223.807	3.54114	1.82421	0.237527	7.68003	1.59055e-14	13.7985	1.22156e-13	104.389	92.6434	355.334	342.862	15	34875642	35179067	-1	56274	protein_coding	serine/threonine kinase 3 [Source:MGI Symbol;Acc:MGI:1928487]
STK35	ENSMUSG00000037885	1855.91	4.57649	2.19424	0.174105	12.6029	2.03422e-36	35.6916	9.18839e-35	686.45	645.123	3228.05	2864.02	2	129642437	129674207	1	67333	protein_coding	serine/threonine kinase 35 [Source:MGI Symbol;Acc:MGI:1914583]
STK39	ENSMUSG00000027030	1653.26	3.56646	1.83449	0.170645	10.7504	5.90371e-27	26.2289	1.23364e-25	721.975	726.947	2739.47	2424.67	2	68040789	68302612	-1	53416	protein_coding	serine/threonine kinase 39 [Source:MGI Symbol;Acc:MGI:1858416]
STMN1	ENSMUSG00000028832	2372.87	-4.89007	-2.28986	0.174241	-13.1419	1.89515e-39	38.7224	1.1006e-37	3820.29	4057.38	757.697	856.127	4	134195631	134201154	1	16765	protein_coding	stathmin 1 [Source:MGI Symbol;Acc:MGI:96739]
STMN3	ENSMUSG00000027581	1737	-19.7524	-4.30396	0.57345	-7.50538	6.12505e-14	13.2129	4.4938e-13	3055.14	3555.61	74.4634	262.792	2	180948252	180956293	-1	20262	protein_coding	stathmin-like 3 [Source:MGI Symbol;Acc:MGI:1277137]
STON1	ENSMUSG00000033855	68.3757	2.21127	1.14488	0.39318	2.91183	0.00359314	2.44453	0.00810473	40.4437	45.3074	109.735	78.0164	17	88905112	88970014	1	77057	protein_coding	stonin 1 [Source:MGI Symbol;Acc:MGI:1924307]
SUN2	ENSMUSG00000042524	253.231	-2.12487	-1.08738	0.298058	-3.6482	0.000264087	3.57825	0.000739007	329.015	361.783	190.731	131.396	15	79608271	79626737	-1	223697	protein_coding	Sad1 and UNC84 domain containing 2 [Source:MGI Symbol;Acc:MGI:2443011]
SYNE2	ENSMUSG00000063450	137.435	-2.20255	-1.13917	0.323468	-3.52175	0.000428716	3.36783	0.00115593	206.044	173.115	96.6717	73.9103	12	75864908	76157700	1	319565	protein_coding	spectrin repeat containing, nuclear envelope 2 [Source:MGI Symbol;Acc:MGI:2449316]
SYNJ2BP	ENSMUSG00000090935	289.369	2.23238	1.15859	0.226504	5.11508	3.13615e-07	6.5036	1.27666e-06	167.24	190.697	382.768	416.772	12	81544715	81579685	-1	24071	protein_coding	synaptojanin 2 binding protein [Source:MGI Symbol;Acc:MGI:1344347]
SYNM	ENSMUSG00000030554	4376.95	7.75344	2.95484	0.194307	15.2071	3.17456e-52	51.4983	6.1721e-50	1016.56	983.914	8522.79	6984.52	7	67379908	67409490	-1	233335	protein_coding	synemin, intermediate filament protein [Source:MGI Symbol;Acc:MGI:2661187]
TAB2	ENSMUSG00000015755	2218.47	5.99735	2.58433	0.194943	13.2568	4.1213e-40	39.385	2.55079e-38	649.832	618.75	4158.19	3447.09	10	7781417	7831994	-1	68652	protein_coding	TGF-beta activated kinase 1/MAP3K7 binding protein 2 [Source:MGI Symbol;Acc:MGI:1915902]
TAC1	ENSMUSG00000061762	61.0284	-28.4581	-4.83077	0.764162	-6.32166	2.58776e-10	9.58708	1.40991e-09	114.226	120.369	1.30637	8.21225	6	7554879	7565834	1	21333	protein_coding	tachykinin 1 [Source:MGI Symbol;Acc:MGI:98474]
TACR1	ENSMUSG00000030043	252.254	2.8833	1.52772	0.298757	5.1136	3.16082e-07	6.5002	1.28553e-06	139.913	119.016	314.836	435.249	6	82379315	82537085	1	21336	protein_coding	tachykinin receptor 1 [Source:MGI Symbol;Acc:MGI:98475]
TAGLN2	ENSMUSG00000026547	81.4611	-2.68445	-1.42463	0.383072	-3.71895	0.00020005	3.69886	0.000570611	132.262	105.492	47.0295	41.0613	1	172327614	172334947	1	21346	protein_coding	transgelin 2 [Source:MGI Symbol;Acc:MGI:1312985]
TARDBP	ENSMUSG00000041459	1338.37	2.238	1.16221	0.152576	7.61724	2.59166e-14	13.5864	1.95516e-13	831.282	821.619	1815.86	1884.71	4	148696839	148711476	-1	230908	protein_coding	TAR DNA binding protein [Source:MGI Symbol;Acc:MGI:2387629]
TBC1D14	ENSMUSG00000029192	420.045	-2.65702	-1.40981	0.202231	-6.97128	3.14081e-12	11.503	1.99573e-11	601.19	618.75	222.084	238.155	5	36647948	36750620	-1	100855	protein_coding	TBC1 domain family, member 14 [Source:MGI Symbol;Acc:MGI:1098708]
TBC1D24	ENSMUSG00000036473	359.113	-5.64096	-2.49594	0.242804	-10.2797	8.7026e-25	24.0604	1.51571e-23	585.887	632.951	100.591	117.025	17	24394405	24424536	-1	224617	protein_coding	TBC1 domain family, member 24 [Source:MGI Symbol;Acc:MGI:2443456]
TBL1XR1	ENSMUSG00000027630	573.543	2.04028	1.02877	0.185856	5.53529	3.10707e-08	7.50765	1.39324e-07	376.017	379.365	809.952	728.837	3	22130816	22270758	1	81004	protein_coding	transducin (beta)-like 1X-linked receptor 1 [Source:MGI Symbol;Acc:MGI:2441730]
TBR1	ENSMUSG00000035033	525.159	-23.4072	-4.54888	1.05828	-4.29835	1.72072e-05	4.76429	5.68078e-05	983.766	1029.9	13.0637	73.9103	2	61633274	61644458	1	21375	protein_coding	T-box brain transcription factor 1 [Source:MGI Symbol;Acc:MGI:107404]
TBX3	ENSMUSG00000018604	13.9545	-10.7606	-3.42769	1.08222	-3.16726	0.00153883	2.81281	0.00373627	29.513	21.6393	2.61275	2.05306	5	119808734	119822789	1	21386	protein_coding	T-box 3 [Source:MGI Symbol;Acc:MGI:98495]
TCAF1	ENSMUSG00000036667	1209.4	-3.89251	-1.9607	0.202818	-9.66727	4.15297e-22	21.3816	5.69665e-21	1891.02	1954.98	445.474	546.115	6	42644936	42687022	-1	77574	protein_coding	TRPM8 channel-associated factor 1 [Source:MGI Symbol;Acc:MGI:1914665]
TCAF2	ENSMUSG00000029851	70.2339	2.41176	1.27008	0.376769	3.37099	0.000748978	3.12553	0.00192734	36.0714	46.6598	105.816	92.3878	6	42599950	42622188	-1	232748	protein_coding	TRPM8 channel-associated factor 2 [Source:MGI Symbol;Acc:MGI:2385258]
TCF7L2	ENSMUSG00000024985	72.7929	3.24461	1.69805	0.358079	4.7421	2.11515e-06	5.67466	7.82496e-06	31.6991	37.1926	117.574	104.706	19	55730252	55922086	1	21416	protein_coding	transcription factor 7 like 2, T cell specific, HMG box [Source:MGI Symbol;Acc:MGI:1202879]
TCIRG1	ENSMUSG00000001750	73.6559	-4.20271	-2.07132	0.406956	-5.08979	3.58462e-07	6.44556	1.449e-06	125.703	112.93	31.353	24.6368	19	3946050	3957133	-1	27060	protein_coding	T cell, immune regulator 1, ATPase, H+ transporting, lysosomal V0 protein A3 [Source:MGI Symbol;Acc:MGI:1350931]
TCTE1	ENSMUSG00000023949	18.0103	-119.56	-6.90159	1.58184	-4.36302	1.28278e-05	4.89185	4.30086e-05	35.5249	36.5164	0	0	17	45834360	45853606	1	21645	protein_coding	t-complex-associated testis expressed 1 [Source:MGI Symbol;Acc:MGI:98640]
TDRP	ENSMUSG00000050052	78.0725	-3.84087	-1.94143	0.386625	-5.02149	5.12733e-07	6.29011	2.03534e-06	117.505	129.836	30.0466	34.9021	8	14002008	14025032	-1	72148	protein_coding	testis development related protein [Source:MGI Symbol;Acc:MGI:1919398]
TEK	ENSMUSG00000006386	70.1366	-13.1199	-3.71368	0.620691	-5.98314	2.18883e-09	8.65979	1.09915e-08	156.856	102.787	6.53187	14.3714	4	94627526	94763213	1	21687	protein_coding	TEK receptor tyrosine kinase [Source:MGI Symbol;Acc:MGI:98664]
TESC	ENSMUSG00000029359	179.695	-4.56836	-2.19168	0.284825	-7.6948	1.41713e-14	13.8486	1.09354e-13	307.154	282.664	65.3187	63.645	5	118165808	118199943	1	57816	protein_coding	tescalcin [Source:MGI Symbol;Acc:MGI:1930803]
TFAP2A	ENSMUSG00000021359	260.042	4.74037	2.245	0.227144	9.88361	4.90358e-23	22.3095	7.37062e-22	90.1786	91.291	448.087	410.613	13	40868778	40891852	-1	21418	protein_coding	transcription factor AP-2, alpha [Source:MGI Symbol;Acc:MGI:104671]
TGFA	ENSMUSG00000029999	128.89	-4.30977	-2.10761	0.314019	-6.71173	1.92327e-11	10.716	1.14979e-10	210.417	208.279	49.6422	47.2205	6	86172205	86252701	1	21802	protein_coding	transforming growth factor alpha [Source:MGI Symbol;Acc:MGI:98724]
TGFB1	ENSMUSG00000002603	285.659	2.87638	1.52426	0.253877	6.00391	1.92619e-09	8.7153	9.71074e-09	154.67	140.656	471.601	375.711	7	25386427	25404502	1	21803	protein_coding	transforming growth factor, beta 1 [Source:MGI Symbol;Acc:MGI:98725]
TGFB1I1	ENSMUSG00000030782	72.3004	-6.02459	-2.59086	0.692901	-3.73915	0.000184641	3.73367	0.00052919	124.064	122.398	7.83825	34.9021	7	127845984	127854871	1	21804	protein_coding	transforming growth factor beta 1 induced transcript 1 [Source:MGI Symbol;Acc:MGI:102784]
TGFB2	ENSMUSG00000039239	728.561	5.0688	2.34164	0.191787	12.2096	2.76182e-34	33.5588	1.04885e-32	249.767	230.594	1284.17	1149.72	1	186354989	186438186	-1	21808	protein_coding	transforming growth factor, beta 2 [Source:MGI Symbol;Acc:MGI:98726]
TGFB3	ENSMUSG00000021253	434.244	2.67322	1.41858	0.24895	5.69825	1.21043e-08	7.91706	5.63681e-08	262.338	209.631	581.337	683.67	12	86103519	86125815	-1	21809	protein_coding	transforming growth factor, beta 3 [Source:MGI Symbol;Acc:MGI:98727]
TGFBR2	ENSMUSG00000032440	79.2554	-6.88757	-2.78399	0.497057	-5.60095	2.13175e-08	7.67126	9.71234e-08	145.379	129.836	13.0637	28.7429	9	115913361	116004428	-1	21813	protein_coding	transforming growth factor, beta receptor II [Source:MGI Symbol;Acc:MGI:98729]
TGM2	ENSMUSG00000037820	57.6258	-6.88427	-2.7833	0.813197	-3.42267	0.000620098	3.20754	0.00162254	106.575	93.3197	3.91912	26.6898	2	157958322	157988356	-1	21817	protein_coding	transglutaminase 2, C polypeptide [Source:MGI Symbol;Acc:MGI:98731]
THBD	ENSMUSG00000074743	65.7918	-9.90514	-3.30818	0.642171	-5.15156	2.58334e-07	6.58782	1.06323e-06	125.157	112.254	5.2255	20.5306	2	148246386	148250108	-1	21824	protein_coding	thrombomodulin [Source:MGI Symbol;Acc:MGI:98736]
THBS2	ENSMUSG00000023885	31.0559	-10.8958	-3.4457	0.867216	-3.97328	7.08885e-05	4.14942	0.000216232	52.4675	60.1844	1.30637	10.2653	17	14885762	14914497	-1	21826	protein_coding	thrombospondin 2 [Source:MGI Symbol;Acc:MGI:98738]
THBS4	ENSMUSG00000021702	55.9937	-31.9475	-4.99763	0.874121	-5.71732	1.08216e-08	7.96571	5.05656e-08	110.947	104.816	0	8.21225	13	92888098	92931326	-1	21828	protein_coding	thrombospondin 4 [Source:MGI Symbol;Acc:MGI:1101779]
THRA	ENSMUSG00000058756	2850.69	-3.81801	-1.93282	0.176319	-10.9621	5.81317e-28	27.2356	1.32628e-26	4354.81	4678.83	1106.5	1262.63	11	98631464	98659832	1	21833	protein_coding	thyroid hormone receptor alpha [Source:MGI Symbol;Acc:MGI:98742]
THRB	ENSMUSG00000021779	226.084	-5.07327	-2.34292	0.269884	-8.68119	3.91649e-18	17.4071	3.9445e-17	359.621	395.594	73.157	75.9633	14	4431611	4809435	-1	21834	protein_coding	thyroid hormone receptor beta [Source:MGI Symbol;Acc:MGI:98743]
THY1	ENSMUSG00000032011	3257.53	-30.1386	-4.91354	0.553513	-8.87701	6.86797e-19	18.1632	7.3167e-18	6092.25	6516.82	96.6717	324.384	9	43954681	43959876	1	21838	protein_coding	thymus cell antigen 1, theta [Source:MGI Symbol;Acc:MGI:98747]
TIAM1	ENSMUSG00000002489	209.89	-7.20101	-2.8482	0.305426	-9.32535	1.10623e-20	19.9562	1.35621e-19	359.621	375.984	44.4167	59.5388	16	89583999	89940657	-1	21844	protein_coding	T cell lymphoma invasion and metastasis 1 [Source:MGI Symbol;Acc:MGI:103306]
TIAM2	ENSMUSG00000023800	215.394	-10.5553	-3.39989	0.338075	-10.0566	8.58962e-24	23.066	1.35847e-22	361.807	423.996	32.6594	43.1143	17	3376848	3581619	1	24001	protein_coding	T cell lymphoma invasion and metastasis 2 [Source:MGI Symbol;Acc:MGI:1344338]
TIE1	ENSMUSG00000033191	60.7128	-49.0092	-5.61498	0.916728	-6.12502	9.06703e-10	9.04254	4.69956e-09	127.89	109.549	1.30637	4.10613	4	118328388	118347258	-1	21846	protein_coding	tyrosine kinase with immunoglobulin-like and EGF-like domains 1 [Source:MGI Symbol;Acc:MGI:99906]
TIMP3	ENSMUSG00000020044	1024.49	3.49486	1.80524	0.207399	8.70419	3.19862e-18	17.495	3.24341e-17	482.045	430.082	1732.25	1453.57	10	86136236	86185370	1	21859	protein_coding	tissue inhibitor of metalloproteinase 3 [Source:MGI Symbol;Acc:MGI:98754]
TIMP4	ENSMUSG00000030317	82.0025	-6.65773	-2.73503	0.545667	-5.01227	5.37922e-07	6.26928	2.12825e-06	139.367	144.037	11.7574	32.849	6	115218853	115229166	-1	110595	protein_coding	tissue inhibitor of metalloproteinase 4 [Source:MGI Symbol;Acc:MGI:109125]
TIRAP	ENSMUSG00000032041	76.6279	5.87836	2.55541	0.401217	6.36916	1.90067e-10	9.72109	1.04639e-09	21.8615	22.9918	152.846	108.812	9	35095847	35111587	-1	117149	protein_coding	toll-interleukin 1 receptor (TIR) domain-containing adaptor protein [Source:MGI Symbol;Acc:MGI:2152213]
TJP1	ENSMUSG00000030516	1582.09	3.00248	1.58615	0.228668	6.93648	4.01982e-12	11.3958	2.53357e-11	822.538	759.406	2687.21	2059.22	7	64945913	65177529	-1	21872	protein_coding	tight junction protein 1 [Source:MGI Symbol;Acc:MGI:98759]
TKT	ENSMUSG00000021957	5993.26	2.38987	1.25694	0.153585	8.18399	2.74608e-16	15.5613	2.39256e-15	3618.07	3452.83	8076.01	8826.12	14	30270316	30296677	1	21881	protein_coding	transketolase [Source:MGI Symbol;Acc:MGI:105992]
TLE6	ENSMUSG00000034758	23.1715	-6.10178	-2.60923	0.72809	-3.58366	0.000338811	3.47004	0.000929196	39.3506	39.8975	5.2255	8.21225	10	81426738	81436907	-1	114606	protein_coding	transducin-like enhancer of split 6 [Source:MGI Symbol;Acc:MGI:2149593]
TLR2	ENSMUSG00000027995	47.7669	3.65967	1.87171	0.592885	3.15696	0.00159425	2.79744	0.00385871	19.6753	20.9631	45.7231	104.706	3	83743579	83749074	-1	24088	protein_coding	toll-like receptor 2 [Source:MGI Symbol;Acc:MGI:1346060]
TLR3	ENSMUSG00000031639	28.6085	-4.52472	-2.17783	0.628644	-3.46433	0.000531552	3.27445	0.00140857	52.4675	41.25	10.451	10.2653	8	45848702	45864117	-1	142980	protein_coding	toll-like receptor 3 [Source:MGI Symbol;Acc:MGI:2156367]
TLR7	ENSMUSG00000044583	9.38441	-9.61197	-3.26483	1.38341	-2.36	0.0182751	1.73814	0.0350925	15.8496	17.582	0	4.10613	X	166087925	166113554	-1	170743	protein_coding	toll-like receptor 7 [Source:MGI Symbol;Acc:MGI:2176882]
TM4SF1	ENSMUSG00000027800	43.9316	-6.80497	-2.76659	0.550661	-5.02413	5.0573e-07	6.29608	2.00933e-06	79.2478	73.709	10.451	12.3184	3	57193032	57209409	-1	17112	protein_coding	transmembrane 4 superfamily member 1 [Source:MGI Symbol;Acc:MGI:104678]
TMBIM4	ENSMUSG00000020225	352.375	2.07023	1.04979	0.234239	4.4817	7.40508e-06	5.13047	2.57394e-05	235.557	222.479	425.878	525.584	10	120037495	120060822	1	68212	protein_coding	transmembrane BAX inhibitor motif containing 4 [Source:MGI Symbol;Acc:MGI:1915462]
TMEFF2	ENSMUSG00000026109	243.566	-25.4142	-4.66756	1.40768	-3.31577	0.000913902	3.0391	0.00231773	469.475	467.275	2.61275	34.9021	1	50939806	51226429	1	56363	protein_coding	transmembrane protein with EGF-like and two follistatin-like domains 2 [Source:MGI Symbol;Acc:MGI:1861735]
TMEM201	ENSMUSG00000044700	519.62	-2.37484	-1.24783	0.187391	-6.65895	2.75782e-11	10.5594	1.62802e-10	724.708	738.443	313.53	301.8	4	149799832	149822501	-1	230917	protein_coding	transmembrane protein 201 [Source:MGI Symbol;Acc:MGI:1196277]
TMEM8B	ENSMUSG00000078716	395.537	-2.36724	-1.24321	0.310711	-4.00117	6.30304e-05	4.20045	0.000193582	526.315	588.32	284.79	182.723	4	43668971	43692668	1	242409	protein_coding	transmembrane protein 8B [Source:MGI Symbol;Acc:MGI:2441680]
TMOD3	ENSMUSG00000058587	154.361	-2.07305	-1.05176	0.268796	-3.91285	9.12142e-05	4.03994	0.00027375	204.405	211.66	96.6717	104.706	9	75404989	75466939	-1	50875	protein_coding	tropomodulin 3 [Source:MGI Symbol;Acc:MGI:1355315]
TMTC1	ENSMUSG00000030306	243.197	-8.67532	-3.11692	0.336307	-9.26806	1.89562e-20	19.7222	2.28946e-19	417.554	452.397	39.1912	63.645	6	148133928	148345887	-1	387314	protein_coding	transmembrane and tetratricopeptide repeat containing 1 [Source:MGI Symbol;Acc:MGI:3039590]
TMTC3	ENSMUSG00000036676	72.7922	2.27785	1.18767	0.384913	3.08556	0.00203167	2.69215	0.00481714	42.0833	47.3361	117.574	84.1756	10	100279764	100323212	-1	237500	protein_coding	transmembrane and tetratricopeptide repeat containing 3 [Source:MGI Symbol;Acc:MGI:3036255]
TNC	ENSMUSG00000028364	20.7339	-17.1259	-4.0981	1.05729	-3.87604	0.00010617	3.974	0.000315407	43.1764	35.8402	3.91912	0	4	63878022	63965252	-1	21923	protein_coding	tenascin C [Source:MGI Symbol;Acc:MGI:101922]
TNFAIP8	ENSMUSG00000062210	174.521	5.76089	2.52629	0.293985	8.59328	8.45243e-18	17.073	8.22572e-17	54.1071	49.3647	331.819	262.792	18	50112494	50240240	1	106869	protein_coding	tumor necrosis factor, alpha-induced protein 8 [Source:MGI Symbol;Acc:MGI:2147191]
TNFAIP8L2	ENSMUSG00000013707	10.0569	-11.4383	-3.5158	1.28883	-2.7279	0.00637387	2.1956	0.0136375	21.3149	15.5533	1.30637	2.05306	3	95046832	95049671	-1	69769	protein_coding	tumor necrosis factor, alpha-induced protein 8-like 2 [Source:MGI Symbol;Acc:MGI:1917019]
TNFRSF12A	ENSMUSG00000023905	84.3322	2.20175	1.13865	0.31749	3.58641	0.000335259	3.47462	0.000920316	51.921	53.4221	114.961	117.025	17	23894419	23896442	-1	27279	protein_coding	tumor necrosis factor receptor superfamily, member 12a [Source:MGI Symbol;Acc:MGI:1351484]
TNFRSF19	ENSMUSG00000060548	252.843	-3.41607	-1.77234	0.258607	-6.85339	7.21225e-12	11.1419	4.46541e-11	389.134	394.918	126.718	100.6	14	61201324	61283939	-1	29820	protein_coding	tumor necrosis factor receptor superfamily, member 19 [Source:MGI Symbol;Acc:MGI:1352474]
TNFRSF21	ENSMUSG00000023915	306.423	-13.2963	-3.73295	0.403667	-9.24761	2.29559e-20	19.6391	2.75578e-19	518.663	618.75	28.7402	59.5388	17	43327446	43400080	1	94185	protein_coding	tumor necrosis factor receptor superfamily, member 21 [Source:MGI Symbol;Acc:MGI:2151075]
TNFRSF8	ENSMUSG00000028602	13.6534	-15.9187	-3.99265	1.22037	-3.27166	0.00106917	2.97095	0.00267398	26.2338	25.0205	1.30637	2.05306	4	144993707	145041734	-1	21941	protein_coding	tumor necrosis factor receptor superfamily, member 8 [Source:MGI Symbol;Acc:MGI:99908]
TNIK	ENSMUSG00000027692	546.084	-4.22019	-2.07731	0.196663	-10.5628	4.43235e-26	25.3534	8.64575e-25	865.168	900.738	209.02	209.412	3	28317363	28730007	1	665113	protein_coding	TRAF2 and NCK interacting kinase [Source:MGI Symbol;Acc:MGI:1916264]
TNK2	ENSMUSG00000022791	1233.05	-7.05751	-2.81916	0.178816	-15.7657	5.3595e-56	55.2709	1.45251e-53	2121.66	2197.07	295.241	318.225	16	32462692	32502311	1	51789	protein_coding	tyrosine kinase, non-receptor, 2 [Source:MGI Symbol;Acc:MGI:1858308]
TNR	ENSMUSG00000015829	457.274	-4.32455	-2.11255	0.246963	-8.5541	1.18793e-17	16.9252	1.14733e-16	729.08	753.996	148.927	197.094	1	159351339	159759299	1	21960	protein_coding	tenascin R [Source:MGI Symbol;Acc:MGI:99516]
TNS1	ENSMUSG00000055322	433.08	-2.53733	-1.34331	0.259243	-5.18167	2.19908e-07	6.65776	9.1201e-07	703.939	538.279	241.679	248.421	1	73949390	74163608	-1	21961	protein_coding	tensin 1 [Source:MGI Symbol;Acc:MGI:104552]
TNS3	ENSMUSG00000020422	1084.47	2.06359	1.04516	0.195454	5.34733	8.92606e-08	7.04934	3.83615e-07	716.51	700.574	1592.47	1328.33	11	8381652	8614681	-1	319939	protein_coding	tensin 3 [Source:MGI Symbol;Acc:MGI:2443012]
TOB1	ENSMUSG00000037573	1017.35	4.82118	2.26939	0.20029	11.3305	9.26713e-30	29.0331	2.44485e-28	345.411	354.344	1838.07	1531.59	11	94102280	94106321	1	22057	protein_coding	transducer of ErbB-2.1 [Source:MGI Symbol;Acc:MGI:1349721]
TPD52	ENSMUSG00000027506	1181.43	2.5353	1.34216	0.167882	7.99466	1.29932e-15	14.8863	1.084e-14	691.916	645.123	1754.46	1634.24	3	8990653	9069783	-1	21985	protein_coding	tumor protein D52 [Source:MGI Symbol;Acc:MGI:107749]
TPD52L1	ENSMUSG00000000296	66.116	-19.9964	-4.32166	0.62662	-6.89679	5.31906e-12	11.2742	3.32781e-11	121.331	131.189	7.83825	4.10613	10	31208372	31321954	-1	21987	protein_coding	tumor protein D52-like 1 [Source:MGI Symbol;Acc:MGI:1298386]
TPPP	ENSMUSG00000021573	1900.91	-27.5386	-4.78338	0.399417	-11.9759	4.75157e-33	32.3232	1.64712e-31	3603.86	3730.08	84.9144	184.776	13	74157526	74183872	1	72948	protein_coding	tubulin polymerization promoting protein [Source:MGI Symbol;Acc:MGI:1920198]
TPT1	ENSMUSG00000060126	18371.6	4.90875	2.29536	0.192989	11.8937	1.27657e-32	31.894	4.28405e-31	6505.43	5930.53	27682.1	33368.4	14	76082533	76085965	1	22070	protein_coding	tumor protein, translationally-controlled 1 [Source:MGI Symbol;Acc:MGI:104890]
TRAF3IP2	ENSMUSG00000019842	47.5968	2.13674	1.09541	0.410261	2.67004	0.00758431	2.12008	0.0159751	30.0595	30.4303	60.0932	69.8041	10	39488930	39531303	1	103213	protein_coding	TRAF3 interacting protein 2 [Source:MGI Symbol;Acc:MGI:2143599]
TRAF6	ENSMUSG00000027164	216.073	2.20748	1.1424	0.257112	4.44321	8.86247e-06	5.05245	3.04559e-05	134.995	135.246	329.206	264.845	2	101508774	101532014	1	22034	protein_coding	TNF receptor-associated factor 6 [Source:MGI Symbol;Acc:MGI:108072]
TREM2	ENSMUSG00000023992	49.6293	-29.8437	-4.89936	0.82045	-5.97155	2.35013e-09	8.62891	1.17618e-08	95.0974	96.7008	2.61275	4.10613	17	48653429	48661175	1	83433	protein_coding	triggering receptor expressed on myeloid cells 2 [Source:MGI Symbol;Acc:MGI:1913150]
TRIB1	ENSMUSG00000032501	319.576	-2.21546	-1.1476	0.228332	-5.02602	5.00757e-07	6.30037	1.99089e-06	416.461	465.246	207.714	188.882	15	59520199	59528948	1	211770	protein_coding	tribbles pseudokinase 1 [Source:MGI Symbol;Acc:MGI:2443397]
TRIB2	ENSMUSG00000020601	180.561	-4.91816	-2.29812	0.298254	-7.70524	1.30599e-14	13.8841	1.01126e-13	279.28	320.533	58.7869	63.645	12	15841728	15866923	-1	217410	protein_coding	tribbles pseudokinase 2 [Source:MGI Symbol;Acc:MGI:2145021]
TRIM2	ENSMUSG00000027993	966.886	-2.60211	-1.37968	0.195047	-7.07359	1.50978e-12	11.8211	9.84881e-12	1390.39	1405.88	582.643	488.629	3	84067746	84214184	-1	80890	protein_coding	tripartite motif-containing 2 [Source:MGI Symbol;Acc:MGI:1933163]
TRIM32	ENSMUSG00000051675	1039.27	-2.97092	-1.57091	0.175801	-8.93575	4.0441e-19	18.3932	4.40005e-18	1545.61	1562.77	496.422	552.274	4	65523223	65534475	1	69807	protein_coding	tripartite motif-containing 32 [Source:MGI Symbol;Acc:MGI:1917057]
TRIM37	ENSMUSG00000018548	1559.06	-2.01514	-1.01088	0.160479	-6.29913	2.99319e-10	9.52387	1.62289e-09	2009.07	2158.52	1021.59	1047.06	11	87017903	87111509	1	68729	protein_coding	tripartite motif-containing 37 [Source:MGI Symbol;Acc:MGI:2153072]
TRIM46	ENSMUSG00000042766	374.39	-16.0498	-4.00449	0.462731	-8.65402	4.97145e-18	17.3035	4.954e-17	673.333	733.709	24.8211	65.698	3	89141484	89153616	-1	360213	protein_coding	tripartite motif-containing 46 [Source:MGI Symbol;Acc:MGI:2673000]
TRIO	ENSMUSG00000022263	742.519	-2.06575	-1.04667	0.189399	-5.52625	3.27153e-08	7.48525	1.46222e-07	946.602	1055.59	497.729	470.151	15	27730737	28025934	-1	223435	protein_coding	triple functional domain (PTPRF interacting) [Source:MGI Symbol;Acc:MGI:1927230]
TRIP6	ENSMUSG00000023348	166.972	2.40318	1.26494	0.296201	4.27055	1.94988e-05	4.70999	6.39017e-05	112.04	83.8524	233.841	238.155	5	137307916	137312666	-1	22051	protein_coding	thyroid hormone receptor interactor 6 [Source:MGI Symbol;Acc:MGI:1343458]
TRPC1	ENSMUSG00000032839	166.27	-3.21195	-1.68345	0.292954	-5.74647	9.11276e-09	8.04035	4.28947e-08	232.825	274.549	79.6889	78.0164	9	95587135	95632428	-1	22063	protein_coding	transient receptor potential cation channel, subfamily C, member 1 [Source:MGI Symbol;Acc:MGI:109528]
TRPC6	ENSMUSG00000031997	49.9079	-4.37873	-2.13051	0.490829	-4.34065	1.42065e-05	4.84751	4.73489e-05	89.0855	73.0328	16.9829	20.5306	9	8544143	8680742	1	22068	protein_coding	transient receptor potential cation channel, subfamily C, member 6 [Source:MGI Symbol;Acc:MGI:109523]
TRPM2	ENSMUSG00000009292	141.275	-23.9825	-4.58391	0.479211	-9.56554	1.11622e-21	20.9522	1.47895e-20	285.292	256.291	9.14462	14.3714	10	77743556	77806397	-1	28240	protein_coding	transient receptor potential cation channel, subfamily M, member 2 [Source:MGI Symbol;Acc:MGI:1351901]
TRPM4	ENSMUSG00000038260	76.8816	-5.03706	-2.33258	0.400174	-5.82893	5.57854e-09	8.25348	2.68862e-08	126.25	130.512	26.1275	24.6368	7	44952056	44983204	-1	68667	protein_coding	transient receptor potential cation channel, subfamily M, member 4 [Source:MGI Symbol;Acc:MGI:1915917]
TRPV2	ENSMUSG00000018507	104.617	-41.8745	-5.388	0.671301	-8.0262	1.00536e-15	14.9977	8.46648e-15	214.242	193.402	2.61275	8.21225	11	62465312	62491341	1	22368	protein_coding	transient receptor potential cation channel, subfamily V, member 2 [Source:MGI Symbol;Acc:MGI:1341836]
TRPV4	ENSMUSG00000014158	69.2033	2.08573	1.06056	0.352468	3.00894	0.00262158	2.58144	0.00608517	45.3626	44.6311	100.591	86.2287	5	114760213	114796482	-1	63873	protein_coding	transient receptor potential cation channel, subfamily V, member 4 [Source:MGI Symbol;Acc:MGI:1926945]
TRPV6	ENSMUSG00000029868	34.6918	-12.3604	-3.62765	0.84431	-4.29659	1.73449e-05	4.76083	5.72307e-05	59.5725	67.6229	1.30637	10.2653	6	41597558	41613339	-1	64177	protein_coding	transient receptor potential cation channel, subfamily V, member 6 [Source:MGI Symbol;Acc:MGI:1927259]
TSC22D3	ENSMUSG00000031431	411.715	-2.28265	-1.19071	0.197972	-6.01452	1.8042e-09	8.74371	9.11632e-09	576.596	568.033	245.598	256.633	X	139440277	139501408	-1	14605	protein_coding	TSC22 domain family, member 3 [Source:MGI Symbol;Acc:MGI:1196284]
TSPAN10	ENSMUSG00000039691	92.4884	15.4934	3.95358	0.539609	7.32675	2.35806e-13	12.6274	1.6632e-12	15.303	6.76229	138.476	209.412	11	120333470	120337776	1	208634	protein_coding	tetraspanin 10 [Source:MGI Symbol;Acc:MGI:2384781]
TSPAN15	ENSMUSG00000037031	999.196	4.20624	2.07253	0.189232	10.9523	6.47681e-28	27.1886	1.46832e-26	404.437	362.459	1525.85	1704.04	10	62021175	62067030	-1	70423	protein_coding	tetraspanin 15 [Source:MGI Symbol;Acc:MGI:1917673]
TSPAN32	ENSMUSG00000000244	14.6854	4.19341	2.06812	0.915623	2.25871	0.0239016	1.62157	0.0444416	2.73268	8.79098	28.7402	18.4776	7	142558783	142573381	1	27027	protein_coding	tetraspanin 32 [Source:MGI Symbol;Acc:MGI:1350360]
TSPAN33	ENSMUSG00000001763	98.8661	-5.00384	-2.32304	0.408982	-5.68004	1.34662e-08	7.87076	6.24013e-08	149.751	178.525	26.1275	41.0613	6	29694221	29718558	1	232670	protein_coding	tetraspanin 33 [Source:MGI Symbol;Acc:MGI:1919012]
TTLL1	ENSMUSG00000022442	211.935	-7.39845	-2.88722	0.313504	-9.20952	3.27573e-20	19.4847	3.8829e-19	388.041	357.049	43.1104	59.5388	15	83367970	83395094	-1	319953	protein_coding	tubulin tyrosine ligase-like 1 [Source:MGI Symbol;Acc:MGI:2443047]
TTLL3	ENSMUSG00000030276	66.5856	-3.70634	-1.88999	0.415947	-4.54383	5.52401e-06	5.25775	1.94849e-05	110.947	99.4057	31.353	24.6368	6	113366221	113391548	1	101100	protein_coding	tubulin tyrosine ligase-like family, member 3 [Source:MGI Symbol;Acc:MGI:2141418]
TUBA1A	ENSMUSG00000072235	12322.8	2.39513	1.2601	0.140724	8.95441	3.41556e-19	18.4665	3.73893e-18	7489.74	7028.05	17297.7	17475.7	15	98847718	98851584	-1	22142	protein_coding	tubulin, alpha 1A [Source:MGI Symbol;Acc:MGI:98869]
TUBB3	ENSMUSG00000062380	1816.73	-22.2632	-4.47659	0.303927	-14.7292	4.18741e-49	48.3781	6.24169e-47	3379.78	3571.17	118.88	197.094	8	124138163	124148754	1	22152	protein_coding	tubulin, beta 3 class III [Source:MGI Symbol;Acc:MGI:107813]
TUBB4A	ENSMUSG00000062591	3985.78	-26.0021	-4.70056	0.362495	-12.9672	1.87696e-38	37.7265	9.90362e-37	7314.3	8034.96	203.794	390.082	17	57387066	57394782	-1	22153	protein_coding	tubulin, beta 4A class IVA [Source:MGI Symbol;Acc:MGI:107848]
TUSC3	ENSMUSG00000118664	885.08	-3.9153	-1.96912	0.173557	-11.3457	7.78892e-30	29.1085	2.07014e-28	1417.72	1401.82	355.334	365.445	8	39472999	39619367	1	80286	protein_coding	tumor suppressor candidate 3 [Source:MGI Symbol;Acc:MGI:1933134]
TWF2	ENSMUSG00000023277	260.438	-6.69491	-2.74307	0.355904	-7.70732	1.28487e-14	13.8911	9.95745e-14	437.229	466.598	49.6422	88.2817	9	106080307	106092588	1	23999	protein_coding	twinfilin actin binding protein 2 [Source:MGI Symbol;Acc:MGI:1346078]
TWIST1	ENSMUSG00000035799	11.7981	4.57777	2.19464	0.823159	2.66612	0.00767315	2.11503	0.0161489	3.82576	4.73361	22.2084	16.4245	12	34007670	34009828	1	22160	protein_coding	twist basic helix-loop-helix transcription factor 1 [Source:MGI Symbol;Acc:MGI:98872]
TYR	ENSMUSG00000004651	9.32671	7.84622	2.972	1.21835	2.43937	0.0147129	1.8323	0.0289389	2.73268	1.35246	6.53187	26.6898	7	87073979	87142720	-1	22173	protein_coding	tyrosinase [Source:MGI Symbol;Acc:MGI:98880]
TYRO3	ENSMUSG00000027298	1294.62	-18.9918	-4.24731	0.251964	-16.8568	9.35186e-64	63.0291	5.39602e-61	2491.11	2424.96	108.429	153.98	2	119628214	119648585	1	22174	protein_coding	TYRO3 protein tyrosine kinase 3 [Source:MGI Symbol;Acc:MGI:104294]
TYROBP	ENSMUSG00000030579	39.1038	-7.12015	-2.83191	0.585077	-4.84023	1.29688e-06	5.8871	4.8991e-06	66.6775	70.3279	9.14462	10.2653	7	30113185	30117010	1	22177	protein_coding	TYRO protein tyrosine kinase binding protein [Source:MGI Symbol;Acc:MGI:1277211]
UBAP2	ENSMUSG00000028433	780.469	2.30364	1.20391	0.219705	5.47969	4.26078e-08	7.37051	1.87808e-07	472.754	473.361	1214.93	960.834	4	41194313	41275144	-1	68926	protein_coding	ubiquitin-associated protein 2 [Source:MGI Symbol;Acc:MGI:1916176]
UCHL3	ENSMUSG00000022111	352.584	2.92234	1.54713	0.265247	5.83278	5.45102e-09	8.26352	2.63093e-08	184.183	174.467	448.087	603.601	14	101891403	101933561	1	50933	protein_coding	ubiquitin carboxyl-terminal esterase L3 (ubiquitin thiolesterase) [Source:MGI Symbol;Acc:MGI:1355274]
ULK1	ENSMUSG00000029512	549.311	-2.58949	-1.37267	0.191934	-7.15179	8.5656e-13	12.0672	5.72545e-12	776.082	810.123	317.449	293.588	5	110932354	110957963	-1	22241	protein_coding	unc-51 like kinase 1 [Source:MGI Symbol;Acc:MGI:1270126]
UNC13B	ENSMUSG00000028456	932.872	2.13751	1.09593	0.201513	5.4385	5.37308e-08	7.26978	2.34869e-07	612.121	578.176	1387.37	1153.82	4	43058953	43264871	1	22249	protein_coding	unc-13 homolog B [Source:MGI Symbol;Acc:MGI:1342278]
UNC5A	ENSMUSG00000025876	518.185	-10.9183	-3.44868	0.23217	-14.8541	6.54069e-50	49.1844	1.03534e-47	931.299	967.684	87.5271	86.2287	13	55097224	55153831	1	107448	protein_coding	unc-5 netrin receptor A [Source:MGI Symbol;Acc:MGI:894682]
UNC5B	ENSMUSG00000020099	122.343	-49.0997	-5.61764	0.673164	-8.34513	7.11343e-17	16.1479	6.45878e-16	217.522	261.025	2.61275	8.21225	10	60598372	60667360	-1	107449	protein_coding	unc-5 netrin receptor B [Source:MGI Symbol;Acc:MGI:894703]
UNC5C	ENSMUSG00000059921	59.4093	-20.4705	-4.35547	0.65814	-6.61785	3.6446e-11	10.4384	2.12764e-10	112.04	114.959	6.53187	4.10613	3	141170977	141540685	1	22253	protein_coding	unc-5 netrin receptor C [Source:MGI Symbol;Acc:MGI:1095412]
UNC5D	ENSMUSG00000063626	72.5332	-11.7307	-3.55222	0.691569	-5.13646	2.79962e-07	6.5529	1.1475e-06	125.703	139.979	3.91912	20.5306	8	29136745	29709664	-1	210801	protein_coding	unc-5 netrin receptor D [Source:MGI Symbol;Acc:MGI:2389364]
USP10	ENSMUSG00000031826	912.04	2.08821	1.06227	0.202272	5.25167	1.50727e-07	6.82181	6.36014e-07	582.062	600.492	1350.79	1114.81	8	120637099	120684299	1	22224	protein_coding	ubiquitin specific peptidase 10 [Source:MGI Symbol;Acc:MGI:894652]
USP14	ENSMUSG00000047879	496.213	-2.20507	-1.14082	0.190055	-6.00259	1.9419e-09	8.71177	9.78719e-09	688.09	678.258	318.755	299.747	18	9993066	10045119	-1	59025	protein_coding	ubiquitin specific peptidase 14 [Source:MGI Symbol;Acc:MGI:1928898]
USP2	ENSMUSG00000032010	415.997	-2.05585	-1.03973	0.202958	-5.1229	3.00868e-07	6.52162	1.22756e-06	539.978	578.852	263.888	281.27	9	43978318	44006924	1	53376	protein_coding	ubiquitin specific peptidase 2 [Source:MGI Symbol;Acc:MGI:1858178]
USP27X	ENSMUSG00000046269	67.8142	-7.97822	-2.99607	0.471721	-6.35135	2.1344e-10	9.67073	1.16931e-09	126.25	114.959	15.6765	14.3714	X	7237513	7242069	-1	54651	protein_coding	ubiquitin specific peptidase 27, X chromosome [Source:MGI Symbol;Acc:MGI:1859645]
USP29	ENSMUSG00000051527	79.7988	-14.4478	-3.85278	0.649719	-5.92992	3.03089e-09	8.51843	1.49986e-08	139.913	156.885	3.91912	18.4776	7	6733577	6970218	1	57775	protein_coding	ubiquitin specific peptidase 29 [Source:MGI Symbol;Acc:MGI:1888998]
USP33	ENSMUSG00000025437	249.366	-4.00369	-2.00133	0.249868	-8.00955	1.15125e-15	14.9388	9.64062e-15	383.122	415.205	100.591	98.547	3	152052115	152099254	1	170822	protein_coding	ubiquitin specific peptidase 33 [Source:MGI Symbol;Acc:MGI:2159711]
USP4	ENSMUSG00000032612	1754.21	2.53091	1.33966	0.152179	8.8032	1.3297e-18	17.8762	1.38685e-17	1022.57	964.303	2496.48	2533.48	9	108225052	108269744	1	22258	protein_coding	ubiquitin specific peptidase 4 (proto-oncogene) [Source:MGI Symbol;Acc:MGI:98905]
VAMP3	ENSMUSG00000028955	660.383	3.67932	1.87944	0.178752	10.5143	7.4264e-26	25.1292	1.42528e-24	292.944	271.168	1024.2	1053.22	4	151131757	151142420	-1	22319	protein_coding	vesicle-associated membrane protein 3 [Source:MGI Symbol;Acc:MGI:1321389]
VASH1	ENSMUSG00000021256	79.3572	-3.46379	-1.79235	0.411467	-4.35601	1.32457e-05	4.87792	4.43351e-05	119.145	128.484	43.1104	26.6898	12	86725474	86738865	1	238328	protein_coding	vasohibin 1 [Source:MGI Symbol;Acc:MGI:2442543]
VAV1	ENSMUSG00000034116	13.7646	-16.0672	-4.00605	1.2383	-3.23511	0.00121595	2.91508	0.00300951	30.0595	21.6393	1.30637	2.05306	17	57586100	57635031	1	22324	protein_coding	vav 1 oncogene [Source:MGI Symbol;Acc:MGI:98923]
VAV2	ENSMUSG00000009621	422.359	3.15058	1.65562	0.215957	7.66643	1.76847e-14	13.7524	1.35297e-13	220.254	186.639	658.413	624.131	2	27152116	27317045	-1	22325	protein_coding	vav 2 oncogene [Source:MGI Symbol;Acc:MGI:102718]
VAX1	ENSMUSG00000006270	4.0782	-27.0769	-4.75899	2.00823	-2.36975	0.0178001	1.74958	0.034265	8.19805	8.11475	0	0	19	59154619	59158488	-1	22326	protein_coding	ventral anterior homeobox 1 [Source:MGI Symbol;Acc:MGI:1277163]
VCAM1	ENSMUSG00000027962	63.3876	-16.2997	-4.02678	0.603629	-6.67094	2.5417e-11	10.5949	1.50591e-10	122.424	115.635	5.2255	10.2653	3	115903598	115923337	-1	22329	protein_coding	vascular cell adhesion molecule 1 [Source:MGI Symbol;Acc:MGI:98926]
VCAN	ENSMUSG00000021614	62.2264	-3.18278	-1.67029	0.461578	-3.61865	0.000296148	3.52849	0.000821782	83.6201	104.816	23.5147	36.9551	13	89803431	89890628	-1	13003	protein_coding	versican [Source:MGI Symbol;Acc:MGI:102889]
VDAC1	ENSMUSG00000020402	2671.15	-2.0213	-1.01528	0.167408	-6.06473	1.32179e-09	8.87884	6.76866e-09	3448.1	3698.3	1676.08	1862.13	11	52251687	52280224	1	22333	protein_coding	voltage-dependent anion channel 1 [Source:MGI Symbol;Acc:MGI:106919]
VEGFC	ENSMUSG00000031520	12.2255	-9.88534	-3.30529	1.16652	-2.83347	0.00460462	2.33681	0.0101445	21.3149	23.668	3.91912	0	8	54530641	54640131	1	22341	protein_coding	vascular endothelial growth factor C [Source:MGI Symbol;Acc:MGI:109124]
VEGFD	ENSMUSG00000031380	12.5266	-7.53441	-2.91349	1.12893	-2.58076	0.00985842	2.00619	0.0202176	24.5942	20.2869	5.2255	0	X	163156374	163185646	1	14205	protein_coding	vascular endothelial growth factor D [Source:MGI Symbol;Acc:MGI:108037]
VGF	ENSMUSG00000037428	1612.64	-26.1069	-4.70636	0.646711	-7.27738	3.40372e-13	12.468	2.35978e-12	2941.46	3268.89	43.1104	197.094	5	137055246	137062205	1	381677	protein_coding	VGF nerve growth factor inducible [Source:MGI Symbol;Acc:MGI:1343180]
VGLL4	ENSMUSG00000030315	405.401	2.31324	1.20991	0.206711	5.85316	4.8231e-09	8.31667	2.3405e-08	236.65	253.586	599.626	531.743	6	114837589	114946955	-1	232334	protein_coding	vestigial like family member 4 [Source:MGI Symbol;Acc:MGI:2652840]
VIM	ENSMUSG00000026728	30013.6	5.70182	2.51142	0.18946	13.2557	4.18071e-40	39.3788	2.57863e-38	9826.19	8087.03	52325.5	49815.5	2	13578738	13587637	1	22352	protein_coding	vimentin [Source:MGI Symbol;Acc:MGI:98932]
VIP	ENSMUSG00000019772	151.911	-26.2405	-4.71372	0.601581	-7.83556	4.66756e-15	14.3309	3.75884e-14	280.92	302.275	3.91912	20.5306	10	5589218	5597617	1	22353	protein_coding	vasoactive intestinal polypeptide [Source:MGI Symbol;Acc:MGI:98933]
VIPR1	ENSMUSG00000032528	167.244	-15.8474	-3.98617	0.431951	-9.22831	2.74947e-20	19.5608	3.27646e-19	309.34	317.828	13.0637	28.7429	9	121471782	121502020	1	22354	protein_coding	vasoactive intestinal peptide receptor 1 [Source:MGI Symbol;Acc:MGI:109272]
VPS18	ENSMUSG00000034216	371.631	-4.27626	-2.09635	0.218418	-9.59788	8.16032e-22	21.0883	1.09665e-20	594.632	610.635	143.701	137.555	2	119119221	119128934	1	228545	protein_coding	VPS18 CORVET/HOPS core subunit [Source:MGI Symbol;Acc:MGI:2443626]
VSIR	ENSMUSG00000020101	98.7414	-19.5492	-4.28904	0.512639	-8.36658	5.93135e-17	16.2268	5.41296e-16	184.183	191.373	9.14462	10.2653	10	60182630	60208463	1	74048	protein_coding	V-set immunoregulatory receptor [Source:MGI Symbol;Acc:MGI:1921298]
VSNL1	ENSMUSG00000054459	3171.8	-14.2398	-3.83186	0.348827	-10.985	4.51282e-28	27.3456	1.03621e-26	5928.83	5922.42	293.934	542.009	12	11375243	11486614	-1	26950	protein_coding	visinin-like 1 [Source:MGI Symbol;Acc:MGI:1349453]
VSTM4	ENSMUSG00000050666	113.891	3.65385	1.86942	0.346138	5.40078	6.63513e-08	7.17815	2.87855e-07	56.8398	40.5738	167.216	190.935	14	32578713	32661448	1	320736	protein_coding	V-set and transmembrane domain containing 4 [Source:MGI Symbol;Acc:MGI:2444633]
VSTM5	ENSMUSG00000031937	53.4873	-15.2384	-3.92964	0.658647	-5.96623	2.42797e-09	8.61476	1.21412e-08	107.121	92.6434	3.91912	10.2653	9	15150341	15170712	1	69137	protein_coding	V-set and transmembrane domain containing 5 [Source:MGI Symbol;Acc:MGI:1916387]
VTN	ENSMUSG00000017344	277.578	-5.41778	-2.4377	0.568041	-4.29142	1.77537e-05	4.75071	5.85364e-05	486.964	452.397	131.944	39.0082	11	78389917	78393150	1	22370	protein_coding	vitronectin [Source:MGI Symbol;Acc:MGI:98940]
VWF	ENSMUSG00000001930	146.932	-14.4194	-3.84994	0.479049	-8.03664	9.23388e-16	15.0346	7.79454e-15	315.352	232.623	13.0637	26.6898	6	125523737	125663642	1	22371	protein_coding	Von Willebrand factor [Source:MGI Symbol;Acc:MGI:98941]
WARS1	ENSMUSG00000021266	592.432	-2.87453	-1.52333	0.236551	-6.43973	1.19686e-10	9.92196	6.70053e-10	880.471	875.041	265.194	349.021	12	108825956	108860100	-1	22375	protein_coding	tryptophanyl-tRNA synthetase1 [Source:MGI Symbol;Acc:MGI:104630]
WASF1	ENSMUSG00000019831	974.601	-11.9563	-3.57969	0.262664	-13.6284	2.71354e-42	41.5665	2.01398e-40	1711.75	1882.62	125.412	178.616	10	40759471	40814566	1	83767	protein_coding	WASP family, member 1 [Source:MGI Symbol;Acc:MGI:1890563]
WASF2	ENSMUSG00000028868	452.718	2.40497	1.26602	0.209578	6.04082	1.53337e-09	8.81435	7.79851e-09	268.896	263.729	691.072	587.176	4	132857816	132927067	1	242687	protein_coding	WASP family, member 2 [Source:MGI Symbol;Acc:MGI:1098641]
WASF3	ENSMUSG00000029636	579.27	-2.34134	-1.22734	0.184242	-6.66155	2.70958e-11	10.5671	1.6006e-10	797.944	826.352	354.028	338.755	5	146321795	146410425	1	245880	protein_coding	WASP family, member 3 [Source:MGI Symbol;Acc:MGI:2658986]
WDR26	ENSMUSG00000038733	1970.23	2.8412	1.5065	0.205136	7.34393	2.07412e-13	12.6832	1.4693e-12	1024.21	1028.54	3237.2	2590.97	1	181000793	181039566	-1	226757	protein_coding	WD repeat domain 26 [Source:MGI Symbol;Acc:MGI:1923825]
WDR62	ENSMUSG00000037020	27.9803	3.02497	1.59692	0.574397	2.78017	0.00543299	2.26496	0.0118123	12.5703	15.5533	50.9486	32.849	7	29939563	29979844	-1	233064	protein_coding	WD repeat domain 62 [Source:MGI Symbol;Acc:MGI:1923696]
WIF1	ENSMUSG00000020218	8.30607	-18.8072	-4.23321	1.6738	-2.52911	0.0114353	1.94175	0.0230732	19.6753	11.4959	0	2.05306	10	120869865	120936555	1	24117	protein_coding	Wnt inhibitory factor 1 [Source:MGI Symbol;Acc:MGI:1344332]
WIPF1	ENSMUSG00000075284	51.542	-3.21316	-1.68399	0.463981	-3.62944	0.000284041	3.54662	0.000790884	84.1667	72.3565	20.902	28.7429	2	73259954	73360078	-1	215280	protein_coding	WAS/WASL interacting protein family, member 1 [Source:MGI Symbol;Acc:MGI:2178801]
WLS	ENSMUSG00000028173	1450.24	3.80111	1.92642	0.160466	12.0052	3.33827e-33	32.4765	1.17542e-31	618.133	590.348	2371.07	2221.41	3	159545309	159644300	1	68151	protein_coding	wntless WNT ligand secretion mediator [Source:MGI Symbol;Acc:MGI:1915401]
WNT10B	ENSMUSG00000022996	4.44874	-29.5028	-4.88278	1.9773	-2.46942	0.0135331	1.8686	0.0268635	7.65152	10.1434	0	0	15	98668593	98676031	-1	22410	protein_coding	wingless-type MMTV integration site family, member 10B [Source:MGI Symbol;Acc:MGI:108061]
WNT4	ENSMUSG00000036856	130.715	-13.288	-3.73205	0.591874	-6.30548	2.87311e-10	9.54165	1.56062e-09	230.639	253.586	7.83825	30.7959	4	137004800	137027037	1	22417	protein_coding	wingless-type MMTV integration site family, member 4 [Source:MGI Symbol;Acc:MGI:98957]
WNT5A	ENSMUSG00000021994	141.244	2.79535	1.48303	0.297203	4.98994	6.03988e-07	6.21897	2.37492e-06	79.2478	68.9754	186.812	229.943	14	28226707	28249405	1	22418	protein_coding	wingless-type MMTV integration site family, member 5A [Source:MGI Symbol;Acc:MGI:98958]
WNT5B	ENSMUSG00000030170	738.725	5.61752	2.48993	0.26025	9.56749	1.09535e-21	20.9604	1.45454e-20	260.698	185.287	1260.65	1248.26	6	119409492	119521308	-1	22419	protein_coding	wingless-type MMTV integration site family, member 5B [Source:MGI Symbol;Acc:MGI:98959]
WNT7A	ENSMUSG00000030093	750.618	3.54893	1.82739	0.212209	8.61126	7.22638e-18	17.1411	7.09041e-17	355.249	304.979	1254.12	1088.12	6	91340963	91388345	-1	22421	protein_coding	wingless-type MMTV integration site family, member 7A [Source:MGI Symbol;Acc:MGI:98961]
WWC1	ENSMUSG00000018849	551.373	-13.5883	-3.76429	0.26042	-14.4547	2.34137e-47	46.6305	2.84899e-45	1019.29	1032.6	65.3187	88.2817	11	35729227	35871354	-1	211652	protein_coding	WW, C2 and coiled-coil domain containing 1 [Source:MGI Symbol;Acc:MGI:2388637]
XDH	ENSMUSG00000024066	64.1177	-2.25152	-1.1709	0.520988	-2.24746	0.0246108	1.60887	0.0455425	92.3647	83.8524	24.8211	55.4327	17	74190890	74257191	-1	22436	protein_coding	xanthine dehydrogenase [Source:MGI Symbol;Acc:MGI:98973]
YAP1	ENSMUSG00000053110	465.859	2.4859	1.31377	0.19035	6.90184	5.13322e-12	11.2896	3.21266e-11	277.641	256.967	678.009	650.821	9	7932000	8004597	-1	22601	protein_coding	yes-associated protein 1 [Source:MGI Symbol;Acc:MGI:103262]
YBX1	ENSMUSG00000028639	9719.66	4.86196	2.28154	0.160043	14.2558	4.12529e-46	45.3845	4.49933e-44	3515.87	3116.07	16280	15966.7	4	119135178	119151801	-1	22608	protein_coding	Y box protein 1 [Source:MGI Symbol;Acc:MGI:99146]
YES1	ENSMUSG00000014932	118.657	3.31474	1.7289	0.292381	5.91317	3.35592e-09	8.47419	1.65501e-08	57.3864	52.7459	192.037	172.457	5	32768515	32844401	1	22612	protein_coding	YES proto-oncogene 1, Src family tyrosine kinase [Source:MGI Symbol;Acc:MGI:99147]
YWHAZ	ENSMUSG00000022285	3491.07	-3.42463	-1.77595	0.17679	-10.0455	9.61138e-24	23.0172	1.51738e-22	5078.97	5727.66	1504.94	1652.72	15	36771014	36797173	-1	22631	protein_coding	tyrosine 3-monooxygenase/tryptophan 5-monooxygenase activation protein, zeta polypeptide [Source:MGI Symbol;Acc:MGI:109484]
ZAP70	ENSMUSG00000026117	10.2354	-5.61121	-2.48831	1.07458	-2.31561	0.0205796	1.68656	0.0389367	20.7684	14.2008	3.91912	2.05306	1	36800879	36821899	1	22637	protein_coding	zeta-chain (TCR) associated protein kinase [Source:MGI Symbol;Acc:MGI:99613]
ZBTB16	ENSMUSG00000066687	158.954	-9.97209	-3.3179	0.405093	-8.19047	2.60216e-16	15.5847	2.27603e-15	268.896	307.008	20.902	39.0082	9	48565597	48747522	-1	235320	protein_coding	zinc finger and BTB domain containing 16 [Source:MGI Symbol;Acc:MGI:103222]
ZBTB17	ENSMUSG00000006215	269.994	-2.90438	-1.53823	0.240672	-6.39138	1.64393e-10	9.78412	9.08122e-10	392.96	409.119	128.025	149.874	4	141171965	141195241	1	22642	protein_coding	zinc finger and BTB domain containing 17 [Source:MGI Symbol;Acc:MGI:107410]
ZBTB18	ENSMUSG00000063659	1046.09	-3.85904	-1.94824	0.206379	-9.44012	3.72342e-21	20.4291	4.72346e-20	1515.55	1808.24	437.636	422.931	1	177269917	177278330	1	30928	protein_coding	zinc finger and BTB domain containing 18 [Source:MGI Symbol;Acc:MGI:1353609]
ZFP91	ENSMUSG00000024695	1080.34	2.55689	1.35439	0.175574	7.71407	1.21863e-14	13.9141	9.46902e-14	573.864	641.742	1588.55	1517.21	19	12744384	12773490	-1	109910	protein_coding	zinc finger protein 91 [Source:MGI Symbol;Acc:MGI:104854]
ZFYVE21	ENSMUSG00000021286	380.225	3.26388	1.70659	0.198246	8.60842	7.40759e-18	17.1303	7.25627e-17	184.729	171.762	581.337	583.07	12	111780604	111798626	1	68520	protein_coding	zinc finger, FYVE domain containing 21 [Source:MGI Symbol;Acc:MGI:1915770]
ZMYND10	ENSMUSG00000010044	7.85071	-52.1263	-5.70394	1.74853	-3.26213	0.00110577	2.95633	0.0027588	15.8496	15.5533	0	0	9	107424497	107428518	1	114602	protein_coding	zinc finger, MYND domain containing 10 [Source:MGI Symbol;Acc:MGI:2387863]
ZYX	ENSMUSG00000029860	1253.23	2.63192	1.39612	0.183603	7.60401	2.87092e-14	13.542	2.15765e-13	688.09	693.135	1954.34	1677.35	6	42326564	42337147	1	22793	protein_coding	zyxin [Source:MGI Symbol;Acc:MGI:103072]
