# Supplementary material for: G91-deletion in βA3/A1-crystallin induces cellular and molecular changes in mouse lenses leading to congenital cataract development
Source: PLoS One. 2025 Jul 7;20(7):e0326305. doi: 10.1371/journal.pone.0326305 (PMC12233310; doi:10.1371/journal.pone.0326305)
Supplement: S7 Fig — (CSV) [file pone.0326305.s007.csv]

N	Unused	Total	%Cov	%Cov(50)	%Cov(95)	Accessions	Names	Used	Annotation	Contrib	Conf	Sequence	Modifications	ProteinModifications	Cleavages	dMass	Obs MW	Obs m/z	Theor MW	Theor m/z	Theor z	Sc	Spectrum	Acq Time	Intensity (Peptide)	PrecursorIntensityAcquisition	Apex Time (Peptide)	Elution Peak Width (Peptide)	MS2Counts
1	65.21	65.21	72.5300014	68.87999773	64.81000185	sp|P20152|VIME_MOUSE	Vimentin OS=Mus musculus OX=10090 GN=Vim PE=1 SV=3			2	99.00000095	DGQVINETSQHHDDLE				0.00165071	1835.793579	612.9385	1835.792236	612.9379883	3	13	1.1.1.846.9	3.394717	1706.54	1581.46	3.4	0.04	1394.349
1	65.21	65.21	72.5300014	68.87999773	64.81000185	sp|P20152|VIME_MOUSE	Vimentin OS=Mus musculus OX=10090 GN=Vim PE=1 SV=3			2	99.00000095	DNLAEDIMR	Oxidation(M)@8			0.000437379	1091.49231	546.7534	1091.491699	546.7531128	2	13	1.1.1.911.7	4.226817	5308.54	3659.84	4.25	0.05	1912.352
1	65.21	65.21	72.5300014	68.87999773	64.81000185	sp|P20152|VIME_MOUSE	Vimentin OS=Mus musculus OX=10090 GN=Vim PE=1 SV=3			2	99.00000095	EEAESTLQSFR	Glu->pyro-Glu@N-term			0.00714147	1277.595825	639.8052	1277.588745	639.8016968	2	15	1.1.1.991.8	5.251067	1070.15	987.71	5.26	0.04	708.1088
1	65.21	65.21	72.5300014	68.87999773	64.81000185	sp|P20152|VIME_MOUSE	Vimentin OS=Mus musculus OX=10090 GN=Vim PE=1 SV=3			2	99.00000095	EKLQEEMLQR	Oxidation(M)@7		missed K-L@2	0.00503153	1318.660278	440.5607	1318.655151	440.5589905	3	9	1.1.1.802.6	2.825917	919.5	696.63	2.85	0.05	672.3327
1	65.21	65.21	72.5300014	68.87999773	64.81000185	sp|P20152|VIME_MOUSE	Vimentin OS=Mus musculus OX=10090 GN=Vim PE=1 SV=3			2	99.00000095	EMEENFALEAANYQDTIGR	Glu->pyro-Glu@N-term; Oxidation(M)@2			-0.00482492	2197.953369	1099.984	2197.958496	1099.986572	2	15	1.1.1.1091.11	6.540133	28.21399	28.21399			237.274
1	65.21	65.21	72.5300014	68.87999773	64.81000185	sp|P20152|VIME_MOUSE	Vimentin OS=Mus musculus OX=10090 GN=Vim PE=1 SV=3			2	99.00000095	ETNLESLPLVDTHSK	Glu->pyro-Glu@N-term			0.00474146	1663.846436	832.9305	1663.841675	832.9281616	2	13	1.1.1.1049.10	5.997684	817.67	763.1	5.99	0.05	623.3155
1	65.21	65.21	72.5300014	68.87999773	64.81000185	sp|P20152|VIME_MOUSE	Vimentin OS=Mus musculus OX=10090 GN=Vim PE=1 SV=3			2	99.00000095	EYQDLLNVK	Glu->pyro-Glu@N-term			-0.000277182	1102.565674	552.2901	1102.565918	552.2902222	2	12	1.1.1.1092.5	6.54765	1001.5	966.22	6.54	0.06	801.5959
1	65.21	65.21	72.5300014	68.87999773	64.81000185	sp|P20152|VIME_MOUSE	Vimentin OS=Mus musculus OX=10090 GN=Vim PE=1 SV=3			2	99.00000095	FADLSEAANR				-0.0012156	1092.518921	547.2667	1092.52002	547.2672729	2	16	1.1.1.896.5	4.032667	5703.46	3303.11	4.05	0.04	2031.772
1	65.21	65.21	72.5300014	68.87999773	64.81000185	sp|P20152|VIME_MOUSE	Vimentin OS=Mus musculus OX=10090 GN=Vim PE=1 SV=3			2	99.00000095	FANYIDK				0.00266281	869.4310913	435.7228	869.4283447	435.7214355	2	10	1.1.1.893.3	3.992333	1806.08	1645.39	4	0.05	1245.049
1	65.21	65.21	72.5300014	68.87999773	64.81000185	sp|P20152|VIME_MOUSE	Vimentin OS=Mus musculus OX=10090 GN=Vim PE=1 SV=3			2	99.00000095	ILLAELEQLK				0.000621035	1168.70752	585.361	1168.706665	585.3606567	2	16	1.1.1.1123.5	6.94695	7894.65	5801.11	6.97	0.06	2402.574
1	65.21	65.21	72.5300014	68.87999773	64.81000185	sp|P20152|VIME_MOUSE	Vimentin OS=Mus musculus OX=10090 GN=Vim PE=1 SV=3			2	99.00000095	ILLAELEQLKGQGK			missed K-G@10	0.00162643	1538.904663	513.9755	1538.903198	513.9750366	3	12	1.1.1.1034.3	5.7997	2622.23	2504.96	5.81	0.05	1854.991
1	65.21	65.21	72.5300014	68.87999773	64.81000185	sp|P20152|VIME_MOUSE	Vimentin OS=Mus musculus OX=10090 GN=Vim PE=1 SV=3			2	99.00000095	ISLPLPTFSSLNLR				0.0018393	1556.894531	779.4545	1556.892578	779.4536133	2	12	1.1.1.1234.5	8.367333	1413.04	598.35	8.42	0.08	314.4853
1	65.21	65.21	72.5300014	68.87999773	64.81000185	sp|P20152|VIME_MOUSE	Vimentin OS=Mus musculus OX=10090 GN=Vim PE=1 SV=3			2	99.00000095	KVESLQEEIAFLK			missed K-V@1	0.00103168	1532.846069	511.956	1532.844971	511.9556274	3	16	1.1.1.1058.2	6.106333	2280.84	2262.67	6.1	0.04	1613.003
1	65.21	65.21	72.5300014	68.87999773	64.81000185	sp|P20152|VIME_MOUSE	Vimentin OS=Mus musculus OX=10090 GN=Vim PE=1 SV=3			2	99.00000095	KVESLQEEIAFLKK			missed K-V@1; missed K-K@13	0.00620041	1660.946167	554.656	1660.939941	554.6539307	3	12	1.1.1.999.5	5.351567	669.62	552.65	5.36	0.06	1211.222
1	65.21	65.21	72.5300014	68.87999773	64.81000185	sp|P20152|VIME_MOUSE	Vimentin OS=Mus musculus OX=10090 GN=Vim PE=1 SV=3			2	99.00000095	LGDLYEEEMR	Oxidation(M)@9			0.00252664	1269.557251	635.7859	1269.554688	635.7846069	2	15	1.1.1.910.9	4.215317	3509.54	2979.45	4.23	0.04	1600.012
1	65.21	65.21	72.5300014	68.87999773	64.81000185	sp|P20152|VIME_MOUSE	Vimentin OS=Mus musculus OX=10090 GN=Vim PE=1 SV=3			2	99.00000095	LQEEMLQR	Oxidation(M)@5			-0.000950054	1061.516724	531.7656	1061.517578	531.7660522	2	11	1.1.1.816.5	3.004583	2241.43	1771.5	3.02	0.06	1115.836
1	65.21	65.21	72.5300014	68.87999773	64.81000185	sp|P20152|VIME_MOUSE	Vimentin OS=Mus musculus OX=10090 GN=Vim PE=1 SV=3			2	99.00000095	NLQEAEEWYK				0.00119569	1308.599854	655.3072	1308.598633	655.3065796	2	13	1.1.1.974.9	5.033583	3981.29	1923.63	5	0.04	978.9274
1	65.21	65.21	72.5300014	68.87999773	64.81000185	sp|P20152|VIME_MOUSE	Vimentin OS=Mus musculus OX=10090 GN=Vim PE=1 SV=3			2	99.00000095	QDVDNASLAR	Gln->pyro-Glu@N-term			-0.00597873	1070.493286	536.2539	1070.499268	536.256897	2	10	1.1.1.882.9	3.857017	4945.95	615.78	3.96	0.05	483.8088
1	65.21	65.21	72.5300014	68.87999773	64.81000185	sp|P20152|VIME_MOUSE	Vimentin OS=Mus musculus OX=10090 GN=Vim PE=1 SV=3			2	99.00000095	QQYESVAAK	Gln->pyro-Glu@N-term			0.0013327	1005.478088	503.7463	1005.476746	503.745636	2	14	1.1.1.856.5	3.5207	2247.22	1504.12	3.54	0.03	1211.122
1	65.21	65.21	72.5300014	68.87999773	64.81000185	sp|P20152|VIME_MOUSE	Vimentin OS=Mus musculus OX=10090 GN=Vim PE=1 SV=3			2	99.00000095	QVDQLTNDK	Gln->pyro-Glu@N-term			0.00116433	1042.494263	522.2544	1042.493164	522.2538452	2	12	1.1.1.906.6	4.16165	2703.92	1520.26	4.13	0.05	1244.3
1	65.21	65.21	72.5300014	68.87999773	64.81000185	sp|P20152|VIME_MOUSE	Vimentin OS=Mus musculus OX=10090 GN=Vim PE=1 SV=3			2	99.00000095	QVQSLTCEVDALK	Gln->pyro-Glu@N-term; Carbamidomethyl(C)@7			-0.000933715	1472.717041	737.3658	1472.71814	737.366333	2	15	1.1.1.1094.9	6.576633	630.49	612.42	6.58	0.06	585.5408
1	65.21	65.21	72.5300014	68.87999773	64.81000185	sp|P20152|VIME_MOUSE	Vimentin OS=Mus musculus OX=10090 GN=Vim PE=1 SV=3			2	99.00000095	SLYSSSPGGAYVTR				0.00216357	1443.701416	722.858	1443.699463	722.8569946	2	18	1.1.1.919.6	4.328133	4525.51	2787	4.35	0.03	2464.763
1	65.21	65.21	72.5300014	68.87999773	64.81000185	sp|P20152|VIME_MOUSE	Vimentin OS=Mus musculus OX=10090 GN=Vim PE=1 SV=3			2	99.00000095	SYVTTSTR				0.00259117	913.453064	457.7338	913.4505005	457.7325439	2	9	1.1.1.794.4	2.722267	1852.67	1656.16	2.73	0.05	1287.321
1	65.21	65.21	72.5300014	68.87999773	64.81000185	sp|P20152|VIME_MOUSE	Vimentin OS=Mus musculus OX=10090 GN=Vim PE=1 SV=3			2	99.00000095	VELQELNDR				0.000362841	1114.562256	558.2884	1114.56189	558.288208	2	14	1.1.1.909.8	4.201817	6446.41	5812.37	4.21	0.04	3508.417
1	65.21	65.21	72.5300014	68.87999773	64.81000185	sp|P20152|VIME_MOUSE	Vimentin OS=Mus musculus OX=10090 GN=Vim PE=1 SV=3			2	99.00000095	VESLQEEIAFLK				0.000882477	1404.751099	703.3828	1404.75	703.3823242	2	17	1.1.1.1119.8	6.897117	2572.53	2368.59	6.9	0.05	1421.081
1	65.21	65.21	72.5300014	68.87999773	64.81000185	sp|P20152|VIME_MOUSE	Vimentin OS=Mus musculus OX=10090 GN=Vim PE=1 SV=3			2	99.00000095	VESLQEEIAFLKK			missed K-K@12	0.001581	1532.846436	511.9561	1532.844971	511.9556274	3	13	1.1.1.1044.3	5.927516	1478.49	1411.45	5.94	0.04	1181.419
1	65.21	65.21	72.5300014	68.87999773	64.81000185	sp|P20152|VIME_MOUSE	Vimentin OS=Mus musculus OX=10090 GN=Vim PE=1 SV=3			1.795880795	98.54000211	LLQDSVDFSLADAINTEFK				0.0126424	2125.070557	709.3641	2125.057861	709.3599243	3	11	1.1.1.1221.3	8.19385	174.51	169.14	8.2	0.04	268.4335
1	65.21	65.21	72.5300014	68.87999773	64.81000185	sp|P20152|VIME_MOUSE	Vimentin OS=Mus musculus OX=10090 GN=Vim PE=1 SV=3			1.744727373	99.00000095	ALDIEIATYR			cleaved M-A@N-term	0.00130331	1163.620117	582.8173	1163.618652	582.8165894	2	14	1.1.1.1036.4	5.826033	1110.01	1098.31	5.82	0.08	1027.795
1	65.21	65.21	72.5300014	68.87999773	64.81000185	sp|P20152|VIME_MOUSE	Vimentin OS=Mus musculus OX=10090 GN=Vim PE=1 SV=3			1.657577038	97.79000282	KLLEGEESR			missed K-L@1	-0.00404236	1059.552124	530.7833	1059.55603	530.7852783	2	9	1.1.1.793.6	2.710933	825.41	782.49	2.71	0.04	614.1669
1	65.21	65.21	72.5300014	68.87999773	64.81000185	sp|P20152|VIME_MOUSE	Vimentin OS=Mus musculus OX=10090 GN=Vim PE=1 SV=3			1.537602186	97.38000035	GTNESLER				-0.000906956	904.4240723	453.2193	904.4250488	453.2197876	2	10	1.1.1.787.4	2.632433	2493.35	2049.31	2.64	0.04	2181.922
1	65.21	65.21	72.5300014	68.87999773	64.81000185	sp|P20152|VIME_MOUSE	Vimentin OS=Mus musculus OX=10090 GN=Vim PE=1 SV=3			1.207608461	93.76000166	LQDEIQNMKEEMAR	Oxidation(M)@8; Oxidation(M)@12		missed K-E@9	0.00415625	1765.801514	589.6078	1765.797485	589.6064453	3	9	1.1.1.794.8	2.7256	2336.41	2137.02	2.73	0.03	1782.939
1	65.21	65.21	72.5300014	68.87999773	64.81000185	sp|P20152|VIME_MOUSE	Vimentin OS=Mus musculus OX=10090 GN=Vim PE=1 SV=3			1.187086701	95.39999962	LQDEIQNMK	Oxidation(M)@8			0.000336175	1133.539063	567.7768	1133.538696	567.7766113	2	8	1.1.1.804.8	2.85325	737.87	726.61	2.86	0.04	422.1502
1	65.21	65.21	72.5300014	68.87999773	64.81000185	sp|P20152|VIME_MOUSE	Vimentin OS=Mus musculus OX=10090 GN=Vim PE=1 SV=3			1.086186051	91.8200016	TYSLGSALRPSTSR				0.00588161	1494.78479	499.2689	1494.779053	499.2669678	3	8	1.1.1.921.4	4.35115	3832.6	3618.75	4.35	0.04	3036.6
1	65.21	65.21	72.5300014	68.87999773	64.81000185	sp|P20152|VIME_MOUSE	Vimentin OS=Mus musculus OX=10090 GN=Vim PE=1 SV=3			1.070581198	99.00000095	ETNLESLPLVDTH			cleaved H-S@C-term	-0.0011737	1466.724121	734.3693	1466.725342	734.3699341	2	16	1.1.1.1046.7	5.95685	1889.95	1616.56	5.98	0.06	1123.776
1	65.21	65.21	72.5300014	68.87999773	64.81000185	sp|P20152|VIME_MOUSE	Vimentin OS=Mus musculus OX=10090 GN=Vim PE=1 SV=3			0.913640261	99.00000095	ADLSEAANR			cleaved F-A@N-term	0.000710525	945.4522705	473.7334	945.4515991	473.7330627	2	14	1.1.1.796.5	2.7486	1675.23	1138.78	2.73	0.04	769.8174
1	65.21	65.21	72.5300014	68.87999773	64.81000185	sp|P20152|VIME_MOUSE	Vimentin OS=Mus musculus OX=10090 GN=Vim PE=1 SV=3			0.311580211	99.00000095	ISLPLPTFSSL			cleaved L-N@C-term	0.00119631	1173.665649	587.8401	1173.664551	587.8395386	2	13	1.1.1.1383.2	9.6774	508.04	322.54	9.73	0.1	174.7083
1	65.21	65.21	72.5300014	68.87999773	64.81000185	sp|P20152|VIME_MOUSE	Vimentin OS=Mus musculus OX=10090 GN=Vim PE=1 SV=3			0.164309427	99.00000095	LDIEIATYR			cleaved A-L@N-term	-0.00091596	1092.580688	547.2976	1092.581543	547.2980347	2	14	1.1.1.1034.5	5.801367	1507.23	1326.81	5.81	0.04	1036.639
1	65.21	65.21	72.5300014	68.87999773	64.81000185	sp|P20152|VIME_MOUSE	Vimentin OS=Mus musculus OX=10090 GN=Vim PE=1 SV=3			0.151195318	99.00000095	DIEIATYR			cleaved L-D@N-term	-0.00137889	979.4960938	490.7553	979.4974365	490.756012	2	11	1.1.1.966.5	4.927267	4649.09	1455.98	4.88	0.05	850.2635
1	65.21	65.21	72.5300014	68.87999773	64.81000185	sp|P20152|VIME_MOUSE	Vimentin OS=Mus musculus OX=10090 GN=Vim PE=1 SV=3			0.143875554	28.2400012	SVSSSSYR				-0.00157233	871.4020996	436.7083	871.4035645	436.7090454	2	6	1.1.1.785.7	2.609433	1334.67	1218.48	2.62	0.05	1836.403
1	65.21	65.21	72.5300014	68.87999773	64.81000185	sp|P20152|VIME_MOUSE	Vimentin OS=Mus musculus OX=10090 GN=Vim PE=1 SV=3			0.105683945	95.0699985	FLEQQNK	Carbamidomethyl@N-term			-0.00124852	962.480896	482.2477	962.4821167	482.2483521	2	10	1.1.1.837.5	3.274217	2385.25	1685.06	3.29	0.04	962.0887
1	65.21	65.21	72.5300014	68.87999773	64.81000185	sp|P20152|VIME_MOUSE	Vimentin OS=Mus musculus OX=10090 GN=Vim PE=1 SV=3			0.047691979	99.00000095	LLAELEQLK			cleaved I-L@N-term	5.04E-05	1055.622681	528.8186	1055.622681	528.8186035	2	12	1.1.1.1036.3	5.8252	1751.02	1435.26	5.84	0.04	870.7499
1	65.21	65.21	72.5300014	68.87999773	64.81000185	sp|P20152|VIME_MOUSE	Vimentin OS=Mus musculus OX=10090 GN=Vim PE=1 SV=3			0.037630666	99.00000095	SLPLPTFSSLNLR			cleaved I-S@N-term	0.00122797	1443.809814	722.9122	1443.808594	722.9115601	2	12	1.1.1.1181.7	7.694217	4397.42	2027.86	7.73	0.08	894.1229
1	65.21	65.21	72.5300014	68.87999773	64.81000185	sp|P20152|VIME_MOUSE	Vimentin OS=Mus musculus OX=10090 GN=Vim PE=1 SV=3			0.0222764	99.00000095	SLPLPTFSSL			cleaved I-S@N-term; cleaved L-N@C-term	-0.00157227	1060.578857	531.2967	1060.580444	531.2974854	2	13	1.1.1.1262.2	8.69465	959.78	514.18	8.73	0.08	353.6575
1	65.21	65.21	72.5300014	68.87999773	64.81000185	sp|P20152|VIME_MOUSE	Vimentin OS=Mus musculus OX=10090 GN=Vim PE=1 SV=3			0.014573523	65.60000181	LLEGEESR	Carbamidomethyl@N-term			0.00511358	988.4876709	495.2511	988.4825439	495.2485352	2	7	1.1.1.878.4	3.801517	362.55	285.1	3.79	0.06	219.4359
1	65.21	65.21	72.5300014	68.87999773	64.81000185	sp|P20152|VIME_MOUSE	Vimentin OS=Mus musculus OX=10090 GN=Vim PE=1 SV=3			0.00833099	95.45999765	LAELEQLK			cleaved L-L@N-term	-6.87E-05	942.5386963	472.2766	942.5385742	472.2765808	2	12	1.1.1.944.4	4.643617	2194.24	2160.36	4.64	0.05	1757.506
1	65.21	65.21	72.5300014	68.87999773	64.81000185	sp|P20152|VIME_MOUSE	Vimentin OS=Mus musculus OX=10090 GN=Vim PE=1 SV=3			0.001740665	96.36999965	YQDLLNVK			cleaved E-Y@N-term	-0.00377645	991.5300903	496.7723	991.5338745	496.7742004	2	9	1.1.1.963.5	4.888767	724.74	644.9	4.9	0.04	498.0992
1	65.21	65.21	72.5300014	68.87999773	64.81000185	sp|P20152|VIME_MOUSE	Vimentin OS=Mus musculus OX=10090 GN=Vim PE=1 SV=3			0.000869447	97.57000208	LPLPTFSSLNLR			cleaved S-L@N-term	-0.00207717	1356.774414	679.3945	1356.776489	679.3955688	2	9	1.1.1.1176.5	7.628883	489.52	412.78	7.65	0.06	302.2805
1	65.21	65.21	72.5300014	68.87999773	64.81000185	sp|P20152|VIME_MOUSE	Vimentin OS=Mus musculus OX=10090 GN=Vim PE=1 SV=3			0	99.00000095	ALDIEIATYR			cleaved M-A@N-term	0.000570884	1163.619263	582.8169	1163.618652	582.8165894	2	16	1.1.1.1049.4	5.992683	6942.68	3996.85	5.96	0.05	2198.561
1	65.21	65.21	72.5300014	68.87999773	64.81000185	sp|P20152|VIME_MOUSE	Vimentin OS=Mus musculus OX=10090 GN=Vim PE=1 SV=3			0	99.00000095	ALDIEIATYR			cleaved M-A@N-term	0.00130331	1163.620117	582.8173	1163.618652	582.8165894	2	13	1.1.1.1037.4	5.838533	1110.01	1038.89	5.82	0.08	793.9513
1	65.21	65.21	72.5300014	68.87999773	64.81000185	sp|P20152|VIME_MOUSE	Vimentin OS=Mus musculus OX=10090 GN=Vim PE=1 SV=3			0	98.90999794	DGQVINETSQHHDDLE				-0.00567351	1835.786499	612.9361	1835.792236	612.9379883	3	10	1.1.1.862.10	3.601367	81.54039	81.54039			430.3611
1	65.21	65.21	72.5300014	68.87999773	64.81000185	sp|P20152|VIME_MOUSE	Vimentin OS=Mus musculus OX=10090 GN=Vim PE=1 SV=3			0	95.0699985	DGQVINETSQHHDDLE				0.00165071	1835.793579	612.9385	1835.792236	612.9379883	3	9	1.1.1.845.8	3.381383	1706.54	1083.4	3.4	0.04	858.4081
1	65.21	65.21	72.5300014	68.87999773	64.81000185	sp|P20152|VIME_MOUSE	Vimentin OS=Mus musculus OX=10090 GN=Vim PE=1 SV=3			0	99.00000095	DIEIATYR			cleaved L-D@N-term	-0.00314891	979.4942627	490.7544	979.4974365	490.756012	2	11	1.1.1.952.4	4.746617	1298.45	1285.47	4.74	0.04	870.6884
1	65.21	65.21	72.5300014	68.87999773	64.81000185	sp|P20152|VIME_MOUSE	Vimentin OS=Mus musculus OX=10090 GN=Vim PE=1 SV=3			0	99.00000095	DIEIATYR			cleaved L-D@N-term	-0.00137889	979.4960938	490.7553	979.4974365	490.756012	2	10	1.1.1.961.2	4.860767	4649.09	3272.91	4.88	0.05	2131.306
1	65.21	65.21	72.5300014	68.87999773	64.81000185	sp|P20152|VIME_MOUSE	Vimentin OS=Mus musculus OX=10090 GN=Vim PE=1 SV=3			0	99.00000095	DNLAEDIMR	Oxidation(M)@8			0.000437379	1091.49231	546.7534	1091.491699	546.7531128	2	10	1.1.1.910.6	4.212817	5308.54	2133.02	4.25	0.05	1075.113
1	65.21	65.21	72.5300014	68.87999773	64.81000185	sp|P20152|VIME_MOUSE	Vimentin OS=Mus musculus OX=10090 GN=Vim PE=1 SV=3			0	99.00000095	EEAESTLQSFR				0.00010768	1295.599487	648.807	1295.599365	648.8069458	2	15	1.1.1.924.10	4.393466	8907.32	6658.2	4.41	0.05	4428.118
1	65.21	65.21	72.5300014	68.87999773	64.81000185	sp|P20152|VIME_MOUSE	Vimentin OS=Mus musculus OX=10090 GN=Vim PE=1 SV=3			0	99.00000095	EEAESTLQSFR				0.00010768	1295.599487	648.807	1295.599365	648.8069458	2	16	1.1.1.925.9	4.4058	8907.32	8442.3	4.41	0.05	5216.674
1	65.21	65.21	72.5300014	68.87999773	64.81000185	sp|P20152|VIME_MOUSE	Vimentin OS=Mus musculus OX=10090 GN=Vim PE=1 SV=3			0	99.00000095	EEAESTLQSFR	Glu->pyro-Glu@N-term			0.00714147	1277.595825	639.8052	1277.588745	639.8016968	2	13	1.1.1.992.8	5.264233	1070.15	965.77	5.26	0.04	698.8149
1	65.21	65.21	72.5300014	68.87999773	64.81000185	sp|P20152|VIME_MOUSE	Vimentin OS=Mus musculus OX=10090 GN=Vim PE=1 SV=3			0	96.67000175	EKLQEEMLQR	Oxidation(M)@7		missed K-L@2	0.00503153	1318.660278	440.5607	1318.655151	440.5589905	3	9	1.1.1.803.4	2.8371	919.5	876.08	2.85	0.05	872.3488
1	65.21	65.21	72.5300014	68.87999773	64.81000185	sp|P20152|VIME_MOUSE	Vimentin OS=Mus musculus OX=10090 GN=Vim PE=1 SV=3			0	83.37000012	ELQELNDR			cleaved V-E@N-term	0.00359495	1015.49707	508.7558	1015.493408	508.7539978	2	8	1.1.1.845.7	3.38055	1363.98	741.34	3.36	0.04	521.3838
1	65.21	65.21	72.5300014	68.87999773	64.81000185	sp|P20152|VIME_MOUSE	Vimentin OS=Mus musculus OX=10090 GN=Vim PE=1 SV=3			0	99.00000095	EMEENFALEAANYQDTIGR	Oxidation(M)@2			0.019533001	2215.989014	739.6702	2215.969238	739.6636963	3	22	1.1.1.1037.7	5.841033	2231.99	1785.84	5.86	0.06	2815.648
1	65.21	65.21	72.5300014	68.87999773	64.81000185	sp|P20152|VIME_MOUSE	Vimentin OS=Mus musculus OX=10090 GN=Vim PE=1 SV=3			0	99.00000095	EMEENFALEAANYQDTIGR	Oxidation(M)@2			0.019533001	2215.989014	739.6702	2215.969238	739.6636963	3	19	1.1.1.1038.9	5.85585	2231.99	2201.61	5.86	0.06	2969.095
1	65.21	65.21	72.5300014	68.87999773	64.81000185	sp|P20152|VIME_MOUSE	Vimentin OS=Mus musculus OX=10090 GN=Vim PE=1 SV=3			0	99.00000095	ETNLESLPLVDTH			cleaved H-S@C-term	-0.0011737	1466.724121	734.3693	1466.725342	734.3699341	2	17	1.1.1.1047.5	5.967683	1889.95	1849.11	5.98	0.06	1194.533
1	65.21	65.21	72.5300014	68.87999773	64.81000185	sp|P20152|VIME_MOUSE	Vimentin OS=Mus musculus OX=10090 GN=Vim PE=1 SV=3			0	99.00000095	ETNLESLPLVDTH	Glu->pyro-Glu@N-term		cleaved H-S@C-term	0.00303107	1448.717651	725.3661	1448.714722	725.364624	2	10	1.1.1.1115.6	6.84345	339.88	329.41	6.84	0.17	296.0346
1	65.21	65.21	72.5300014	68.87999773	64.81000185	sp|P20152|VIME_MOUSE	Vimentin OS=Mus musculus OX=10090 GN=Vim PE=1 SV=3			0	79.65999842	ETNLESLPLVDTH	Glu->pyro-Glu@N-term		cleaved H-S@C-term	0.00303107	1448.717651	725.3661	1448.714722	725.364624	2	8	1.1.1.1113.5	6.81695	339.88	266.94	6.84	0.17	266.6543
1	65.21	65.21	72.5300014	68.87999773	64.81000185	sp|P20152|VIME_MOUSE	Vimentin OS=Mus musculus OX=10090 GN=Vim PE=1 SV=3			0	99.00000095	ETNLESLPLVDTHSK				-0.00419049	1681.848022	841.9313	1681.852295	841.9334106	2	13	1.1.1.987.11	5.2024	1210.56	1174.99	5.2	0.05	681.0269
1	65.21	65.21	72.5300014	68.87999773	64.81000185	sp|P20152|VIME_MOUSE	Vimentin OS=Mus musculus OX=10090 GN=Vim PE=1 SV=3			0	99.00000095	ETNLESLPLVDTHSK				-0.00419049	1681.848022	841.9313	1681.852295	841.9334106	2	12	1.1.1.988.10	5.214733	1210.56	1083.91	5.2	0.05	684.0748
1	65.21	65.21	72.5300014	68.87999773	64.81000185	sp|P20152|VIME_MOUSE	Vimentin OS=Mus musculus OX=10090 GN=Vim PE=1 SV=3			0	99.00000095	EYQDLLNVK	Glu->pyro-Glu@N-term			-0.000277182	1102.565674	552.2901	1102.565918	552.2902222	2	12	1.1.1.1090.3	6.520317	1001.5	657.42	6.54	0.06	649.5144
1	65.21	65.21	72.5300014	68.87999773	64.81000185	sp|P20152|VIME_MOUSE	Vimentin OS=Mus musculus OX=10090 GN=Vim PE=1 SV=3			0	99.00000095	EYQDLLNVK				-0.0014109	1120.575073	561.2948	1120.576416	561.2954712	2	12	1.1.1.982.5	5.132417	7755.83	7712.11	5.14	0.05	4365.41
1	65.21	65.21	72.5300014	68.87999773	64.81000185	sp|P20152|VIME_MOUSE	Vimentin OS=Mus musculus OX=10090 GN=Vim PE=1 SV=3			0	89.74000216	EYQDLLNVK				-0.0014109	1120.575073	561.2948	1120.576416	561.2954712	2	10	1.1.1.981.6	5.120584	7755.83	6385.94	5.14	0.05	4237.334
1	65.21	65.21	72.5300014	68.87999773	64.81000185	sp|P20152|VIME_MOUSE	Vimentin OS=Mus musculus OX=10090 GN=Vim PE=1 SV=3			0	64.92999792	EYQDLLNVK				-0.0014109	1120.575073	561.2948	1120.576416	561.2954712	2	8	1.1.1.980.3	5.105417	7755.83	3126.22	5.14	0.05	1831.706
1	65.21	65.21	72.5300014	68.87999773	64.81000185	sp|P20152|VIME_MOUSE	Vimentin OS=Mus musculus OX=10090 GN=Vim PE=1 SV=3			0	56.25	EYQDLLNVK	Glu->pyro-Glu@N-term; Carbamidomethyl(Y)@2			-0.00975662	1159.577637	580.7961	1159.58728	580.8009644	2	9	1.1.1.1058.4	6.108	494.43	483.15	6.12	0.09	436.6405
1	65.21	65.21	72.5300014	68.87999773	64.81000185	sp|P20152|VIME_MOUSE	Vimentin OS=Mus musculus OX=10090 GN=Vim PE=1 SV=3			0	99.00000095	FADLSEAANR				-0.0012156	1092.518921	547.2667	1092.52002	547.2672729	2	17	1.1.1.897.5	4.045333	5703.46	4883.52	4.05	0.04	3718.893
1	65.21	65.21	72.5300014	68.87999773	64.81000185	sp|P20152|VIME_MOUSE	Vimentin OS=Mus musculus OX=10090 GN=Vim PE=1 SV=3			0	99.00000095	FANYIDK				0.00266281	869.4310913	435.7228	869.4283447	435.7214355	2	10	1.1.1.892.4	3.980333	1806.08	1193.86	4	0.05	816.8359
1	65.21	65.21	72.5300014	68.87999773	64.81000185	sp|P20152|VIME_MOUSE	Vimentin OS=Mus musculus OX=10090 GN=Vim PE=1 SV=3			0	51.55000091	FANYIDK	Carbamidomethyl@N-term			-0.00145137	926.4483032	464.2314	926.4497681	464.2321777	2	8	1.1.1.921.3	4.350317	1056.47	1021.63	4.36	0.04	1040.082
1	65.21	65.21	72.5300014	68.87999773	64.81000185	sp|P20152|VIME_MOUSE	Vimentin OS=Mus musculus OX=10090 GN=Vim PE=1 SV=3			0	39.39999938	FLEQQNK				-0.000920469	905.4598999	453.7372	905.4606934	453.7376099	2	8	1.1.1.809.3	2.913583	10991.89	5284.59	2.94	0.04	2108.821
1	65.21	65.21	72.5300014	68.87999773	64.81000185	sp|P20152|VIME_MOUSE	Vimentin OS=Mus musculus OX=10090 GN=Vim PE=1 SV=3			0	36.75000072	FSLADAINTEFK			cleaved D-F@N-term	0.017619999	1354.694702	678.3546	1354.67688	678.3457031	2	7	1.1.1.1144.5	7.216417	16.42442	16.42442			220.4852
1	65.21	65.21	72.5300014	68.87999773	64.81000185	sp|P20152|VIME_MOUSE	Vimentin OS=Mus musculus OX=10090 GN=Vim PE=1 SV=3			0	96.05000019	GTNESLER				-0.000906956	904.4240723	453.2193	904.4250488	453.2197876	2	9	1.1.1.788.7	2.647433	2493.35	2464.64	2.64	0.04	1957.972
1	65.21	65.21	72.5300014	68.87999773	64.81000185	sp|P20152|VIME_MOUSE	Vimentin OS=Mus musculus OX=10090 GN=Vim PE=1 SV=3			0	28.52999866	GTNESLER	Carbamidomethyl@N-term			0.0132303	961.4596558	481.7371	961.4464722	481.7305298	2	7	1.1.1.787.7	2.634933	1117.77	1015.36	2.63	0.05	888.0383
1	65.21	65.21	72.5300014	68.87999773	64.81000185	sp|P20152|VIME_MOUSE	Vimentin OS=Mus musculus OX=10090 GN=Vim PE=1 SV=3			0	99.00000095	ILLAELEQLK				0.000621035	1168.70752	585.361	1168.706665	585.3606567	2	17	1.1.1.1122.3	6.932117	7894.65	2900.64	6.97	0.06	1020.749
1	65.21	65.21	72.5300014	68.87999773	64.81000185	sp|P20152|VIME_MOUSE	Vimentin OS=Mus musculus OX=10090 GN=Vim PE=1 SV=3			0	99.00000095	ILLAELEQLK	Carbamidomethyl@N-term			-0.000553524	1225.727661	613.8711	1225.728149	613.8713989	2	14	1.1.1.1163.5	7.461566	1462.03	988.85	7.49	0.06	598.0323
1	65.21	65.21	72.5300014	68.87999773	64.81000185	sp|P20152|VIME_MOUSE	Vimentin OS=Mus musculus OX=10090 GN=Vim PE=1 SV=3			0	94.19000149	ILLAELEQLK	Carbamidomethyl@N-term			-0.000553524	1225.727661	613.8711	1225.728149	613.8713989	2	9	1.1.1.1162.3	7.44675	1462.03	513.97	7.49	0.06	275.0487
1	65.21	65.21	72.5300014	68.87999773	64.81000185	sp|P20152|VIME_MOUSE	Vimentin OS=Mus musculus OX=10090 GN=Vim PE=1 SV=3			0	99.00000095	ILLAELEQLKGQGK			missed K-G@10	0.00162643	1538.904663	513.9755	1538.903198	513.9750366	3	12	1.1.1.1033.3	5.7867	2622.23	1881.71	5.81	0.05	1438.62
1	65.21	65.21	72.5300014	68.87999773	64.81000185	sp|P20152|VIME_MOUSE	Vimentin OS=Mus musculus OX=10090 GN=Vim PE=1 SV=3			0	99.00000095	ISLPLPTFSSL			cleaved L-N@C-term	0.00119631	1173.665649	587.8401	1173.664551	587.8395386	2	11	1.1.1.1384.3	9.694233	508.04	340.89	9.73	0.1	250.4077
1	65.21	65.21	72.5300014	68.87999773	64.81000185	sp|P20152|VIME_MOUSE	Vimentin OS=Mus musculus OX=10090 GN=Vim PE=1 SV=3			0	60.75000167	ISLPLPTFSSL	Carbamidomethyl@N-term		cleaved L-N@C-term	-0.00193108	1230.684082	616.3493	1230.686035	616.3502808	2	9	1.1.1.1394.2	9.7614	127.5106	127.5106			127.4773
1	65.21	65.21	72.5300014	68.87999773	64.81000185	sp|P20152|VIME_MOUSE	Vimentin OS=Mus musculus OX=10090 GN=Vim PE=1 SV=3			0	99.00000095	ISLPLPTFSSLNLR	Carbamidomethyl@N-term			-0.00419947	1613.909912	807.9622	1613.914063	807.9642944	2	14	1.1.1.1240.4	8.445167	404.9	388.83	8.45	0.06	247.7011
1	65.21	65.21	72.5300014	68.87999773	64.81000185	sp|P20152|VIME_MOUSE	Vimentin OS=Mus musculus OX=10090 GN=Vim PE=1 SV=3			0	91.90999866	ISLPLPTFSSLNLR	Carbamidomethyl@N-term			-0.00419947	1613.909912	807.9622	1613.914063	807.9642944	2	9	1.1.1.1239.6	8.432	404.9	311.65	8.45	0.06	216.703
1	65.21	65.21	72.5300014	68.87999773	64.81000185	sp|P20152|VIME_MOUSE	Vimentin OS=Mus musculus OX=10090 GN=Vim PE=1 SV=3			0	60.75000167	ISLPLPTFSSLNLR				0.0018393	1556.894531	779.4545	1556.892578	779.4536133	2	6	1.1.1.1246.5	8.521483	1413.04	157.98	8.42	0.08	116.7699
1	65.21	65.21	72.5300014	68.87999773	64.81000185	sp|P20152|VIME_MOUSE	Vimentin OS=Mus musculus OX=10090 GN=Vim PE=1 SV=3			0	56.25	ISLPLPTFSSLNLR				0.0018393	1556.894531	779.4545	1556.892578	779.4536133	2	6	1.1.1.1233.5	8.353	1413.04	306.44	8.42	0.08	174.1467
1	65.21	65.21	72.5300014	68.87999773	64.81000185	sp|P20152|VIME_MOUSE	Vimentin OS=Mus musculus OX=10090 GN=Vim PE=1 SV=3			0	99.00000095	KVESLQEEIAFLK			missed K-V@1	0.0029315	1532.848022	767.4313	1532.844971	767.4298096	2	13	1.1.1.1057.5	6.0965	1137.22	1048.9	6.1	0.05	888.3381
1	65.21	65.21	72.5300014	68.87999773	64.81000185	sp|P20152|VIME_MOUSE	Vimentin OS=Mus musculus OX=10090 GN=Vim PE=1 SV=3			0	65.60000181	KVESLQEEIAFLKK			missed K-V@1; missed K-K@13	0.000791218	1660.940918	416.2425	1660.939941	416.2422791	4	8	1.1.1.999.2	5.349067	843.32	803.1	5.35	0.03	854.5107
1	65.21	65.21	72.5300014	68.87999773	64.81000185	sp|P20152|VIME_MOUSE	Vimentin OS=Mus musculus OX=10090 GN=Vim PE=1 SV=3			0	99.00000095	LDIEIATYR			cleaved A-L@N-term	-0.00091596	1092.580688	547.2976	1092.581543	547.2980347	2	14	1.1.1.1035.3	5.8122	1507.23	1484.1	5.81	0.04	982.425
1	65.21	65.21	72.5300014	68.87999773	64.81000185	sp|P20152|VIME_MOUSE	Vimentin OS=Mus musculus OX=10090 GN=Vim PE=1 SV=3			0	99.00000095	LGDLYEEEMR	Oxidation(M)@9			0.00252664	1269.557251	635.7859	1269.554688	635.7846069	2	13	1.1.1.911.8	4.22765	3509.54	3458	4.23	0.04	1776.393
1	65.21	65.21	72.5300014	68.87999773	64.81000185	sp|P20152|VIME_MOUSE	Vimentin OS=Mus musculus OX=10090 GN=Vim PE=1 SV=3			0	97.79000282	LLAELEQLK			cleaved I-L@N-term	5.04E-05	1055.622681	528.8186	1055.622681	528.8186035	2	9	1.1.1.1035.2	5.811367	1751.02	851.46	5.84	0.04	526.7802
1	65.21	65.21	72.5300014	68.87999773	64.81000185	sp|P20152|VIME_MOUSE	Vimentin OS=Mus musculus OX=10090 GN=Vim PE=1 SV=3			0	17.70000011	LLEGEESR	Carbamidomethyl@N-term			0.00511358	988.4876709	495.2511	988.4825439	495.2485352	2	7	1.1.1.876.7	3.778517	362.55	326.02	3.79	0.06	261.2579
1	65.21	65.21	72.5300014	68.87999773	64.81000185	sp|P20152|VIME_MOUSE	Vimentin OS=Mus musculus OX=10090 GN=Vim PE=1 SV=3			0	97.79000282	LLQDSVDFSLADAINTEFK				0.0126424	2125.070557	709.3641	2125.057861	709.3599243	3	10	1.1.1.1222.3	8.20685	174.51	150.68	8.2	0.04	290.9392
1	65.21	65.21	72.5300014	68.87999773	64.81000185	sp|P20152|VIME_MOUSE	Vimentin OS=Mus musculus OX=10090 GN=Vim PE=1 SV=3			0	43.29999983	LPLPTFSSLNLR			cleaved S-L@N-term	-0.00207717	1356.774414	679.3945	1356.776489	679.3955688	2	7	1.1.1.1175.6	7.61655	489.52	315.13	7.65	0.06	327.5704
1	65.21	65.21	72.5300014	68.87999773	64.81000185	sp|P20152|VIME_MOUSE	Vimentin OS=Mus musculus OX=10090 GN=Vim PE=1 SV=3			0	94.92999911	LQEEMLQR	Oxidation(M)@5			-0.000950054	1061.516724	531.7656	1061.517578	531.7660522	2	9	1.1.1.815.7	2.99325	2241.43	1276.99	3.02	0.06	1036.239
1	65.21	65.21	72.5300014	68.87999773	64.81000185	sp|P20152|VIME_MOUSE	Vimentin OS=Mus musculus OX=10090 GN=Vim PE=1 SV=3			0	99.00000095	NLQEAEEWYK	Deamidated(N)@1			0.00343031	1309.58606	655.8003	1309.582642	655.798584	2	13	1.1.1.1037.6	5.8402	1603.28	1559.76	5.84	0.04	944.1007
1	65.21	65.21	72.5300014	68.87999773	64.81000185	sp|P20152|VIME_MOUSE	Vimentin OS=Mus musculus OX=10090 GN=Vim PE=1 SV=3			0	99.00000095	NLQEAEEWYK	Carbamidomethyl@N-term			-0.00247313	1365.617676	683.8161	1365.620117	683.8173218	2	12	1.1.1.984.8	5.160583	787.26	680.73	5.17	0.05	574.0485
1	65.21	65.21	72.5300014	68.87999773	64.81000185	sp|P20152|VIME_MOUSE	Vimentin OS=Mus musculus OX=10090 GN=Vim PE=1 SV=3			0	99.00000095	QDVDNASLAR	Gln->pyro-Glu@N-term			-0.00597873	1070.493286	536.2539	1070.499268	536.256897	2	10	1.1.1.881.7	3.84235	4945.95	533.92	3.96	0.05	474.3652
1	65.21	65.21	72.5300014	68.87999773	64.81000185	sp|P20152|VIME_MOUSE	Vimentin OS=Mus musculus OX=10090 GN=Vim PE=1 SV=3			0	99.00000095	QDVDNASLAR	Gln->pyro-Glu@N-term			-0.00597873	1070.493286	536.2539	1070.499268	536.256897	2	10	1.1.1.895.4	4.0185	4945.95	843.4	3.96	0.05	699.9642
1	65.21	65.21	72.5300014	68.87999773	64.81000185	sp|P20152|VIME_MOUSE	Vimentin OS=Mus musculus OX=10090 GN=Vim PE=1 SV=3			0	99.00000095	QQYESVAAK	Gln->pyro-Glu@N-term			0.0013327	1005.478088	503.7463	1005.476746	503.745636	2	14	1.1.1.857.8	3.5362	2247.22	2191.61	3.54	0.03	1575.428
1	65.21	65.21	72.5300014	68.87999773	64.81000185	sp|P20152|VIME_MOUSE	Vimentin OS=Mus musculus OX=10090 GN=Vim PE=1 SV=3			0	99.00000095	QVDQLTNDK	Gln->pyro-Glu@N-term; Deamidated(N)@7			0.00237758	1043.479492	522.747	1043.477173	522.7458496	2	11	1.1.1.893.9	3.997333	876.61	704.54	4.01	0.05	664.1882
1	65.21	65.21	72.5300014	68.87999773	64.81000185	sp|P20152|VIME_MOUSE	Vimentin OS=Mus musculus OX=10090 GN=Vim PE=1 SV=3			0	99.00000095	QVDQLTNDK	Gln->pyro-Glu@N-term; Deamidated(N)@7			0.00237758	1043.479492	522.747	1043.477173	522.7458496	2	12	1.1.1.894.7	4.008667	876.61	848.35	4.01	0.05	652.4411
1	65.21	65.21	72.5300014	68.87999773	64.81000185	sp|P20152|VIME_MOUSE	Vimentin OS=Mus musculus OX=10090 GN=Vim PE=1 SV=3			0	99.00000095	QVQSLTCEVDALK	Gln->pyro-Glu@N-term; Carbamidomethyl(C)@7; Methyl(E)@8	Methyl(E)@329		0.00198069	1486.735718	744.3751	1486.733765	744.3741455	2	16	1.1.1.1095.7	6.587966	2877.79	2759.68	6.59	0.06	1807.822
1	65.21	65.21	72.5300014	68.87999773	64.81000185	sp|P20152|VIME_MOUSE	Vimentin OS=Mus musculus OX=10090 GN=Vim PE=1 SV=3			0	99.00000095	QVQSLTCEVDALK	Gln->pyro-Glu@N-term; Carbamidomethyl(C)@7; Methyl(E)@8	Methyl(E)@329		0.00198069	1486.735718	744.3751	1486.733765	744.3741455	2	15	1.1.1.1094.11	6.5783	2877.79	2414.57	6.59	0.06	1629.142
1	65.21	65.21	72.5300014	68.87999773	64.81000185	sp|P20152|VIME_MOUSE	Vimentin OS=Mus musculus OX=10090 GN=Vim PE=1 SV=3			0	99.00000095	QVQSLTCEVDALK	Gln->pyro-Glu@N-term; Carbamidomethyl(C)@7			-0.000933715	1472.717041	737.3658	1472.71814	737.366333	2	11	1.1.1.1093.10	6.564967	630.49	570.78	6.58	0.06	479.6616
1	65.21	65.21	72.5300014	68.87999773	64.81000185	sp|P20152|VIME_MOUSE	Vimentin OS=Mus musculus OX=10090 GN=Vim PE=1 SV=3			0	99.00000095	SLPLPTFSSL			cleaved I-S@N-term; cleaved L-N@C-term	-0.00157227	1060.578857	531.2967	1060.580444	531.2974854	2	12	1.1.1.1261.3	8.686967	959.78	371.35	8.73	0.08	308.3189
1	65.21	65.21	72.5300014	68.87999773	64.81000185	sp|P20152|VIME_MOUSE	Vimentin OS=Mus musculus OX=10090 GN=Vim PE=1 SV=3			0	97.32000232	SLPLPTFSSLNLR			cleaved I-S@N-term	0.00122797	1443.809814	722.9122	1443.808594	722.9115601	2	9	1.1.1.1180.9	7.683383	4397.42	1143.28	7.73	0.08	418.6652
1	65.21	65.21	72.5300014	68.87999773	64.81000185	sp|P20152|VIME_MOUSE	Vimentin OS=Mus musculus OX=10090 GN=Vim PE=1 SV=3			0	77.10999846	SLPLPTFSSLNLR			cleaved I-S@N-term	0.00122797	1443.809814	722.9122	1443.808594	722.9115601	2	9	1.1.1.1191.4	7.813383	4397.42	595.31	7.73	0.08	181.5727
1	65.21	65.21	72.5300014	68.87999773	64.81000185	sp|P20152|VIME_MOUSE	Vimentin OS=Mus musculus OX=10090 GN=Vim PE=1 SV=3			0	99.00000095	SLYSSSPGGAYVTR				0.00216357	1443.701416	722.858	1443.699463	722.8569946	2	20	1.1.1.920.10	4.343966	4525.51	4369.55	4.35	0.03	2881.184
1	65.21	65.21	72.5300014	68.87999773	64.81000185	sp|P20152|VIME_MOUSE	Vimentin OS=Mus musculus OX=10090 GN=Vim PE=1 SV=3			0	75.27999878	SLYSSSPGGAYVTR	Acetyl@N-term; Oxidation(Y)@3	Acetyl@51; Oxidation(Y)@53		7.84E-05	1501.704834	751.8597	1501.704834	751.8597412	2	10	1.1.1.949.11	4.71395	653.36	472.31	4.69	0.04	370.5348
1	65.21	65.21	72.5300014	68.87999773	64.81000185	sp|P20152|VIME_MOUSE	Vimentin OS=Mus musculus OX=10090 GN=Vim PE=1 SV=3			0	96.56999707	SYVTTSTR				0.00259117	913.453064	457.7338	913.4505005	457.7325439	2	7	1.1.1.793.4	2.709267	1852.67	1143.77	2.73	0.05	803.4334
1	65.21	65.21	72.5300014	68.87999773	64.81000185	sp|P20152|VIME_MOUSE	Vimentin OS=Mus musculus OX=10090 GN=Vim PE=1 SV=3			0	99.00000095	VELQELNDR				0.000362841	1114.562256	558.2884	1114.56189	558.288208	2	13	1.1.1.908.9	4.18965	6446.41	3980.32	4.21	0.04	1912.702
1	65.21	65.21	72.5300014	68.87999773	64.81000185	sp|P20152|VIME_MOUSE	Vimentin OS=Mus musculus OX=10090 GN=Vim PE=1 SV=3			0	96.36999965	VELQELNDR	Deamidated(N)@7			0.00316306	1115.549072	558.7818	1115.545898	558.7802124	2	9	1.1.1.925.4	4.401633	989.56	979.1	4.41	0.04	724.6976
1	65.21	65.21	72.5300014	68.87999773	64.81000185	sp|P20152|VIME_MOUSE	Vimentin OS=Mus musculus OX=10090 GN=Vim PE=1 SV=3			0	99.00000095	VESLQEEIAFLK				0.000882477	1404.751099	703.3828	1404.75	703.3823242	2	15	1.1.1.1120.7	6.909783	2572.53	2531.01	6.9	0.05	1359.573
2	48.73	48.73	76.44000053	76.44000053	72.11999893	sp|Q6NVD9|BFSP2_MOUSE	Phakinin OS=Mus musculus OX=10090 GN=Bfsp2 PE=1 SV=1			2	99.00000095	AAEEEVSSLYK				-0.000222584	1224.587036	613.3008	1224.587402	613.3009644	2	19	1.1.1.909.9	4.20265	6263.55	4538.91	4.22	0.05	2642.364
2	48.73	48.73	76.44000053	76.44000053	72.11999893	sp|Q6NVD9|BFSP2_MOUSE	Phakinin OS=Mus musculus OX=10090 GN=Bfsp2 PE=1 SV=1			2	99.00000095	AEAGALLQAK				0.00133086	970.5460815	486.2803	970.5447388	486.2796631	2	15	1.1.1.893.6	3.994833	7103.16	4790.92	4.01	0.05	2724.359
2	48.73	48.73	76.44000053	76.44000053	72.11999893	sp|Q6NVD9|BFSP2_MOUSE	Phakinin OS=Mus musculus OX=10090 GN=Bfsp2 PE=1 SV=1			2	99.00000095	ALGISSVFLQGLR				-0.000401163	1359.787109	680.9008	1359.787476	680.901001	2	18	1.1.1.1206.3	7.999866	1796.35	1732.76	8.01	0.06	1032.092
2	48.73	48.73	76.44000053	76.44000053	72.11999893	sp|Q6NVD9|BFSP2_MOUSE	Phakinin OS=Mus musculus OX=10090 GN=Bfsp2 PE=1 SV=1			2	99.00000095	APGVYVGVAPSGGIGGLGAR				0.00289765	1753.950439	877.9825	1753.94751	877.9810181	2	17	1.1.1.1035.11	5.818867	1927.66	1306.62	5.85	0.06	810.1404
2	48.73	48.73	76.44000053	76.44000053	72.11999893	sp|Q6NVD9|BFSP2_MOUSE	Phakinin OS=Mus musculus OX=10090 GN=Bfsp2 PE=1 SV=1			2	99.00000095	ASWASSYQQVGEAVLENAR				-0.00110601	2064.985596	689.3358	2064.986572	689.3361206	3	20	1.1.1.1104.9	6.704633	2442.44	1903.69	6.72	0.06	1724.233
2	48.73	48.73	76.44000053	76.44000053	72.11999893	sp|Q6NVD9|BFSP2_MOUSE	Phakinin OS=Mus musculus OX=10090 GN=Bfsp2 PE=1 SV=1			2	99.00000095	DVASYHALLDREENN			missed R-E@11	0.0025745	1744.804321	582.6087	1744.801636	582.6078491	3	12	1.1.1.947.10	4.68695	1240.92	1218.44	4.69	0.04	1238.049
2	48.73	48.73	76.44000053	76.44000053	72.11999893	sp|Q6NVD9|BFSP2_MOUSE	Phakinin OS=Mus musculus OX=10090 GN=Bfsp2 PE=1 SV=1			2	99.00000095	GTHSPSSLDSPPASR				0.00357944	1494.709839	499.2439	1494.706299	499.2427063	3	11	1.1.1.792.6	2.698433	1326.41	405.56	2.73	0.05	707.1594
2	48.73	48.73	76.44000053	76.44000053	72.11999893	sp|Q6NVD9|BFSP2_MOUSE	Phakinin OS=Mus musculus OX=10090 GN=Bfsp2 PE=1 SV=1			2	99.00000095	LAAALSVELHDTSR				-0.00475004	1481.778931	494.9336	1481.783813	494.9352112	3	13	1.1.1.954.4	4.772284	859.04	732.58	4.76	0.05	782.0093
2	48.73	48.73	76.44000053	76.44000053	72.11999893	sp|Q6NVD9|BFSP2_MOUSE	Phakinin OS=Mus musculus OX=10090 GN=Bfsp2 PE=1 SV=1			2	99.00000095	LEAELAEIR				0.000536819	1042.566528	522.2905	1042.565918	522.2902222	2	14	1.1.1.970.6	4.979434	8474.79	3386.96	5.01	0.05	1313.154
2	48.73	48.73	76.44000053	76.44000053	72.11999893	sp|Q6NVD9|BFSP2_MOUSE	Phakinin OS=Mus musculus OX=10090 GN=Bfsp2 PE=1 SV=1			2	99.00000095	LLLQMETIQAGADDFK	Oxidation(M)@5			-0.00255227	1807.900024	904.9573	1807.902588	904.9585571	2	17	1.1.1.1044.10	5.93335	969.51	962.83	5.92	0.05	514.2885
2	48.73	48.73	76.44000053	76.44000053	72.11999893	sp|Q6NVD9|BFSP2_MOUSE	Phakinin OS=Mus musculus OX=10090 GN=Bfsp2 PE=1 SV=1			2	99.00000095	LLLQMETIQAGADDFKER	Oxidation(M)@5		missed K-E@16	-0.00148433	2093.044922	698.6889	2093.046387	698.6893921	3	22	1.1.1.998.9	5.342233	3110.01	3073.05	5.35	0.05	1789.535
2	48.73	48.73	76.44000053	76.44000053	72.11999893	sp|Q6NVD9|BFSP2_MOUSE	Phakinin OS=Mus musculus OX=10090 GN=Bfsp2 PE=1 SV=1			2	99.00000095	QLAGSELEQADVPMGTGLDDVLETIR	Gln->pyro-Glu@N-term; Oxidation(M)@14			0.00154053	2755.32373	919.4485	2755.322266	919.447998	3	21	1.1.1.1246.6	8.52315	1326.58	1009.17	8.55	0.08	617.5997
2	48.73	48.73	76.44000053	76.44000053	72.11999893	sp|Q6NVD9|BFSP2_MOUSE	Phakinin OS=Mus musculus OX=10090 GN=Bfsp2 PE=1 SV=1			2	99.00000095	QQTEVVHVSQTQEEK	Gln->pyro-Glu@N-term			0.00496256	1751.837646	876.9261	1751.832642	876.923584	2	23	1.1.1.860.5	3.5767	3093.6	2896.25	3.58	0.04	1534.489
2	48.73	48.73	76.44000053	76.44000053	72.11999893	sp|Q6NVD9|BFSP2_MOUSE	Phakinin OS=Mus musculus OX=10090 GN=Bfsp2 PE=1 SV=1			2	99.00000095	QVQSLQAETESLR	Gln->pyro-Glu@N-term			-0.000116808	1470.731323	736.3729	1470.731445	736.3729858	2	19	1.1.1.1027.8	5.7147	6817.3	3744.66	5.68	0.04	1929.436
2	48.73	48.73	76.44000053	76.44000053	72.11999893	sp|Q6NVD9|BFSP2_MOUSE	Phakinin OS=Mus musculus OX=10090 GN=Bfsp2 PE=1 SV=1			2	99.00000095	SSGGWDALR				-0.00138003	947.4447021	474.7296	947.446106	474.7303162	2	12	1.1.1.938.4	4.566967	3199.74	1814.72	4.59	0.04	1182.153
2	48.73	48.73	76.44000053	76.44000053	72.11999893	sp|Q6NVD9|BFSP2_MOUSE	Phakinin OS=Mus musculus OX=10090 GN=Bfsp2 PE=1 SV=1			2	99.00000095	SSGLANVPAPGPER				0.00291412	1350.692017	676.3533	1350.689209	676.3518677	2	15	1.1.1.904.11	4.139983	6224.61	4324.45	4.16	0.04	2477.274
2	48.73	48.73	76.44000053	76.44000053	72.11999893	sp|Q6NVD9|BFSP2_MOUSE	Phakinin OS=Mus musculus OX=10090 GN=Bfsp2 PE=1 SV=1			2	99.00000095	TSAVGSLVR				-0.000320458	888.5025024	445.2585	888.5028687	445.258728	2	12	1.1.1.894.2	4.0045	4177.38	3373.35	4.02	0.04	2461.435
2	48.73	48.73	76.44000053	76.44000053	72.11999893	sp|Q6NVD9|BFSP2_MOUSE	Phakinin OS=Mus musculus OX=10090 GN=Bfsp2 PE=1 SV=1			2	99.00000095	VHALEQVSQELETQLR				0.0055148	1878.985596	627.3358	1878.97998	627.3339233	3	22	1.1.1.1032.7	5.777534	5632.7	4072.97	5.8	0.05	2962.949
2	48.73	48.73	76.44000053	76.44000053	72.11999893	sp|Q6NVD9|BFSP2_MOUSE	Phakinin OS=Mus musculus OX=10090 GN=Bfsp2 PE=1 SV=1			2	99.00000095	VIDEANLTK				-0.000839985	1001.538452	501.7765	1001.539307	501.776947	2	10	1.1.1.867.4	3.660533	3350	2848.59	3.67	0.04	1435.272
2	48.73	48.73	76.44000053	76.44000053	72.11999893	sp|Q6NVD9|BFSP2_MOUSE	Phakinin OS=Mus musculus OX=10090 GN=Bfsp2 PE=1 SV=1			2	99.00000095	YENEQPFR				0.00319037	1081.486084	541.7503	1081.48291	541.7487183	2	10	1.1.1.863.3	3.6102	677.46	612.37	3.63	0.04	315.2522
2	48.73	48.73	76.44000053	76.44000053	72.11999893	sp|Q6NVD9|BFSP2_MOUSE	Phakinin OS=Mus musculus OX=10090 GN=Bfsp2 PE=1 SV=1			1.853872061	99.00000095	DVASYHALLDR				0.00013609	1258.630615	630.3226	1258.630615	630.3225708	2	10	1.1.1.955.7	4.7876	910.01	868.8	4.78	0.04	788.7048
2	48.73	48.73	76.44000053	76.44000053	72.11999893	sp|Q6NVD9|BFSP2_MOUSE	Phakinin OS=Mus musculus OX=10090 GN=Bfsp2 PE=1 SV=1			1.769550562	99.00000095	TDLEHQIESLK				-0.00437466	1311.66272	438.2282	1311.666992	438.2296143	3	10	1.1.1.966.3	4.9256	1668.11	1518.3	4.93	0.04	1212.559
2	48.73	48.73	76.44000053	76.44000053	72.11999893	sp|Q6NVD9|BFSP2_MOUSE	Phakinin OS=Mus musculus OX=10090 GN=Bfsp2 PE=1 SV=1			1.387216091	96.5200007	SYEEDVK				0.00451035	868.3860474	435.2003	868.3814087	435.197998	2	8	1.1.1.792.3	2.695933	1377.29	1109.27	2.71	0.04	1531.358
2	48.73	48.73	76.44000053	76.44000053	72.11999893	sp|Q6NVD9|BFSP2_MOUSE	Phakinin OS=Mus musculus OX=10090 GN=Bfsp2 PE=1 SV=1			1.036212087	99.00000095	EELGFLSR	Glu->pyro-Glu@N-term			0.0042042	931.4806519	466.7476	931.4763184	466.7454529	2	9	1.1.1.1117.3	6.86695	244.45	232.1	6.86	0.05	183.7598
2	48.73	48.73	76.44000053	76.44000053	72.11999893	sp|Q6NVD9|BFSP2_MOUSE	Phakinin OS=Mus musculus OX=10090 GN=Bfsp2 PE=1 SV=1			0.793174088	86.19999886	YENEQPFRK			missed R-K@8	-0.00115078	1209.57666	605.7956	1209.577881	605.7962036	2	7	1.1.1.802.10	2.82925	536.02	511.25	2.83	0.04	365.1884
2	48.73	48.73	76.44000053	76.44000053	72.11999893	sp|Q6NVD9|BFSP2_MOUSE	Phakinin OS=Mus musculus OX=10090 GN=Bfsp2 PE=1 SV=1			0.500312924	99.00000095	GVYVGVAPSGGIGGLGAR			cleaved P-G@N-term	0.00596615	1585.863647	793.9391	1585.857666	793.9360962	2	19	1.1.1.1023.7	5.664533	2096.83	1979.14	5.66	0.05	1590.249
2	48.73	48.73	76.44000053	76.44000053	72.11999893	sp|Q6NVD9|BFSP2_MOUSE	Phakinin OS=Mus musculus OX=10090 GN=Bfsp2 PE=1 SV=1			0.46092388	99.00000095	ALGISSVFLQ			cleaved Q-G@C-term	0.00089357	1033.581665	517.7981	1033.580811	517.7976685	2	13	1.1.1.1216.3	8.130016	1188.94	816.4	8.15	0.08	388.3532
2	48.73	48.73	76.44000053	76.44000053	72.11999893	sp|Q6NVD9|BFSP2_MOUSE	Phakinin OS=Mus musculus OX=10090 GN=Bfsp2 PE=1 SV=1			0.341988623	99.00000095	GISSVFLQGLR			cleaved L-G@N-term	0.000686506	1175.667114	588.8408	1175.66626	588.8403931	2	13	1.1.1.1114.2	6.827617	1805.5	1566.73	6.84	0.05	967.8848
2	48.73	48.73	76.44000053	76.44000053	72.11999893	sp|Q6NVD9|BFSP2_MOUSE	Phakinin OS=Mus musculus OX=10090 GN=Bfsp2 PE=1 SV=1			0.256490231	99.00000095	ELQNLGAVVGR			cleaved M-E@N-term	-0.000577438	1154.640259	578.3274	1154.640747	578.3276367	2	12	1.1.1.968.6	4.9541	653.08	617.41	4.96	0.05	546.6169
2	48.73	48.73	76.44000053	76.44000053	72.11999893	sp|Q6NVD9|BFSP2_MOUSE	Phakinin OS=Mus musculus OX=10090 GN=Bfsp2 PE=1 SV=1			0.163675889	99.00000095	LGISSVFLQGLR			cleaved A-L@N-term	0.000539361	1288.750854	645.3827	1288.750366	645.3824463	2	12	1.1.1.1196.3	7.875367	395.41	261.62	7.92	0.05	296.9954
2	48.73	48.73	76.44000053	76.44000053	72.11999893	sp|Q6NVD9|BFSP2_MOUSE	Phakinin OS=Mus musculus OX=10090 GN=Bfsp2 PE=1 SV=1			0.093126476	53.35999727	VAADLPSGTNSSMPVQR	Deamidated(N)@10; Oxidation(M)@13			0.00593263	1745.831421	873.923	1745.825439	873.9199829	2	9	1.1.1.865.8	3.64085	398.4	79.21	3.75	0.05	255.6128
2	48.73	48.73	76.44000053	76.44000053	72.11999893	sp|Q6NVD9|BFSP2_MOUSE	Phakinin OS=Mus musculus OX=10090 GN=Bfsp2 PE=1 SV=1			0.053056736	98.26999903	GTGLDDVLETIR			cleaved M-G@N-term	0.00715476	1287.674316	644.8444	1287.666992	644.8408203	2	10	1.1.1.1101.6	6.663967	295.45	276.24	6.67	0.05	310.7248
2	48.73	48.73	76.44000053	76.44000053	72.11999893	sp|Q6NVD9|BFSP2_MOUSE	Phakinin OS=Mus musculus OX=10090 GN=Bfsp2 PE=1 SV=1			0.016824922	99.00000095	SGGWDALR			cleaved S-S@N-term	0.000504906	860.4146729	431.2146	860.4140625	431.2142944	2	10	1.1.1.943.2	4.62895	635.68	597.4	4.64	0.05	710.3073
2	48.73	48.73	76.44000053	76.44000053	72.11999893	sp|Q6NVD9|BFSP2_MOUSE	Phakinin OS=Mus musculus OX=10090 GN=Bfsp2 PE=1 SV=1			0.002176917	74.37000275	SWASSYQQVGEAVLENAR			cleaved A-S@N-term	0.00566876	1993.955078	997.9848	1993.949341	997.9819336	2	10	1.1.1.1105.11	6.719783	839.85	678.18	6.74	0.05	370.5348
2	48.73	48.73	76.44000053	76.44000053	72.11999893	sp|Q6NVD9|BFSP2_MOUSE	Phakinin OS=Mus musculus OX=10090 GN=Bfsp2 PE=1 SV=1			0.000434506	54.44999933	EAGALLQAK			cleaved A-E@N-term	-0.00190647	899.5056763	450.7601	899.5076294	450.7610779	2	7	1.1.1.877.5	3.78935	423.89	390.4	3.8	0.05	336.7574
2	48.73	48.73	76.44000053	76.44000053	72.11999893	sp|Q6NVD9|BFSP2_MOUSE	Phakinin OS=Mus musculus OX=10090 GN=Bfsp2 PE=1 SV=1			0	99.00000095	AAEEEVSSLYK				-0.000222584	1224.587036	613.3008	1224.587402	613.3009644	2	19	1.1.1.910.8	4.214483	6263.55	5864.31	4.22	0.05	3299.923
2	48.73	48.73	76.44000053	76.44000053	72.11999893	sp|Q6NVD9|BFSP2_MOUSE	Phakinin OS=Mus musculus OX=10090 GN=Bfsp2 PE=1 SV=1			0	99.00000095	AEAGALLQAK				0.00133086	970.5460815	486.2803	970.5447388	486.2796631	2	17	1.1.1.894.3	4.005333	7103.16	6419.13	4.01	0.05	4172.739
2	48.73	48.73	76.44000053	76.44000053	72.11999893	sp|Q6NVD9|BFSP2_MOUSE	Phakinin OS=Mus musculus OX=10090 GN=Bfsp2 PE=1 SV=1			0	99.00000095	ALGISSVFLQ			cleaved Q-G@C-term	0.00089357	1033.581665	517.7981	1033.580811	517.7976685	2	13	1.1.1.1217.2	8.140183	1188.94	1062.73	8.15	0.08	523.6323
2	48.73	48.73	76.44000053	76.44000053	72.11999893	sp|Q6NVD9|BFSP2_MOUSE	Phakinin OS=Mus musculus OX=10090 GN=Bfsp2 PE=1 SV=1			0	43.29999983	ALGISSVFLQ			cleaved Q-G@C-term	0.00089357	1033.581665	517.7981	1033.580811	517.7976685	2	7	1.1.1.1224.2	8.230683	1188.94	148.13	8.15	0.08	173.4471
2	48.73	48.73	76.44000053	76.44000053	72.11999893	sp|Q6NVD9|BFSP2_MOUSE	Phakinin OS=Mus musculus OX=10090 GN=Bfsp2 PE=1 SV=1			0	99.00000095	ALGISSVFLQGLR				-0.000401163	1359.787109	680.9008	1359.787476	680.901001	2	14	1.1.1.1205.7	7.990033	1796.35	1444.9	8.01	0.06	872.5486
2	48.73	48.73	76.44000053	76.44000053	72.11999893	sp|Q6NVD9|BFSP2_MOUSE	Phakinin OS=Mus musculus OX=10090 GN=Bfsp2 PE=1 SV=1			0	99.00000095	ALGISSVFLQGLR	Carbamidomethyl@N-term			-0.00303043	1416.805908	709.4102	1416.808838	709.4117432	2	12	1.1.1.1206.5	8.001534	290.79	268.19	8.02	0.08	258.2599
2	48.73	48.73	76.44000053	76.44000053	72.11999893	sp|Q6NVD9|BFSP2_MOUSE	Phakinin OS=Mus musculus OX=10090 GN=Bfsp2 PE=1 SV=1			0	99.00000095	ALGISSVFLQGLR	Carbamidomethyl@N-term			-0.00303043	1416.805908	709.4102	1416.808838	709.4117432	2	10	1.1.1.1207.4	8.0132	290.79	289.04	8.02	0.08	264.5058
2	48.73	48.73	76.44000053	76.44000053	72.11999893	sp|Q6NVD9|BFSP2_MOUSE	Phakinin OS=Mus musculus OX=10090 GN=Bfsp2 PE=1 SV=1			0	99.00000095	APGVYVGVAPSGGIGGLGAR				0.00289765	1753.950439	877.9825	1753.94751	877.9810181	2	15	1.1.1.1036.10	5.831033	1927.66	1664.99	5.85	0.06	1317.301
2	48.73	48.73	76.44000053	76.44000053	72.11999893	sp|Q6NVD9|BFSP2_MOUSE	Phakinin OS=Mus musculus OX=10090 GN=Bfsp2 PE=1 SV=1			0	99.00000095	ASWASSYQQVGEAVLENAR				-0.00110601	2064.985596	689.3358	2064.986572	689.3361206	3	21	1.1.1.1105.9	6.718133	2442.44	2366.2	6.72	0.06	1898.512
2	48.73	48.73	76.44000053	76.44000053	72.11999893	sp|Q6NVD9|BFSP2_MOUSE	Phakinin OS=Mus musculus OX=10090 GN=Bfsp2 PE=1 SV=1			0	98.18000197	ASWASSYQQVGEAVLENAR	Carbamidomethyl@N-term			0.0107914	2122.019043	708.3469	2122.008057	708.3432617	3	11	1.1.1.1107.6	6.741117	260.61	256.36	6.75	0.04	411.4574
2	48.73	48.73	76.44000053	76.44000053	72.11999893	sp|Q6NVD9|BFSP2_MOUSE	Phakinin OS=Mus musculus OX=10090 GN=Bfsp2 PE=1 SV=1			0	98.26999903	EELGFLSR				0.00139329	949.4882813	475.7514	949.4868774	475.7507324	2	9	1.1.1.1010.3	5.492383	1863.48	1523.2	5.5	0.05	1066.907
2	48.73	48.73	76.44000053	76.44000053	72.11999893	sp|Q6NVD9|BFSP2_MOUSE	Phakinin OS=Mus musculus OX=10090 GN=Bfsp2 PE=1 SV=1			0	75.3099978	EELGFLSR				0.00139329	949.4882813	475.7514	949.4868774	475.7507324	2	8	1.1.1.1011.4	5.505717	1863.48	1848.96	5.5	0.05	1283.773
2	48.73	48.73	76.44000053	76.44000053	72.11999893	sp|Q6NVD9|BFSP2_MOUSE	Phakinin OS=Mus musculus OX=10090 GN=Bfsp2 PE=1 SV=1			0	99.00000095	GISSVFLQGLR			cleaved L-G@N-term	0.000686506	1175.667114	588.8408	1175.66626	588.8403931	2	12	1.1.1.1113.2	6.81445	1805.5	1118.55	6.84	0.05	683.6751
2	48.73	48.73	76.44000053	76.44000053	72.11999893	sp|Q6NVD9|BFSP2_MOUSE	Phakinin OS=Mus musculus OX=10090 GN=Bfsp2 PE=1 SV=1			0	43.29999983	GISSVFLQGLR	Carbamidomethyl@N-term		cleaved L-G@N-term	-0.000487644	1232.687256	617.3509	1232.687744	617.3511353	2	7	1.1.1.1116.4	6.85495	283.66	270.9	6.86	0.05	347.4002
2	48.73	48.73	76.44000053	76.44000053	72.11999893	sp|Q6NVD9|BFSP2_MOUSE	Phakinin OS=Mus musculus OX=10090 GN=Bfsp2 PE=1 SV=1			0	65.60000181	GTHSPSSLDSPPASR				0.00405525	1494.710327	748.3624	1494.706299	748.3604126	2	7	1.1.1.795.11	2.7406	459.61	412.21	2.73	0.06	299.1825
2	48.73	48.73	76.44000053	76.44000053	72.11999893	sp|Q6NVD9|BFSP2_MOUSE	Phakinin OS=Mus musculus OX=10090 GN=Bfsp2 PE=1 SV=1			0	99.00000095	GVYVGVAPSGGIGGLGAR			cleaved P-G@N-term	0.00596615	1585.863647	793.9391	1585.857666	793.9360962	2	16	1.1.1.1024.11	5.6792	2096.83	1672.21	5.66	0.05	1296.465
2	48.73	48.73	76.44000053	76.44000053	72.11999893	sp|Q6NVD9|BFSP2_MOUSE	Phakinin OS=Mus musculus OX=10090 GN=Bfsp2 PE=1 SV=1			0	99.00000095	LEAELAEIR				0.000536819	1042.566528	522.2905	1042.565918	522.2902222	2	15	1.1.1.971.4	4.990433	8474.79	5999.66	5.01	0.05	2937.866
2	48.73	48.73	76.44000053	76.44000053	72.11999893	sp|Q6NVD9|BFSP2_MOUSE	Phakinin OS=Mus musculus OX=10090 GN=Bfsp2 PE=1 SV=1			0	97.25999832	LEAELAEIR	Carbamidomethyl@N-term			-0.00155473	1099.585815	550.8002	1099.58728	550.8009644	2	10	1.1.1.978.5	5.081417	557.76	426.29	5.11	0.06	511.9901
2	48.73	48.73	76.44000053	76.44000053	72.11999893	sp|Q6NVD9|BFSP2_MOUSE	Phakinin OS=Mus musculus OX=10090 GN=Bfsp2 PE=1 SV=1			0	91.25000238	LEAELAEIR	Carbamidomethyl@N-term			-0.00155473	1099.585815	550.8002	1099.58728	550.8009644	2	11	1.1.1.981.5	5.11975	557.76	528.2	5.11	0.06	536.024
2	48.73	48.73	76.44000053	76.44000053	72.11999893	sp|Q6NVD9|BFSP2_MOUSE	Phakinin OS=Mus musculus OX=10090 GN=Bfsp2 PE=1 SV=1			0	99.00000095	LGISSVFLQGLR			cleaved A-L@N-term	0.000539361	1288.750854	645.3827	1288.750366	645.3824463	2	13	1.1.1.1198.3	7.898867	395.41	345.15	7.92	0.05	324.9457
2	48.73	48.73	76.44000053	76.44000053	72.11999893	sp|Q6NVD9|BFSP2_MOUSE	Phakinin OS=Mus musculus OX=10090 GN=Bfsp2 PE=1 SV=1			0	99.00000095	LLLQMETIQAGADDFK	Oxidation(M)@5			-0.00255227	1807.900024	904.9573	1807.902588	904.9585571	2	13	1.1.1.1043.11	5.921183	969.51	935.15	5.92	0.05	596.1337
2	48.73	48.73	76.44000053	76.44000053	72.11999893	sp|Q6NVD9|BFSP2_MOUSE	Phakinin OS=Mus musculus OX=10090 GN=Bfsp2 PE=1 SV=1			0	99.00000095	QLAGSELEQADVPMGTGLDDVLETIR	Gln->pyro-Glu@N-term; Oxidation(M)@14			0.00154053	2755.32373	919.4485	2755.322266	919.447998	3	22	1.1.1.1245.4	8.50965	1326.58	604.75	8.55	0.08	345.2505
2	48.73	48.73	76.44000053	76.44000053	72.11999893	sp|Q6NVD9|BFSP2_MOUSE	Phakinin OS=Mus musculus OX=10090 GN=Bfsp2 PE=1 SV=1			0	99.00000095	QLAGSELEQADVPMGTGLDDVLETIR	Gln->pyro-Glu@N-term; Deamidated(Q)@9; Oxidation(D)@11; Oxidation(M)@14	Oxidation(D)@262		0.051801	2772.352783	925.1249	2772.301025	925.107666	3	20	1.1.1.1247.2	8.535983	492.21	445.59	8.55	0.08	315.1017
2	48.73	48.73	76.44000053	76.44000053	72.11999893	sp|Q6NVD9|BFSP2_MOUSE	Phakinin OS=Mus musculus OX=10090 GN=Bfsp2 PE=1 SV=1			0	99.00000095	QLAGSELEQADVPMGTGLDDVLETIR	Gln->pyro-Glu@N-term; Deamidated(Q)@9; Oxidation(D)@11; Oxidation(M)@14	Oxidation(D)@262		0.051801	2772.352783	925.1249	2772.301025	925.107666	3	19	1.1.1.1248.5	8.548483	492.21	484.55	8.55	0.08	369.397
2	48.73	48.73	76.44000053	76.44000053	72.11999893	sp|Q6NVD9|BFSP2_MOUSE	Phakinin OS=Mus musculus OX=10090 GN=Bfsp2 PE=1 SV=1			0	99.00000095	QLAGSELEQADVPMGTGLDDVLETIR	Gln->pyro-Glu@N-term; Carbamidomethyl(E)@8			0.0053032	2796.354248	933.1253	2796.348633	933.1235352	3	15	1.1.1.1193.3	7.841033	158.671	158.671			368.5286
2	48.73	48.73	76.44000053	76.44000053	72.11999893	sp|Q6NVD9|BFSP2_MOUSE	Phakinin OS=Mus musculus OX=10090 GN=Bfsp2 PE=1 SV=1			0	60.75000167	QLAGSELEQADVPMGTGLDDVLETIR	Gln->pyro-Glu@N-term; Carbamidomethyl(D)@11			0.0053032	2796.354248	933.1253	2796.348633	933.1235352	3	16	1.1.1.1193.3	7.841033	158.671	158.671			368.5286
2	48.73	48.73	76.44000053	76.44000053	72.11999893	sp|Q6NVD9|BFSP2_MOUSE	Phakinin OS=Mus musculus OX=10090 GN=Bfsp2 PE=1 SV=1			0	43.29999983	QLAGSELEQADVPMGTGLDDVLETIR	Gln->pyro-Glu@N-term; Carbamidomethyl(T)@16			0.0053032	2796.354248	933.1253	2796.348633	933.1235352	3	15	1.1.1.1193.3	7.841033	158.671	158.671			368.5286
2	48.73	48.73	76.44000053	76.44000053	72.11999893	sp|Q6NVD9|BFSP2_MOUSE	Phakinin OS=Mus musculus OX=10090 GN=Bfsp2 PE=1 SV=1			0	36.75000072	QLAGSELEQADVPMGTGLDDVLETIR	Deamidated(Q)@1; Oxidation(P)@13; Oxidation(M)@14	Oxidation(P)@264		0.047301501	2789.375244	930.799	2789.327637	930.7831421	3	10	1.1.1.1249.3	8.56165	126.94	124.35	8.56	0.06	197.0933
2	48.73	48.73	76.44000053	76.44000053	72.11999893	sp|Q6NVD9|BFSP2_MOUSE	Phakinin OS=Mus musculus OX=10090 GN=Bfsp2 PE=1 SV=1			0	36.75000072	QLAGSELEQADVPMGTGLDDVLETIR	Deamidated(Q)@9; Oxidation(P)@13; Oxidation(M)@14	Oxidation(P)@264		0.047301501	2789.375244	930.799	2789.327637	930.7831421	3	10	1.1.1.1249.3	8.56165	126.94	124.35	8.56	0.06	197.0933
2	48.73	48.73	76.44000053	76.44000053	72.11999893	sp|Q6NVD9|BFSP2_MOUSE	Phakinin OS=Mus musculus OX=10090 GN=Bfsp2 PE=1 SV=1			0	28.61000001	QLAGSELEQADVPMGTGLDDVLETIR	Gln->pyro-Glu@N-term; Carbamidomethyl(D)@11			-0.0153877	2796.333496	933.1184	2796.348633	933.1235352	3	9	1.1.1.1195.6	7.8662	173.9882	173.9882			316.951
2	48.73	48.73	76.44000053	76.44000053	72.11999893	sp|Q6NVD9|BFSP2_MOUSE	Phakinin OS=Mus musculus OX=10090 GN=Bfsp2 PE=1 SV=1			0	28.61000001	QLAGSELEQADVPMGTGLDDVLETIR	Gln->pyro-Glu@N-term; Deamidated(Q)@9; Oxidation(P)@13; Oxidation(M)@14	Oxidation(P)@264		0.051801	2772.352783	925.1249	2772.301025	925.107666	3	20	1.1.1.1247.2	8.535983	492.21	445.59	8.55	0.08	315.1017
2	48.73	48.73	76.44000053	76.44000053	72.11999893	sp|Q6NVD9|BFSP2_MOUSE	Phakinin OS=Mus musculus OX=10090 GN=Bfsp2 PE=1 SV=1			0	26.84000134	QLAGSELEQADVPMGTGLDDVLETIR	Deamidated(Q)@1; Dioxidation(M)@14	Dioxidation(M)@265		0.047301501	2789.375244	930.799	2789.327637	930.7831421	3	10	1.1.1.1249.3	8.56165	126.94	124.35	8.56	0.06	197.0933
2	48.73	48.73	76.44000053	76.44000053	72.11999893	sp|Q6NVD9|BFSP2_MOUSE	Phakinin OS=Mus musculus OX=10090 GN=Bfsp2 PE=1 SV=1			0	26.84000134	QLAGSELEQADVPMGTGLDDVLETIR	Deamidated(Q)@9; Dioxidation(M)@14	Dioxidation(M)@265		0.047301501	2789.375244	930.799	2789.327637	930.7831421	3	10	1.1.1.1249.3	8.56165	126.94	124.35	8.56	0.06	197.0933
2	48.73	48.73	76.44000053	76.44000053	72.11999893	sp|Q6NVD9|BFSP2_MOUSE	Phakinin OS=Mus musculus OX=10090 GN=Bfsp2 PE=1 SV=1			0	22.57999927	QLAGSELEQADVPMGTGLDDVLETIR	Gln->pyro-Glu@N-term; Carbamidomethyl(T)@16			-0.0153877	2796.333496	933.1184	2796.348633	933.1235352	3	9	1.1.1.1195.6	7.8662	173.9882	173.9882			316.951
2	48.73	48.73	76.44000053	76.44000053	72.11999893	sp|Q6NVD9|BFSP2_MOUSE	Phakinin OS=Mus musculus OX=10090 GN=Bfsp2 PE=1 SV=1			0	99.00000095	QVQSLQAETESLR				-0.00162963	1487.756226	744.8854	1487.757935	744.8862915	2	10	1.1.1.1024.9	5.677533	1508.01	1402.14	5.68	0.04	1275.379
2	48.73	48.73	76.44000053	76.44000053	72.11999893	sp|Q6NVD9|BFSP2_MOUSE	Phakinin OS=Mus musculus OX=10090 GN=Bfsp2 PE=1 SV=1			0	99.00000095	SSGGWDALR				-0.00138003	947.4447021	474.7296	947.446106	474.7303162	2	13	1.1.1.939.3	4.578633	3199.74	2840.04	4.59	0.04	1897.662
2	48.73	48.73	76.44000053	76.44000053	72.11999893	sp|Q6NVD9|BFSP2_MOUSE	Phakinin OS=Mus musculus OX=10090 GN=Bfsp2 PE=1 SV=1			0	99.00000095	SSGLANVPAPGPER				0.00291412	1350.692017	676.3533	1350.689209	676.3518677	2	17	1.1.1.905.11	4.15315	6224.61	5932.76	4.16	0.04	3705.752
2	48.73	48.73	76.44000053	76.44000053	72.11999893	sp|Q6NVD9|BFSP2_MOUSE	Phakinin OS=Mus musculus OX=10090 GN=Bfsp2 PE=1 SV=1			0	96.36999965	SYEEDVK				0.00451035	868.3860474	435.2003	868.3814087	435.197998	2	8	1.1.1.793.2	2.7076	1377.29	1334.6	2.71	0.04	1186.638
2	48.73	48.73	76.44000053	76.44000053	72.11999893	sp|Q6NVD9|BFSP2_MOUSE	Phakinin OS=Mus musculus OX=10090 GN=Bfsp2 PE=1 SV=1			0	86.36999726	TDLEHQIESLK				-0.00437466	1311.66272	438.2282	1311.666992	438.2296143	3	8	1.1.1.965.4	4.913434	1668.11	1119.54	4.93	0.04	1008.548
2	48.73	48.73	76.44000053	76.44000053	72.11999893	sp|Q6NVD9|BFSP2_MOUSE	Phakinin OS=Mus musculus OX=10090 GN=Bfsp2 PE=1 SV=1			0	99.00000095	TSAVGSLVR				-0.000320458	888.5025024	445.2585	888.5028687	445.258728	2	10	1.1.1.893.4	3.993167	4177.38	2079.31	4.02	0.04	1064.72
2	48.73	48.73	76.44000053	76.44000053	72.11999893	sp|Q6NVD9|BFSP2_MOUSE	Phakinin OS=Mus musculus OX=10090 GN=Bfsp2 PE=1 SV=1			0	46.47000134	VAADLPSGTNSSMPVQR	Deamidated(N)@10; Oxidation(M)@13			0.00593263	1745.831421	873.923	1745.825439	873.9199829	2	8	1.1.1.866.8	3.651683	398.4	111.15	3.75	0.05	281.6747
2	48.73	48.73	76.44000053	76.44000053	72.11999893	sp|Q6NVD9|BFSP2_MOUSE	Phakinin OS=Mus musculus OX=10090 GN=Bfsp2 PE=1 SV=1			0	42.19000041	VAADLPSGTNSSMPVQR	Oxidation(M)@13			-0.00220871	1744.839478	582.6204	1744.841431	582.6210938	3	6	1.1.1.873.9	3.741683	415.74	12.3	3.66	0.05	286.5908
2	48.73	48.73	76.44000053	76.44000053	72.11999893	sp|Q6NVD9|BFSP2_MOUSE	Phakinin OS=Mus musculus OX=10090 GN=Bfsp2 PE=1 SV=1			0	99.00000095	VHALEQVSQELETQLR				0.0055148	1878.985596	627.3358	1878.97998	627.3339233	3	20	1.1.1.1033.7	5.790033	5632.7	5268.3	5.8	0.05	3274.391
2	48.73	48.73	76.44000053	76.44000053	72.11999893	sp|Q6NVD9|BFSP2_MOUSE	Phakinin OS=Mus musculus OX=10090 GN=Bfsp2 PE=1 SV=1			0	94.34000254	VIDEANLTK				-0.000839985	1001.538452	501.7765	1001.539307	501.776947	2	7	1.1.1.866.4	3.647533	3350	1692.9	3.67	0.04	665.837
2	48.73	48.73	76.44000053	76.44000053	72.11999893	sp|Q6NVD9|BFSP2_MOUSE	Phakinin OS=Mus musculus OX=10090 GN=Bfsp2 PE=1 SV=1			0	99.00000095	YENEQPFR				0.00319037	1081.486084	541.7503	1081.48291	541.7487183	2	9	1.1.1.864.9	3.6262	677.46	663.9	3.63	0.04	327.2521
2	48.73	48.73	76.44000053	76.44000053	72.11999893	sp|Q6NVD9|BFSP2_MOUSE	Phakinin OS=Mus musculus OX=10090 GN=Bfsp2 PE=1 SV=1			0	50.09999871	YENEQPFRK			missed R-K@8	0.00243272	1209.580322	404.2007	1209.577881	404.1998901	3	6	1.1.1.803.2	2.835433	1053.85	948.8	2.85	0.05	875.8464
3	41.83	41.83	12.65999973	11.28999963	7.806999981	sp|P16546|SPTN1_MOUSE	Spectrin alpha chain, non-erythrocytic 1 OS=Mus musculus OX=10090 GN=Sptan1 PE=1 SV=4			2	99.00000095	ADVVESWIGEK				-0.00399845	1231.604492	616.8095	1231.608521	616.8115234	2	12	1.1.1.1022.7	5.650367	309.3993	309.3993			606.5767
3	41.83	41.83	12.65999973	11.28999963	7.806999981	sp|P16546|SPTN1_MOUSE	Spectrin alpha chain, non-erythrocytic 1 OS=Mus musculus OX=10090 GN=Sptan1 PE=1 SV=4			2	99.00000095	DLASVQALLR				-0.00207025	1084.62207	543.3183	1084.624023	543.3193359	2	13	1.1.1.1106.5	6.727633	1029.55	823.35	6.75	0.05	643.6519
3	41.83	41.83	12.65999973	11.28999963	7.806999981	sp|P16546|SPTN1_MOUSE	Spectrin alpha chain, non-erythrocytic 1 OS=Mus musculus OX=10090 GN=Sptan1 PE=1 SV=4			2	99.00000095	DLSSVQTLLTK				0.000893104	1203.672119	602.8433	1203.671021	602.8428345	2	16	1.1.1.1065.6	6.199667	1377.34	1339.2	6.21	0.05	915.0702
3	41.83	41.83	12.65999973	11.28999963	7.806999981	sp|P16546|SPTN1_MOUSE	Spectrin alpha chain, non-erythrocytic 1 OS=Mus musculus OX=10090 GN=Sptan1 PE=1 SV=4			2	99.00000095	DVEDEETWIR				0.0016349	1290.574463	646.2945	1290.572754	646.2937012	2	12	1.1.1.989.7	5.224733	726.17	680.32	5.23	0.1	799.4861
3	41.83	41.83	12.65999973	11.28999963	7.806999981	sp|P16546|SPTN1_MOUSE	Spectrin alpha chain, non-erythrocytic 1 OS=Mus musculus OX=10090 GN=Sptan1 PE=1 SV=4			2	99.00000095	DVTGAEALLER				0.00145832	1172.605225	587.3099	1172.60376	587.3091431	2	17	1.1.1.1007.9	5.457383	1503.59	1438.99	5.46	0.05	1212.471
3	41.83	41.83	12.65999973	11.28999963	7.806999981	sp|P16546|SPTN1_MOUSE	Spectrin alpha chain, non-erythrocytic 1 OS=Mus musculus OX=10090 GN=Sptan1 PE=1 SV=4			2	99.00000095	ELPTAFDYVEFTR				-0.00158268	1586.760132	794.3873	1586.761719	794.3881226	2	11	1.1.1.1151.10	7.310083	507.74	482.77	7.31	0.06	332.7599
3	41.83	41.83	12.65999973	11.28999963	7.806999981	sp|P16546|SPTN1_MOUSE	Spectrin alpha chain, non-erythrocytic 1 OS=Mus musculus OX=10090 GN=Sptan1 PE=1 SV=4			2	99.00000095	GLVSSDELAK				-0.00040443	1017.533875	509.7742	1017.534241	509.7743835	2	12	1.1.1.899.5	4.071	997.71	876.6	4.08	0.13	702.8123
3	41.83	41.83	12.65999973	11.28999963	7.806999981	sp|P16546|SPTN1_MOUSE	Spectrin alpha chain, non-erythrocytic 1 OS=Mus musculus OX=10090 GN=Sptan1 PE=1 SV=4			2	99.00000095	LFGAAEVQR				-0.00155562	989.5278931	495.7712	989.5294189	495.7720032	2	10	1.1.1.927.7	4.429633	849.03	827.45	4.44	0.03	718.7017
3	41.83	41.83	12.65999973	11.28999963	7.806999981	sp|P16546|SPTN1_MOUSE	Spectrin alpha chain, non-erythrocytic 1 OS=Mus musculus OX=10090 GN=Sptan1 PE=1 SV=4			2	99.00000095	LGESQTLQQFSR				-0.00644924	1392.693237	697.3539	1392.699707	697.3571777	2	12	1.1.1.939.8	4.582783	951.89	943.52	4.59	0.04	715.7037
3	41.83	41.83	12.65999973	11.28999963	7.806999981	sp|P16546|SPTN1_MOUSE	Spectrin alpha chain, non-erythrocytic 1 OS=Mus musculus OX=10090 GN=Sptan1 PE=1 SV=4			2	99.00000095	LLVSSEDYGR				0.00682827	1137.573486	569.794	1137.56665	569.7905884	2	11	1.1.1.916.6	4.290317	486.6593	486.6593			463.7505
3	41.83	41.83	12.65999973	11.28999963	7.806999981	sp|P16546|SPTN1_MOUSE	Spectrin alpha chain, non-erythrocytic 1 OS=Mus musculus OX=10090 GN=Sptan1 PE=1 SV=4			2	99.00000095	QWELLLEK	Gln->pyro-Glu@N-term			-0.00404964	1040.550049	521.2823	1040.554199	521.2844238	2	11	1.1.1.1299.4	9.10745	357.38	253.72	9.13	0.08	252.2254
3	41.83	41.83	12.65999973	11.28999963	7.806999981	sp|P16546|SPTN1_MOUSE	Spectrin alpha chain, non-erythrocytic 1 OS=Mus musculus OX=10090 GN=Sptan1 PE=1 SV=4			2	99.00000095	TALLELWELR				-0.000951598	1242.696289	622.3554	1242.697266	622.355896	2	11	1.1.1.1234.2	8.360666	169.16	161.87	8.36	0.06	146.5152
3	41.83	41.83	12.65999973	11.28999963	7.806999981	sp|P16546|SPTN1_MOUSE	Spectrin alpha chain, non-erythrocytic 1 OS=Mus musculus OX=10090 GN=Sptan1 PE=1 SV=4			2	99.00000095	VLETAEDIQER				0.00161637	1301.647827	651.8312	1301.646362	651.8304443	2	14	1.1.1.883.11	3.871183	756.53	703.71	3.88	0.08	562.4063
3	41.83	41.83	12.65999973	11.28999963	7.806999981	sp|P16546|SPTN1_MOUSE	Spectrin alpha chain, non-erythrocytic 1 OS=Mus musculus OX=10090 GN=Sptan1 PE=1 SV=4			2	99.00000095	VNEVSQFAAK				-0.0135429	1091.547729	546.7811	1091.561157	546.7878418	2	9	1.1.1.882.10	3.85785	854.41	822.71	3.89	0.09	567.4529
3	41.83	41.83	12.65999973	11.28999963	7.806999981	sp|P16546|SPTN1_MOUSE	Spectrin alpha chain, non-erythrocytic 1 OS=Mus musculus OX=10090 GN=Sptan1 PE=1 SV=4			1.920817852	99.00000095	ITALDEFATK				-0.000416592	1107.580933	554.7977	1107.581177	554.7978516	2	9	1.1.1.996.3	5.311567	1428.71	1096.82	5.33	0.05	613.7219
3	41.83	41.83	12.65999973	11.28999963	7.806999981	sp|P16546|SPTN1_MOUSE	Spectrin alpha chain, non-erythrocytic 1 OS=Mus musculus OX=10090 GN=Sptan1 PE=1 SV=4			1.698970437	99.00000095	NTTGVTEEALK	Deamidated(N)@1			-0.00162738	1162.570313	582.2924	1162.571777	582.2931519	2	10	1.1.1.897.7	4.047	333.83	302.23	4.05	0.04	336.9073
3	41.83	41.83	12.65999973	11.28999963	7.806999981	sp|P16546|SPTN1_MOUSE	Spectrin alpha chain, non-erythrocytic 1 OS=Mus musculus OX=10090 GN=Sptan1 PE=1 SV=4			1.619789004	98.3099997	MNEVISLWK	Oxidation(M)@1			0.000799656	1134.575317	568.2949	1134.574341	568.2944336	2	10	1.1.1.1053.2	6.042517	378.19	343.45	6.04	0.05	625.7639
3	41.83	41.83	12.65999973	11.28999963	7.806999981	sp|P16546|SPTN1_MOUSE	Spectrin alpha chain, non-erythrocytic 1 OS=Mus musculus OX=10090 GN=Sptan1 PE=1 SV=4			1.56863606	98.42000008	EELYQNLTR				-0.00311019	1164.574463	583.2945	1164.577515	583.2960205	2	9	1.1.1.933.7	4.505967	896.68	803.69	4.5	0.03	660.2908
3	41.83	41.83	12.65999973	11.28999963	7.806999981	sp|P16546|SPTN1_MOUSE	Spectrin alpha chain, non-erythrocytic 1 OS=Mus musculus OX=10090 GN=Sptan1 PE=1 SV=4			1.56863606	98.54999781	QKLEDSYR	Gln->pyro-Glu@N-term		missed K-L@2	0.00385097	1020.491455	511.253	1020.48761	511.2510986	2	8	1.1.1.849.5	3.430883	647.27	496.9	3.44	0.05	652.446
3	41.83	41.83	12.65999973	11.28999963	7.806999981	sp|P16546|SPTN1_MOUSE	Spectrin alpha chain, non-erythrocytic 1 OS=Mus musculus OX=10090 GN=Sptan1 PE=1 SV=4			1.065501451	94.33000088	VEDLFLTFAK				-0.00338884	1181.629883	591.8222	1181.633179	591.8239136	2	7	1.1.1.1171.2	7.5619	315.96	284.37	7.57	0.06	179.5626
3	41.83	41.83	12.65999973	11.28999963	7.806999981	sp|P16546|SPTN1_MOUSE	Spectrin alpha chain, non-erythrocytic 1 OS=Mus musculus OX=10090 GN=Sptan1 PE=1 SV=4			0.935542047	91.36999846	AINVQEEK				-0.000278988	929.4814453	465.748	929.4818115	465.7481689	2	8	1.1.1.799.7	2.788417	613.58	576.06	2.79	0.05	497.3499
3	41.83	41.83	12.65999973	11.28999963	7.806999981	sp|P16546|SPTN1_MOUSE	Spectrin alpha chain, non-erythrocytic 1 OS=Mus musculus OX=10090 GN=Sptan1 PE=1 SV=4			0.821022987	93.1400001	QGFVPAAYVK	Gln->pyro-Glu@N-term			0.00477715	1061.559326	531.7869	1061.554565	531.7845459	2	9	1.1.1.1086.2	6.468317	423.09	416.5	6.48	0.06	319.2191
3	41.83	41.83	12.65999973	11.28999963	7.806999981	sp|P16546|SPTN1_MOUSE	Spectrin alpha chain, non-erythrocytic 1 OS=Mus musculus OX=10090 GN=Sptan1 PE=1 SV=4			0.793174088	92.25000143	DLTNVQNLQK				-0.00319919	1171.616699	586.8156	1171.619751	586.8171387	2	10	1.1.1.897.8	4.047833	755.22	732.13	4.05	0.08	700.0142
3	41.83	41.83	12.65999973	11.28999963	7.806999981	sp|P16546|SPTN1_MOUSE	Spectrin alpha chain, non-erythrocytic 1 OS=Mus musculus OX=10090 GN=Sptan1 PE=1 SV=4			0.643974125	79.14000154	GVIDMGNSLIER	Oxidation(M)@5			0.00172853	1318.65686	660.3357	1318.655151	660.3348389	2	7	1.1.1.957.9	4.8151	589.44	393.13	4.79	0.05	367.3869
3	41.83	41.83	12.65999973	11.28999963	7.806999981	sp|P16546|SPTN1_MOUSE	Spectrin alpha chain, non-erythrocytic 1 OS=Mus musculus OX=10090 GN=Sptan1 PE=1 SV=4			0.430626094	73.32000136	ALSSEGKPYVTK				0.000231732	1278.682251	427.2347	1278.682007	427.2345886	3	8	1.1.1.805.3	2.861917	356.99	351.09	2.86	0.05	462.4232
3	41.83	41.83	12.65999973	11.28999963	7.806999981	sp|P16546|SPTN1_MOUSE	Spectrin alpha chain, non-erythrocytic 1 OS=Mus musculus OX=10090 GN=Sptan1 PE=1 SV=4			0.355561435	61.29999757	LAALADQWQFLVQK				0.00207559	1629.890259	544.304	1629.887817	544.3032227	3	7	1.1.1.1180.3	7.678383	121.93	80.14	7.66	0.04	197.3506
3	41.83	41.83	12.65999973	11.28999963	7.806999981	sp|P16546|SPTN1_MOUSE	Spectrin alpha chain, non-erythrocytic 1 OS=Mus musculus OX=10090 GN=Sptan1 PE=1 SV=4			0.207608312	46.47000134	LQQLFR				-0.000154922	803.465271	402.7399	803.4653931	402.7399597	2	7	1.1.1.950.2	4.719783	801.89	517.66	4.73	0.04	537.8727
3	41.83	41.83	12.65999973	11.28999963	7.806999981	sp|P16546|SPTN1_MOUSE	Spectrin alpha chain, non-erythrocytic 1 OS=Mus musculus OX=10090 GN=Sptan1 PE=1 SV=4			0.190440297	55.69000244	DLIGVQNLLK				0.000461943	1111.660645	556.8376	1111.660156	556.8373413	2	8	1.1.1.1128.3	7.0091	386.02	378.21	7.01	0.05	368.3862
3	41.83	41.83	12.65999973	11.28999963	7.806999981	sp|P16546|SPTN1_MOUSE	Spectrin alpha chain, non-erythrocytic 1 OS=Mus musculus OX=10090 GN=Sptan1 PE=1 SV=4			0	99.00000095	DLASVQALLR				-0.00207025	1084.62207	543.3183	1084.624023	543.3193359	2	13	1.1.1.1107.3	6.738633	1029.55	1028.65	6.75	0.05	798.798
3	41.83	41.83	12.65999973	11.28999963	7.806999981	sp|P16546|SPTN1_MOUSE	Spectrin alpha chain, non-erythrocytic 1 OS=Mus musculus OX=10090 GN=Sptan1 PE=1 SV=4			0	99.00000095	DLSSVQTLLTK				0.000893104	1203.672119	602.8433	1203.671021	602.8428345	2	14	1.1.1.1066.4	6.2105	1377.34	1296.07	6.21	0.05	864.7777
3	41.83	41.83	12.65999973	11.28999963	7.806999981	sp|P16546|SPTN1_MOUSE	Spectrin alpha chain, non-erythrocytic 1 OS=Mus musculus OX=10090 GN=Sptan1 PE=1 SV=4			0	99.00000095	DVEDEETWIR				0.0016349	1290.574463	646.2945	1290.572754	646.2937012	2	10	1.1.1.991.9	5.2519	726.17	485.4	5.23	0.1	478.6076
3	41.83	41.83	12.65999973	11.28999963	7.806999981	sp|P16546|SPTN1_MOUSE	Spectrin alpha chain, non-erythrocytic 1 OS=Mus musculus OX=10090 GN=Sptan1 PE=1 SV=4			0	99.00000095	DVTGAEALLER				0.00145832	1172.605225	587.3099	1172.60376	587.3091431	2	14	1.1.1.1006.7	5.443217	1503.59	1132.98	5.46	0.05	1076.462
3	41.83	41.83	12.65999973	11.28999963	7.806999981	sp|P16546|SPTN1_MOUSE	Spectrin alpha chain, non-erythrocytic 1 OS=Mus musculus OX=10090 GN=Sptan1 PE=1 SV=4			0	99.00000095	DVTGAEALLER				0.00145832	1172.605225	587.3099	1172.60376	587.3091431	2	15	1.1.1.1008.7	5.46905	1503.59	1378.48	5.46	0.05	1239.803
3	41.83	41.83	12.65999973	11.28999963	7.806999981	sp|P16546|SPTN1_MOUSE	Spectrin alpha chain, non-erythrocytic 1 OS=Mus musculus OX=10090 GN=Sptan1 PE=1 SV=4			0	69.41999793	ELPTAFDYVEFTR				-0.00158268	1586.760132	794.3873	1586.761719	794.3881226	2	11	1.1.1.1150.5	7.298417	507.74	390.32	7.31	0.06	290.0001
3	41.83	41.83	12.65999973	11.28999963	7.806999981	sp|P16546|SPTN1_MOUSE	Spectrin alpha chain, non-erythrocytic 1 OS=Mus musculus OX=10090 GN=Sptan1 PE=1 SV=4			0	98.10000062	GLVSSDELAK				-0.00040443	1017.533875	509.7742	1017.534241	509.7743835	2	9	1.1.1.900.7	4.085333	997.71	936.7	4.08	0.13	647.2495
3	41.83	41.83	12.65999973	11.28999963	7.806999981	sp|P16546|SPTN1_MOUSE	Spectrin alpha chain, non-erythrocytic 1 OS=Mus musculus OX=10090 GN=Sptan1 PE=1 SV=4			0	98.10000062	ITALDEFATK				-0.000416592	1107.580933	554.7977	1107.581177	554.7978516	2	10	1.1.1.999.5	5.351567	1428.71	1205.85	5.33	0.05	1211.222
3	41.83	41.83	12.65999973	11.28999963	7.806999981	sp|P16546|SPTN1_MOUSE	Spectrin alpha chain, non-erythrocytic 1 OS=Mus musculus OX=10090 GN=Sptan1 PE=1 SV=4			0	34.04999971	LQQLFR				-0.000154922	803.465271	402.7399	803.4653931	402.7399597	2	6	1.1.1.952.2	4.74495	801.89	651.23	4.73	0.04	471.767
3	41.83	41.83	12.65999973	11.28999963	7.806999981	sp|P16546|SPTN1_MOUSE	Spectrin alpha chain, non-erythrocytic 1 OS=Mus musculus OX=10090 GN=Sptan1 PE=1 SV=4			0	90.25999904	MNEVISLWK	Oxidation(M)@1			0.000799656	1134.575317	568.2949	1134.574341	568.2944336	2	8	1.1.1.1052.3	6.03085	378.19	372.57	6.04	0.05	664.1767
3	41.83	41.83	12.65999973	11.28999963	7.806999981	sp|P16546|SPTN1_MOUSE	Spectrin alpha chain, non-erythrocytic 1 OS=Mus musculus OX=10090 GN=Sptan1 PE=1 SV=4			0	98.15999866	NTTGVTEEALK				0.00301865	1161.59082	581.8027	1161.587769	581.8011475	2	8	1.1.1.855.5	3.508367	465	406.17	3.5	0.03	388.3728
3	41.83	41.83	12.65999973	11.28999963	7.806999981	sp|P16546|SPTN1_MOUSE	Spectrin alpha chain, non-erythrocytic 1 OS=Mus musculus OX=10090 GN=Sptan1 PE=1 SV=4			0	99.00000095	QWELLLEK	Gln->pyro-Glu@N-term			-0.00404964	1040.550049	521.2823	1040.554199	521.2844238	2	11	1.1.1.1298.3	9.096784	357.38	174.11	9.13	0.08	202.04
3	41.83	41.83	12.65999973	11.28999963	7.806999981	sp|P16546|SPTN1_MOUSE	Spectrin alpha chain, non-erythrocytic 1 OS=Mus musculus OX=10090 GN=Sptan1 PE=1 SV=4			0	99.00000095	TALLELWELR				-0.000951598	1242.696289	622.3554	1242.697266	622.355896	2	12	1.1.1.1233.3	8.349667	169.16	138.26	8.36	0.06	160.6057
3	41.83	41.83	12.65999973	11.28999963	7.806999981	sp|P16546|SPTN1_MOUSE	Spectrin alpha chain, non-erythrocytic 1 OS=Mus musculus OX=10090 GN=Sptan1 PE=1 SV=4			0	99.00000095	VLETAEDIQER				0.00161637	1301.647827	651.8312	1301.646362	651.8304443	2	16	1.1.1.884.11	3.884167	756.53	726.21	3.88	0.08	516.2872
4	36.13	36.13	36.21999919	36.21999919	33.43999982	sp|P63017|HSP7C_MOUSE	Heat shock cognate 71 kDa protein OS=Mus musculus OX=10090 GN=Hspa8 PE=1 SV=1			2	99.00000095	ARFEELNADLFR			missed R-F@2	-0.0024987	1479.744629	494.2555	1479.74707	494.2562866	3	12	1.1.1.1031.3	5.7612	923.71	858.92	5.77	0.05	1078.611
4	36.13	36.13	36.21999919	36.21999919	33.43999982	sp|P63017|HSP7C_MOUSE	Heat shock cognate 71 kDa protein OS=Mus musculus OX=10090 GN=Hspa8 PE=1 SV=1			2	99.00000095	DAGTIAGLNVLR				-3.17E-05	1198.667114	600.3408	1198.666992	600.3407593	2	14	1.1.1.1054.3	6.056183	5161.05	1585.52	6.09	0.06	1241.152
4	36.13	36.13	36.21999919	36.21999919	33.43999982	sp|P63017|HSP7C_MOUSE	Heat shock cognate 71 kDa protein OS=Mus musculus OX=10090 GN=Hspa8 PE=1 SV=1			2	99.00000095	FEELNADLFR				-0.00163691	1252.6073	627.3109	1252.608765	627.3117065	2	14	1.1.1.1079.3	6.37865	2249.72	1528.96	6.4	0.06	934.2073
4	36.13	36.13	36.21999919	36.21999919	33.43999982	sp|P63017|HSP7C_MOUSE	Heat shock cognate 71 kDa protein OS=Mus musculus OX=10090 GN=Hspa8 PE=1 SV=1			2	99.00000095	GTLDPVEK				9.81E-05	857.449646	429.7321	857.4494629	429.7319946	2	11	1.1.1.845.3	3.377217	4256.33	2723.89	3.4	0.05	1551.194
4	36.13	36.13	36.21999919	36.21999919	33.43999982	sp|P63017|HSP7C_MOUSE	Heat shock cognate 71 kDa protein OS=Mus musculus OX=10090 GN=Hspa8 PE=1 SV=1			2	99.00000095	IINEPTAAAIAYGLDK				-0.00059098	1658.887329	830.4509	1658.887939	830.4512329	2	16	1.1.1.1067.7	6.226333	991.16	987.68	6.22	0.05	821.6827
4	36.13	36.13	36.21999919	36.21999919	33.43999982	sp|P63017|HSP7C_MOUSE	Heat shock cognate 71 kDa protein OS=Mus musculus OX=10090 GN=Hspa8 PE=1 SV=1			2	99.00000095	IINEPTAAAIAYGLDKK			missed K-K@16	0.00226709	1786.985229	596.669	1786.98291	596.6682129	3	16	1.1.1.1019.5	5.610384	3706.32	2236.8	5.58	0.04	1536.454
4	36.13	36.13	36.21999919	36.21999919	33.43999982	sp|P63017|HSP7C_MOUSE	Heat shock cognate 71 kDa protein OS=Mus musculus OX=10090 GN=Hspa8 PE=1 SV=1			2	99.00000095	LLQDFFNGK	Deamidated(N)@7			0.00030558	1081.544922	541.7797	1081.544434	541.77948	2	14	1.1.1.1065.3	6.197166	3222.32	2672.47	6.22	0.06	1108.391
4	36.13	36.13	36.21999919	36.21999919	33.43999982	sp|P63017|HSP7C_MOUSE	Heat shock cognate 71 kDa protein OS=Mus musculus OX=10090 GN=Hspa8 PE=1 SV=1			2	99.00000095	MKEIAEAYLGK	Oxidation(M)@1		missed K-E@2	0.00563321	1267.653931	423.5586	1267.648193	423.5566711	3	11	1.1.1.891.3	3.9665	1225.09	1191.5	3.98	0.06	1096.537
4	36.13	36.13	36.21999919	36.21999919	33.43999982	sp|P63017|HSP7C_MOUSE	Heat shock cognate 71 kDa protein OS=Mus musculus OX=10090 GN=Hspa8 PE=1 SV=1			2	99.00000095	NQVAMNPTNTVFDAK	Deamidated(N)@1; Oxidation(M)@5			-0.00773032	1665.759033	833.8868	1665.766846	833.890686	2	13	1.1.1.952.11	4.752433	629.4	461.47	4.77	0.05	452.38
4	36.13	36.13	36.21999919	36.21999919	33.43999982	sp|P63017|HSP7C_MOUSE	Heat shock cognate 71 kDa protein OS=Mus musculus OX=10090 GN=Hspa8 PE=1 SV=1			2	99.00000095	SFYPEEVSSMVLTK	Oxidation(M)@10			0.000964986	1631.776245	816.8954	1631.775269	816.8948975	2	14	1.1.1.1026.10	5.7037	1993.32	1499.19	5.73	0.06	717.6879
4	36.13	36.13	36.21999919	36.21999919	33.43999982	sp|P63017|HSP7C_MOUSE	Heat shock cognate 71 kDa protein OS=Mus musculus OX=10090 GN=Hspa8 PE=1 SV=1			2	99.00000095	SINPDEAVAYGAAVQAAILSGDK				-0.00385985	2259.134521	754.0521	2259.138184	754.0533447	3	11	1.1.1.1223.4	8.218516	266.68	240.29	8.23	0.09	261.4078
4	36.13	36.13	36.21999919	36.21999919	33.43999982	sp|P63017|HSP7C_MOUSE	Heat shock cognate 71 kDa protein OS=Mus musculus OX=10090 GN=Hspa8 PE=1 SV=1			2	99.00000095	SQIHDIVLVGGSTR				0.00239856	1480.802124	494.608	1480.799805	494.6072083	3	14	1.1.1.942.3	4.61745	2970.9	1665.98	4.64	0.04	1048.031
4	36.13	36.13	36.21999919	36.21999919	33.43999982	sp|P63017|HSP7C_MOUSE	Heat shock cognate 71 kDa protein OS=Mus musculus OX=10090 GN=Hspa8 PE=1 SV=1			2	99.00000095	STAGDTHLGGEDFDNR				0.00153081	1690.720093	564.5806	1690.718262	564.5800171	3	14	1.1.1.853.6	3.483533	2499.73	2415.87	3.48	0.04	1863.873
4	36.13	36.13	36.21999919	36.21999919	33.43999982	sp|P63017|HSP7C_MOUSE	Heat shock cognate 71 kDa protein OS=Mus musculus OX=10090 GN=Hspa8 PE=1 SV=1			2	99.00000095	TTPSYVAFTDTER				-0.00293259	1486.69104	744.3528	1486.69397	744.354248	2	15	1.1.1.970.10	4.982767	3814.43	3611.94	4.99	0.05	2083.988
4	36.13	36.13	36.21999919	36.21999919	33.43999982	sp|P63017|HSP7C_MOUSE	Heat shock cognate 71 kDa protein OS=Mus musculus OX=10090 GN=Hspa8 PE=1 SV=1			2	99.00000095	TVTNAVVTVPAYFNDSQR				-0.00517841	1980.985229	661.3357	1980.990479	661.3374634	3	15	1.1.1.1043.4	5.91535	1168.33	949.23	5.94	0.05	877.4954
4	36.13	36.13	36.21999919	36.21999919	33.43999982	sp|P63017|HSP7C_MOUSE	Heat shock cognate 71 kDa protein OS=Mus musculus OX=10090 GN=Hspa8 PE=1 SV=1			2	99.00000095	VEIIANDQGNR				-0.00148558	1227.619263	614.8169	1227.620728	614.817688	2	13	1.1.1.862.11	3.6022	924.91	909.75	3.6	0.04	632.3095
4	36.13	36.13	36.21999919	36.21999919	33.43999982	sp|P63017|HSP7C_MOUSE	Heat shock cognate 71 kDa protein OS=Mus musculus OX=10090 GN=Hspa8 PE=1 SV=1			1.769550562	99.00000095	EIAEAYLGK				-0.00219702	992.515686	497.2651	992.5178833	497.2662048	2	9	1.1.1.926.2	4.412967	1457.16	1342.12	4.42	0.05	1385.543
4	36.13	36.13	36.21999919	36.21999919	33.43999982	sp|P63017|HSP7C_MOUSE	Heat shock cognate 71 kDa protein OS=Mus musculus OX=10090 GN=Hspa8 PE=1 SV=1			1.744727373	98.58999848	RFDDAVVQSDMK	Oxidation(M)@11		missed R-F@1	0.00254118	1425.658325	476.2267	1425.655884	476.2258911	3	8	1.1.1.838.7	3.288883	445.34	419.22	3.28	0.05	524.6268
4	36.13	36.13	36.21999919	36.21999919	33.43999982	sp|P63017|HSP7C_MOUSE	Heat shock cognate 71 kDa protein OS=Mus musculus OX=10090 GN=Hspa8 PE=1 SV=1			0.408935398	69.12999749	ITITNDK				-0.00247395	803.4364624	402.7255	803.4389038	402.7267151	2	7	1.1.1.812.2	2.950917	1350.58	1329.88	2.95	0.04	1129.227
4	36.13	36.13	36.21999919	36.21999919	33.43999982	sp|P63017|HSP7C_MOUSE	Heat shock cognate 71 kDa protein OS=Mus musculus OX=10090 GN=Hspa8 PE=1 SV=1			0.166852891	75.01000166	NSLESYAFNMK	Deamidated(N)@1; Oxidation(M)@10			-8.71E-05	1319.570313	660.7924	1319.570313	660.7924805	2	8	1.1.1.987.5	5.197417	856.41	713.11	5.18	0.06	709.3579
4	36.13	36.13	36.21999919	36.21999919	33.43999982	sp|P63017|HSP7C_MOUSE	Heat shock cognate 71 kDa protein OS=Mus musculus OX=10090 GN=Hspa8 PE=1 SV=1			0.038104523	99.00000095	FELTGIPPAPR	Methyl(R)@11	Methyl(R)@469		-0.00197382	1210.669067	606.3418	1210.671021	606.3427734	2	13	1.1.1.1038.6	5.853367	1194.12	1146.84	5.86	0.13	1165.198
4	36.13	36.13	36.21999919	36.21999919	33.43999982	sp|P63017|HSP7C_MOUSE	Heat shock cognate 71 kDa protein OS=Mus musculus OX=10090 GN=Hspa8 PE=1 SV=1			0	99.00000095	ARFEELNADLFR			missed R-F@2	-0.0024987	1479.744629	494.2555	1479.74707	494.2562866	3	13	1.1.1.1030.3	5.7487	923.71	621.83	5.77	0.05	810.9899
4	36.13	36.13	36.21999919	36.21999919	33.43999982	sp|P63017|HSP7C_MOUSE	Heat shock cognate 71 kDa protein OS=Mus musculus OX=10090 GN=Hspa8 PE=1 SV=1			0	99.00000095	DAGTIAGLNVLR				-3.17E-05	1198.667114	600.3408	1198.666992	600.3407593	2	15	1.1.1.1055.3	6.068683	5161.05	3174.61	6.09	0.06	2390.832
4	36.13	36.13	36.21999919	36.21999919	33.43999982	sp|P63017|HSP7C_MOUSE	Heat shock cognate 71 kDa protein OS=Mus musculus OX=10090 GN=Hspa8 PE=1 SV=1			0	99.00000095	DAGTIAGLNVLR	Carbamidomethyl@N-term			-0.00120455	1255.687256	628.8509	1255.688477	628.8515015	2	14	1.1.1.1069.7	6.251833	593.3	562.1	6.27	0.1	505.8941
4	36.13	36.13	36.21999919	36.21999919	33.43999982	sp|P63017|HSP7C_MOUSE	Heat shock cognate 71 kDa protein OS=Mus musculus OX=10090 GN=Hspa8 PE=1 SV=1			0	99.00000095	DAGTIAGLNVLR	Carbamidomethyl@N-term			-0.00120455	1255.687256	628.8509	1255.688477	628.8515015	2	11	1.1.1.1071.6	6.276667	593.3	500.12	6.27	0.1	514.2271
4	36.13	36.13	36.21999919	36.21999919	33.43999982	sp|P63017|HSP7C_MOUSE	Heat shock cognate 71 kDa protein OS=Mus musculus OX=10090 GN=Hspa8 PE=1 SV=1			0	66.25000238	EIAEAYLGK				-0.00219702	992.515686	497.2651	992.5178833	497.2662048	2	7	1.1.1.925.3	4.4008	1457.16	1052.24	4.42	0.05	982.3636
4	36.13	36.13	36.21999919	36.21999919	33.43999982	sp|P63017|HSP7C_MOUSE	Heat shock cognate 71 kDa protein OS=Mus musculus OX=10090 GN=Hspa8 PE=1 SV=1			0	99.00000095	FEELNADLFR				-0.00163691	1252.6073	627.3109	1252.608765	627.3117065	2	13	1.1.1.1080.6	6.39365	2249.72	2141.1	6.4	0.06	1030.943
4	36.13	36.13	36.21999919	36.21999919	33.43999982	sp|P63017|HSP7C_MOUSE	Heat shock cognate 71 kDa protein OS=Mus musculus OX=10090 GN=Hspa8 PE=1 SV=1			0	52.89000273	FEELNADLFR	Carbamidomethyl@N-term			-0.00524815	1309.625122	655.8198	1309.630249	655.8223877	2	8	1.1.1.1098.5	6.6243	27.38055	27.38055			362.0904
4	36.13	36.13	36.21999919	36.21999919	33.43999982	sp|P63017|HSP7C_MOUSE	Heat shock cognate 71 kDa protein OS=Mus musculus OX=10090 GN=Hspa8 PE=1 SV=1			0	99.00000095	FELTGIPPAPR	Methyl(R)@11	Methyl(R)@469		-0.00197382	1210.669067	606.3418	1210.671021	606.3427734	2	13	1.1.1.1037.5	5.839366	1194.12	932.73	5.86	0.13	904.4773
4	36.13	36.13	36.21999919	36.21999919	33.43999982	sp|P63017|HSP7C_MOUSE	Heat shock cognate 71 kDa protein OS=Mus musculus OX=10090 GN=Hspa8 PE=1 SV=1			0	99.00000095	FELTGIPPAPR	Methyl(R)@11	Methyl(R)@469		-0.000753112	1210.670288	606.3424	1210.671021	606.3427734	2	12	1.1.1.1051.3	6.01785	446.69	425.09	6.03	0.14	445.9843
4	36.13	36.13	36.21999919	36.21999919	33.43999982	sp|P63017|HSP7C_MOUSE	Heat shock cognate 71 kDa protein OS=Mus musculus OX=10090 GN=Hspa8 PE=1 SV=1			0	97.61999846	GTLDPVEK				9.81E-05	857.449646	429.7321	857.4494629	429.7319946	2	10	1.1.1.847.5	3.405383	4256.33	4035.17	3.4	0.05	2567.114
4	36.13	36.13	36.21999919	36.21999919	33.43999982	sp|P63017|HSP7C_MOUSE	Heat shock cognate 71 kDa protein OS=Mus musculus OX=10090 GN=Hspa8 PE=1 SV=1			0	28.52999866	GTLDPVEK	Carbamidomethyl@N-term			0.00403988	914.4750977	458.2448	914.4708862	458.2427368	2	6	1.1.1.845.6	3.379717	566.31	539.11	3.39	0.1	558.8087
4	36.13	36.13	36.21999919	36.21999919	33.43999982	sp|P63017|HSP7C_MOUSE	Heat shock cognate 71 kDa protein OS=Mus musculus OX=10090 GN=Hspa8 PE=1 SV=1			0	99.00000095	IINEPTAAAIAYGLDK				-0.00059098	1658.887329	830.4509	1658.887939	830.4512329	2	16	1.1.1.1066.10	6.2155	991.16	946.57	6.22	0.05	762.0276
4	36.13	36.13	36.21999919	36.21999919	33.43999982	sp|P63017|HSP7C_MOUSE	Heat shock cognate 71 kDa protein OS=Mus musculus OX=10090 GN=Hspa8 PE=1 SV=1			0	60.85000038	ITITNDK				-0.00247395	803.4364624	402.7255	803.4389038	402.7267151	2	7	1.1.1.811.2	2.93825	1350.58	1036.53	2.95	0.04	864.6539
4	36.13	36.13	36.21999919	36.21999919	33.43999982	sp|P63017|HSP7C_MOUSE	Heat shock cognate 71 kDa protein OS=Mus musculus OX=10090 GN=Hspa8 PE=1 SV=1			0	99.00000095	LLQDFFNGK	Deamidated(N)@7			0.00030558	1081.544922	541.7797	1081.544434	541.77948	2	10	1.1.1.1064.2	6.183333	3222.32	1596.04	6.22	0.06	658.7418
4	36.13	36.13	36.21999919	36.21999919	33.43999982	sp|P63017|HSP7C_MOUSE	Heat shock cognate 71 kDa protein OS=Mus musculus OX=10090 GN=Hspa8 PE=1 SV=1			0	99.00000095	LLQDFFNGK	Deamidated(N)@7			-0.000426842	1081.544067	541.7793	1081.544434	541.77948	2	10	1.1.1.1077.3	6.352483	1091.02	955.86	6.34	0.07	545.7675
4	36.13	36.13	36.21999919	36.21999919	33.43999982	sp|P63017|HSP7C_MOUSE	Heat shock cognate 71 kDa protein OS=Mus musculus OX=10090 GN=Hspa8 PE=1 SV=1			0	60.75000167	LLQDFFNGK	Carbamidomethyl@N-term; Deamidated(N)@7			-0.00307171	1138.562866	570.2887	1138.565918	570.2902222	2	7	1.1.1.1070.6	6.264167	501.79	436.35	6.27	0.06	353.696
4	36.13	36.13	36.21999919	36.21999919	33.43999982	sp|P63017|HSP7C_MOUSE	Heat shock cognate 71 kDa protein OS=Mus musculus OX=10090 GN=Hspa8 PE=1 SV=1			0	99.00000095	NQVAMNPTNTVFDAK	Oxidation(M)@5			0.00851214	1664.791504	833.403	1664.782837	833.3986816	2	12	1.1.1.926.11	4.420467	497.02	482.33	4.42	0.04	555.2611
4	36.13	36.13	36.21999919	36.21999919	33.43999982	sp|P63017|HSP7C_MOUSE	Heat shock cognate 71 kDa protein OS=Mus musculus OX=10090 GN=Hspa8 PE=1 SV=1			0	42.19000041	NQVAMNPTNTVFDAK	Deamidated(Q)@2; Oxidation(M)@5			-0.00773032	1665.759033	833.8868	1665.766846	833.890686	2	13	1.1.1.952.11	4.752433	629.4	461.47	4.77	0.05	452.38
4	36.13	36.13	36.21999919	36.21999919	33.43999982	sp|P63017|HSP7C_MOUSE	Heat shock cognate 71 kDa protein OS=Mus musculus OX=10090 GN=Hspa8 PE=1 SV=1			0	99.00000095	SFYPEEVSSMVLTK	Oxidation(M)@10			0.000964986	1631.776245	816.8954	1631.775269	816.8948975	2	12	1.1.1.1029.8	5.740033	1993.32	1813.06	5.73	0.06	665.4036
4	36.13	36.13	36.21999919	36.21999919	33.43999982	sp|P63017|HSP7C_MOUSE	Heat shock cognate 71 kDa protein OS=Mus musculus OX=10090 GN=Hspa8 PE=1 SV=1			0	92.64000058	SINPDEAVAYGAAVQAAILSGDK				-0.00385985	2259.134521	754.0521	2259.138184	754.0533447	3	8	1.1.1.1225.6	8.24585	266.68	226.1	8.23	0.09	234.1261
4	36.13	36.13	36.21999919	36.21999919	33.43999982	sp|P63017|HSP7C_MOUSE	Heat shock cognate 71 kDa protein OS=Mus musculus OX=10090 GN=Hspa8 PE=1 SV=1			0	99.00000095	SQIHDIVLVGGSTR				0.00239856	1480.802124	494.608	1480.799805	494.6072083	3	12	1.1.1.943.5	4.63145	2970.9	2609.78	4.64	0.04	1990.616
4	36.13	36.13	36.21999919	36.21999919	33.43999982	sp|P63017|HSP7C_MOUSE	Heat shock cognate 71 kDa protein OS=Mus musculus OX=10090 GN=Hspa8 PE=1 SV=1			0	99.00000095	STAGDTHLGGEDFDNR				0.00153081	1690.720093	564.5806	1690.718262	564.5800171	3	12	1.1.1.852.6	3.4707	2499.73	2248.1	3.48	0.04	2110.22
4	36.13	36.13	36.21999919	36.21999919	33.43999982	sp|P63017|HSP7C_MOUSE	Heat shock cognate 71 kDa protein OS=Mus musculus OX=10090 GN=Hspa8 PE=1 SV=1			0	99.00000095	TTPSYVAFTDTER				-0.00293259	1486.69104	744.3528	1486.69397	744.354248	2	11	1.1.1.969.10	4.96975	3814.43	2713.06	4.99	0.05	1767.949
4	36.13	36.13	36.21999919	36.21999919	33.43999982	sp|P63017|HSP7C_MOUSE	Heat shock cognate 71 kDa protein OS=Mus musculus OX=10090 GN=Hspa8 PE=1 SV=1			0	98.35000038	TVTNAVVTVPAYFNDSQR				-0.00517841	1980.985229	661.3357	1980.990479	661.3374634	3	11	1.1.1.1044.5	5.929183	1168.33	1155.72	5.94	0.05	1016.302
4	36.13	36.13	36.21999919	36.21999919	33.43999982	sp|P63017|HSP7C_MOUSE	Heat shock cognate 71 kDa protein OS=Mus musculus OX=10090 GN=Hspa8 PE=1 SV=1			0	99.00000095	VEIIANDQGNR	Deamidated(N)@6			9.40E-05	1228.604858	615.3097	1228.604736	615.3096924	2	11	1.1.1.873.11	3.74335	642.28	536	3.76	0.1	386.1743
4	36.13	36.13	36.21999919	36.21999919	33.43999982	sp|P63017|HSP7C_MOUSE	Heat shock cognate 71 kDa protein OS=Mus musculus OX=10090 GN=Hspa8 PE=1 SV=1			0	99.00000095	VEIIANDQGNR	Deamidated(N)@6			9.40E-05	1228.604858	615.3097	1228.604736	615.3096924	2	11	1.1.1.874.10	3.755517	642.28	624.87	3.76	0.1	456.3773
4	36.13	36.13	36.21999919	36.21999919	33.43999982	sp|P63017|HSP7C_MOUSE	Heat shock cognate 71 kDa protein OS=Mus musculus OX=10090 GN=Hspa8 PE=1 SV=1			0	99.00000095	VEIIANDQGNR				-0.00148558	1227.619263	614.8169	1227.620728	614.817688	2	10	1.1.1.858.7	3.5512	924.91	313.86	3.6	0.04	134.6231
5	33.94	33.94	67.72999763	62.92999983	54.9300015	sp|P63260|ACTG_MOUSE	Actin, cytoplasmic 2 OS=Mus musculus OX=10090 GN=Actg1 PE=1 SV=1			2	99.00000095	AGFAGDDAPR				-0.000526742	975.4404907	488.7275	975.440979	488.7277832	2	15	1.1.1.830.8	3.187067	13108.74	5212.5	3.22	0.05	2370.596
5	33.94	33.94	67.72999763	62.92999983	54.9300015	sp|P63260|ACTG_MOUSE	Actin, cytoplasmic 2 OS=Mus musculus OX=10090 GN=Actg1 PE=1 SV=1			2	99.00000095	AVFPSIVGRPR				-0.00105068	1197.697021	599.8558	1197.698242	599.8563843	2	13	1.1.1.969.6	4.966434	6455	6166.05	4.97	0.05	3613.663
5	33.94	33.94	67.72999763	62.92999983	54.9300015	sp|P63260|ACTG_MOUSE	Actin, cytoplasmic 2 OS=Mus musculus OX=10090 GN=Actg1 PE=1 SV=1			2	99.00000095	DLTDYLMK	Oxidation(M)@7			0.000137031	1013.47406	507.7443	1013.473938	507.7442627	2	12	1.1.1.990.6	5.236917	17691.18	12303.82	5.26	0.05	5574.85
5	33.94	33.94	67.72999763	62.92999983	54.9300015	sp|P63260|ACTG_MOUSE	Actin, cytoplasmic 2 OS=Mus musculus OX=10090 GN=Actg1 PE=1 SV=1			2	99.00000095	DLYANTVLSGGTTMYPGIADR	Oxidation(M)@14			0.00314323	2230.060547	744.3608	2230.057617	744.3598022	3	18	1.1.1.1060.10	6.138667	4610.38	1786.39	6.09	0.05	1441.063
5	33.94	33.94	67.72999763	62.92999983	54.9300015	sp|P63260|ACTG_MOUSE	Actin, cytoplasmic 2 OS=Mus musculus OX=10090 GN=Actg1 PE=1 SV=1			2	99.00000095	DSYVGDEAQSKR			missed K-R@11	-0.00222895	1353.613892	677.8142	1353.616089	677.8153076	2	13	1.1.1.788.10	2.649933	1864.5	1730.2	2.65	0.04	1129.477
5	33.94	33.94	67.72999763	62.92999983	54.9300015	sp|P63260|ACTG_MOUSE	Actin, cytoplasmic 2 OS=Mus musculus OX=10090 GN=Actg1 PE=1 SV=1			2	99.00000095	EITALAPSTMK				2.70E-05	1160.611328	581.3129	1160.611084	581.3128052	2	14	1.1.1.950.9	4.725616	3194.3	3009.98	4.73	0.05	2160.586
5	33.94	33.94	67.72999763	62.92999983	54.9300015	sp|P63260|ACTG_MOUSE	Actin, cytoplasmic 2 OS=Mus musculus OX=10090 GN=Actg1 PE=1 SV=1			2	99.00000095	GYSFTTTAER				0.00178016	1131.521484	566.768	1131.519653	566.7670898	2	16	1.1.1.897.6	4.046167	11771.89	9835.27	4.06	0.04	5924.716
5	33.94	33.94	67.72999763	62.92999983	54.9300015	sp|P63260|ACTG_MOUSE	Actin, cytoplasmic 2 OS=Mus musculus OX=10090 GN=Actg1 PE=1 SV=1			2	99.00000095	IWHHTFYNELR				-0.00606183	1514.735718	505.9192	1514.741821	505.9212341	3	16	1.1.1.917.6	4.30215	4145.74	3610.41	4.3	0.03	2414.562
5	33.94	33.94	67.72999763	62.92999983	54.9300015	sp|P63260|ACTG_MOUSE	Actin, cytoplasmic 2 OS=Mus musculus OX=10090 GN=Actg1 PE=1 SV=1			2	99.00000095	KDLYANTVLSGGTTMYPGIADR	Oxidation(M)@15		missed K-D@1	0.00817958	2358.160889	787.0609	2358.152588	787.0581055	3	16	1.1.1.993.9	5.277733	1019.11	930.14	5.27	0.04	789.1545
5	33.94	33.94	67.72999763	62.92999983	54.9300015	sp|P63260|ACTG_MOUSE	Actin, cytoplasmic 2 OS=Mus musculus OX=10090 GN=Actg1 PE=1 SV=1			2	99.00000095	QEYDESGPSIVHR	Gln->pyro-Glu@N-term			0.000364115	1498.669312	750.3419	1498.668823	750.3416748	2	21	1.1.1.911.11	4.23015	18324.32	12607.03	4.25	0.04	5671.236
5	33.94	33.94	67.72999763	62.92999983	54.9300015	sp|P63260|ACTG_MOUSE	Actin, cytoplasmic 2 OS=Mus musculus OX=10090 GN=Actg1 PE=1 SV=1			2	99.00000095	QEYDESGPSIVHRK	Gln->pyro-Glu@N-term		missed R-K@13	0.00759071	1626.771362	543.2644	1626.763794	543.2619019	3	15	1.1.1.863.4	3.611867	591.61	560.68	3.62	0.04	573.2794
5	33.94	33.94	67.72999763	62.92999983	54.9300015	sp|P63260|ACTG_MOUSE	Actin, cytoplasmic 2 OS=Mus musculus OX=10090 GN=Actg1 PE=1 SV=1			2	99.00000095	SYELPDGQVITIGNER				-0.0018301	1789.882813	597.6349	1789.884644	597.635498	3	16	1.1.1.1026.6	5.700366	2654.36	2331.18	5.72	0.05	2174.927
5	33.94	33.94	67.72999763	62.92999983	54.9300015	sp|P63260|ACTG_MOUSE	Actin, cytoplasmic 2 OS=Mus musculus OX=10090 GN=Actg1 PE=1 SV=1			2	99.00000095	VAPEEHPVLLTEAPLNPK				0.00454396	1953.061401	652.0278	1953.057129	652.0263062	3	20	1.1.1.995.7	5.3019	34929.82	11428.52	5.33	0.05	4591.209
5	33.94	33.94	67.72999763	62.92999983	54.9300015	sp|P63260|ACTG_MOUSE	Actin, cytoplasmic 2 OS=Mus musculus OX=10090 GN=Actg1 PE=1 SV=1			1.619789004	99.00000095	TTGIVMDSGDGVTHTVPIYEGYALPH	Oxidation(M)@6		cleaved H-A@C-term	0.00421414	2745.299805	916.1072	2745.295654	916.105835	3	17	1.1.1.1044.11	5.934183	3639.47	3169.78	5.95	0.05	2185.869
5	33.94	33.94	67.72999763	62.92999983	54.9300015	sp|P63260|ACTG_MOUSE	Actin, cytoplasmic 2 OS=Mus musculus OX=10090 GN=Actg1 PE=1 SV=1			1.619789004	97.94999957	TTGIVMDSGDGVTHTVPIYEGYALPHAILR	Oxidation(M)@6			0.00980542	3198.611816	800.6602	3198.602051	800.6577759	4	12	1.1.1.1078.10	6.37165	1783.27	1663.49	6.39	0.09	1474.207
5	33.94	33.94	67.72999763	62.92999983	54.9300015	sp|P63260|ACTG_MOUSE	Actin, cytoplasmic 2 OS=Mus musculus OX=10090 GN=Actg1 PE=1 SV=1			1.602060437	98.83999825	DSYVGDEAQSK				0.000207557	1197.515015	599.7648	1197.515015	599.7647705	2	9	1.1.1.806.9	2.879917	468.97	455.75	2.88	0.05	301.2811
5	33.94	33.94	67.72999763	62.92999983	54.9300015	sp|P63260|ACTG_MOUSE	Actin, cytoplasmic 2 OS=Mus musculus OX=10090 GN=Actg1 PE=1 SV=1			1.096910119	99.00000095	AVFPSIVGR			cleaved R-P@C-term	-0.00265694	944.541687	473.2781	944.5443726	473.2794495	2	11	1.1.1.1024.2	5.6717	8011.59	4462.11	5.69	0.04	2128.974
5	33.94	33.94	67.72999763	62.92999983	54.9300015	sp|P63260|ACTG_MOUSE	Actin, cytoplasmic 2 OS=Mus musculus OX=10090 GN=Actg1 PE=1 SV=1			0.524328768	82.3300004	HQGVMVGMGQK	Oxidation(M)@5; Oxidation(M)@8			-0.0039003	1202.549683	602.2821	1202.553589	602.2840576	2	9	1.1.1.782.11	2.573933	2023.19	1939.99	2.58	0.03	1398.496
5	33.94	33.94	67.72999763	62.92999983	54.9300015	sp|P63260|ACTG_MOUSE	Actin, cytoplasmic 2 OS=Mus musculus OX=10090 GN=Actg1 PE=1 SV=1			0.521433532	99.00000095	YPIEHGIVTNWDDMEK	Methyl(H)@5	Methyl(H)@73		-0.000929606	1959.902832	654.3082	1959.903687	654.3084717	3	15	1.1.1.1016.8	5.573884	1847.76	1820.01	5.57	0.04	1211.822
5	33.94	33.94	67.72999763	62.92999983	54.9300015	sp|P63260|ACTG_MOUSE	Actin, cytoplasmic 2 OS=Mus musculus OX=10090 GN=Actg1 PE=1 SV=1			0.411168247	98.57000113	SGGTTMYPGIADR	Oxidation(M)@6		cleaved L-S@N-term	0.00346052	1340.606445	671.3105	1340.603027	671.3088379	2	9	1.1.1.879.10	3.819017	504.28	428.11	3.83	0.04	346.4009
5	33.94	33.94	67.72999763	62.92999983	54.9300015	sp|P63260|ACTG_MOUSE	Actin, cytoplasmic 2 OS=Mus musculus OX=10090 GN=Actg1 PE=1 SV=1			0.238072157	51.91000104	IIAPPERK			missed R-K@7	0.000515082	922.5604858	462.2875	922.5599976	462.287262	2	8	1.1.1.800.4	2.798767	2171.71	1952.41	2.81	0.05	1388.492
5	33.94	33.94	67.72999763	62.92999983	54.9300015	sp|P63260|ACTG_MOUSE	Actin, cytoplasmic 2 OS=Mus musculus OX=10090 GN=Actg1 PE=1 SV=1			0.100179479	27.700001	LCYVALDFEQEMATAASSSSLEK	Carbamidomethyl(C)@2; Oxidation(M)@12			0.000118151	2565.161865	856.0612	2565.161377	856.0610962	3	6	1.1.1.1088.10	6.500467	296.93	154.08	6.48	0.03	262.4571
5	33.94	33.94	67.72999763	62.92999983	54.9300015	sp|P63260|ACTG_MOUSE	Actin, cytoplasmic 2 OS=Mus musculus OX=10090 GN=Actg1 PE=1 SV=1			0.071604155	20.94999999	RGILTLK			missed R-G@1	0.000236647	799.5282593	400.7714	799.5279541	400.7712708	2	7	1.1.1.903.2	4.12	5013.6	4209.62	4.13	0.04	2158.204
5	33.94	33.94	67.72999763	62.92999983	54.9300015	sp|P63260|ACTG_MOUSE	Actin, cytoplasmic 2 OS=Mus musculus OX=10090 GN=Actg1 PE=1 SV=1			0.042392712	84.54999924	ATAASSSSLEK			cleaved M-A@N-term	-0.00174035	1050.5177	526.2661	1050.519287	526.2669067	2	8	1.1.1.787.10	2.637433	455.99	401.86	2.63	0.05	653.5952
5	33.94	33.94	67.72999763	62.92999983	54.9300015	sp|P63260|ACTG_MOUSE	Actin, cytoplasmic 2 OS=Mus musculus OX=10090 GN=Actg1 PE=1 SV=1			0.038578894	87.37000227	IIAPPER	Carbamidomethyl@N-term			0.00150104	851.4880981	426.7513	851.4865112	426.7505188	2	7	1.1.1.868.3	3.672367	629.26	598.85	3.68	0.05	649.7478
5	33.94	33.94	67.72999763	62.92999983	54.9300015	sp|P63260|ACTG_MOUSE	Actin, cytoplasmic 2 OS=Mus musculus OX=10090 GN=Actg1 PE=1 SV=1			0.0172766	98.08999896	VAPEEHPVLLTEAPLN			cleaved N-P@C-term	-0.000878319	1727.908447	864.9615	1727.909424	864.9619751	2	11	1.1.1.1045.10	5.94635	1131.65	1127.95	5.95	0.06	722.8538
5	33.94	33.94	67.72999763	62.92999983	54.9300015	sp|P63260|ACTG_MOUSE	Actin, cytoplasmic 2 OS=Mus musculus OX=10090 GN=Actg1 PE=1 SV=1			0.015922973	97.45000005	TVPIYEGYALPH			cleaved H-T@N-term; cleaved H-A@C-term	0.00122606	1358.688232	680.3514	1358.687012	680.3508301	2	10	1.1.1.1047.4	5.96685	828.83	664.57	5.99	0.06	871.8491
5	33.94	33.94	67.72999763	62.92999983	54.9300015	sp|P63260|ACTG_MOUSE	Actin, cytoplasmic 2 OS=Mus musculus OX=10090 GN=Actg1 PE=1 SV=1			0.007446491	95.59000134	GFAGDDAPR			cleaved A-G@N-term	-0.000529524	904.4035034	453.209	904.4038696	453.2092285	2	8	1.1.1.819.3	3.041067	653.29	554.82	3.05	0.06	670.7838
5	33.94	33.94	67.72999763	62.92999983	54.9300015	sp|P63260|ACTG_MOUSE	Actin, cytoplasmic 2 OS=Mus musculus OX=10090 GN=Actg1 PE=1 SV=1			0.004803699	98.15999866	YSFTTTAER			cleaved G-Y@N-term	0.00228346	1074.500488	538.2575	1074.498169	538.2563477	2	9	1.1.1.890.7	3.957333	563.07	547.01	3.98	0.06	619.2181
5	33.94	33.94	67.72999763	62.92999983	54.9300015	sp|P63260|ACTG_MOUSE	Actin, cytoplasmic 2 OS=Mus musculus OX=10090 GN=Actg1 PE=1 SV=1			0.003050764	99.00000095	EEEIAALVIDNGSGMCK	Acetyl@N-term; Deamidated(N)@11; Oxidation(M)@15; Carbamidomethyl(C)@16; Methyl(K)@17	Acetyl@2; Methyl(K)@18	cleaved M-E@N-term	-0.00488842	1907.844238	954.9294	1907.849243	954.9318848	2	16	1.1.1.1165.9	7.490567	530.74	475.47	7.5	0.06	320.1185
5	33.94	33.94	67.72999763	62.92999983	54.9300015	sp|P63260|ACTG_MOUSE	Actin, cytoplasmic 2 OS=Mus musculus OX=10090 GN=Actg1 PE=1 SV=1			0.002176917	79.8600018	PSIVGRPR			cleaved F-P@N-term	-0.00133241	880.5228882	441.2687	880.524292	441.2694092	2	8	1.1.1.969.2	4.9631	1643.01	1568.78	4.97	0.05	1068.767
5	33.94	33.94	67.72999763	62.92999983	54.9300015	sp|P63260|ACTG_MOUSE	Actin, cytoplasmic 2 OS=Mus musculus OX=10090 GN=Actg1 PE=1 SV=1			0.001740665	85.29999852	SFTTTAER			cleaved Y-S@N-term	-0.00250913	911.432251	456.7234	911.4348755	456.7247009	2	8	1.1.1.808.5	2.902417	1261.93	1051.4	2.91	0.04	1171.698
5	33.94	33.94	67.72999763	62.92999983	54.9300015	sp|P63260|ACTG_MOUSE	Actin, cytoplasmic 2 OS=Mus musculus OX=10090 GN=Actg1 PE=1 SV=1			0.001304851	76.88000202	FPSIVGRPR			cleaved V-F@N-term	-0.00149667	1027.591309	514.8029	1027.592651	514.8036499	2	9	1.1.1.968.5	4.953267	4672.84	3435.18	4.97	0.05	1563.186
5	33.94	33.94	67.72999763	62.92999983	54.9300015	sp|P63260|ACTG_MOUSE	Actin, cytoplasmic 2 OS=Mus musculus OX=10090 GN=Actg1 PE=1 SV=1			0	99.00000095	AGFAGDDAPR				-0.000526742	975.4404907	488.7275	975.440979	488.7277832	2	16	1.1.1.831.4	3.1964	13108.74	8345.61	3.22	0.05	4129.668
5	33.94	33.94	67.72999763	62.92999983	54.9300015	sp|P63260|ACTG_MOUSE	Actin, cytoplasmic 2 OS=Mus musculus OX=10090 GN=Actg1 PE=1 SV=1			0	99.00000095	AGFAGDDAPR	Carbamidomethyl@N-term			0.052432399	1032.514893	517.2647	1032.462524	517.2385254	2	11	1.1.1.833.5	3.2229	208.35	179.44	3.23	0.08	588.5887
5	33.94	33.94	67.72999763	62.92999983	54.9300015	sp|P63260|ACTG_MOUSE	Actin, cytoplasmic 2 OS=Mus musculus OX=10090 GN=Actg1 PE=1 SV=1			0	92.55999923	AGFAGDDAPR	Carbamidomethyl@N-term			0.052432399	1032.514893	517.2647	1032.462524	517.2385254	2	10	1.1.1.834.7	3.23755	208.35	190.52	3.23	0.08	516.537
5	33.94	33.94	67.72999763	62.92999983	54.9300015	sp|P63260|ACTG_MOUSE	Actin, cytoplasmic 2 OS=Mus musculus OX=10090 GN=Actg1 PE=1 SV=1			0	99.00000095	AVFPSIVGR			cleaved R-P@C-term	-0.00265694	944.541687	473.2781	944.5443726	473.2794495	2	10	1.1.1.1025.2	5.684383	8011.59	7111.52	5.69	0.04	3492.944
5	33.94	33.94	67.72999763	62.92999983	54.9300015	sp|P63260|ACTG_MOUSE	Actin, cytoplasmic 2 OS=Mus musculus OX=10090 GN=Actg1 PE=1 SV=1			0	89.81000185	AVFPSIVGR	Carbamidomethyl@N-term		cleaved R-P@C-term	-0.0036639	1001.562256	501.7884	1001.565796	501.7901917	2	8	1.1.1.1026.2	5.697033	700.89	693.41	5.71	0.04	483.9088
5	33.94	33.94	67.72999763	62.92999983	54.9300015	sp|P63260|ACTG_MOUSE	Actin, cytoplasmic 2 OS=Mus musculus OX=10090 GN=Actg1 PE=1 SV=1			0	97.54999876	AVFPSIVGRPR				-0.00105068	1197.697021	599.8558	1197.698242	599.8563843	2	10	1.1.1.968.7	4.954933	6455	4864.73	4.97	0.05	2601.041
5	33.94	33.94	67.72999763	62.92999983	54.9300015	sp|P63260|ACTG_MOUSE	Actin, cytoplasmic 2 OS=Mus musculus OX=10090 GN=Actg1 PE=1 SV=1			0	96.36999965	AVFPSIVGRPR	Carbamidomethyl@N-term			0.00153068	1254.721313	419.2477	1254.719727	419.2471619	3	9	1.1.1.970.3	4.976933	2045.66	1774.58	4.99	0.04	1718.632
5	33.94	33.94	67.72999763	62.92999983	54.9300015	sp|P63260|ACTG_MOUSE	Actin, cytoplasmic 2 OS=Mus musculus OX=10090 GN=Actg1 PE=1 SV=1			0	98.90000224	DLTDYLMK				0.000902483	997.4801025	499.7473	997.4790039	499.7467957	2	9	1.1.1.1062.2	6.157333	4012.52	2360.06	6.18	0.05	1196.432
5	33.94	33.94	67.72999763	62.92999983	54.9300015	sp|P63260|ACTG_MOUSE	Actin, cytoplasmic 2 OS=Mus musculus OX=10090 GN=Actg1 PE=1 SV=1			0	97.47999907	DLTDYLMK	Oxidation(M)@7			0.000137031	1013.47406	507.7443	1013.473938	507.7442627	2	9	1.1.1.989.4	5.222233	17691.18	5250.75	5.26	0.05	1489.036
5	33.94	33.94	67.72999763	62.92999983	54.9300015	sp|P63260|ACTG_MOUSE	Actin, cytoplasmic 2 OS=Mus musculus OX=10090 GN=Actg1 PE=1 SV=1			0	90.52000046	DLTDYLMK	Oxidation(M)@7			0.0037381	1013.477661	507.7461	1013.473938	507.7442627	2	8	1.1.1.928.7	4.4428	800.73	694.38	4.44	0.04	580.1444
5	33.94	33.94	67.72999763	62.92999983	54.9300015	sp|P63260|ACTG_MOUSE	Actin, cytoplasmic 2 OS=Mus musculus OX=10090 GN=Actg1 PE=1 SV=1			0	79.65999842	DLTDYLMK				0.000902483	997.4801025	499.7473	997.4790039	499.7467957	2	7	1.1.1.1061.3	6.145667	4012.52	1232.16	6.18	0.05	537.6729
5	33.94	33.94	67.72999763	62.92999983	54.9300015	sp|P63260|ACTG_MOUSE	Actin, cytoplasmic 2 OS=Mus musculus OX=10090 GN=Actg1 PE=1 SV=1			0	52.28000283	DLTDYLMK	Carbamidomethyl@N-term; Oxidation(M)@7			0.00164528	1070.49707	536.2558	1070.495361	536.2550049	2	8	1.1.1.1002.5	5.390067	1240.63	1089.92	5.4	0.06	940.2034
5	33.94	33.94	67.72999763	62.92999983	54.9300015	sp|P63260|ACTG_MOUSE	Actin, cytoplasmic 2 OS=Mus musculus OX=10090 GN=Actg1 PE=1 SV=1			0	46.47000134	DLTDYLMK	Oxidation(M)@7			0.0037381	1013.477661	507.7461	1013.473938	507.7442627	2	6	1.1.1.929.5	4.4538	800.73	499.92	4.44	0.04	406.011
5	33.94	33.94	67.72999763	62.92999983	54.9300015	sp|P63260|ACTG_MOUSE	Actin, cytoplasmic 2 OS=Mus musculus OX=10090 GN=Actg1 PE=1 SV=1			0	99.00000095	DLYANTVLSGGTTMYPGIADR	Deamidated(N)@5; Oxidation(M)@14			-0.000387306	2231.04126	1116.528	2231.041504	1116.528076	2	15	1.1.1.1046.11	5.960183	745.18	687.25	5.96	0.04	558.359
5	33.94	33.94	67.72999763	62.92999983	54.9300015	sp|P63260|ACTG_MOUSE	Actin, cytoplasmic 2 OS=Mus musculus OX=10090 GN=Actg1 PE=1 SV=1			0	99.00000095	DLYANTVLSGGTTMYPGIADR	Oxidation(M)@14			0.00314323	2230.060547	744.3608	2230.057617	744.3598022	3	19	1.1.1.1055.8	6.072834	4610.38	3200.29	6.09	0.05	2423.71
5	33.94	33.94	67.72999763	62.92999983	54.9300015	sp|P63260|ACTG_MOUSE	Actin, cytoplasmic 2 OS=Mus musculus OX=10090 GN=Actg1 PE=1 SV=1			0	99.00000095	DLYANTVLSGGTTMYPGIADR	Deamidated(N)@5; Oxidation(M)@14			0.00679924	2231.048584	744.6901	2231.041504	744.6878052	3	15	1.1.1.1046.8	5.957684	1404.75	1340.82	5.96	0.05	1438.52
5	33.94	33.94	67.72999763	62.92999983	54.9300015	sp|P63260|ACTG_MOUSE	Actin, cytoplasmic 2 OS=Mus musculus OX=10090 GN=Actg1 PE=1 SV=1			0	99.00000095	DLYANTVLSGGTTMYPGIADR	Carbamidomethyl@N-term; Oxidation(M)@14			0.00717204	2287.086426	763.3694	2287.079102	763.3669434	3	14	1.1.1.1068.8	6.240167	533.1	382.27	6.26	0.06	495.4012
5	33.94	33.94	67.72999763	62.92999983	54.9300015	sp|P63260|ACTG_MOUSE	Actin, cytoplasmic 2 OS=Mus musculus OX=10090 GN=Actg1 PE=1 SV=1			0	99.00000095	DLYANTVLSGGTTMYPGIADR	Carbamidomethyl@N-term; Oxidation(M)@14			0.00717204	2287.086426	763.3694	2287.079102	763.3669434	3	13	1.1.1.1069.10	6.254333	533.1	508.45	6.26	0.06	645.4008
5	33.94	33.94	67.72999763	62.92999983	54.9300015	sp|P63260|ACTG_MOUSE	Actin, cytoplasmic 2 OS=Mus musculus OX=10090 GN=Actg1 PE=1 SV=1			0	97.89999723	DLYANTVLSGGTTMYPGIADR	Deamidated(N)@5; Oxidation(M)@14			0.00679924	2231.048584	744.6901	2231.041504	744.6878052	3	11	1.1.1.1052.7	6.034184	1404.75	365.22	5.96	0.05	656.993
5	33.94	33.94	67.72999763	62.92999983	54.9300015	sp|P63260|ACTG_MOUSE	Actin, cytoplasmic 2 OS=Mus musculus OX=10090 GN=Actg1 PE=1 SV=1			0	87.79000044	DLYANTVLSGGTTMYPGIADR	Oxidation(M)@14			-0.0104066	2230.047119	744.3563	2230.057617	744.3598022	3	11	1.1.1.1048.8	5.983183	976.59	749.66	5.96	0.06	1079.748
5	33.94	33.94	67.72999763	62.92999983	54.9300015	sp|P63260|ACTG_MOUSE	Actin, cytoplasmic 2 OS=Mus musculus OX=10090 GN=Actg1 PE=1 SV=1			0	61.86000109	DLYANTVLSGGTTMYPGIADR	Deamidated(N)@5; Oxidation(M)@14			0.00679924	2231.048584	744.6901	2231.041504	744.6878052	3	10	1.1.1.1047.7	5.96935	1404.75	1308.84	5.96	0.05	995.8045
5	33.94	33.94	67.72999763	62.92999983	54.9300015	sp|P63260|ACTG_MOUSE	Actin, cytoplasmic 2 OS=Mus musculus OX=10090 GN=Actg1 PE=1 SV=1			0	99.00000095	DSYVGDEAQSKR			missed K-R@11	-0.00222895	1353.613892	677.8142	1353.616089	677.8153076	2	11	1.1.1.789.11	2.663767	1864.5	1573.96	2.65	0.04	927.1621
5	33.94	33.94	67.72999763	62.92999983	54.9300015	sp|P63260|ACTG_MOUSE	Actin, cytoplasmic 2 OS=Mus musculus OX=10090 GN=Actg1 PE=1 SV=1			0	64.27000165	DSYVGDEAQSKR			missed K-R@11	0.00930245	1353.625244	452.2157	1353.616089	452.2126465	3	8	1.1.1.792.4	2.696767	1936.95	531.48	2.65	0.04	1035.578
5	33.94	33.94	67.72999763	62.92999983	54.9300015	sp|P63260|ACTG_MOUSE	Actin, cytoplasmic 2 OS=Mus musculus OX=10090 GN=Actg1 PE=1 SV=1			0	99.00000095	EEEIAALVIDNGSGMCK	Acetyl@N-term; Deamidated(N)@11; Oxidation(M)@15; Carbamidomethyl(C)@16; Methyl(K)@17	Acetyl@2; Methyl(K)@18	cleaved M-E@N-term	0.00390065	1907.853027	954.9338	1907.849243	954.9318848	2	19	1.1.1.1207.8	8.019033	284.16	278.74	8.01	0.06	179.0934
5	33.94	33.94	67.72999763	62.92999983	54.9300015	sp|P63260|ACTG_MOUSE	Actin, cytoplasmic 2 OS=Mus musculus OX=10090 GN=Actg1 PE=1 SV=1			0	99.00000095	EEEIAALVIDNGSGMCK	Acetyl@N-term; Deamidated(N)@11; Carbamidomethyl(C)@16; Methyl(K)@17	Acetyl@2; Methyl(K)@18	cleaved M-E@N-term	0.00612413	1891.860474	946.9375	1891.85437	946.9344482	2	13	1.1.1.1209.8	8.043183	125.99	73.57	8.01	0.09	115.7358
5	33.94	33.94	67.72999763	62.92999983	54.9300015	sp|P63260|ACTG_MOUSE	Actin, cytoplasmic 2 OS=Mus musculus OX=10090 GN=Actg1 PE=1 SV=1			0	99.00000095	EEEIAALVIDNGSGMCK	Acetyl@N-term; Deamidated(N)@11; Oxidation(M)@15; Carbamidomethyl(C)@16; Methyl(K)@17	Acetyl@2; Methyl(K)@18	cleaved M-E@N-term	0.00390065	1907.853027	954.9338	1907.849243	954.9318848	2	13	1.1.1.1208.9	8.032184	284.16	253.33	8.01	0.06	168.9002
5	33.94	33.94	67.72999763	62.92999983	54.9300015	sp|P63260|ACTG_MOUSE	Actin, cytoplasmic 2 OS=Mus musculus OX=10090 GN=Actg1 PE=1 SV=1			0	99.00000095	EEEIAALVIDNGSGMCK	Acetyl@N-term; Deamidated(N)@11; Oxidation(M)@15; Carbamidomethyl(C)@16; Methyl(K)@17	Acetyl@2; Methyl(K)@18	cleaved M-E@N-term	-0.00488842	1907.844238	954.9294	1907.849243	954.9318848	2	12	1.1.1.1164.10	7.478233	530.74	393.65	7.5	0.06	270.8515
5	33.94	33.94	67.72999763	62.92999983	54.9300015	sp|P63260|ACTG_MOUSE	Actin, cytoplasmic 2 OS=Mus musculus OX=10090 GN=Actg1 PE=1 SV=1			0	98.18000197	EEEIAALVIDNGSGMCK	Acetyl@N-term; Deamidated(N)@11; Oxidation(M)@15; Carbamidomethyl(C)@16	Acetyl@2	cleaved M-E@N-term	0.000860484	1893.834473	947.9245	1893.833618	947.9240723	2	9	1.1.1.1164.9	7.4774	15.89665	15.89665			169.0697
5	33.94	33.94	67.72999763	62.92999983	54.9300015	sp|P63260|ACTG_MOUSE	Actin, cytoplasmic 2 OS=Mus musculus OX=10090 GN=Actg1 PE=1 SV=1			0	50.67999959	EEEIAALVIDNGSGMCK	Acetyl@N-term; Methyl(D)@10; Deamidated(N)@11; Dioxidation(M)@15; Carbamidomethyl(C)@16	Acetyl@2; Methyl(D)@11; Dioxidation(M)@16	cleaved M-E@N-term	-0.00320551	1923.84082	962.9277	1923.844116	962.9293823	2	9	1.1.1.1152.10	7.32375	290.46	281.43	7.33	0.06	231.908
5	33.94	33.94	67.72999763	62.92999983	54.9300015	sp|P63260|ACTG_MOUSE	Actin, cytoplasmic 2 OS=Mus musculus OX=10090 GN=Actg1 PE=1 SV=1			0	39.44000006	EEEIAALVIDNGSGMCK	Acetyl@N-term; Deamidated(N)@11; Methyl(S)@13; Oxidation(M)@15; Carbamidomethyl(C)@16	Acetyl@2; Methyl(S)@14	cleaved M-E@N-term	-0.00488842	1907.844238	954.9294	1907.849243	954.9318848	2	11	1.1.1.1164.10	7.478233	530.74	393.65	7.5	0.06	270.8515
5	33.94	33.94	67.72999763	62.92999983	54.9300015	sp|P63260|ACTG_MOUSE	Actin, cytoplasmic 2 OS=Mus musculus OX=10090 GN=Actg1 PE=1 SV=1			0	28.61000001	EEEIAALVIDNGSGMCK	Acetyl@N-term; Deamidated(N)@11; Dioxidation(M)@15; Carbamidomethyl(C)@16; Methyl(K)@17	Acetyl@2; Dioxidation(M)@16; Methyl(K)@18	cleaved M-E@N-term	-0.00320551	1923.84082	962.9277	1923.844116	962.9293823	2	9	1.1.1.1152.10	7.32375	290.46	281.43	7.33	0.06	231.908
5	33.94	33.94	67.72999763	62.92999983	54.9300015	sp|P63260|ACTG_MOUSE	Actin, cytoplasmic 2 OS=Mus musculus OX=10090 GN=Actg1 PE=1 SV=1			0	20.16000003	EEEIAALVIDNGSGMCK	Acetyl@N-term; Deamidated(N)@11; Methyl(S)@13; Dioxidation(M)@15; Carbamidomethyl(C)@16	Acetyl@2; Methyl(S)@14; Dioxidation(M)@16	cleaved M-E@N-term	-0.00320551	1923.84082	962.9277	1923.844116	962.9293823	2	9	1.1.1.1152.10	7.32375	290.46	281.43	7.33	0.06	231.908
5	33.94	33.94	67.72999763	62.92999983	54.9300015	sp|P63260|ACTG_MOUSE	Actin, cytoplasmic 2 OS=Mus musculus OX=10090 GN=Actg1 PE=1 SV=1			0	99.00000095	EITALAPSTMK	Oxidation(M)@10			9.82E-05	1176.606323	589.3104	1176.606079	589.3103027	2	15	1.1.1.896.6	4.0335	16329.4	9736.3	4.05	0.04	5069.955
5	33.94	33.94	67.72999763	62.92999983	54.9300015	sp|P63260|ACTG_MOUSE	Actin, cytoplasmic 2 OS=Mus musculus OX=10090 GN=Actg1 PE=1 SV=1			0	99.00000095	EITALAPSTMK				2.70E-05	1160.611328	581.3129	1160.611084	581.3128052	2	12	1.1.1.949.8	4.71145	3194.3	2205.31	4.73	0.05	1598.063
5	33.94	33.94	67.72999763	62.92999983	54.9300015	sp|P63260|ACTG_MOUSE	Actin, cytoplasmic 2 OS=Mus musculus OX=10090 GN=Actg1 PE=1 SV=1			0	99.00000095	EITALAPSTMK	Dioxidation(M)@10	Dioxidation(M)@325		0.00102407	1192.602051	597.3083	1192.600952	597.3077393	2	12	1.1.1.913.6	4.25165	795.16	691.45	4.25	0.03	642.2029
5	33.94	33.94	67.72999763	62.92999983	54.9300015	sp|P63260|ACTG_MOUSE	Actin, cytoplasmic 2 OS=Mus musculus OX=10090 GN=Actg1 PE=1 SV=1			0	99.00000095	EITALAPSTMK	Glu->pyro-Glu@N-term; Oxidation(P)@7	Oxidation(P)@322		-0.00214404	1158.593506	580.304	1158.595459	580.3049927	2	12	1.1.1.1000.4	5.363733	2958.09	2521.27	5.37	0.04	1428.576
5	33.94	33.94	67.72999763	62.92999983	54.9300015	sp|P63260|ACTG_MOUSE	Actin, cytoplasmic 2 OS=Mus musculus OX=10090 GN=Actg1 PE=1 SV=1			0	99.00000095	EITALAPSTMK	Glu->pyro-Glu@N-term; Oxidation(M)@10			-0.00214404	1158.593506	580.304	1158.595459	580.3049927	2	11	1.1.1.999.6	5.3524	2958.09	1784.38	5.37	0.04	958.3816
5	33.94	33.94	67.72999763	62.92999983	54.9300015	sp|P63260|ACTG_MOUSE	Actin, cytoplasmic 2 OS=Mus musculus OX=10090 GN=Actg1 PE=1 SV=1			0	99.00000095	EITALAPSTMK	Oxidation(M)@10			9.82E-05	1176.606323	589.3104	1176.606079	589.3103027	2	10	1.1.1.895.6	4.020167	16329.4	4113.23	4.05	0.04	1204.976
5	33.94	33.94	67.72999763	62.92999983	54.9300015	sp|P63260|ACTG_MOUSE	Actin, cytoplasmic 2 OS=Mus musculus OX=10090 GN=Actg1 PE=1 SV=1			0	99.00000095	GYSFTTTAER				0.00178016	1131.521484	566.768	1131.519653	566.7670898	2	15	1.1.1.898.8	4.0605	11771.89	11771.17	4.06	0.04	6435.365
5	33.94	33.94	67.72999763	62.92999983	54.9300015	sp|P63260|ACTG_MOUSE	Actin, cytoplasmic 2 OS=Mus musculus OX=10090 GN=Actg1 PE=1 SV=1			0	99.00000095	GYSFTTTAER	Carbamidomethyl@N-term			0.0050633	1188.546265	595.2804	1188.541138	595.277832	2	12	1.1.1.899.7	4.072667	2165.99	2016.41	4.08	0.04	1367.068
5	33.94	33.94	67.72999763	62.92999983	54.9300015	sp|P63260|ACTG_MOUSE	Actin, cytoplasmic 2 OS=Mus musculus OX=10090 GN=Actg1 PE=1 SV=1			0	99.00000095	GYSFTTTAER	Carbamidomethyl@N-term			0.0050633	1188.546265	595.2804	1188.541138	595.277832	2	11	1.1.1.898.9	4.061333	2165.99	1560.2	4.08	0.04	1070.816
5	33.94	33.94	67.72999763	62.92999983	54.9300015	sp|P63260|ACTG_MOUSE	Actin, cytoplasmic 2 OS=Mus musculus OX=10090 GN=Actg1 PE=1 SV=1			0	16.15000069	GYSFTTTAER				0.00178016	1131.521484	566.768	1131.519653	566.7670898	2	7	1.1.1.903.9	4.125817	11771.89	1061.22	4.06	0.04	1111.489
5	33.94	33.94	67.72999763	62.92999983	54.9300015	sp|P63260|ACTG_MOUSE	Actin, cytoplasmic 2 OS=Mus musculus OX=10090 GN=Actg1 PE=1 SV=1			0	78.40999961	IIAPPER	Carbamidomethyl@N-term			0.00150104	851.4880981	426.7513	851.4865112	426.7505188	2	7	1.1.1.869.5	3.68685	629.26	570.25	3.68	0.05	521.379
5	33.94	33.94	67.72999763	62.92999983	54.9300015	sp|P63260|ACTG_MOUSE	Actin, cytoplasmic 2 OS=Mus musculus OX=10090 GN=Actg1 PE=1 SV=1			0	51.55000091	IIAPPERK			missed R-K@7	0.000515082	922.5604858	462.2875	922.5599976	462.287262	2	7	1.1.1.799.6	2.7876	2171.71	1402.96	2.81	0.05	959.9672
5	33.94	33.94	67.72999763	62.92999983	54.9300015	sp|P63260|ACTG_MOUSE	Actin, cytoplasmic 2 OS=Mus musculus OX=10090 GN=Actg1 PE=1 SV=1			0	99.00000095	IWHHTFYNELR				-0.00606183	1514.735718	505.9192	1514.741821	505.9212341	3	14	1.1.1.916.4	4.287817	4145.74	4131.58	4.3	0.03	2834.773
5	33.94	33.94	67.72999763	62.92999983	54.9300015	sp|P63260|ACTG_MOUSE	Actin, cytoplasmic 2 OS=Mus musculus OX=10090 GN=Actg1 PE=1 SV=1			0	32.78000057	PSIVGRPR			cleaved F-P@N-term	-0.00133241	880.5228882	441.2687	880.524292	441.2694092	2	7	1.1.1.968.2	4.950767	1643.01	1082.05	4.97	0.05	728.7449
5	33.94	33.94	67.72999763	62.92999983	54.9300015	sp|P63260|ACTG_MOUSE	Actin, cytoplasmic 2 OS=Mus musculus OX=10090 GN=Actg1 PE=1 SV=1			0	99.00000095	QEYDESGPSIVHR	Gln->pyro-Glu@N-term			0.000364115	1498.669312	750.3419	1498.668823	750.3416748	2	15	1.1.1.910.11	4.216983	18324.32	6322.75	4.25	0.04	1455.508
5	33.94	33.94	67.72999763	62.92999983	54.9300015	sp|P63260|ACTG_MOUSE	Actin, cytoplasmic 2 OS=Mus musculus OX=10090 GN=Actg1 PE=1 SV=1			0	17.2999993	QEYDESGPSIVHR	Gln->pyro-Glu@N-term; Carbamidomethyl(H)@12			-0.00036972	1555.689819	778.8522	1555.690308	778.852417	2	8	1.1.1.913.9	4.25415	669.83	362.73	4.23	0.08	277.0973
5	33.94	33.94	67.72999763	62.92999983	54.9300015	sp|P63260|ACTG_MOUSE	Actin, cytoplasmic 2 OS=Mus musculus OX=10090 GN=Actg1 PE=1 SV=1			0	58.74000192	QEYDESGPSIVHRK	Gln->pyro-Glu@N-term		missed R-K@13	0.00759071	1626.771362	543.2644	1626.763794	543.2619019	3	8	1.1.1.862.7	3.598867	591.61	423.42	3.62	0.04	620.0177
5	33.94	33.94	67.72999763	62.92999983	54.9300015	sp|P63260|ACTG_MOUSE	Actin, cytoplasmic 2 OS=Mus musculus OX=10090 GN=Actg1 PE=1 SV=1			0	60.85000038	SFTTTAER			cleaved Y-S@N-term	-0.00250913	911.432251	456.7234	911.4348755	456.7247009	2	8	1.1.1.809.4	2.914417	1261.93	1219	2.91	0.04	1112.738
5	33.94	33.94	67.72999763	62.92999983	54.9300015	sp|P63260|ACTG_MOUSE	Actin, cytoplasmic 2 OS=Mus musculus OX=10090 GN=Actg1 PE=1 SV=1			0	52.99999714	SGGTTMYPGIADR	Oxidation(M)@6		cleaved L-S@N-term	0.00346052	1340.606445	671.3105	1340.603027	671.3088379	2	7	1.1.1.881.10	3.84485	504.28	375.36	3.83	0.04	298.1332
5	33.94	33.94	67.72999763	62.92999983	54.9300015	sp|P63260|ACTG_MOUSE	Actin, cytoplasmic 2 OS=Mus musculus OX=10090 GN=Actg1 PE=1 SV=1			0	99.00000095	SYELPDGQVITIGNER				-0.000479478	1789.884033	895.9493	1789.884644	895.949585	2	21	1.1.1.1027.11	5.7172	5471.72	5407.68	5.72	0.05	2513.85
5	33.94	33.94	67.72999763	62.92999983	54.9300015	sp|P63260|ACTG_MOUSE	Actin, cytoplasmic 2 OS=Mus musculus OX=10090 GN=Actg1 PE=1 SV=1			0	99.00000095	SYELPDGQVITIGNER	Deamidated(N)@14			0.00439744	1790.873047	896.4438	1790.868652	896.4415894	2	13	1.1.1.1037.10	5.843534	1613.41	755.13	5.78	0.06	540.4874
5	33.94	33.94	67.72999763	62.92999983	54.9300015	sp|P63260|ACTG_MOUSE	Actin, cytoplasmic 2 OS=Mus musculus OX=10090 GN=Actg1 PE=1 SV=1			0	99.00000095	SYELPDGQVITIGNER				-0.00108983	1789.883423	895.949	1789.884644	895.949585	2	16	1.1.1.1057.8	6.099	6534.18	1538.89	6.14	0.06	614.9211
5	33.94	33.94	67.72999763	62.92999983	54.9300015	sp|P63260|ACTG_MOUSE	Actin, cytoplasmic 2 OS=Mus musculus OX=10090 GN=Actg1 PE=1 SV=1			0	99.00000095	SYELPDGQVITIGNER				-0.00108983	1789.883423	895.949	1789.884644	895.949585	2	18	1.1.1.1058.9	6.112167	6534.18	3302.47	6.14	0.06	1519.166
5	33.94	33.94	67.72999763	62.92999983	54.9300015	sp|P63260|ACTG_MOUSE	Actin, cytoplasmic 2 OS=Mus musculus OX=10090 GN=Actg1 PE=1 SV=1			0	99.00000095	SYELPDGQVITIGNER				-0.000479478	1789.884033	895.9493	1789.884644	895.949585	2	12	1.1.1.1023.8	5.6662	5471.72	347.78	5.72	0.05	258.2404
5	33.94	33.94	67.72999763	62.92999983	54.9300015	sp|P63260|ACTG_MOUSE	Actin, cytoplasmic 2 OS=Mus musculus OX=10090 GN=Actg1 PE=1 SV=1			0	98.87999892	SYELPDGQVITIGNER	Acetyl@N-term; Oxidation(Y)@2	Acetyl@239; Oxidation(Y)@240		-0.00151105	1847.888672	924.9516	1847.890137	924.9523315	2	12	1.1.1.1138.7	7.143767	19.56632	19.56632			199.6296
5	33.94	33.94	67.72999763	62.92999983	54.9300015	sp|P63260|ACTG_MOUSE	Actin, cytoplasmic 2 OS=Mus musculus OX=10090 GN=Actg1 PE=1 SV=1			0	60.75000167	SYELPDGQVITIGNER	Deamidated(N)@14			0.00256638	1790.871216	896.4429	1790.868652	896.4415894	2	7	1.1.1.1079.9	6.38365	2047.7	340.1	6.3	0.08	353.746
5	33.94	33.94	67.72999763	62.92999983	54.9300015	sp|P63260|ACTG_MOUSE	Actin, cytoplasmic 2 OS=Mus musculus OX=10090 GN=Actg1 PE=1 SV=1			0	94.19000149	TTGIVMDSGDGVTHTVPIYEGYALPH	Oxidation(M)@6		cleaved H-A@C-term	0.00421414	2745.299805	916.1072	2745.295654	916.105835	3	12	1.1.1.1045.11	5.947183	3639.47	3588.69	5.95	0.05	2332.771
5	33.94	33.94	67.72999763	62.92999983	54.9300015	sp|P63260|ACTG_MOUSE	Actin, cytoplasmic 2 OS=Mus musculus OX=10090 GN=Actg1 PE=1 SV=1			0	69.41999793	TTGIVMDSGDGVTHTVPIYEGYALPH			cleaved H-A@C-term	0.00210476	2729.302979	910.7749	2729.300781	910.7741699	3	9	1.1.1.1072.10	6.29315	620.75	564.1	6.3	0.07	526.8801
5	33.94	33.94	67.72999763	62.92999983	54.9300015	sp|P63260|ACTG_MOUSE	Actin, cytoplasmic 2 OS=Mus musculus OX=10090 GN=Actg1 PE=1 SV=1			0	97.79000282	TTGIVMDSGDGVTHTVPIYEGYALPHAILR	Oxidation(P)@17	Oxidation(P)@164		0.00980543	3198.611816	800.6602	3198.602051	800.6577759	4	12	1.1.1.1077.9	6.357483	1783.27	1359.96	6.39	0.09	1211.971
5	33.94	33.94	67.72999763	62.92999983	54.9300015	sp|P63260|ACTG_MOUSE	Actin, cytoplasmic 2 OS=Mus musculus OX=10090 GN=Actg1 PE=1 SV=1			0	31.97999895	TTGIVMDSGDGVTHTVPIYEGYALPHAILR	Oxidation(M)@6			0.00980542	3198.611816	800.6602	3198.602051	800.6577759	4	11	1.1.1.1077.9	6.357483	1783.27	1359.96	6.39	0.09	1211.971
5	33.94	33.94	67.72999763	62.92999983	54.9300015	sp|P63260|ACTG_MOUSE	Actin, cytoplasmic 2 OS=Mus musculus OX=10090 GN=Actg1 PE=1 SV=1			0	24.30000007	TTGIVMDSGDGVTHTVPIYEGYALPHAILR	Oxidation(H)@14			0.00980543	3198.611816	800.6602	3198.602051	800.6577759	4	12	1.1.1.1077.9	6.357483	1783.27	1359.96	6.39	0.09	1211.971
5	33.94	33.94	67.72999763	62.92999983	54.9300015	sp|P63260|ACTG_MOUSE	Actin, cytoplasmic 2 OS=Mus musculus OX=10090 GN=Actg1 PE=1 SV=1			0	92.64000058	TVPIYEGYALPH			cleaved H-T@N-term; cleaved H-A@C-term	0.00122606	1358.688232	680.3514	1358.687012	680.3508301	2	9	1.1.1.1048.6	5.981517	828.83	791.91	5.99	0.06	798.4982
5	33.94	33.94	67.72999763	62.92999983	54.9300015	sp|P63260|ACTG_MOUSE	Actin, cytoplasmic 2 OS=Mus musculus OX=10090 GN=Actg1 PE=1 SV=1			0	96.74000144	VAPEEHPVLLTEAPLN			cleaved N-P@C-term	-0.000878319	1727.908447	864.9615	1727.909424	864.9619751	2	11	1.1.1.1047.10	5.97185	1131.65	896.39	5.95	0.06	560.2962
5	33.94	33.94	67.72999763	62.92999983	54.9300015	sp|P63260|ACTG_MOUSE	Actin, cytoplasmic 2 OS=Mus musculus OX=10090 GN=Actg1 PE=1 SV=1			0	99.00000095	VAPEEHPVLLTEAPLNPK				0.00454396	1953.061401	652.0278	1953.057129	652.0263062	3	24	1.1.1.996.7	5.3149	34929.82	22192.48	5.33	0.05	13605.02
5	33.94	33.94	67.72999763	62.92999983	54.9300015	sp|P63260|ACTG_MOUSE	Actin, cytoplasmic 2 OS=Mus musculus OX=10090 GN=Actg1 PE=1 SV=1			0	99.00000095	VAPEEHPVLLTEAPLNPK	Carbamidomethyl(E)@4			0.00246157	2010.081055	671.0343	2010.078613	671.0334473	3	14	1.1.1.995.8	5.302733	1918.55	1217.14	5.27	0.06	1042.035
5	33.94	33.94	67.72999763	62.92999983	54.9300015	sp|P63260|ACTG_MOUSE	Actin, cytoplasmic 2 OS=Mus musculus OX=10090 GN=Actg1 PE=1 SV=1			0	99.00000095	VAPEEHPVLLTEAPLNPK	Carbamidomethyl(E)@5			0.00246157	2010.081055	671.0343	2010.078613	671.0334473	3	14	1.1.1.995.8	5.302733	1918.55	1217.14	5.27	0.06	1042.035
5	33.94	33.94	67.72999763	62.92999983	54.9300015	sp|P63260|ACTG_MOUSE	Actin, cytoplasmic 2 OS=Mus musculus OX=10090 GN=Actg1 PE=1 SV=1			0	99.00000095	VAPEEHPVLLTEAPLNPK				0.00425405	1953.061401	489.2726	1953.057129	489.2715454	4	12	1.1.1.999.3	5.3499	1631.14	1391.02	5.34	0.05	1158.807
5	33.94	33.94	67.72999763	62.92999983	54.9300015	sp|P63260|ACTG_MOUSE	Actin, cytoplasmic 2 OS=Mus musculus OX=10090 GN=Actg1 PE=1 SV=1			0	98.15999866	VAPEEHPVLLTEAPLNPK	Carbamidomethyl(E)@4			0.00246157	2010.081055	671.0343	2010.078613	671.0334473	3	12	1.1.1.996.10	5.3174	1918.55	924.8	5.27	0.06	812.1891
5	33.94	33.94	67.72999763	62.92999983	54.9300015	sp|P63260|ACTG_MOUSE	Actin, cytoplasmic 2 OS=Mus musculus OX=10090 GN=Actg1 PE=1 SV=1			0	98.15999866	VAPEEHPVLLTEAPLNPK	Carbamidomethyl(E)@5			0.00246157	2010.081055	671.0343	2010.078613	671.0334473	3	12	1.1.1.996.10	5.3174	1918.55	924.8	5.27	0.06	812.1891
5	33.94	33.94	67.72999763	62.92999983	54.9300015	sp|P63260|ACTG_MOUSE	Actin, cytoplasmic 2 OS=Mus musculus OX=10090 GN=Actg1 PE=1 SV=1			0	34.04999971	VAPEEHPVLLTEAPLNPK	Carbamidomethyl(H)@6			0.00246157	2010.081055	671.0343	2010.078613	671.0334473	3	14	1.1.1.995.8	5.302733	1918.55	1217.14	5.27	0.06	1042.035
5	33.94	33.94	67.72999763	62.92999983	54.9300015	sp|P63260|ACTG_MOUSE	Actin, cytoplasmic 2 OS=Mus musculus OX=10090 GN=Actg1 PE=1 SV=1			0	34.04999971	VAPEEHPVLLTEAPLNPK	Carbamidomethyl(H)@6			0.00246157	2010.081055	671.0343	2010.078613	671.0334473	3	12	1.1.1.996.10	5.3174	1918.55	924.8	5.27	0.06	812.1891
5	33.94	33.94	67.72999763	62.92999983	54.9300015	sp|P63260|ACTG_MOUSE	Actin, cytoplasmic 2 OS=Mus musculus OX=10090 GN=Actg1 PE=1 SV=1			0	99.00000095	YPIEHGIVTNWDDMEK	Methyl(H)@5; Oxidation(M)@14	Methyl(H)@73		0.00109491	1975.899658	659.6405	1975.89856	659.6401367	3	13	1.1.1.972.11	5.009917	6608.14	1316.57	5.06	0.04	1322.697
5	33.94	33.94	67.72999763	62.92999983	54.9300015	sp|P63260|ACTG_MOUSE	Actin, cytoplasmic 2 OS=Mus musculus OX=10090 GN=Actg1 PE=1 SV=1			0	98.26999903	YPIEHGIVTNWDDMEK	Methyl(H)@5	Methyl(H)@73		-0.000929606	1959.902832	654.3082	1959.903687	654.3084717	3	12	1.1.1.1015.9	5.562217	1847.76	1586.81	5.57	0.04	1218.955
5	33.94	33.94	67.72999763	62.92999983	54.9300015	sp|P63260|ACTG_MOUSE	Actin, cytoplasmic 2 OS=Mus musculus OX=10090 GN=Actg1 PE=1 SV=1			0	97.02000022	YPIEHGIVTNWDDMEK	Methyl(H)@5; Oxidation(M)@14	Methyl(H)@73		0.00109491	1975.899658	659.6405	1975.89856	659.6401367	3	12	1.1.1.973.8	5.020083	6608.14	1559.93	5.06	0.04	1197.981
5	33.94	33.94	67.72999763	62.92999983	54.9300015	sp|P63260|ACTG_MOUSE	Actin, cytoplasmic 2 OS=Mus musculus OX=10090 GN=Actg1 PE=1 SV=1			0	58.74000192	YPIEHGIVTNWDDMEK	Methyl(H)@5; Oxidation(M)@14	Methyl(H)@73		0.00109491	1975.899658	659.6405	1975.89856	659.6401367	3	11	1.1.1.971.11	4.99625	6608.14	883.26	5.06	0.04	844.6057
5	33.94	33.94	67.72999763	62.92999983	54.9300015	sp|P63260|ACTG_MOUSE	Actin, cytoplasmic 2 OS=Mus musculus OX=10090 GN=Actg1 PE=1 SV=1			0	39.44000006	YPIEHGIVTNWDDMEK	Methyl(E)@4	Methyl(E)@72		-0.000929606	1959.902832	654.3082	1959.903687	654.3084717	3	12	1.1.1.1015.9	5.562217	1847.76	1586.81	5.57	0.04	1218.955
5	33.94	33.94	67.72999763	62.92999983	54.9300015	sp|P63260|ACTG_MOUSE	Actin, cytoplasmic 2 OS=Mus musculus OX=10090 GN=Actg1 PE=1 SV=1			0	39.44000006	YPIEHGIVTNWDDMEK	Methyl(E)@4	Methyl(E)@72		-0.000929606	1959.902832	654.3082	1959.903687	654.3084717	3	15	1.1.1.1016.8	5.573884	1847.76	1820.01	5.57	0.04	1211.822
5	33.94	33.94	67.72999763	62.92999983	54.9300015	sp|P63260|ACTG_MOUSE	Actin, cytoplasmic 2 OS=Mus musculus OX=10090 GN=Actg1 PE=1 SV=1			0	28.52999866	YPIEHGIVTNWDDMEK	Methyl(E)@4; Oxidation(M)@14	Methyl(E)@72		0.00109491	1975.899658	659.6405	1975.89856	659.6401367	3	13	1.1.1.972.11	5.009917	6608.14	1316.57	5.06	0.04	1322.697
5	33.94	33.94	67.72999763	62.92999983	54.9300015	sp|P63260|ACTG_MOUSE	Actin, cytoplasmic 2 OS=Mus musculus OX=10090 GN=Actg1 PE=1 SV=1			0	28.52999866	YPIEHGIVTNWDDMEK	Methyl(E)@4; Oxidation(M)@14	Methyl(E)@72		0.00109491	1975.899658	659.6405	1975.89856	659.6401367	3	12	1.1.1.973.8	5.020083	6608.14	1559.93	5.06	0.04	1197.981
5	33.94	33.94	67.72999763	62.92999983	54.9300015	sp|P63260|ACTG_MOUSE	Actin, cytoplasmic 2 OS=Mus musculus OX=10090 GN=Actg1 PE=1 SV=1			0	25.72999895	YPIEHGIVTNWDDMEK	Methyl(E)@4; Oxidation(M)@14	Methyl(E)@72		0.00109491	1975.899658	659.6405	1975.89856	659.6401367	3	11	1.1.1.971.11	4.99625	6608.14	883.26	5.06	0.04	844.6057
5	33.94	33.94	67.72999763	62.92999983	54.9300015	sp|P63260|ACTG_MOUSE	Actin, cytoplasmic 2 OS=Mus musculus OX=10090 GN=Actg1 PE=1 SV=1			0	17.89000034	YPIEHGIVTNWDDMEK	Methyl(I)@3	Methyl(I)@71		-0.000929606	1959.902832	654.3082	1959.903687	654.3084717	3	12	1.1.1.1015.9	5.562217	1847.76	1586.81	5.57	0.04	1218.955
5	33.94	33.94	67.72999763	62.92999983	54.9300015	sp|P63260|ACTG_MOUSE	Actin, cytoplasmic 2 OS=Mus musculus OX=10090 GN=Actg1 PE=1 SV=1			0	17.89000034	YPIEHGIVTNWDDMEK	Methyl(I)@3	Methyl(I)@71		-0.000929606	1959.902832	654.3082	1959.903687	654.3084717	3	15	1.1.1.1016.8	5.573884	1847.76	1820.01	5.57	0.04	1211.822
6	33.59	33.69	44.44000125	43.13000143	39.91999924	sp|P52480|KPYM_MOUSE	Pyruvate kinase PKM OS=Mus musculus OX=10090 GN=Pkm PE=1 SV=4			2	99.00000095	APIIAVTR				-0.000694599	839.5222778	420.7684	839.5228882	420.7687073	2	12	1.1.1.927.3	4.4263	7930.91	7400.61	4.42	0.04	3765.961
6	33.59	33.69	44.44000125	43.13000143	39.91999924	sp|P52480|KPYM_MOUSE	Pyruvate kinase PKM OS=Mus musculus OX=10090 GN=Pkm PE=1 SV=4			2	99.00000095	DAVLNAWAEDVDLR				0.00244608	1585.776123	793.8953	1585.773682	793.894104	2	18	1.1.1.1121.11	6.926116	1295.85	960.68	6.94	0.08	679.9276
6	33.59	33.69	44.44000125	43.13000143	39.91999924	sp|P52480|KPYM_MOUSE	Pyruvate kinase PKM OS=Mus musculus OX=10090 GN=Pkm PE=1 SV=4			2	99.00000095	EATESFASDPILYRPVAVALDTK				0.0102588	2492.290283	831.7706	2492.279785	831.7672119	3	20	1.1.1.1117.10	6.872783	2433.55	2324.63	6.88	0.05	1715.334
6	33.59	33.69	44.44000125	43.13000143	39.91999924	sp|P52480|KPYM_MOUSE	Pyruvate kinase PKM OS=Mus musculus OX=10090 GN=Pkm PE=1 SV=4			2	99.00000095	GDLGIEIPAEK				0.000560461	1140.603271	571.3089	1140.602661	571.3085938	2	17	1.1.1.994.8	5.2899	7071.8	4315.59	5.32	0.05	2349.81
6	33.59	33.69	44.44000125	43.13000143	39.91999924	sp|P52480|KPYM_MOUSE	Pyruvate kinase PKM OS=Mus musculus OX=10090 GN=Pkm PE=1 SV=4			2	99.00000095	GSGTAEVELK				0.00332749	989.5062866	495.7604	989.5029297	495.7587585	2	13	1.1.1.841.9	3.32955	1309.49	1079.5	3.35	0.05	747.7822
6	33.59	33.69	44.44000125	43.13000143	39.91999924	sp|P52480|KPYM_MOUSE	Pyruvate kinase PKM OS=Mus musculus OX=10090 GN=Pkm PE=1 SV=4			2	99.00000095	GVNLPGAAVDLPAVSEK				-0.00208428	1635.881104	818.9478	1635.883179	818.9488525	2	19	1.1.1.1053.11	6.05	2365.28	2341.9	6.05	0.05	1080.659
6	33.59	33.69	44.44000125	43.13000143	39.91999924	sp|P52480|KPYM_MOUSE	Pyruvate kinase PKM OS=Mus musculus OX=10090 GN=Pkm PE=1 SV=4			2	99.00000095	ITLDNAYMEK	Oxidation(M)@8			0.00484723	1212.574463	607.2945	1212.56958	607.2921143	2	10	1.1.1.906.9	4.16415	1455.88	1363.06	4.17	0.05	914.0709
6	33.59	33.69	44.44000125	43.13000143	39.91999924	sp|P52480|KPYM_MOUSE	Pyruvate kinase PKM OS=Mus musculus OX=10090 GN=Pkm PE=1 SV=4			2	99.00000095	IYVDDGLISLQVK				-0.00956574	1461.798218	731.9064	1461.807861	731.9111938	2	13	1.1.1.1108.8	6.755784	529.2	510.19	6.75	0.05	669.5345
6	33.59	33.69	44.44000125	43.13000143	39.91999924	sp|P52480|KPYM_MOUSE	Pyruvate kinase PKM OS=Mus musculus OX=10090 GN=Pkm PE=1 SV=4			2	99.00000095	KGVNLPGAAVDLPAVSEK			missed K-G@1	-5.53E-05	1763.978149	589	1763.978149	589	3	17	1.1.1.1001.5	5.377067	2711.4	1870.34	5.4	0.06	1988.551
6	33.59	33.69	44.44000125	43.13000143	39.91999924	sp|P52480|KPYM_MOUSE	Pyruvate kinase PKM OS=Mus musculus OX=10090 GN=Pkm PE=1 SV=4			2	99.00000095	LAPITSDPTEAAAVGAVEASFK				-0.00177333	2144.098389	715.7067	2144.100098	715.7073364	3	16	1.1.1.1137.6	7.1271	1700.22	1066.91	7.16	0.06	774.0098
6	33.59	33.69	44.44000125	43.13000143	39.91999924	sp|P52480|KPYM_MOUSE	Pyruvate kinase PKM OS=Mus musculus OX=10090 GN=Pkm PE=1 SV=4			2	99.00000095	LDIDSAPITAR				-0.00123577	1170.623291	586.3189	1170.624512	586.319519	2	17	1.1.1.963.11	4.893767	4875.37	4210.34	4.91	0.05	2508.853
6	33.59	33.69	44.44000125	43.13000143	39.91999924	sp|P52480|KPYM_MOUSE	Pyruvate kinase PKM OS=Mus musculus OX=10090 GN=Pkm PE=1 SV=4			2	99.00000095	MQHLIAR	Oxidation(M)@1			-7.91E-05	883.4696655	442.7421	883.4697876	442.7421875	2	9	1.1.1.789.6	2.6596	986.16	909.61	2.67	0.04	790.2038
6	33.59	33.69	44.44000125	43.13000143	39.91999924	sp|P52480|KPYM_MOUSE	Pyruvate kinase PKM OS=Mus musculus OX=10090 GN=Pkm PE=1 SV=4			2	99.00000095	NTGIICTIGPASR	Carbamidomethyl(C)@6			-0.00456929	1358.693115	680.3538	1358.697632	680.3560791	2	13	1.1.1.962.10	4.879933	574.14	528.17	4.87	0.08	628.612
6	33.59	33.69	44.44000125	43.13000143	39.91999924	sp|P52480|KPYM_MOUSE	Pyruvate kinase PKM OS=Mus musculus OX=10090 GN=Pkm PE=1 SV=4			2	99.00000095	RFDEILEASDGIMVAR	Oxidation(M)@13		missed R-F@1	0.00746174	1836.911499	613.3111	1836.904053	613.3085938	3	16	1.1.1.1012.7	5.521383	837.21	830.71	5.52	0.06	1024.147
6	33.59	33.69	44.44000125	43.13000143	39.91999924	sp|P52480|KPYM_MOUSE	Pyruvate kinase PKM OS=Mus musculus OX=10090 GN=Pkm PE=1 SV=4			2	99.00000095	VNLAMDVGK	Oxidation(M)@5			-0.00119092	961.4890747	481.7518	961.4902954	481.7524109	2	12	1.1.1.872.7	3.727517	1444.89	1139.17	3.75	0.05	703.6118
6	33.59	33.69	44.44000125	43.13000143	39.91999924	sp|P52480|KPYM_MOUSE	Pyruvate kinase PKM OS=Mus musculus OX=10090 GN=Pkm PE=1 SV=4			1.113509178	94.41000223	GDYPLEAVR				8.47E-05	1018.508484	510.2615	1018.508362	510.2614441	2	7	1.1.1.947.5	4.682783	3741.67	2057.77	4.72	0.05	1180.343
6	33.59	33.69	44.44000125	43.13000143	39.91999924	sp|P52480|KPYM_MOUSE	Pyruvate kinase PKM OS=Mus musculus OX=10090 GN=Pkm PE=1 SV=4			1.031517029	92.46000051	FDEILEASDGIMVAR	Oxidation(M)@12			-0.00182627	1680.801025	841.4078	1680.802856	841.4086914	2	8	1.1.1.1037.9	5.8427	424.3	349.79	5.82	0.06	320.1685
6	33.59	33.69	44.44000125	43.13000143	39.91999924	sp|P52480|KPYM_MOUSE	Pyruvate kinase PKM OS=Mus musculus OX=10090 GN=Pkm PE=1 SV=4			0.829738259	97.74000049	GADFLVTEVENGGSLGSK	Deamidated(N)@11			-0.00453039	1779.848022	890.9313	1779.852661	890.9335938	2	9	1.1.1.1077.10	6.358317	396.61	304.25	6.34	0.07	408.3144
6	33.59	33.69	44.44000125	43.13000143	39.91999924	sp|P52480|KPYM_MOUSE	Pyruvate kinase PKM OS=Mus musculus OX=10090 GN=Pkm PE=1 SV=4			0.58335954	85.75000167	GIFPVLCK	Carbamidomethyl(C)@7			-0.00143751	932.5140991	467.2643	932.5153809	467.2649536	2	8	1.1.1.1073.2	6.299333	619.64	610.43	6.31	0.05	420.6012
6	33.59	33.69	44.44000125	43.13000143	39.91999924	sp|P52480|KPYM_MOUSE	Pyruvate kinase PKM OS=Mus musculus OX=10090 GN=Pkm PE=1 SV=4			0.034328017	99.00000095	SGAIIVLTK			cleaved C-S@N-term	-0.00168707	900.5626831	451.2886	900.5643921	451.2894897	2	13	1.1.1.974.3	5.0286	470.25	465.76	5.04	0.04	518.3358
6	33.59	33.69	44.44000125	43.13000143	39.91999924	sp|P52480|KPYM_MOUSE	Pyruvate kinase PKM OS=Mus musculus OX=10090 GN=Pkm PE=1 SV=4			0	99.00000095	DAVLNAWAEDVDLR				0.00244608	1585.776123	793.8953	1585.773682	793.894104	2	17	1.1.1.1122.9	6.937117	1295.85	1214.19	6.94	0.08	737.589
6	33.59	33.69	44.44000125	43.13000143	39.91999924	sp|P52480|KPYM_MOUSE	Pyruvate kinase PKM OS=Mus musculus OX=10090 GN=Pkm PE=1 SV=4			0	88.84000182	DAVLNAWAEDVDLR	Deamidated(N)@5			0.000975211	1586.758667	794.3866	1586.75769	794.3861084	2	8	1.1.1.1087.6	6.484483	29.62784	29.62784			286.591
6	33.59	33.69	44.44000125	43.13000143	39.91999924	sp|P52480|KPYM_MOUSE	Pyruvate kinase PKM OS=Mus musculus OX=10090 GN=Pkm PE=1 SV=4			0	99.00000095	EATESFASDPILYRPVAVALDTK				0.0102588	2492.290283	831.7706	2492.279785	831.7672119	3	13	1.1.1.1116.8	6.858284	2433.55	1709.82	6.88	0.05	1329.543
6	33.59	33.69	44.44000125	43.13000143	39.91999924	sp|P52480|KPYM_MOUSE	Pyruvate kinase PKM OS=Mus musculus OX=10090 GN=Pkm PE=1 SV=4			0	99.00000095	GDLGIEIPAEK				0.000560461	1140.603271	571.3089	1140.602661	571.3085938	2	16	1.1.1.995.5	5.300233	7071.8	5886.09	5.32	0.05	3336.699
6	33.59	33.69	44.44000125	43.13000143	39.91999924	sp|P52480|KPYM_MOUSE	Pyruvate kinase PKM OS=Mus musculus OX=10090 GN=Pkm PE=1 SV=4			0	99.00000095	GDLGIEIPAEK	Carbamidomethyl@N-term			-0.00152715	1197.622437	599.8185	1197.624146	599.8193359	2	14	1.1.1.996.4	5.3124	1106.7	938.77	5.32	0.04	595.7839
6	33.59	33.69	44.44000125	43.13000143	39.91999924	sp|P52480|KPYM_MOUSE	Pyruvate kinase PKM OS=Mus musculus OX=10090 GN=Pkm PE=1 SV=4			0	83.37000012	GDYPLEAVR				8.47E-05	1018.508484	510.2615	1018.508362	510.2614441	2	7	1.1.1.946.5	4.670117	3741.67	1089.38	4.72	0.05	580.5941
6	33.59	33.69	44.44000125	43.13000143	39.91999924	sp|P52480|KPYM_MOUSE	Pyruvate kinase PKM OS=Mus musculus OX=10090 GN=Pkm PE=1 SV=4			0	71.450001	GIFPVLCK	Carbamidomethyl(C)@7			-0.00143751	932.5140991	467.2643	932.5153809	467.2649536	2	6	1.1.1.1074.2	6.312833	619.64	601.64	6.31	0.05	371.2843
6	33.59	33.69	44.44000125	43.13000143	39.91999924	sp|P52480|KPYM_MOUSE	Pyruvate kinase PKM OS=Mus musculus OX=10090 GN=Pkm PE=1 SV=4			0	17.89000034	GIFPVLCK	Carbamidomethyl(C)@7; Methyl(K)@8	Methyl(K)@475		0.000492332	946.5314941	474.273	946.5310059	474.2727661	2	7	1.1.1.1074.3	6.313667	953.73	765.54	6.32	0.07	630.011
6	33.59	33.69	44.44000125	43.13000143	39.91999924	sp|P52480|KPYM_MOUSE	Pyruvate kinase PKM OS=Mus musculus OX=10090 GN=Pkm PE=1 SV=4			0	99.00000095	GSGTAEVELK				0.00332749	989.5062866	495.7604	989.5029297	495.7587585	2	11	1.1.1.842.6	3.34055	1309.49	1255.34	3.35	0.05	829.6774
6	33.59	33.69	44.44000125	43.13000143	39.91999924	sp|P52480|KPYM_MOUSE	Pyruvate kinase PKM OS=Mus musculus OX=10090 GN=Pkm PE=1 SV=4			0	99.00000095	GVNLPGAAVDLPAVSEK				-0.00208428	1635.881104	818.9478	1635.883179	818.9488525	2	17	1.1.1.1052.9	6.03585	2365.28	2072.26	6.05	0.05	957.9915
6	33.59	33.69	44.44000125	43.13000143	39.91999924	sp|P52480|KPYM_MOUSE	Pyruvate kinase PKM OS=Mus musculus OX=10090 GN=Pkm PE=1 SV=4			0	90.25999904	GVNLPGAAVDLPAVSEK	Carbamidomethyl@N-term			0.00250004	1692.907227	847.4609	1692.904663	847.4595947	2	9	1.1.1.1054.10	6.062	389.49	376.02	6.06	0.05	428.2461
6	33.59	33.69	44.44000125	43.13000143	39.91999924	sp|P52480|KPYM_MOUSE	Pyruvate kinase PKM OS=Mus musculus OX=10090 GN=Pkm PE=1 SV=4			0	99.00000095	IYVDDGLISLQVK				-0.000532535	1461.807251	731.9109	1461.807861	731.9111938	2	10	1.1.1.1091.6	6.535984	387.29	386.8	6.54	0.05	428.2461
6	33.59	33.69	44.44000125	43.13000143	39.91999924	sp|P52480|KPYM_MOUSE	Pyruvate kinase PKM OS=Mus musculus OX=10090 GN=Pkm PE=1 SV=4			0	98.00000191	IYVDDGLISLQVK				-0.000532535	1461.807251	731.9109	1461.807861	731.9111938	2	10	1.1.1.1092.8	6.550133	387.29	351.48	6.54	0.05	485.8575
6	33.59	33.69	44.44000125	43.13000143	39.91999924	sp|P52480|KPYM_MOUSE	Pyruvate kinase PKM OS=Mus musculus OX=10090 GN=Pkm PE=1 SV=4			0	99.00000095	KGVNLPGAAVDLPAVSEK			missed K-G@1	-5.53E-05	1763.978149	589	1763.978149	589	3	15	1.1.1.1002.9	5.3934	2711.4	2620.94	5.4	0.06	1920.297
6	33.59	33.69	44.44000125	43.13000143	39.91999924	sp|P52480|KPYM_MOUSE	Pyruvate kinase PKM OS=Mus musculus OX=10090 GN=Pkm PE=1 SV=4			0	92.55999923	KGVNLPGAAVDLPAVSEK			missed K-G@1	0.00590132	1763.984131	882.9993	1763.978149	882.9963379	2	10	1.1.1.1001.11	5.382067	605.82	386.96	5.41	0.05	624.3148
6	33.59	33.69	44.44000125	43.13000143	39.91999924	sp|P52480|KPYM_MOUSE	Pyruvate kinase PKM OS=Mus musculus OX=10090 GN=Pkm PE=1 SV=4			0	99.00000095	LAPITSDPTEAAAVGAVEASFK				-0.00177333	2144.098389	715.7067	2144.100098	715.7073364	3	16	1.1.1.1136.7	7.116433	1700.22	667.78	7.16	0.06	432.3945
6	33.59	33.69	44.44000125	43.13000143	39.91999924	sp|P52480|KPYM_MOUSE	Pyruvate kinase PKM OS=Mus musculus OX=10090 GN=Pkm PE=1 SV=4			0	99.00000095	LDIDSAPITAR				-0.00123577	1170.623291	586.3189	1170.624512	586.319519	2	14	1.1.1.962.8	4.878267	4875.37	2341.52	4.91	0.05	1019.95
6	33.59	33.69	44.44000125	43.13000143	39.91999924	sp|P52480|KPYM_MOUSE	Pyruvate kinase PKM OS=Mus musculus OX=10090 GN=Pkm PE=1 SV=4			0	99.00000095	LDIDSAPITAR				-0.000747487	1170.623901	586.3192	1170.624512	586.319519	2	12	1.1.1.949.9	4.712283	728.54	674.48	4.69	0.07	470.1181
6	33.59	33.69	44.44000125	43.13000143	39.91999924	sp|P52480|KPYM_MOUSE	Pyruvate kinase PKM OS=Mus musculus OX=10090 GN=Pkm PE=1 SV=4			0	99.00000095	NTGIICTIGPASR	Carbamidomethyl(C)@6; Methyl(T)@7	Methyl(T)@50		-0.00826297	1372.705078	687.3598	1372.713257	687.3638916	2	12	1.1.1.967.9	4.943933	685.99	424.36	4.91	0.08	472.1168
6	33.59	33.69	44.44000125	43.13000143	39.91999924	sp|P52480|KPYM_MOUSE	Pyruvate kinase PKM OS=Mus musculus OX=10090 GN=Pkm PE=1 SV=4			0	29.1200012	NTGIICTIGPASR	Methyl(I)@5; Carbamidomethyl(C)@6	Methyl(I)@48		-0.00826297	1372.705078	687.3598	1372.713257	687.3638916	2	12	1.1.1.967.9	4.943933	685.99	424.36	4.91	0.08	472.1168
6	33.59	33.69	44.44000125	43.13000143	39.91999924	sp|P52480|KPYM_MOUSE	Pyruvate kinase PKM OS=Mus musculus OX=10090 GN=Pkm PE=1 SV=4			0	99.00000095	RFDEILEASDGIMVAR	Oxidation(M)@13		missed R-F@1	0.00746174	1836.911499	613.3111	1836.904053	613.3085938	3	14	1.1.1.1011.9	5.509883	837.21	752.53	5.52	0.06	1042.973
6	33.59	33.69	44.44000125	43.13000143	39.91999924	sp|P52480|KPYM_MOUSE	Pyruvate kinase PKM OS=Mus musculus OX=10090 GN=Pkm PE=1 SV=4			0	98.6100018	SGAIIVLTK			cleaved C-S@N-term	-0.00168707	900.5626831	451.2886	900.5643921	451.2894897	2	12	1.1.1.975.3	5.041584	470.25	403.84	5.04	0.04	517.1866
6	33.59	33.69	44.44000125	43.13000143	39.91999924	sp|P52480|KPYM_MOUSE	Pyruvate kinase PKM OS=Mus musculus OX=10090 GN=Pkm PE=1 SV=4			0	99.00000095	VNLAMDVGK	Oxidation(M)@5			-0.00119092	961.4890747	481.7518	961.4902954	481.7524109	2	10	1.1.1.875.6	3.764683	1444.89	1032.99	3.75	0.05	525.531
7	31.96	31.96	40.36000073	39.16000128	31.54000044	sp|A2AMT1|BFSP1_MOUSE	Filensin OS=Mus musculus OX=10090 GN=Bfsp1 PE=1 SV=1			2	99.00000095	AELQAQTTALEQAIK				0.00203199	1613.864502	807.9395	1613.862427	807.9384766	2	22	1.1.1.1008.11	5.472383	6430.01	4752.28	5.49	0.04	2589.049
7	31.96	31.96	40.36000073	39.16000128	31.54000044	sp|A2AMT1|BFSP1_MOUSE	Filensin OS=Mus musculus OX=10090 GN=Bfsp1 PE=1 SV=1			2	99.00000095	AQPAGPAAQPGGTAPGLAALQALGER				-0.00208117	2369.243408	593.3181	2369.245117	593.3185425	4	14	1.1.1.1104.4	6.700467	473.63	175.76	6.73	0.03	708.3471
7	31.96	31.96	40.36000073	39.16000128	31.54000044	sp|A2AMT1|BFSP1_MOUSE	Filensin OS=Mus musculus OX=10090 GN=Bfsp1 PE=1 SV=1			2	99.00000095	AVQDITAAKPR				-0.00170933	1168.654907	585.3347	1168.656372	585.3355103	2	13	1.1.1.808.10	2.906583	1292.09	1286.65	2.9	0.04	760.9733
7	31.96	31.96	40.36000073	39.16000128	31.54000044	sp|A2AMT1|BFSP1_MOUSE	Filensin OS=Mus musculus OX=10090 GN=Bfsp1 PE=1 SV=1			2	99.00000095	EAVTHLQAQK				-0.00022976	1123.598511	562.8065	1123.598511	562.8065796	2	13	1.1.1.788.9	2.6491	1596.31	1497.98	2.64	0.04	933.6367
7	31.96	31.96	40.36000073	39.16000128	31.54000044	sp|A2AMT1|BFSP1_MOUSE	Filensin OS=Mus musculus OX=10090 GN=Bfsp1 PE=1 SV=1			2	99.00000095	EVAALQNQLEEGR	Glu->pyro-Glu@N-term			0.00227864	1437.723511	719.869	1437.721191	719.8678589	2	14	1.1.1.1038.7	5.854183	1093.94	922.93	5.86	0.05	656.8431
7	31.96	31.96	40.36000073	39.16000128	31.54000044	sp|A2AMT1|BFSP1_MOUSE	Filensin OS=Mus musculus OX=10090 GN=Bfsp1 PE=1 SV=1			2	99.00000095	ISTESIQTYEETSVIVETLIGK				-0.00358768	2439.259766	814.0938	2439.263184	814.0950317	3	13	1.1.1.1340.3	9.439917	10.11109	10.11109			123.3927
7	31.96	31.96	40.36000073	39.16000128	31.54000044	sp|A2AMT1|BFSP1_MOUSE	Filensin OS=Mus musculus OX=10090 GN=Bfsp1 PE=1 SV=1			2	99.00000095	LGEQPGPEDALAR				0.00168617	1351.674927	676.8447	1351.673218	676.8438721	2	20	1.1.1.920.8	4.341467	8926.71	8022.85	4.35	0.04	4470.74
7	31.96	31.96	40.36000073	39.16000128	31.54000044	sp|A2AMT1|BFSP1_MOUSE	Filensin OS=Mus musculus OX=10090 GN=Bfsp1 PE=1 SV=1			2	99.00000095	QLAVAQQTLR	Gln->pyro-Glu@N-term			-0.00170535	1109.617676	555.8161	1109.619263	555.8169556	2	16	1.1.1.1023.2	5.658717	9345.12	5388.67	5.68	0.04	2662.857
7	31.96	31.96	40.36000073	39.16000128	31.54000044	sp|A2AMT1|BFSP1_MOUSE	Filensin OS=Mus musculus OX=10090 GN=Bfsp1 PE=1 SV=1			2	99.00000095	QLDAFQR	Gln->pyro-Glu@N-term			6.94E-05	859.4188843	430.7167	859.4188232	430.7166748	2	10	1.1.1.1015.2	5.556383	2991.13	2586.77	5.57	0.04	1586.021
7	31.96	31.96	40.36000073	39.16000128	31.54000044	sp|A2AMT1|BFSP1_MOUSE	Filensin OS=Mus musculus OX=10090 GN=Bfsp1 PE=1 SV=1			1.95860815	99.00000095	DLTAEHAR				0.000234508	911.4462891	456.7304	911.446106	456.7303162	2	9	1.1.1.785.9	2.6111	1400.13	1284.11	2.62	0.04	1123.131
7	31.96	31.96	40.36000073	39.16000128	31.54000044	sp|A2AMT1|BFSP1_MOUSE	Filensin OS=Mus musculus OX=10090 GN=Bfsp1 PE=1 SV=1			1.886056304	99.00000095	VEETLEDAPLKPPQEPK				0.0002837	1918.989014	640.6703	1918.98877	640.6702271	3	10	1.1.1.938.9	4.571116	1056.04	1049.83	4.58	0.05	826.6294
7	31.96	31.96	40.36000073	39.16000128	31.54000044	sp|A2AMT1|BFSP1_MOUSE	Filensin OS=Mus musculus OX=10090 GN=Bfsp1 PE=1 SV=1			1.677780151	98.3799994	VAVQVQR				0.000810815	798.4720459	400.2433	798.4711914	400.2428589	2	11	1.1.1.806.2	2.874083	5764.32	4598.72	2.88	0.04	3480.402
7	31.96	31.96	40.36000073	39.16000128	31.54000044	sp|A2AMT1|BFSP1_MOUSE	Filensin OS=Mus musculus OX=10090 GN=Bfsp1 PE=1 SV=1			1.522879124	98.32999706	KVEVVESIEK			missed K-V@1	-0.00819242	1158.641479	580.328	1158.649658	580.3320923	2	9	1.1.1.859.9	3.562367	590.58	482.79	3.55	0.03	286.881
7	31.96	31.96	40.36000073	39.16000128	31.54000044	sp|A2AMT1|BFSP1_MOUSE	Filensin OS=Mus musculus OX=10090 GN=Bfsp1 PE=1 SV=1			1.28399682	99.00000095	SYVFQAR				0.046605099	869.4862671	435.7504	869.4395752	435.7270508	2	10	1.1.1.909.4	4.198483	8560.61	446.73	4.27	0.06	1911.803
7	31.96	31.96	40.36000073	39.16000128	31.54000044	sp|A2AMT1|BFSP1_MOUSE	Filensin OS=Mus musculus OX=10090 GN=Bfsp1 PE=1 SV=1			1.19382	95.52999735	VSGHKEPEPEPPTDLFTK			missed K-E@5	-0.00523652	2006.989502	670.0038	2006.994873	670.0055542	3	9	1.1.1.939.7	4.58195	828.5	782.21	4.58	0.04	619.0684
7	31.96	31.96	40.36000073	39.16000128	31.54000044	sp|A2AMT1|BFSP1_MOUSE	Filensin OS=Mus musculus OX=10090 GN=Bfsp1 PE=1 SV=1			1.167490959	94.70999837	HVEANLQR				-0.000983281	965.5032959	483.7589	965.5042725	483.7594299	2	8	1.1.1.786.6	2.6211	1720.81	1639.25	2.63	0.04	1313.753
7	31.96	31.96	40.36000073	39.16000128	31.54000044	sp|A2AMT1|BFSP1_MOUSE	Filensin OS=Mus musculus OX=10090 GN=Bfsp1 PE=1 SV=1			1.065501451	94.26000118	ESGLLMQEK	Oxidation(M)@6			-0.00289231	1049.503418	525.759	1049.506348	525.760437	2	8	1.1.1.851.6	3.457367	1203.01	1194.96	3.46	0.05	979.0273
7	31.96	31.96	40.36000073	39.16000128	31.54000044	sp|A2AMT1|BFSP1_MOUSE	Filensin OS=Mus musculus OX=10090 GN=Bfsp1 PE=1 SV=1			0.910094798	93.04000139	EADEALLR				-0.000243079	915.4658813	458.7402	915.4661865	458.7403564	2	7	1.1.1.887.3	3.9155	382.49	347.91	3.9	0.05	322.2671
7	31.96	31.96	40.36000073	39.16000128	31.54000044	sp|A2AMT1|BFSP1_MOUSE	Filensin OS=Mus musculus OX=10090 GN=Bfsp1 PE=1 SV=1			0.465973884	81.0100019	QEAEAQR	Gln->pyro-Glu@N-term			-0.00110079	813.3606567	407.6876	813.3616943	407.6881104	2	8	1.1.1.787.2	2.630767	461.51	443.6	2.62	0.05	636.7565
7	31.96	31.96	40.36000073	39.16000128	31.54000044	sp|A2AMT1|BFSP1_MOUSE	Filensin OS=Mus musculus OX=10090 GN=Bfsp1 PE=1 SV=1			0.369572133	99.00000095	LSSVFIETPISLITPSH			cleaved H-G@C-term	-0.00231248	1839.99585	921.0052	1839.998169	921.0064087	2	20	1.1.1.1255.3	8.619317	970.47	642.02	8.65	0.07	355.3374
7	31.96	31.96	40.36000073	39.16000128	31.54000044	sp|A2AMT1|BFSP1_MOUSE	Filensin OS=Mus musculus OX=10090 GN=Bfsp1 PE=1 SV=1			0.152427346	55.52999973	DLEEKDDDGKK			missed K-D@5; missed K-K@10	-0.00240463	1290.591431	646.303	1290.593994	646.3042603	2	7	1.1.1.294.4	1.10855	84.8	75.65	1.1	0.05	158.9752
7	31.96	31.96	40.36000073	39.16000128	31.54000044	sp|A2AMT1|BFSP1_MOUSE	Filensin OS=Mus musculus OX=10090 GN=Bfsp1 PE=1 SV=1			0.146910474	34.38000083	RSYVFQAR			missed R-S@1	-0.000240949	1025.540527	513.7775	1025.540649	513.7775879	2	7	1.1.1.851.3	3.454883	824.36	763.83	3.45	0.06	890.4819
7	31.96	31.96	40.36000073	39.16000128	31.54000044	sp|A2AMT1|BFSP1_MOUSE	Filensin OS=Mus musculus OX=10090 GN=Bfsp1 PE=1 SV=1			0.092051469	94.78999972	IIEIEGSR	Carbamidomethyl@N-term			-0.00149471	972.5224609	487.2685	972.5239868	487.2692871	2	10	1.1.1.914.7	4.26515	1068.47	731.16	4.25	0.04	1174.197
7	31.96	31.96	40.36000073	39.16000128	31.54000044	sp|A2AMT1|BFSP1_MOUSE	Filensin OS=Mus musculus OX=10090 GN=Bfsp1 PE=1 SV=1			0.066006854	25.45999885	EIIAQDK				-0.00504812	815.4338989	408.7242	815.4389038	408.7267151	2	5	1.1.1.802.3	2.823417	507.53	499.99	2.83	0.05	523.5823
7	31.96	31.96	40.36000073	39.16000128	31.54000044	sp|A2AMT1|BFSP1_MOUSE	Filensin OS=Mus musculus OX=10090 GN=Bfsp1 PE=1 SV=1			0.000869447	56.25	AQPAGPAAQPGGTAPGLAALQAL			cleaved L-G@C-term	-0.00094642	2027.079102	676.7003	2027.079956	676.7006226	3	8	1.1.1.1180.6	7.680883	360.79	331.53	7.67	0.05	327.5136
7	31.96	31.96	40.36000073	39.16000128	31.54000044	sp|A2AMT1|BFSP1_MOUSE	Filensin OS=Mus musculus OX=10090 GN=Bfsp1 PE=1 SV=1			0.000869447	52.99999714	GEQPGPEDALAR			cleaved L-G@N-term	-0.00122908	1238.587891	620.3012	1238.589111	620.3018188	2	7	1.1.1.880.10	3.83185	396.72	353.38	3.85	0.06	283.4431
7	31.96	31.96	40.36000073	39.16000128	31.54000044	sp|A2AMT1|BFSP1_MOUSE	Filensin OS=Mus musculus OX=10090 GN=Bfsp1 PE=1 SV=1			0	99.00000095	AELQAQTTALEQAIK				0.00203199	1613.864502	807.9395	1613.862427	807.9384766	2	26	1.1.1.1009.10	5.485217	6430.01	6117.6	5.49	0.04	3396.659
7	31.96	31.96	40.36000073	39.16000128	31.54000044	sp|A2AMT1|BFSP1_MOUSE	Filensin OS=Mus musculus OX=10090 GN=Bfsp1 PE=1 SV=1			0	99.00000095	AQPAGPAAQPGGTAPGLAALQALGER				0.00404195	2369.249268	790.757	2369.245117	790.7556763	3	25	1.1.1.1101.8	6.665633	7538.39	3281.19	6.7	0.08	1960.42
7	31.96	31.96	40.36000073	39.16000128	31.54000044	sp|A2AMT1|BFSP1_MOUSE	Filensin OS=Mus musculus OX=10090 GN=Bfsp1 PE=1 SV=1			0	99.00000095	AQPAGPAAQPGGTAPGLAALQALGER				0.00404195	2369.249268	790.757	2369.245117	790.7556763	3	28	1.1.1.1102.10	6.6798	7538.39	5709.25	6.7	0.08	3746.275
7	31.96	31.96	40.36000073	39.16000128	31.54000044	sp|A2AMT1|BFSP1_MOUSE	Filensin OS=Mus musculus OX=10090 GN=Bfsp1 PE=1 SV=1			0	98.50000143	AQPAGPAAQPGGTAPGLAALQALGER				-0.00208117	2369.243408	593.3181	2369.245117	593.3185425	4	10	1.1.1.1102.2	6.673133	473.63	155.28	6.73	0.03	408.3095
7	31.96	31.96	40.36000073	39.16000128	31.54000044	sp|A2AMT1|BFSP1_MOUSE	Filensin OS=Mus musculus OX=10090 GN=Bfsp1 PE=1 SV=1			0	99.00000095	AVQDITAAKPR				-0.00170933	1168.654907	585.3347	1168.656372	585.3355103	2	11	1.1.1.807.8	2.891917	1292.09	1125.57	2.9	0.04	880.6932
7	31.96	31.96	40.36000073	39.16000128	31.54000044	sp|A2AMT1|BFSP1_MOUSE	Filensin OS=Mus musculus OX=10090 GN=Bfsp1 PE=1 SV=1			0	88.89999986	DLTAEHAR				0.000234508	911.4462891	456.7304	911.446106	456.7303162	2	7	1.1.1.786.4	2.619433	1400.13	1398.82	2.62	0.04	1215.619
7	31.96	31.96	40.36000073	39.16000128	31.54000044	sp|A2AMT1|BFSP1_MOUSE	Filensin OS=Mus musculus OX=10090 GN=Bfsp1 PE=1 SV=1			0	16.15000069	EADEALLR				-0.000243079	915.4658813	458.7402	915.4661865	458.7403564	2	5	1.1.1.886.4	3.903833	382.49	377.41	3.9	0.05	467.9196
7	31.96	31.96	40.36000073	39.16000128	31.54000044	sp|A2AMT1|BFSP1_MOUSE	Filensin OS=Mus musculus OX=10090 GN=Bfsp1 PE=1 SV=1			0	99.00000095	EVAALQNQLEEGR	Deamidated(N)@7			0.00225922	1456.718018	729.3663	1456.71582	729.3651733	2	15	1.1.1.911.10	4.229317	1100.4	1071.59	4.23	0.04	688.3105
7	31.96	31.96	40.36000073	39.16000128	31.54000044	sp|A2AMT1|BFSP1_MOUSE	Filensin OS=Mus musculus OX=10090 GN=Bfsp1 PE=1 SV=1			0	99.00000095	EVAALQNQLEEGR	Deamidated(N)@7			0.00225922	1456.718018	729.3663	1456.71582	729.3651733	2	14	1.1.1.912.10	4.241983	1100.4	855.66	4.23	0.04	551.9633
7	31.96	31.96	40.36000073	39.16000128	31.54000044	sp|A2AMT1|BFSP1_MOUSE	Filensin OS=Mus musculus OX=10090 GN=Bfsp1 PE=1 SV=1			0	99.00000095	EVAALQNQLEEGR				-0.000785336	1455.730835	728.8727	1455.731812	728.8731689	2	20	1.1.1.933.9	4.507633	5910.14	5018.43	4.52	0.05	3369.227
7	31.96	31.96	40.36000073	39.16000128	31.54000044	sp|A2AMT1|BFSP1_MOUSE	Filensin OS=Mus musculus OX=10090 GN=Bfsp1 PE=1 SV=1			0	99.00000095	EVAALQNQLEEGR				-0.000785336	1455.730835	728.8727	1455.731812	728.8731689	2	21	1.1.1.935.11	4.534616	5910.14	5063.87	4.52	0.05	2956.503
7	31.96	31.96	40.36000073	39.16000128	31.54000044	sp|A2AMT1|BFSP1_MOUSE	Filensin OS=Mus musculus OX=10090 GN=Bfsp1 PE=1 SV=1			0	42.19000041	EVAALQNQLEEGR	Deamidated(Q)@8			0.00225922	1456.718018	729.3663	1456.71582	729.3651733	2	14	1.1.1.912.10	4.241983	1100.4	855.66	4.23	0.04	551.9633
7	31.96	31.96	40.36000073	39.16000128	31.54000044	sp|A2AMT1|BFSP1_MOUSE	Filensin OS=Mus musculus OX=10090 GN=Bfsp1 PE=1 SV=1			0	84.16000009	IIEIEGSR				-0.011238	915.491272	458.7529	915.5025635	458.7585449	2	12	1.1.1.900.5	4.083667	10162.97	7659.87	4.07	0.04	5426.888
7	31.96	31.96	40.36000073	39.16000128	31.54000044	sp|A2AMT1|BFSP1_MOUSE	Filensin OS=Mus musculus OX=10090 GN=Bfsp1 PE=1 SV=1			0	99.00000095	LGEQPGPEDALAR				0.00168617	1351.674927	676.8447	1351.673218	676.8438721	2	17	1.1.1.919.5	4.326483	8926.71	5024.17	4.35	0.04	2685.585
7	31.96	31.96	40.36000073	39.16000128	31.54000044	sp|A2AMT1|BFSP1_MOUSE	Filensin OS=Mus musculus OX=10090 GN=Bfsp1 PE=1 SV=1			0	99.00000095	LGEQPGPEDALAR				9.93E-05	1351.673218	676.8439	1351.673218	676.8438721	2	11	1.1.1.889.11	3.947667	783.74	747.36	3.95	0.05	716.4032
7	31.96	31.96	40.36000073	39.16000128	31.54000044	sp|A2AMT1|BFSP1_MOUSE	Filensin OS=Mus musculus OX=10090 GN=Bfsp1 PE=1 SV=1			0	99.00000095	LGEQPGPEDALAR	Carbamidomethyl@N-term			-0.00283584	1408.691895	705.3532	1408.694702	705.3546143	2	11	1.1.1.923.7	4.380133	266.5146	266.5146			331.3414
7	31.96	31.96	40.36000073	39.16000128	31.54000044	sp|A2AMT1|BFSP1_MOUSE	Filensin OS=Mus musculus OX=10090 GN=Bfsp1 PE=1 SV=1			0	95.93999982	LGEQPGPEDALAR				9.93E-05	1351.673218	676.8439	1351.673218	676.8438721	2	8	1.1.1.890.11	3.960667	783.74	674.18	3.95	0.05	577.3961
7	31.96	31.96	40.36000073	39.16000128	31.54000044	sp|A2AMT1|BFSP1_MOUSE	Filensin OS=Mus musculus OX=10090 GN=Bfsp1 PE=1 SV=1			0	99.00000095	LSSVFIETPISLITPSH			cleaved H-G@C-term	-0.00231248	1839.99585	921.0052	1839.998169	921.0064087	2	18	1.1.1.1256.4	8.632317	970.47	851	8.65	0.07	419.0511
7	31.96	31.96	40.36000073	39.16000128	31.54000044	sp|A2AMT1|BFSP1_MOUSE	Filensin OS=Mus musculus OX=10090 GN=Bfsp1 PE=1 SV=1			0	99.00000095	QLAVAQQTLR	Gln->pyro-Glu@N-term			-0.00170535	1109.617676	555.8161	1109.619263	555.8169556	2	15	1.1.1.1024.4	5.673367	9345.12	8513.29	5.68	0.04	3959.582
7	31.96	31.96	40.36000073	39.16000128	31.54000044	sp|A2AMT1|BFSP1_MOUSE	Filensin OS=Mus musculus OX=10090 GN=Bfsp1 PE=1 SV=1			0	99.00000095	QLDAFQR	Gln->pyro-Glu@N-term			6.94E-05	859.4188843	430.7167	859.4188232	430.7166748	2	10	1.1.1.1014.2	5.54355	2991.13	1693.26	5.57	0.04	1168.55
7	31.96	31.96	40.36000073	39.16000128	31.54000044	sp|A2AMT1|BFSP1_MOUSE	Filensin OS=Mus musculus OX=10090 GN=Bfsp1 PE=1 SV=1			0	99.00000095	SYVFQAR				0.046605099	869.4862671	435.7504	869.4395752	435.7270508	2	9	1.1.1.908.3	4.18465	8560.61	304.82	4.27	0.06	1270.782
7	31.96	31.96	40.36000073	39.16000128	31.54000044	sp|A2AMT1|BFSP1_MOUSE	Filensin OS=Mus musculus OX=10090 GN=Bfsp1 PE=1 SV=1			0	97.93999791	VAVQVQR				0.000810815	798.4720459	400.2433	798.4711914	400.2428589	2	10	1.1.1.805.2	2.861083	5764.32	2523	2.88	0.04	1295.815
8	31.06	31.14	76.39999986	76.39999986	76.39999986	sp|Q9WVJ5|CRBB1_MOUSE	Beta-crystallin B1 OS=Mus musculus OX=10090 GN=Crybb1 PE=1 SV=3			2	99.00000095	ASATTAVNPGPDGK				0.000461162	1284.63147	643.323	1284.630981	643.3227539	2	20	1.1.1.793.9	2.713433	6348	5771.96	2.72	0.04	3474.457
8	31.06	31.14	76.39999986	76.39999986	76.39999986	sp|Q9WVJ5|CRBB1_MOUSE	Beta-crystallin B1 OS=Mus musculus OX=10090 GN=Crybb1 PE=1 SV=3			2	99.00000095	GAPSTGPAPAPGPTPVPASVPRPAAK				0.00205566	2347.26709	783.4296	2347.264893	783.428894	3	26	1.1.1.916.8	4.29365	16966.81	7328.19	4.32	0.04	3496.657
8	31.06	31.14	76.39999986	76.39999986	76.39999986	sp|Q9WVJ5|CRBB1_MOUSE	Beta-crystallin B1 OS=Mus musculus OX=10090 GN=Crybb1 PE=1 SV=3			2	99.00000095	GEMFVLEK				0.00155217	951.4750977	476.7448	951.4735718	476.7440491	2	12	1.1.1.1001.2	5.374567	3739.67	2777.18	5.39	0.04	1500.839
8	31.06	31.14	76.39999986	76.39999986	76.39999986	sp|Q9WVJ5|CRBB1_MOUSE	Beta-crystallin B1 OS=Mus musculus OX=10090 GN=Crybb1 PE=1 SV=3			2	99.00000095	GYQYLLEPGDFR				0.00369961	1456.702515	729.3585	1456.69873	729.3566284	2	12	1.1.1.1077.7	6.355817	15912.67	803.12	6.47	0.06	695.6671
8	31.06	31.14	76.39999986	76.39999986	76.39999986	sp|Q9WVJ5|CRBB1_MOUSE	Beta-crystallin B1 OS=Mus musculus OX=10090 GN=Crybb1 PE=1 SV=3			2	99.00000095	HWNEWGAFQPQMQAVR	Oxidation(M)@12			0.00590743	1999.917114	667.6463	1999.911133	667.6443481	3	16	1.1.1.996.8	5.315733	3254.76	2570.98	5.33	0.05	2240.283
8	31.06	31.14	76.39999986	76.39999986	76.39999986	sp|Q9WVJ5|CRBB1_MOUSE	Beta-crystallin B1 OS=Mus musculus OX=10090 GN=Crybb1 PE=1 SV=3			2	99.00000095	ICLFEGANFK	Carbamidomethyl(C)@2			-0.000185603	1197.585083	599.7998	1197.585205	599.7998657	2	12	1.1.1.1064.3	6.184166	2278.73	2062.55	6.19	0.05	1199.78
8	31.06	31.14	76.39999986	76.39999986	76.39999986	sp|Q9WVJ5|CRBB1_MOUSE	Beta-crystallin B1 OS=Mus musculus OX=10090 GN=Crybb1 PE=1 SV=3			2	99.00000095	LIVFEQENFQGR				0.00151989	1478.753296	740.3839	1478.751831	740.3831787	2	20	1.1.1.1035.7	5.815533	18696.81	7254.41	5.85	0.05	2645.562
8	31.06	31.14	76.39999986	76.39999986	76.39999986	sp|Q9WVJ5|CRBB1_MOUSE	Beta-crystallin B1 OS=Mus musculus OX=10090 GN=Crybb1 PE=1 SV=3			2	99.00000095	QWHQEGCFPVLTAEPPK	Carbamidomethyl(C)@7			0.00339373	2022.96582	675.3292	2022.962158	675.3280029	3	11	1.1.1.1007.11	5.45905	756.47	736.14	5.46	0.05	788.1052
8	31.06	31.14	76.39999986	76.39999986	76.39999986	sp|Q9WVJ5|CRBB1_MOUSE	Beta-crystallin B1 OS=Mus musculus OX=10090 GN=Crybb1 PE=1 SV=3			2	99.00000095	RVEFSGECLNLGDR	Carbamidomethyl(C)@8		missed R-V@1	-0.00208486	1650.776489	551.2661	1650.778442	551.2667236	3	17	1.1.1.953.6	4.761283	2829.81	1791.21	4.78	0.04	1645.831
8	31.06	31.14	76.39999986	76.39999986	76.39999986	sp|Q9WVJ5|CRBB1_MOUSE	Beta-crystallin B1 OS=Mus musculus OX=10090 GN=Crybb1 PE=1 SV=3			2	99.00000095	VEFSGECLNLGDR	Carbamidomethyl(C)@7			-0.000522135	1494.676636	748.3456	1494.677246	748.3459473	2	15	1.1.1.997.11	5.331067	2222.78	1090.12	5.3	0.04	846.9658
8	31.06	31.14	76.39999986	76.39999986	76.39999986	sp|Q9WVJ5|CRBB1_MOUSE	Beta-crystallin B1 OS=Mus musculus OX=10090 GN=Crybb1 PE=1 SV=3			2	99.00000095	VGDLPPGSYR				0.000973741	1059.535889	530.7752	1059.534912	530.7747192	2	12	1.1.1.892.6	3.982	5648.25	3787.67	3.89	0.19	1913.502
8	31.06	31.14	76.39999986	76.39999986	76.39999986	sp|Q9WVJ5|CRBB1_MOUSE	Beta-crystallin B1 OS=Mus musculus OX=10090 GN=Crybb1 PE=1 SV=3			2	99.00000095	VGSITVSGGTWVGYQYPGYR				0.00445651	2146.052979	716.3582	2146.04834	716.3567505	3	12	1.1.1.1066.8	6.213833	985.8	898.28	6.22	0.05	801.746
8	31.06	31.14	76.39999986	76.39999986	76.39999986	sp|Q9WVJ5|CRBB1_MOUSE	Beta-crystallin B1 OS=Mus musculus OX=10090 GN=Crybb1 PE=1 SV=3			2	99.00000095	WDTWTSSYR				-5.92E-05	1200.519897	601.2672	1200.52002	601.2672729	2	12	1.1.1.981.9	5.123083	4073.19	3871.76	5.13	0.05	2241.482
8	31.06	31.14	76.39999986	76.39999986	76.39999986	sp|Q9WVJ5|CRBB1_MOUSE	Beta-crystallin B1 OS=Mus musculus OX=10090 GN=Crybb1 PE=1 SV=3			1.920817852	99.00000095	GAPSTGPAPAPGPTPVPASVPR			cleaved R-P@C-term	0.000812722	1980.043701	991.0291	1980.042847	991.0286865	2	20	1.1.1.942.10	4.623283	10085.71	9140.75	4.64	0.05	4185.73
8	31.06	31.14	76.39999986	76.39999986	76.39999986	sp|Q9WVJ5|CRBB1_MOUSE	Beta-crystallin B1 OS=Mus musculus OX=10090 GN=Crybb1 PE=1 SV=3			1.585026264	98.22999835	MDSQEHK	Oxidation(M)@1			-0.00122049	889.3587036	445.6866	889.3599854	445.6872559	2	9	1.1.1.279.2	0.9707333	733.48	697.44	0.97	0.03	486.337
8	31.06	31.14	76.39999986	76.39999986	76.39999986	sp|Q9WVJ5|CRBB1_MOUSE	Beta-crystallin B1 OS=Mus musculus OX=10090 GN=Crybb1 PE=1 SV=3			0.362510264	99.00000095	IVFEQENFQGR			cleaved L-I@N-term	-0.000897721	1365.66687	683.8407	1365.667725	683.8411255	2	14	1.1.1.962.11	4.880767	2337.6	2167.77	4.87	0.05	1212.121
8	31.06	31.14	76.39999986	76.39999986	76.39999986	sp|Q9WVJ5|CRBB1_MOUSE	Beta-crystallin B1 OS=Mus musculus OX=10090 GN=Crybb1 PE=1 SV=3			0.360513508	99.00000095	LIVFEQENFQGRR	Arg-loss@C-term		missed R-R@12	0.00151989	1478.753296	740.3839	1478.751831	740.3831787	2	20	1.1.1.1036.8	5.829367	18696.81	14038.72	5.85	0.05	7908.688
8	31.06	31.14	76.39999986	76.39999986	76.39999986	sp|Q9WVJ5|CRBB1_MOUSE	Beta-crystallin B1 OS=Mus musculus OX=10090 GN=Crybb1 PE=1 SV=3			0.233587161	99.00000095	VFEQENFQGR			cleaved I-V@N-term	0.00180137	1252.585449	627.3	1252.583618	627.2990723	2	15	1.1.1.890.9	3.959	1886.53	1751.6	3.96	0.04	1268.084
8	31.06	31.14	76.39999986	76.39999986	76.39999986	sp|Q9WVJ5|CRBB1_MOUSE	Beta-crystallin B1 OS=Mus musculus OX=10090 GN=Crybb1 PE=1 SV=3			0.221848726	99.00000095	LLEPGDFR			cleaved Y-L@N-term	0.00070752	945.4926758	473.7536	945.4920044	473.7532654	2	10	1.1.1.984.2	5.155583	3131.23	2853.45	5.17	0.05	1456.708
8	31.06	31.14	76.39999986	76.39999986	76.39999986	sp|Q9WVJ5|CRBB1_MOUSE	Beta-crystallin B1 OS=Mus musculus OX=10090 GN=Crybb1 PE=1 SV=3			0.165579319	99.00000095	FEQENFQGR			cleaved V-F@N-term	0.000324306	1153.515625	577.7651	1153.515259	577.7648926	2	12	1.1.1.850.9	3.447367	867.13	760.89	3.44	0.04	680.2274
8	31.06	31.14	76.39999986	76.39999986	76.39999986	sp|Q9WVJ5|CRBB1_MOUSE	Beta-crystallin B1 OS=Mus musculus OX=10090 GN=Crybb1 PE=1 SV=3			0.099632859	99.00000095	GAPSTGPAPAPGPTPVPA			cleaved A-S@C-term	-0.00413915	1540.784424	771.3995	1540.788574	771.4015503	2	11	1.1.1.948.11	4.700783	838.64	810.52	4.69	0.05	439.6385
8	31.06	31.14	76.39999986	76.39999986	76.39999986	sp|Q9WVJ5|CRBB1_MOUSE	Beta-crystallin B1 OS=Mus musculus OX=10090 GN=Crybb1 PE=1 SV=3			0.057000421	99.00000095	IVVSGPWVAFEQSAFR			cleaved L-I@N-term	-0.00673177	1791.924072	598.3153	1791.930786	598.3175659	3	12	1.1.1.1243.4	8.481483	128.94	124.09	8.49	0.08	172.129
8	31.06	31.14	76.39999986	76.39999986	76.39999986	sp|Q9WVJ5|CRBB1_MOUSE	Beta-crystallin B1 OS=Mus musculus OX=10090 GN=Crybb1 PE=1 SV=3			0.039053816	99.00000095	YQYLLEPGDFR			cleaved G-Y@N-term	0.000467644	1399.677734	700.8461	1399.677246	700.8458862	2	12	1.1.1.1076.7	6.343317	897.43	783.92	6.35	0.06	621.2169
8	31.06	31.14	76.39999986	76.39999986	76.39999986	sp|Q9WVJ5|CRBB1_MOUSE	Beta-crystallin B1 OS=Mus musculus OX=10090 GN=Crybb1 PE=1 SV=3			0.008773915	97.18999863	VVSGPWVAFEQSAFR			cleaved I-V@N-term	-0.00466644	1678.842041	840.4283	1678.846802	840.4306641	2	10	1.1.1.1203.7	7.9642	388.64	329.14	8	0.09	329.6786
8	31.06	31.14	76.39999986	76.39999986	76.39999986	sp|Q9WVJ5|CRBB1_MOUSE	Beta-crystallin B1 OS=Mus musculus OX=10090 GN=Crybb1 PE=1 SV=3			0.006123085	98.26999903	YLLEPGDFR			cleaved Q-Y@N-term	0.00040188	1108.555908	555.2852	1108.555298	555.2849121	2	9	1.1.1.1048.4	5.97985	734	712.45	5.98	0.06	574.798
8	31.06	31.14	76.39999986	76.39999986	76.39999986	sp|Q9WVJ5|CRBB1_MOUSE	Beta-crystallin B1 OS=Mus musculus OX=10090 GN=Crybb1 PE=1 SV=3			0	99.00000095	APSTGPAPAPGPTPVPASVPR	Carbamidomethyl(T)@4		cleaved G-A@N-term; cleaved R-P@C-term	0.00157179	1980.044434	661.0221	1980.042847	661.0215454	3	22	1.1.1.941.8	4.608783	8858.42	4484.72	4.64	0.05	2995.577
8	31.06	31.14	76.39999986	76.39999986	76.39999986	sp|Q9WVJ5|CRBB1_MOUSE	Beta-crystallin B1 OS=Mus musculus OX=10090 GN=Crybb1 PE=1 SV=3			0	99.00000095	ASATTAVNPGPDGK				0.000461162	1284.63147	643.323	1284.630981	643.3227539	2	19	1.1.1.792.10	2.701767	6348	4020.13	2.72	0.04	2455.689
8	31.06	31.14	76.39999986	76.39999986	76.39999986	sp|Q9WVJ5|CRBB1_MOUSE	Beta-crystallin B1 OS=Mus musculus OX=10090 GN=Crybb1 PE=1 SV=3			0	99.00000095	ASATTAVNPGPDGK	Carbamidomethyl@N-term			0.00155234	1341.654053	671.8343	1341.652466	671.8334961	2	11	1.1.1.794.10	2.727267	478.83	476.95	2.72	0.04	338.0065
8	31.06	31.14	76.39999986	76.39999986	76.39999986	sp|Q9WVJ5|CRBB1_MOUSE	Beta-crystallin B1 OS=Mus musculus OX=10090 GN=Crybb1 PE=1 SV=3			0	15.07000029	DTWTSSYR			cleaved W-D@N-term	-0.00144075	1014.43927	508.2269	1014.440674	508.2276001	2	6	1.1.1.889.4	3.941833	653.44	644.79	3.94	0.05	1229.01
8	31.06	31.14	76.39999986	76.39999986	76.39999986	sp|Q9WVJ5|CRBB1_MOUSE	Beta-crystallin B1 OS=Mus musculus OX=10090 GN=Crybb1 PE=1 SV=3			0	98.76000285	FEQENFQGR			cleaved V-F@N-term	0.000324306	1153.515625	577.7651	1153.515259	577.7648926	2	10	1.1.1.849.9	3.4342	867.13	834.06	3.44	0.04	728.9948
8	31.06	31.14	76.39999986	76.39999986	76.39999986	sp|Q9WVJ5|CRBB1_MOUSE	Beta-crystallin B1 OS=Mus musculus OX=10090 GN=Crybb1 PE=1 SV=3			0	99.00000095	GAPSTGPAPAPGPTPVPASVPR	Carbamidomethyl@N-term		cleaved R-P@C-term	0.00106531	2037.06543	1019.54	2037.064331	1019.539429	2	16	1.1.1.942.11	4.624117	1379.25	1094.79	4.64	0.04	642.4027
8	31.06	31.14	76.39999986	76.39999986	76.39999986	sp|Q9WVJ5|CRBB1_MOUSE	Beta-crystallin B1 OS=Mus musculus OX=10090 GN=Crybb1 PE=1 SV=3			0	71.27000093	GAPSTGPAPAPGPTPVPASVPR	Carbamidomethyl@N-term		cleaved R-P@C-term	0.00106531	2037.06543	1019.54	2037.064331	1019.539429	2	9	1.1.1.943.11	4.63645	1379.25	1337.65	4.64	0.04	648.6486
8	31.06	31.14	76.39999986	76.39999986	76.39999986	sp|Q9WVJ5|CRBB1_MOUSE	Beta-crystallin B1 OS=Mus musculus OX=10090 GN=Crybb1 PE=1 SV=3			0	51.55000091	GAPSTGPAPAPGPTPVPASVPR			cleaved R-P@C-term	0.00157179	1980.044434	661.0221	1980.042847	661.0215454	3	21	1.1.1.941.8	4.608783	8858.42	4484.72	4.64	0.05	2995.577
8	31.06	31.14	76.39999986	76.39999986	76.39999986	sp|Q9WVJ5|CRBB1_MOUSE	Beta-crystallin B1 OS=Mus musculus OX=10090 GN=Crybb1 PE=1 SV=3			0	99.00000095	GAPSTGPAPAPGPTPVPASVPRPAAK				0.00205566	2347.26709	783.4296	2347.264893	783.428894	3	32	1.1.1.917.9	4.3063	16966.81	13234.54	4.32	0.04	8762.347
8	31.06	31.14	76.39999986	76.39999986	76.39999986	sp|Q9WVJ5|CRBB1_MOUSE	Beta-crystallin B1 OS=Mus musculus OX=10090 GN=Crybb1 PE=1 SV=3			0	99.00000095	GAPSTGPAPAPGPTPVPASVPRPAAK	Carbamidomethyl@N-term			0.017375501	2404.303467	802.4418	2404.286377	802.4360352	3	18	1.1.1.919.8	4.331467	452.8322	452.8322			1673.893
8	31.06	31.14	76.39999986	76.39999986	76.39999986	sp|Q9WVJ5|CRBB1_MOUSE	Beta-crystallin B1 OS=Mus musculus OX=10090 GN=Crybb1 PE=1 SV=3			0	99.00000095	GEMFVLEK				0.00155217	951.4750977	476.7448	951.4735718	476.7440491	2	12	1.1.1.1002.3	5.3884	3739.67	3688.61	5.39	0.04	1930.091
8	31.06	31.14	76.39999986	76.39999986	76.39999986	sp|Q9WVJ5|CRBB1_MOUSE	Beta-crystallin B1 OS=Mus musculus OX=10090 GN=Crybb1 PE=1 SV=3			0	99.00000095	GEMFVLEK	Carbamidomethyl@N-term; Oxidation(M)@3			0.00068554	1024.490723	513.2526	1024.48999	513.2522583	2	13	1.1.1.934.2	4.5178	1390.3	1285.45	4.52	0.06	1144.059
8	31.06	31.14	76.39999986	76.39999986	76.39999986	sp|Q9WVJ5|CRBB1_MOUSE	Beta-crystallin B1 OS=Mus musculus OX=10090 GN=Crybb1 PE=1 SV=3			0	99.00000095	GEMFVLEK	Carbamidomethyl@N-term; Oxidation(M)@3			0.027174801	1024.51709	513.2658	1024.48999	513.2522583	2	12	1.1.1.933.6	4.505133	1110.04	843.45	4.52	0.04	1011.506
8	31.06	31.14	76.39999986	76.39999986	76.39999986	sp|Q9WVJ5|CRBB1_MOUSE	Beta-crystallin B1 OS=Mus musculus OX=10090 GN=Crybb1 PE=1 SV=3			0	99.00000095	GEMFVLEK	Oxidation(M)@3			-0.00136989	967.4671021	484.7408	967.4684448	484.7415161	2	13	1.1.1.933.4	4.503467	10798.21	8924.07	4.51	0.05	5839.523
8	31.06	31.14	76.39999986	76.39999986	76.39999986	sp|Q9WVJ5|CRBB1_MOUSE	Beta-crystallin B1 OS=Mus musculus OX=10090 GN=Crybb1 PE=1 SV=3			0	99.00000095	GEMFVLEK	Oxidation(M)@3			-0.00136989	967.4671021	484.7408	967.4684448	484.7415161	2	12	1.1.1.932.4	4.490967	10798.21	5448.04	4.51	0.05	2798.059
8	31.06	31.14	76.39999986	76.39999986	76.39999986	sp|Q9WVJ5|CRBB1_MOUSE	Beta-crystallin B1 OS=Mus musculus OX=10090 GN=Crybb1 PE=1 SV=3			0	98.57000113	GEMFVLEK	Dioxidation(M)@3	Dioxidation(M)@111		0.00046901	983.4638672	492.7392	983.4633789	492.7389832	2	11	1.1.1.951.5	4.735116	642.08	635.46	4.73	0.04	590.5874
8	31.06	31.14	76.39999986	76.39999986	76.39999986	sp|Q9WVJ5|CRBB1_MOUSE	Beta-crystallin B1 OS=Mus musculus OX=10090 GN=Crybb1 PE=1 SV=3			0	99.00000095	GYQYLLEPGDFR				0.00369961	1456.702515	729.3585	1456.69873	729.3566284	2	17	1.1.1.1089.7	6.510983	15912.67	6660.42	6.47	0.06	3019.811
8	31.06	31.14	76.39999986	76.39999986	76.39999986	sp|Q9WVJ5|CRBB1_MOUSE	Beta-crystallin B1 OS=Mus musculus OX=10090 GN=Crybb1 PE=1 SV=3			0	99.00000095	GYQYLLEPGDFR				0.00369961	1456.702515	729.3585	1456.69873	729.3566284	2	12	1.1.1.1076.8	6.34415	15912.67	687.19	6.47	0.06	514.2885
8	31.06	31.14	76.39999986	76.39999986	76.39999986	sp|Q9WVJ5|CRBB1_MOUSE	Beta-crystallin B1 OS=Mus musculus OX=10090 GN=Crybb1 PE=1 SV=3			0	99.00000095	GYQYLLEPGDFR	Carbamidomethyl@N-term			0.00266163	1513.7229	757.8687	1513.720093	757.8673706	2	15	1.1.1.1086.10	6.474983	2419.16	1947.23	6.49	0.06	1134.973
8	31.06	31.14	76.39999986	76.39999986	76.39999986	sp|Q9WVJ5|CRBB1_MOUSE	Beta-crystallin B1 OS=Mus musculus OX=10090 GN=Crybb1 PE=1 SV=3			0	99.00000095	GYQYLLEPGDFR	Methyl(E)@7	Methyl(E)@207		-0.00254144	1470.711914	736.3632	1470.714355	736.3644409	2	11	1.1.1.1116.6	6.856616	403.83	396.31	6.88	0.06	328.5629
8	31.06	31.14	76.39999986	76.39999986	76.39999986	sp|Q9WVJ5|CRBB1_MOUSE	Beta-crystallin B1 OS=Mus musculus OX=10090 GN=Crybb1 PE=1 SV=3			0	99.00000095	GYQYLLEPGDFR	Carbamidomethyl@N-term			0.00266163	1513.7229	757.8687	1513.720093	757.8673706	2	13	1.1.1.1085.8	6.459983	2419.16	1101.19	6.49	0.06	642.0029
8	31.06	31.14	76.39999986	76.39999986	76.39999986	sp|Q9WVJ5|CRBB1_MOUSE	Beta-crystallin B1 OS=Mus musculus OX=10090 GN=Crybb1 PE=1 SV=3			0	99.00000095	GYQYLLEPGDFR	Methyl(E)@7	Methyl(E)@207		-0.00254144	1470.711914	736.3632	1470.714355	736.3644409	2	11	1.1.1.1117.8	6.871117	403.83	402.4	6.88	0.06	319.1192
8	31.06	31.14	76.39999986	76.39999986	76.39999986	sp|Q9WVJ5|CRBB1_MOUSE	Beta-crystallin B1 OS=Mus musculus OX=10090 GN=Crybb1 PE=1 SV=3			0	99.00000095	GYQYLLEPGDFR	Carbamidomethyl@N-term; Carbamidomethyl(Y)@2			0.010171	1570.751831	786.3832	1570.741577	786.3780518	2	11	1.1.1.1174.6	7.60605	24.63841	24.63841			191.7849
8	31.06	31.14	76.39999986	76.39999986	76.39999986	sp|Q9WVJ5|CRBB1_MOUSE	Beta-crystallin B1 OS=Mus musculus OX=10090 GN=Crybb1 PE=1 SV=3			0	98.18000197	GYQYLLEPGDFR				0.00369961	1456.702515	729.3585	1456.69873	729.3566284	2	10	1.1.1.1092.7	6.549317	15912.67	1616.78	6.47	0.06	1013.654
8	31.06	31.14	76.39999986	76.39999986	76.39999986	sp|Q9WVJ5|CRBB1_MOUSE	Beta-crystallin B1 OS=Mus musculus OX=10090 GN=Crybb1 PE=1 SV=3			0	71.450001	GYQYLLEPGDFR	Carbamidomethyl@N-term; Carbamidomethyl(Y)@2			0.043984499	1570.785645	786.4001	1570.741577	786.3780518	2	8	1.1.1.1173.5	7.5899	27.47218	27.47218			176.4147
8	31.06	31.14	76.39999986	76.39999986	76.39999986	sp|Q9WVJ5|CRBB1_MOUSE	Beta-crystallin B1 OS=Mus musculus OX=10090 GN=Crybb1 PE=1 SV=3			0	69.41999793	GYQYLLEPGDFR				0.00369961	1456.702515	729.3585	1456.69873	729.3566284	2	8	1.1.1.1092.6	6.548483	15912.67	1675.36	6.47	0.06	722.749
8	31.06	31.14	76.39999986	76.39999986	76.39999986	sp|Q9WVJ5|CRBB1_MOUSE	Beta-crystallin B1 OS=Mus musculus OX=10090 GN=Crybb1 PE=1 SV=3			0	99.00000095	HWNEWGAFQPQMQAVR	Oxidation(M)@12			0.00590743	1999.917114	667.6463	1999.911133	667.6443481	3	18	1.1.1.997.10	5.330233	3254.76	3177.37	5.33	0.05	2565.915
8	31.06	31.14	76.39999986	76.39999986	76.39999986	sp|Q9WVJ5|CRBB1_MOUSE	Beta-crystallin B1 OS=Mus musculus OX=10090 GN=Crybb1 PE=1 SV=3			0	99.00000095	HWNEWGAFQPQMQAVR				-0.000486479	1983.915649	662.3125	1983.91626	662.3126831	3	12	1.1.1.1040.6	5.879017	469.12	455.95	5.87	0.05	667.436
8	31.06	31.14	76.39999986	76.39999986	76.39999986	sp|Q9WVJ5|CRBB1_MOUSE	Beta-crystallin B1 OS=Mus musculus OX=10090 GN=Crybb1 PE=1 SV=3			0	98.53000045	HWNEWGAFQPQMQAVR	Oxidation(M)@12			0.00590743	1999.917114	667.6463	1999.911133	667.6443481	3	11	1.1.1.999.8	5.354067	3254.76	2351.63	5.33	0.05	1338.786
8	31.06	31.14	76.39999986	76.39999986	76.39999986	sp|Q9WVJ5|CRBB1_MOUSE	Beta-crystallin B1 OS=Mus musculus OX=10090 GN=Crybb1 PE=1 SV=3			0	99.00000095	ICLFEGANFK	Carbamidomethyl(C)@2			-0.000185603	1197.585083	599.7998	1197.585205	599.7998657	2	10	1.1.1.1063.5	6.173	2278.73	1625.99	6.19	0.05	847.8652
8	31.06	31.14	76.39999986	76.39999986	76.39999986	sp|Q9WVJ5|CRBB1_MOUSE	Beta-crystallin B1 OS=Mus musculus OX=10090 GN=Crybb1 PE=1 SV=3			0	98.87999892	ICLFEGANFK	Methyl(I)@1; Carbamidomethyl(C)@2	Methyl(I)@149		-0.00105878	1211.599854	606.8072	1211.60083	606.8077393	2	12	1.1.1.1065.7	6.2005	2511.61	2041.81	6.22	0.05	1140.919
8	31.06	31.14	76.39999986	76.39999986	76.39999986	sp|Q9WVJ5|CRBB1_MOUSE	Beta-crystallin B1 OS=Mus musculus OX=10090 GN=Crybb1 PE=1 SV=3			0	98.26999903	ICLFEGANFK	Carbamidomethyl(C)@2; Deamidated(N)@8			-0.000191951	1198.569092	600.2918	1198.569214	600.2918701	2	10	1.1.1.1076.5	6.34165	551.08	530.73	6.35	0.08	477.5131
8	31.06	31.14	76.39999986	76.39999986	76.39999986	sp|Q9WVJ5|CRBB1_MOUSE	Beta-crystallin B1 OS=Mus musculus OX=10090 GN=Crybb1 PE=1 SV=3			0	96.74000144	ICLFEGANFK	Methyl(I)@1; Carbamidomethyl(C)@2	Methyl(I)@149		-0.00105878	1211.599854	606.8072	1211.60083	606.8077393	2	12	1.1.1.1066.5	6.211333	2511.61	2415.73	6.22	0.05	1326.745
8	31.06	31.14	76.39999986	76.39999986	76.39999986	sp|Q9WVJ5|CRBB1_MOUSE	Beta-crystallin B1 OS=Mus musculus OX=10090 GN=Crybb1 PE=1 SV=3			0	60.75000167	ICLFEGANFK	Propionamide@N-term; Carbamidomethyl(C)@2			-0.00577091	1268.616699	635.3156	1268.622314	635.3184204	2	8	1.1.1.1075.6	6.329484	384.02	370.76	6.34	0.08	367.3869
8	31.06	31.14	76.39999986	76.39999986	76.39999986	sp|Q9WVJ5|CRBB1_MOUSE	Beta-crystallin B1 OS=Mus musculus OX=10090 GN=Crybb1 PE=1 SV=3			0	51.77999735	ICLFEGANFK	Methyl(I)@1; Carbamidomethyl(C)@2; Deamidated(N)@8	Methyl(I)@149		0.000277657	1212.585327	607.2999	1212.584839	607.2997437	2	8	1.1.1.1078.4	6.36665	557.77	543.41	6.36	0.08	482.7596
8	31.06	31.14	76.39999986	76.39999986	76.39999986	sp|Q9WVJ5|CRBB1_MOUSE	Beta-crystallin B1 OS=Mus musculus OX=10090 GN=Crybb1 PE=1 SV=3			0	43.29999983	ICLFEGANFK	Propionamide@N-term; Carbamidomethyl(C)@2			-0.00577091	1268.616699	635.3156	1268.622314	635.3184204	2	8	1.1.1.1074.6	6.31615	384.02	334.94	6.34	0.08	393.5194
8	31.06	31.14	76.39999986	76.39999986	76.39999986	sp|Q9WVJ5|CRBB1_MOUSE	Beta-crystallin B1 OS=Mus musculus OX=10090 GN=Crybb1 PE=1 SV=3			0	99.00000095	IVFEQENFQGR			cleaved L-I@N-term	-0.000897721	1365.66687	683.8407	1365.667725	683.8411255	2	14	1.1.1.961.11	4.868267	2337.6	2251.64	4.87	0.05	1256.387
8	31.06	31.14	76.39999986	76.39999986	76.39999986	sp|Q9WVJ5|CRBB1_MOUSE	Beta-crystallin B1 OS=Mus musculus OX=10090 GN=Crybb1 PE=1 SV=3			0	38.02999854	LEPGDFR			cleaved L-L@N-term	0.000695288	832.4086914	417.2116	832.4078979	417.2112427	2	6	1.1.1.905.2	4.14565	1122.9	950.47	4.16	0.05	886.1895
8	31.06	31.14	76.39999986	76.39999986	76.39999986	sp|Q9WVJ5|CRBB1_MOUSE	Beta-crystallin B1 OS=Mus musculus OX=10090 GN=Crybb1 PE=1 SV=3			0	99.00000095	LIVFEQENFQGR	Deamidated(N)@8			0.000903438	1479.736694	740.8756	1479.73584	740.8751831	2	17	1.1.1.1049.7	5.995183	2375.99	2311.04	6	0.06	1308.961
8	31.06	31.14	76.39999986	76.39999986	76.39999986	sp|Q9WVJ5|CRBB1_MOUSE	Beta-crystallin B1 OS=Mus musculus OX=10090 GN=Crybb1 PE=1 SV=3			0	99.00000095	LIVFEQENFQGR	Carbamidomethyl@N-term			0.00158148	1535.774902	768.8947	1535.773193	768.8939209	2	17	1.1.1.1045.7	5.94385	1663.82	1503.87	5.94	0.05	1021.787
8	31.06	31.14	76.39999986	76.39999986	76.39999986	sp|Q9WVJ5|CRBB1_MOUSE	Beta-crystallin B1 OS=Mus musculus OX=10090 GN=Crybb1 PE=1 SV=3			0	91.90999866	LIVFEQENFQGR				0.00151989	1478.753296	740.3839	1478.751831	740.3831787	2	12	1.1.1.1038.9	5.85585	18696.81	17163.61	5.85	0.05	2969.095
8	31.06	31.14	76.39999986	76.39999986	76.39999986	sp|Q9WVJ5|CRBB1_MOUSE	Beta-crystallin B1 OS=Mus musculus OX=10090 GN=Crybb1 PE=1 SV=3			0	89.81000185	LIVFEQENFQGR				0.00151989	1478.753296	740.3839	1478.751831	740.3831787	2	11	1.1.1.1037.7	5.841033	18696.81	17717.31	5.85	0.05	2815.648
8	31.06	31.14	76.39999986	76.39999986	76.39999986	sp|Q9WVJ5|CRBB1_MOUSE	Beta-crystallin B1 OS=Mus musculus OX=10090 GN=Crybb1 PE=1 SV=3			0	22.99000025	LIVFEQENFQGR				0.00151989	1478.753296	740.3839	1478.751831	740.3831787	2	19	1.1.1.1036.8	5.829367	18696.81	14038.72	5.85	0.05	7908.688
8	31.06	31.14	76.39999986	76.39999986	76.39999986	sp|Q9WVJ5|CRBB1_MOUSE	Beta-crystallin B1 OS=Mus musculus OX=10090 GN=Crybb1 PE=1 SV=3			0	38.71000111	LLEPGDFR			cleaved Y-L@N-term	0.00070752	945.4926758	473.7536	945.4920044	473.7532654	2	8	1.1.1.982.3	5.13075	3131.23	1321.7	5.17	0.05	534.8748
8	31.06	31.14	76.39999986	76.39999986	76.39999986	sp|Q9WVJ5|CRBB1_MOUSE	Beta-crystallin B1 OS=Mus musculus OX=10090 GN=Crybb1 PE=1 SV=3			0	42.19000041	MDSQEHK	Oxidation(M)@1			-0.00122049	889.3587036	445.6866	889.3599854	445.6872559	2	6	1.1.1.278.2	0.9575667	733.48	515.22	0.97	0.03	294.4155
8	31.06	31.14	76.39999986	76.39999986	76.39999986	sp|Q9WVJ5|CRBB1_MOUSE	Beta-crystallin B1 OS=Mus musculus OX=10090 GN=Crybb1 PE=1 SV=3			0	74.37000275	QWHQEGCFPVLTAEPPK	Carbamidomethyl(C)@7			0.00339373	2022.96582	675.3292	2022.962158	675.3280029	3	8	1.1.1.1006.10	5.445717	756.47	605.07	5.46	0.05	766.0699
8	31.06	31.14	76.39999986	76.39999986	76.39999986	sp|Q9WVJ5|CRBB1_MOUSE	Beta-crystallin B1 OS=Mus musculus OX=10090 GN=Crybb1 PE=1 SV=3			0	43.29999983	QWHQEGCFPVLTAEPPK	Gln->pyro-Glu@N-term; Methyl(E)@5; Carbamidomethyl(C)@7	Methyl(E)@238		0.00605125	2019.957397	674.3264	2019.951294	674.3243408	3	9	1.1.1.1086.4	6.469983	378.44	267.12	6.45	0.04	357.9432
8	31.06	31.14	76.39999986	76.39999986	76.39999986	sp|Q9WVJ5|CRBB1_MOUSE	Beta-crystallin B1 OS=Mus musculus OX=10090 GN=Crybb1 PE=1 SV=3			0	28.61000001	QWHQEGCFPVLTAEPPK	Gln->pyro-Glu@N-term; Methyl(Q)@4; Carbamidomethyl(C)@7	Methyl(Q)@237		0.00605125	2019.957397	674.3264	2019.951294	674.3243408	3	9	1.1.1.1086.4	6.469983	378.44	267.12	6.45	0.04	357.9432
8	31.06	31.14	76.39999986	76.39999986	76.39999986	sp|Q9WVJ5|CRBB1_MOUSE	Beta-crystallin B1 OS=Mus musculus OX=10090 GN=Crybb1 PE=1 SV=3			0	90.70000052	QYLLEPGDFR	Gln->pyro-Glu@N-term		cleaved Y-Q@N-term	-0.000941206	1219.586426	610.8005	1219.58728	610.8009644	2	8	1.1.1.1180.4	7.679217	2359.94	717.9	7.73	0.08	391.7206
8	31.06	31.14	76.39999986	76.39999986	76.39999986	sp|Q9WVJ5|CRBB1_MOUSE	Beta-crystallin B1 OS=Mus musculus OX=10090 GN=Crybb1 PE=1 SV=3			0	79.65999842	QYLLEPGDFR	Gln->pyro-Glu@N-term		cleaved Y-Q@N-term	-0.000941206	1219.586426	610.8005	1219.58728	610.8009644	2	8	1.1.1.1181.3	7.690883	2359.94	1276.63	7.73	0.08	573.4988
8	31.06	31.14	76.39999986	76.39999986	76.39999986	sp|Q9WVJ5|CRBB1_MOUSE	Beta-crystallin B1 OS=Mus musculus OX=10090 GN=Crybb1 PE=1 SV=3			0	99.00000095	RVEFSGECLNLGDR	Carbamidomethyl(C)@8		missed R-V@1	-0.00208486	1650.776489	551.2661	1650.778442	551.2667236	3	16	1.1.1.954.6	4.773933	2829.81	2553.05	4.78	0.04	2327.625
8	31.06	31.14	76.39999986	76.39999986	76.39999986	sp|Q9WVJ5|CRBB1_MOUSE	Beta-crystallin B1 OS=Mus musculus OX=10090 GN=Crybb1 PE=1 SV=3			0	99.00000095	RVEFSGECLNLGDR	Methyl(E)@7; Carbamidomethyl(C)@8	Methyl(E)@77	missed R-V@1	0.00337449	1664.797607	555.9398	1664.794067	555.9385986	3	15	1.1.1.959.7	4.839433	1707.94	1668.69	4.84	0.04	1417.584
8	31.06	31.14	76.39999986	76.39999986	76.39999986	sp|Q9WVJ5|CRBB1_MOUSE	Beta-crystallin B1 OS=Mus musculus OX=10090 GN=Crybb1 PE=1 SV=3			0	48.50000143	SGPWVAFEQSAFR			cleaved V-S@N-term	0.00847397	1480.718506	741.3665	1480.709961	741.3622437	2	6	1.1.1.1129.8	7.026267	33.00908	33.00908			262.4571
8	31.06	31.14	76.39999986	76.39999986	76.39999986	sp|Q9WVJ5|CRBB1_MOUSE	Beta-crystallin B1 OS=Mus musculus OX=10090 GN=Crybb1 PE=1 SV=3			0	47.92000055	VAFEQSAFR			cleaved W-V@N-term	0.00873477	1053.533081	527.7738	1053.524292	527.7694702	2	8	1.1.1.951.7	4.736784	920.17	790.26	4.73	0.05	594.7731
8	31.06	31.14	76.39999986	76.39999986	76.39999986	sp|Q9WVJ5|CRBB1_MOUSE	Beta-crystallin B1 OS=Mus musculus OX=10090 GN=Crybb1 PE=1 SV=3			0	99.00000095	VEFSGECLNLGDR	Methyl(E)@6; Carbamidomethyl(C)@7	Methyl(E)@77		0.00359761	1508.696533	755.3555	1508.692993	755.3537598	2	12	1.1.1.999.11	5.356566	816.66	798.64	5.36	0.06	611.8232
8	31.06	31.14	76.39999986	76.39999986	76.39999986	sp|Q9WVJ5|CRBB1_MOUSE	Beta-crystallin B1 OS=Mus musculus OX=10090 GN=Crybb1 PE=1 SV=3			0	99.00000095	VFEQENFQGR			cleaved I-V@N-term	0.00180137	1252.585449	627.3	1252.583618	627.2990723	2	14	1.1.1.891.11	3.973167	1886.53	1720.58	3.96	0.04	1016.053
8	31.06	31.14	76.39999986	76.39999986	76.39999986	sp|Q9WVJ5|CRBB1_MOUSE	Beta-crystallin B1 OS=Mus musculus OX=10090 GN=Crybb1 PE=1 SV=3			0	99.00000095	VGDLPPGSYR				0.000973741	1059.535889	530.7752	1059.534912	530.7747192	2	11	1.1.1.879.7	3.816517	5648.25	2265.09	3.89	0.19	1333.59
8	31.06	31.14	76.39999986	76.39999986	76.39999986	sp|Q9WVJ5|CRBB1_MOUSE	Beta-crystallin B1 OS=Mus musculus OX=10090 GN=Crybb1 PE=1 SV=3			0	99.00000095	VGDLPPGSYR				0.000973741	1059.535889	530.7752	1059.534912	530.7747192	2	10	1.1.1.878.6	3.803183	5648.25	1412.25	3.89	0.19	864.3427
8	31.06	31.14	76.39999986	76.39999986	76.39999986	sp|Q9WVJ5|CRBB1_MOUSE	Beta-crystallin B1 OS=Mus musculus OX=10090 GN=Crybb1 PE=1 SV=3			0	98.10000062	VGDLPPGSYR	Carbamidomethyl@N-term			0.000836033	1116.557251	559.2859	1116.556396	559.2854614	2	9	1.1.1.885.9	3.895	516.11	463.24	3.91	0.15	373.4328
8	31.06	31.14	76.39999986	76.39999986	76.39999986	sp|Q9WVJ5|CRBB1_MOUSE	Beta-crystallin B1 OS=Mus musculus OX=10090 GN=Crybb1 PE=1 SV=3			0	96.36999965	VGDLPPGSYR	Carbamidomethyl@N-term			0.0030333	1116.559448	559.287	1116.556396	559.2854614	2	8	1.1.1.892.9	3.9845	474.32	451.94	3.98	0.1	374.632
8	31.06	31.14	76.39999986	76.39999986	76.39999986	sp|Q9WVJ5|CRBB1_MOUSE	Beta-crystallin B1 OS=Mus musculus OX=10090 GN=Crybb1 PE=1 SV=3			0	83.77000093	VGDLPPGSYR				0.00329308	1059.53833	530.7764	1059.534912	530.7747192	2	7	1.1.1.921.5	4.351984	850.62	310.3	4.44	0.13	480.4112
8	31.06	31.14	76.39999986	76.39999986	76.39999986	sp|Q9WVJ5|CRBB1_MOUSE	Beta-crystallin B1 OS=Mus musculus OX=10090 GN=Crybb1 PE=1 SV=3			0	96.74000144	VVSGPWVAFEQSAFR			cleaved I-V@N-term	-0.00466644	1678.842041	840.4283	1678.846802	840.4306641	2	10	1.1.1.1205.9	7.9917	388.64	375.38	8	0.09	346.4009
8	31.06	31.14	76.39999986	76.39999986	76.39999986	sp|Q9WVJ5|CRBB1_MOUSE	Beta-crystallin B1 OS=Mus musculus OX=10090 GN=Crybb1 PE=1 SV=3			0	99.00000095	WDTWTSSYR				-5.92E-05	1200.519897	601.2672	1200.52002	601.2672729	2	10	1.1.1.980.6	5.107917	4073.19	2779.99	5.13	0.05	1719.631
8	31.06	31.14	76.39999986	76.39999986	76.39999986	sp|Q9WVJ5|CRBB1_MOUSE	Beta-crystallin B1 OS=Mus musculus OX=10090 GN=Crybb1 PE=1 SV=3			0	16.76999927	WDTWTSSYR	Carbamidomethyl(D)@2; Didehydro(T)@3			0.00238641	1255.52832	628.7714	1255.525757	628.7702026	2	8	1.1.1.1053.7	6.046683	812.77	726.04	6.05	0.03	574.848
8	31.06	31.14	76.39999986	76.39999986	76.39999986	sp|Q9WVJ5|CRBB1_MOUSE	Beta-crystallin B1 OS=Mus musculus OX=10090 GN=Crybb1 PE=1 SV=3			0	95.42999864	YLLEPGDFR			cleaved Q-Y@N-term	0.00040188	1108.555908	555.2852	1108.555298	555.2849121	2	8	1.1.1.1047.3	5.966017	734	674.72	5.98	0.06	580.0445
8	31.06	31.14	76.39999986	76.39999986	76.39999986	sp|Q9WVJ5|CRBB1_MOUSE	Beta-crystallin B1 OS=Mus musculus OX=10090 GN=Crybb1 PE=1 SV=3			0	99.00000095	YQYLLEPGDFR			cleaved G-Y@N-term	0.000467644	1399.677734	700.8461	1399.677246	700.8458862	2	10	1.1.1.1077.5	6.35415	897.43	870.52	6.35	0.06	666.8364
9	29.92	30.16	53.92000079	52.30000019	49.07999933	sp|P17182|ENOA_MOUSE	Alpha-enolase OS=Mus musculus OX=10090 GN=Eno1 PE=1 SV=3			2	99.00000095	AAVPSGASTGIYEALELR				-0.000148439	1803.936646	602.3195	1803.936646	602.319519	3	17	1.1.1.1103.4	6.6878	1957.65	1819.81	6.67	0.08	1707.19
9	29.92	30.16	53.92000079	52.30000019	49.07999933	sp|P17182|ENOA_MOUSE	Alpha-enolase OS=Mus musculus OX=10090 GN=Eno1 PE=1 SV=3			2	99.00000095	DATNVGDEGGFAPNILENK				0.00440046	1959.921875	980.9682	1959.917358	980.9660034	2	21	1.1.1.1032.11	5.780867	2853.03	2482.22	5.8	0.05	1454.809
9	29.92	30.16	53.92000079	52.30000019	49.07999933	sp|P17182|ENOA_MOUSE	Alpha-enolase OS=Mus musculus OX=10090 GN=Eno1 PE=1 SV=3			2	99.00000095	GNPTVEVDLYTAK				-0.000241885	1405.708618	703.8616	1405.708862	703.8617554	2	14	1.1.1.975.11	5.04825	2791.76	2773.69	5.04	0.04	1468.25
9	29.92	30.16	53.92000079	52.30000019	49.07999933	sp|P17182|ENOA_MOUSE	Alpha-enolase OS=Mus musculus OX=10090 GN=Eno1 PE=1 SV=3			2	99.00000095	GVSQAVEHINK				-0.00170767	1180.61853	591.3165	1180.619995	591.3173218	2	14	1.1.1.809.10	2.919417	1934.78	1822.84	2.92	0.03	2161.935
9	29.92	30.16	53.92000079	52.30000019	49.07999933	sp|P17182|ENOA_MOUSE	Alpha-enolase OS=Mus musculus OX=10090 GN=Eno1 PE=1 SV=3			2	99.00000095	HIADLAGNPEVILPVPAFNVINGGSHAGNK	Deamidated(N)@22			-0.00491364	3021.562256	756.3978	3021.567139	756.3991089	4	14	1.1.1.1147.9	7.25775	1071.98	879.57	7.21	0.1	803.8447
9	29.92	30.16	53.92000079	52.30000019	49.07999933	sp|P17182|ENOA_MOUSE	Alpha-enolase OS=Mus musculus OX=10090 GN=Eno1 PE=1 SV=3			2	99.00000095	IGAEVYHNLK				0.00054247	1142.609131	572.3118	1142.608398	572.3114624	2	11	1.1.1.861.6	3.589533	513.62	484.37	3.6	0.05	321.548
9	29.92	30.16	53.92000079	52.30000019	49.07999933	sp|P17182|ENOA_MOUSE	Alpha-enolase OS=Mus musculus OX=10090 GN=Eno1 PE=1 SV=3			2	99.00000095	LAMQEFMILPVGASSFR	Oxidation(M)@3; Oxidation(M)@7			0.00088373	1927.95459	643.6588	1927.953613	643.6584473	3	13	1.1.1.1135.7	7.102267	1240.24	1041.16	7.12	0.06	850.7631
9	29.92	30.16	53.92000079	52.30000019	49.07999933	sp|P17182|ENOA_MOUSE	Alpha-enolase OS=Mus musculus OX=10090 GN=Eno1 PE=1 SV=3			2	99.00000095	LAQSNGWGVMVSHR	Deamidated(N)@5; Oxidation(M)@10			0.00413074	1557.739868	520.2539	1557.73584	520.2525635	3	12	1.1.1.904.9	4.138317	934.97	857.17	4.14	0.08	748.8815
9	29.92	30.16	53.92000079	52.30000019	49.07999933	sp|P17182|ENOA_MOUSE	Alpha-enolase OS=Mus musculus OX=10090 GN=Eno1 PE=1 SV=3			2	99.00000095	LMIEMDGTENK	Oxidation(M)@2; Oxidation(M)@5			0.0024859	1311.571045	656.7928	1311.568604	656.791626	2	10	1.1.1.834.10	3.24005	816.97	555.89	3.28	0.09	358.8426
9	29.92	30.16	53.92000079	52.30000019	49.07999933	sp|P17182|ENOA_MOUSE	Alpha-enolase OS=Mus musculus OX=10090 GN=Eno1 PE=1 SV=3			2	99.00000095	YITPDQLADLYK				0.000563497	1438.735107	720.3748	1438.734375	720.3744507	2	12	1.1.1.1089.6	6.51015	3093.51	1975.07	6.53	0.06	1148.059
9	29.92	30.16	53.92000079	52.30000019	49.07999933	sp|P17182|ENOA_MOUSE	Alpha-enolase OS=Mus musculus OX=10090 GN=Eno1 PE=1 SV=3			1.7212466	98.79000187	AGYTDQVVIGMDVAASEFYR	Oxidation(M)@11			-0.00125722	2207.019287	1104.517	2207.020508	1104.517578	2	10	1.1.1.1080.11	6.397817	553.72	528.68	6.4	0.08	368.4362
9	29.92	30.16	53.92000079	52.30000019	49.07999933	sp|P17182|ENOA_MOUSE	Alpha-enolase OS=Mus musculus OX=10090 GN=Eno1 PE=1 SV=3			1.455931664	98.04000258	FTASAGIQVVGDDLTVTNPK				0.0101737	2032.057495	1017.036	2032.047729	1017.031128	2	9	1.1.1.1052.11	6.037517	544.13	527.59	6.03	0.05	352.6967
9	29.92	30.16	53.92000079	52.30000019	49.07999933	sp|P17182|ENOA_MOUSE	Alpha-enolase OS=Mus musculus OX=10090 GN=Eno1 PE=1 SV=3			1.251811981	96.79999948	YDLDFK				0.000401586	799.3756714	400.6951	799.3752441	400.6948853	2	8	1.1.1.965.2	4.911767	2209.29	1995.74	4.92	0.05	1402.847
9	29.92	30.16	53.92000079	52.30000019	49.07999933	sp|P17182|ENOA_MOUSE	Alpha-enolase OS=Mus musculus OX=10090 GN=Eno1 PE=1 SV=3			1.207608461	96.42000198	IDKLMIEMDGTENK	Oxidation(M)@5; Oxidation(M)@8		missed K-L@3	0.00449243	1667.779297	556.9337	1667.774658	556.9321289	3	9	1.1.1.863.5	3.613533	383.15	359.53	3.62	0.04	306.8578
9	29.92	30.16	53.92000079	52.30000019	49.07999933	sp|P17182|ENOA_MOUSE	Alpha-enolase OS=Mus musculus OX=10090 GN=Eno1 PE=1 SV=3			1.136677027	96.2199986	KVNVVEQEK			missed K-V@1	-0.00357049	1071.588867	536.8017	1071.592407	536.8034668	2	8	1.1.1.785.10	2.611933	1085.46	1038.71	2.61	0.04	783.858
9	29.92	30.16	53.92000079	52.30000019	49.07999933	sp|P17182|ENOA_MOUSE	Alpha-enolase OS=Mus musculus OX=10090 GN=Eno1 PE=1 SV=3			1.086186051	95.27000189	VNVVEQEK				-0.00275612	943.4946899	472.7546	943.4974365	472.756012	2	8	1.1.1.800.6	2.800433	1183.39	1029.95	2.81	0.04	859.3075
9	29.92	30.16	53.92000079	52.30000019	49.07999933	sp|P17182|ENOA_MOUSE	Alpha-enolase OS=Mus musculus OX=10090 GN=Eno1 PE=1 SV=3			0.978810608	93.22999716	IEEELGSK				-0.00016967	903.4546509	452.7346	903.4549561	452.7347412	2	11	1.1.1.813.3	2.964417	4692.9	3961.65	2.97	0.04	2649.193
9	29.92	30.16	53.92000079	52.30000019	49.07999933	sp|P17182|ENOA_MOUSE	Alpha-enolase OS=Mus musculus OX=10090 GN=Eno1 PE=1 SV=3			0.327902108	99.00000095	VPSGASTGIYEALELR			cleaved A-V@N-term	-0.00134718	1661.861084	831.9378	1661.862427	831.9384766	2	17	1.1.1.1091.10	6.5393	881.45	873.66	6.54	0.06	707.0548
9	29.92	30.16	53.92000079	52.30000019	49.07999933	sp|P17182|ENOA_MOUSE	Alpha-enolase OS=Mus musculus OX=10090 GN=Eno1 PE=1 SV=3			0.251037151	99.00000095	TPDQLADLYK			cleaved I-T@N-term	-0.0026013	1162.584473	582.2995	1162.587036	582.3007813	2	13	1.1.1.980.4	5.10625	1936.07	1481.13	5.12	0.05	978.2778
9	29.92	30.16	53.92000079	52.30000019	49.07999933	sp|P17182|ENOA_MOUSE	Alpha-enolase OS=Mus musculus OX=10090 GN=Eno1 PE=1 SV=3			0.235077009	99.00000095	ITPDQLADLYK			cleaved Y-I@N-term	0.000195963	1275.671265	638.8429	1275.671021	638.8428345	2	11	1.1.1.1053.8	6.047517	1379.83	1314.22	6.05	0.04	706.7482
9	29.92	30.16	53.92000079	52.30000019	49.07999933	sp|P17182|ENOA_MOUSE	Alpha-enolase OS=Mus musculus OX=10090 GN=Eno1 PE=1 SV=3			0.153662875	99.00000095	AMQEFMILPVGASSFR	Oxidation(M)@2; Oxidation(M)@6		cleaved L-A@N-term	0.00965433	1814.879028	908.4468	1814.869507	908.4420166	2	11	1.1.1.1109.11	6.770783	374.31	367.26	6.77	0.06	357.9432
9	29.92	30.16	53.92000079	52.30000019	49.07999933	sp|P17182|ENOA_MOUSE	Alpha-enolase OS=Mus musculus OX=10090 GN=Eno1 PE=1 SV=3			0.094204113	35.69000065	EALELLK				-0.000224329	814.4798584	408.2472	814.4800415	408.2472839	2	8	1.1.1.990.2	5.233583	6370.25	5526.62	5.24	0.05	3541.55
9	29.92	30.16	53.92000079	52.30000019	49.07999933	sp|P17182|ENOA_MOUSE	Alpha-enolase OS=Mus musculus OX=10090 GN=Eno1 PE=1 SV=3			0.011887164	95.82999945	DQLADLYK			cleaved P-D@N-term	-0.00188248	964.4846802	483.2496	964.4865723	483.2505493	2	8	1.1.1.953.5	4.76045	966.95	876.29	4.77	0.05	804.6441
9	29.92	30.16	53.92000079	52.30000019	49.07999933	sp|P17182|ENOA_MOUSE	Alpha-enolase OS=Mus musculus OX=10090 GN=Eno1 PE=1 SV=3			0.005243066	54.44999933	YNQILR	Carbamidomethyl@N-term			-0.000751127	862.4654541	432.24	862.4661255	432.2403259	2	7	1.1.1.883.5	3.866183	701.2	555.52	3.89	0.05	569.8513
9	29.92	30.16	53.92000079	52.30000019	49.07999933	sp|P17182|ENOA_MOUSE	Alpha-enolase OS=Mus musculus OX=10090 GN=Eno1 PE=1 SV=3			0.004803699	99.00000095	LAMQEFMILPVGAS	Oxidation(M)@3; Oxidation(M)@7		cleaved S-S@C-term	-0.00626534	1537.74585	769.8802	1537.752075	769.8833008	2	12	1.1.1.1142.11	7.194917	996.27	755.83	7.22	0.08	469.0074
9	29.92	30.16	53.92000079	52.30000019	49.07999933	sp|P17182|ENOA_MOUSE	Alpha-enolase OS=Mus musculus OX=10090 GN=Eno1 PE=1 SV=3			0.000434506	47.42999971	AVPSGASTGIYEALELR			cleaved A-A@N-term	0.00334717	1732.902832	867.4587	1732.899536	867.4570313	2	6	1.1.1.1096.10	6.602967	348.94	335.66	6.61	0.06	259.3092
9	29.92	30.16	53.92000079	52.30000019	49.07999933	sp|P17182|ENOA_MOUSE	Alpha-enolase OS=Mus musculus OX=10090 GN=Eno1 PE=1 SV=3			0.000434506	79.8600018	SQAVEHINK			cleaved V-S@N-term	0.000255095	1024.530518	513.2725	1024.530151	513.2723389	2	8	1.1.1.809.6	2.916083	780.15	705.47	2.92	0.03	592.0414
9	29.92	30.16	53.92000079	52.30000019	49.07999933	sp|P17182|ENOA_MOUSE	Alpha-enolase OS=Mus musculus OX=10090 GN=Eno1 PE=1 SV=3			0	99.00000095	AAVPSGASTGIYEALELR				-0.000622453	1803.936035	902.9753	1803.936646	902.9755859	2	17	1.1.1.1100.11	6.654967	2076.16	1720.42	6.67	0.06	960.2784
9	29.92	30.16	53.92000079	52.30000019	49.07999933	sp|P17182|ENOA_MOUSE	Alpha-enolase OS=Mus musculus OX=10090 GN=Eno1 PE=1 SV=3			0	99.00000095	AAVPSGASTGIYEALELR				-0.000622453	1803.936035	902.9753	1803.936646	902.9755859	2	15	1.1.1.1101.10	6.6673	2076.16	2012.88	6.67	0.06	1237.22
9	29.92	30.16	53.92000079	52.30000019	49.07999933	sp|P17182|ENOA_MOUSE	Alpha-enolase OS=Mus musculus OX=10090 GN=Eno1 PE=1 SV=3			0	99.00000095	AAVPSGASTGIYEALELR				-0.000148439	1803.936646	602.3195	1803.936646	602.319519	3	15	1.1.1.1104.5	6.7013	1957.65	1494.06	6.67	0.08	1529.271
9	29.92	30.16	53.92000079	52.30000019	49.07999933	sp|P17182|ENOA_MOUSE	Alpha-enolase OS=Mus musculus OX=10090 GN=Eno1 PE=1 SV=3			0	43.29999983	AVPSGASTGIYEALELR			cleaved A-A@N-term	0.0032251	1732.902832	867.4587	1732.899536	867.4570313	2	7	1.1.1.1098.8	6.6268	349.79	319.33	6.62	0.05	276.098
9	29.92	30.16	53.92000079	52.30000019	49.07999933	sp|P17182|ENOA_MOUSE	Alpha-enolase OS=Mus musculus OX=10090 GN=Eno1 PE=1 SV=3			0	99.00000095	DATNVGDEGGFAPNILENK				0.00694105	1959.924438	654.3154	1959.917358	654.3130493	3	12	1.1.1.1031.9	5.7662	1913.22	907.81	5.8	0.05	760.6236
9	29.92	30.16	53.92000079	52.30000019	49.07999933	sp|P17182|ENOA_MOUSE	Alpha-enolase OS=Mus musculus OX=10090 GN=Eno1 PE=1 SV=3			0	18.95000041	GAEVYHNLK			cleaved I-G@N-term	-0.00174715	1029.522705	515.7686	1029.524292	515.7694702	2	6	1.1.1.862.5	3.5972	231.97	214.17	3.59	0.05	231.8276
9	29.92	30.16	53.92000079	52.30000019	49.07999933	sp|P17182|ENOA_MOUSE	Alpha-enolase OS=Mus musculus OX=10090 GN=Eno1 PE=1 SV=3			0	99.00000095	GVSQAVEHINK	Carbamidomethyl@N-term			-0.00574694	1237.63562	619.8251	1237.641479	619.8280029	2	10	1.1.1.816.10	3.00875	662.13	514.72	3	0.04	349.299
9	29.92	30.16	53.92000079	52.30000019	49.07999933	sp|P17182|ENOA_MOUSE	Alpha-enolase OS=Mus musculus OX=10090 GN=Eno1 PE=1 SV=3			0	99.00000095	GVSQAVEHINK				-0.00170767	1180.61853	591.3165	1180.619995	591.3173218	2	11	1.1.1.810.11	2.93325	1934.78	1613.51	2.92	0.03	2637.117
9	29.92	30.16	53.92000079	52.30000019	49.07999933	sp|P17182|ENOA_MOUSE	Alpha-enolase OS=Mus musculus OX=10090 GN=Eno1 PE=1 SV=3			0	99.00000095	HIADLAGNPEVILPVPAFNVINGGSHAGNK	Deamidated(N)@29			-0.00491364	3021.562256	756.3978	3021.567139	756.3991089	4	13	1.1.1.1142.10	7.194083	1071.98	780.52	7.21	0.1	737.7889
9	29.92	30.16	53.92000079	52.30000019	49.07999933	sp|P17182|ENOA_MOUSE	Alpha-enolase OS=Mus musculus OX=10090 GN=Eno1 PE=1 SV=3			0	89.32999969	HIADLAGNPEVILPVPAFNVINGGSHAGNK	Deamidated(N)@22			-0.00491364	3021.562256	756.3978	3021.567139	756.3991089	4	10	1.1.1.1140.7	7.165933	1071.98	264.47	7.21	0.1	435.5298
9	29.92	30.16	53.92000079	52.30000019	49.07999933	sp|P17182|ENOA_MOUSE	Alpha-enolase OS=Mus musculus OX=10090 GN=Eno1 PE=1 SV=3			0	43.29999983	HIADLAGNPEVILPVPAFNVINGGSHAGNK	Deamidated(N)@22			-0.00857576	3021.558594	756.3969	3021.567139	756.3991089	4	8	1.1.1.1159.7	7.411567	316.99	287.72	7.43	0.12	319.1192
9	29.92	30.16	53.92000079	52.30000019	49.07999933	sp|P17182|ENOA_MOUSE	Alpha-enolase OS=Mus musculus OX=10090 GN=Eno1 PE=1 SV=3			0	43.29999983	HIADLAGNPEVILPVPAFNVINGGSHAGNK	Deamidated(N)@29			-0.00857576	3021.558594	756.3969	3021.567139	756.3991089	4	8	1.1.1.1159.7	7.411567	316.99	287.72	7.43	0.12	319.1192
9	29.92	30.16	53.92000079	52.30000019	49.07999933	sp|P17182|ENOA_MOUSE	Alpha-enolase OS=Mus musculus OX=10090 GN=Eno1 PE=1 SV=3			0	22.19000012	HIADLAGNPEVILPVPAFNVINGGSHAGNK	Deamidated(N)@22			-0.00857576	3021.558594	756.3969	3021.567139	756.3991089	4	6	1.1.1.1155.5	7.357417	316.99	161.57	7.43	0.12	197.4007
9	29.92	30.16	53.92000079	52.30000019	49.07999933	sp|P17182|ENOA_MOUSE	Alpha-enolase OS=Mus musculus OX=10090 GN=Eno1 PE=1 SV=3			0	22.19000012	HIADLAGNPEVILPVPAFNVINGGSHAGNK	Deamidated(N)@19			-0.00857576	3021.558594	756.3969	3021.567139	756.3991089	4	6	1.1.1.1155.5	7.357417	316.99	161.57	7.43	0.12	197.4007
9	29.92	30.16	53.92000079	52.30000019	49.07999933	sp|P17182|ENOA_MOUSE	Alpha-enolase OS=Mus musculus OX=10090 GN=Eno1 PE=1 SV=3			0	53.72999907	IEEELGSK	Carbamidomethyl@N-term			-7.06E-05	960.4762573	481.2454	960.4763794	481.2454834	2	7	1.1.1.819.4	3.0419	437.07	436.15	3.04	0.05	484.9082
9	29.92	30.16	53.92000079	52.30000019	49.07999933	sp|P17182|ENOA_MOUSE	Alpha-enolase OS=Mus musculus OX=10090 GN=Eno1 PE=1 SV=3			0	22.61999995	IEEELGSK	Carbamidomethyl@N-term			-7.06E-05	960.4762573	481.2454	960.4763794	481.2454834	2	7	1.1.1.818.6	3.0309	437.07	355.53	3.04	0.05	368.1863
9	29.92	30.16	53.92000079	52.30000019	49.07999933	sp|P17182|ENOA_MOUSE	Alpha-enolase OS=Mus musculus OX=10090 GN=Eno1 PE=1 SV=3			0	96.36999965	IGAEVYHNLK				0.00054247	1142.609131	572.3118	1142.608398	572.3114624	2	9	1.1.1.862.9	3.600533	513.62	494.8	3.6	0.05	307.6269
9	29.92	30.16	53.92000079	52.30000019	49.07999933	sp|P17182|ENOA_MOUSE	Alpha-enolase OS=Mus musculus OX=10090 GN=Eno1 PE=1 SV=3			0	71.450001	ITPDQLADLYK			cleaved Y-I@N-term	0.000195963	1275.671265	638.8429	1275.671021	638.8428345	2	9	1.1.1.1052.4	6.031683	1379.83	951.4	6.05	0.04	512.0898
9	29.92	30.16	53.92000079	52.30000019	49.07999933	sp|P17182|ENOA_MOUSE	Alpha-enolase OS=Mus musculus OX=10090 GN=Eno1 PE=1 SV=3			0	93.32000017	KVNVVEQEK			missed K-V@1	-0.00357049	1071.588867	536.8017	1071.592407	536.8034668	2	9	1.1.1.786.9	2.6236	1085.46	868.77	2.61	0.04	674.6812
9	29.92	30.16	53.92000079	52.30000019	49.07999933	sp|P17182|ENOA_MOUSE	Alpha-enolase OS=Mus musculus OX=10090 GN=Eno1 PE=1 SV=3			0	99.00000095	LAMQEFMILPVGASSFR	Oxidation(M)@3; Oxidation(M)@7			-0.00264747	1927.950928	964.9827	1927.953613	964.9840698	2	10	1.1.1.1134.11	7.092433	627.55	523.24	7.12	0.08	384.1756
9	29.92	30.16	53.92000079	52.30000019	49.07999933	sp|P17182|ENOA_MOUSE	Alpha-enolase OS=Mus musculus OX=10090 GN=Eno1 PE=1 SV=3			0	97.57000208	LAMQEFMILPVGASSFR	Oxidation(M)@3; Oxidation(M)@7			0.00088373	1927.95459	643.6588	1927.953613	643.6584473	3	9	1.1.1.1133.2	7.073933	1240.24	499.63	7.12	0.06	258.1215
9	29.92	30.16	53.92000079	52.30000019	49.07999933	sp|P17182|ENOA_MOUSE	Alpha-enolase OS=Mus musculus OX=10090 GN=Eno1 PE=1 SV=3			0	27.41000056	LAMQEFMILPVGASSFR	Carbamidomethyl@N-term; Oxidation(M)@3; Oxidation(M)@7			-0.00781942	1984.967285	993.4909	1984.975098	993.494812	2	6	1.1.1.1137.9	7.1296	27.4166	27.4166			138.64
9	29.92	30.16	53.92000079	52.30000019	49.07999933	sp|P17182|ENOA_MOUSE	Alpha-enolase OS=Mus musculus OX=10090 GN=Eno1 PE=1 SV=3			0	67.54999757	LMIEMDGTENK	Oxidation(M)@2; Oxidation(M)@5			0.0024859	1311.571045	656.7928	1311.568604	656.791626	2	7	1.1.1.835.11	3.253717	816.97	663.72	3.28	0.09	417.6532
9	29.92	30.16	53.92000079	52.30000019	49.07999933	sp|P17182|ENOA_MOUSE	Alpha-enolase OS=Mus musculus OX=10090 GN=Eno1 PE=1 SV=3			0	17.89000034	QEFMILPVGASSFR	Gln->pyro-Glu@N-term; Oxidation(M)@4		cleaved M-Q@N-term	0.00414773	1579.774658	790.8946	1579.770508	790.8925171	2	5	1.1.1.1225.7	8.246683	208	165.2	8.27	0.09	135.4921
9	29.92	30.16	53.92000079	52.30000019	49.07999933	sp|P17182|ENOA_MOUSE	Alpha-enolase OS=Mus musculus OX=10090 GN=Eno1 PE=1 SV=3			0	47.20000029	SQAVEHINK			cleaved V-S@N-term	0.000255095	1024.530518	513.2725	1024.530151	513.2723389	2	6	1.1.1.810.8	2.93075	780.15	735.07	2.92	0.03	519.7677
9	29.92	30.16	53.92000079	52.30000019	49.07999933	sp|P17182|ENOA_MOUSE	Alpha-enolase OS=Mus musculus OX=10090 GN=Eno1 PE=1 SV=3			0	99.00000095	TPDQLADLYK			cleaved I-T@N-term	-0.0026013	1162.584473	582.2995	1162.587036	582.3007813	2	13	1.1.1.981.7	5.121417	1936.07	1904.42	5.12	0.05	1025.146
9	29.92	30.16	53.92000079	52.30000019	49.07999933	sp|P17182|ENOA_MOUSE	Alpha-enolase OS=Mus musculus OX=10090 GN=Eno1 PE=1 SV=3			0	93.50000024	VNVVEQEK				-0.00275612	943.4946899	472.7546	943.4974365	472.756012	2	7	1.1.1.801.8	2.8146	1183.39	1110.05	2.81	0.04	863.721
9	29.92	30.16	53.92000079	52.30000019	49.07999933	sp|P17182|ENOA_MOUSE	Alpha-enolase OS=Mus musculus OX=10090 GN=Eno1 PE=1 SV=3			0	97.57000208	VPSGASTGIYEALELR			cleaved A-V@N-term	-0.00134718	1661.861084	831.9378	1661.862427	831.9384766	2	11	1.1.1.1089.11	6.514317	881.45	625.64	6.54	0.06	552.9896
9	29.92	30.16	53.92000079	52.30000019	49.07999933	sp|P17182|ENOA_MOUSE	Alpha-enolase OS=Mus musculus OX=10090 GN=Eno1 PE=1 SV=3			0	95.45999765	YDLDFK				0.000401586	799.3756714	400.6951	799.3752441	400.6948853	2	8	1.1.1.964.2	4.898767	2209.29	1426.49	4.92	0.05	903.6278
9	29.92	30.16	53.92000079	52.30000019	49.07999933	sp|P17182|ENOA_MOUSE	Alpha-enolase OS=Mus musculus OX=10090 GN=Eno1 PE=1 SV=3			0	99.00000095	YITPDQLADLYK				0.000563497	1438.735107	720.3748	1438.734375	720.3744507	2	11	1.1.1.1088.7	6.497983	3093.51	1187.86	6.53	0.06	589.6381
9	29.92	30.16	53.92000079	52.30000019	49.07999933	sp|P17182|ENOA_MOUSE	Alpha-enolase OS=Mus musculus OX=10090 GN=Eno1 PE=1 SV=3			0	98.26999903	YITPDQLADLYK	Carbamidomethyl@N-term			0.00306478	1495.758911	748.8867	1495.755859	748.8851929	2	10	1.1.1.1092.9	6.550967	987.1	976.7	6.54	0.05	609.2154
9	29.92	30.16	53.92000079	52.30000019	49.07999933	sp|P17182|ENOA_MOUSE	Alpha-enolase OS=Mus musculus OX=10090 GN=Eno1 PE=1 SV=3			0	96.74000144	YITPDQLADLYK	Carbamidomethyl@N-term			0.00306478	1495.758911	748.8867	1495.755859	748.8851929	2	10	1.1.1.1091.8	6.53765	987.1	867.25	6.54	0.05	666.1368
9	29.92	30.16	53.92000079	52.30000019	49.07999933	sp|P17182|ENOA_MOUSE	Alpha-enolase OS=Mus musculus OX=10090 GN=Eno1 PE=1 SV=3			0	46.47000134	YNQILR	Carbamidomethyl@N-term			-0.000751127	862.4654541	432.24	862.4661255	432.2403259	2	7	1.1.1.884.4	3.87835	701.2	680.52	3.89	0.05	712.4558
10	27.86	27.86	27.21000016	26.51999891	23.4799996	sp|P11499|HS90B_MOUSE	Heat shock protein HSP 90-beta OS=Mus musculus OX=10090 GN=Hsp90ab1 PE=1 SV=3			2	99.00000095	ADLINNLGTIAK				-0.00229072	1241.695679	621.8551	1241.697998	621.8562622	2	15	1.1.1.1028.5	5.724867	2345.39	2054.54	5.73	0.04	1146.016
10	27.86	27.86	27.21000016	26.51999891	23.4799996	sp|P11499|HS90B_MOUSE	Heat shock protein HSP 90-beta OS=Mus musculus OX=10090 GN=Hsp90ab1 PE=1 SV=3			2	99.00000095	APFDLFENK				-0.00125691	1079.52771	540.7711	1079.528809	540.7716675	2	11	1.1.1.1074.5	6.315317	578.13	474.03	6.34	0.05	284.3924
10	27.86	27.86	27.21000016	26.51999891	23.4799996	sp|P11499|HS90B_MOUSE	Heat shock protein HSP 90-beta OS=Mus musculus OX=10090 GN=Hsp90ab1 PE=1 SV=3			2	99.00000095	EDQTEYLEER				0.00666872	1310.569214	656.2919	1310.562622	656.2885742	2	12	1.1.1.876.11	3.78185	765.5	741.8	3.78	0.05	534.1752
10	27.86	27.86	27.21000016	26.51999891	23.4799996	sp|P11499|HS90B_MOUSE	Heat shock protein HSP 90-beta OS=Mus musculus OX=10090 GN=Hsp90ab1 PE=1 SV=3			2	99.00000095	EGLELPEDEEEK				0.00100834	1415.63147	708.823	1415.630371	708.8224487	2	11	1.1.1.942.8	4.621617	1308.87	1247.68	4.63	0.05	736.2851
10	27.86	27.86	27.21000016	26.51999891	23.4799996	sp|P11499|HS90B_MOUSE	Heat shock protein HSP 90-beta OS=Mus musculus OX=10090 GN=Hsp90ab1 PE=1 SV=3			2	99.00000095	ELISNASDALDK				-0.00114277	1274.634277	638.3244	1274.635376	638.3250122	2	14	1.1.1.929.10	4.457967	153.6647	153.6647			852.9617
10	27.86	27.86	27.21000016	26.51999891	23.4799996	sp|P11499|HS90B_MOUSE	Heat shock protein HSP 90-beta OS=Mus musculus OX=10090 GN=Hsp90ab1 PE=1 SV=3			2	99.00000095	EQVANSAFVER				-0.00475795	1248.605103	625.3098	1248.609863	625.3121948	2	11	1.1.1.887.8	3.919667	1192.63	1078.19	3.92	0.05	717.0028
10	27.86	27.86	27.21000016	26.51999891	23.4799996	sp|P11499|HS90B_MOUSE	Heat shock protein HSP 90-beta OS=Mus musculus OX=10090 GN=Hsp90ab1 PE=1 SV=3			2	99.00000095	GVVDSEDLPLNISR				-0.00223749	1512.776123	757.3953	1512.778442	757.3964844	2	19	1.1.1.1031.10	5.767033	3291.28	2365.45	5.78	0.06	1657.562
10	27.86	27.86	27.21000016	26.51999891	23.4799996	sp|P11499|HS90B_MOUSE	Heat shock protein HSP 90-beta OS=Mus musculus OX=10090 GN=Hsp90ab1 PE=1 SV=3			2	99.00000095	IDIIPNPQER				-0.00392767	1193.636475	597.8255	1193.640381	597.8275146	2	10	1.1.1.982.8	5.134917	2352.43	1911.89	5.15	0.08	1013.604
10	27.86	27.86	27.21000016	26.51999891	23.4799996	sp|P11499|HS90B_MOUSE	Heat shock protein HSP 90-beta OS=Mus musculus OX=10090 GN=Hsp90ab1 PE=1 SV=3			2	99.00000095	SIYYITGESK				-0.000489565	1159.575684	580.7951	1159.57605	580.7953491	2	13	1.1.1.942.5	4.619117	1352.45	1297.24	4.63	0.05	896.6229
10	27.86	27.86	27.21000016	26.51999891	23.4799996	sp|P11499|HS90B_MOUSE	Heat shock protein HSP 90-beta OS=Mus musculus OX=10090 GN=Hsp90ab1 PE=1 SV=3			2	99.00000095	TLTLVDTGIGMTK	Oxidation(M)@11			0.00329314	1364.725464	683.37	1364.722168	683.3683472	2	15	1.1.1.1005.6	5.429217	1772.6	1436.4	5.41	0.06	978.8774
10	27.86	27.86	27.21000016	26.51999891	23.4799996	sp|P11499|HS90B_MOUSE	Heat shock protein HSP 90-beta OS=Mus musculus OX=10090 GN=Hsp90ab1 PE=1 SV=3			2	99.00000095	YESLTDPSK				0.00426328	1038.491333	520.2529	1038.486938	520.2507324	2	10	1.1.1.840.8	3.315717	710.46	694.75	3.32	0.07	639.5047
10	27.86	27.86	27.21000016	26.51999891	23.4799996	sp|P11499|HS90B_MOUSE	Heat shock protein HSP 90-beta OS=Mus musculus OX=10090 GN=Hsp90ab1 PE=1 SV=3			2	99.00000095	YHTSQSGDEMTSLSEYVSR	Oxidation(M)@10			0.00798257	2191.940674	731.6542	2191.932861	731.6515503	3	14	1.1.1.912.11	4.242816	958.15	916.89	4.24	0.04	1018.834
10	27.86	27.86	27.21000016	26.51999891	23.4799996	sp|P11499|HS90B_MOUSE	Heat shock protein HSP 90-beta OS=Mus musculus OX=10090 GN=Hsp90ab1 PE=1 SV=3			2	99.00000095	YIDQEELNK				0.00156472	1150.552246	576.2834	1150.550659	576.2825928	2	13	1.1.1.852.8	3.472367	2936.7	2902.32	3.48	0.04	1912.502
10	27.86	27.86	27.21000016	26.51999891	23.4799996	sp|P11499|HS90B_MOUSE	Heat shock protein HSP 90-beta OS=Mus musculus OX=10090 GN=Hsp90ab1 PE=1 SV=3			1.387216091	97.25000262	ALLFIPR				-0.000672495	828.5214844	415.268	828.5221558	415.2683411	2	9	1.1.1.1094.2	6.5708	1736.62	1554.04	6.58	0.06	1132.27
10	27.86	27.86	27.21000016	26.51999891	23.4799996	sp|P11499|HS90B_MOUSE	Heat shock protein HSP 90-beta OS=Mus musculus OX=10090 GN=Hsp90ab1 PE=1 SV=3			0.365522742	99.00000095	DDITQEEYGEFYK			cleaved P-D@N-term	0.0041545	1635.698242	818.8564	1635.694092	818.8543091	2	14	1.1.1.987.10	5.201567	918.53	876.63	5.2	0.04	592.9858
10	27.86	27.86	27.21000016	26.51999891	23.4799996	sp|P11499|HS90B_MOUSE	Heat shock protein HSP 90-beta OS=Mus musculus OX=10090 GN=Hsp90ab1 PE=1 SV=3			0.05256629	50.45999885	SLTNDWEDHLAVK	Deamidated(N)@4			0.0103604	1527.730835	510.2509	1527.720581	510.247467	3	8	1.1.1.984.3	5.156417	392.93	301.2	5.17	0.04	606.4432
10	27.86	27.86	27.21000016	26.51999891	23.4799996	sp|P11499|HS90B_MOUSE	Heat shock protein HSP 90-beta OS=Mus musculus OX=10090 GN=Hsp90ab1 PE=1 SV=3			0.044793457	19.15999949	YESLTDPSKLDSGK			missed K-L@9	0.0109922	1538.757324	513.9264	1538.74646	513.9227295	3	6	1.1.1.889.5	3.942667	975.49	909.78	3.95	0.08	831.626
10	27.86	27.86	27.21000016	26.51999891	23.4799996	sp|P11499|HS90B_MOUSE	Heat shock protein HSP 90-beta OS=Mus musculus OX=10090 GN=Hsp90ab1 PE=1 SV=3			0.006123085	50.81999898	SVEGQLEFR			cleaved F-S@N-term	0.00874204	1063.538696	532.7766	1063.529785	532.7722168	2	7	1.1.1.945.5	4.65695	527.12	452.34	4.64	0.08	439.7384
10	27.86	27.86	27.21000016	26.51999891	23.4799996	sp|P11499|HS90B_MOUSE	Heat shock protein HSP 90-beta OS=Mus musculus OX=10090 GN=Hsp90ab1 PE=1 SV=3			0	99.00000095	ADLINNLGTIAK				-0.00229072	1241.695679	621.8551	1241.697998	621.8562622	2	15	1.1.1.1029.5	5.737534	2345.39	2293.12	5.73	0.04	1204.543
10	27.86	27.86	27.21000016	26.51999891	23.4799996	sp|P11499|HS90B_MOUSE	Heat shock protein HSP 90-beta OS=Mus musculus OX=10090 GN=Hsp90ab1 PE=1 SV=3			0	99.00000095	ADLINNLGTIAK	Deamidated(N)@6			-9.98E-05	1242.681885	622.3482	1242.682007	622.3482666	2	13	1.1.1.1010.8	5.49655	1028.37	791.05	5.51	0.05	763.072
10	27.86	27.86	27.21000016	26.51999891	23.4799996	sp|P11499|HS90B_MOUSE	Heat shock protein HSP 90-beta OS=Mus musculus OX=10090 GN=Hsp90ab1 PE=1 SV=3			0	99.00000095	ADLINNLGTIAK	Deamidated(N)@5			-9.98E-05	1242.681885	622.3482	1242.682007	622.3482666	2	11	1.1.1.1011.10	5.510716	1028.37	1006.17	5.51	0.05	825.5801
10	27.86	27.86	27.21000016	26.51999891	23.4799996	sp|P11499|HS90B_MOUSE	Heat shock protein HSP 90-beta OS=Mus musculus OX=10090 GN=Hsp90ab1 PE=1 SV=3			0	72.45000005	ADLINNLGTIAK	Deamidated(N)@5			-9.98E-05	1242.681885	622.3482	1242.682007	622.3482666	2	8	1.1.1.1059.5	6.122	500.89	481.36	6.13	0.06	421.9503
10	27.86	27.86	27.21000016	26.51999891	23.4799996	sp|P11499|HS90B_MOUSE	Heat shock protein HSP 90-beta OS=Mus musculus OX=10090 GN=Hsp90ab1 PE=1 SV=3			0	87.79000044	ALLFIPR				-0.000672495	828.5214844	415.268	828.5221558	415.2683411	2	8	1.1.1.1092.2	6.54515	1736.62	579.81	6.58	0.06	412.5067
10	27.86	27.86	27.21000016	26.51999891	23.4799996	sp|P11499|HS90B_MOUSE	Heat shock protein HSP 90-beta OS=Mus musculus OX=10090 GN=Hsp90ab1 PE=1 SV=3			0	91.11999869	APFDLFENK				-0.00125691	1079.52771	540.7711	1079.528809	540.7716675	2	8	1.1.1.1075.2	6.32615	578.13	551.12	6.34	0.05	312.8071
10	27.86	27.86	27.21000016	26.51999891	23.4799996	sp|P11499|HS90B_MOUSE	Heat shock protein HSP 90-beta OS=Mus musculus OX=10090 GN=Hsp90ab1 PE=1 SV=3			0	28.00000012	APFDLFENK	Formyl(K)@9			0.00884265	1107.532715	554.7736	1107.523682	554.769104	2	8	1.1.1.1084.5	6.444983	434.23	418.88	6.44	0.06	357.7933
10	27.86	27.86	27.21000016	26.51999891	23.4799996	sp|P11499|HS90B_MOUSE	Heat shock protein HSP 90-beta OS=Mus musculus OX=10090 GN=Hsp90ab1 PE=1 SV=3			0	56.61000013	DDITQEEYGEFYK			cleaved P-D@N-term	0.0041545	1635.698242	818.8564	1635.694092	818.8543091	2	8	1.1.1.988.9	5.2139	918.53	904.46	5.2	0.04	461.8236
10	27.86	27.86	27.21000016	26.51999891	23.4799996	sp|P11499|HS90B_MOUSE	Heat shock protein HSP 90-beta OS=Mus musculus OX=10090 GN=Hsp90ab1 PE=1 SV=3			0	99.00000095	EDQTEYLEER				0.00666872	1310.569214	656.2919	1310.562622	656.2885742	2	9	1.1.1.875.10	3.768017	765.5	574.8	3.78	0.05	417.7531
10	27.86	27.86	27.21000016	26.51999891	23.4799996	sp|P11499|HS90B_MOUSE	Heat shock protein HSP 90-beta OS=Mus musculus OX=10090 GN=Hsp90ab1 PE=1 SV=3			0	99.00000095	EGLELPEDEEEK				0.00100834	1415.63147	708.823	1415.630371	708.8224487	2	10	1.1.1.941.10	4.61045	1308.87	1027.44	4.63	0.05	771.8161
10	27.86	27.86	27.21000016	26.51999891	23.4799996	sp|P11499|HS90B_MOUSE	Heat shock protein HSP 90-beta OS=Mus musculus OX=10090 GN=Hsp90ab1 PE=1 SV=3			0	99.00000095	ELISNASDALDK				0.00630352	1274.641724	638.3281	1274.635376	638.3250122	2	13	1.1.1.931.4	4.481633	409.8662	409.8662			699.426
10	27.86	27.86	27.21000016	26.51999891	23.4799996	sp|P11499|HS90B_MOUSE	Heat shock protein HSP 90-beta OS=Mus musculus OX=10090 GN=Hsp90ab1 PE=1 SV=3			0	99.00000095	EQVANSAFVER				-0.00475795	1248.605103	625.3098	1248.609863	625.3121948	2	11	1.1.1.888.11	3.935167	1192.63	1031.22	3.92	0.05	536.2191
10	27.86	27.86	27.21000016	26.51999891	23.4799996	sp|P11499|HS90B_MOUSE	Heat shock protein HSP 90-beta OS=Mus musculus OX=10090 GN=Hsp90ab1 PE=1 SV=3			0	99.00000095	GVVDSEDLPLNISR				-0.00223749	1512.776123	757.3953	1512.778442	757.3964844	2	21	1.1.1.1032.9	5.7792	3291.28	3082.13	5.78	0.06	2095.13
10	27.86	27.86	27.21000016	26.51999891	23.4799996	sp|P11499|HS90B_MOUSE	Heat shock protein HSP 90-beta OS=Mus musculus OX=10090 GN=Hsp90ab1 PE=1 SV=3			0	55.12999892	GVVDSEDLPLNISR				-0.00223749	1512.776123	757.3953	1512.778442	757.3964844	2	8	1.1.1.1030.9	5.7537	3291.28	1321.01	5.78	0.06	764.0213
10	27.86	27.86	27.21000016	26.51999891	23.4799996	sp|P11499|HS90B_MOUSE	Heat shock protein HSP 90-beta OS=Mus musculus OX=10090 GN=Hsp90ab1 PE=1 SV=3			0	99.00000095	IDIIPNPQER				-0.00392767	1193.636475	597.8255	1193.640381	597.8275146	2	9	1.1.1.981.8	5.12225	2352.43	1373.84	5.15	0.08	929.9602
10	27.86	27.86	27.21000016	26.51999891	23.4799996	sp|P11499|HS90B_MOUSE	Heat shock protein HSP 90-beta OS=Mus musculus OX=10090 GN=Hsp90ab1 PE=1 SV=3			0	99.00000095	TLTLVDTGIGMTK	Oxidation(M)@11			-0.00171174	1364.720459	683.3675	1364.722168	683.3683472	2	12	1.1.1.993.7	5.276067	945.63	889.48	5.27	0.06	622.1163
10	27.86	27.86	27.21000016	26.51999891	23.4799996	sp|P11499|HS90B_MOUSE	Heat shock protein HSP 90-beta OS=Mus musculus OX=10090 GN=Hsp90ab1 PE=1 SV=3			0	99.00000095	TLTLVDTGIGMTK	Oxidation(M)@11			-0.00171174	1364.720459	683.3675	1364.722168	683.3683472	2	11	1.1.1.992.9	5.265067	945.63	876.77	5.27	0.06	710.3572
10	27.86	27.86	27.21000016	26.51999891	23.4799996	sp|P11499|HS90B_MOUSE	Heat shock protein HSP 90-beta OS=Mus musculus OX=10090 GN=Hsp90ab1 PE=1 SV=3			0	99.00000095	YESLTDPSK				0.00426328	1038.491333	520.2529	1038.486938	520.2507324	2	9	1.1.1.839.9	3.30355	710.46	614.14	3.32	0.07	577.2463
10	27.86	27.86	27.21000016	26.51999891	23.4799996	sp|P11499|HS90B_MOUSE	Heat shock protein HSP 90-beta OS=Mus musculus OX=10090 GN=Hsp90ab1 PE=1 SV=3			0	99.00000095	YIDQEELNK				0.00156472	1150.552246	576.2834	1150.550659	576.2825928	2	12	1.1.1.851.9	3.459867	2936.7	2436.94	3.48	0.04	1866.233
11	26.34	26.42	36.3499999	32.01000094	26.21999979	sp|P50446|K2C6A_MOUSE	Keratin, type II cytoskeletal 6A OS=Mus musculus OX=10090 GN=Krt6a PE=1 SV=3			2	99.00000095	AEAESWYQTK				0.00249666	1211.548218	606.7814	1211.545898	606.7802124	2	16	1.1.1.895.7	4.021	2259.79	2133.08	4.03	0.05	1191.085
11	26.34	26.42	36.3499999	32.01000094	26.21999979	sp|P50446|K2C6A_MOUSE	Keratin, type II cytoskeletal 6A OS=Mus musculus OX=10090 GN=Krt6a PE=1 SV=3			2	99.00000095	LALDVEIATYR				-0.00297782	1262.684082	632.3493	1262.687012	632.3508301	2	12	1.1.1.1073.5	6.301833	378.1	331.9	6.3	0.05	354.7953
11	26.34	26.42	36.3499999	32.01000094	26.21999979	sp|P50446|K2C6A_MOUSE	Keratin, type II cytoskeletal 6A OS=Mus musculus OX=10090 GN=Krt6a PE=1 SV=3			2	99.00000095	LEGLEDALQK				-0.00318283	1114.583862	558.2992	1114.587036	558.3007813	2	12	1.1.1.972.5	5.004917	1284.98	1240.95	5	0.09	1150.712
11	26.34	26.42	36.3499999	32.01000094	26.21999979	sp|P50446|K2C6A_MOUSE	Keratin, type II cytoskeletal 6A OS=Mus musculus OX=10090 GN=Krt6a PE=1 SV=3			2	99.00000095	LLEGEECR	Carbamidomethyl(C)@7			-0.000801367	1004.458862	503.2367	1004.459717	503.2371216	2	9	1.1.1.822.6	3.082733	743.35	566.13	3.1	0.04	529.3284
11	26.34	26.42	36.3499999	32.01000094	26.21999979	sp|P50446|K2C6A_MOUSE	Keratin, type II cytoskeletal 6A OS=Mus musculus OX=10090 GN=Krt6a PE=1 SV=3			2	99.00000095	QCANLQAAIADAEQR	Gln->pyro-Glu@N-term; Carbamidomethyl(C)@2			0.00856957	1640.766235	821.3904	1640.75769	821.3861084	2	15	1.1.1.1067.6	6.2255	406.85	396.91	6.23	0.04	343.253
11	26.34	26.42	36.3499999	32.01000094	26.21999979	sp|P50446|K2C6A_MOUSE	Keratin, type II cytoskeletal 6A OS=Mus musculus OX=10090 GN=Krt6a PE=1 SV=3			2	99.00000095	QEIAEINR	Gln->pyro-Glu@N-term			0.00103517	954.4780884	478.2463	954.4770508	478.2458191	2	11	1.1.1.940.5	4.593283	2540.11	2177.21	4.6	0.05	1404.542
11	26.34	26.42	36.3499999	32.01000094	26.21999979	sp|P50446|K2C6A_MOUSE	Keratin, type II cytoskeletal 6A OS=Mus musculus OX=10090 GN=Krt6a PE=1 SV=3			2	99.00000095	SLDLDSIIAEVK				-0.000802881	1301.707031	651.8608	1301.707886	651.8612061	2	17	1.1.1.1202.5	7.949867	41332.73	2887.15	7.83	0.08	1127.623
11	26.34	26.42	36.3499999	32.01000094	26.21999979	sp|P50446|K2C6A_MOUSE	Keratin, type II cytoskeletal 6A OS=Mus musculus OX=10090 GN=Krt6a PE=1 SV=3			2	99.00000095	SRAEAESWYQTK			missed R-A@2	0.0098647	1454.688843	728.3517	1454.678955	728.3468018	2	12	1.1.1.856.10	3.524867	687.83	465.13	3.52	0.03	435.5912
11	26.34	26.42	36.3499999	32.01000094	26.21999979	sp|P50446|K2C6A_MOUSE	Keratin, type II cytoskeletal 6A OS=Mus musculus OX=10090 GN=Krt6a PE=1 SV=3			2	99.00000095	TAAENEFVTLK				-0.00044181	1221.623657	611.8191	1221.624146	611.8193359	2	14	1.1.1.965.10	4.918433	3134.07	2978.98	4.92	0.04	1663.669
11	26.34	26.42	36.3499999	32.01000094	26.21999979	sp|P50446|K2C6A_MOUSE	Keratin, type II cytoskeletal 6A OS=Mus musculus OX=10090 GN=Krt6a PE=1 SV=3			2	99.00000095	TAAENEFVTLKK			missed K-K@11	-0.000258123	1349.718628	450.9135	1349.719116	450.9136353	3	14	1.1.1.899.4	4.070167	3849.76	3290.8	4.08	0.04	2340.716
11	26.34	26.42	36.3499999	32.01000094	26.21999979	sp|P50446|K2C6A_MOUSE	Keratin, type II cytoskeletal 6A OS=Mus musculus OX=10090 GN=Krt6a PE=1 SV=3			2	99.00000095	YEELQVTAGR				0.0010402	1164.578613	583.2966	1164.577515	583.2960205	2	15	1.1.1.900.8	4.086167	4488.86	4282.7	4.09	0.05	2684.685
11	26.34	26.42	36.3499999	32.01000094	26.21999979	sp|P50446|K2C6A_MOUSE	Keratin, type II cytoskeletal 6A OS=Mus musculus OX=10090 GN=Krt6a PE=1 SV=3			1.95860815	99.00000095	FASFIDK				-0.000276097	826.4223022	414.2184	826.4224854	414.2185364	2	9	1.1.1.964.3	4.8996	8039.73	5694.88	4.92	0.05	3676.621
11	26.34	26.42	36.3499999	32.01000094	26.21999979	sp|P50446|K2C6A_MOUSE	Keratin, type II cytoskeletal 6A OS=Mus musculus OX=10090 GN=Krt6a PE=1 SV=3			1.070581198	99.00000095	GKLEGLEDALQK	Carbamidomethyl@N-term		missed K-L@2	0.00704521	1356.732056	453.2513	1356.724854	453.2489014	3	17	1.1.1.947.3	4.681117	1596.38	1541.99	4.68	0.04	1926.093
11	26.34	26.42	36.3499999	32.01000094	26.21999979	sp|P50446|K2C6A_MOUSE	Keratin, type II cytoskeletal 6A OS=Mus musculus OX=10090 GN=Krt6a PE=1 SV=3			0.469800323	99.00000095	ALDVEIATYR			cleaved L-A@N-term	0.00156351	1149.604614	575.8096	1149.603027	575.8087769	2	15	1.1.1.998.6	5.339733	1410.55	1297.05	5.35	0.06	986.6722
11	26.34	26.42	36.3499999	32.01000094	26.21999979	sp|P50446|K2C6A_MOUSE	Keratin, type II cytoskeletal 6A OS=Mus musculus OX=10090 GN=Krt6a PE=1 SV=3			0.330683112	99.00000095	DLDSIIAEVK			cleaved L-D@N-term	-0.00125556	1101.590698	551.8026	1101.591797	551.8031616	2	14	1.1.1.1108.3	6.751633	1575.11	1442.64	6.76	0.05	1007.358
11	26.34	26.42	36.3499999	32.01000094	26.21999979	sp|P50446|K2C6A_MOUSE	Keratin, type II cytoskeletal 6A OS=Mus musculus OX=10090 GN=Krt6a PE=1 SV=3			0.154282004	45.39000094	SEIDHVK				0.00289215	826.4214478	414.218	826.418457	414.2165222	2	7	1.1.1.784.3	2.5931	855.79	515.24	2.62	0.06	965.2366
11	26.34	26.42	36.3499999	32.01000094	26.21999979	sp|P50446|K2C6A_MOUSE	Keratin, type II cytoskeletal 6A OS=Mus musculus OX=10090 GN=Krt6a PE=1 SV=3			0.152427346	99.00000095	AQYEDIAQR	Methyl(D)@5	Methyl(D)@332		0.000581588	1106.536255	554.2754	1106.535645	554.2750854	2	12	1.1.1.837.7	3.275883	6207.55	3236.97	3.3	0.04	1198.53
11	26.34	26.42	36.3499999	32.01000094	26.21999979	sp|P50446|K2C6A_MOUSE	Keratin, type II cytoskeletal 6A OS=Mus musculus OX=10090 GN=Krt6a PE=1 SV=3			0.097997122	99.00000095	LDLDSIIAEVK			cleaved S-L@N-term	-0.00104524	1214.674927	608.3447	1214.675781	608.3452148	2	17	1.1.1.1195.2	7.859533	1223.31	1142.55	7.86	0.05	680.008
11	26.34	26.42	36.3499999	32.01000094	26.21999979	sp|P50446|K2C6A_MOUSE	Keratin, type II cytoskeletal 6A OS=Mus musculus OX=10090 GN=Krt6a PE=1 SV=3			0.05207637	99.00000095	SLDLDSIIAEV			cleaved V-K@C-term	0.00108012	1173.614014	587.8143	1173.612915	587.8137207	2	17	1.1.1.1299.5	9.10995	2914.81	2554.91	9.13	0.08	1349.889
11	26.34	26.42	36.3499999	32.01000094	26.21999979	sp|P50446|K2C6A_MOUSE	Keratin, type II cytoskeletal 6A OS=Mus musculus OX=10090 GN=Krt6a PE=1 SV=3			0.042392712	98.50000143	WALLQEQGTK	Acetyl@N-term	Acetyl@184		-0.000906367	1214.628662	608.3216	1214.629517	608.3220215	2	12	1.1.1.1016.6	5.572217	2095	2047.57	5.57	0.05	1230.009
11	26.34	26.42	36.3499999	32.01000094	26.21999979	sp|P50446|K2C6A_MOUSE	Keratin, type II cytoskeletal 6A OS=Mus musculus OX=10090 GN=Krt6a PE=1 SV=3			0.015472698	96.85000181	AENEFVTLK			cleaved A-A@N-term	0.000347869	1049.539673	525.7771	1049.539307	525.7769165	2	10	1.1.1.945.4	4.656116	734.91	689.47	4.65	0.05	550.7141
11	26.34	26.42	36.3499999	32.01000094	26.21999979	sp|P50446|K2C6A_MOUSE	Keratin, type II cytoskeletal 6A OS=Mus musculus OX=10090 GN=Krt6a PE=1 SV=3			0.000434506	99.00000095	LDLDSIIAEV			cleaved S-L@N-term; cleaved V-K@C-term	0.00133771	1086.582275	544.2984	1086.580811	544.2977295	2	11	1.1.1.1306.2	9.193434	95.37	59.06	9.18	0.03	152.1924
11	26.34	26.42	36.3499999	32.01000094	26.21999979	sp|P50446|K2C6A_MOUSE	Keratin, type II cytoskeletal 6A OS=Mus musculus OX=10090 GN=Krt6a PE=1 SV=3			0	99.00000095	ADSLTDDINFLR	Methyl(S)@3; Methyl(D)@7	Methyl(S)@279; Methyl(D)@283		-0.000103721	1406.704102	704.3593	1406.704102	704.359375	2	17	1.1.1.1111.7	6.793117	6716.55	3748.97	6.82	0.06	2032.572
11	26.34	26.42	36.3499999	32.01000094	26.21999979	sp|P50446|K2C6A_MOUSE	Keratin, type II cytoskeletal 6A OS=Mus musculus OX=10090 GN=Krt6a PE=1 SV=3			0	99.00000095	AEAESWYQTK				0.00249666	1211.548218	606.7814	1211.545898	606.7802124	2	13	1.1.1.894.10	4.011167	2259.79	1805.88	4.03	0.05	1094.8
11	26.34	26.42	36.3499999	32.01000094	26.21999979	sp|P50446|K2C6A_MOUSE	Keratin, type II cytoskeletal 6A OS=Mus musculus OX=10090 GN=Krt6a PE=1 SV=3			0	99.00000095	AQYEDIAQR	Methyl(D)@5	Methyl(D)@332		0.000581588	1106.536255	554.2754	1106.535645	554.2750854	2	14	1.1.1.838.8	3.289717	6207.55	5496.54	3.3	0.04	3122.992
11	26.34	26.42	36.3499999	32.01000094	26.21999979	sp|P50446|K2C6A_MOUSE	Keratin, type II cytoskeletal 6A OS=Mus musculus OX=10090 GN=Krt6a PE=1 SV=3			0	99.00000095	DLDSIIAEVK			cleaved L-D@N-term	-0.00125556	1101.590698	551.8026	1101.591797	551.8031616	2	13	1.1.1.1107.4	6.739467	1575.11	1058.94	6.76	0.05	829.0778
11	26.34	26.42	36.3499999	32.01000094	26.21999979	sp|P50446|K2C6A_MOUSE	Keratin, type II cytoskeletal 6A OS=Mus musculus OX=10090 GN=Krt6a PE=1 SV=3			0	33.4100008	EELQVTAGR			cleaved Y-E@N-term	0.00111878	1001.515259	501.7649	1001.51416	501.7643738	2	7	1.1.1.849.4	3.43005	600.13	598.09	3.43	0.04	741.8861
11	26.34	26.42	36.3499999	32.01000094	26.21999979	sp|P50446|K2C6A_MOUSE	Keratin, type II cytoskeletal 6A OS=Mus musculus OX=10090 GN=Krt6a PE=1 SV=3			0	98.10000062	FASFIDK				-0.000276097	826.4223022	414.2184	826.4224854	414.2185364	2	8	1.1.1.963.2	4.886267	8039.73	2771.29	4.92	0.05	1182.941
11	26.34	26.42	36.3499999	32.01000094	26.21999979	sp|P50446|K2C6A_MOUSE	Keratin, type II cytoskeletal 6A OS=Mus musculus OX=10090 GN=Krt6a PE=1 SV=3			0	95.0699985	FLEQQNK	Carbamidomethyl@N-term			-0.00124852	962.480896	482.2477	962.4821167	482.2483521	2	10	1.1.1.837.5	3.274217	2385.25	1685.06	3.29	0.04	962.0887
11	26.34	26.42	36.3499999	32.01000094	26.21999979	sp|P50446|K2C6A_MOUSE	Keratin, type II cytoskeletal 6A OS=Mus musculus OX=10090 GN=Krt6a PE=1 SV=3			0	39.39999938	FLEQQNK				-0.000920469	905.4598999	453.7372	905.4606934	453.7376099	2	8	1.1.1.809.3	2.913583	10991.89	5284.59	2.94	0.04	2108.821
11	26.34	26.42	36.3499999	32.01000094	26.21999979	sp|P50446|K2C6A_MOUSE	Keratin, type II cytoskeletal 6A OS=Mus musculus OX=10090 GN=Krt6a PE=1 SV=3			0	99.00000095	GKLEGLEDALQK	Carbamidomethyl@N-term		missed K-L@2	0.00704521	1356.732056	453.2513	1356.724854	453.2489014	3	15	1.1.1.946.3	4.66845	1596.38	1239.92	4.68	0.04	1810.87
11	26.34	26.42	36.3499999	32.01000094	26.21999979	sp|P50446|K2C6A_MOUSE	Keratin, type II cytoskeletal 6A OS=Mus musculus OX=10090 GN=Krt6a PE=1 SV=3			0	72.46000171	ISIGGGSCGIGGGYGSR	Carbamidomethyl(C)@8; Oxidation(Y)@14; Dimethyl(R)@17	Oxidation(Y)@81; Dimethyl(R)@84		0.00190326	1597.753906	799.8842	1597.751831	799.8831787	2	11	1.1.1.938.11	4.572783	1297.85	1005.56	4.59	0.05	799.897
11	26.34	26.42	36.3499999	32.01000094	26.21999979	sp|P50446|K2C6A_MOUSE	Keratin, type II cytoskeletal 6A OS=Mus musculus OX=10090 GN=Krt6a PE=1 SV=3			0	99.00000095	LALDVEIATYR				-0.00297782	1262.684082	632.3493	1262.687012	632.3508301	2	11	1.1.1.1071.7	6.2775	378.1	282.53	6.3	0.05	401.8638
11	26.34	26.42	36.3499999	32.01000094	26.21999979	sp|P50446|K2C6A_MOUSE	Keratin, type II cytoskeletal 6A OS=Mus musculus OX=10090 GN=Krt6a PE=1 SV=3			0	99.00000095	LDLDSIIAEVK			cleaved S-L@N-term	-0.00104524	1214.674927	608.3447	1214.675781	608.3452148	2	13	1.1.1.1192.4	7.825217	1223.31	809.49	7.86	0.05	520.1151
11	26.34	26.42	36.3499999	32.01000094	26.21999979	sp|P50446|K2C6A_MOUSE	Keratin, type II cytoskeletal 6A OS=Mus musculus OX=10090 GN=Krt6a PE=1 SV=3			0	88.01000118	LEGLEDALQK				-0.00318283	1114.583862	558.2992	1114.587036	558.3007813	2	9	1.1.1.971.7	4.992917	1284.98	1234.98	5	0.09	1225.163
11	26.34	26.42	36.3499999	32.01000094	26.21999979	sp|P50446|K2C6A_MOUSE	Keratin, type II cytoskeletal 6A OS=Mus musculus OX=10090 GN=Krt6a PE=1 SV=3			0	97.87999988	LLEGEECR	Carbamidomethyl(C)@7			-0.000801367	1004.458862	503.2367	1004.459717	503.2371216	2	8	1.1.1.823.7	3.0969	743.35	729.87	3.1	0.04	948.148
11	26.34	26.42	36.3499999	32.01000094	26.21999979	sp|P50446|K2C6A_MOUSE	Keratin, type II cytoskeletal 6A OS=Mus musculus OX=10090 GN=Krt6a PE=1 SV=3			0	58.02999735	NMQDTVEDYK	Oxidation(D)@4; Methyl(T)@5; Formyl(K)@10	Oxidation(D)@233; Methyl(T)@234		-0.00706818	1299.521851	650.7682	1299.528931	650.7717285	2	11	1.1.1.951.9	4.73845	1903.16	1629.81	4.74	0.04	943.9509
11	26.34	26.42	36.3499999	32.01000094	26.21999979	sp|P50446|K2C6A_MOUSE	Keratin, type II cytoskeletal 6A OS=Mus musculus OX=10090 GN=Krt6a PE=1 SV=3			0	54.44999933	NMQDTVEDYK	Oxidation(D)@4; Methyl(T)@5; Formyl(K)@10	Oxidation(D)@233; Methyl(T)@234		-0.00706818	1299.521851	650.7682	1299.528931	650.7717285	2	10	1.1.1.952.9	4.750767	1903.16	1889.27	4.74	0.04	995.0666
11	26.34	26.42	36.3499999	32.01000094	26.21999979	sp|P50446|K2C6A_MOUSE	Keratin, type II cytoskeletal 6A OS=Mus musculus OX=10090 GN=Krt6a PE=1 SV=3			0	69.41999793	NNKFASFIDK	Deamidated(N)@1		cleaved L-N@N-term; missed K-F@3	-0.037700601	1183.549683	592.7821	1183.58728	592.8009644	2	9	1.1.1.1046.3	5.953516	729.77	729.66	5.95	0.06	827.7786
11	26.34	26.42	36.3499999	32.01000094	26.21999979	sp|P50446|K2C6A_MOUSE	Keratin, type II cytoskeletal 6A OS=Mus musculus OX=10090 GN=Krt6a PE=1 SV=3			0	22.57999927	NNKFASFIDK	Deamidated(N)@2		cleaved L-N@N-term; missed K-F@3	-0.037700601	1183.549683	592.7821	1183.58728	592.8009644	2	8	1.1.1.1045.4	5.94135	729.77	654.28	5.95	0.06	633.6586
11	26.34	26.42	36.3499999	32.01000094	26.21999979	sp|P50446|K2C6A_MOUSE	Keratin, type II cytoskeletal 6A OS=Mus musculus OX=10090 GN=Krt6a PE=1 SV=3			0	22.57999927	NNKFASFIDK	Deamidated(N)@1		cleaved L-N@N-term; missed K-F@3	-0.037700601	1183.549683	592.7821	1183.58728	592.8009644	2	8	1.1.1.1045.4	5.94135	729.77	654.28	5.95	0.06	633.6586
11	26.34	26.42	36.3499999	32.01000094	26.21999979	sp|P50446|K2C6A_MOUSE	Keratin, type II cytoskeletal 6A OS=Mus musculus OX=10090 GN=Krt6a PE=1 SV=3			0	99.00000095	QEIAEINR	Gln->pyro-Glu@N-term			0.00103517	954.4780884	478.2463	954.4770508	478.2458191	2	11	1.1.1.939.4	4.579467	2540.11	1276.05	4.6	0.05	905.2767
11	26.34	26.42	36.3499999	32.01000094	26.21999979	sp|P50446|K2C6A_MOUSE	Keratin, type II cytoskeletal 6A OS=Mus musculus OX=10090 GN=Krt6a PE=1 SV=3			0	99.00000095	SLDLDSIIAEV			cleaved V-K@C-term	0.0036436	1173.616699	587.8156	1173.612915	587.8137207	2	15	1.1.1.1197.2	7.8912	382.1	367.45	7.9	0.06	243.0499
11	26.34	26.42	36.3499999	32.01000094	26.21999979	sp|P50446|K2C6A_MOUSE	Keratin, type II cytoskeletal 6A OS=Mus musculus OX=10090 GN=Krt6a PE=1 SV=3			0	99.00000095	SLDLDSIIAEV			cleaved V-K@C-term	0.00108012	1173.614014	587.8143	1173.612915	587.8137207	2	15	1.1.1.1300.2	9.116616	2914.81	2761.97	9.13	0.08	1263.898
11	26.34	26.42	36.3499999	32.01000094	26.21999979	sp|P50446|K2C6A_MOUSE	Keratin, type II cytoskeletal 6A OS=Mus musculus OX=10090 GN=Krt6a PE=1 SV=3			0	99.00000095	SLDLDSIIAEVK				0.000417823	1301.708252	651.8614	1301.707886	651.8612061	2	19	1.1.1.1070.8	6.265833	7347.92	4831.57	6.28	0.05	2398.876
11	26.34	26.42	36.3499999	32.01000094	26.21999979	sp|P50446|K2C6A_MOUSE	Keratin, type II cytoskeletal 6A OS=Mus musculus OX=10090 GN=Krt6a PE=1 SV=3			0	99.00000095	SLDLDSIIAEVK				-0.000802881	1301.707031	651.8608	1301.707886	651.8612061	2	18	1.1.1.1188.4	7.781883	41332.73	4644.54	7.83	0.08	767.3191
11	26.34	26.42	36.3499999	32.01000094	26.21999979	sp|P50446|K2C6A_MOUSE	Keratin, type II cytoskeletal 6A OS=Mus musculus OX=10090 GN=Krt6a PE=1 SV=3			0	99.00000095	SLDLDSIIAEVK				-0.000802881	1301.707031	651.8608	1301.707886	651.8612061	2	21	1.1.1.1189.2	7.794384	41332.73	12200.54	7.83	0.08	4107.544
11	26.34	26.42	36.3499999	32.01000094	26.21999979	sp|P50446|K2C6A_MOUSE	Keratin, type II cytoskeletal 6A OS=Mus musculus OX=10090 GN=Krt6a PE=1 SV=3			0	99.00000095	SLDLDSIIAEVK	Carbamidomethyl@N-term			-0.00148187	1358.727905	680.3712	1358.72937	680.3719482	2	20	1.1.1.1202.6	7.951533	1508.98	639.86	7.91	0.06	487.0372
11	26.34	26.42	36.3499999	32.01000094	26.21999979	sp|P50446|K2C6A_MOUSE	Keratin, type II cytoskeletal 6A OS=Mus musculus OX=10090 GN=Krt6a PE=1 SV=3			0	99.00000095	SLDLDSIIAEVK	Acetyl@N-term; Oxidation(D)@3	Acetyl@316; Oxidation(D)@318		0.000709196	1359.714111	680.8643	1359.713379	680.8639526	2	14	1.1.1.1222.2	8.205183	1451.01	602.83	8.25	0.08	319.3994
11	26.34	26.42	36.3499999	32.01000094	26.21999979	sp|P50446|K2C6A_MOUSE	Keratin, type II cytoskeletal 6A OS=Mus musculus OX=10090 GN=Krt6a PE=1 SV=3			0	99.00000095	SLDLDSIIAEVK	Carbamidomethyl@N-term; Dehydrated(D)@3			0.000161014	1340.719116	671.3668	1340.71875	671.3666382	2	13	1.1.1.1264.2	8.7218	249.75	168.61	8.74	0.1	179.655
11	26.34	26.42	36.3499999	32.01000094	26.21999979	sp|P50446|K2C6A_MOUSE	Keratin, type II cytoskeletal 6A OS=Mus musculus OX=10090 GN=Krt6a PE=1 SV=3			0	99.00000095	SLDLDSIIAEVK				0.000417823	1301.708252	651.8614	1301.707886	651.8612061	2	13	1.1.1.1069.8	6.252666	7347.92	2476.02	6.28	0.05	885.3401
11	26.34	26.42	36.3499999	32.01000094	26.21999979	sp|P50446|K2C6A_MOUSE	Keratin, type II cytoskeletal 6A OS=Mus musculus OX=10090 GN=Krt6a PE=1 SV=3			0	99.00000095	SLDLDSIIAEVK	Carbamidomethyl@N-term; Dehydrated(D)@3			0.000161014	1340.719116	671.3668	1340.71875	671.3666382	2	13	1.1.1.1265.2	8.734983	249.75	226.63	8.74	0.1	181.254
11	26.34	26.42	36.3499999	32.01000094	26.21999979	sp|P50446|K2C6A_MOUSE	Keratin, type II cytoskeletal 6A OS=Mus musculus OX=10090 GN=Krt6a PE=1 SV=3			0	98.26999903	SLDLDSIIAEVK	Carbamidomethyl@N-term			-0.00148187	1358.727905	680.3712	1358.72937	680.3719482	2	12	1.1.1.1195.3	7.8612	1508.98	536.49	7.91	0.06	386.1547
11	26.34	26.42	36.3499999	32.01000094	26.21999979	sp|P50446|K2C6A_MOUSE	Keratin, type II cytoskeletal 6A OS=Mus musculus OX=10090 GN=Krt6a PE=1 SV=3			0	98.18000197	SLDLDSIIAEVK				-0.00336636	1301.704468	651.8595	1301.707886	651.8612061	2	8	1.1.1.1142.7	7.191583	291.16	289.12	7.2	0.05	239.3726
11	26.34	26.42	36.3499999	32.01000094	26.21999979	sp|P50446|K2C6A_MOUSE	Keratin, type II cytoskeletal 6A OS=Mus musculus OX=10090 GN=Krt6a PE=1 SV=3			0	91.53000116	SLDLDSIIAEVK	Acetyl@N-term; Oxidation(D)@3	Acetyl@316; Oxidation(D)@318		0.000709196	1359.714111	680.8643	1359.713379	680.8639526	2	13	1.1.1.1223.3	8.217684	1451.01	943.6	8.25	0.08	624.165
11	26.34	26.42	36.3499999	32.01000094	26.21999979	sp|P50446|K2C6A_MOUSE	Keratin, type II cytoskeletal 6A OS=Mus musculus OX=10090 GN=Krt6a PE=1 SV=3			0	45.75000107	SRAEAESWYQTK			missed R-A@2	0.00796692	1454.68689	485.9029	1454.678955	485.9002686	3	9	1.1.1.854.5	3.495367	1218.73	580.31	3.52	0.03	2733.319
11	26.34	26.42	36.3499999	32.01000094	26.21999979	sp|P50446|K2C6A_MOUSE	Keratin, type II cytoskeletal 6A OS=Mus musculus OX=10090 GN=Krt6a PE=1 SV=3			0	54.44999933	TAAENEFVTLK	Deamidated(N)@5			0.00602059	1222.614014	612.3143	1222.608154	612.3113403	2	7	1.1.1.958.6	4.825433	462.73	318.2	4.81	0.08	480.661
11	26.34	26.42	36.3499999	32.01000094	26.21999979	sp|P50446|K2C6A_MOUSE	Keratin, type II cytoskeletal 6A OS=Mus musculus OX=10090 GN=Krt6a PE=1 SV=3			0	99.00000095	TAAENEFVTLKK			missed K-K@11	-0.000258123	1349.718628	450.9135	1349.719116	450.9136353	3	15	1.1.1.900.4	4.082833	3849.76	3786.35	4.08	0.04	2364.45
11	26.34	26.42	36.3499999	32.01000094	26.21999979	sp|P50446|K2C6A_MOUSE	Keratin, type II cytoskeletal 6A OS=Mus musculus OX=10090 GN=Krt6a PE=1 SV=3			0	99.00000095	TAAENEFVTLKK	Lys-loss@C-term		missed K-K@11	-0.00044181	1221.623657	611.8191	1221.624146	611.8193359	2	13	1.1.1.964.9	4.9046	3134.07	2144.93	4.92	0.04	1306.458
11	26.34	26.42	36.3499999	32.01000094	26.21999979	sp|P50446|K2C6A_MOUSE	Keratin, type II cytoskeletal 6A OS=Mus musculus OX=10090 GN=Krt6a PE=1 SV=3			0	82.73000121	TLNNKFASFIDK	Carbamyl@N-term; Deamidated(N)@3		missed K-F@5	-0.034733001	1440.690308	721.3524	1440.724854	721.369751	2	11	1.1.1.1109.5	6.765783	1672.09	1088.76	6.79	0.08	671.6332
11	26.34	26.42	36.3499999	32.01000094	26.21999979	sp|P50446|K2C6A_MOUSE	Keratin, type II cytoskeletal 6A OS=Mus musculus OX=10090 GN=Krt6a PE=1 SV=3			0	56.25	TLNNKFASFIDK	Acetyl@N-term; Deamidated(N)@3; Deamidated(N)@4	Acetyl@158	missed K-F@5	-0.023499601	1440.690308	721.3524	1440.713623	721.3641357	2	11	1.1.1.1110.8	6.781283	1672.09	1571.47	6.79	0.08	844.6625
11	26.34	26.42	36.3499999	32.01000094	26.21999979	sp|P50446|K2C6A_MOUSE	Keratin, type II cytoskeletal 6A OS=Mus musculus OX=10090 GN=Krt6a PE=1 SV=3			0	70.4400003	WALLQEQGTK	Acetyl@N-term	Acetyl@184		-0.000906367	1214.628662	608.3216	1214.629517	608.3220215	2	9	1.1.1.1015.8	5.561383	2095	1839.69	5.57	0.05	1122.731
11	26.34	26.42	36.3499999	32.01000094	26.21999979	sp|P50446|K2C6A_MOUSE	Keratin, type II cytoskeletal 6A OS=Mus musculus OX=10090 GN=Krt6a PE=1 SV=3			0	99.00000095	YEELQVTAGR				0.0010402	1164.578613	583.2966	1164.577515	583.2960205	2	15	1.1.1.899.6	4.071833	4488.86	3239.56	4.09	0.05	1806.373
11	26.34	26.42	36.3499999	32.01000094	26.21999979	sp|P50446|K2C6A_MOUSE	Keratin, type II cytoskeletal 6A OS=Mus musculus OX=10090 GN=Krt6a PE=1 SV=3			0	99.00000095	YEELQVTAGR	Dimethyl(R)@10	Dimethyl(R)@358		-0.00171155	1192.6073	597.3109	1192.608765	597.3117065	2	12	1.1.1.943.8	4.63395	1911.53	1607.54	4.65	0.05	1285.467
11	26.34	26.42	36.3499999	32.01000094	26.21999979	sp|P50446|K2C6A_MOUSE	Keratin, type II cytoskeletal 6A OS=Mus musculus OX=10090 GN=Krt6a PE=1 SV=3			0	99.00000095	YEELQVTAGR	Dimethyl(R)@10	Dimethyl(R)@358		-0.00171155	1192.6073	597.3109	1192.608765	597.3117065	2	13	1.1.1.944.9	4.647783	1911.53	1888.94	4.65	0.05	1388.453
12	26.12	26.3	36.32999957	33.52999985	32.13999867	sp|P24549|AL1A1_MOUSE	Retinal dehydrogenase 1 OS=Mus musculus OX=10090 GN=Aldh1a1 PE=1 SV=5			2	99.00000095	EEIFGPVQQIMK	Oxidation(M)@11			-0.0031756	1433.719238	717.8669	1433.722412	717.8685303	2	12	1.1.1.1005.7	5.43005	34.72002	34.72002			923.2484
12	26.12	26.3	36.32999957	33.52999985	32.13999867	sp|P24549|AL1A1_MOUSE	Retinal dehydrogenase 1 OS=Mus musculus OX=10090 GN=Aldh1a1 PE=1 SV=5			2	99.00000095	IFVEESVYDEFVK				-0.00112911	1602.78064	802.3976	1602.781738	802.3981323	2	12	1.1.1.1125.7	6.974433	597.68	588.86	6.99	0.08	439.7884
12	26.12	26.3	36.32999957	33.52999985	32.13999867	sp|P24549|AL1A1_MOUSE	Retinal dehydrogenase 1 OS=Mus musculus OX=10090 GN=Aldh1a1 PE=1 SV=5			2	99.00000095	IHGQTIPSDGDIFTYTR				0.000534462	1919.938232	640.9867	1919.937744	640.9865112	3	19	1.1.1.998.8	5.3414	2043.06	1667.92	5.32	0.06	1273.18
12	26.12	26.3	36.32999957	33.52999985	32.13999867	sp|P24549|AL1A1_MOUSE	Retinal dehydrogenase 1 OS=Mus musculus OX=10090 GN=Aldh1a1 PE=1 SV=5			2	99.00000095	LLLATMEALNGGK	Oxidation(M)@6; Deamidated(N)@10			-0.000904221	1346.710693	674.3626	1346.711548	674.3630371	2	13	1.1.1.996.11	5.318233	1546.02	1545.82	5.31	0.04	1013.404
12	26.12	26.3	36.32999957	33.52999985	32.13999867	sp|P24549|AL1A1_MOUSE	Retinal dehydrogenase 1 OS=Mus musculus OX=10090 GN=Aldh1a1 PE=1 SV=5			2	99.00000095	QAFQIGSPWR	Gln->pyro-Glu@N-term			0.000388453	1171.577881	586.7962	1171.577393	586.7960205	2	11	1.1.1.1150.2	7.29175	2158.55	934.81	7.33	0.06	382.6071
12	26.12	26.3	36.32999957	33.52999985	32.13999867	sp|P24549|AL1A1_MOUSE	Retinal dehydrogenase 1 OS=Mus musculus OX=10090 GN=Aldh1a1 PE=1 SV=5			2	99.00000095	VAFTGSTQVGK				0.00120124	1093.578125	547.7963	1093.576782	547.7956543	2	13	1.1.1.868.7	3.675683	1066.92	966.2	3.68	0.05	647.6992
12	26.12	26.3	36.32999957	33.52999985	32.13999867	sp|P24549|AL1A1_MOUSE	Retinal dehydrogenase 1 OS=Mus musculus OX=10090 GN=Aldh1a1 PE=1 SV=5			2	99.00000095	YVLGNPLTPGINQGPQIDK				0.00379542	2023.077759	675.3665	2023.073853	675.3652344	3	13	1.1.1.1060.5	6.1345	881.84	875.04	6.13	0.04	910.823
12	26.12	26.3	36.32999957	33.52999985	32.13999867	sp|P24549|AL1A1_MOUSE	Retinal dehydrogenase 1 OS=Mus musculus OX=10090 GN=Aldh1a1 PE=1 SV=5			1.920817852	99.00000095	GFFVQPTVFSNVTDEMR	Oxidation(M)@16			0.00629006	1988.936401	663.9861	1988.930176	663.9840088	3	11	1.1.1.1128.8	7.013267	631.22	584.76	7.02	0.06	510.0414
12	26.12	26.3	36.32999957	33.52999985	32.13999867	sp|P24549|AL1A1_MOUSE	Retinal dehydrogenase 1 OS=Mus musculus OX=10090 GN=Aldh1a1 PE=1 SV=5			1.853872061	99.00000095	ANNTTYGLAAGLFTK				0.00104	1540.789673	771.4021	1540.788574	771.4015503	2	11	1.1.1.1081.9	6.40965	862.77	594.41	6.39	0.05	475.5309
12	26.12	26.3	36.32999957	33.52999985	32.13999867	sp|P24549|AL1A1_MOUSE	Retinal dehydrogenase 1 OS=Mus musculus OX=10090 GN=Aldh1a1 PE=1 SV=5			1.853872061	99.00000095	ILDLIESGK				0.00234098	986.5672607	494.2909	986.5648193	494.2896729	2	11	1.1.1.1010.4	5.493217	1089.64	901.3	5.5	0.05	739.3378
12	26.12	26.3	36.32999957	33.52999985	32.13999867	sp|P24549|AL1A1_MOUSE	Retinal dehydrogenase 1 OS=Mus musculus OX=10090 GN=Aldh1a1 PE=1 SV=5			1.769550562	99.00000095	SSPAQPAVPAPLADLK	Acetyl@N-term	Acetyl@2	cleaved M-S@N-term	0.00238538	1602.864014	802.4393	1602.861694	802.4381104	2	14	1.1.1.1104.11	6.706284	4004.17	3121.29	6.73	0.08	1371.126
12	26.12	26.3	36.32999957	33.52999985	32.13999867	sp|P24549|AL1A1_MOUSE	Retinal dehydrogenase 1 OS=Mus musculus OX=10090 GN=Aldh1a1 PE=1 SV=5			1.744727373	99.00000095	ILDLIESGKK			missed K-K@9	-0.00283378	1114.657104	558.3358	1114.65979	558.3371582	2	10	1.1.1.952.7	4.749117	1096.49	875.09	4.73	0.04	600.136
12	26.12	26.3	36.32999957	33.52999985	32.13999867	sp|P24549|AL1A1_MOUSE	Retinal dehydrogenase 1 OS=Mus musculus OX=10090 GN=Aldh1a1 PE=1 SV=5			1.236571789	96.71000242	VTLELGGK				-0.00023493	815.4750977	408.7448	815.4752808	408.7449036	2	7	1.1.1.927.2	4.425467	1558.15	1468.92	4.42	0.03	1005.387
12	26.12	26.3	36.32999957	33.52999985	32.13999867	sp|P24549|AL1A1_MOUSE	Retinal dehydrogenase 1 OS=Mus musculus OX=10090 GN=Aldh1a1 PE=1 SV=5			1.080921888	99.00000095	GFFVQPTVF			cleaved F-S@C-term	0.00365199	1040.536621	521.2756	1040.533081	521.2738647	2	12	1.1.1.1274.2	8.836133	248.94	235.93	8.84	0.06	229.8088
12	26.12	26.3	36.32999957	33.52999985	32.13999867	sp|P24549|AL1A1_MOUSE	Retinal dehydrogenase 1 OS=Mus musculus OX=10090 GN=Aldh1a1 PE=1 SV=5			0.537601948	84.74000096	LADLMER	Oxidation(M)@5			0.00211515	862.4240723	432.2193	862.421875	432.2182007	2	9	1.1.1.841.6	3.32705	1194.61	907.77	3.35	0.05	564.55
12	26.12	26.3	36.32999957	33.52999985	32.13999867	sp|P24549|AL1A1_MOUSE	Retinal dehydrogenase 1 OS=Mus musculus OX=10090 GN=Aldh1a1 PE=1 SV=5			0.119186416	37.68999875	ELGEHGLYEYTELK				0.012744	1679.817017	560.9463	1679.804321	560.9420166	3	9	1.1.1.980.3	5.105417	1008.82	924.43	5.11	0.08	1831.706
12	26.12	26.3	36.32999957	33.52999985	32.13999867	sp|P24549|AL1A1_MOUSE	Retinal dehydrogenase 1 OS=Mus musculus OX=10090 GN=Aldh1a1 PE=1 SV=5			0	99.00000095	ANNTTYGLAAGLFTK				0.00104	1540.789673	771.4021	1540.788574	771.4015503	2	11	1.1.1.1079.7	6.381983	862.77	768.78	6.39	0.05	557.3097
12	26.12	26.3	36.32999957	33.52999985	32.13999867	sp|P24549|AL1A1_MOUSE	Retinal dehydrogenase 1 OS=Mus musculus OX=10090 GN=Aldh1a1 PE=1 SV=5			0	69.41999793	ANNTTYGLAAGLFTK	Ammonia-loss(N)@2			0.000721101	1523.762695	762.8886	1523.761963	762.8883057	2	7	1.1.1.1172.3	7.575567	370.94	156.97	7.61	0.05	174.3161
12	26.12	26.3	36.32999957	33.52999985	32.13999867	sp|P24549|AL1A1_MOUSE	Retinal dehydrogenase 1 OS=Mus musculus OX=10090 GN=Aldh1a1 PE=1 SV=5			0	69.41999793	ANNTTYGLAAGLFTK	Ammonia-loss(N)@3			0.000721101	1523.762695	762.8886	1523.761963	762.8883057	2	7	1.1.1.1172.3	7.575567	370.94	156.97	7.61	0.05	174.3161
12	26.12	26.3	36.32999957	33.52999985	32.13999867	sp|P24549|AL1A1_MOUSE	Retinal dehydrogenase 1 OS=Mus musculus OX=10090 GN=Aldh1a1 PE=1 SV=5			0	43.29999983	ANNTTYGLAAGLFTK	Ammonia-loss(N)@2			0.000721101	1523.762695	762.8886	1523.761963	762.8883057	2	8	1.1.1.1171.5	7.566067	370.94	125.4	7.61	0.05	140.2693
12	26.12	26.3	36.32999957	33.52999985	32.13999867	sp|P24549|AL1A1_MOUSE	Retinal dehydrogenase 1 OS=Mus musculus OX=10090 GN=Aldh1a1 PE=1 SV=5			0	99.00000095	EEIFGPVQQIMK	Oxidation(M)@11			0.00683416	1433.729248	717.8719	1433.722412	717.8685303	2	11	1.1.1.1004.5	5.4159	39.88607	39.88607			518.4857
12	26.12	26.3	36.32999957	33.52999985	32.13999867	sp|P24549|AL1A1_MOUSE	Retinal dehydrogenase 1 OS=Mus musculus OX=10090 GN=Aldh1a1 PE=1 SV=5			0	98.43000174	GFFVQPTVF			cleaved F-S@C-term	0.00365199	1040.536621	521.2756	1040.533081	521.2738647	2	9	1.1.1.1272.2	8.804466	248.94	92.64	8.84	0.06	192.4155
12	26.12	26.3	36.32999957	33.52999985	32.13999867	sp|P24549|AL1A1_MOUSE	Retinal dehydrogenase 1 OS=Mus musculus OX=10090 GN=Aldh1a1 PE=1 SV=5			0	91.11999869	GFFVQPTVFSNVTDEMR	Oxidation(M)@16			0.00516593	1988.935425	995.475	1988.930176	995.4724121	2	9	1.1.1.1129.11	7.028767	823.41	821.75	7.03	0.05	463.8223
12	26.12	26.3	36.32999957	33.52999985	32.13999867	sp|P24549|AL1A1_MOUSE	Retinal dehydrogenase 1 OS=Mus musculus OX=10090 GN=Aldh1a1 PE=1 SV=5			0	17.67999977	GFFVQPTVFSNVTDEMR	Oxidation(D)@14	Oxidation(D)@392		0.00629006	1988.936401	663.9861	1988.930176	663.9840088	3	12	1.1.1.1128.8	7.013267	631.22	584.76	7.02	0.06	510.0414
12	26.12	26.3	36.32999957	33.52999985	32.13999867	sp|P24549|AL1A1_MOUSE	Retinal dehydrogenase 1 OS=Mus musculus OX=10090 GN=Aldh1a1 PE=1 SV=5			0	99.00000095	IHGQTIPSDGDIFTYTR				0.000534462	1919.938232	640.9867	1919.937744	640.9865112	3	17	1.1.1.996.6	5.314067	2043.06	1739.79	5.32	0.06	1336.688
12	26.12	26.3	36.32999957	33.52999985	32.13999867	sp|P24549|AL1A1_MOUSE	Retinal dehydrogenase 1 OS=Mus musculus OX=10090 GN=Aldh1a1 PE=1 SV=5			0	96.89999819	ILDLIESGK				0.00234098	986.5672607	494.2909	986.5648193	494.2896729	2	11	1.1.1.1011.6	5.507383	1089.64	1049.76	5.5	0.05	770.2672
12	26.12	26.3	36.32999957	33.52999985	32.13999867	sp|P24549|AL1A1_MOUSE	Retinal dehydrogenase 1 OS=Mus musculus OX=10090 GN=Aldh1a1 PE=1 SV=5			0	52.99999714	LADLMER	Oxidation(M)@5			0.00211515	862.4240723	432.2193	862.421875	432.2182007	2	7	1.1.1.840.4	3.312383	1194.61	538.42	3.35	0.05	409.3088
12	26.12	26.3	36.32999957	33.52999985	32.13999867	sp|P24549|AL1A1_MOUSE	Retinal dehydrogenase 1 OS=Mus musculus OX=10090 GN=Aldh1a1 PE=1 SV=5			0	99.00000095	LLLATMEALNGGK	Oxidation(M)@6; Deamidated(N)@10			-0.000904221	1346.710693	674.3626	1346.711548	674.3630371	2	13	1.1.1.995.9	5.303566	1546.02	1457.33	5.31	0.04	1045.283
12	26.12	26.3	36.32999957	33.52999985	32.13999867	sp|P24549|AL1A1_MOUSE	Retinal dehydrogenase 1 OS=Mus musculus OX=10090 GN=Aldh1a1 PE=1 SV=5			0	96.89999819	QAFQIGSPWR	Gln->pyro-Glu@N-term			0.000388453	1171.577881	586.7962	1171.577393	586.7960205	2	11	1.1.1.1151.3	7.30425	2158.55	1542.34	7.33	0.06	753.3285
12	26.12	26.3	36.32999957	33.52999985	32.13999867	sp|P24549|AL1A1_MOUSE	Retinal dehydrogenase 1 OS=Mus musculus OX=10090 GN=Aldh1a1 PE=1 SV=5			0	99.00000095	SSPAQPAVPAPLADLK	Acetyl@N-term	Acetyl@2	cleaved M-S@N-term	0.00238538	1602.864014	802.4393	1602.861694	802.4381104	2	13	1.1.1.1103.11	6.693634	4004.17	2141.1	6.73	0.08	1076.263
12	26.12	26.3	36.32999957	33.52999985	32.13999867	sp|P24549|AL1A1_MOUSE	Retinal dehydrogenase 1 OS=Mus musculus OX=10090 GN=Aldh1a1 PE=1 SV=5			0	80.32000065	VTLELGGK				-0.00023493	815.4750977	408.7448	815.4752808	408.7449036	2	6	1.1.1.928.2	4.438633	1558.15	982.61	4.42	0.03	868.951
12	26.12	26.3	36.32999957	33.52999985	32.13999867	sp|P24549|AL1A1_MOUSE	Retinal dehydrogenase 1 OS=Mus musculus OX=10090 GN=Aldh1a1 PE=1 SV=5			0	99.00000095	YVLGNPLTPGINQGPQIDK				0.00379542	2023.077759	675.3665	2023.073853	675.3652344	3	14	1.1.1.1059.6	6.122833	881.84	689.64	6.13	0.04	769.0679
13	24.59	24.59	42.35000014	42.35000014	36.59000099	sp|P68369|TBA1A_MOUSE	Tubulin alpha-1A chain OS=Mus musculus OX=10090 GN=Tuba1a PE=1 SV=1			2	99.00000095	AVFVDLEPTVIDEVR				-0.00123288	1700.897217	851.4559	1700.89856	851.456543	2	18	1.1.1.1159.10	7.414067	3947.58	1129.8	7.46	0.06	532.6262
13	24.59	24.59	42.35000014	42.35000014	36.59000099	sp|P68369|TBA1A_MOUSE	Tubulin alpha-1A chain OS=Mus musculus OX=10090 GN=Tuba1a PE=1 SV=1			2	99.00000095	DVNAAIATIK				-0.00172185	1014.569275	508.2919	1014.570984	508.2927551	2	14	1.1.1.951.6	4.73595	7902.14	6401.61	4.75	0.04	3288.581
13	24.59	24.59	42.35000014	42.35000014	36.59000099	sp|P68369|TBA1A_MOUSE	Tubulin alpha-1A chain OS=Mus musculus OX=10090 GN=Tuba1a PE=1 SV=1			2	99.00000095	EIIDLVLDR	Glu->pyro-Glu@N-term			-0.000541428	1066.601685	534.3081	1066.602295	534.3084106	2	13	1.1.1.1331.2	9.403584	309.53	203.28	9.44	0.08	205.6749
13	24.59	24.59	42.35000014	42.35000014	36.59000099	sp|P68369|TBA1A_MOUSE	Tubulin alpha-1A chain OS=Mus musculus OX=10090 GN=Tuba1a PE=1 SV=1			2	99.00000095	IHFPLATYAPVISAEK				0.00124267	1755.957397	586.3264	1755.955933	586.3259277	3	15	1.1.1.1095.3	6.584633	5784.18	3113.56	6.53	0.1	1931.24
13	24.59	24.59	42.35000014	42.35000014	36.59000099	sp|P68369|TBA1A_MOUSE	Tubulin alpha-1A chain OS=Mus musculus OX=10090 GN=Tuba1a PE=1 SV=1			2	99.00000095	LIGQIVSSITASLR				-0.00282102	1456.858521	729.4365	1456.861328	729.4379272	2	13	1.1.1.1230.4	8.313666	174.44	170.11	8.32	0.09	206.0563
13	24.59	24.59	42.35000014	42.35000014	36.59000099	sp|P68369|TBA1A_MOUSE	Tubulin alpha-1A chain OS=Mus musculus OX=10090 GN=Tuba1a PE=1 SV=1			2	99.00000095	NLDIERPTYTNLNR				-0.00551255	1717.869263	573.6304	1717.874756	573.6322021	3	17	1.1.1.935.8	4.532117	4083.15	3681.87	4.54	0.04	2879.255
13	24.59	24.59	42.35000014	42.35000014	36.59000099	sp|P68369|TBA1A_MOUSE	Tubulin alpha-1A chain OS=Mus musculus OX=10090 GN=Tuba1a PE=1 SV=1			2	99.00000095	QLFHPEQLITGK	Gln->pyro-Glu@N-term			0.000394859	1392.740723	697.3776	1392.740112	697.3773804	2	16	1.1.1.1109.4	6.76495	10734.46	4630.3	6.8	0.06	1790.834
13	24.59	24.59	42.35000014	42.35000014	36.59000099	sp|P68369|TBA1A_MOUSE	Tubulin alpha-1A chain OS=Mus musculus OX=10090 GN=Tuba1a PE=1 SV=1			2	99.00000095	TIGGGDDSFNTFFSETGAGK				0.00300099	2006.889526	1004.452	2006.885742	1004.450134	2	16	1.1.1.1082.10	6.423316	3201.47	2031.14	6.45	0.05	957.0421
13	24.59	24.59	42.35000014	42.35000014	36.59000099	sp|P68369|TBA1A_MOUSE	Tubulin alpha-1A chain OS=Mus musculus OX=10090 GN=Tuba1a PE=1 SV=1			2	99.00000095	TIQFVDWCPTGFK	Carbamidomethyl(C)@8			-0.00102071	1597.758911	799.8867	1597.759888	799.887207	2	10	1.1.1.1139.9	7.155267	418.02	370.27	7.17	0.06	220.4851
13	24.59	24.59	42.35000014	42.35000014	36.59000099	sp|P68369|TBA1A_MOUSE	Tubulin alpha-1A chain OS=Mus musculus OX=10090 GN=Tuba1a PE=1 SV=1			2	99.00000095	VGINYQPPTVVPGGDLAK				0.0018703	1823.980103	912.9973	1823.978149	912.9963379	2	12	1.1.1.1029.10	5.7417	5097.48	1580.75	5.78	0.05	838.2216
13	24.59	24.59	42.35000014	42.35000014	36.59000099	sp|P68369|TBA1A_MOUSE	Tubulin alpha-1A chain OS=Mus musculus OX=10090 GN=Tuba1a PE=1 SV=1			1.886056304	99.00000095	FDLMYAK	Oxidation(M)@4			-0.00167649	902.4190674	452.2168	902.4207764	452.2176819	2	10	1.1.1.948.3	4.694117	1358.9	1353.57	4.7	0.05	1097.648
13	24.59	24.59	42.35000014	42.35000014	36.59000099	sp|P68369|TBA1A_MOUSE	Tubulin alpha-1A chain OS=Mus musculus OX=10090 GN=Tuba1a PE=1 SV=1			1.318758965	97.97000289	EDAANNYAR				0.00127526	1022.443115	512.2288	1022.441711	512.2281494	2	9	1.1.1.787.9	2.6366	654	625.38	2.64	0.08	750.9301
13	24.59	24.59	42.35000014	42.35000014	36.59000099	sp|P68369|TBA1A_MOUSE	Tubulin alpha-1A chain OS=Mus musculus OX=10090 GN=Tuba1a PE=1 SV=1			0.943095088	95.77000141	EDMAALEK	Oxidation(M)@3			0.0036007	921.4151001	461.7148	921.411377	461.7129517	2	8	1.1.1.791.6	2.685767	1346.73	1298.09	2.69	0.04	974.464
13	24.59	24.59	42.35000014	42.35000014	36.59000099	sp|P68369|TBA1A_MOUSE	Tubulin alpha-1A chain OS=Mus musculus OX=10090 GN=Tuba1a PE=1 SV=1			0.341988623	99.00000095	IGQIVSSITASLR			cleaved L-I@N-term	-0.000249676	1343.7771	672.8958	1343.777222	672.8959351	2	13	1.1.1.1070.10	6.2675	673.9	671.27	6.27	0.04	518.3857
13	24.59	24.59	42.35000014	42.35000014	36.59000099	sp|P68369|TBA1A_MOUSE	Tubulin alpha-1A chain OS=Mus musculus OX=10090 GN=Tuba1a PE=1 SV=1			0.079876661	99.00000095	FVDLEPTVIDEVR			cleaved V-F@N-term	-0.00533718	1530.78772	766.4011	1530.792969	766.4037476	2	13	1.1.1.1100.8	6.652467	731.57	712.4	6.66	0.06	492.1533
13	24.59	24.59	42.35000014	42.35000014	36.59000099	sp|P68369|TBA1A_MOUSE	Tubulin alpha-1A chain OS=Mus musculus OX=10090 GN=Tuba1a PE=1 SV=1			0.0172766	53.45000029	SFGGGTGSGFTSLLMER	Oxidation(M)@15		cleaved H-S@N-term	0.00538864	1718.798828	860.4067	1718.793335	860.4039917	2	8	1.1.1.1084.11	6.449983	445.04	344.97	6.44	0.04	414.539
13	24.59	24.59	42.35000014	42.35000014	36.59000099	sp|P68369|TBA1A_MOUSE	Tubulin alpha-1A chain OS=Mus musculus OX=10090 GN=Tuba1a PE=1 SV=1			0.001304851	80.32000065	EEGEFSEAR			cleaved M-E@N-term	0.0053417	1052.446533	527.2305	1052.44104	527.2277832	2	8	1.1.1.817.7	3.01875	311.24	298.68	3.01	0.05	286.591
13	24.59	24.59	42.35000014	42.35000014	36.59000099	sp|P68369|TBA1A_MOUSE	Tubulin alpha-1A chain OS=Mus musculus OX=10090 GN=Tuba1a PE=1 SV=1			0	99.00000095	AVFVDLEPTVIDEVR				0.003772	1700.902222	851.4584	1700.89856	851.456543	2	15	1.1.1.1131.9	7.0526	464.37	427.88	7.06	0.12	311.7741
13	24.59	24.59	42.35000014	42.35000014	36.59000099	sp|P68369|TBA1A_MOUSE	Tubulin alpha-1A chain OS=Mus musculus OX=10090 GN=Tuba1a PE=1 SV=1			0	99.00000095	AVFVDLEPTVIDEVR				0.003772	1700.902222	851.4584	1700.89856	851.456543	2	16	1.1.1.1133.4	7.079767	464.37	311.08	7.06	0.12	277.196
13	24.59	24.59	42.35000014	42.35000014	36.59000099	sp|P68369|TBA1A_MOUSE	Tubulin alpha-1A chain OS=Mus musculus OX=10090 GN=Tuba1a PE=1 SV=1			0	99.00000095	AVFVDLEPTVIDEVR				-0.00123288	1700.897217	851.4559	1700.89856	851.456543	2	18	1.1.1.1160.10	7.4269	3947.58	2225.45	7.46	0.06	1127.728
13	24.59	24.59	42.35000014	42.35000014	36.59000099	sp|P68369|TBA1A_MOUSE	Tubulin alpha-1A chain OS=Mus musculus OX=10090 GN=Tuba1a PE=1 SV=1			0	99.00000095	AVFVDLEPTVIDEVR	Carbamidomethyl@N-term			0.00298751	1757.923096	879.9688	1757.919922	879.9672852	2	11	1.1.1.1163.8	7.466567	286.32	269.67	7.48	0.05	218.3878
13	24.59	24.59	42.35000014	42.35000014	36.59000099	sp|P68369|TBA1A_MOUSE	Tubulin alpha-1A chain OS=Mus musculus OX=10090 GN=Tuba1a PE=1 SV=1			0	99.00000095	AVFVDLEPTVIDEVR	Carbamidomethyl@N-term			0.00298751	1757.923096	879.9688	1757.919922	879.9672852	2	10	1.1.1.1164.8	7.476567	286.32	283.75	7.48	0.05	159.6258
13	24.59	24.59	42.35000014	42.35000014	36.59000099	sp|P68369|TBA1A_MOUSE	Tubulin alpha-1A chain OS=Mus musculus OX=10090 GN=Tuba1a PE=1 SV=1			0	99.00000095	DVNAAIATIK				-0.00172185	1014.569275	508.2919	1014.570984	508.2927551	2	15	1.1.1.952.6	4.748283	7902.14	7793.36	4.75	0.04	3608.167
13	24.59	24.59	42.35000014	42.35000014	36.59000099	sp|P68369|TBA1A_MOUSE	Tubulin alpha-1A chain OS=Mus musculus OX=10090 GN=Tuba1a PE=1 SV=1			0	99.00000095	DVNAAIATIK	Carbamidomethyl@N-term			0.000335757	1071.592651	536.8036	1071.592407	536.8034668	2	12	1.1.1.966.8	4.929767	1172.87	1114.87	4.93	0.05	790.1038
13	24.59	24.59	42.35000014	42.35000014	36.59000099	sp|P68369|TBA1A_MOUSE	Tubulin alpha-1A chain OS=Mus musculus OX=10090 GN=Tuba1a PE=1 SV=1			0	62.23000288	DVNAAIATIK	Carbamidomethyl@N-term			0.000335757	1071.592651	536.8036	1071.592407	536.8034668	2	8	1.1.1.967.6	4.941433	1172.87	1060.7	4.93	0.05	851.113
13	24.59	24.59	42.35000014	42.35000014	36.59000099	sp|P68369|TBA1A_MOUSE	Tubulin alpha-1A chain OS=Mus musculus OX=10090 GN=Tuba1a PE=1 SV=1			0	83.37000012	EDMAALEK	Oxidation(M)@3			0.0036007	921.4151001	461.7148	921.411377	461.7129517	2	7	1.1.1.792.5	2.6976	1346.73	1237.77	2.69	0.04	750.6302
13	24.59	24.59	42.35000014	42.35000014	36.59000099	sp|P68369|TBA1A_MOUSE	Tubulin alpha-1A chain OS=Mus musculus OX=10090 GN=Tuba1a PE=1 SV=1			0	99.00000095	EIIDLVLDR				-0.000114194	1084.612915	543.3137	1084.612793	543.3136597	2	14	1.1.1.1120.3	6.90645	4526.85	4451.81	6.9	0.07	2379.689
13	24.59	24.59	42.35000014	42.35000014	36.59000099	sp|P68369|TBA1A_MOUSE	Tubulin alpha-1A chain OS=Mus musculus OX=10090 GN=Tuba1a PE=1 SV=1			0	99.00000095	EIIDLVLDR	Glu->pyro-Glu@N-term			-0.000541428	1066.601685	534.3081	1066.602295	534.3084106	2	12	1.1.1.1330.3	9.39025	309.53	98.46	9.44	0.08	179.8549
13	24.59	24.59	42.35000014	42.35000014	36.59000099	sp|P68369|TBA1A_MOUSE	Tubulin alpha-1A chain OS=Mus musculus OX=10090 GN=Tuba1a PE=1 SV=1			0	99.00000095	EIIDLVLDR				-0.000114194	1084.612915	543.3137	1084.612793	543.3136597	2	12	1.1.1.1119.3	6.89295	4526.85	4261.6	6.9	0.07	2430.156
13	24.59	24.59	42.35000014	42.35000014	36.59000099	sp|P68369|TBA1A_MOUSE	Tubulin alpha-1A chain OS=Mus musculus OX=10090 GN=Tuba1a PE=1 SV=1			0	99.00000095	FVDLEPTVIDEVR			cleaved V-F@N-term	-0.00533718	1530.78772	766.4011	1530.792969	766.4037476	2	12	1.1.1.1099.7	6.639133	731.57	587.73	6.66	0.06	597.3829
13	24.59	24.59	42.35000014	42.35000014	36.59000099	sp|P68369|TBA1A_MOUSE	Tubulin alpha-1A chain OS=Mus musculus OX=10090 GN=Tuba1a PE=1 SV=1			0	99.00000095	IGQIVSSITASLR			cleaved L-I@N-term	-0.000249676	1343.7771	672.8958	1343.777222	672.8959351	2	11	1.1.1.1071.9	6.279167	673.9	536.88	6.27	0.04	458.5258
13	24.59	24.59	42.35000014	42.35000014	36.59000099	sp|P68369|TBA1A_MOUSE	Tubulin alpha-1A chain OS=Mus musculus OX=10090 GN=Tuba1a PE=1 SV=1			0	99.00000095	IHFPLATYAPVISAEK				0.00124267	1755.957397	586.3264	1755.955933	586.3259277	3	16	1.1.1.1084.7	6.44665	5784.18	1702.93	6.53	0.1	1199.53
13	24.59	24.59	42.35000014	42.35000014	36.59000099	sp|P68369|TBA1A_MOUSE	Tubulin alpha-1A chain OS=Mus musculus OX=10090 GN=Tuba1a PE=1 SV=1			0	99.00000095	IHFPLATYAPVISAEK				0.00124267	1755.957397	586.3264	1755.955933	586.3259277	3	13	1.1.1.1082.5	6.41915	5784.18	811.11	6.53	0.1	725.8969
13	24.59	24.59	42.35000014	42.35000014	36.59000099	sp|P68369|TBA1A_MOUSE	Tubulin alpha-1A chain OS=Mus musculus OX=10090 GN=Tuba1a PE=1 SV=1			0	29.24000025	IHFPLATYAPVISAEK				0.00124267	1755.957397	586.3264	1755.955933	586.3259277	3	9	1.1.1.1098.3	6.622633	5784.18	1005.36	6.53	0.1	2662.3
13	24.59	24.59	42.35000014	42.35000014	36.59000099	sp|P68369|TBA1A_MOUSE	Tubulin alpha-1A chain OS=Mus musculus OX=10090 GN=Tuba1a PE=1 SV=1			0	43.29999983	IIDLVLDR			cleaved E-I@N-term	-0.0030841	955.5672607	478.7909	955.5702515	478.7923889	2	10	1.1.1.1059.2	6.1195	591.41	563.33	6.12	0.04	357.7433
13	24.59	24.59	42.35000014	42.35000014	36.59000099	sp|P68369|TBA1A_MOUSE	Tubulin alpha-1A chain OS=Mus musculus OX=10090 GN=Tuba1a PE=1 SV=1			0	28.00000012	LIGQIVSSITA			cleaved A-S@C-term	0.000817545	1100.64502	551.3298	1100.644165	551.3293457	2	6	1.1.1.1134.2	7.084933	206.6	123.19	7.12	0.05	222.5838
13	24.59	24.59	42.35000014	42.35000014	36.59000099	sp|P68369|TBA1A_MOUSE	Tubulin alpha-1A chain OS=Mus musculus OX=10090 GN=Tuba1a PE=1 SV=1			0	99.00000095	LIGQIVSSITASLR				-0.00282102	1456.858521	729.4365	1456.861328	729.4379272	2	12	1.1.1.1228.5	8.29	174.44	161.81	8.32	0.09	217.2488
13	24.59	24.59	42.35000014	42.35000014	36.59000099	sp|P68369|TBA1A_MOUSE	Tubulin alpha-1A chain OS=Mus musculus OX=10090 GN=Tuba1a PE=1 SV=1			0	99.00000095	NLDIERPTYTNLNR	Deamidated(N)@1			0.00290292	1718.861694	573.9612	1718.858765	573.9602051	3	11	1.1.1.961.7	4.864933	1097.79	1056.81	4.87	0.05	1082.308
13	24.59	24.59	42.35000014	42.35000014	36.59000099	sp|P68369|TBA1A_MOUSE	Tubulin alpha-1A chain OS=Mus musculus OX=10090 GN=Tuba1a PE=1 SV=1			0	75.27999878	NLDIERPTYTNLNR	Deamidated(N)@1			0.00290292	1718.861694	573.9612	1718.858765	573.9602051	3	8	1.1.1.960.6	4.8511	1097.79	980.74	4.87	0.05	999.3138
13	24.59	24.59	42.35000014	42.35000014	36.59000099	sp|P68369|TBA1A_MOUSE	Tubulin alpha-1A chain OS=Mus musculus OX=10090 GN=Tuba1a PE=1 SV=1			0	99.00000095	QLFHPEQLITGK	Gln->pyro-Glu@N-term			0.000394859	1392.740723	697.3776	1392.740112	697.3773804	2	13	1.1.1.1108.7	6.75495	10734.46	2528.81	6.8	0.06	960.7896
13	24.59	24.59	42.35000014	42.35000014	36.59000099	sp|P68369|TBA1A_MOUSE	Tubulin alpha-1A chain OS=Mus musculus OX=10090 GN=Tuba1a PE=1 SV=1			0	97.57000208	QLFHPEQLITGK	Gln->pyro-Glu@N-term; Carbamidomethyl(H)@4			0.00216166	1449.763916	725.8892	1449.761597	725.8880615	2	10	1.1.1.1107.7	6.74195	832.51	666.96	6.76	0.08	493.2191
13	24.59	24.59	42.35000014	42.35000014	36.59000099	sp|P68369|TBA1A_MOUSE	Tubulin alpha-1A chain OS=Mus musculus OX=10090 GN=Tuba1a PE=1 SV=1			0	99.00000095	TIGGGDDSFNTFFSETGAGK				0.00300099	2006.889526	1004.452	2006.885742	1004.450134	2	12	1.1.1.1081.10	6.410483	3201.47	1058.39	6.45	0.05	473.3159
13	24.59	24.59	42.35000014	42.35000014	36.59000099	sp|P68369|TBA1A_MOUSE	Tubulin alpha-1A chain OS=Mus musculus OX=10090 GN=Tuba1a PE=1 SV=1			0	28.00000012	TIGGGDDSFNTFFSETGAGK	Deamidated(N)@10			0.00201863	2007.87146	1004.943	2007.869751	1004.942139	2	6	1.1.1.1056.11	6.088833	399.82	272.76	6.07	0.04	237.274
13	24.59	24.59	42.35000014	42.35000014	36.59000099	sp|P68369|TBA1A_MOUSE	Tubulin alpha-1A chain OS=Mus musculus OX=10090 GN=Tuba1a PE=1 SV=1			0	95.20999789	TIQFVDWCPTGFK	Carbamidomethyl(C)@8			-0.00102071	1597.758911	799.8867	1597.759888	799.887207	2	8	1.1.1.1140.10	7.168433	418.02	410.4	7.17	0.06	251.9642
13	24.59	24.59	42.35000014	42.35000014	36.59000099	sp|P68369|TBA1A_MOUSE	Tubulin alpha-1A chain OS=Mus musculus OX=10090 GN=Tuba1a PE=1 SV=1			0	99.00000095	VGINYQPPTVVPGGDLAK				0.0018703	1823.980103	912.9973	1823.978149	912.9963379	2	12	1.1.1.1030.11	5.755367	5097.48	3067.67	5.78	0.05	1589.968
14	23.07	23.07	54.04999852	47.45000005	45.35000026	sp|P16858|G3P_MOUSE	Glyceraldehyde-3-phosphate dehydrogenase OS=Mus musculus OX=10090 GN=Gapdh PE=1 SV=2			2	99.00000095	GAAQNIIPASTGAAK				0.00234221	1368.738525	685.3765	1368.736084	685.3753662	2	17	1.1.1.897.10	4.0495	17709.33	5643.59	4.08	0.05	1890.801
14	23.07	23.07	54.04999852	47.45000005	45.35000026	sp|P16858|G3P_MOUSE	Glyceraldehyde-3-phosphate dehydrogenase OS=Mus musculus OX=10090 GN=Gapdh PE=1 SV=2			2	99.00000095	LISWYDNEYGYSNR				0.00344099	1778.793457	890.404	1778.790039	890.4022827	2	17	1.1.1.1040.10	5.88235	2834.58	2527.83	5.9	0.06	1174.546
14	23.07	23.07	54.04999852	47.45000005	45.35000026	sp|P16858|G3P_MOUSE	Glyceraldehyde-3-phosphate dehydrogenase OS=Mus musculus OX=10090 GN=Gapdh PE=1 SV=2			2	99.00000095	LVINGKPITIFQER	Deamidated(N)@4			0.000432314	1627.930298	543.6507	1627.929688	543.6505127	3	16	1.1.1.1061.4	6.1465	3629.05	3303.91	6.13	0.05	2181.872
14	23.07	23.07	54.04999852	47.45000005	45.35000026	sp|P16858|G3P_MOUSE	Glyceraldehyde-3-phosphate dehydrogenase OS=Mus musculus OX=10090 GN=Gapdh PE=1 SV=2			2	99.00000095	QASEGPLK	Gln->pyro-Glu@N-term			0.00123117	811.4088745	406.7117	811.4075928	406.7110596	2	11	1.1.1.867.2	3.658867	1581.54	947.55	3.68	0.05	572.9992
14	23.07	23.07	54.04999852	47.45000005	45.35000026	sp|P16858|G3P_MOUSE	Glyceraldehyde-3-phosphate dehydrogenase OS=Mus musculus OX=10090 GN=Gapdh PE=1 SV=2			2	99.00000095	VIISAPSADAPMFVMGVNHEK	Oxidation(M)@12; Oxidation(M)@15			-0.00250176	2244.089111	749.037	2244.091797	749.0379028	3	16	1.1.1.986.10	5.188066	2925.35	2842.78	5.19	0.05	1868.382
14	23.07	23.07	54.04999852	47.45000005	45.35000026	sp|P16858|G3P_MOUSE	Glyceraldehyde-3-phosphate dehydrogenase OS=Mus musculus OX=10090 GN=Gapdh PE=1 SV=2			2	99.00000095	VPTPNVSVVDLTCR	Carbamidomethyl(C)@13			-0.00235439	1555.800415	778.9075	1555.802856	778.9086914	2	17	1.1.1.1026.9	5.702867	2189.16	2029.19	5.71	0.05	1067.818
14	23.07	23.07	54.04999852	47.45000005	45.35000026	sp|P16858|G3P_MOUSE	Glyceraldehyde-3-phosphate dehydrogenase OS=Mus musculus OX=10090 GN=Gapdh PE=1 SV=2			2	99.00000095	VVDLMAYMASK	Oxidation(M)@5; Oxidation(M)@8			3.32E-06	1258.593628	630.3041	1258.59375	630.3041382	2	19	1.1.1.925.8	4.404967	5389.69	4536.23	4.42	0.05	2589.898
14	23.07	23.07	54.04999852	47.45000005	45.35000026	sp|P16858|G3P_MOUSE	Glyceraldehyde-3-phosphate dehydrogenase OS=Mus musculus OX=10090 GN=Gapdh PE=1 SV=2			2	99.00000095	VVDLMAYMASKE	Oxidation(M)@5; Oxidation(M)@8		missed K-E@11	-0.00188122	1387.634521	694.8245	1387.636353	694.8254395	2	21	1.1.1.931.5	4.484133	3630.03	3487.98	4.49	0.04	1775.505
14	23.07	23.07	54.04999852	47.45000005	45.35000026	sp|P16858|G3P_MOUSE	Glyceraldehyde-3-phosphate dehydrogenase OS=Mus musculus OX=10090 GN=Gapdh PE=1 SV=2			2	99.00000095	WGEAGAEYVVESTGVFTTMEK	Oxidation(M)@19			0.000779035	2306.042236	769.688	2306.04126	769.6876831	3	16	1.1.1.1096.6	6.599633	2056.93	1308.36	6.63	0.05	961.2393
14	23.07	23.07	54.04999852	47.45000005	45.35000026	sp|P16858|G3P_MOUSE	Glyceraldehyde-3-phosphate dehydrogenase OS=Mus musculus OX=10090 GN=Gapdh PE=1 SV=2			1.455931664	99.00000095	VGVNGFGR	Deamidated(N)@4			0.0017885	805.4100952	403.7123	805.4082642	403.7113953	2	12	1.1.1.909.2	4.196816	3337.93	2955.98	4.21	0.05	1639.18
14	23.07	23.07	54.04999852	47.45000005	45.35000026	sp|P16858|G3P_MOUSE	Glyceraldehyde-3-phosphate dehydrogenase OS=Mus musculus OX=10090 GN=Gapdh PE=1 SV=2			1.346787333	99.00000095	VIHDNFGIVEGLMTTVH	Oxidation(M)@13		cleaved H-A@C-term	-0.00490724	1896.935425	633.3191	1896.94043	633.3207397	3	14	1.1.1.1063.6	6.173833	1488.09	1465.51	6.19	0.08	1128.993
14	23.07	23.07	54.04999852	47.45000005	45.35000026	sp|P16858|G3P_MOUSE	Glyceraldehyde-3-phosphate dehydrogenase OS=Mus musculus OX=10090 GN=Gapdh PE=1 SV=2			1.017728686	95.31999826	VIHDNFGIVEGLMTTVHAITATQK	Oxidation(M)@13			0.000114129	2610.347656	653.5942	2610.347656	653.5941772	4	10	1.1.1.1142.8	7.192417	533.61	513.55	7.19	0.1	570.8892
14	23.07	23.07	54.04999852	47.45000005	45.35000026	sp|P16858|G3P_MOUSE	Glyceraldehyde-3-phosphate dehydrogenase OS=Mus musculus OX=10090 GN=Gapdh PE=1 SV=2			0.673664093	87.84999847	LTGMAFR	Oxidation(M)@4			-0.000167652	810.4057007	406.2101	810.4058228	406.2101746	2	9	1.1.1.847.2	3.402883	11792.8	9570.89	3.41	0.04	6173.949
14	23.07	23.07	54.04999852	47.45000005	45.35000026	sp|P16858|G3P_MOUSE	Glyceraldehyde-3-phosphate dehydrogenase OS=Mus musculus OX=10090 GN=Gapdh PE=1 SV=2			0.362510264	99.00000095	VVDLMAY	Oxidation(M)@5		cleaved Y-M@C-term	-0.000134545	825.394104	413.7043	825.3942261	413.7044067	2	10	1.1.1.1007.2	5.45155	1891.64	973.8	5.48	0.05	591.6638
14	23.07	23.07	54.04999852	47.45000005	45.35000026	sp|P16858|G3P_MOUSE	Glyceraldehyde-3-phosphate dehydrogenase OS=Mus musculus OX=10090 GN=Gapdh PE=1 SV=2			0.10790541	96.86999917	PITIFQER			cleaved K-P@N-term	-0.00232771	1002.547485	502.281	1002.549805	502.282196	2	9	1.1.1.1008.4	5.46655	1740.82	1728.24	5.46	0.05	1163.431
14	23.07	23.07	54.04999852	47.45000005	45.35000026	sp|P16858|G3P_MOUSE	Glyceraldehyde-3-phosphate dehydrogenase OS=Mus musculus OX=10090 GN=Gapdh PE=1 SV=2			0.070070431	99.00000095	VINGKPITIFQER	Deamidated(N)@3		cleaved L-V@N-term	-0.00283311	1514.842896	505.9549	1514.845703	505.9558411	3	13	1.1.1.990.5	5.236084	3833.57	3008.03	5.26	0.05	1885.121
14	23.07	23.07	54.04999852	47.45000005	45.35000026	sp|P16858|G3P_MOUSE	Glyceraldehyde-3-phosphate dehydrogenase OS=Mus musculus OX=10090 GN=Gapdh PE=1 SV=2			0.036212165	98.26999903	VIHDNFGIVEGL			cleaved L-M@C-term	-0.00479234	1311.67749	656.846	1311.682251	656.8484497	2	9	1.1.1.1106.8	6.730134	375.47	270.73	6.71	0.04	253.0134
14	23.07	23.07	54.04999852	47.45000005	45.35000026	sp|P16858|G3P_MOUSE	Glyceraldehyde-3-phosphate dehydrogenase OS=Mus musculus OX=10090 GN=Gapdh PE=1 SV=2			0.002176917	94.47000027	LVINGKPITIF	Deamidated(N)@4		cleaved F-Q@C-term	-0.000806984	1214.726685	608.3706	1214.727417	608.3710327	2	9	1.1.1.1171.3	7.562733	1330.75	567.48	7.61	0.08	345.3017
14	23.07	23.07	54.04999852	47.45000005	45.35000026	sp|P16858|G3P_MOUSE	Glyceraldehyde-3-phosphate dehydrogenase OS=Mus musculus OX=10090 GN=Gapdh PE=1 SV=2			0.000869447	39.39999938	VIPELNGK	Deamidated(N)@6			0.048358299	869.5343018	435.7744	869.4858398	435.7501831	2	8	1.1.1.924.4	4.388467	256253.6	3370.58	4.46	0.06	2956.004
14	23.07	23.07	54.04999852	47.45000005	45.35000026	sp|P16858|G3P_MOUSE	Glyceraldehyde-3-phosphate dehydrogenase OS=Mus musculus OX=10090 GN=Gapdh PE=1 SV=2			0	99.00000095	GAAQNIIPASTGAAK				0.00234221	1368.738525	685.3765	1368.736084	685.3753662	2	20	1.1.1.898.11	4.063	17709.33	12523.86	4.08	0.05	6539.2
14	23.07	23.07	54.04999852	47.45000005	45.35000026	sp|P16858|G3P_MOUSE	Glyceraldehyde-3-phosphate dehydrogenase OS=Mus musculus OX=10090 GN=Gapdh PE=1 SV=2			0	99.00000095	GAAQNIIPASTGAAK	Carbamidomethyl@N-term			-0.000592391	1425.75708	713.8858	1425.757568	713.8860474	2	14	1.1.1.899.10	4.075167	1808.91	1225.4	4.09	0.04	759.7242
14	23.07	23.07	54.04999852	47.45000005	45.35000026	sp|P16858|G3P_MOUSE	Glyceraldehyde-3-phosphate dehydrogenase OS=Mus musculus OX=10090 GN=Gapdh PE=1 SV=2			0	99.00000095	GAAQNIIPASTGAAK	Carbamidomethyl@N-term			-0.000592391	1425.75708	713.8858	1425.757568	713.8860474	2	18	1.1.1.900.9	4.087	1808.91	1661.72	4.09	0.04	1151.162
14	23.07	23.07	54.04999852	47.45000005	45.35000026	sp|P16858|G3P_MOUSE	Glyceraldehyde-3-phosphate dehydrogenase OS=Mus musculus OX=10090 GN=Gapdh PE=1 SV=2			0	28.52999866	IIPASTGAAK			cleaved N-I@N-term	-0.00222266	927.5366821	464.7756	927.5389404	464.7767334	2	6	1.1.1.815.5	2.991583	263.69	226.31	2.99	0.06	305.4783
14	23.07	23.07	54.04999852	47.45000005	45.35000026	sp|P16858|G3P_MOUSE	Glyceraldehyde-3-phosphate dehydrogenase OS=Mus musculus OX=10090 GN=Gapdh PE=1 SV=2			0	99.00000095	LISWYDNEYGYSNR				0.00344099	1778.793457	890.404	1778.790039	890.4022827	2	15	1.1.1.1039.9	5.868533	2834.58	1638.81	5.9	0.06	736.6396
14	23.07	23.07	54.04999852	47.45000005	45.35000026	sp|P16858|G3P_MOUSE	Glyceraldehyde-3-phosphate dehydrogenase OS=Mus musculus OX=10090 GN=Gapdh PE=1 SV=2			0	51.77999735	LISWYDNEYGYSNR				0.00502514	1778.795288	593.939	1778.790039	593.9372559	3	8	1.1.1.1039.5	5.8652	1675.47	749.77	5.9	0.05	894.0842
14	23.07	23.07	54.04999852	47.45000005	45.35000026	sp|P16858|G3P_MOUSE	Glyceraldehyde-3-phosphate dehydrogenase OS=Mus musculus OX=10090 GN=Gapdh PE=1 SV=2			0	76.88000202	LTGMAFR	Oxidation(M)@4			-0.000167652	810.4057007	406.2101	810.4058228	406.2101746	2	7	1.1.1.846.2	3.388883	11792.8	5054.03	3.41	0.04	2047.784
14	23.07	23.07	54.04999852	47.45000005	45.35000026	sp|P16858|G3P_MOUSE	Glyceraldehyde-3-phosphate dehydrogenase OS=Mus musculus OX=10090 GN=Gapdh PE=1 SV=2			0	99.00000095	LVINGKPITIFQER	Deamidated(N)@4			0.00372821	1627.933472	543.6518	1627.929688	543.6505127	3	16	1.1.1.1047.2	5.965183	13636.78	9441.08	5.99	0.06	5586.592
14	23.07	23.07	54.04999852	47.45000005	45.35000026	sp|P16858|G3P_MOUSE	Glyceraldehyde-3-phosphate dehydrogenase OS=Mus musculus OX=10090 GN=Gapdh PE=1 SV=2			0	99.00000095	LVINGKPITIFQER	Deamidated(N)@4			0.00372821	1627.933472	543.6518	1627.929688	543.6505127	3	16	1.1.1.1048.3	5.979017	13636.78	13030.85	5.99	0.06	7612.636
14	23.07	23.07	54.04999852	47.45000005	45.35000026	sp|P16858|G3P_MOUSE	Glyceraldehyde-3-phosphate dehydrogenase OS=Mus musculus OX=10090 GN=Gapdh PE=1 SV=2			0	99.00000095	LVINGKPITIFQER	Deamidated(N)@4			0.000432314	1627.930298	543.6507	1627.929688	543.6505127	3	14	1.1.1.1060.3	6.132833	3629.05	3602.74	6.13	0.05	2395.179
14	23.07	23.07	54.04999852	47.45000005	45.35000026	sp|P16858|G3P_MOUSE	Glyceraldehyde-3-phosphate dehydrogenase OS=Mus musculus OX=10090 GN=Gapdh PE=1 SV=2			0	96.05000019	PITIFQER			cleaved K-P@N-term	-0.00232771	1002.547485	502.281	1002.549805	502.282196	2	9	1.1.1.1007.3	5.452384	1740.82	1387.55	5.46	0.05	915.8197
14	23.07	23.07	54.04999852	47.45000005	45.35000026	sp|P16858|G3P_MOUSE	Glyceraldehyde-3-phosphate dehydrogenase OS=Mus musculus OX=10090 GN=Gapdh PE=1 SV=2			0	99.00000095	QASEGPLK	Gln->pyro-Glu@N-term			0.00123117	811.4088745	406.7117	811.4075928	406.7110596	2	12	1.1.1.868.2	3.671533	1581.54	1374.01	3.68	0.05	1053.228
14	23.07	23.07	54.04999852	47.45000005	45.35000026	sp|P16858|G3P_MOUSE	Glyceraldehyde-3-phosphate dehydrogenase OS=Mus musculus OX=10090 GN=Gapdh PE=1 SV=2			0	26.84000134	VEIVAINDPFIDLN			cleaved N-Y@C-term	-0.000840701	1570.823486	786.419	1570.824219	786.4194336	2	6	1.1.1.1284.2	8.931117	102.44	90.12	8.94	0.05	82.63263
14	23.07	23.07	54.04999852	47.45000005	45.35000026	sp|P16858|G3P_MOUSE	Glyceraldehyde-3-phosphate dehydrogenase OS=Mus musculus OX=10090 GN=Gapdh PE=1 SV=2			0	99.00000095	VGVNGFGR	Deamidated(N)@4			0.0017885	805.4100952	403.7123	805.4082642	403.7113953	2	9	1.1.1.908.2	4.183816	3337.93	1942.77	4.21	0.05	1010.506
14	23.07	23.07	54.04999852	47.45000005	45.35000026	sp|P16858|G3P_MOUSE	Glyceraldehyde-3-phosphate dehydrogenase OS=Mus musculus OX=10090 GN=Gapdh PE=1 SV=2			0	99.00000095	VIHDNFGIVEGLMTTVH	Oxidation(M)@13		cleaved H-A@C-term	0.00406494	1896.944458	633.3221	1896.94043	633.3207397	3	15	1.1.1.1045.6	5.943017	7643.92	3364.56	5.98	0.06	2050.505
14	23.07	23.07	54.04999852	47.45000005	45.35000026	sp|P16858|G3P_MOUSE	Glyceraldehyde-3-phosphate dehydrogenase OS=Mus musculus OX=10090 GN=Gapdh PE=1 SV=2			0	99.00000095	VIHDNFGIVEGLMTTVH	Oxidation(M)@13		cleaved H-A@C-term	0.00406494	1896.944458	633.3221	1896.94043	633.3207397	3	19	1.1.1.1046.6	5.956017	7643.92	5446.76	5.98	0.06	3378.382
14	23.07	23.07	54.04999852	47.45000005	45.35000026	sp|P16858|G3P_MOUSE	Glyceraldehyde-3-phosphate dehydrogenase OS=Mus musculus OX=10090 GN=Gapdh PE=1 SV=2			0	99.00000095	VIHDNFGIVEGLMTTVH	Oxidation(M)@13		cleaved H-A@C-term	-0.00490724	1896.935425	633.3191	1896.94043	633.3207397	3	13	1.1.1.1061.8	6.149833	1488.09	1043.66	6.19	0.08	783.908
14	23.07	23.07	54.04999852	47.45000005	45.35000026	sp|P16858|G3P_MOUSE	Glyceraldehyde-3-phosphate dehydrogenase OS=Mus musculus OX=10090 GN=Gapdh PE=1 SV=2			0	98.87999892	VIHDNFGIVEGLMTTVH			cleaved H-A@C-term	0.000497285	1880.946167	627.9893	1880.945435	627.9890747	3	10	1.1.1.1138.3	7.1371	1277.03	584.81	7.17	0.06	628.6617
14	23.07	23.07	54.04999852	47.45000005	45.35000026	sp|P16858|G3P_MOUSE	Glyceraldehyde-3-phosphate dehydrogenase OS=Mus musculus OX=10090 GN=Gapdh PE=1 SV=2			0	87.23000288	VIHDNFGIVEGLMTTVH			cleaved H-A@C-term	-0.00792557	1880.937622	627.9865	1880.945435	627.9890747	3	8	1.1.1.1185.3	7.742217	213.67	210.32	7.74	0.06	251.9639
14	23.07	23.07	54.04999852	47.45000005	45.35000026	sp|P16858|G3P_MOUSE	Glyceraldehyde-3-phosphate dehydrogenase OS=Mus musculus OX=10090 GN=Gapdh PE=1 SV=2			0	69.41999793	VIHDNFGIVEGLMTTVH			cleaved H-A@C-term	0.000497285	1880.946167	627.9893	1880.945435	627.9890747	3	8	1.1.1.1137.5	7.126266	1277.03	273.31	7.17	0.06	368.4362
14	23.07	23.07	54.04999852	47.45000005	45.35000026	sp|P16858|G3P_MOUSE	Glyceraldehyde-3-phosphate dehydrogenase OS=Mus musculus OX=10090 GN=Gapdh PE=1 SV=2			0	61.86000109	VIHDNFGIVEGLMTTVHAITATQK	Oxidation(M)@13			0.000114129	2610.347656	653.5942	2610.347656	653.5941772	4	8	1.1.1.1141.5	7.177433	533.61	476	7.19	0.1	489.1054
14	23.07	23.07	54.04999852	47.45000005	45.35000026	sp|P16858|G3P_MOUSE	Glyceraldehyde-3-phosphate dehydrogenase OS=Mus musculus OX=10090 GN=Gapdh PE=1 SV=2			0	43.29999983	VIHDNFGIVEGLMTTVHAITATQK	Oxidation(M)@13			0.000114129	2610.347656	653.5942	2610.347656	653.5941772	4	7	1.1.1.1136.6	7.114767	533.61	186.18	7.19	0.1	233.9066
14	23.07	23.07	54.04999852	47.45000005	45.35000026	sp|P16858|G3P_MOUSE	Glyceraldehyde-3-phosphate dehydrogenase OS=Mus musculus OX=10090 GN=Gapdh PE=1 SV=2			0	99.00000095	VIISAPSADAPMFVMGVNHEK	Oxidation(M)@12; Oxidation(M)@15			-0.00250176	2244.089111	749.037	2244.091797	749.0379028	3	14	1.1.1.985.10	5.175416	2925.35	2355.87	5.19	0.05	1818.315
14	23.07	23.07	54.04999852	47.45000005	45.35000026	sp|P16858|G3P_MOUSE	Glyceraldehyde-3-phosphate dehydrogenase OS=Mus musculus OX=10090 GN=Gapdh PE=1 SV=2			0	98.8499999	VIISAPSADAPMFVMGVNHEK	Oxidation(M)@12			0.00125502	2228.098389	743.7067	2228.096924	743.7062378	3	12	1.1.1.1028.7	5.726533	1490.61	1330.78	5.73	0.04	1329.293
14	23.07	23.07	54.04999852	47.45000005	45.35000026	sp|P16858|G3P_MOUSE	Glyceraldehyde-3-phosphate dehydrogenase OS=Mus musculus OX=10090 GN=Gapdh PE=1 SV=2			0	98.35000038	VIISAPSADAPMFVMGVNHEK	Oxidation(M)@12; Oxidation(M)@15; Deamidated(N)@18			0.00298421	2245.078857	749.3669	2245.075928	749.3659058	3	12	1.1.1.998.10	5.343067	5046.39	2780.77	5.31	0.06	1530.308
14	23.07	23.07	54.04999852	47.45000005	45.35000026	sp|P16858|G3P_MOUSE	Glyceraldehyde-3-phosphate dehydrogenase OS=Mus musculus OX=10090 GN=Gapdh PE=1 SV=2			0	71.450001	VIISAPSADAPMFVMGVNHEK	Oxidation(M)@12			0.00125502	2228.098389	743.7067	2228.096924	743.7062378	3	9	1.1.1.1027.9	5.715533	1490.61	974.25	5.73	0.04	1087.105
14	23.07	23.07	54.04999852	47.45000005	45.35000026	sp|P16858|G3P_MOUSE	Glyceraldehyde-3-phosphate dehydrogenase OS=Mus musculus OX=10090 GN=Gapdh PE=1 SV=2			0	99.00000095	VINGKPITIFQER	Deamidated(N)@3		cleaved L-V@N-term	-0.00283311	1514.842896	505.9549	1514.845703	505.9558411	3	11	1.1.1.991.3	5.246917	3833.57	3708.96	5.26	0.05	2097.524
14	23.07	23.07	54.04999852	47.45000005	45.35000026	sp|P16858|G3P_MOUSE	Glyceraldehyde-3-phosphate dehydrogenase OS=Mus musculus OX=10090 GN=Gapdh PE=1 SV=2			0	99.00000095	VPTPNVSVVDLTCR	Methyl(T)@12; Carbamidomethyl(C)@13	Methyl(T)@244		0.000194648	1569.818726	785.9166	1569.818481	785.9165039	2	18	1.1.1.1028.8	5.727366	4367.95	3176.44	5.74	0.05	1536.704
14	23.07	23.07	54.04999852	47.45000005	45.35000026	sp|P16858|G3P_MOUSE	Glyceraldehyde-3-phosphate dehydrogenase OS=Mus musculus OX=10090 GN=Gapdh PE=1 SV=2			0	99.00000095	VPTPNVSVVDLTCR	Methyl(T)@12; Carbamidomethyl(C)@13	Methyl(T)@244		-0.00379854	1569.814575	524.2788	1569.818481	524.2800903	3	13	1.1.1.1032.4	5.775033	1696.25	822.41	5.74	0.05	740.7869
14	23.07	23.07	54.04999852	47.45000005	45.35000026	sp|P16858|G3P_MOUSE	Glyceraldehyde-3-phosphate dehydrogenase OS=Mus musculus OX=10090 GN=Gapdh PE=1 SV=2			0	99.00000095	VPTPNVSVVDLTCR	Methyl(T)@12; Carbamidomethyl(C)@13	Methyl(T)@244		0.000194648	1569.818726	785.9166	1569.818481	785.9165039	2	13	1.1.1.1027.10	5.716367	4367.95	1835.06	5.74	0.05	749.6307
14	23.07	23.07	54.04999852	47.45000005	45.35000026	sp|P16858|G3P_MOUSE	Glyceraldehyde-3-phosphate dehydrogenase OS=Mus musculus OX=10090 GN=Gapdh PE=1 SV=2			0	51.77999735	VPTPNVSVVDLTCR	Carbamidomethyl(C)@13; Methyl(R)@14	Methyl(R)@246		0.000194648	1569.818726	785.9166	1569.818481	785.9165039	2	13	1.1.1.1027.10	5.716367	4367.95	1835.06	5.74	0.05	749.6307
14	23.07	23.07	54.04999852	47.45000005	45.35000026	sp|P16858|G3P_MOUSE	Glyceraldehyde-3-phosphate dehydrogenase OS=Mus musculus OX=10090 GN=Gapdh PE=1 SV=2			0	51.77999735	VPTPNVSVVDLTCR	Carbamidomethyl(C)@13; Methyl(R)@14	Methyl(R)@246		-0.00379854	1569.814575	524.2788	1569.818481	524.2800903	3	13	1.1.1.1032.4	5.775033	1696.25	822.41	5.74	0.05	740.7869
14	23.07	23.07	54.04999852	47.45000005	45.35000026	sp|P16858|G3P_MOUSE	Glyceraldehyde-3-phosphate dehydrogenase OS=Mus musculus OX=10090 GN=Gapdh PE=1 SV=2			0	39.44000006	VPTPNVSVVDLTCR	Methyl(L)@11; Carbamidomethyl(C)@13	Methyl(L)@243		0.000194648	1569.818726	785.9166	1569.818481	785.9165039	2	12	1.1.1.1027.10	5.716367	4367.95	1835.06	5.74	0.05	749.6307
14	23.07	23.07	54.04999852	47.45000005	45.35000026	sp|P16858|G3P_MOUSE	Glyceraldehyde-3-phosphate dehydrogenase OS=Mus musculus OX=10090 GN=Gapdh PE=1 SV=2			0	99.00000095	VSVVDLTCR	Methyl(T)@7; Carbamidomethyl(C)@8	Methyl(T)@244	cleaved N-V@N-term	-0.00327797	1061.550659	531.7826	1061.553955	531.7842407	2	11	1.1.1.961.4	4.862433	1456.66	1094.86	4.88	0.05	1018.701
14	23.07	23.07	54.04999852	47.45000005	45.35000026	sp|P16858|G3P_MOUSE	Glyceraldehyde-3-phosphate dehydrogenase OS=Mus musculus OX=10090 GN=Gapdh PE=1 SV=2			0	98.35000038	VSVVDLTCR	Methyl(T)@7; Carbamidomethyl(C)@8	Methyl(T)@244	cleaved N-V@N-term	-0.00327797	1061.550659	531.7826	1061.553955	531.7842407	2	10	1.1.1.962.2	4.873267	1456.66	1405.16	4.88	0.05	1185.527
14	23.07	23.07	54.04999852	47.45000005	45.35000026	sp|P16858|G3P_MOUSE	Glyceraldehyde-3-phosphate dehydrogenase OS=Mus musculus OX=10090 GN=Gapdh PE=1 SV=2			0	95.45999765	VSVVDLTCR	Carbamidomethyl(C)@8		cleaved N-V@N-term	-0.00409812	1047.534302	524.7744	1047.53833	524.7764282	2	8	1.1.1.960.3	4.8486	896.74	607.45	4.82	0.05	508.9421
14	23.07	23.07	54.04999852	47.45000005	45.35000026	sp|P16858|G3P_MOUSE	Glyceraldehyde-3-phosphate dehydrogenase OS=Mus musculus OX=10090 GN=Gapdh PE=1 SV=2			0	47.92000055	VSVVDLTCR	Carbamidomethyl(C)@8; Methyl(R)@9	Methyl(R)@246	cleaved N-V@N-term	-0.00327797	1061.550659	531.7826	1061.553955	531.7842407	2	11	1.1.1.961.4	4.862433	1456.66	1094.86	4.88	0.05	1018.701
14	23.07	23.07	54.04999852	47.45000005	45.35000026	sp|P16858|G3P_MOUSE	Glyceraldehyde-3-phosphate dehydrogenase OS=Mus musculus OX=10090 GN=Gapdh PE=1 SV=2			0	99.00000095	VVDLMAY	Oxidation(M)@5		cleaved Y-M@C-term	-0.000134545	825.394104	413.7043	825.3942261	413.7044067	2	10	1.1.1.1009.2	5.478567	1891.64	1867.99	5.48	0.05	1089.599
14	23.07	23.07	54.04999852	47.45000005	45.35000026	sp|P16858|G3P_MOUSE	Glyceraldehyde-3-phosphate dehydrogenase OS=Mus musculus OX=10090 GN=Gapdh PE=1 SV=2			0	99.00000095	VVDLMAYMASK	Oxidation(M)@5; Oxidation(M)@8			3.32E-06	1258.593628	630.3041	1258.59375	630.3041382	2	17	1.1.1.924.8	4.3918	5389.69	2678.63	4.42	0.05	1304.776
14	23.07	23.07	54.04999852	47.45000005	45.35000026	sp|P16858|G3P_MOUSE	Glyceraldehyde-3-phosphate dehydrogenase OS=Mus musculus OX=10090 GN=Gapdh PE=1 SV=2			0	75.81999898	VVDLMAYMASK	Oxidation(M)@8			0.00749963	1242.606323	622.3104	1242.598877	622.3067017	2	9	1.1.1.990.9	5.2394	520.03	334.41	5.26	0.06	669.6393
14	23.07	23.07	54.04999852	47.45000005	45.35000026	sp|P16858|G3P_MOUSE	Glyceraldehyde-3-phosphate dehydrogenase OS=Mus musculus OX=10090 GN=Gapdh PE=1 SV=2			0	99.00000095	VVDLMAYMASKE	Oxidation(M)@5; Oxidation(M)@8		missed K-E@11	-0.00188122	1387.634521	694.8245	1387.636353	694.8254395	2	21	1.1.1.930.5	4.471633	3630.03	2720.14	4.49	0.04	1565.894
14	23.07	23.07	54.04999852	47.45000005	45.35000026	sp|P16858|G3P_MOUSE	Glyceraldehyde-3-phosphate dehydrogenase OS=Mus musculus OX=10090 GN=Gapdh PE=1 SV=2			0	99.00000095	WGEAGAEYVVESTGVFTTMEK	Oxidation(M)@19			0.000779035	2306.042236	769.688	2306.04126	769.6876831	3	16	1.1.1.1097.8	6.6143	2056.93	1910.63	6.63	0.05	1290.514
14	23.07	23.07	54.04999852	47.45000005	45.35000026	sp|P16858|G3P_MOUSE	Glyceraldehyde-3-phosphate dehydrogenase OS=Mus musculus OX=10090 GN=Gapdh PE=1 SV=2			0	71.450001	WGEAGAEYVVESTGVFTTMEK	Oxidation(W)@1; Dehydrated(E)@3; Methyl(E)@7; Oxidation(M)@19	Methyl(E)@91		0.0119574	2318.053467	773.6917	2318.04126	773.6876831	3	12	1.1.1.1119.11	6.899617	538.54	461.3	6.89	0.05	410.4031
15	22.75	22.84	36.84999943	34.61000025	34.61000025	sp|Q7TMM9|TBB2A_MOUSE	Tubulin beta-2A chain OS=Mus musculus OX=10090 GN=Tubb2a PE=1 SV=1			2	99.00000095	AILVDLEPGTMDSVR	Oxidation(M)@11			0.0016893	1630.825317	816.4199	1630.823608	816.4190674	2	16	1.1.1.1042.9	5.907017	2458.33	2199.99	5.92	0.05	1334.24
15	22.75	22.84	36.84999943	34.61000025	34.61000025	sp|Q7TMM9|TBB2A_MOUSE	Tubulin beta-2A chain OS=Mus musculus OX=10090 GN=Tubb2a PE=1 SV=1			2	99.00000095	ALTVPELTQQMFDSK	Oxidation(M)@11			-0.00186578	1722.848022	862.4313	1722.849854	862.4321899	2	12	1.1.1.1034.11	5.806366	975.63	916.66	5.8	0.06	620.5626
15	22.75	22.84	36.84999943	34.61000025	34.61000025	sp|Q7TMM9|TBB2A_MOUSE	Tubulin beta-2A chain OS=Mus musculus OX=10090 GN=Tubb2a PE=1 SV=1			2	99.00000095	EVDEQMLNVQNK	Oxidation(M)@6			0.00129057	1461.678223	731.8464	1461.677002	731.8457642	2	13	1.1.1.839.11	3.305217	1876.63	1813.77	3.31	0.04	1017.552
15	22.75	22.84	36.84999943	34.61000025	34.61000025	sp|Q7TMM9|TBB2A_MOUSE	Tubulin beta-2A chain OS=Mus musculus OX=10090 GN=Tubb2a PE=1 SV=1			2	99.00000095	GHYTEGAELVDSVLDVVR				-0.00171907	1957.9729	653.6649	1957.974487	653.6654663	3	18	1.1.1.1041.6	5.891517	766.21	716.85	5.9	0.06	757.8254
15	22.75	22.84	36.84999943	34.61000025	34.61000025	sp|Q7TMM9|TBB2A_MOUSE	Tubulin beta-2A chain OS=Mus musculus OX=10090 GN=Tubb2a PE=1 SV=1			2	99.00000095	INVYYNEAAGNK				-4.49E-05	1354.651733	678.3331	1354.651733	678.3331299	2	10	1.1.1.899.9	4.074333	439.27	424.55	4.07	0.04	355.8446
15	22.75	22.84	36.84999943	34.61000025	34.61000025	sp|Q7TMM9|TBB2A_MOUSE	Tubulin beta-2A chain OS=Mus musculus OX=10090 GN=Tubb2a PE=1 SV=1			2	99.00000095	ISEQFTAMFR	Oxidation(M)@8			0.00120641	1244.587036	623.3008	1244.585938	623.3002319	2	12	1.1.1.977.7	5.07025	1419.47	1151.19	5.09	0.05	731.2932
15	22.75	22.84	36.84999943	34.61000025	34.61000025	sp|Q7TMM9|TBB2A_MOUSE	Tubulin beta-2A chain OS=Mus musculus OX=10090 GN=Tubb2a PE=1 SV=1			2	99.00000095	LAVNMVPFPR	Oxidation(M)@5			-0.00103344	1158.62085	580.3177	1158.621948	580.3182373	2	13	1.1.1.1014.3	5.544384	1641.06	1152.6	5.57	0.08	774.4643
15	22.75	22.84	36.84999943	34.61000025	34.61000025	sp|Q7TMM9|TBB2A_MOUSE	Tubulin beta-2A chain OS=Mus musculus OX=10090 GN=Tubb2a PE=1 SV=1			2	99.00000095	LHFFMPGFAPLTSR	Oxidation(M)@5			0.00288245	1635.826294	546.2827	1635.82312	546.2816772	3	16	1.1.1.1089.3	6.50765	3617.46	2419.42	6.53	0.05	1874.478
15	22.75	22.84	36.84999943	34.61000025	34.61000025	sp|Q7TMM9|TBB2A_MOUSE	Tubulin beta-2A chain OS=Mus musculus OX=10090 GN=Tubb2a PE=1 SV=1			2	99.00000095	NSSYFVEWIPNNVK	Deamidated(N)@1			-0.000800247	1696.808838	849.4117	1696.809692	849.4121094	2	14	1.1.1.1178.8	7.65705	856.77	610.43	7.69	0.08	374.632
15	22.75	22.84	36.84999943	34.61000025	34.61000025	sp|Q7TMM9|TBB2A_MOUSE	Tubulin beta-2A chain OS=Mus musculus OX=10090 GN=Tubb2a PE=1 SV=1			1.853872061	99.00000095	MSATFIGNSTAIQELFK	Oxidation(M)@1			0.00208697	1872.931274	937.4729	1872.929199	937.4718628	2	12	1.1.1.1184.10	7.736383	424.84	374.51	7.75	0.06	349.9789
15	22.75	22.84	36.84999943	34.61000025	34.61000025	sp|Q7TMM9|TBB2A_MOUSE	Tubulin beta-2A chain OS=Mus musculus OX=10090 GN=Tubb2a PE=1 SV=1			1.619789004	99.00000095	SATFIGNSTAIQELFK			cleaved M-S@N-term	0.00256298	1725.89624	863.9554	1725.893799	863.9541626	2	14	1.1.1.1189.4	7.800217	253.63	94.15	7.77	0.04	168.269
15	22.75	22.84	36.84999943	34.61000025	34.61000025	sp|Q7TMM9|TBB2A_MOUSE	Tubulin beta-2A chain OS=Mus musculus OX=10090 GN=Tubb2a PE=1 SV=1			0.567030668	99.00000095	SLGGGTGSGMGTLLISK	Oxidation(M)@10		cleaved H-S@N-term	0.00092294	1550.798218	776.4064	1550.797363	776.4060059	2	16	1.1.1.960.11	4.855267	2452	2352.1	4.86	0.04	1273.28
15	22.75	22.84	36.84999943	34.61000025	34.61000025	sp|Q7TMM9|TBB2A_MOUSE	Tubulin beta-2A chain OS=Mus musculus OX=10090 GN=Tubb2a PE=1 SV=1			0.40011692	99.00000095	AVNMVPFPR	Oxidation(M)@4		cleaved L-A@N-term	0.000569594	1045.538452	523.7765	1045.537842	523.7762451	2	11	1.1.1.948.8	4.698283	1984.38	1769.03	4.7	0.05	1188.627
15	22.75	22.84	36.84999943	34.61000025	34.61000025	sp|Q7TMM9|TBB2A_MOUSE	Tubulin beta-2A chain OS=Mus musculus OX=10090 GN=Tubb2a PE=1 SV=1			0.236571968	99.00000095	LHFFMPGFAPL	Oxidation(M)@5		cleaved L-T@C-term	-0.000253188	1291.64209	646.8283	1291.642334	646.8284302	2	10	1.1.1.1217.6	8.143517	569.1	547.19	8.15	0.08	273.8494
15	22.75	22.84	36.84999943	34.61000025	34.61000025	sp|Q7TMM9|TBB2A_MOUSE	Tubulin beta-2A chain OS=Mus musculus OX=10090 GN=Tubb2a PE=1 SV=1			0.048662484	17.77999997	YLTVAAIFR				-0.00308126	1052.598633	527.3066	1052.601807	527.3082275	2	5	1.1.1.1156.4	7.369916	16.04466	16.04466			174.2547
15	22.75	22.84	36.84999943	34.61000025	34.61000025	sp|Q7TMM9|TBB2A_MOUSE	Tubulin beta-2A chain OS=Mus musculus OX=10090 GN=Tubb2a PE=1 SV=1			0.021819495	99.00000095	SEQFTAMFR	Oxidation(M)@7		cleaved I-S@N-term	-0.00267808	1131.499268	566.7569	1131.501953	566.7582397	2	10	1.1.1.937.9	4.558283	1368.28	1037.9	4.58	0.04	708.3586
15	22.75	22.84	36.84999943	34.61000025	34.61000025	sp|Q7TMM9|TBB2A_MOUSE	Tubulin beta-2A chain OS=Mus musculus OX=10090 GN=Tubb2a PE=1 SV=1			0	99.00000095	AILVDLEPGTMDSVR	Oxidation(M)@11			0.0016893	1630.825317	816.4199	1630.823608	816.4190674	2	17	1.1.1.1041.9	5.894017	2458.33	1607.04	5.92	0.05	868.9962
15	22.75	22.84	36.84999943	34.61000025	34.61000025	sp|Q7TMM9|TBB2A_MOUSE	Tubulin beta-2A chain OS=Mus musculus OX=10090 GN=Tubb2a PE=1 SV=1			0	88.84000182	ALTVPELTQQMFDSK	Oxidation(M)@11			-0.00186578	1722.848022	862.4313	1722.849854	862.4321899	2	9	1.1.1.1033.10	5.792533	975.63	913.66	5.8	0.06	651.5466
15	22.75	22.84	36.84999943	34.61000025	34.61000025	sp|Q7TMM9|TBB2A_MOUSE	Tubulin beta-2A chain OS=Mus musculus OX=10090 GN=Tubb2a PE=1 SV=1			0	30.55999875	ALTVPELTQQMFDSK				0.00438768	1706.859497	854.437	1706.85498	854.4347534	2	8	1.1.1.1041.10	5.89485	1013.64	929.51	5.91	0.05	1233.857
15	22.75	22.84	36.84999943	34.61000025	34.61000025	sp|Q7TMM9|TBB2A_MOUSE	Tubulin beta-2A chain OS=Mus musculus OX=10090 GN=Tubb2a PE=1 SV=1			0	99.00000095	AVNMVPFPR	Oxidation(M)@4		cleaved L-A@N-term	0.000569594	1045.538452	523.7765	1045.537842	523.7762451	2	11	1.1.1.947.7	4.68445	1984.38	1126.97	4.7	0.05	805.8433
15	22.75	22.84	36.84999943	34.61000025	34.61000025	sp|Q7TMM9|TBB2A_MOUSE	Tubulin beta-2A chain OS=Mus musculus OX=10090 GN=Tubb2a PE=1 SV=1			0	99.00000095	EVDEQMLNVQNK	Oxidation(M)@6			0.00129057	1461.678223	731.8464	1461.677002	731.8457642	2	14	1.1.1.838.11	3.292217	1876.63	1429.03	3.31	0.04	794.351
15	22.75	22.84	36.84999943	34.61000025	34.61000025	sp|Q7TMM9|TBB2A_MOUSE	Tubulin beta-2A chain OS=Mus musculus OX=10090 GN=Tubb2a PE=1 SV=1			0	99.00000095	GHYTEGAELVDSVLDVVR				-0.00171907	1957.9729	653.6649	1957.974487	653.6654663	3	15	1.1.1.1179.3	7.665383	1004.8	630.26	7.69	0.06	638.0057
15	22.75	22.84	36.84999943	34.61000025	34.61000025	sp|Q7TMM9|TBB2A_MOUSE	Tubulin beta-2A chain OS=Mus musculus OX=10090 GN=Tubb2a PE=1 SV=1			0	99.00000095	GHYTEGAELVDSVLDVVR				-0.00171907	1957.9729	653.6649	1957.974487	653.6654663	3	11	1.1.1.1178.3	7.652884	1004.8	347.81	7.69	0.06	420.8511
15	22.75	22.84	36.84999943	34.61000025	34.61000025	sp|Q7TMM9|TBB2A_MOUSE	Tubulin beta-2A chain OS=Mus musculus OX=10090 GN=Tubb2a PE=1 SV=1			0	99.00000095	ISEQFTAMFR	Oxidation(M)@8			0.00120641	1244.587036	623.3008	1244.585938	623.3002319	2	11	1.1.1.978.7	5.083083	1419.47	1410.58	5.09	0.05	961.834
15	22.75	22.84	36.84999943	34.61000025	34.61000025	sp|Q7TMM9|TBB2A_MOUSE	Tubulin beta-2A chain OS=Mus musculus OX=10090 GN=Tubb2a PE=1 SV=1			0	99.00000095	LAVNMVPFPR	Oxidation(M)@5			-0.00103344	1158.62085	580.3177	1158.621948	580.3182373	2	11	1.1.1.1013.3	5.530717	1641.06	691.51	5.57	0.08	521.3338
15	22.75	22.84	36.84999943	34.61000025	34.61000025	sp|Q7TMM9|TBB2A_MOUSE	Tubulin beta-2A chain OS=Mus musculus OX=10090 GN=Tubb2a PE=1 SV=1			0	99.00000095	LHFFMPGFAPL	Oxidation(M)@5		cleaved L-T@C-term	-0.000253188	1291.64209	646.8283	1291.642334	646.8284302	2	10	1.1.1.1218.5	8.15735	569.1	544.63	8.15	0.08	294.2846
15	22.75	22.84	36.84999943	34.61000025	34.61000025	sp|Q7TMM9|TBB2A_MOUSE	Tubulin beta-2A chain OS=Mus musculus OX=10090 GN=Tubb2a PE=1 SV=1			0	99.00000095	LHFFMPGFAPLTSR	Oxidation(M)@5			0.00288245	1635.826294	546.2827	1635.82312	546.2816772	3	14	1.1.1.1088.4	6.495483	3617.46	1333.17	6.53	0.05	918.1566
15	22.75	22.84	36.84999943	34.61000025	34.61000025	sp|Q7TMM9|TBB2A_MOUSE	Tubulin beta-2A chain OS=Mus musculus OX=10090 GN=Tubb2a PE=1 SV=1			0	99.00000095	NSSYFVEWIPNNVK	Deamidated(N)@1; Deamidated(N)@11			0.00688423	1697.800659	849.9076	1697.793701	849.9041138	2	13	1.1.1.1191.5	7.815883	522.69	466.77	7.77	0.11	298.7443
15	22.75	22.84	36.84999943	34.61000025	34.61000025	sp|Q7TMM9|TBB2A_MOUSE	Tubulin beta-2A chain OS=Mus musculus OX=10090 GN=Tubb2a PE=1 SV=1			0	99.00000095	NSSYFVEWIPNNVK	Deamidated(N)@1			-0.000800247	1696.808838	849.4117	1696.809692	849.4121094	2	10	1.1.1.1181.11	7.69755	856.77	779.25	7.69	0.08	367.3369
15	22.75	22.84	36.84999943	34.61000025	34.61000025	sp|Q7TMM9|TBB2A_MOUSE	Tubulin beta-2A chain OS=Mus musculus OX=10090 GN=Tubb2a PE=1 SV=1			0	99.00000095	SEQFTAMFR	Oxidation(M)@7		cleaved I-S@N-term	-0.00267808	1131.499268	566.7569	1131.501953	566.7582397	2	10	1.1.1.939.5	4.5803	1368.28	1307.68	4.58	0.04	664.1382
15	22.75	22.84	36.84999943	34.61000025	34.61000025	sp|Q7TMM9|TBB2A_MOUSE	Tubulin beta-2A chain OS=Mus musculus OX=10090 GN=Tubb2a PE=1 SV=1			0	99.00000095	SLGGGTGSGMGTLLISK	Oxidation(M)@10		cleaved H-S@N-term	0.00092294	1550.798218	776.4064	1550.797363	776.4060059	2	16	1.1.1.959.11	4.842767	2452	1794.71	4.86	0.04	973.8808
16	21.15	21.15	41.80000126	33.950001	27.48000026	sp|Q9QWL7|K1C17_MOUSE	Keratin, type I cytoskeletal 17 OS=Mus musculus OX=10090 GN=Krt17 PE=1 SV=3			2	99.00000095	ALEEANTELEVK				-0.00336939	1344.673828	673.3442	1344.677246	673.3458862	2	13	1.1.1.919.4	4.32565	1224.14	1103.35	4.33	0.04	1680.308
16	21.15	21.15	41.80000126	33.950001	27.48000026	sp|Q9QWL7|K1C17_MOUSE	Keratin, type I cytoskeletal 17 OS=Mus musculus OX=10090 GN=Krt17 PE=1 SV=3			2	99.00000095	DAEDWFFSK				0.00154026	1143.488892	572.7517	1143.487305	572.7509155	2	13	1.1.1.1104.3	6.699633	1010.71	977.56	6.71	0.05	852.0124
16	21.15	21.15	41.80000126	33.950001	27.48000026	sp|Q9QWL7|K1C17_MOUSE	Keratin, type I cytoskeletal 17 OS=Mus musculus OX=10090 GN=Krt17 PE=1 SV=3			2	99.00000095	EVATNSELVQSGK				-0.00195659	1360.681519	681.348	1360.683472	681.348999	2	17	1.1.1.838.10	3.291383	3503.54	3250.82	3.3	0.04	2142.748
16	21.15	21.15	41.80000126	33.950001	27.48000026	sp|Q9QWL7|K1C17_MOUSE	Keratin, type I cytoskeletal 17 OS=Mus musculus OX=10090 GN=Krt17 PE=1 SV=3			2	99.00000095	LAADDFR				0.00153669	806.3938599	404.2042	806.3922729	404.2033997	2	10	1.1.1.885.2	3.889183	15054.5	7123.5	3.91	0.04	2988.693
16	21.15	21.15	41.80000126	33.950001	27.48000026	sp|Q9QWL7|K1C17_MOUSE	Keratin, type I cytoskeletal 17 OS=Mus musculus OX=10090 GN=Krt17 PE=1 SV=3			2	99.00000095	LASYLDKVR			missed K-V@7	-0.0020173	1063.600708	532.8076	1063.602539	532.8085938	2	12	1.1.1.896.4	4.031833	708.11	633.92	4.04	0.04	604.678
16	21.15	21.15	41.80000126	33.950001	27.48000026	sp|Q9QWL7|K1C17_MOUSE	Keratin, type I cytoskeletal 17 OS=Mus musculus OX=10090 GN=Krt17 PE=1 SV=3			2	99.00000095	LEQEIATYR				0.000531896	1121.572266	561.7934	1121.571655	561.7930908	2	15	1.1.1.890.8	3.958167	3982.01	3753.23	3.96	0.05	2255.623
16	21.15	21.15	41.80000126	33.950001	27.48000026	sp|Q9QWL7|K1C17_MOUSE	Keratin, type I cytoskeletal 17 OS=Mus musculus OX=10090 GN=Krt17 PE=1 SV=3			2	99.00000095	TRLEQEIATYR			missed R-L@2	0.000409555	1378.720825	690.3677	1378.720459	690.3674927	2	11	1.1.1.917.8	4.30465	1360.21	736.94	4.27	0.04	578.0262
16	21.15	21.15	41.80000126	33.950001	27.48000026	sp|Q9QWL7|K1C17_MOUSE	Keratin, type I cytoskeletal 17 OS=Mus musculus OX=10090 GN=Krt17 PE=1 SV=3			2	99.00000095	VLDELTLAR				0.000196571	1028.586914	515.3007	1028.58667	515.3005981	2	15	1.1.1.1004.2	5.4134	19377.85	11974.87	5.44	0.05	5807.217
16	21.15	21.15	41.80000126	33.950001	27.48000026	sp|Q9QWL7|K1C17_MOUSE	Keratin, type I cytoskeletal 17 OS=Mus musculus OX=10090 GN=Krt17 PE=1 SV=3			1.49484992	98.28000069	TKFETEQALR			missed K-F@2	-0.00382335	1221.631592	408.2178	1221.635376	408.2190552	3	10	1.1.1.837.2	3.271717	547.82	341.72	3.3	0.04	622.9658
16	21.15	21.15	41.80000126	33.950001	27.48000026	sp|Q9QWL7|K1C17_MOUSE	Keratin, type I cytoskeletal 17 OS=Mus musculus OX=10090 GN=Krt17 PE=1 SV=3			1.408935666	98.12999964	NHEEEMNALR				-0.00412823	1241.541626	621.7781	1241.545898	621.7802124	2	10	1.1.1.815.10	2.995733	704.48	648.67	3.01	0.04	546.6169
16	21.15	21.15	41.80000126	33.950001	27.48000026	sp|Q9QWL7|K1C17_MOUSE	Keratin, type I cytoskeletal 17 OS=Mus musculus OX=10090 GN=Krt17 PE=1 SV=3			1.292429805	97.51999974	LASYLDK				-2.17E-05	808.4330444	405.2238	808.4330444	405.2238159	2	9	1.1.1.875.2	3.76135	19174.6	5049.46	3.8	0.05	1333.956
16	21.15	21.15	41.80000126	33.950001	27.48000026	sp|Q9QWL7|K1C17_MOUSE	Keratin, type I cytoskeletal 17 OS=Mus musculus OX=10090 GN=Krt17 PE=1 SV=3			0.486782432	81.45999908	GSSGLGGGSSR				-0.00346644	920.4276733	461.2211	920.4311523	461.2228699	2	8	1.1.1.782.4	2.568117	433.83	370.42	2.58	0.05	894.7338
16	21.15	21.15	41.80000126	33.950001	27.48000026	sp|Q9QWL7|K1C17_MOUSE	Keratin, type I cytoskeletal 17 OS=Mus musculus OX=10090 GN=Krt17 PE=1 SV=3			0.326058	70.35999894	SEISELR				-0.000231461	832.428894	417.2217	832.4290771	417.2218018	2	8	1.1.1.865.2	3.633367	505.85	495.52	3.64	0.05	429.2455
16	21.15	21.15	41.80000126	33.950001	27.48000026	sp|Q9QWL7|K1C17_MOUSE	Keratin, type I cytoskeletal 17 OS=Mus musculus OX=10090 GN=Krt17 PE=1 SV=3			0.063486278	99.00000095	DAAPGVDLSR			cleaved M-D@N-term	0.00114526	999.4996948	500.7571	999.4985352	500.7565308	2	10	1.1.1.882.5	3.853683	1345.83	1212.42	3.86	0.05	866.2029
16	21.15	21.15	41.80000126	33.950001	27.48000026	sp|Q9QWL7|K1C17_MOUSE	Keratin, type I cytoskeletal 17 OS=Mus musculus OX=10090 GN=Krt17 PE=1 SV=3			0.049148537	96.36999965	SVEADINGLR	Deamidated(N)@7		cleaved M-S@N-term	0.0269379	1073.562256	537.7884	1073.535278	537.7749023	2	10	1.1.1.907.9	4.17715	1439.38	1139.97	4.19	0.08	1085.556
16	21.15	21.15	41.80000126	33.950001	27.48000026	sp|Q9QWL7|K1C17_MOUSE	Keratin, type I cytoskeletal 17 OS=Mus musculus OX=10090 GN=Krt17 PE=1 SV=3			0.007888515	98.79000187	ILLQIDNAR			cleaved S-I@N-term	-0.00241238	1054.611084	528.3128	1054.613525	528.3140259	2	10	1.1.1.992.3	5.260067	43.01121	43.01121			640.3541
16	21.15	21.15	41.80000126	33.950001	27.48000026	sp|Q9QWL7|K1C17_MOUSE	Keratin, type I cytoskeletal 17 OS=Mus musculus OX=10090 GN=Krt17 PE=1 SV=3			0	99.00000095	DAAPGVDLSR			cleaved M-D@N-term	0.00114526	999.4996948	500.7571	999.4985352	500.7565308	2	9	1.1.1.881.5	3.840683	1345.83	848.88	3.86	0.05	571.4003
16	21.15	21.15	41.80000126	33.950001	27.48000026	sp|Q9QWL7|K1C17_MOUSE	Keratin, type I cytoskeletal 17 OS=Mus musculus OX=10090 GN=Krt17 PE=1 SV=3			0	99.00000095	DAEDWFFSK				0.00154026	1143.488892	572.7517	1143.487305	572.7509155	2	12	1.1.1.1103.3	6.686967	1010.71	737.95	6.71	0.05	834.2243
16	21.15	21.15	41.80000126	33.950001	27.48000026	sp|Q9QWL7|K1C17_MOUSE	Keratin, type I cytoskeletal 17 OS=Mus musculus OX=10090 GN=Krt17 PE=1 SV=3			0	66.90000296	EQEIATYR			cleaved L-E@N-term	-0.0037701	1008.483887	505.2492	1008.48761	505.2510986	2	7	1.1.1.835.9	3.25205	470.89	373.47	3.27	0.06	345.2017
16	21.15	21.15	41.80000126	33.950001	27.48000026	sp|Q9QWL7|K1C17_MOUSE	Keratin, type I cytoskeletal 17 OS=Mus musculus OX=10090 GN=Krt17 PE=1 SV=3			0	99.00000095	EVATNSELVQSGK				-0.00195659	1360.681519	681.348	1360.683472	681.348999	2	15	1.1.1.837.10	3.278383	3503.54	2160.62	3.3	0.04	1118.284
16	21.15	21.15	41.80000126	33.950001	27.48000026	sp|Q9QWL7|K1C17_MOUSE	Keratin, type I cytoskeletal 17 OS=Mus musculus OX=10090 GN=Krt17 PE=1 SV=3			0	97.02000022	ILLQIDNAR			cleaved S-I@N-term	-0.0116897	1054.601929	528.3082	1054.613525	528.3140259	2	9	1.1.1.994.5	5.2874	127.3522	127.3522			468.9689
16	21.15	21.15	41.80000126	33.950001	27.48000026	sp|Q9QWL7|K1C17_MOUSE	Keratin, type I cytoskeletal 17 OS=Mus musculus OX=10090 GN=Krt17 PE=1 SV=3			0	74.37000275	ILVATVDNASILLQIDNAR	Methyl(D)@7; Deamidated(N)@8	Methyl(D)@151		-0.039546899	2053.102783	685.3748	2053.141846	685.3879395	3	11	1.1.1.1116.5	6.855783	427.98	405.02	6.85	0.05	535.213
16	21.15	21.15	41.80000126	33.950001	27.48000026	sp|Q9QWL7|K1C17_MOUSE	Keratin, type I cytoskeletal 17 OS=Mus musculus OX=10090 GN=Krt17 PE=1 SV=3			0	40.36999941	ILVATVDNASILLQIDNAR	Methyl+Deamidated(N)@8			-0.039546899	2053.102783	685.3748	2053.141846	685.3879395	3	11	1.1.1.1116.5	6.855783	427.98	405.02	6.85	0.05	535.213
16	21.15	21.15	41.80000126	33.950001	27.48000026	sp|Q9QWL7|K1C17_MOUSE	Keratin, type I cytoskeletal 17 OS=Mus musculus OX=10090 GN=Krt17 PE=1 SV=3			0	23.40999991	ILVATVDNASILLQIDNAR	Deamidated(N)@8; Methyl(S)@10	Methyl(S)@154		-0.039546899	2053.102783	685.3748	2053.141846	685.3879395	3	11	1.1.1.1116.5	6.855783	427.98	405.02	6.85	0.05	535.213
16	21.15	21.15	41.80000126	33.950001	27.48000026	sp|Q9QWL7|K1C17_MOUSE	Keratin, type I cytoskeletal 17 OS=Mus musculus OX=10090 GN=Krt17 PE=1 SV=3			0	23.40999991	ILVATVDNASILLQIDNAR	Deamidated(N)@8; Methyl(I)@11	Methyl(I)@155		-0.039546899	2053.102783	685.3748	2053.141846	685.3879395	3	11	1.1.1.1116.5	6.855783	427.98	405.02	6.85	0.05	535.213
16	21.15	21.15	41.80000126	33.950001	27.48000026	sp|Q9QWL7|K1C17_MOUSE	Keratin, type I cytoskeletal 17 OS=Mus musculus OX=10090 GN=Krt17 PE=1 SV=3			0	99.00000095	LAADDFR				0.00153669	806.3938599	404.2042	806.3922729	404.2033997	2	10	1.1.1.886.2	3.902183	15054.5	12120.82	3.91	0.04	7176.178
16	21.15	21.15	41.80000126	33.950001	27.48000026	sp|Q9QWL7|K1C17_MOUSE	Keratin, type I cytoskeletal 17 OS=Mus musculus OX=10090 GN=Krt17 PE=1 SV=3			0	96.36999965	LASYLDK				-2.17E-05	808.4330444	405.2238	808.4330444	405.2238159	2	8	1.1.1.874.2	3.74885	19174.6	1424.23	3.8	0.05	397.2169
16	21.15	21.15	41.80000126	33.950001	27.48000026	sp|Q9QWL7|K1C17_MOUSE	Keratin, type I cytoskeletal 17 OS=Mus musculus OX=10090 GN=Krt17 PE=1 SV=3			0	96.36999965	LASYLDK	Carbamidomethyl@N-term			-0.000782534	865.4538574	433.7342	865.4545288	433.7345581	2	8	1.1.1.889.3	3.941	3202.65	2336.65	3.96	0.05	1395.598
16	21.15	21.15	41.80000126	33.950001	27.48000026	sp|Q9QWL7|K1C17_MOUSE	Keratin, type I cytoskeletal 17 OS=Mus musculus OX=10090 GN=Krt17 PE=1 SV=3			0	93.1400001	LASYLDK	Carbamidomethyl@N-term			-0.000782534	865.4538574	433.7342	865.4545288	433.7345581	2	9	1.1.1.890.2	3.953167	3202.65	3097.82	3.96	0.05	1748.212
16	21.15	21.15	41.80000126	33.950001	27.48000026	sp|Q9QWL7|K1C17_MOUSE	Keratin, type I cytoskeletal 17 OS=Mus musculus OX=10090 GN=Krt17 PE=1 SV=3			0	99.00000095	LASYLDKVR			missed K-V@7	-0.0020173	1063.600708	532.8076	1063.602539	532.8085938	2	10	1.1.1.897.4	4.0445	708.11	640.99	4.04	0.04	480.761
16	21.15	21.15	41.80000126	33.950001	27.48000026	sp|Q9QWL7|K1C17_MOUSE	Keratin, type I cytoskeletal 17 OS=Mus musculus OX=10090 GN=Krt17 PE=1 SV=3			0	99.00000095	LEQEIATYR				0.000531896	1121.572266	561.7934	1121.571655	561.7930908	2	13	1.1.1.889.9	3.946	3982.01	2945.72	3.96	0.05	1780.741
16	21.15	21.15	41.80000126	33.950001	27.48000026	sp|Q9QWL7|K1C17_MOUSE	Keratin, type I cytoskeletal 17 OS=Mus musculus OX=10090 GN=Krt17 PE=1 SV=3			0	96.67000175	NHEEEMNALR				-0.00412823	1241.541626	621.7781	1241.545898	621.7802124	2	8	1.1.1.816.11	3.009583	704.48	681.3	3.01	0.04	434.9417
16	21.15	21.15	41.80000126	33.950001	27.48000026	sp|Q9QWL7|K1C17_MOUSE	Keratin, type I cytoskeletal 17 OS=Mus musculus OX=10090 GN=Krt17 PE=1 SV=3			0	30.30999899	SEISELR				-0.000231461	832.428894	417.2217	832.4290771	417.2218018	2	7	1.1.1.864.2	3.620367	505.85	388.67	3.64	0.05	283.2932
16	21.15	21.15	41.80000126	33.950001	27.48000026	sp|Q9QWL7|K1C17_MOUSE	Keratin, type I cytoskeletal 17 OS=Mus musculus OX=10090 GN=Krt17 PE=1 SV=3			0	79.8600018	SVEADINGLR	Deamidated(N)@7		cleaved M-S@N-term	0.0269379	1073.562256	537.7884	1073.535278	537.7749023	2	9	1.1.1.908.7	4.187984	1439.38	1369.66	4.19	0.08	1006.109
16	21.15	21.15	41.80000126	33.950001	27.48000026	sp|Q9QWL7|K1C17_MOUSE	Keratin, type I cytoskeletal 17 OS=Mus musculus OX=10090 GN=Krt17 PE=1 SV=3			0	79.8600018	TKFETEQALR			missed K-F@2	-0.00382335	1221.631592	408.2178	1221.635376	408.2190552	3	8	1.1.1.838.2	3.284717	547.82	521.52	3.3	0.04	719.3013
16	21.15	21.15	41.80000126	33.950001	27.48000026	sp|Q9QWL7|K1C17_MOUSE	Keratin, type I cytoskeletal 17 OS=Mus musculus OX=10090 GN=Krt17 PE=1 SV=3			0	99.00000095	VLDELTLAR				0.000196571	1028.586914	515.3007	1028.58667	515.3005981	2	13	1.1.1.1003.4	5.4019	19377.85	6046.37	5.44	0.05	1942.632
16	21.15	21.15	41.80000126	33.950001	27.48000026	sp|Q9QWL7|K1C17_MOUSE	Keratin, type I cytoskeletal 17 OS=Mus musculus OX=10090 GN=Krt17 PE=1 SV=3			0	97.79000282	VLDELTLAR	Carbamidomethyl@N-term			-0.0091568	1085.599121	543.8068	1085.608032	543.8113403	2	12	1.1.1.1020.3	5.621716	879.15	797.19	5.63	0.05	700.1141
16	21.15	21.15	41.80000126	33.950001	27.48000026	sp|Q9QWL7|K1C17_MOUSE	Keratin, type I cytoskeletal 17 OS=Mus musculus OX=10090 GN=Krt17 PE=1 SV=3			0	96.67000175	VLDELTLAR				-0.0032214	1028.583496	515.299	1028.58667	515.3005981	2	8	1.1.1.986.5	5.183917	892.93	861.34	5.18	0.06	858.1583
16	21.15	21.15	41.80000126	33.950001	27.48000026	sp|Q9QWL7|K1C17_MOUSE	Keratin, type I cytoskeletal 17 OS=Mus musculus OX=10090 GN=Krt17 PE=1 SV=3			0	80.32000065	VLDELTLAR				-0.0032214	1028.583496	515.299	1028.58667	515.3005981	2	8	1.1.1.985.4	5.170417	892.93	774.42	5.18	0.06	809.6407
17	19.41	19.41	29.37000096	26.64999962	19.09999996	sp|P40142|TKT_MOUSE	Transketolase OS=Mus musculus OX=10090 GN=Tkt PE=1 SV=1			2	99.00000095	HQPTAIIAK				-0.00393594	977.5618896	489.7882	977.5657959	489.7901917	2	12	1.1.1.806.7	2.87825	838.15	678.7	2.9	0.04	783.7081
17	19.41	19.41	29.37000096	26.64999962	19.09999996	sp|P40142|TKT_MOUSE	Transketolase OS=Mus musculus OX=10090 GN=Tkt PE=1 SV=1			2	99.00000095	IIALDGDTK				0.000462629	944.5182495	473.2664	944.5178833	473.2662048	2	12	1.1.1.908.5	4.186316	1887.32	1501.5	4.21	0.06	933.308
17	19.41	19.41	29.37000096	26.64999962	19.09999996	sp|P40142|TKT_MOUSE	Transketolase OS=Mus musculus OX=10090 GN=Tkt PE=1 SV=1			2	99.00000095	ILATPPQEDAPSVDIANIR				-0.000806698	2019.06311	674.0283	2019.063721	674.0285034	3	23	1.1.1.1043.5	5.916183	2164.89	1897.18	5.92	0.05	1712.686
17	19.41	19.41	29.37000096	26.64999962	19.09999996	sp|P40142|TKT_MOUSE	Transketolase OS=Mus musculus OX=10090 GN=Tkt PE=1 SV=1			2	99.00000095	LDNLVAIFDINR				-0.00568231	1401.756104	701.8853	1401.761597	701.8880615	2	11	1.1.1.1212.4	8.077683	428.57	323.77	8.1	0.06	315.9713
17	19.41	19.41	29.37000096	26.64999962	19.09999996	sp|P40142|TKT_MOUSE	Transketolase OS=Mus musculus OX=10090 GN=Tkt PE=1 SV=1			2	99.00000095	MFGIDKDAIVQAVK	Oxidation(M)@1		missed K-D@6	0.00193849	1549.819214	517.6137	1549.817383	517.6130981	3	12	1.1.1.998.4	5.338067	1048.84	888.81	5.32	0.04	947.4985
17	19.41	19.41	29.37000096	26.64999962	19.09999996	sp|P40142|TKT_MOUSE	Transketolase OS=Mus musculus OX=10090 GN=Tkt PE=1 SV=1			2	99.00000095	VLDPFTIKPLDR				-0.00415639	1412.798706	471.9402	1412.802734	471.9415283	3	11	1.1.1.1070.2	6.260833	2713.88	2176.25	6.27	0.05	1321.948
17	19.41	19.41	29.37000096	26.64999962	19.09999996	sp|P40142|TKT_MOUSE	Transketolase OS=Mus musculus OX=10090 GN=Tkt PE=1 SV=1			1.920817852	99.00000095	AVELAANTK				-0.000434768	915.5020752	458.7583	915.5025635	458.7585449	2	12	1.1.1.824.5	3.108233	1688.34	1593.04	3.12	0.04	1440.418
17	19.41	19.41	29.37000096	26.64999962	19.09999996	sp|P40142|TKT_MOUSE	Transketolase OS=Mus musculus OX=10090 GN=Tkt PE=1 SV=1			1.56863606	99.00000095	GITGIEDK				0.00240363	831.4362793	416.7254	831.4337769	416.7241821	2	9	1.1.1.847.3	3.403717	1719.12	1566.35	3.41	0.05	1275.129
17	19.41	19.41	29.37000096	26.64999962	19.09999996	sp|P40142|TKT_MOUSE	Transketolase OS=Mus musculus OX=10090 GN=Tkt PE=1 SV=1			1.56863606	98.78000021	LGQSDPAPLQHQVDIYQK				0.00353703	2036.036011	679.686	2036.032715	679.6848145	3	11	1.1.1.935.10	4.533783	1087.18	1059.34	4.54	0.04	1024.047
17	19.41	19.41	29.37000096	26.64999962	19.09999996	sp|P40142|TKT_MOUSE	Transketolase OS=Mus musculus OX=10090 GN=Tkt PE=1 SV=1			0.752026796	91.13000035	SVPMSTVFYPSDGVATEK	Oxidation(M)@4			-0.00187405	1929.901123	965.9578	1929.902954	965.9588013	2	7	1.1.1.978.11	5.086417	94.50061	94.50061			277.1473
17	19.41	19.41	29.37000096	26.64999962	19.09999996	sp|P40142|TKT_MOUSE	Transketolase OS=Mus musculus OX=10090 GN=Tkt PE=1 SV=1			0.540607512	85.83999872	ISSDLDGHPVPK				0.0156047	1263.661621	422.2278	1263.645874	422.2225952	3	7	1.1.1.827.3	3.144567	452.42	271.83	3.17	0.04	372.3336
17	19.41	19.41	29.37000096	26.64999962	19.09999996	sp|P40142|TKT_MOUSE	Transketolase OS=Mus musculus OX=10090 GN=Tkt PE=1 SV=1			0.524328768	96.49999738	NSTFSELFK	Deamidated(N)@1			0.00345329	1072.51123	537.2629	1072.50769	537.2611084	2	9	1.1.1.1112.2	6.80195	1011.02	983.01	6.81	0.06	695.6671
17	19.41	19.41	29.37000096	26.64999962	19.09999996	sp|P40142|TKT_MOUSE	Transketolase OS=Mus musculus OX=10090 GN=Tkt PE=1 SV=1			0.298431993	68.50000024	SGKPAELLK				-6.12E-05	941.5544434	471.7845	941.5545654	471.7845764	2	8	1.1.1.822.5	3.0819	744.03	734.77	3.08	0.04	564.8547
17	19.41	19.41	29.37000096	26.64999962	19.09999996	sp|P40142|TKT_MOUSE	Transketolase OS=Mus musculus OX=10090 GN=Tkt PE=1 SV=1			0.218244612	56.25	LAVSQVPR				0.000145224	868.5132446	435.2639	868.5130615	435.2637939	2	9	1.1.1.875.4	3.763017	1621.45	990.14	3.78	0.04	648.8484
17	19.41	19.41	29.37000096	26.64999962	19.09999996	sp|P40142|TKT_MOUSE	Transketolase OS=Mus musculus OX=10090 GN=Tkt PE=1 SV=1			0	86.36999726	AVELAANTK				-0.000434768	915.5020752	458.7583	915.5025635	458.7585449	2	10	1.1.1.823.5	3.095233	1688.34	1190.6	3.12	0.04	914.5206
17	19.41	19.41	29.37000096	26.64999962	19.09999996	sp|P40142|TKT_MOUSE	Transketolase OS=Mus musculus OX=10090 GN=Tkt PE=1 SV=1			0	98.6100018	GITGIEDK				0.00240363	831.4362793	416.7254	831.4337769	416.7241821	2	9	1.1.1.848.3	3.416717	1719.12	1630.09	3.41	0.05	1367.667
17	19.41	19.41	29.37000096	26.64999962	19.09999996	sp|P40142|TKT_MOUSE	Transketolase OS=Mus musculus OX=10090 GN=Tkt PE=1 SV=1			0	97.47999907	HQPTAIIAK				-0.00393594	977.5618896	489.7882	977.5657959	489.7901917	2	9	1.1.1.807.6	2.89025	838.15	814.68	2.9	0.04	889.8369
17	19.41	19.41	29.37000096	26.64999962	19.09999996	sp|P40142|TKT_MOUSE	Transketolase OS=Mus musculus OX=10090 GN=Tkt PE=1 SV=1			0	99.00000095	IIALDGDTK				0.000462629	944.5182495	473.2664	944.5178833	473.2662048	2	10	1.1.1.909.6	4.20015	1887.32	1844.28	4.21	0.06	1127.628
17	19.41	19.41	29.37000096	26.64999962	19.09999996	sp|P40142|TKT_MOUSE	Transketolase OS=Mus musculus OX=10090 GN=Tkt PE=1 SV=1			0	95.42999864	ILATPPQEDAPSVDIANIR				-0.00399299	2019.059448	1010.537	2019.063721	1010.539124	2	10	1.1.1.1042.11	5.908683	1340.45	1016.43	5.92	0.06	563.6055
17	19.41	19.41	29.37000096	26.64999962	19.09999996	sp|P40142|TKT_MOUSE	Transketolase OS=Mus musculus OX=10090 GN=Tkt PE=1 SV=1			0	43.29999983	ILATPPQEDAPSVDIANIR				-0.000806698	2019.06311	674.0283	2019.063721	674.0285034	3	6	1.1.1.1051.5	6.019516	2164.89	170.21	5.92	0.05	363.1897
17	19.41	19.41	29.37000096	26.64999962	19.09999996	sp|P40142|TKT_MOUSE	Transketolase OS=Mus musculus OX=10090 GN=Tkt PE=1 SV=1			0	40.09000063	ISSDLDGHPVPK				0.0156047	1263.661621	422.2278	1263.645874	422.2225952	3	7	1.1.1.829.2	3.169233	452.42	439.61	3.17	0.04	609.1202
17	19.41	19.41	29.37000096	26.64999962	19.09999996	sp|P40142|TKT_MOUSE	Transketolase OS=Mus musculus OX=10090 GN=Tkt PE=1 SV=1			0	16.91000015	LAVSQVPR	Carbamidomethyl@N-term			-0.0037859	925.5307007	463.7726	925.5344849	463.7745361	2	6	1.1.1.883.7	3.86785	496.28	470.38	3.87	0.04	364.9333
17	19.41	19.41	29.37000096	26.64999962	19.09999996	sp|P40142|TKT_MOUSE	Transketolase OS=Mus musculus OX=10090 GN=Tkt PE=1 SV=1			0	99.00000095	LDNLVAIFDINR				-0.00568231	1401.756104	701.8853	1401.761597	701.8880615	2	11	1.1.1.1214.8	8.107017	428.57	394.53	8.1	0.06	315.9713
17	19.41	19.41	29.37000096	26.64999962	19.09999996	sp|P40142|TKT_MOUSE	Transketolase OS=Mus musculus OX=10090 GN=Tkt PE=1 SV=1			0	91.11999869	NSTFSELFK	Deamidated(N)@1			0.00345329	1072.51123	537.2629	1072.50769	537.2611084	2	8	1.1.1.1111.4	6.790617	1011.02	753.96	6.81	0.06	651.4467
17	19.41	19.41	29.37000096	26.64999962	19.09999996	sp|P40142|TKT_MOUSE	Transketolase OS=Mus musculus OX=10090 GN=Tkt PE=1 SV=1			0	23.63000065	SGKPAELLK				-6.12E-05	941.5544434	471.7845	941.5545654	471.7845764	2	7	1.1.1.821.6	3.070067	744.03	659.1	3.08	0.04	486.3073
17	19.41	19.41	29.37000096	26.64999962	19.09999996	sp|P40142|TKT_MOUSE	Transketolase OS=Mus musculus OX=10090 GN=Tkt PE=1 SV=1			0	99.00000095	VLDPFTIKPLDR				-0.00415639	1412.798706	471.9402	1412.802734	471.9415283	3	10	1.1.1.1071.2	6.273334	2713.88	2671.52	6.27	0.05	1543.978
18	19.12	19.18	43.63999963	43.34999919	36.98999882	sp|P10107|ANXA1_MOUSE	Annexin A1 OS=Mus musculus OX=10090 GN=Anxa1 PE=1 SV=2			2	99.00000095	AAYLQENGKPLDEVLR	Deamidated(N)@7			0.00671835	1815.943237	606.3217	1815.936646	606.319519	3	14	1.1.1.1001.7	5.378733	1448.42	1193.91	5.4	0.06	981.7255
18	19.12	19.18	43.63999963	43.34999919	36.98999882	sp|P10107|ANXA1_MOUSE	Annexin A1 OS=Mus musculus OX=10090 GN=Anxa1 PE=1 SV=2			2	99.00000095	DITSDTSGDFR				0.0174984	1212.543213	607.2789	1212.525879	607.2702026	2	12	1.1.1.892.10	3.985333	1359.65	736.82	4.01	0.06	593.6354
18	19.12	19.18	43.63999963	43.34999919	36.98999882	sp|P10107|ANXA1_MOUSE	Annexin A1 OS=Mus musculus OX=10090 GN=Anxa1 PE=1 SV=2			2	99.00000095	FLENQEQEYVQAVK				-0.00535779	1723.836426	862.9255	1723.841675	862.9281616	2	16	1.1.1.968.11	4.95825	1676.38	1593.69	4.96	0.04	845.8118
18	19.12	19.18	43.63999963	43.34999919	36.98999882	sp|P10107|ANXA1_MOUSE	Annexin A1 OS=Mus musculus OX=10090 GN=Anxa1 PE=1 SV=2			2	99.00000095	GLGTDEDTLIEILTTR				0.000899106	1745.90564	873.9601	1745.904663	873.9596558	2	18	1.1.1.1262.3	8.69715	1325.58	717.33	8.73	0.08	329.1739
18	19.12	19.18	43.63999963	43.34999919	36.98999882	sp|P10107|ANXA1_MOUSE	Annexin A1 OS=Mus musculus OX=10090 GN=Anxa1 PE=1 SV=2			2	99.00000095	GTDVNVFTTILTSR				-0.000382652	1522.798706	762.4066	1522.799072	762.4068604	2	18	1.1.1.1185.7	7.74555	1270.42	1231.8	7.74	0.05	680.2274
18	19.12	19.18	43.63999963	43.34999919	36.98999882	sp|P10107|ANXA1_MOUSE	Annexin A1 OS=Mus musculus OX=10090 GN=Anxa1 PE=1 SV=2			2	99.00000095	GVDEATIIDILTK				-0.000538288	1386.760132	694.3873	1386.76062	694.3875732	2	19	1.1.1.1218.6	8.159017	2495.35	1221.86	8.2	0.09	624.0954
18	19.12	19.18	43.63999963	43.34999919	36.98999882	sp|P10107|ANXA1_MOUSE	Annexin A1 OS=Mus musculus OX=10090 GN=Anxa1 PE=1 SV=2			2	99.00000095	TPAQFDADELR				-0.00171981	1261.592041	631.8033	1261.593872	631.8041992	2	13	1.1.1.940.8	4.595783	1770.57	1341.84	4.61	0.05	854.8557
18	19.12	19.18	43.63999963	43.34999919	36.98999882	sp|P10107|ANXA1_MOUSE	Annexin A1 OS=Mus musculus OX=10090 GN=Anxa1 PE=1 SV=2			1.229147911	97.299999	SEIDMNEIK	Oxidation(M)@5			0.0118886	1093.508057	547.7613	1093.496094	547.7553711	2	10	1.1.1.831.8	3.199733	1115.21	603.38	3.22	0.05	449.4983
18	19.12	19.18	43.63999963	43.34999919	36.98999882	sp|P10107|ANXA1_MOUSE	Annexin A1 OS=Mus musculus OX=10090 GN=Anxa1 PE=1 SV=2			1.017728686	95.95000148	ALTGHLEEVVLAMLK	Oxidation(M)@13			0.00422446	1638.905762	547.3092	1638.901489	547.3077393	3	9	1.1.1.1112.4	6.803617	517.83	394.48	6.79	0.05	404.0623
18	19.12	19.18	43.63999963	43.34999919	36.98999882	sp|P10107|ANXA1_MOUSE	Annexin A1 OS=Mus musculus OX=10090 GN=Anxa1 PE=1 SV=2			0.860120893	95.88000178	DITSDTSGDFRK			missed R-K@11	0.00709475	1340.627808	447.8832	1340.62085	447.8808899	3	8	1.1.1.841.7	3.327883	753.12	746.07	3.33	0.04	778.3617
18	19.12	19.18	43.63999963	43.34999919	36.98999882	sp|P10107|ANXA1_MOUSE	Annexin A1 OS=Mus musculus OX=10090 GN=Anxa1 PE=1 SV=2			0.847711623	92.44999886	ALYEAGER				0.0040053	907.4438477	454.7292	907.4399414	454.7272644	2	7	1.1.1.834.5	3.235883	655.83	468.73	3.22	0.04	456.4271
18	19.12	19.18	43.63999963	43.34999919	36.98999882	sp|P10107|ANXA1_MOUSE	Annexin A1 OS=Mus musculus OX=10090 GN=Anxa1 PE=1 SV=2			0.737548828	99.00000095	AMVSEFLK	Acetyl@N-term; Oxidation(M)@2	Acetyl@2	cleaved M-A@N-term	-0.000768103	981.4834595	491.749	981.4841309	491.7493286	2	11	1.1.1.1093.2	6.5583	1614.69	1404.19	6.57	0.08	583.2088
18	19.12	19.18	43.63999963	43.34999919	36.98999882	sp|P10107|ANXA1_MOUSE	Annexin A1 OS=Mus musculus OX=10090 GN=Anxa1 PE=1 SV=2			0.224753767	60.50000191	VFQNYGK				0.00295131	854.4317017	428.2231	854.4286499	428.2215881	2	7	1.1.1.823.4	3.0944	438.14	372.45	3.1	0.05	572.3996
18	19.12	19.18	43.63999963	43.34999919	36.98999882	sp|P10107|ANXA1_MOUSE	Annexin A1 OS=Mus musculus OX=10090 GN=Anxa1 PE=1 SV=2			0.170696214	54.80999947	ALDLELK				5.74E-05	800.4644775	401.2395	800.4643555	401.2394714	2	10	1.1.1.988.2	5.208083	2028.82	1774.12	5.22	0.04	1226.961
18	19.12	19.18	43.63999963	43.34999919	36.98999882	sp|P10107|ANXA1_MOUSE	Annexin A1 OS=Mus musculus OX=10090 GN=Anxa1 PE=1 SV=2			0.012780763	98.21000099	AQFDADELR			cleaved P-A@N-term	0.00337953	1063.496826	532.7557	1063.493408	532.7539673	2	9	1.1.1.921.6	4.352817	731.03	653.29	4.36	0.04	316.9706
18	19.12	19.18	43.63999963	43.34999919	36.98999882	sp|P10107|ANXA1_MOUSE	Annexin A1 OS=Mus musculus OX=10090 GN=Anxa1 PE=1 SV=2			0	99.00000095	AAYLQENGKPLDEVLR	Deamidated(N)@7			0.00671835	1815.943237	606.3217	1815.936646	606.319519	3	13	1.1.1.1003.7	5.4044	1448.42	1430.08	5.4	0.06	989.2705
18	19.12	19.18	43.63999963	43.34999919	36.98999882	sp|P10107|ANXA1_MOUSE	Annexin A1 OS=Mus musculus OX=10090 GN=Anxa1 PE=1 SV=2			0	74.37000275	ALTGHLEEVVLAMLK	Oxidation(M)@13			-0.013903	1638.887817	547.3032	1638.901489	547.3077393	3	9	1.1.1.1099.2	6.634967	360.19	333.9	6.64	0.06	437.5899
18	19.12	19.18	43.63999963	43.34999919	36.98999882	sp|P10107|ANXA1_MOUSE	Annexin A1 OS=Mus musculus OX=10090 GN=Anxa1 PE=1 SV=2			0	98.97000194	AMVSEFLK	Acetyl@N-term; Oxidation(M)@2	Acetyl@2	cleaved M-A@N-term	-0.000768103	981.4834595	491.749	981.4841309	491.7493286	2	11	1.1.1.1092.3	6.545983	1614.69	979.52	6.57	0.08	444.7073
18	19.12	19.18	43.63999963	43.34999919	36.98999882	sp|P10107|ANXA1_MOUSE	Annexin A1 OS=Mus musculus OX=10090 GN=Anxa1 PE=1 SV=2			0	95.20999789	AMVSEFLK	Acetyl@N-term	Acetyl@2	cleaved M-A@N-term	0.00372622	965.493103	483.7538	965.4891968	483.7518921	2	8	1.1.1.1245.2	8.503817	152.7	143.32	8.49	0.06	204.3075
18	19.12	19.18	43.63999963	43.34999919	36.98999882	sp|P10107|ANXA1_MOUSE	Annexin A1 OS=Mus musculus OX=10090 GN=Anxa1 PE=1 SV=2			0	71.27000093	DITSDTSGDFRK			missed R-K@11	0.00709475	1340.627808	447.8832	1340.62085	447.8808899	3	8	1.1.1.840.6	3.31405	753.12	621.29	3.33	0.04	712.156
18	19.12	19.18	43.63999963	43.34999919	36.98999882	sp|P10107|ANXA1_MOUSE	Annexin A1 OS=Mus musculus OX=10090 GN=Anxa1 PE=1 SV=2			0	99.00000095	FLENQEQEYVQAVK				-0.00535779	1723.836426	862.9255	1723.841675	862.9281616	2	18	1.1.1.969.11	4.970583	1676.38	1477.52	4.96	0.04	843.618
18	19.12	19.18	43.63999963	43.34999919	36.98999882	sp|P10107|ANXA1_MOUSE	Annexin A1 OS=Mus musculus OX=10090 GN=Anxa1 PE=1 SV=2			0	99.00000095	GLGTDEDTLIEILTTR				0.000899106	1745.90564	873.9601	1745.904663	873.9596558	2	16	1.1.1.1263.5	8.7118	1325.58	1070.64	8.73	0.08	503.1447
18	19.12	19.18	43.63999963	43.34999919	36.98999882	sp|P10107|ANXA1_MOUSE	Annexin A1 OS=Mus musculus OX=10090 GN=Anxa1 PE=1 SV=2			0	99.00000095	GTDVNVFTTILTSR				-0.000382652	1522.798706	762.4066	1522.799072	762.4068604	2	15	1.1.1.1186.7	7.758717	1270.42	1069.93	7.74	0.05	615.8206
18	19.12	19.18	43.63999963	43.34999919	36.98999882	sp|P10107|ANXA1_MOUSE	Annexin A1 OS=Mus musculus OX=10090 GN=Anxa1 PE=1 SV=2			0	97.40999937	GTDVNVFTTILTSR	Carbamidomethyl@N-term			0.0106671	1579.831299	790.9229	1579.820557	790.9175415	2	9	1.1.1.1183.8	7.72155	134	133.48	7.73	0.06	166.3996
18	19.12	19.18	43.63999963	43.34999919	36.98999882	sp|P10107|ANXA1_MOUSE	Annexin A1 OS=Mus musculus OX=10090 GN=Anxa1 PE=1 SV=2			0	99.00000095	GVDEATIIDILTK				-0.000538288	1386.760132	694.3873	1386.76062	694.3875732	2	11	1.1.1.1217.9	8.146017	2495.35	578.4	8.2	0.09	301.2811
18	19.12	19.18	43.63999963	43.34999919	36.98999882	sp|P10107|ANXA1_MOUSE	Annexin A1 OS=Mus musculus OX=10090 GN=Anxa1 PE=1 SV=2			0	56.25	GVDEATIIDILTK				-0.000538288	1386.760132	694.3873	1386.76062	694.3875732	2	8	1.1.1.1219.4	8.167517	2495.35	1668.46	8.2	0.09	474.4152
18	19.12	19.18	43.63999963	43.34999919	36.98999882	sp|P10107|ANXA1_MOUSE	Annexin A1 OS=Mus musculus OX=10090 GN=Anxa1 PE=1 SV=2			0	38.51999938	GVDEATIIDILTK				-0.000538288	1386.760132	694.3873	1386.76062	694.3875732	2	7	1.1.1.1226.6	8.25935	2495.35	1002.19	8.2	0.09	415.6046
18	19.12	19.18	43.63999963	43.34999919	36.98999882	sp|P10107|ANXA1_MOUSE	Annexin A1 OS=Mus musculus OX=10090 GN=Anxa1 PE=1 SV=2			0	26.30000114	GVDEATIIDILTK				-0.000538288	1386.760132	694.3873	1386.76062	694.3875732	2	6	1.1.1.1230.3	8.311167	2495.35	191.9	8.2	0.09	253.8433
18	19.12	19.18	43.63999963	43.34999919	36.98999882	sp|P10107|ANXA1_MOUSE	Annexin A1 OS=Mus musculus OX=10090 GN=Anxa1 PE=1 SV=2			0	99.00000095	TPAQFDADELR				-0.00171981	1261.592041	631.8033	1261.593872	631.8041992	2	14	1.1.1.941.7	4.60795	1770.57	1668.25	4.61	0.05	977.3779
19	17.7	17.7	32.24999905	24.24000055	22.73000032	sp|P10126|EF1A1_MOUSE	Elongation factor 1-alpha 1 OS=Mus musculus OX=10090 GN=Eef1a1 PE=1 SV=3			2	99.00000095	EHALLAYTLGVK				0.00208538	1313.736328	438.9194	1313.734375	438.9187317	3	13	1.1.1.1016.2	5.568883	1322.02	1166.39	5.55	0.04	1003.211
19	17.7	17.7	32.24999905	24.24000055	22.73000032	sp|P10126|EF1A1_MOUSE	Elongation factor 1-alpha 1 OS=Mus musculus OX=10090 GN=Eef1a1 PE=1 SV=3			2	99.00000095	IGGIGTVPVGR				-0.000128275	1024.602905	513.3087	1024.602905	513.3087158	2	16	1.1.1.948.6	4.696617	11064.32	10690.55	4.7	0.05	5526.778
19	17.7	17.7	32.24999905	24.24000055	22.73000032	sp|P10126|EF1A1_MOUSE	Elongation factor 1-alpha 1 OS=Mus musculus OX=10090 GN=Eef1a1 PE=1 SV=3			2	99.00000095	LPLQDVYK				-0.0015767	974.5420532	488.2783	974.5437012	488.2791138	2	12	1.1.1.966.4	4.926434	10632.49	8187.06	4.95	0.05	3882.933
19	17.7	17.7	32.24999905	24.24000055	22.73000032	sp|P10126|EF1A1_MOUSE	Elongation factor 1-alpha 1 OS=Mus musculus OX=10090 GN=Eef1a1 PE=1 SV=3			2	99.00000095	MDSTEPPYSQK	Oxidation(M)@1			0.00540049	1297.555054	649.7848	1297.549683	649.7821045	2	10	1.1.1.800.9	2.802933	604.27	542.1	2.79	0.05	356.8439
19	17.7	17.7	32.24999905	24.24000055	22.73000032	sp|P10126|EF1A1_MOUSE	Elongation factor 1-alpha 1 OS=Mus musculus OX=10090 GN=Eef1a1 PE=1 SV=3			2	99.00000095	QLIVGVNK	Gln->pyro-Glu@N-term			0.000605775	852.5074463	427.261	852.506897	427.2607422	2	11	1.1.1.1041.2	5.888183	2135.58	2019.73	5.88	0.04	1220.216
19	17.7	17.7	32.24999905	24.24000055	22.73000032	sp|P10126|EF1A1_MOUSE	Elongation factor 1-alpha 1 OS=Mus musculus OX=10090 GN=Eef1a1 PE=1 SV=3			2	99.00000095	STTTGHLIYK				-6.07E-05	1119.592529	560.8035	1119.592407	560.8034668	2	12	1.1.1.826.6	3.134567	1354.13	1222.93	3.14	0.04	639.5546
19	17.7	17.7	32.24999905	24.24000055	22.73000032	sp|P10126|EF1A1_MOUSE	Elongation factor 1-alpha 1 OS=Mus musculus OX=10090 GN=Eef1a1 PE=1 SV=3			2	99.00000095	VETGVLKPGMVVTFAPVNVTTEVK	Oxidation(M)@10			0.00553471	2530.377441	844.4664	2530.371582	844.4644775	3	17	1.1.1.1062.9	6.163167	4919.58	1653.85	6.21	0.05	1062.893
19	17.7	17.7	32.24999905	24.24000055	22.73000032	sp|P10126|EF1A1_MOUSE	Elongation factor 1-alpha 1 OS=Mus musculus OX=10090 GN=Eef1a1 PE=1 SV=3			2	99.00000095	YYVTIIDAPGHR				0.00415808	1403.724121	468.9153	1403.719727	468.9138489	3	14	1.1.1.974.4	5.029433	1808.56	1770.59	5.04	0.05	1894.315
19	17.7	17.7	32.24999905	24.24000055	22.73000032	sp|P10126|EF1A1_MOUSE	Elongation factor 1-alpha 1 OS=Mus musculus OX=10090 GN=Eef1a1 PE=1 SV=3			0.978810608	97.11999893	QTVAVGVIK	Gln->pyro-Glu@N-term			0.00197997	896.5350952	449.2748	896.5331421	449.2738342	2	13	1.1.1.1008.3	5.465717	2389.3	1646.69	5.49	0.05	1347.281
19	17.7	17.7	32.24999905	24.24000055	22.73000032	sp|P10126|EF1A1_MOUSE	Elongation factor 1-alpha 1 OS=Mus musculus OX=10090 GN=Eef1a1 PE=1 SV=3			0.567030668	87.51000166	YAWVLDK				0.00117985	893.4658813	447.7402	893.4647217	447.739624	2	7	1.1.1.1012.2	5.517217	485.14	425.51	5.53	0.06	446.7837
19	17.7	17.7	32.24999905	24.24000055	22.73000032	sp|P10126|EF1A1_MOUSE	Elongation factor 1-alpha 1 OS=Mus musculus OX=10090 GN=Eef1a1 PE=1 SV=3			0.080921918	40.4399991	RYEEIVK			missed R-Y@1	-0.00352141	935.5040894	468.7593	935.5076294	468.7610779	2	7	1.1.1.805.8	2.866083	744.89	679.12	2.87	0.04	692.4193
19	17.7	17.7	32.24999905	24.24000055	22.73000032	sp|P10126|EF1A1_MOUSE	Elongation factor 1-alpha 1 OS=Mus musculus OX=10090 GN=Eef1a1 PE=1 SV=3			0.071092322	39.73999918	EVSTYIK				-0.00243393	838.4412842	420.2279	838.4436646	420.2290955	2	6	1.1.1.860.2	3.570033	983.43	910.88	3.57	0.05	810.8052
19	17.7	17.7	32.24999905	24.24000055	22.73000032	sp|P10126|EF1A1_MOUSE	Elongation factor 1-alpha 1 OS=Mus musculus OX=10090 GN=Eef1a1 PE=1 SV=3			0.004803699	99.00000095	YVTIIDAPGHR			cleaved Y-Y@N-term	0.0210777	1240.67749	621.346	1240.656372	621.3355103	2	11	1.1.1.925.7	4.404133	445.87	326.94	4.42	0.04	542.5196
19	17.7	17.7	32.24999905	24.24000055	22.73000032	sp|P10126|EF1A1_MOUSE	Elongation factor 1-alpha 1 OS=Mus musculus OX=10090 GN=Eef1a1 PE=1 SV=3			0.000869447	78.40999961	EHALLAY			cleaved Y-T@C-term	-0.000154085	815.4176636	408.7161	815.4177246	408.716156	2	7	1.1.1.974.2	5.027767	1151.95	932.67	5.05	0.05	949.7969
19	17.7	17.7	32.24999905	24.24000055	22.73000032	sp|P10126|EF1A1_MOUSE	Elongation factor 1-alpha 1 OS=Mus musculus OX=10090 GN=Eef1a1 PE=1 SV=3			0.000869447	75.81999898	GGIGTVPVGR			cleaved I-G@N-term	0.00107183	911.5198975	456.7672	911.5188599	456.7667236	2	8	1.1.1.893.5	3.994	757.17	626.23	4	0.05	641.8032
19	17.7	17.7	32.24999905	24.24000055	22.73000032	sp|P10126|EF1A1_MOUSE	Elongation factor 1-alpha 1 OS=Mus musculus OX=10090 GN=Eef1a1 PE=1 SV=3			0	99.00000095	EHALLAYTLGVK				-0.00226134	1313.732056	657.8733	1313.734375	657.8744507	2	13	1.1.1.1014.8	5.54855	864.03	796.79	5.55	0.04	733.3918
19	17.7	17.7	32.24999905	24.24000055	22.73000032	sp|P10126|EF1A1_MOUSE	Elongation factor 1-alpha 1 OS=Mus musculus OX=10090 GN=Eef1a1 PE=1 SV=3			0	38.71000111	EVSTYIK				-0.00243393	838.4412842	420.2279	838.4436646	420.2290955	2	6	1.1.1.859.3	3.557367	983.43	904.35	3.57	0.05	1029.843
19	17.7	17.7	32.24999905	24.24000055	22.73000032	sp|P10126|EF1A1_MOUSE	Elongation factor 1-alpha 1 OS=Mus musculus OX=10090 GN=Eef1a1 PE=1 SV=3			0	99.00000095	IGGIGTVPVGR				-0.000128275	1024.602905	513.3087	1024.602905	513.3087158	2	15	1.1.1.947.6	4.683617	11064.32	8685.03	4.7	0.05	5133.046
19	17.7	17.7	32.24999905	24.24000055	22.73000032	sp|P10126|EF1A1_MOUSE	Elongation factor 1-alpha 1 OS=Mus musculus OX=10090 GN=Eef1a1 PE=1 SV=3			0	99.00000095	IGGIGTVPVGR	Carbamidomethyl@N-term			-0.000633695	1081.623901	541.8192	1081.62439	541.819458	2	15	1.1.1.949.7	4.710617	2385.26	1792.48	4.73	0.05	1252.244
19	17.7	17.7	32.24999905	24.24000055	22.73000032	sp|P10126|EF1A1_MOUSE	Elongation factor 1-alpha 1 OS=Mus musculus OX=10090 GN=Eef1a1 PE=1 SV=3			0	99.00000095	IGGIGTVPVGR	Carbamidomethyl@N-term			-0.000633695	1081.623901	541.8192	1081.62439	541.819458	2	14	1.1.1.950.8	4.724783	2385.26	2295.29	4.73	0.05	1519.316
19	17.7	17.7	32.24999905	24.24000055	22.73000032	sp|P10126|EF1A1_MOUSE	Elongation factor 1-alpha 1 OS=Mus musculus OX=10090 GN=Eef1a1 PE=1 SV=3			0	99.00000095	LPLQDVYK				-0.0015767	974.5420532	488.2783	974.5437012	488.2791138	2	10	1.1.1.965.5	4.914267	10632.49	4640.37	4.95	0.05	1827.859
19	17.7	17.7	32.24999905	24.24000055	22.73000032	sp|P10126|EF1A1_MOUSE	Elongation factor 1-alpha 1 OS=Mus musculus OX=10090 GN=Eef1a1 PE=1 SV=3			0	28.52999866	LPLQDVYK	Carbamidomethyl@N-term			-0.000314386	1031.564819	516.7897	1031.565186	516.789856	2	6	1.1.1.961.3	4.8616	1069.11	895.58	4.9	0.08	467.5698
19	17.7	17.7	32.24999905	24.24000055	22.73000032	sp|P10126|EF1A1_MOUSE	Elongation factor 1-alpha 1 OS=Mus musculus OX=10090 GN=Eef1a1 PE=1 SV=3			0	97.25999832	MDSTEPPYSQK	Oxidation(M)@1			0.00540049	1297.555054	649.7848	1297.549683	649.7821045	2	9	1.1.1.799.11	2.79175	604.27	591.42	2.79	0.05	535.1131
19	17.7	17.7	32.24999905	24.24000055	22.73000032	sp|P10126|EF1A1_MOUSE	Elongation factor 1-alpha 1 OS=Mus musculus OX=10090 GN=Eef1a1 PE=1 SV=3			0	99.00000095	QLIVGVNK	Gln->pyro-Glu@N-term			0.000605775	852.5074463	427.261	852.506897	427.2607422	2	11	1.1.1.1040.2	5.8757	2135.58	2132.14	5.88	0.04	1348.88
19	17.7	17.7	32.24999905	24.24000055	22.73000032	sp|P10126|EF1A1_MOUSE	Elongation factor 1-alpha 1 OS=Mus musculus OX=10090 GN=Eef1a1 PE=1 SV=3			0	96.89999819	QTVAVGVIK	Gln->pyro-Glu@N-term			0.00197997	896.5350952	449.2748	896.5331421	449.2738342	2	13	1.1.1.1009.3	5.4794	2389.3	2273	5.49	0.05	2153.991
19	17.7	17.7	32.24999905	24.24000055	22.73000032	sp|P10126|EF1A1_MOUSE	Elongation factor 1-alpha 1 OS=Mus musculus OX=10090 GN=Eef1a1 PE=1 SV=3			0	35.35999954	RYEEIVK			missed R-Y@1	-0.00352141	935.5040894	468.7593	935.5076294	468.7610779	2	7	1.1.1.806.6	2.877417	744.89	727.17	2.87	0.04	779.5609
19	17.7	17.7	32.24999905	24.24000055	22.73000032	sp|P10126|EF1A1_MOUSE	Elongation factor 1-alpha 1 OS=Mus musculus OX=10090 GN=Eef1a1 PE=1 SV=3			0	28.52999866	SVEMHHEALSEALPGDNVGFNVK	Oxidation(M)@4; GlycerylPE(E)@11	GlycerylPE(E)@301		-0.00562561	2692.214844	898.4122	2692.220459	898.4140625	3	10	1.1.1.979.11	5.099583	1441.44	1369.19	5.11	0.05	1017.218
19	17.7	17.7	32.24999905	24.24000055	22.73000032	sp|P10126|EF1A1_MOUSE	Elongation factor 1-alpha 1 OS=Mus musculus OX=10090 GN=Eef1a1 PE=1 SV=3			0	99.00000095	VETGVLKPGMVVTFAPVNVTTEVK	Oxidation(P)@8	Oxidation(P)@274		0.00553471	2530.377441	844.4664	2530.371582	844.4644775	3	18	1.1.1.1063.11	6.178	4919.58	3303.93	6.21	0.05	1863.135
19	17.7	17.7	32.24999905	24.24000055	22.73000032	sp|P10126|EF1A1_MOUSE	Elongation factor 1-alpha 1 OS=Mus musculus OX=10090 GN=Eef1a1 PE=1 SV=3			0	26.30000114	VETGVLKPGMVVTFAPVNVTTEVK	Oxidation(M)@10			0.00553471	2530.377441	844.4664	2530.371582	844.4644775	3	17	1.1.1.1063.11	6.178	4919.58	3303.93	6.21	0.05	1863.135
19	17.7	17.7	32.24999905	24.24000055	22.73000032	sp|P10126|EF1A1_MOUSE	Elongation factor 1-alpha 1 OS=Mus musculus OX=10090 GN=Eef1a1 PE=1 SV=3			0	97.99000025	YVTIIDAPGHR			cleaved Y-Y@N-term	0.00167096	1240.658081	414.56	1240.656372	414.5594177	3	9	1.1.1.924.2	4.3868	1219.31	940.81	4.4	0.04	1191.435
19	17.7	17.7	32.24999905	24.24000055	22.73000032	sp|P10126|EF1A1_MOUSE	Elongation factor 1-alpha 1 OS=Mus musculus OX=10090 GN=Eef1a1 PE=1 SV=3			0	99.00000095	YYVTIIDAPGHR				0.00415808	1403.724121	468.9153	1403.719727	468.9138489	3	13	1.1.1.973.2	5.015083	1808.56	1161.4	5.04	0.05	1112.638
20	17.36	17.45	42.69999862	42.69999862	27.82000005	sp|P05063|ALDOC_MOUSE	Fructose-bisphosphate aldolase C OS=Mus musculus OX=10090 GN=Aldoc PE=1 SV=4			2	99.00000095	ALQASALNAWR				-0.000815584	1199.640259	600.8274	1199.641113	600.8278198	2	16	1.1.1.1004.3	5.414233	1623.74	862.04	5.44	0.05	754.4777
20	17.36	17.45	42.69999862	42.69999862	27.82000005	sp|P05063|ALDOC_MOUSE	Fructose-bisphosphate aldolase C OS=Mus musculus OX=10090 GN=Aldoc PE=1 SV=4			2	99.00000095	DNAGAATEEFIK				-0.000898737	1264.592651	633.3036	1264.593506	633.3040771	2	10	1.1.1.942.6	4.61995	1570.54	1522.84	4.63	0.05	1027.495
20	17.36	17.45	42.69999862	42.69999862	27.82000005	sp|P05063|ALDOC_MOUSE	Fructose-bisphosphate aldolase C OS=Mus musculus OX=10090 GN=Aldoc PE=1 SV=4			2	99.00000095	GILAADESVGSMAK	Oxidation(M)@12			-0.00205356	1363.66333	682.8389	1363.665283	682.8399658	2	19	1.1.1.912.9	4.24115	2275.62	2148.6	4.24	0.04	1580.275
20	17.36	17.45	42.69999862	42.69999862	27.82000005	sp|P05063|ALDOC_MOUSE	Fructose-bisphosphate aldolase C OS=Mus musculus OX=10090 GN=Aldoc PE=1 SV=4			2	99.00000095	QVLFSADDR	Gln->pyro-Glu@N-term			0.000559531	1032.488037	517.2513	1032.487671	517.2510986	2	10	1.1.1.1066.2	6.208833	1434.65	1396.11	6.22	0.05	818.1851
20	17.36	17.45	42.69999862	42.69999862	27.82000005	sp|P05063|ALDOC_MOUSE	Fructose-bisphosphate aldolase C OS=Mus musculus OX=10090 GN=Aldoc PE=1 SV=4			2	99.00000095	TPSALAILENANVLAR				-0.000659467	1651.925049	826.9698	1651.925659	826.9701538	2	17	1.1.1.1209.6	8.0407	1101.69	921.99	8.06	0.05	524.7815
20	17.36	17.45	42.69999862	42.69999862	27.82000005	sp|P05063|ALDOC_MOUSE	Fructose-bisphosphate aldolase C OS=Mus musculus OX=10090 GN=Aldoc PE=1 SV=4			2	99.00000095	YSPEEIAMATVTALR	Oxidation(M)@8			-0.000478613	1666.82312	834.4188	1666.823608	834.4190674	2	15	1.1.1.1133.3	7.076433	509.65	321.6	7.16	0.12	201.8591
20	17.36	17.45	42.69999862	42.69999862	27.82000005	sp|P05063|ALDOC_MOUSE	Fructose-bisphosphate aldolase C OS=Mus musculus OX=10090 GN=Aldoc PE=1 SV=4			1.481486201	98.60000014	GVVPLAGTDGETTTQGLDGLLER				-0.00711234	2298.16333	767.0617	2298.17041	767.0640259	3	11	1.1.1.1119.10	6.898783	584.64	489.18	6.93	0.08	478.6124
20	17.36	17.45	42.69999862	42.69999862	27.82000005	sp|P05063|ALDOC_MOUSE	Fructose-bisphosphate aldolase C OS=Mus musculus OX=10090 GN=Aldoc PE=1 SV=4			1.214670181	97.65999913	DNAGAATEEFIKR			missed K-R@12	0.00412182	1420.698608	474.5735	1420.694702	474.5721741	3	9	1.1.1.902.5	4.109334	760.29	596.67	4.09	0.04	719.701
20	17.36	17.45	42.69999862	42.69999862	27.82000005	sp|P05063|ALDOC_MOUSE	Fructose-bisphosphate aldolase C OS=Mus musculus OX=10090 GN=Aldoc PE=1 SV=4			0.709965408	89.88000154	LSQIGVENTEENRR			missed R-R@13	-0.00366352	1643.819214	548.947	1643.822754	548.9481812	3	8	1.1.1.834.8	3.238383	902.28	851.99	3.24	0.04	909.324
20	17.36	17.45	42.69999862	42.69999862	27.82000005	sp|P05063|ALDOC_MOUSE	Fructose-bisphosphate aldolase C OS=Mus musculus OX=10090 GN=Aldoc PE=1 SV=4			0.486782432	86.54000163	ELSDIALR				0.000785934	915.5032959	458.7589	915.5025635	458.7585449	2	8	1.1.1.956.3	4.79695	3502.98	3379.59	4.79	0.04	2171.729
20	17.36	17.45	42.69999862	42.69999862	27.82000005	sp|P05063|ALDOC_MOUSE	Fructose-bisphosphate aldolase C OS=Mus musculus OX=10090 GN=Aldoc PE=1 SV=4			0.349692464	77.13999748	PHSYPALSAEQK			cleaved M-P@N-term	0.000716479	1326.657349	443.2264	1326.65686	443.2262268	3	7	1.1.1.831.3	3.195567	674.86	584.73	3.21	0.06	689.0215
20	17.36	17.45	42.69999862	42.69999862	27.82000005	sp|P05063|ALDOC_MOUSE	Fructose-bisphosphate aldolase C OS=Mus musculus OX=10090 GN=Aldoc PE=1 SV=4			0.333482027	71.27000093	LSQIGVENTEENR				0.017795101	1487.739502	744.877	1487.721558	744.868103	2	6	1.1.1.871.11	3.71785	22.21555	22.21555			192.1542
20	17.36	17.45	42.69999862	42.69999862	27.82000005	sp|P05063|ALDOC_MOUSE	Fructose-bisphosphate aldolase C OS=Mus musculus OX=10090 GN=Aldoc PE=1 SV=4			0.303643644	90.64999819	AEMNGLAAQGR	Oxidation(M)@3; Deamidated(N)@4			-0.00197752	1133.511719	567.7631	1133.51355	567.7640381	2	8	1.1.1.794.6	2.723933	700.35	598.53	2.71	0.08	389.2674
20	17.36	17.45	42.69999862	42.69999862	27.82000005	sp|P05063|ALDOC_MOUSE	Fructose-bisphosphate aldolase C OS=Mus musculus OX=10090 GN=Aldoc PE=1 SV=4			0.294136286	99.00000095	SALAILENANVLAR			cleaved P-S@N-term	0.00161186	1453.826904	727.9207	1453.825317	727.9199219	2	17	1.1.1.1145.7	7.230583	16.57601	16.57601			300.2318
20	17.36	17.45	42.69999862	42.69999862	27.82000005	sp|P05063|ALDOC_MOUSE	Fructose-bisphosphate aldolase C OS=Mus musculus OX=10090 GN=Aldoc PE=1 SV=4			0.189095706	89.32999969	DDNGVPFVR	Deamidated(N)@3			0.000276348	1018.47229	510.2434	1018.471985	510.2432556	2	9	1.1.1.966.7	4.928933	1273.29	1209.14	4.94	0.08	1935.387
20	17.36	17.45	42.69999862	42.69999862	27.82000005	sp|P05063|ALDOC_MOUSE	Fructose-bisphosphate aldolase C OS=Mus musculus OX=10090 GN=Aldoc PE=1 SV=4			0	99.00000095	ALQASALNAWR				-0.000815584	1199.640259	600.8274	1199.641113	600.8278198	2	15	1.1.1.1005.3	5.426733	1623.74	1343.07	5.44	0.05	1130.576
20	17.36	17.45	42.69999862	42.69999862	27.82000005	sp|P05063|ALDOC_MOUSE	Fructose-bisphosphate aldolase C OS=Mus musculus OX=10090 GN=Aldoc PE=1 SV=4			0	87.69000173	DDNGVPFVR	Deamidated(N)@3			0.000276348	1018.47229	510.2434	1018.471985	510.2432556	2	8	1.1.1.967.4	4.939767	1273.29	1243.67	4.94	0.08	1556.291
20	17.36	17.45	42.69999862	42.69999862	27.82000005	sp|P05063|ALDOC_MOUSE	Fructose-bisphosphate aldolase C OS=Mus musculus OX=10090 GN=Aldoc PE=1 SV=4			0	81.23000264	ELSDIALR				0.000785934	915.5032959	458.7589	915.5025635	458.7585449	2	8	1.1.1.955.3	4.784266	3502.98	2986.95	4.79	0.04	2186.657
20	17.36	17.45	42.69999862	42.69999862	27.82000005	sp|P05063|ALDOC_MOUSE	Fructose-bisphosphate aldolase C OS=Mus musculus OX=10090 GN=Aldoc PE=1 SV=4			0	99.00000095	GILAADESVGSMAK	Oxidation(M)@12			-0.00205356	1363.66333	682.8389	1363.665283	682.8399658	2	21	1.1.1.911.9	4.228483	2275.62	1698.16	4.24	0.04	1362.92
20	17.36	17.45	42.69999862	42.69999862	27.82000005	sp|P05063|ALDOC_MOUSE	Fructose-bisphosphate aldolase C OS=Mus musculus OX=10090 GN=Aldoc PE=1 SV=4			0	50.09999871	GILAADESVGSMAK				-0.00200447	1347.668457	674.8415	1347.67041	674.8424683	2	7	1.1.1.967.8	4.9431	669.54	475.29	4.92	0.05	477.5631
20	17.36	17.45	42.69999862	42.69999862	27.82000005	sp|P05063|ALDOC_MOUSE	Fructose-bisphosphate aldolase C OS=Mus musculus OX=10090 GN=Aldoc PE=1 SV=4			0	97.79000282	GVVPLAGTDGETTTQGLDGLLER				-0.00711234	2298.16333	767.0617	2298.17041	767.0640259	3	11	1.1.1.1120.11	6.913116	584.64	518.77	6.93	0.08	567.8027
20	17.36	17.45	42.69999862	42.69999862	27.82000005	sp|P05063|ALDOC_MOUSE	Fructose-bisphosphate aldolase C OS=Mus musculus OX=10090 GN=Aldoc PE=1 SV=4			0	97.57000208	GVVPLAGTDGETTTQGLDGLLER				0.00222605	2298.172607	767.0648	2298.17041	767.0640259	3	11	1.1.1.1076.9	6.344983	858.41	840.19	6.35	0.08	823.8312
20	17.36	17.45	42.69999862	42.69999862	27.82000005	sp|P05063|ALDOC_MOUSE	Fructose-bisphosphate aldolase C OS=Mus musculus OX=10090 GN=Aldoc PE=1 SV=4			0	28.61000001	GVVPLAGTDGETTTQGLDGLLER				0.00222605	2298.172607	767.0648	2298.17041	767.0640259	3	7	1.1.1.1077.8	6.35665	858.41	766.11	6.35	0.08	772.4157
20	17.36	17.45	42.69999862	42.69999862	27.82000005	sp|P05063|ALDOC_MOUSE	Fructose-bisphosphate aldolase C OS=Mus musculus OX=10090 GN=Aldoc PE=1 SV=4			0	99.00000095	QVLFSADDR	Gln->pyro-Glu@N-term			0.000559531	1032.488037	517.2513	1032.487671	517.2510986	2	10	1.1.1.1065.2	6.196333	1434.65	1106.73	6.22	0.05	742.9354
20	17.36	17.45	42.69999862	42.69999862	27.82000005	sp|P05063|ALDOC_MOUSE	Fructose-bisphosphate aldolase C OS=Mus musculus OX=10090 GN=Aldoc PE=1 SV=4			0	99.00000095	SALAILENANVLAR			cleaved P-S@N-term	-0.00937447	1453.815918	727.9152	1453.825317	727.9199219	2	11	1.1.1.1144.6	7.21725	16.42442	16.42442			249.8656
20	17.36	17.45	42.69999862	42.69999862	27.82000005	sp|P05063|ALDOC_MOUSE	Fructose-bisphosphate aldolase C OS=Mus musculus OX=10090 GN=Aldoc PE=1 SV=4			0	99.00000095	TPSALAILENANVLAR				-0.000659467	1651.925049	826.9698	1651.925659	826.9701538	2	13	1.1.1.1208.6	8.028033	1101.69	622.2	8.06	0.05	385.2249
20	17.36	17.45	42.69999862	42.69999862	27.82000005	sp|P05063|ALDOC_MOUSE	Fructose-bisphosphate aldolase C OS=Mus musculus OX=10090 GN=Aldoc PE=1 SV=4			0	98.76000285	TPSALAILENANVLAR	Deamidated(N)@10			-0.00261858	1652.907104	827.4608	1652.90979	827.4621582	2	9	1.1.1.1159.9	7.413233	231.19	184.94	7.44	0.06	199.4993
20	17.36	17.45	42.69999862	42.69999862	27.82000005	sp|P05063|ALDOC_MOUSE	Fructose-bisphosphate aldolase C OS=Mus musculus OX=10090 GN=Aldoc PE=1 SV=4			0	97.79000282	TPSALAILENANVLAR	Deamidated(N)@10			-0.00261858	1652.907104	827.4608	1652.90979	827.4621582	2	9	1.1.1.1160.9	7.426067	231.19	215.28	7.44	0.06	220.4852
20	17.36	17.45	42.69999862	42.69999862	27.82000005	sp|P05063|ALDOC_MOUSE	Fructose-bisphosphate aldolase C OS=Mus musculus OX=10090 GN=Aldoc PE=1 SV=4			0	99.00000095	YSPEEIAMATVTALR	Oxidation(M)@8			-0.000478613	1666.82312	834.4188	1666.823608	834.4190674	2	14	1.1.1.1138.5	7.140433	509.65	461.29	7.16	0.12	294.3662
20	17.36	17.45	42.69999862	42.69999862	27.82000005	sp|P05063|ALDOC_MOUSE	Fructose-bisphosphate aldolase C OS=Mus musculus OX=10090 GN=Aldoc PE=1 SV=4			0	92.64000058	YSPEEIAMATVTALR	Oxidation(M)@8			-0.000478613	1666.82312	834.4188	1666.823608	834.4190674	2	9	1.1.1.1141.11	7.182416	509.65	420.84	7.16	0.12	276.098
21	16.71	16.85	37.52999902	35.51000059	26.06999874	sp|Q61598|GDIB_MOUSE	Rab GDP dissociation inhibitor beta OS=Mus musculus OX=10090 GN=Gdi2 PE=1 SV=1			2	99.00000095	DLGTDSQIFISR				-0.00212177	1350.675903	676.3452	1350.677979	676.3462524	2	18	1.1.1.1024.8	5.6767	2041.57	1982.53	5.68	0.05	963.7376
21	16.71	16.85	37.52999902	35.51000059	26.06999874	sp|Q61598|GDIB_MOUSE	Rab GDP dissociation inhibitor beta OS=Mus musculus OX=10090 GN=Gdi2 PE=1 SV=1			2	99.00000095	DWNVDLIPK				-0.000847321	1098.570313	550.2924	1098.570923	550.2927856	2	12	1.1.1.1092.4	6.546817	1032.82	682.51	6.57	0.06	526.6688
21	16.71	16.85	37.52999902	35.51000059	26.06999874	sp|Q61598|GDIB_MOUSE	Rab GDP dissociation inhibitor beta OS=Mus musculus OX=10090 GN=Gdi2 PE=1 SV=1			2	99.00000095	EIRPALELLEPIEQK				0.000955921	1776.999634	593.3405	1776.998535	593.3401489	3	13	1.1.1.1090.4	6.52115	1758.81	989.32	6.54	0.06	881.9424
21	16.71	16.85	37.52999902	35.51000059	26.06999874	sp|Q61598|GDIB_MOUSE	Rab GDP dissociation inhibitor beta OS=Mus musculus OX=10090 GN=Gdi2 PE=1 SV=1			2	99.00000095	MLLFTEVTR	Oxidation(M)@1			-0.00167055	1124.588501	563.3015	1124.589966	563.3022461	2	10	1.1.1.1039.3	5.863533	754.07	733.9	5.86	0.08	617.1696
21	16.71	16.85	37.52999902	35.51000059	26.06999874	sp|Q61598|GDIB_MOUSE	Rab GDP dissociation inhibitor beta OS=Mus musculus OX=10090 GN=Gdi2 PE=1 SV=1			2	99.00000095	SPYLYPLYGLGELPQGFAR				0.00914373	2140.108643	714.3768	2140.099365	714.3737183	3	14	1.1.1.1248.3	8.543484	288.89	268.54	8.54	0.06	250.5455
21	16.71	16.85	37.52999902	35.51000059	26.06999874	sp|Q61598|GDIB_MOUSE	Rab GDP dissociation inhibitor beta OS=Mus musculus OX=10090 GN=Gdi2 PE=1 SV=1			2	99.00000095	VPSTEAEALASSLMGLFEK	Oxidation(M)@14			-0.00312832	1994.983765	666.0019	1994.987061	666.0029907	3	16	1.1.1.1269.3	8.771133	366.39	233.81	8.8	0.06	247.4097
21	16.71	16.85	37.52999902	35.51000059	26.06999874	sp|Q61598|GDIB_MOUSE	Rab GDP dissociation inhibitor beta OS=Mus musculus OX=10090 GN=Gdi2 PE=1 SV=1			1.327902198	98.62999916	YIAIVSTTVETK				-0.00766952	1323.720825	662.8677	1323.728638	662.871582	2	10	1.1.1.987.6	5.19825	530.54	528.74	5.19	0.06	718.0021
21	16.71	16.85	37.52999902	35.51000059	26.06999874	sp|Q61598|GDIB_MOUSE	Rab GDP dissociation inhibitor beta OS=Mus musculus OX=10090 GN=Gdi2 PE=1 SV=1			1.292429805	99.00000095	FLMANGQLVK	Oxidation(M)@3; Deamidated(N)@5			0.00273798	1136.592651	569.3036	1136.589966	569.3022461	2	11	1.1.1.955.6	4.786767	1164.79	1030.01	4.79	0.05	753.1902
21	16.71	16.85	37.52999902	35.51000059	26.06999874	sp|Q61598|GDIB_MOUSE	Rab GDP dissociation inhibitor beta OS=Mus musculus OX=10090 GN=Gdi2 PE=1 SV=1			0.838632047	99.00000095	FVSISDLFVPK	Carbamidomethyl@N-term			-0.00231719	1307.710327	654.8624	1307.712524	654.8635254	2	15	1.1.1.1241.2	8.458167	342.36	308.65	8.47	0.05	226.9607
21	16.71	16.85	37.52999902	35.51000059	26.06999874	sp|Q61598|GDIB_MOUSE	Rab GDP dissociation inhibitor beta OS=Mus musculus OX=10090 GN=Gdi2 PE=1 SV=1			0.504455626	98.93000126	PALELLEPIEQK			cleaved R-P@N-term	-0.00985952	1378.761108	690.3878	1378.770752	690.3926392	2	11	1.1.1.1096.4	6.597967	282.17	276.66	6.59	0.06	318.0699
21	16.71	16.85	37.52999902	35.51000059	26.06999874	sp|Q61598|GDIB_MOUSE	Rab GDP dissociation inhibitor beta OS=Mus musculus OX=10090 GN=Gdi2 PE=1 SV=1			0.388276726	80.08999825	VIEGSFVYK				-0.00162845	1040.552734	521.2836	1040.554199	521.2844238	2	7	1.1.1.954.5	4.7731	1037.96	815.39	4.79	0.05	619.8179
21	16.71	16.85	37.52999902	35.51000059	26.06999874	sp|Q61598|GDIB_MOUSE	Rab GDP dissociation inhibitor beta OS=Mus musculus OX=10090 GN=Gdi2 PE=1 SV=1			0.192464992	61.1899972	TFEGVDPK				0.00113286	891.4348755	446.7247	891.4337769	446.7241821	2	6	1.1.1.857.4	3.532867	706.68	587.24	3.54	0.04	477.663
21	16.71	16.85	37.52999902	35.51000059	26.06999874	sp|Q61598|GDIB_MOUSE	Rab GDP dissociation inhibitor beta OS=Mus musculus OX=10090 GN=Gdi2 PE=1 SV=1			0.139063373	51.23000145	VLHMDQNPYYGGESASITPLEDLYK	Oxidation(M)@4			0.00110783	2855.333496	952.7851	2855.332275	952.784729	3	7	1.1.1.1069.11	6.255167	672.47	629.09	6.26	0.04	528.9787
21	16.71	16.85	37.52999902	35.51000059	26.06999874	sp|Q61598|GDIB_MOUSE	Rab GDP dissociation inhibitor beta OS=Mus musculus OX=10090 GN=Gdi2 PE=1 SV=1			0.005243066	86.05999947	VSISDLFVPK			cleaved F-V@N-term	-0.00225384	1103.620483	552.8175	1103.622681	552.8186035	2	7	1.1.1.1130.2	7.033767	596.84	471.92	7.05	0.06	237.1645
21	16.71	16.85	37.52999902	35.51000059	26.06999874	sp|Q61598|GDIB_MOUSE	Rab GDP dissociation inhibitor beta OS=Mus musculus OX=10090 GN=Gdi2 PE=1 SV=1			0	95.42999864	DWNVDLIPK				-0.000847321	1098.570313	550.2924	1098.570923	550.2927856	2	8	1.1.1.1091.5	6.53515	1032.82	415.11	6.57	0.06	405.1116
21	16.71	16.85	37.52999902	35.51000059	26.06999874	sp|Q61598|GDIB_MOUSE	Rab GDP dissociation inhibitor beta OS=Mus musculus OX=10090 GN=Gdi2 PE=1 SV=1			0	99.00000095	EIRPALELLEPIEQK				0.000955921	1776.999634	593.3405	1776.998535	593.3401489	3	11	1.1.1.1089.4	6.508483	1758.81	498.58	6.54	0.06	494.3019
21	16.71	16.85	37.52999902	35.51000059	26.06999874	sp|Q61598|GDIB_MOUSE	Rab GDP dissociation inhibitor beta OS=Mus musculus OX=10090 GN=Gdi2 PE=1 SV=1			0	99.00000095	FLMANGQLVK	Oxidation(M)@3; Deamidated(N)@5			0.00273798	1136.592651	569.3036	1136.589966	569.3022461	2	9	1.1.1.956.8	4.8011	1164.79	1113.32	4.79	0.05	720.3619
21	16.71	16.85	37.52999902	35.51000059	26.06999874	sp|Q61598|GDIB_MOUSE	Rab GDP dissociation inhibitor beta OS=Mus musculus OX=10090 GN=Gdi2 PE=1 SV=1			0	99.00000095	FVSISDLFVPK	Carbamidomethyl@N-term			-0.00231719	1307.710327	654.8624	1307.712524	654.8635254	2	13	1.1.1.1242.3	8.466333	342.36	327.99	8.47	0.05	247.8972
21	16.71	16.85	37.52999902	35.51000059	26.06999874	sp|Q61598|GDIB_MOUSE	Rab GDP dissociation inhibitor beta OS=Mus musculus OX=10090 GN=Gdi2 PE=1 SV=1			0	98.43000174	FVSISDLFVPK				0.000317584	1250.691528	626.353	1250.69104	626.3528442	2	10	1.1.1.1212.2	8.076034	1285.55	947.4	8.1	0.08	527.5297
21	16.71	16.85	37.52999902	35.51000059	26.06999874	sp|Q61598|GDIB_MOUSE	Rab GDP dissociation inhibitor beta OS=Mus musculus OX=10090 GN=Gdi2 PE=1 SV=1			0	98.18000197	FVSISDLFVPK				0.000317584	1250.691528	626.353	1250.69104	626.3528442	2	8	1.1.1.1211.3	8.063867	1285.55	576.84	8.1	0.08	327.5088
21	16.71	16.85	37.52999902	35.51000059	26.06999874	sp|Q61598|GDIB_MOUSE	Rab GDP dissociation inhibitor beta OS=Mus musculus OX=10090 GN=Gdi2 PE=1 SV=1			0	98.26999903	PALELLEPIEQK			cleaved R-P@N-term	-0.00985952	1378.761108	690.3878	1378.770752	690.3926392	2	10	1.1.1.1094.7	6.574966	282.17	217.54	6.59	0.06	274.9872
21	16.71	16.85	37.52999902	35.51000059	26.06999874	sp|Q61598|GDIB_MOUSE	Rab GDP dissociation inhibitor beta OS=Mus musculus OX=10090 GN=Gdi2 PE=1 SV=1			0	71.450001	SISDLFVPK			cleaved V-S@N-term	-0.00411942	1004.550049	503.2823	1004.55426	503.2843933	2	8	1.1.1.1069.3	6.2485	486.77	467.55	6.25	0.04	409.059
21	16.71	16.85	37.52999902	35.51000059	26.06999874	sp|Q61598|GDIB_MOUSE	Rab GDP dissociation inhibitor beta OS=Mus musculus OX=10090 GN=Gdi2 PE=1 SV=1			0	99.00000095	SPYLYPLYGLGELPQGFAR				0.00914373	2140.108643	714.3768	2140.099365	714.3737183	3	15	1.1.1.1246.4	8.519816	288.89	251.15	8.54	0.06	232.8573
21	16.71	16.85	37.52999902	35.51000059	26.06999874	sp|Q61598|GDIB_MOUSE	Rab GDP dissociation inhibitor beta OS=Mus musculus OX=10090 GN=Gdi2 PE=1 SV=1			0	52.99999714	VIEGSFVYK				-0.00162845	1040.552734	521.2836	1040.554199	521.2844238	2	6	1.1.1.956.6	4.79945	1037.96	997.4	4.79	0.05	766.8195
21	16.71	16.85	37.52999902	35.51000059	26.06999874	sp|Q61598|GDIB_MOUSE	Rab GDP dissociation inhibitor beta OS=Mus musculus OX=10090 GN=Gdi2 PE=1 SV=1			0	99.00000095	VPSTEAEALASSLMGLFEK	Oxidation(M)@14			-0.00312832	1994.983765	666.0019	1994.987061	666.0029907	3	14	1.1.1.1273.2	8.8188	366.39	332.79	8.8	0.06	266.5468
21	16.71	16.85	37.52999902	35.51000059	26.06999874	sp|Q61598|GDIB_MOUSE	Rab GDP dissociation inhibitor beta OS=Mus musculus OX=10090 GN=Gdi2 PE=1 SV=1			0	35.0699991	VPSTEAEALASSLMGLFEK	Oxidation(M)@14			-0.00312832	1994.983765	666.0019	1994.987061	666.0029907	3	8	1.1.1.1271.3	8.797466	366.39	358.78	8.8	0.06	153.2227
21	16.71	16.85	37.52999902	35.51000059	26.06999874	sp|Q61598|GDIB_MOUSE	Rab GDP dissociation inhibitor beta OS=Mus musculus OX=10090 GN=Gdi2 PE=1 SV=1			0	16.94000065	VPSTEAEALASSLMGLFEKR	Oxidation(M)@14; Arg-loss@C-term		missed K-R@19	-0.00312832	1994.983765	666.0019	1994.987061	666.0029907	3	17	1.1.1.1269.3	8.771133	366.39	233.81	8.8	0.06	247.4097
21	16.71	16.85	37.52999902	35.51000059	26.06999874	sp|Q61598|GDIB_MOUSE	Rab GDP dissociation inhibitor beta OS=Mus musculus OX=10090 GN=Gdi2 PE=1 SV=1			0	19.31000054	VSISDLFVPK			cleaved F-V@N-term	-0.00225384	1103.620483	552.8175	1103.622681	552.8186035	2	5	1.1.1.1129.2	7.021266	596.84	285.81	7.05	0.06	152.2809
21	16.71	16.85	37.52999902	35.51000059	26.06999874	sp|Q61598|GDIB_MOUSE	Rab GDP dissociation inhibitor beta OS=Mus musculus OX=10090 GN=Gdi2 PE=1 SV=1			0	66.25000238	YIAIVSTTVETK				-0.00766952	1323.720825	662.8677	1323.728638	662.871582	2	8	1.1.1.986.9	5.187233	530.54	505.49	5.19	0.06	490.4045
22	16.34	16.59	26.28999949	24.86999929	19.53999996	sp|Q8CIX8|LGSN_MOUSE	Lengsin OS=Mus musculus OX=10090 GN=Lgsn PE=1 SV=1			2	99.00000095	GYLELMPNPK	Oxidation(M)@6			0.0030391	1176.588013	589.3013	1176.584839	589.2997437	2	13	1.1.1.954.9	4.776433	2342.55	2057.96	4.81	0.09	1249.796
22	16.34	16.59	26.28999949	24.86999929	19.53999996	sp|Q8CIX8|LGSN_MOUSE	Lengsin OS=Mus musculus OX=10090 GN=Lgsn PE=1 SV=1			2	99.00000095	QALGETFIR	Gln->pyro-Glu@N-term			-0.000387934	1016.528687	509.2716	1016.529114	509.2718201	2	13	1.1.1.1091.2	6.53265	3393.65	2552.97	6.55	0.05	1358.29
22	16.34	16.59	26.28999949	24.86999929	19.53999996	sp|Q8CIX8|LGSN_MOUSE	Lengsin OS=Mus musculus OX=10090 GN=Lgsn PE=1 SV=1			2	99.00000095	TGLQEVAR				-0.000623481	872.4710693	437.2428	872.4715576	437.2430725	2	12	1.1.1.835.6	3.249567	4848.24	4092.38	3.26	0.04	2273.977
22	16.34	16.59	26.28999949	24.86999929	19.53999996	sp|Q8CIX8|LGSN_MOUSE	Lengsin OS=Mus musculus OX=10090 GN=Lgsn PE=1 SV=1			2	99.00000095	VICDTFTVTGEPLLTSPR	Carbamidomethyl(C)@3			0.000553168	2005.019409	669.3471	2005.019043	669.3469238	3	11	1.1.1.1097.6	6.612633	544.38	511.12	6.62	0.05	468.0195
22	16.34	16.59	26.28999949	24.86999929	19.53999996	sp|Q8CIX8|LGSN_MOUSE	Lengsin OS=Mus musculus OX=10090 GN=Lgsn PE=1 SV=1			2	99.00000095	YNAQSFNPPQLSAR				-0.00357682	1591.77063	796.8926	1591.774292	796.8944092	2	16	1.1.1.967.10	4.944767	1383.04	1355.76	4.94	0.06	712.7057
22	16.34	16.59	26.28999949	24.86999929	19.53999996	sp|Q8CIX8|LGSN_MOUSE	Lengsin OS=Mus musculus OX=10090 GN=Lgsn PE=1 SV=1			1.920817852	99.00000095	DAYHPTPVVKPSLPSALAGAPDAEFSPNTDPTR				0.00669247	3417.690918	855.43	3417.684082	855.4282837	4	13	1.1.1.1039.8	5.8677	1173.56	1130.4	5.87	0.05	1495.282
22	16.34	16.59	26.28999949	24.86999929	19.53999996	sp|Q8CIX8|LGSN_MOUSE	Lengsin OS=Mus musculus OX=10090 GN=Lgsn PE=1 SV=1			1.602060437	98.87999892	FEATDLHGVSR				-0.000464429	1230.598877	411.2069	1230.599243	411.2070313	3	10	1.1.1.876.2	3.77435	2851.7	2084.83	3.79	0.05	1600.161
22	16.34	16.59	26.28999949	24.86999929	19.53999996	sp|Q8CIX8|LGSN_MOUSE	Lengsin OS=Mus musculus OX=10090 GN=Lgsn PE=1 SV=1			1.26760602	97.85000086	NHLQFVR				-0.0124772	912.4804688	457.2475	912.492981	457.2537537	2	8	1.1.1.858.4	3.5462	105.8153	105.8153			402.2939
22	16.34	16.59	26.28999949	24.86999929	19.53999996	sp|Q8CIX8|LGSN_MOUSE	Lengsin OS=Mus musculus OX=10090 GN=Lgsn PE=1 SV=1			0.793174088	93.76000166	SIPAQFFQEK				0.000284135	1193.608521	597.8115	1193.608032	597.8113403	2	8	1.1.1.1014.5	5.54605	2165.03	1441.34	5.63	0.21	771.966
22	16.34	16.59	26.28999949	24.86999929	19.53999996	sp|Q8CIX8|LGSN_MOUSE	Lengsin OS=Mus musculus OX=10090 GN=Lgsn PE=1 SV=1			0.447331786	80.54999709	VLPWAER				-0.000400473	869.475647	435.7451	869.4759521	435.7452393	2	7	1.1.1.988.3	5.208917	3561.55	1884.17	5.24	0.05	838.9711
22	16.34	16.59	26.28999949	24.86999929	19.53999996	sp|Q8CIX8|LGSN_MOUSE	Lengsin OS=Mus musculus OX=10090 GN=Lgsn PE=1 SV=1			0.300162286	69.92999911	FLEYFI				6.89E-05	830.4214478	416.218	830.4214478	416.2179871	2	7	1.1.1.1330.2	9.386084	239.98	133.94	9.41	0.05	301.5734
22	16.34	16.59	26.28999949	24.86999929	19.53999996	sp|Q8CIX8|LGSN_MOUSE	Lengsin OS=Mus musculus OX=10090 GN=Lgsn PE=1 SV=1			0.013228253	76.88000202	PELSTFR			cleaved M-P@N-term	0.00514803	848.444458	425.2295	848.439209	425.2268982	2	7	1.1.1.912.3	4.23615	736.35	669.77	4.24	0.04	644.1415
22	16.34	16.59	26.28999949	24.86999929	19.53999996	sp|Q8CIX8|LGSN_MOUSE	Lengsin OS=Mus musculus OX=10090 GN=Lgsn PE=1 SV=1			0	98.15999866	FEATDLHGVSR				-0.000464429	1230.598877	411.2069	1230.599243	411.2070313	3	10	1.1.1.877.3	3.787683	2851.7	2834.81	3.79	0.05	1878.325
22	16.34	16.59	26.28999949	24.86999929	19.53999996	sp|Q8CIX8|LGSN_MOUSE	Lengsin OS=Mus musculus OX=10090 GN=Lgsn PE=1 SV=1			0	65.17000198	FLEYFI				6.89E-05	830.4214478	416.218	830.4214478	416.2179871	2	7	1.1.1.1327.2	9.37125	239.98	73.16	9.41	0.05	292.5168
22	16.34	16.59	26.28999949	24.86999929	19.53999996	sp|Q8CIX8|LGSN_MOUSE	Lengsin OS=Mus musculus OX=10090 GN=Lgsn PE=1 SV=1			0	99.00000095	GYLELMPNPK	Oxidation(M)@6			0.0030391	1176.588013	589.3013	1176.584839	589.2997437	2	11	1.1.1.953.7	4.7621	2342.55	1649.61	4.81	0.09	1039.987
22	16.34	16.59	26.28999949	24.86999929	19.53999996	sp|Q8CIX8|LGSN_MOUSE	Lengsin OS=Mus musculus OX=10090 GN=Lgsn PE=1 SV=1			0	96.67000175	GYLELMPNPK				-0.009347	1160.580688	581.2976	1160.589966	581.3022461	2	8	1.1.1.1032.5	5.775867	512.89	512.53	5.78	0.08	478.6124
22	16.34	16.59	26.28999949	24.86999929	19.53999996	sp|Q8CIX8|LGSN_MOUSE	Lengsin OS=Mus musculus OX=10090 GN=Lgsn PE=1 SV=1			0	99.00000095	QALGETFIR	Gln->pyro-Glu@N-term			-0.000387934	1016.528687	509.2716	1016.529114	509.2718201	2	13	1.1.1.1090.2	6.519484	3393.65	1366.79	6.55	0.05	712.8056
22	16.34	16.59	26.28999949	24.86999929	19.53999996	sp|Q8CIX8|LGSN_MOUSE	Lengsin OS=Mus musculus OX=10090 GN=Lgsn PE=1 SV=1			0	66.25000238	SIPAQFFQEK				0.000284135	1193.608521	597.8115	1193.608032	597.8113403	2	7	1.1.1.1012.5	5.519717	2165.03	818.35	5.63	0.21	555.8491
22	16.34	16.59	26.28999949	24.86999929	19.53999996	sp|Q8CIX8|LGSN_MOUSE	Lengsin OS=Mus musculus OX=10090 GN=Lgsn PE=1 SV=1			0	97.93999791	TGLQEVAR				-0.000623481	872.4710693	437.2428	872.4715576	437.2430725	2	10	1.1.1.834.3	3.234233	4848.24	2022.1	3.26	0.04	801.846
22	16.34	16.59	26.28999949	24.86999929	19.53999996	sp|Q8CIX8|LGSN_MOUSE	Lengsin OS=Mus musculus OX=10090 GN=Lgsn PE=1 SV=1			0	60.75000167	VICDTFTVTGEPLLTSPR	Carbamidomethyl(C)@3			0.000553168	2005.019409	669.3471	2005.019043	669.3469238	3	7	1.1.1.1100.6	6.6508	544.38	307.63	6.62	0.05	331.7108
22	16.34	16.59	26.28999949	24.86999929	19.53999996	sp|Q8CIX8|LGSN_MOUSE	Lengsin OS=Mus musculus OX=10090 GN=Lgsn PE=1 SV=1			0	78.40999961	VLPWAER				-0.000400473	869.475647	435.7451	869.4759521	435.7452393	2	6	1.1.1.989.3	5.2214	3561.55	3023.52	5.24	0.05	1480.392
23	15.93	16.01	11.99999973	11.19000018	9.206999838	sp|P58252|EF2_MOUSE	Elongation factor 2 OS=Mus musculus OX=10090 GN=Eef2 PE=1 SV=2			2	99.00000095	EGIPALDNFLDKL			missed K-L@12	-0.0040096	1443.756836	722.8857	1443.760986	722.8877563	2	11	1.1.1.1307.2	9.212433	173.1	127.06	9.24	0.07	104.7925
23	15.93	16.01	11.99999973	11.19000018	9.206999838	sp|P58252|EF2_MOUSE	Elongation factor 2 OS=Mus musculus OX=10090 GN=Eef2 PE=1 SV=2			2	99.00000095	FSVSPVVR				0.00101737	889.5032959	445.7589	889.5021362	445.7583618	2	9	1.1.1.956.2	4.796117	1558.53	1545.99	4.79	0.05	900.1801
23	15.93	16.01	11.99999973	11.19000018	9.206999838	sp|P58252|EF2_MOUSE	Elongation factor 2 OS=Mus musculus OX=10090 GN=Eef2 PE=1 SV=2			2	99.00000095	GEGQLSAAER				-0.00264104	1016.486084	509.2503	1016.488708	509.2516174	2	11	1.1.1.796.8	2.7511	1061.09	1015.69	2.76	0.05	893.2347
23	15.93	16.01	11.99999973	11.19000018	9.206999838	sp|P58252|EF2_MOUSE	Elongation factor 2 OS=Mus musculus OX=10090 GN=Eef2 PE=1 SV=2			2	99.00000095	GGGQIIPTAR				-0.00322318	968.5370483	485.2758	968.5403442	485.2774353	2	9	1.1.1.886.5	3.904667	1083.85	1065.48	3.9	0.05	820.2836
23	15.93	16.01	11.99999973	11.19000018	9.206999838	sp|P58252|EF2_MOUSE	Elongation factor 2 OS=Mus musculus OX=10090 GN=Eef2 PE=1 SV=2			2	99.00000095	VFSGVVSTGLK				-0.000139764	1092.61792	547.3162	1092.61792	547.3162231	2	13	1.1.1.971.5	4.99125	1683.6	1618.99	4.99	0.04	982.7748
23	15.93	16.01	11.99999973	11.19000018	9.206999838	sp|P58252|EF2_MOUSE	Elongation factor 2 OS=Mus musculus OX=10090 GN=Eef2 PE=1 SV=2			2	99.00000095	VNFTVDQIR			cleaved M-V@N-term	-0.00145056	1090.575684	546.2951	1090.577148	546.2958374	2	12	1.1.1.975.5	5.04325	1385.44	1301.08	5.04	0.09	1100.48
23	15.93	16.01	11.99999973	11.19000018	9.206999838	sp|P58252|EF2_MOUSE	Elongation factor 2 OS=Mus musculus OX=10090 GN=Eef2 PE=1 SV=2			1.795880795	99.00000095	GVQYLNEIK				-0.00370733	1062.567261	532.2909	1062.570923	532.2927856	2	11	1.1.1.951.8	4.737617	872.94	857.22	4.74	0.05	620.8172
23	15.93	16.01	11.99999973	11.19000018	9.206999838	sp|P58252|EF2_MOUSE	Elongation factor 2 OS=Mus musculus OX=10090 GN=Eef2 PE=1 SV=2			1.397939801	98.46000075	VFDAIMNFR	Oxidation(M)@6			-0.0011962	1127.542236	564.7784	1127.543335	564.7789307	2	11	1.1.1.1022.3	5.64705	848.64	833.22	5.64	0.05	1141.469
23	15.93	16.01	11.99999973	11.19000018	9.206999838	sp|P58252|EF2_MOUSE	Elongation factor 2 OS=Mus musculus OX=10090 GN=Eef2 PE=1 SV=2			0.573488712	88.45999837	SDPVVSYR				-0.00146284	921.4541016	461.7343	921.4555664	461.7350769	2	7	1.1.1.855.3	3.5067	1161.62	1159.66	3.51	0.04	865.7032
23	15.93	16.01	11.99999973	11.19000018	9.206999838	sp|P58252|EF2_MOUSE	Elongation factor 2 OS=Mus musculus OX=10090 GN=Eef2 PE=1 SV=2			0.160521969	74.73000288	QFAEMYVAK	Gln->pyro-Glu@N-term; Oxidation(M)@5			0.0159046	1084.505859	543.2602	1084.48999	543.2522583	2	8	1.1.1.1002.6	5.3909	62.61224	62.61224			384.0757
23	15.93	16.01	11.99999973	11.19000018	9.206999838	sp|P58252|EF2_MOUSE	Elongation factor 2 OS=Mus musculus OX=10090 GN=Eef2 PE=1 SV=2			0.000434506	35.89999974	AVMRRWL	Oxidation(M)@3		cleaved L-P@C-term; missed R-R@4; missed R-W@5	0.014411	946.5314941	474.273	946.5170898	474.2658081	2	6	1.1.1.1074.3	6.313667	953.73	765.54	6.32	0.07	630.011
23	15.93	16.01	11.99999973	11.19000018	9.206999838	sp|P58252|EF2_MOUSE	Elongation factor 2 OS=Mus musculus OX=10090 GN=Eef2 PE=1 SV=2			0	84.78999734	EGIPALDNFLDKL			missed K-L@12	-0.0040096	1443.756836	722.8857	1443.760986	722.8877563	2	8	1.1.1.1311.4	9.243934	173.1	156.12	9.24	0.07	113.0559
23	15.93	16.01	11.99999973	11.19000018	9.206999838	sp|P58252|EF2_MOUSE	Elongation factor 2 OS=Mus musculus OX=10090 GN=Eef2 PE=1 SV=2			0	99.00000095	GEGQLSAAER				-0.00264104	1016.486084	509.2503	1016.488708	509.2516174	2	10	1.1.1.795.6	2.736433	1061.09	762.83	2.76	0.05	487.8513
23	15.93	16.01	11.99999973	11.19000018	9.206999838	sp|P58252|EF2_MOUSE	Elongation factor 2 OS=Mus musculus OX=10090 GN=Eef2 PE=1 SV=2			0	99.00000095	GGGQIIPTAR				-0.00322318	968.5370483	485.2758	968.5403442	485.2774353	2	8	1.1.1.885.5	3.891667	1083.85	926.13	3.9	0.05	804.4442
23	15.93	16.01	11.99999973	11.19000018	9.206999838	sp|P58252|EF2_MOUSE	Elongation factor 2 OS=Mus musculus OX=10090 GN=Eef2 PE=1 SV=2			0	99.00000095	VFSGVVSTGLK				-0.000139764	1092.61792	547.3162	1092.61792	547.3162231	2	13	1.1.1.970.8	4.9811	1683.6	1583.51	4.99	0.04	1002.262
23	15.93	16.01	11.99999973	11.19000018	9.206999838	sp|P58252|EF2_MOUSE	Elongation factor 2 OS=Mus musculus OX=10090 GN=Eef2 PE=1 SV=2			0	99.00000095	VNFTVDQIR			cleaved M-V@N-term	-0.00145056	1090.575684	546.2951	1090.577148	546.2958374	2	11	1.1.1.974.5	5.03025	1385.44	1260.43	5.04	0.09	1106.392
24	15.24	15.35	28.29999924	25.65999925	23.98000062	sp|P09411|PGK1_MOUSE	Phosphoglycerate kinase 1 OS=Mus musculus OX=10090 GN=Pgk1 PE=1 SV=4			2	99.00000095	AHSSMVGVNLPQK	Oxidation(M)@5			0.00431721	1382.701782	461.9079	1382.697632	461.9064941	3	13	1.1.1.843.6	3.35355	1147.21	858.17	3.33	0.05	676.38
24	15.24	15.35	28.29999924	25.65999925	23.98000062	sp|P09411|PGK1_MOUSE	Phosphoglycerate kinase 1 OS=Mus musculus OX=10090 GN=Pgk1 PE=1 SV=4			2	99.00000095	ALESPERPFLAILGGAK				0.00459057	1767.993042	590.3383	1767.988281	590.336731	3	15	1.1.1.1122.4	6.93295	3376.31	2526.68	6.95	0.06	1613.919
24	15.24	15.35	28.29999924	25.65999925	23.98000062	sp|P09411|PGK1_MOUSE	Phosphoglycerate kinase 1 OS=Mus musculus OX=10090 GN=Pgk1 PE=1 SV=4			2	99.00000095	ITLPVDFVTADKFDENAK			missed K-F@12	0.000398039	2022.031616	675.0178	2022.031006	675.0175781	3	14	1.1.1.1105.8	6.7173	2909.65	1917.11	6.74	0.06	1176.184
24	15.24	15.35	28.29999924	25.65999925	23.98000062	sp|P09411|PGK1_MOUSE	Phosphoglycerate kinase 1 OS=Mus musculus OX=10090 GN=Pgk1 PE=1 SV=4			2	99.00000095	LGDVYVNDAFGTAHR				0.00366732	1633.788696	545.6035	1633.784912	545.6022339	3	12	1.1.1.973.4	5.01675	1088.04	911.76	5	0.05	945.9495
24	15.24	15.35	28.29999924	25.65999925	23.98000062	sp|P09411|PGK1_MOUSE	Phosphoglycerate kinase 1 OS=Mus musculus OX=10090 GN=Pgk1 PE=1 SV=4			1.95860815	99.00000095	IQLINNMLDK	Oxidation(M)@7			-0.00498225	1216.643433	609.329	1216.64856	609.331543	2	11	1.1.1.964.8	4.903767	728.16	680.06	4.91	0.1	613.9718
24	15.24	15.35	28.29999924	25.65999925	23.98000062	sp|P09411|PGK1_MOUSE	Phosphoglycerate kinase 1 OS=Mus musculus OX=10090 GN=Pgk1 PE=1 SV=4			1.7212466	99.00000095	YSLEPVAAELK				0.00295457	1218.65271	610.3336	1218.649658	610.3320923	2	10	1.1.1.1020.7	5.62505	1467.9	1435.77	5.62	0.05	1079.549
24	15.24	15.35	28.29999924	25.65999925	23.98000062	sp|P09411|PGK1_MOUSE	Phosphoglycerate kinase 1 OS=Mus musculus OX=10090 GN=Pgk1 PE=1 SV=4			1.657577038	99.00000095	VDFNVPMK	Oxidation(M)@7			0.00067832	964.4694824	483.242	964.468811	483.2416687	2	9	1.1.1.910.4	4.21115	988.88	649.44	4.25	0.06	575.1478
24	15.24	15.35	28.29999924	25.65999925	23.98000062	sp|P09411|PGK1_MOUSE	Phosphoglycerate kinase 1 OS=Mus musculus OX=10090 GN=Pgk1 PE=1 SV=4			1.602060437	99.00000095	SLMDEVVK	Oxidation(M)@3			-0.000899273	935.4624634	468.7385	935.4633789	468.7389832	2	8	1.1.1.864.7	3.624533	425.31	373.07	3.63	0.04	208.8594
24	15.24	15.35	28.29999924	25.65999925	23.98000062	sp|P09411|PGK1_MOUSE	Phosphoglycerate kinase 1 OS=Mus musculus OX=10090 GN=Pgk1 PE=1 SV=4			0.203425676	69.74999905	ELNYFAK				0.00177178	883.4456787	442.7301	883.4439697	442.729248	2	7	1.1.1.940.4	4.59245	1217.56	1156.62	4.59	0.04	1029.132
24	15.24	15.35	28.29999924	25.65999925	23.98000062	sp|P09411|PGK1_MOUSE	Phosphoglycerate kinase 1 OS=Mus musculus OX=10090 GN=Pgk1 PE=1 SV=4			0.093126476	99.00000095	ALESPERPFLAIL			cleaved L-G@C-term	0.00283203	1454.81604	728.4153	1454.813354	728.4139404	2	12	1.1.1.1232.2	8.3375	236.84	221.75	8.34	0.08	155.4712
24	15.24	15.35	28.29999924	25.65999925	23.98000062	sp|P09411|PGK1_MOUSE	Phosphoglycerate kinase 1 OS=Mus musculus OX=10090 GN=Pgk1 PE=1 SV=4			0	18.1099996	AHSSMVGVNLPQK	Oxidation(M)@5			0.00176728	1382.699463	692.357	1382.697632	692.3560791	2	6	1.1.1.842.11	3.344717	444.72	368.52	3.33	0.04	319.0193
24	15.24	15.35	28.29999924	25.65999925	23.98000062	sp|P09411|PGK1_MOUSE	Phosphoglycerate kinase 1 OS=Mus musculus OX=10090 GN=Pgk1 PE=1 SV=4			0	81.23999834	ALESPERPFLAIL			cleaved L-G@C-term	0.00283203	1454.81604	728.4153	1454.813354	728.4139404	2	8	1.1.1.1234.4	8.364833	236.84	202.65	8.34	0.08	176.676
24	15.24	15.35	28.29999924	25.65999925	23.98000062	sp|P09411|PGK1_MOUSE	Phosphoglycerate kinase 1 OS=Mus musculus OX=10090 GN=Pgk1 PE=1 SV=4			0	99.00000095	ALESPERPFLAILGGAK				0.00459057	1767.993042	590.3383	1767.988281	590.336731	3	15	1.1.1.1121.4	6.920283	3376.31	1637.68	6.95	0.06	998.2145
24	15.24	15.35	28.29999924	25.65999925	23.98000062	sp|P09411|PGK1_MOUSE	Phosphoglycerate kinase 1 OS=Mus musculus OX=10090 GN=Pgk1 PE=1 SV=4			0	45.03000081	ELNYFAK				0.00177178	883.4456787	442.7301	883.4439697	442.729248	2	6	1.1.1.941.3	4.604617	1217.56	971.88	4.59	0.04	815.9365
24	15.24	15.35	28.29999924	25.65999925	23.98000062	sp|P09411|PGK1_MOUSE	Phosphoglycerate kinase 1 OS=Mus musculus OX=10090 GN=Pgk1 PE=1 SV=4			0	99.00000095	IQLINNMLDK	Oxidation(M)@7			-0.00498225	1216.643433	609.329	1216.64856	609.331543	2	10	1.1.1.965.9	4.9176	728.16	645.95	4.91	0.1	569.5515
24	15.24	15.35	28.29999924	25.65999925	23.98000062	sp|P09411|PGK1_MOUSE	Phosphoglycerate kinase 1 OS=Mus musculus OX=10090 GN=Pgk1 PE=1 SV=4			0	96.41000032	ITLPVDFVTADKFDENAK			missed K-F@12	0.000398039	2022.031616	675.0178	2022.031006	675.0175781	3	10	1.1.1.1112.7	6.806117	2909.65	907.99	6.74	0.06	653.6451
24	15.24	15.35	28.29999924	25.65999925	23.98000062	sp|P09411|PGK1_MOUSE	Phosphoglycerate kinase 1 OS=Mus musculus OX=10090 GN=Pgk1 PE=1 SV=4			0	71.450001	ITLPVDFVTADKFDENAK	Deamidated(N)@16		missed K-F@12	0.00387084	2023.018921	675.3469	2023.015015	675.3455811	3	9	1.1.1.1115.5	6.842617	938.1	922.57	6.85	0.1	755.4771
24	15.24	15.35	28.29999924	25.65999925	23.98000062	sp|P09411|PGK1_MOUSE	Phosphoglycerate kinase 1 OS=Mus musculus OX=10090 GN=Pgk1 PE=1 SV=4			0	48.50000143	ITLPVDFVTADKFDENAK			missed K-F@12	0.00790537	2022.039185	675.0203	2022.031006	675.0175781	3	7	1.1.1.1099.6	6.6383	300.91	269.29	6.63	0.04	500.6476
24	15.24	15.35	28.29999924	25.65999925	23.98000062	sp|P09411|PGK1_MOUSE	Phosphoglycerate kinase 1 OS=Mus musculus OX=10090 GN=Pgk1 PE=1 SV=4			0	99.00000095	LGDVYVNDAFGTAHR				0.00366732	1633.788696	545.6035	1633.784912	545.6022339	3	11	1.1.1.972.3	5.00325	1088.04	1058.55	5	0.05	943.9509
24	15.24	15.35	28.29999924	25.65999925	23.98000062	sp|P09411|PGK1_MOUSE	Phosphoglycerate kinase 1 OS=Mus musculus OX=10090 GN=Pgk1 PE=1 SV=4			0	45.75000107	SLEPVAAELK			cleaved Y-S@N-term	-0.00241688	1055.583862	528.7992	1055.586304	528.800415	2	7	1.1.1.963.7	4.890433	669.98	607.51	4.87	0.06	525.6809
24	15.24	15.35	28.29999924	25.65999925	23.98000062	sp|P09411|PGK1_MOUSE	Phosphoglycerate kinase 1 OS=Mus musculus OX=10090 GN=Pgk1 PE=1 SV=4			0	53.72999907	SLMDEVVK				0.000863585	919.4692993	460.7419	919.4684448	460.7415161	2	6	1.1.1.977.2	5.066083	605.3	526.71	5.05	0.05	346.351
24	15.24	15.35	28.29999924	25.65999925	23.98000062	sp|P09411|PGK1_MOUSE	Phosphoglycerate kinase 1 OS=Mus musculus OX=10090 GN=Pgk1 PE=1 SV=4			0	94.78999972	VDFNVPMK	Oxidation(M)@7			0.00067832	964.4694824	483.242	964.468811	483.2416687	2	8	1.1.1.913.5	4.250817	988.88	982.52	4.25	0.06	799.6426
24	15.24	15.35	28.29999924	25.65999925	23.98000062	sp|P09411|PGK1_MOUSE	Phosphoglycerate kinase 1 OS=Mus musculus OX=10090 GN=Pgk1 PE=1 SV=4			0	95.85000277	YSLEPVAAELK				0.00295457	1218.65271	610.3336	1218.649658	610.3320923	2	9	1.1.1.1019.6	5.611217	1467.9	1192.65	5.62	0.05	908.4246
25	14.31	23.9	30.52000105	27.93000042	24.48000014	sp|Q922U2|K2C5_MOUSE	Keratin, type II cytoskeletal 5 OS=Mus musculus OX=10090 GN=Krt5 PE=1 SV=1			2	99.00000095	LRSEIDNVKK			missed R-S@2; missed K-K@9	0.000180349	1200.682861	401.2349	1200.682617	401.2348328	3	13	1.1.1.786.2	2.617767	5563.85	5505.37	2.62	0.04	4283.381
25	14.31	23.9	30.52000105	27.93000042	24.48000014	sp|Q922U2|K2C5_MOUSE	Keratin, type II cytoskeletal 5 OS=Mus musculus OX=10090 GN=Krt5 PE=1 SV=1			2	99.00000095	TEAESWYQTK				-0.000760105	1241.555664	621.7851	1241.556396	621.7855225	2	14	1.1.1.897.9	4.048666	1326.21	1290.11	4.05	0.04	1021.749
25	14.31	23.9	30.52000105	27.93000042	24.48000014	sp|Q922U2|K2C5_MOUSE	Keratin, type II cytoskeletal 5 OS=Mus musculus OX=10090 GN=Krt5 PE=1 SV=1			2	99.00000095	TTAENEFVMLK				-0.0104208	1281.617065	641.8158	1281.627441	641.8210449	2	11	1.1.1.1017.6	5.585383	627.67	584.39	5.58	0.04	473.266
25	14.31	23.9	30.52000105	27.93000042	24.48000014	sp|Q922U2|K2C5_MOUSE	Keratin, type II cytoskeletal 5 OS=Mus musculus OX=10090 GN=Krt5 PE=1 SV=1			2	99.00000095	VDALMDEINFMK				-0.00321294	1424.664917	713.3397	1424.667969	713.3412476	2	11	1.1.1.1141.7	7.179083	497.55	292.64	7.2	0.05	303.3797
25	14.31	23.9	30.52000105	27.93000042	24.48000014	sp|Q922U2|K2C5_MOUSE	Keratin, type II cytoskeletal 5 OS=Mus musculus OX=10090 GN=Krt5 PE=1 SV=1			2	99.00000095	YEELQQTAGR				-0.000980837	1193.56665	597.7906	1193.567627	597.7911377	2	17	1.1.1.823.9	3.098567	2430.03	2308.24	3.1	0.05	1491.884
25	14.31	23.9	30.52000105	27.93000042	24.48000014	sp|Q922U2|K2C5_MOUSE	Keratin, type II cytoskeletal 5 OS=Mus musculus OX=10090 GN=Krt5 PE=1 SV=1			1.677780151	99.00000095	NKYEDEINKR	Deamidated(N)@1		missed K-Y@2; missed K-R@9	0.00228017	1308.633301	655.3239	1308.630981	655.3227539	2	12	1.1.1.792.11	2.7026	949.11	932.66	2.7	0.12	779.0612
25	14.31	23.9	30.52000105	27.93000042	24.48000014	sp|Q922U2|K2C5_MOUSE	Keratin, type II cytoskeletal 5 OS=Mus musculus OX=10090 GN=Krt5 PE=1 SV=1			1.107905388	97.0600009	SEIDNVKK			missed K-K@7	-0.00451702	931.493103	466.7538	931.4974365	466.756012	2	9	1.1.1.783.5	2.582117	2409.96	2038.16	2.59	0.04	1499.029
25	14.31	23.9	30.52000105	27.93000042	24.48000014	sp|Q922U2|K2C5_MOUSE	Keratin, type II cytoskeletal 5 OS=Mus musculus OX=10090 GN=Krt5 PE=1 SV=1			1.050610065	96.97999954	LRSEIDNVK			missed R-S@2	-0.00211601	1072.585449	537.3	1072.587646	537.3010864	2	9	1.1.1.803.8	2.840417	697.65	679.89	2.84	0.04	520.5843
25	14.31	23.9	30.52000105	27.93000042	24.48000014	sp|Q922U2|K2C5_MOUSE	Keratin, type II cytoskeletal 5 OS=Mus musculus OX=10090 GN=Krt5 PE=1 SV=1			0.336299062	78.64999771	SEIDNVK				0.00150192	803.4040527	402.7093	803.4025269	402.7085266	2	9	1.1.1.795.2	2.7331	3364.16	2963.01	2.74	0.04	2181.272
25	14.31	23.9	30.52000105	27.93000042	24.48000014	sp|Q922U2|K2C5_MOUSE	Keratin, type II cytoskeletal 5 OS=Mus musculus OX=10090 GN=Krt5 PE=1 SV=1			0.076755978	99.00000095	QNLDPLFEQYINNLR	Gln->pyro-Glu@N-term; Methyl(D)@4	Methyl(D)@210		-0.00138107	1872.935669	937.4751	1872.937012	937.475769	2	15	1.1.1.1418.2	9.89905	615.33	330.01	9.93	0.09	142.0176
25	14.31	23.9	30.52000105	27.93000042	24.48000014	sp|Q922U2|K2C5_MOUSE	Keratin, type II cytoskeletal 5 OS=Mus musculus OX=10090 GN=Krt5 PE=1 SV=1			0.063989185	99.00000095	AQYEDIANR	Methyl(D)@5	Methyl(D)@342		-0.0024363	1092.5177	547.2661	1092.52002	547.2672729	2	13	1.1.1.833.7	3.224567	2551.46	2302.64	3.23	0.04	1526.911
25	14.31	23.9	30.52000105	27.93000042	24.48000014	sp|Q922U2|K2C5_MOUSE	Keratin, type II cytoskeletal 5 OS=Mus musculus OX=10090 GN=Krt5 PE=1 SV=1			0	99.00000095	ALDVEIATYR			cleaved L-A@N-term	0.00156351	1149.604614	575.8096	1149.603027	575.8087769	2	15	1.1.1.998.6	5.339733	1410.55	1297.05	5.35	0.06	986.6722
25	14.31	23.9	30.52000105	27.93000042	24.48000014	sp|Q922U2|K2C5_MOUSE	Keratin, type II cytoskeletal 5 OS=Mus musculus OX=10090 GN=Krt5 PE=1 SV=1			0	99.00000095	AQYEDIANR	Methyl(D)@5	Methyl(D)@342		-0.0024363	1092.5177	547.2661	1092.52002	547.2672729	2	11	1.1.1.832.4	3.2094	2551.46	1356.29	3.23	0.04	683.2754
25	14.31	23.9	30.52000105	27.93000042	24.48000014	sp|Q922U2|K2C5_MOUSE	Keratin, type II cytoskeletal 5 OS=Mus musculus OX=10090 GN=Krt5 PE=1 SV=1			0	99.00000095	DLDSIIAEVK			cleaved L-D@N-term	-0.00125556	1101.590698	551.8026	1101.591797	551.8031616	2	14	1.1.1.1108.3	6.751633	1575.11	1442.64	6.76	0.05	1007.358
25	14.31	23.9	30.52000105	27.93000042	24.48000014	sp|Q922U2|K2C5_MOUSE	Keratin, type II cytoskeletal 5 OS=Mus musculus OX=10090 GN=Krt5 PE=1 SV=1			0	99.00000095	DLDSIIAEVK			cleaved L-D@N-term	-0.00125556	1101.590698	551.8026	1101.591797	551.8031616	2	13	1.1.1.1107.4	6.739467	1575.11	1058.94	6.76	0.05	829.0778
25	14.31	23.9	30.52000105	27.93000042	24.48000014	sp|Q922U2|K2C5_MOUSE	Keratin, type II cytoskeletal 5 OS=Mus musculus OX=10090 GN=Krt5 PE=1 SV=1			0	99.00000095	FASFIDK				-0.000276097	826.4223022	414.2184	826.4224854	414.2185364	2	9	1.1.1.964.3	4.8996	8039.73	5694.88	4.92	0.05	3676.621
25	14.31	23.9	30.52000105	27.93000042	24.48000014	sp|Q922U2|K2C5_MOUSE	Keratin, type II cytoskeletal 5 OS=Mus musculus OX=10090 GN=Krt5 PE=1 SV=1			0	98.10000062	FASFIDK				-0.000276097	826.4223022	414.2184	826.4224854	414.2185364	2	8	1.1.1.963.2	4.886267	8039.73	2771.29	4.92	0.05	1182.941
25	14.31	23.9	30.52000105	27.93000042	24.48000014	sp|Q922U2|K2C5_MOUSE	Keratin, type II cytoskeletal 5 OS=Mus musculus OX=10090 GN=Krt5 PE=1 SV=1			0	95.0699985	FLEQQNK	Carbamidomethyl@N-term			-0.00124852	962.480896	482.2477	962.4821167	482.2483521	2	10	1.1.1.837.5	3.274217	2385.25	1685.06	3.29	0.04	962.0887
25	14.31	23.9	30.52000105	27.93000042	24.48000014	sp|Q922U2|K2C5_MOUSE	Keratin, type II cytoskeletal 5 OS=Mus musculus OX=10090 GN=Krt5 PE=1 SV=1			0	39.39999938	FLEQQNK				-0.000920469	905.4598999	453.7372	905.4606934	453.7376099	2	8	1.1.1.809.3	2.913583	10991.89	5284.59	2.94	0.04	2108.821
25	14.31	23.9	30.52000105	27.93000042	24.48000014	sp|Q922U2|K2C5_MOUSE	Keratin, type II cytoskeletal 5 OS=Mus musculus OX=10090 GN=Krt5 PE=1 SV=1			0	99.00000095	LALDVEIATYR				-0.00297782	1262.684082	632.3493	1262.687012	632.3508301	2	12	1.1.1.1073.5	6.301833	378.1	331.9	6.3	0.05	354.7953
25	14.31	23.9	30.52000105	27.93000042	24.48000014	sp|Q922U2|K2C5_MOUSE	Keratin, type II cytoskeletal 5 OS=Mus musculus OX=10090 GN=Krt5 PE=1 SV=1			0	99.00000095	LALDVEIATYR				-0.00297782	1262.684082	632.3493	1262.687012	632.3508301	2	11	1.1.1.1071.7	6.2775	378.1	282.53	6.3	0.05	401.8638
25	14.31	23.9	30.52000105	27.93000042	24.48000014	sp|Q922U2|K2C5_MOUSE	Keratin, type II cytoskeletal 5 OS=Mus musculus OX=10090 GN=Krt5 PE=1 SV=1			0	99.00000095	LDLDSIIAEV			cleaved S-L@N-term; cleaved V-K@C-term	0.00133771	1086.582275	544.2984	1086.580811	544.2977295	2	11	1.1.1.1306.2	9.193434	95.37	59.06	9.18	0.03	152.1924
25	14.31	23.9	30.52000105	27.93000042	24.48000014	sp|Q922U2|K2C5_MOUSE	Keratin, type II cytoskeletal 5 OS=Mus musculus OX=10090 GN=Krt5 PE=1 SV=1			0	99.00000095	LDLDSIIAEVK			cleaved S-L@N-term	-0.00104524	1214.674927	608.3447	1214.675781	608.3452148	2	17	1.1.1.1195.2	7.859533	1223.31	1142.55	7.86	0.05	680.008
25	14.31	23.9	30.52000105	27.93000042	24.48000014	sp|Q922U2|K2C5_MOUSE	Keratin, type II cytoskeletal 5 OS=Mus musculus OX=10090 GN=Krt5 PE=1 SV=1			0	99.00000095	LDLDSIIAEVK			cleaved S-L@N-term	-0.00104524	1214.674927	608.3447	1214.675781	608.3452148	2	13	1.1.1.1192.4	7.825217	1223.31	809.49	7.86	0.05	520.1151
25	14.31	23.9	30.52000105	27.93000042	24.48000014	sp|Q922U2|K2C5_MOUSE	Keratin, type II cytoskeletal 5 OS=Mus musculus OX=10090 GN=Krt5 PE=1 SV=1			0	99.00000095	LLEGEECR	Carbamidomethyl(C)@7			-0.000801367	1004.458862	503.2367	1004.459717	503.2371216	2	9	1.1.1.822.6	3.082733	743.35	566.13	3.1	0.04	529.3284
25	14.31	23.9	30.52000105	27.93000042	24.48000014	sp|Q922U2|K2C5_MOUSE	Keratin, type II cytoskeletal 5 OS=Mus musculus OX=10090 GN=Krt5 PE=1 SV=1			0	97.87999988	LLEGEECR	Carbamidomethyl(C)@7			-0.000801367	1004.458862	503.2367	1004.459717	503.2371216	2	8	1.1.1.823.7	3.0969	743.35	729.87	3.1	0.04	948.148
25	14.31	23.9	30.52000105	27.93000042	24.48000014	sp|Q922U2|K2C5_MOUSE	Keratin, type II cytoskeletal 5 OS=Mus musculus OX=10090 GN=Krt5 PE=1 SV=1			0	16.52999967	LRSEIDNVK			missed R-S@2	-0.00211601	1072.585449	537.3	1072.587646	537.3010864	2	6	1.1.1.804.7	2.852417	697.65	610.13	2.84	0.04	385.8245
25	14.31	23.9	30.52000105	27.93000042	24.48000014	sp|Q922U2|K2C5_MOUSE	Keratin, type II cytoskeletal 5 OS=Mus musculus OX=10090 GN=Krt5 PE=1 SV=1			0	99.00000095	LRSEIDNVKK			missed R-S@2; missed K-K@9	0.000180349	1200.682861	401.2349	1200.682617	401.2348328	3	13	1.1.1.785.2	2.605267	5563.85	4689.63	2.62	0.04	3586.881
25	14.31	23.9	30.52000105	27.93000042	24.48000014	sp|Q922U2|K2C5_MOUSE	Keratin, type II cytoskeletal 5 OS=Mus musculus OX=10090 GN=Krt5 PE=1 SV=1			0	38.02999854	LRSEIDNVKK	Carbamidomethyl@N-term		missed R-S@2; missed K-K@9	0.00329414	1257.707397	420.2431	1257.704102	420.2419739	3	8	1.1.1.788.3	2.6441	671.6	656.51	2.64	0.03	1789.185
25	14.31	23.9	30.52000105	27.93000042	24.48000014	sp|Q922U2|K2C5_MOUSE	Keratin, type II cytoskeletal 5 OS=Mus musculus OX=10090 GN=Krt5 PE=1 SV=1			0	99.00000095	NKYEDEINKR			missed K-Y@2; missed K-R@9	0.00440386	1307.651489	436.8911	1307.646973	436.8895874	3	14	1.1.1.788.6	2.6466	5472.11	4972.19	2.64	0.03	4946.321
25	14.31	23.9	30.52000105	27.93000042	24.48000014	sp|Q922U2|K2C5_MOUSE	Keratin, type II cytoskeletal 5 OS=Mus musculus OX=10090 GN=Krt5 PE=1 SV=1			0	99.00000095	NKYEDEINKR			missed K-Y@2; missed K-R@9	0.00440386	1307.651489	436.8911	1307.646973	436.8895874	3	13	1.1.1.787.3	2.6316	5472.11	4693.97	2.64	0.03	5589.94
25	14.31	23.9	30.52000105	27.93000042	24.48000014	sp|Q922U2|K2C5_MOUSE	Keratin, type II cytoskeletal 5 OS=Mus musculus OX=10090 GN=Krt5 PE=1 SV=1			0	96.93999887	NKYEDEINKR	Deamidated(N)@1		missed K-Y@2; missed K-R@9	0.00228017	1308.633301	655.3239	1308.630981	655.3227539	2	9	1.1.1.793.10	2.714267	949.11	806.37	2.7	0.12	583.9918
25	14.31	23.9	30.52000105	27.93000042	24.48000014	sp|Q922U2|K2C5_MOUSE	Keratin, type II cytoskeletal 5 OS=Mus musculus OX=10090 GN=Krt5 PE=1 SV=1			0	69.41999793	NNKFASFIDK	Deamidated(N)@1		cleaved L-N@N-term; missed K-F@3	-0.037700601	1183.549683	592.7821	1183.58728	592.8009644	2	9	1.1.1.1046.3	5.953516	729.77	729.66	5.95	0.06	827.7786
25	14.31	23.9	30.52000105	27.93000042	24.48000014	sp|Q922U2|K2C5_MOUSE	Keratin, type II cytoskeletal 5 OS=Mus musculus OX=10090 GN=Krt5 PE=1 SV=1			0	22.57999927	NNKFASFIDK	Deamidated(N)@1		cleaved L-N@N-term; missed K-F@3	-0.037700601	1183.549683	592.7821	1183.58728	592.8009644	2	8	1.1.1.1045.4	5.94135	729.77	654.28	5.95	0.06	633.6586
25	14.31	23.9	30.52000105	27.93000042	24.48000014	sp|Q922U2|K2C5_MOUSE	Keratin, type II cytoskeletal 5 OS=Mus musculus OX=10090 GN=Krt5 PE=1 SV=1			0	22.57999927	NNKFASFIDK	Deamidated(N)@2		cleaved L-N@N-term; missed K-F@3	-0.037700601	1183.549683	592.7821	1183.58728	592.8009644	2	8	1.1.1.1045.4	5.94135	729.77	654.28	5.95	0.06	633.6586
25	14.31	23.9	30.52000105	27.93000042	24.48000014	sp|Q922U2|K2C5_MOUSE	Keratin, type II cytoskeletal 5 OS=Mus musculus OX=10090 GN=Krt5 PE=1 SV=1			0	99.00000095	QNLDPLFEQYINNLR	Gln->pyro-Glu@N-term; Methyl(D)@4; Deamidated(N)@12	Methyl(D)@210		-0.00028829	1873.920898	937.9677	1873.921021	937.9677734	2	17	1.1.1.1272.4	8.8103	722.83	438.48	8.85	0.07	200.481
25	14.31	23.9	30.52000105	27.93000042	24.48000014	sp|Q922U2|K2C5_MOUSE	Keratin, type II cytoskeletal 5 OS=Mus musculus OX=10090 GN=Krt5 PE=1 SV=1			0	99.00000095	QNLDPLFEQYINNLR	Gln->pyro-Glu@N-term; Methyl(D)@4; Deamidated(N)@12	Methyl(D)@210		-0.00028829	1873.920898	937.9677	1873.921021	937.9677734	2	19	1.1.1.1273.3	8.822967	722.83	581.22	8.85	0.07	260.8126
25	14.31	23.9	30.52000105	27.93000042	24.48000014	sp|Q922U2|K2C5_MOUSE	Keratin, type II cytoskeletal 5 OS=Mus musculus OX=10090 GN=Krt5 PE=1 SV=1			0	99.00000095	QNLDPLFEQYINNLR	Gln->pyro-Glu@N-term; Methyl(D)@4	Methyl(D)@210		-0.00138107	1872.935669	937.4751	1872.937012	937.475769	2	16	1.1.1.1417.2	9.88655	615.33	204.89	9.93	0.09	108.6399
25	14.31	23.9	30.52000105	27.93000042	24.48000014	sp|Q922U2|K2C5_MOUSE	Keratin, type II cytoskeletal 5 OS=Mus musculus OX=10090 GN=Krt5 PE=1 SV=1			0	99.00000095	QNLDPLFEQYINNLR	Gln->pyro-Glu@N-term; Methyl(D)@4	Methyl(D)@210		-0.00138107	1872.935669	937.4751	1872.937012	937.475769	2	14	1.1.1.1438.2	10.0577	615.33	83.27	9.93	0.09	81.75699
25	14.31	23.9	30.52000105	27.93000042	24.48000014	sp|Q922U2|K2C5_MOUSE	Keratin, type II cytoskeletal 5 OS=Mus musculus OX=10090 GN=Krt5 PE=1 SV=1			0	72.45000005	QNLDPLFEQYINNLRR	Gln->pyro-Glu@N-term; Methyl(D)@4; Deamidated(N)@12	Methyl(D)@210	missed R-R@15	0.00251449	2030.025513	1016.02	2030.022095	1016.018372	2	9	1.1.1.1204.8	7.979033	778.48	547.39	8	0.08	345.8665
25	14.31	23.9	30.52000105	27.93000042	24.48000014	sp|Q922U2|K2C5_MOUSE	Keratin, type II cytoskeletal 5 OS=Mus musculus OX=10090 GN=Krt5 PE=1 SV=1			0	15.87000042	QNLDPLFEQYINNLRR	Gln->pyro-Glu@N-term; Methyl(D)@4; Deamidated(N)@12	Methyl(D)@210	missed R-R@15	0.00251449	2030.025513	1016.02	2030.022095	1016.018372	2	7	1.1.1.1205.11	7.993367	778.48	747.95	8	0.08	422.1003
25	14.31	23.9	30.52000105	27.93000042	24.48000014	sp|Q922U2|K2C5_MOUSE	Keratin, type II cytoskeletal 5 OS=Mus musculus OX=10090 GN=Krt5 PE=1 SV=1			0	47.92000055	SEIDNVK				0.00150192	803.4040527	402.7093	803.4025269	402.7085266	2	8	1.1.1.794.2	2.7206	3364.16	2109.14	2.74	0.04	1407.037
25	14.31	23.9	30.52000105	27.93000042	24.48000014	sp|Q922U2|K2C5_MOUSE	Keratin, type II cytoskeletal 5 OS=Mus musculus OX=10090 GN=Krt5 PE=1 SV=1			0	64.27000165	SFSAASAITPSVSR	Oxidation(F)@2; Methyl(S)@3	Oxidation(F)@17; Methyl(S)@18		0.00154289	1409.716675	705.8656	1409.715088	705.8648071	2	11	1.1.1.940.11	4.598283	1269.33	1244.87	4.6	0.05	868.8511
25	14.31	23.9	30.52000105	27.93000042	24.48000014	sp|Q922U2|K2C5_MOUSE	Keratin, type II cytoskeletal 5 OS=Mus musculus OX=10090 GN=Krt5 PE=1 SV=1			0	64.27000165	SFSAASAITPSVSR	Methyl(S)@1; Oxidation(F)@2	Methyl(S)@16; Oxidation(F)@17		0.00154289	1409.716675	705.8656	1409.715088	705.8648071	2	11	1.1.1.940.11	4.598283	1269.33	1244.87	4.6	0.05	868.8511
25	14.31	23.9	30.52000105	27.93000042	24.48000014	sp|Q922U2|K2C5_MOUSE	Keratin, type II cytoskeletal 5 OS=Mus musculus OX=10090 GN=Krt5 PE=1 SV=1			0	99.00000095	SLDLDSIIAEV			cleaved V-K@C-term	0.0036436	1173.616699	587.8156	1173.612915	587.8137207	2	15	1.1.1.1197.2	7.8912	382.1	367.45	7.9	0.06	243.0499
25	14.31	23.9	30.52000105	27.93000042	24.48000014	sp|Q922U2|K2C5_MOUSE	Keratin, type II cytoskeletal 5 OS=Mus musculus OX=10090 GN=Krt5 PE=1 SV=1			0	99.00000095	SLDLDSIIAEV			cleaved V-K@C-term	0.00108012	1173.614014	587.8143	1173.612915	587.8137207	2	17	1.1.1.1299.5	9.10995	2914.81	2554.91	9.13	0.08	1349.889
25	14.31	23.9	30.52000105	27.93000042	24.48000014	sp|Q922U2|K2C5_MOUSE	Keratin, type II cytoskeletal 5 OS=Mus musculus OX=10090 GN=Krt5 PE=1 SV=1			0	99.00000095	SLDLDSIIAEV			cleaved V-K@C-term	0.00108012	1173.614014	587.8143	1173.612915	587.8137207	2	15	1.1.1.1300.2	9.116616	2914.81	2761.97	9.13	0.08	1263.898
25	14.31	23.9	30.52000105	27.93000042	24.48000014	sp|Q922U2|K2C5_MOUSE	Keratin, type II cytoskeletal 5 OS=Mus musculus OX=10090 GN=Krt5 PE=1 SV=1			0	99.00000095	SLDLDSIIAEVK				0.000417823	1301.708252	651.8614	1301.707886	651.8612061	2	19	1.1.1.1070.8	6.265833	7347.92	4831.57	6.28	0.05	2398.876
25	14.31	23.9	30.52000105	27.93000042	24.48000014	sp|Q922U2|K2C5_MOUSE	Keratin, type II cytoskeletal 5 OS=Mus musculus OX=10090 GN=Krt5 PE=1 SV=1			0	99.00000095	SLDLDSIIAEVK				-0.000802881	1301.707031	651.8608	1301.707886	651.8612061	2	18	1.1.1.1188.4	7.781883	41332.73	4644.54	7.83	0.08	767.3191
25	14.31	23.9	30.52000105	27.93000042	24.48000014	sp|Q922U2|K2C5_MOUSE	Keratin, type II cytoskeletal 5 OS=Mus musculus OX=10090 GN=Krt5 PE=1 SV=1			0	99.00000095	SLDLDSIIAEVK				-0.000802881	1301.707031	651.8608	1301.707886	651.8612061	2	21	1.1.1.1189.2	7.794384	41332.73	12200.54	7.83	0.08	4107.544
25	14.31	23.9	30.52000105	27.93000042	24.48000014	sp|Q922U2|K2C5_MOUSE	Keratin, type II cytoskeletal 5 OS=Mus musculus OX=10090 GN=Krt5 PE=1 SV=1			0	99.00000095	SLDLDSIIAEVK				-0.000802881	1301.707031	651.8608	1301.707886	651.8612061	2	17	1.1.1.1202.5	7.949867	41332.73	2887.15	7.83	0.08	1127.623
25	14.31	23.9	30.52000105	27.93000042	24.48000014	sp|Q922U2|K2C5_MOUSE	Keratin, type II cytoskeletal 5 OS=Mus musculus OX=10090 GN=Krt5 PE=1 SV=1			0	99.00000095	SLDLDSIIAEVK	Carbamidomethyl@N-term			-0.00148187	1358.727905	680.3712	1358.72937	680.3719482	2	20	1.1.1.1202.6	7.951533	1508.98	639.86	7.91	0.06	487.0372
25	14.31	23.9	30.52000105	27.93000042	24.48000014	sp|Q922U2|K2C5_MOUSE	Keratin, type II cytoskeletal 5 OS=Mus musculus OX=10090 GN=Krt5 PE=1 SV=1			0	99.00000095	SLDLDSIIAEVK	Acetyl@N-term; Oxidation(D)@3	Acetyl@316; Oxidation(D)@318		0.000709196	1359.714111	680.8643	1359.713379	680.8639526	2	14	1.1.1.1222.2	8.205183	1451.01	602.83	8.25	0.08	319.3994
25	14.31	23.9	30.52000105	27.93000042	24.48000014	sp|Q922U2|K2C5_MOUSE	Keratin, type II cytoskeletal 5 OS=Mus musculus OX=10090 GN=Krt5 PE=1 SV=1			0	99.00000095	SLDLDSIIAEVK	Carbamidomethyl@N-term; Dehydrated(D)@3			0.000161014	1340.719116	671.3668	1340.71875	671.3666382	2	13	1.1.1.1264.2	8.7218	249.75	168.61	8.74	0.1	179.655
25	14.31	23.9	30.52000105	27.93000042	24.48000014	sp|Q922U2|K2C5_MOUSE	Keratin, type II cytoskeletal 5 OS=Mus musculus OX=10090 GN=Krt5 PE=1 SV=1			0	99.00000095	SLDLDSIIAEVK				0.000417823	1301.708252	651.8614	1301.707886	651.8612061	2	13	1.1.1.1069.8	6.252666	7347.92	2476.02	6.28	0.05	885.3401
25	14.31	23.9	30.52000105	27.93000042	24.48000014	sp|Q922U2|K2C5_MOUSE	Keratin, type II cytoskeletal 5 OS=Mus musculus OX=10090 GN=Krt5 PE=1 SV=1			0	99.00000095	SLDLDSIIAEVK	Carbamidomethyl@N-term; Dehydrated(D)@3			0.000161014	1340.719116	671.3668	1340.71875	671.3666382	2	13	1.1.1.1265.2	8.734983	249.75	226.63	8.74	0.1	181.254
25	14.31	23.9	30.52000105	27.93000042	24.48000014	sp|Q922U2|K2C5_MOUSE	Keratin, type II cytoskeletal 5 OS=Mus musculus OX=10090 GN=Krt5 PE=1 SV=1			0	98.26999903	SLDLDSIIAEVK	Carbamidomethyl@N-term			-0.00148187	1358.727905	680.3712	1358.72937	680.3719482	2	12	1.1.1.1195.3	7.8612	1508.98	536.49	7.91	0.06	386.1547
25	14.31	23.9	30.52000105	27.93000042	24.48000014	sp|Q922U2|K2C5_MOUSE	Keratin, type II cytoskeletal 5 OS=Mus musculus OX=10090 GN=Krt5 PE=1 SV=1			0	98.18000197	SLDLDSIIAEVK				-0.00336636	1301.704468	651.8595	1301.707886	651.8612061	2	8	1.1.1.1142.7	7.191583	291.16	289.12	7.2	0.05	239.3726
25	14.31	23.9	30.52000105	27.93000042	24.48000014	sp|Q922U2|K2C5_MOUSE	Keratin, type II cytoskeletal 5 OS=Mus musculus OX=10090 GN=Krt5 PE=1 SV=1			0	91.53000116	SLDLDSIIAEVK	Acetyl@N-term; Oxidation(D)@3	Acetyl@316; Oxidation(D)@318		0.000709196	1359.714111	680.8643	1359.713379	680.8639526	2	13	1.1.1.1223.3	8.217684	1451.01	943.6	8.25	0.08	624.165
25	14.31	23.9	30.52000105	27.93000042	24.48000014	sp|Q922U2|K2C5_MOUSE	Keratin, type II cytoskeletal 5 OS=Mus musculus OX=10090 GN=Krt5 PE=1 SV=1			0	99.00000095	TEAESWYQTK				-0.000760105	1241.555664	621.7851	1241.556396	621.7855225	2	14	1.1.1.896.8	4.035167	1326.21	1034.22	4.05	0.04	663.8384
25	14.31	23.9	30.52000105	27.93000042	24.48000014	sp|Q922U2|K2C5_MOUSE	Keratin, type II cytoskeletal 5 OS=Mus musculus OX=10090 GN=Krt5 PE=1 SV=1			0	82.73000121	TLNNKFASFIDK	Carbamyl@N-term; Deamidated(N)@3		missed K-F@5	-0.034733001	1440.690308	721.3524	1440.724854	721.369751	2	11	1.1.1.1109.5	6.765783	1672.09	1088.76	6.79	0.08	671.6332
25	14.31	23.9	30.52000105	27.93000042	24.48000014	sp|Q922U2|K2C5_MOUSE	Keratin, type II cytoskeletal 5 OS=Mus musculus OX=10090 GN=Krt5 PE=1 SV=1			0	56.25	TLNNKFASFIDK	Acetyl@N-term; Deamidated(N)@3; Deamidated(N)@4	Acetyl@158	missed K-F@5	-0.023499601	1440.690308	721.3524	1440.713623	721.3641357	2	11	1.1.1.1110.8	6.781283	1672.09	1571.47	6.79	0.08	844.6625
25	14.31	23.9	30.52000105	27.93000042	24.48000014	sp|Q922U2|K2C5_MOUSE	Keratin, type II cytoskeletal 5 OS=Mus musculus OX=10090 GN=Krt5 PE=1 SV=1			0	97.45000005	TTAENEFVMLK				-0.0104208	1281.617065	641.8158	1281.627441	641.8210449	2	9	1.1.1.1018.3	5.59555	627.67	493.19	5.58	0.04	467.0202
25	14.31	23.9	30.52000105	27.93000042	24.48000014	sp|Q922U2|K2C5_MOUSE	Keratin, type II cytoskeletal 5 OS=Mus musculus OX=10090 GN=Krt5 PE=1 SV=1			0	99.00000095	VDALMDEINFMK				-0.00321294	1424.664917	713.3397	1424.667969	713.3412476	2	12	1.1.1.1142.9	7.19325	497.55	459.17	7.2	0.05	334.7972
25	14.31	23.9	30.52000105	27.93000042	24.48000014	sp|Q922U2|K2C5_MOUSE	Keratin, type II cytoskeletal 5 OS=Mus musculus OX=10090 GN=Krt5 PE=1 SV=1			0	98.50000143	WALLQEQGTK	Acetyl@N-term	Acetyl@184		-0.000906367	1214.628662	608.3216	1214.629517	608.3220215	2	12	1.1.1.1016.6	5.572217	2095	2047.57	5.57	0.05	1230.009
25	14.31	23.9	30.52000105	27.93000042	24.48000014	sp|Q922U2|K2C5_MOUSE	Keratin, type II cytoskeletal 5 OS=Mus musculus OX=10090 GN=Krt5 PE=1 SV=1			0	70.4400003	WALLQEQGTK	Acetyl@N-term	Acetyl@184		-0.000906367	1214.628662	608.3216	1214.629517	608.3220215	2	9	1.1.1.1015.8	5.561383	2095	1839.69	5.57	0.05	1122.731
25	14.31	23.9	30.52000105	27.93000042	24.48000014	sp|Q922U2|K2C5_MOUSE	Keratin, type II cytoskeletal 5 OS=Mus musculus OX=10090 GN=Krt5 PE=1 SV=1			0	99.00000095	YEELQQTAGR				-0.000980837	1193.56665	597.7906	1193.567627	597.7911377	2	15	1.1.1.822.9	3.085233	2430.03	1787.66	3.1	0.05	1277.627
25	14.31	23.9	30.52000105	27.93000042	24.48000014	sp|Q922U2|K2C5_MOUSE	Keratin, type II cytoskeletal 5 OS=Mus musculus OX=10090 GN=Krt5 PE=1 SV=1			0	31.52999878	YEELQQTAGR	Carbamidomethyl@N-term			0.00901843	1250.598022	626.3063	1250.589111	626.3018188	2	7	1.1.1.832.8	3.215217	112.6351	112.6351			173.9968
26	12.4	12.4	44.9000001	40.81999958	35.19999981	sp|P24622|CRYAA_MOUSE	Alpha-crystallin A chain OS=Mus musculus OX=10090 GN=Cryaa PE=2 SV=1			2	99.00000095	ALGPFYPSR				-0.00112506	1006.522461	504.2685	1006.523621	504.2690735	2	11	1.1.1.986.4	5.183084	17080.54	5565.98	5.22	0.06	2187.818
26	12.4	12.4	44.9000001	40.81999958	35.19999981	sp|P24622|CRYAA_MOUSE	Alpha-crystallin A chain OS=Mus musculus OX=10090 GN=Cryaa PE=2 SV=1			2	99.00000095	HFSPEDLTVK				-0.000621559	1171.586914	586.8007	1171.58728	586.8009644	2	15	1.1.1.927.10	4.432133	9143.32	5342.27	4.46	0.05	2138.401
26	12.4	12.4	44.9000001	40.81999958	35.19999981	sp|P24622|CRYAA_MOUSE	Alpha-crystallin A chain OS=Mus musculus OX=10090 GN=Cryaa PE=2 SV=1			2	99.00000095	QDDHGYISR	Gln->pyro-Glu@N-term			-0.00281148	1072.454712	537.2346	1072.457397	537.2359619	2	10	1.1.1.819.7	3.0444	7404.38	2296.08	3.13	0.04	1415.835
26	12.4	12.4	44.9000001	40.81999958	35.19999981	sp|P24622|CRYAA_MOUSE	Alpha-crystallin A chain OS=Mus musculus OX=10090 GN=Cryaa PE=2 SV=1			2	99.00000095	VLEDFVEIHGK				0.00172765	1284.673218	429.2317	1284.671387	429.2310791	3	12	1.1.1.964.4	4.900434	2618.76	2404.26	4.91	0.05	1979.458
26	12.4	12.4	44.9000001	40.81999958	35.19999981	sp|P24622|CRYAA_MOUSE	Alpha-crystallin A chain OS=Mus musculus OX=10090 GN=Cryaa PE=2 SV=1			2	99.00000095	VQSGLDAGHSER				-0.00131485	1254.593994	419.2053	1254.595337	419.2056885	3	14	1.1.1.785.5	2.607767	5779.2	4962.18	2.62	0.04	4431.916
26	12.4	12.4	44.9000001	40.81999958	35.19999981	sp|P24622|CRYAA_MOUSE	Alpha-crystallin A chain OS=Mus musculus OX=10090 GN=Cryaa PE=2 SV=1			1.244125247	99.00000095	MDVTIQHPWFK	Acetyl@N-term	Acetyl@1		-0.00392541	1442.697632	722.3561	1442.70166	722.3580933	2	13	1.1.1.1130.8	7.038767	1436.25	1111.8	7.06	0.05	710.5071
26	12.4	12.4	44.9000001	40.81999958	35.19999981	sp|P24622|CRYAA_MOUSE	Alpha-crystallin A chain OS=Mus musculus OX=10090 GN=Cryaa PE=2 SV=1			0.735182166	91.5899992	EEKPSSAPSS				0.00358001	1017.465088	509.7398	1017.461487	509.7380066	2	9	1.1.1.779.3	2.53245	1299.12	1109.01	2.54	0.04	678.9619
26	12.4	12.4	44.9000001	40.81999958	35.19999981	sp|P24622|CRYAA_MOUSE	Alpha-crystallin A chain OS=Mus musculus OX=10090 GN=Cryaa PE=2 SV=1			0.209714845	66.78000093	FVIFLDVK				-0.00093827	979.5733032	490.7939	979.5742798	490.7944031	2	6	1.1.1.1158.4	7.39575	147.32	142.63	7.39	0.04	126.0485
26	12.4	12.4	44.9000001	40.81999958	35.19999981	sp|P24622|CRYAA_MOUSE	Alpha-crystallin A chain OS=Mus musculus OX=10090 GN=Cryaa PE=2 SV=1			0.169411346	98.79000187	SPEDLTVK			cleaved F-S@N-term	-0.000481516	887.4594727	444.737	887.460022	444.7372742	2	11	1.1.1.847.7	3.40705	3363.07	3114.82	3.41	0.04	2365.399
26	12.4	12.4	44.9000001	40.81999958	35.19999981	sp|P24622|CRYAA_MOUSE	Alpha-crystallin A chain OS=Mus musculus OX=10090 GN=Cryaa PE=2 SV=1			0.045275196	97.89999723	VIFLDVK			cleaved F-V@N-term	8.21E-05	832.5058594	417.2602	832.5058594	417.2601929	2	9	1.1.1.1049.2	5.991017	3880.92	2308.88	6.01	0.05	1340.935
26	12.4	12.4	44.9000001	40.81999958	35.19999981	sp|P24622|CRYAA_MOUSE	Alpha-crystallin A chain OS=Mus musculus OX=10090 GN=Cryaa PE=2 SV=1			0	99.00000095	ALGPFYPSR				-0.00112506	1006.522461	504.2685	1006.523621	504.2690735	2	9	1.1.1.985.3	5.169583	17080.54	2325.53	5.22	0.06	917.4071
26	12.4	12.4	44.9000001	40.81999958	35.19999981	sp|P24622|CRYAA_MOUSE	Alpha-crystallin A chain OS=Mus musculus OX=10090 GN=Cryaa PE=2 SV=1			0	96.36999965	ALGPFYPSR	Carbamidomethyl@N-term			0.000321835	1063.545532	532.78	1063.545044	532.7798462	2	10	1.1.1.991.4	5.24775	1813.84	1729.35	5.24	0.06	881.0929
26	12.4	12.4	44.9000001	40.81999958	35.19999981	sp|P24622|CRYAA_MOUSE	Alpha-crystallin A chain OS=Mus musculus OX=10090 GN=Cryaa PE=2 SV=1			0	95.0699985	ALGPFYPSR	Carbamidomethyl@N-term			0.000321835	1063.545532	532.78	1063.545044	532.7798462	2	8	1.1.1.989.5	5.223067	1813.84	1411.53	5.24	0.06	795.1274
26	12.4	12.4	44.9000001	40.81999958	35.19999981	sp|P24622|CRYAA_MOUSE	Alpha-crystallin A chain OS=Mus musculus OX=10090 GN=Cryaa PE=2 SV=1			0	29.5599997	ALGPFYPSR				-0.000709255	1006.522888	504.2687	1006.523621	504.2690735	2	5	1.1.1.1015.4	5.55805	388.7	347.75	5.57	0.05	407.2102
26	12.4	12.4	44.9000001	40.81999958	35.19999981	sp|P24622|CRYAA_MOUSE	Alpha-crystallin A chain OS=Mus musculus OX=10090 GN=Cryaa PE=2 SV=1			0	99.00000095	HFSPEDLTVK				-0.000621559	1171.586914	586.8007	1171.58728	586.8009644	2	11	1.1.1.926.6	4.4163	9143.32	2016.45	4.46	0.05	764.471
26	12.4	12.4	44.9000001	40.81999958	35.19999981	sp|P24622|CRYAA_MOUSE	Alpha-crystallin A chain OS=Mus musculus OX=10090 GN=Cryaa PE=2 SV=1			0	99.00000095	HFSPEDLTVK	Carbamidomethyl@N-term			0.000465798	1228.609253	615.3119	1228.608765	615.3117065	2	11	1.1.1.961.9	4.8666	800.59	751.81	4.86	0.09	569.7014
26	12.4	12.4	44.9000001	40.81999958	35.19999981	sp|P24622|CRYAA_MOUSE	Alpha-crystallin A chain OS=Mus musculus OX=10090 GN=Cryaa PE=2 SV=1			0	88.89999986	HFSPEDLTVK	Carbamidomethyl@N-term			0.000465798	1228.609253	615.3119	1228.608765	615.3117065	2	9	1.1.1.960.8	4.852767	800.59	749.34	4.86	0.09	604.212
26	12.4	12.4	44.9000001	40.81999958	35.19999981	sp|P24622|CRYAA_MOUSE	Alpha-crystallin A chain OS=Mus musculus OX=10090 GN=Cryaa PE=2 SV=1			0	99.00000095	MDVTIQHPWFK	Acetyl@N-term	Acetyl@1		-0.00392541	1442.697632	722.3561	1442.70166	722.3580933	2	12	1.1.1.1131.6	7.0501	1436.25	1326.47	7.06	0.05	734.7409
26	12.4	12.4	44.9000001	40.81999958	35.19999981	sp|P24622|CRYAA_MOUSE	Alpha-crystallin A chain OS=Mus musculus OX=10090 GN=Cryaa PE=2 SV=1			0	99.00000095	MDVTIQHPWFK	Acetyl@N-term; Oxidation(D)@2	Acetyl@1; Oxidation(D)@2		-4.99E-05	1458.696533	730.3555	1458.696533	730.3555908	2	16	1.1.1.1050.4	6.00585	15875.62	13631.92	6.03	0.05	6605.311
26	12.4	12.4	44.9000001	40.81999958	35.19999981	sp|P24622|CRYAA_MOUSE	Alpha-crystallin A chain OS=Mus musculus OX=10090 GN=Cryaa PE=2 SV=1			0	99.00000095	MDVTIQHPWFK	Acetyl@N-term; Oxidation(D)@2	Acetyl@1; Oxidation(D)@2		-4.99E-05	1458.696533	730.3555	1458.696533	730.3555908	2	14	1.1.1.1049.6	5.99435	15875.62	9272.22	6.03	0.05	3964.379
26	12.4	12.4	44.9000001	40.81999958	35.19999981	sp|P24622|CRYAA_MOUSE	Alpha-crystallin A chain OS=Mus musculus OX=10090 GN=Cryaa PE=2 SV=1			0	60.75000167	MDVTIQHPWFK	Acetyl@N-term; Sulfide(D)@2	Acetyl@1; Sulfide(D)@2		0.0214622	1474.695313	738.3549	1474.673706	738.3441162	2	10	1.1.1.1071.10	6.279984	913.25	906.62	6.28	0.05	611.6733
26	12.4	12.4	44.9000001	40.81999958	35.19999981	sp|P24622|CRYAA_MOUSE	Alpha-crystallin A chain OS=Mus musculus OX=10090 GN=Cryaa PE=2 SV=1			0	16.44999981	MDVTIQHPWFKR	Acetyl@N-term; Oxidation(D)@2; Arg-loss@C-term	Acetyl@1; Oxidation(D)@2	missed K-R@11	-4.99E-05	1458.696533	730.3555	1458.696533	730.3555908	2	15	1.1.1.1049.6	5.99435	15875.62	9272.22	6.03	0.05	3964.379
26	12.4	12.4	44.9000001	40.81999958	35.19999981	sp|P24622|CRYAA_MOUSE	Alpha-crystallin A chain OS=Mus musculus OX=10090 GN=Cryaa PE=2 SV=1			0	99.00000095	QDDHGYISR	Gln->pyro-Glu@N-term			-0.00281148	1072.454712	537.2346	1072.457397	537.2359619	2	10	1.1.1.820.8	3.058567	7404.38	2553.7	3.13	0.04	1545.748
26	12.4	12.4	44.9000001	40.81999958	35.19999981	sp|P24622|CRYAA_MOUSE	Alpha-crystallin A chain OS=Mus musculus OX=10090 GN=Cryaa PE=2 SV=1			0	94.48999763	QDDHGYISR	Gln->pyro-Glu@N-term			-0.00281148	1072.454712	537.2346	1072.457397	537.2359619	2	9	1.1.1.832.3	3.208567	7404.38	1208.81	3.13	0.04	1086.655
26	12.4	12.4	44.9000001	40.81999958	35.19999981	sp|P24622|CRYAA_MOUSE	Alpha-crystallin A chain OS=Mus musculus OX=10090 GN=Cryaa PE=2 SV=1			0	83.37000012	QSGLDAGHSER	Gln->pyro-Glu@N-term		cleaved V-Q@N-term	0.00109487	1138.501465	570.258	1138.500366	570.2574463	2	9	1.1.1.798.10	2.77825	291.12	283.94	2.78	0.1	277.9967
26	12.4	12.4	44.9000001	40.81999958	35.19999981	sp|P24622|CRYAA_MOUSE	Alpha-crystallin A chain OS=Mus musculus OX=10090 GN=Cryaa PE=2 SV=1			0	90.00999928	SPEDLTVK			cleaved F-S@N-term	-0.000481516	887.4594727	444.737	887.460022	444.7372742	2	10	1.1.1.846.5	3.391383	3363.07	2022.68	3.41	0.04	1338.237
26	12.4	12.4	44.9000001	40.81999958	35.19999981	sp|P24622|CRYAA_MOUSE	Alpha-crystallin A chain OS=Mus musculus OX=10090 GN=Cryaa PE=2 SV=1			0	34.2599988	VIFLDVK			cleaved F-V@N-term	8.21E-05	832.5058594	417.2602	832.5058594	417.2601929	2	6	1.1.1.1048.2	5.978183	3880.92	1015.58	6.01	0.05	470.8176
26	12.4	12.4	44.9000001	40.81999958	35.19999981	sp|P24622|CRYAA_MOUSE	Alpha-crystallin A chain OS=Mus musculus OX=10090 GN=Cryaa PE=2 SV=1			0	99.00000095	VLEDFVEIHGK				0.00328405	1284.674805	429.2322	1284.671387	429.2310791	3	14	1.1.1.976.2	5.053083	26019.35	14944.83	5.03	0.04	7257.624
26	12.4	12.4	44.9000001	40.81999958	35.19999981	sp|P24622|CRYAA_MOUSE	Alpha-crystallin A chain OS=Mus musculus OX=10090 GN=Cryaa PE=2 SV=1			0	99.00000095	VLEDFVEIHGK				0.00172765	1284.673218	429.2317	1284.671387	429.2310791	3	11	1.1.1.963.3	4.8871	2618.76	1742.04	4.91	0.05	1506.324
26	12.4	12.4	44.9000001	40.81999958	35.19999981	sp|P24622|CRYAA_MOUSE	Alpha-crystallin A chain OS=Mus musculus OX=10090 GN=Cryaa PE=2 SV=1			0	99.00000095	VLEDFVEIHGK	Carbamidomethyl@N-term			-0.000831402	1341.691895	448.2379	1341.692871	448.2382202	3	11	1.1.1.988.4	5.20975	1805.23	1677.09	5.2	0.04	1168.101
26	12.4	12.4	44.9000001	40.81999958	35.19999981	sp|P24622|CRYAA_MOUSE	Alpha-crystallin A chain OS=Mus musculus OX=10090 GN=Cryaa PE=2 SV=1			0	99.00000095	VLEDFVEIHGK	Carbamidomethyl(K)@11			0.000358782	1341.693115	448.2383	1341.692871	448.2382202	3	10	1.1.1.969.3	4.963933	1044.17	752.97	4.99	0.05	803.0903
26	12.4	12.4	44.9000001	40.81999958	35.19999981	sp|P24622|CRYAA_MOUSE	Alpha-crystallin A chain OS=Mus musculus OX=10090 GN=Cryaa PE=2 SV=1			0	71.27000093	VLEDFVEIHGK	Carbamidomethyl(K)@11			0.000358782	1341.693115	448.2383	1341.692871	448.2382202	3	8	1.1.1.970.4	4.977767	1044.17	937.51	4.99	0.05	903.0283
26	12.4	12.4	44.9000001	40.81999958	35.19999981	sp|P24622|CRYAA_MOUSE	Alpha-crystallin A chain OS=Mus musculus OX=10090 GN=Cryaa PE=2 SV=1			0	99.00000095	VQSGLDAGHSER				-0.00131485	1254.593994	419.2053	1254.595337	419.2056885	3	12	1.1.1.786.3	2.6186	5779.2	5539.43	2.62	0.04	3978.719
27	12.06	12.21	4.696999863	4.317000136	3.386000171	sp|Q62261|SPTB2_MOUSE	Spectrin beta chain, non-erythrocytic 1 OS=Mus musculus OX=10090 GN=Sptbn1 PE=1 SV=2			2	99.00000095	LTTLELLEVR				-0.00186442	1185.695068	593.8548	1185.696899	593.8557129	2	11	1.1.1.1130.4	7.035433	423.86	390.91	7.02	0.08	388.3728
27	12.06	12.21	4.696999863	4.317000136	3.386000171	sp|Q62261|SPTB2_MOUSE	Spectrin beta chain, non-erythrocytic 1 OS=Mus musculus OX=10090 GN=Sptbn1 PE=1 SV=2			1.638272166	99.00000095	VLLLSQDYGK				0.00147663	1134.630127	568.3223	1134.628418	568.3215332	2	9	1.1.1.998.5	5.3389	853.73	791.63	5.35	0.05	632.7592
27	12.06	12.21	4.696999863	4.317000136	3.386000171	sp|Q62261|SPTB2_MOUSE	Spectrin beta chain, non-erythrocytic 1 OS=Mus musculus OX=10090 GN=Sptbn1 PE=1 SV=2			1.455931664	98.80999923	INAVVETGR				-0.00303875	957.5213013	479.7679	957.524353	479.7694397	2	8	1.1.1.843.7	3.354383	195.3	192.49	3.35	0.07	231.9775
27	12.06	12.21	4.696999863	4.317000136	3.386000171	sp|Q62261|SPTB2_MOUSE	Spectrin beta chain, non-erythrocytic 1 OS=Mus musculus OX=10090 GN=Sptbn1 PE=1 SV=2			1.455931664	99.00000095	QIEAQEKPR	Gln->pyro-Glu@N-term			-0.00658762	1080.549927	541.2822	1080.556396	541.2854614	2	10	1.1.1.816.7	3.00625	473.88	391.8	3.01	0.04	383.4646
27	12.06	12.21	4.696999863	4.317000136	3.386000171	sp|Q62261|SPTB2_MOUSE	Spectrin beta chain, non-erythrocytic 1 OS=Mus musculus OX=10090 GN=Sptbn1 PE=1 SV=2			1.275724292	98.39000106	DLDDFQSWLSR				0.00346473	1380.634521	691.3245	1380.630981	691.3227539	2	8	1.1.1.1164.4	7.473233	244.5	243.51	7.48	0.06	198.45
27	12.06	12.21	4.696999863	4.317000136	3.386000171	sp|Q62261|SPTB2_MOUSE	Spectrin beta chain, non-erythrocytic 1 OS=Mus musculus OX=10090 GN=Sptbn1 PE=1 SV=2			1.096910119	99.00000095	FMELLEPLSER	Oxidation(M)@2			0.041851699	1378.722046	690.3683	1378.680298	690.3474121	2	11	1.1.1.1056.8	6.086333	197.74	177.76	6.09	0.04	378.8677
27	12.06	12.21	4.696999863	4.317000136	3.386000171	sp|Q62261|SPTB2_MOUSE	Spectrin beta chain, non-erythrocytic 1 OS=Mus musculus OX=10090 GN=Sptbn1 PE=1 SV=2			1.055517316	97.21999764	LLQLTEK				-0.00598567	843.5006714	422.7576	843.5065918	422.7605591	2	9	1.1.1.928.3	4.439466	520.94	489.33	4.44	0.03	576.9465
27	12.06	12.21	4.696999863	4.317000136	3.386000171	sp|Q62261|SPTB2_MOUSE	Spectrin beta chain, non-erythrocytic 1 OS=Mus musculus OX=10090 GN=Sptbn1 PE=1 SV=2			0.675717473	95.09000182	QLWGLLIEETEKR	Gln->pyro-Glu@N-term		missed K-R@12	-0.00365621	1596.847534	799.431	1596.851196	799.4328613	2	8	1.1.1.1315.3	9.295934	12.39087	12.39087			97.41009
27	12.06	12.21	4.696999863	4.317000136	3.386000171	sp|Q62261|SPTB2_MOUSE	Spectrin beta chain, non-erythrocytic 1 OS=Mus musculus OX=10090 GN=Sptbn1 PE=1 SV=2			0.640164554	92.03000069	DQNTVETLQR				0.000255453	1202.589233	602.3019	1202.589111	602.3018188	2	8	1.1.1.844.9	3.36905	366.97	266.07	3.35	0.04	380.9778
27	12.06	12.21	4.696999863	4.317000136	3.386000171	sp|Q62261|SPTB2_MOUSE	Spectrin beta chain, non-erythrocytic 1 OS=Mus musculus OX=10090 GN=Sptbn1 PE=1 SV=2			0.632644117	90.89000225	TQILAASYELHK				-0.00173431	1372.733521	458.5851	1372.735107	458.5856323	3	9	1.1.1.937.5	4.55495	241.2	183.79	4.57	0.03	506.7935
27	12.06	12.21	4.696999863	4.317000136	3.386000171	sp|Q62261|SPTB2_MOUSE	Spectrin beta chain, non-erythrocytic 1 OS=Mus musculus OX=10090 GN=Sptbn1 PE=1 SV=2			0.129011169	49.7299999	EAASELLMR	Oxidation(M)@8			-0.0032166	1034.503418	518.259	1034.506592	518.2606201	2	7	1.1.1.911.6	4.225983	587.24	528.3	4.22	0.05	565.5042
27	12.06	12.21	4.696999863	4.317000136	3.386000171	sp|Q62261|SPTB2_MOUSE	Spectrin beta chain, non-erythrocytic 1 OS=Mus musculus OX=10090 GN=Sptbn1 PE=1 SV=2			0	93.91000271	LTTLELLEVR				-0.00186442	1185.695068	593.8548	1185.696899	593.8557129	2	8	1.1.1.1131.3	7.0476	423.86	348.84	7.02	0.08	351.7473
28	11.73	13.83	30.52999973	22.81000018	21.58000022	sp|P02535|K1C10_MOUSE	Keratin, type I cytoskeletal 10 OS=Mus musculus OX=10090 GN=Krt10 PE=1 SV=3			2	99.00000095	ALEESNYELEGK				0.00211557	1380.643066	691.3288	1380.640869	691.3276978	2	21	1.1.1.896.9	4.036	17310.17	15602.42	4.04	0.04	7769.88
28	11.73	13.83	30.52999973	22.81000018	21.58000022	sp|P02535|K1C10_MOUSE	Keratin, type I cytoskeletal 10 OS=Mus musculus OX=10090 GN=Krt10 PE=1 SV=3			2	99.00000095	LENEIQTYR				-0.000546713	1164.577026	583.2958	1164.577515	583.2960205	2	14	1.1.1.881.8	3.843183	5541.9	4128.98	3.86	0.05	2112.418
28	11.73	13.83	30.52999973	22.81000018	21.58000022	sp|P02535|K1C10_MOUSE	Keratin, type I cytoskeletal 10 OS=Mus musculus OX=10090 GN=Krt10 PE=1 SV=3			2	99.00000095	QSLEASLAETEGR	Gln->pyro-Glu@N-term			-0.00110956	1372.646118	687.3303	1372.647095	687.3308105	2	19	1.1.1.1021.7	5.637533	6155.23	2753.25	5.67	0.05	1820.714
28	11.73	13.83	30.52999973	22.81000018	21.58000022	sp|P02535|K1C10_MOUSE	Keratin, type I cytoskeletal 10 OS=Mus musculus OX=10090 GN=Krt10 PE=1 SV=3			2	99.00000095	QSVEADINGLR	Gln->pyro-Glu@N-term			-0.0003527	1183.58313	592.7988	1183.583374	592.7989502	2	14	1.1.1.1014.4	5.545217	745.01	642.6	5.55	0.05	503.7907
28	11.73	13.83	30.52999973	22.81000018	21.58000022	sp|P02535|K1C10_MOUSE	Keratin, type I cytoskeletal 10 OS=Mus musculus OX=10090 GN=Krt10 PE=1 SV=3			2	99.00000095	VTMQNLNDR				-0.00113471	1089.522705	545.7686	1089.523682	545.769104	2	13	1.1.1.848.7	3.42005	12685.71	10832.36	3.43	0.04	5904.529
28	11.73	13.83	30.52999973	22.81000018	21.58000022	sp|P02535|K1C10_MOUSE	Keratin, type I cytoskeletal 10 OS=Mus musculus OX=10090 GN=Krt10 PE=1 SV=3			1.008773923	96.61999941	SEITELR				0.00150147	846.4462891	424.2304	846.4447021	424.2296143	2	8	1.1.1.878.2	3.79985	3200.6	1539.25	3.82	0.04	1032.886
28	11.73	13.83	30.52999973	22.81000018	21.58000022	sp|P02535|K1C10_MOUSE	Keratin, type I cytoskeletal 10 OS=Mus musculus OX=10090 GN=Krt10 PE=1 SV=3			0.480172038	99.00000095	QSVEADINGLRR	Gln->pyro-Glu@N-term; Deamidated(N)@8		missed R-R@11	-0.00222458	1340.66626	671.3404	1340.668457	671.3414917	2	12	1.1.1.927.11	4.432967	10391.31	6478.11	4.46	0.05	2621.128
28	11.73	13.83	30.52999973	22.81000018	21.58000022	sp|P02535|K1C10_MOUSE	Keratin, type I cytoskeletal 10 OS=Mus musculus OX=10090 GN=Krt10 PE=1 SV=3			0.114638776	48.28000069	SEITELRR			missed R-R@7	-0.00231819	1002.543457	502.279	1002.545837	502.2801819	2	7	1.1.1.823.6	3.096067	3528.67	2734.77	3.11	0.04	1818.116
28	11.73	13.83	30.52999973	22.81000018	21.58000022	sp|P02535|K1C10_MOUSE	Keratin, type I cytoskeletal 10 OS=Mus musculus OX=10090 GN=Krt10 PE=1 SV=3			0.086716093	43.25000048	IKEWYEK			missed K-E@2	-0.00270058	994.5096436	498.2621	994.5123901	498.2634583	2	6	1.1.1.864.8	3.625367	442.26	366.42	3.62	0.04	239.0726
28	11.73	13.83	30.52999973	22.81000018	21.58000022	sp|P02535|K1C10_MOUSE	Keratin, type I cytoskeletal 10 OS=Mus musculus OX=10090 GN=Krt10 PE=1 SV=3			0.025488298	99.00000095	AETECQNAEYQQLLDIK	Carbamidomethyl(C)@5; Hydroxymethyl(N)@7	Hydroxymethyl(N)@427		0.007207	2081.9646	694.9955	2081.95752	694.993103	3	18	1.1.1.1036.6	5.8277	2087.49	1378.36	5.85	0.04	1339.936
28	11.73	13.83	30.52999973	22.81000018	21.58000022	sp|P02535|K1C10_MOUSE	Keratin, type I cytoskeletal 10 OS=Mus musculus OX=10090 GN=Krt10 PE=1 SV=3			0.010550178	99.00000095	TVQGLEIELQSQLALK	Delta:H(2)C(2)@N-term; Deamidated(Q)@3			0.015672	1796.008911	899.0117	1795.993164	899.0038452	2	14	1.1.1.1179.6	7.670383	16.37662	16.37662			232.6075
28	11.73	13.83	30.52999973	22.81000018	21.58000022	sp|P02535|K1C10_MOUSE	Keratin, type I cytoskeletal 10 OS=Mus musculus OX=10090 GN=Krt10 PE=1 SV=3			0.000869447	99.00000095	ISALEEQLQQIR			cleaved Q-I@N-term	0.00310201	1426.781128	714.3978	1426.777954	714.3963013	2	15	1.1.1.1032.8	5.778367	579.57	554.35	5.78	0.05	673.7817
28	11.73	13.83	30.52999973	22.81000018	21.58000022	sp|P02535|K1C10_MOUSE	Keratin, type I cytoskeletal 10 OS=Mus musculus OX=10090 GN=Krt10 PE=1 SV=3			0.000869447	99.00000095	SALEEQLQQIR			cleaved I-S@N-term	0.047985598	1313.741821	657.8782	1313.69397	657.854248	2	12	1.1.1.978.8	5.083917	175.32	167.05	5.09	0.04	546.7168
28	11.73	13.83	30.52999973	22.81000018	21.58000022	sp|P02535|K1C10_MOUSE	Keratin, type I cytoskeletal 10 OS=Mus musculus OX=10090 GN=Krt10 PE=1 SV=3			0	99.00000095	AETECQNAEYQQLLDIK	Carbamidomethyl(C)@5; Hydroxymethyl(N)@7	Hydroxymethyl(N)@427		0.00709938	2081.965332	1041.99	2081.95752	1041.986084	2	15	1.1.1.1037.11	5.844367	1985.6	1945.98	5.85	0.05	863.6546
28	11.73	13.83	30.52999973	22.81000018	21.58000022	sp|P02535|K1C10_MOUSE	Keratin, type I cytoskeletal 10 OS=Mus musculus OX=10090 GN=Krt10 PE=1 SV=3			0	99.00000095	ALEESNYELEGK				0.00211557	1380.643066	691.3288	1380.640869	691.3276978	2	17	1.1.1.895.10	4.0235	17310.17	10108.6	4.04	0.04	3786.647
28	11.73	13.83	30.52999973	22.81000018	21.58000022	sp|P02535|K1C10_MOUSE	Keratin, type I cytoskeletal 10 OS=Mus musculus OX=10090 GN=Krt10 PE=1 SV=3			0	99.00000095	ALEESNYELEGK	Carbamidomethyl@N-term			0.00162271	1437.664063	719.8393	1437.662354	719.8384399	2	15	1.1.1.896.10	4.036833	763.11	664.41	4.05	0.05	500.5477
28	11.73	13.83	30.52999973	22.81000018	21.58000022	sp|P02535|K1C10_MOUSE	Keratin, type I cytoskeletal 10 OS=Mus musculus OX=10090 GN=Krt10 PE=1 SV=3			0	99.00000095	ALEESNYELEGK	Carbamidomethyl@N-term			0.00162271	1437.664063	719.8393	1437.662354	719.8384399	2	14	1.1.1.897.11	4.050333	763.11	749.94	4.05	0.05	477.5131
28	11.73	13.83	30.52999973	22.81000018	21.58000022	sp|P02535|K1C10_MOUSE	Keratin, type I cytoskeletal 10 OS=Mus musculus OX=10090 GN=Krt10 PE=1 SV=3			0	38.02999854	IKEWYEK			missed K-E@2	-0.00270058	994.5096436	498.2621	994.5123901	498.2634583	2	5	1.1.1.862.4	3.596367	442.26	318.78	3.62	0.04	291.4877
28	11.73	13.83	30.52999973	22.81000018	21.58000022	sp|P02535|K1C10_MOUSE	Keratin, type I cytoskeletal 10 OS=Mus musculus OX=10090 GN=Krt10 PE=1 SV=3			0	60.85000038	KEWYEK			cleaved I-K@N-term; missed K-E@1	0.00143227	881.4296875	441.7221	881.4283447	441.7214355	2	8	1.1.1.830.4	3.183733	1258.87	1076.59	3.17	0.04	651.3967
28	11.73	13.83	30.52999973	22.81000018	21.58000022	sp|P02535|K1C10_MOUSE	Keratin, type I cytoskeletal 10 OS=Mus musculus OX=10090 GN=Krt10 PE=1 SV=3			0	21.66000009	KEWYEK			cleaved I-K@N-term; missed K-E@1	0.00143227	881.4296875	441.7221	881.4283447	441.7214355	2	7	1.1.1.828.3	3.1574	1258.87	889.06	3.17	0.04	505.9441
28	11.73	13.83	30.52999973	22.81000018	21.58000022	sp|P02535|K1C10_MOUSE	Keratin, type I cytoskeletal 10 OS=Mus musculus OX=10090 GN=Krt10 PE=1 SV=3			0	99.00000095	LAADDFR				0.00153669	806.3938599	404.2042	806.3922729	404.2033997	2	10	1.1.1.885.2	3.889183	15054.5	7123.5	3.91	0.04	2988.693
28	11.73	13.83	30.52999973	22.81000018	21.58000022	sp|P02535|K1C10_MOUSE	Keratin, type I cytoskeletal 10 OS=Mus musculus OX=10090 GN=Krt10 PE=1 SV=3			0	99.00000095	LAADDFR				0.00153669	806.3938599	404.2042	806.3922729	404.2033997	2	10	1.1.1.886.2	3.902183	15054.5	12120.82	3.91	0.04	7176.178
28	11.73	13.83	30.52999973	22.81000018	21.58000022	sp|P02535|K1C10_MOUSE	Keratin, type I cytoskeletal 10 OS=Mus musculus OX=10090 GN=Krt10 PE=1 SV=3			0	99.00000095	LENEIQTYR				-0.000546713	1164.577026	583.2958	1164.577515	583.2960205	2	13	1.1.1.880.9	3.831017	5541.9	2288.03	3.86	0.05	706.26
28	11.73	13.83	30.52999973	22.81000018	21.58000022	sp|P02535|K1C10_MOUSE	Keratin, type I cytoskeletal 10 OS=Mus musculus OX=10090 GN=Krt10 PE=1 SV=3			0	99.00000095	QSLEASLAETEGR	Gln->pyro-Glu@N-term			-0.00110956	1372.646118	687.3303	1372.647095	687.3308105	2	19	1.1.1.1022.9	5.652033	6155.23	5062.02	5.67	0.05	3216.479
28	11.73	13.83	30.52999973	22.81000018	21.58000022	sp|P02535|K1C10_MOUSE	Keratin, type I cytoskeletal 10 OS=Mus musculus OX=10090 GN=Krt10 PE=1 SV=3			0	98.18000197	QSLEASLAETEGR				0.020081401	1389.693726	695.8541	1389.673584	695.8440552	2	9	1.1.1.1022.10	5.652867	309.3993	309.3993			1360.667
[truncated: 837 more rows]
