# Supplementary material for: G91-deletion in βA3/A1-crystallin induces cellular and molecular changes in mouse lenses leading to congenital cataract development
Source: PLoS One. 2025 Jul 7;20(7):e0326305. doi: 10.1371/journal.pone.0326305 (PMC12233310; doi:10.1371/journal.pone.0326305)
Supplement: S8 Fig — (CSV) [file pone.0326305.s008.csv]

N	Unused	Total	%Cov	%Cov(50)	%Cov(95)	Accessions	Names	Used	Annotation	Contrib	Conf	Sequence	Modifications	ProteinModifications	Cleavages	dMass	Obs MW	Obs m/z	Theor MW	Theor m/z	Theor z	Sc	Spectrum	Acq Time	Intensity (Peptide)	PrecursorIntensityAcquisition	Apex Time (Peptide)	Elution Peak Width (Peptide)	MS2Counts
1	70.82	70.82	72.96000123	72.96000123	65.45000076	sp|P20152|VIME_MOUSE	Vimentin OS=Mus musculus OX=10090 GN=Vim PE=1 SV=3			2	99.00000095	DGQVINETSQHHDDLE				0.00698709	1835.799438	612.9404	1835.792236	612.9379883	3	12	1.1.1.871.11	3.36355	1472.42	1171.57	3.38	0.05	1085.506
1	70.82	70.82	72.96000123	72.96000123	65.45000076	sp|P20152|VIME_MOUSE	Vimentin OS=Mus musculus OX=10090 GN=Vim PE=1 SV=3			2	99.00000095	DNLAEDIMR				-0.00301536	1075.493896	538.7542	1075.496826	538.7556763	2	11	1.1.1.1046.2	5.5884	862.98	766.56	5.58	0.05	527.6296
1	70.82	70.82	72.96000123	72.96000123	65.45000076	sp|P20152|VIME_MOUSE	Vimentin OS=Mus musculus OX=10090 GN=Vim PE=1 SV=3			2	99.00000095	EEAESTLQSFR	Glu->pyro-Glu@N-term			-0.00341252	1277.585449	639.8	1277.588745	639.8016968	2	14	1.1.1.1016.8	5.20975	841.77	790.75	5.22	0.05	463.8723
1	70.82	70.82	72.96000123	72.96000123	65.45000076	sp|P20152|VIME_MOUSE	Vimentin OS=Mus musculus OX=10090 GN=Vim PE=1 SV=3			2	99.00000095	EMEENFALEAANYQDTIGR	Oxidation(M)@2			0.0049016	2215.974121	739.6653	2215.969238	739.6636963	3	19	1.1.1.1063.7	5.810383	1592.08	1493.03	5.8	0.05	2064.95
1	70.82	70.82	72.96000123	72.96000123	65.45000076	sp|P20152|VIME_MOUSE	Vimentin OS=Mus musculus OX=10090 GN=Vim PE=1 SV=3			2	99.00000095	ETNLESLPLVDTHSK	Glu->pyro-Glu@N-term			-0.000408332	1663.841309	832.9279	1663.841675	832.9281616	2	13	1.1.1.1072.10	5.928033	1019.68	893.27	5.94	0.05	470.2179
1	70.82	70.82	72.96000123	72.96000123	65.45000076	sp|P20152|VIME_MOUSE	Vimentin OS=Mus musculus OX=10090 GN=Vim PE=1 SV=3			2	99.00000095	EYQDLLNVK	Glu->pyro-Glu@N-term			0.00133332	1102.567261	552.2909	1102.565918	552.2902222	2	12	1.1.1.1115.6	6.47415	904.55	577.27	6.49	0.05	407.1602
1	70.82	70.82	72.96000123	72.96000123	65.45000076	sp|P20152|VIME_MOUSE	Vimentin OS=Mus musculus OX=10090 GN=Vim PE=1 SV=3			2	99.00000095	FADLSEAANR				0.000525582	1092.520508	547.2675	1092.52002	547.2672729	2	17	1.1.1.922.5	4.009017	8532.83	6289.44	4.03	0.04	4236.097
1	70.82	70.82	72.96000123	72.96000123	65.45000076	sp|P20152|VIME_MOUSE	Vimentin OS=Mus musculus OX=10090 GN=Vim PE=1 SV=3			2	99.00000095	FANYIDK				0.00132725	869.4296875	435.7221	869.4283447	435.7214355	2	10	1.1.1.918.3	3.95635	4974.16	4086.47	3.97	0.04	2372.894
1	70.82	70.82	72.96000123	72.96000123	65.45000076	sp|P20152|VIME_MOUSE	Vimentin OS=Mus musculus OX=10090 GN=Vim PE=1 SV=3			2	99.00000095	GTNESLER				-0.00142795	904.423645	453.2191	904.4250488	453.2197876	2	10	1.1.1.813.5	2.617783	2553.97	2256.47	2.62	0.04	1874.278
1	70.82	70.82	72.96000123	72.96000123	65.45000076	sp|P20152|VIME_MOUSE	Vimentin OS=Mus musculus OX=10090 GN=Vim PE=1 SV=3			2	99.00000095	ILLAELEQLKGQGK			missed K-G@10	0.000248419	1538.903442	513.9751	1538.903198	513.9750366	3	14	1.1.1.1059.2	5.755217	2703.91	2664.74	5.76	0.05	1726.106
1	70.82	70.82	72.96000123	72.96000123	65.45000076	sp|P20152|VIME_MOUSE	Vimentin OS=Mus musculus OX=10090 GN=Vim PE=1 SV=3			2	99.00000095	ISLPLPTFSSLNLR				0.000130602	1556.892822	779.4537	1556.892578	779.4536133	2	12	1.1.1.1271.3	8.296516	1102.22	297.88	8.36	0.08	136.6838
1	70.82	70.82	72.96000123	72.96000123	65.45000076	sp|P20152|VIME_MOUSE	Vimentin OS=Mus musculus OX=10090 GN=Vim PE=1 SV=3			2	99.00000095	KLLEGEESR			missed K-L@1	0.000399881	1059.556519	530.7855	1059.55603	530.7852783	2	11	1.1.1.821.7	2.721767	1293.17	1184.82	2.72	0.04	801.6011
1	70.82	70.82	72.96000123	72.96000123	65.45000076	sp|P20152|VIME_MOUSE	Vimentin OS=Mus musculus OX=10090 GN=Vim PE=1 SV=3			2	99.00000095	KVESLQEEIAFLK			missed K-V@1	-0.00120504	1532.84375	511.9552	1532.844971	511.9556274	3	17	1.1.1.1083.3	6.06235	2885.04	2826.66	6.06	0.05	1840.167
1	70.82	70.82	72.96000123	72.96000123	65.45000076	sp|P20152|VIME_MOUSE	Vimentin OS=Mus musculus OX=10090 GN=Vim PE=1 SV=3			2	99.00000095	KVESLQEEIAFLKK			missed K-V@1; missed K-K@13	0.00366687	1660.943726	416.2432	1660.939941	416.2422791	4	11	1.1.1.1023.3	5.295084	693.37	565.9	5.3	0.08	891.6359
1	70.82	70.82	72.96000123	72.96000123	65.45000076	sp|P20152|VIME_MOUSE	Vimentin OS=Mus musculus OX=10090 GN=Vim PE=1 SV=3			2	99.00000095	LGDLYEEEMR				-0.00303744	1253.556641	627.7856	1253.559814	627.7871704	2	13	1.1.1.988.10	4.853617	1223.3	980.7	4.87	0.05	617.6693
1	70.82	70.82	72.96000123	72.96000123	65.45000076	sp|P20152|VIME_MOUSE	Vimentin OS=Mus musculus OX=10090 GN=Vim PE=1 SV=3			2	99.00000095	LLEGEESR				0.00123738	931.4622803	466.7384	931.4610596	466.7378235	2	12	1.1.1.839.4	2.949917	4779.81	4669.18	2.96	0.04	2845.728
1	70.82	70.82	72.96000123	72.96000123	65.45000076	sp|P20152|VIME_MOUSE	Vimentin OS=Mus musculus OX=10090 GN=Vim PE=1 SV=3			2	99.00000095	LQDEIQNMKEEMAR	Oxidation(M)@8; Oxidation(M)@12		missed K-E@9	0.00292424	1765.800415	589.6074	1765.797485	589.6064453	3	13	1.1.1.823.8	2.748433	2605.65	2158.56	2.76	0.04	1702.163
1	70.82	70.82	72.96000123	72.96000123	65.45000076	sp|P20152|VIME_MOUSE	Vimentin OS=Mus musculus OX=10090 GN=Vim PE=1 SV=3			2	99.00000095	MALDIEIATYR	Oxidation(M)@1			0.00214566	1310.65625	656.3354	1310.654053	656.3342896	2	15	1.1.1.1060.9	5.7742	1285.27	1275.86	5.78	0.05	1177.994
1	70.82	70.82	72.96000123	72.96000123	65.45000076	sp|P20152|VIME_MOUSE	Vimentin OS=Mus musculus OX=10090 GN=Vim PE=1 SV=3			2	99.00000095	NLQEAEEWYK	Deamidated(N)@1			-0.000201999	1309.58252	655.7985	1309.582642	655.798584	2	14	1.1.1.1061.9	5.7867	1090.99	1040.03	5.79	0.06	709.3579
1	70.82	70.82	72.96000123	72.96000123	65.45000076	sp|P20152|VIME_MOUSE	Vimentin OS=Mus musculus OX=10090 GN=Vim PE=1 SV=3			2	99.00000095	QDVDNASLAR	Gln->pyro-Glu@N-term			-0.00634406	1070.49292	536.2537	1070.499268	536.256897	2	11	1.1.1.920.8	3.986017	4353.37	646.86	3.93	0.05	435.4865
1	70.82	70.82	72.96000123	72.96000123	65.45000076	sp|P20152|VIME_MOUSE	Vimentin OS=Mus musculus OX=10090 GN=Vim PE=1 SV=3			2	99.00000095	QQYESVAAK	Gln->pyro-Glu@N-term			-0.00179004	1005.475098	503.7448	1005.476746	503.745636	2	14	1.1.1.884.4	3.52605	2310.33	2087.03	3.52	0.04	1284.753
1	70.82	70.82	72.96000123	72.96000123	65.45000076	sp|P20152|VIME_MOUSE	Vimentin OS=Mus musculus OX=10090 GN=Vim PE=1 SV=3			2	99.00000095	QVDQLTNDK	Gln->pyro-Glu@N-term; Deamidated(N)@7			0.00170545	1043.478882	522.7467	1043.477173	522.7458496	2	12	1.1.1.919.9	3.97435	927.79	855.7	3.98	0.04	636.7565
1	70.82	70.82	72.96000123	72.96000123	65.45000076	sp|P20152|VIME_MOUSE	Vimentin OS=Mus musculus OX=10090 GN=Vim PE=1 SV=3			2	99.00000095	QVQSLTCEVDALK	Gln->pyro-Glu@N-term; Carbamidomethyl(C)@7			0.00319399	1472.721313	737.3679	1472.71814	737.366333	2	13	1.1.1.1118.7	6.513817	1303.18	674.71	6.54	0.05	355.7946
1	70.82	70.82	72.96000123	72.96000123	65.45000076	sp|P20152|VIME_MOUSE	Vimentin OS=Mus musculus OX=10090 GN=Vim PE=1 SV=3			2	99.00000095	SLYSSSPGGAYVTR				-0.00240087	1443.697021	722.8558	1443.699463	722.8569946	2	15	1.1.1.944.9	4.291983	4994.17	4504.57	4.3	0.04	2461.185
1	70.82	70.82	72.96000123	72.96000123	65.45000076	sp|P20152|VIME_MOUSE	Vimentin OS=Mus musculus OX=10090 GN=Vim PE=1 SV=3			2	99.00000095	SYVTTSTR				0.000354162	913.4508667	457.7327	913.4505005	457.7325439	2	9	1.1.1.822.5	2.732933	2590.19	1966.96	2.75	0.04	1548.446
1	70.82	70.82	72.96000123	72.96000123	65.45000076	sp|P20152|VIME_MOUSE	Vimentin OS=Mus musculus OX=10090 GN=Vim PE=1 SV=3			2	99.00000095	VELQELNDR				0.000428848	1114.562256	558.2884	1114.56189	558.288208	2	13	1.1.1.934.9	4.166333	5886.6	5386.83	4.17	0.04	3361.716
1	70.82	70.82	72.96000123	72.96000123	65.45000076	sp|P20152|VIME_MOUSE	Vimentin OS=Mus musculus OX=10090 GN=Vim PE=1 SV=3			2	99.00000095	VESLQEEIAFLK				-0.000735592	1404.749512	703.382	1404.75	703.3823242	2	13	1.1.1.1144.7	6.8488	924.61	743.79	6.87	0.05	415.5546
1	70.82	70.82	72.96000123	72.96000123	65.45000076	sp|P20152|VIME_MOUSE	Vimentin OS=Mus musculus OX=10090 GN=Vim PE=1 SV=3			2	99.00000095	VESLQEEIAFLKK			missed K-K@12	0.00236553	1532.84729	511.9564	1532.844971	511.9556274	3	9	1.1.1.1070.2	5.895867	589.2	519.19	5.88	0.05	458.0528
1	70.82	70.82	72.96000123	72.96000123	65.45000076	sp|P20152|VIME_MOUSE	Vimentin OS=Mus musculus OX=10090 GN=Vim PE=1 SV=3			1.95860815	99.00000095	QESNEYR	Gln->pyro-Glu@N-term			-0.00276761	907.364502	454.6895	907.3671875	454.6908569	2	9	1.1.1.828.5	2.809767	231.3	224.07	2.81	0.05	284.4424
1	70.82	70.82	72.96000123	72.96000123	65.45000076	sp|P20152|VIME_MOUSE	Vimentin OS=Mus musculus OX=10090 GN=Vim PE=1 SV=3			1.795880795	98.58000278	EKLQEEMLQR	Oxidation(M)@7		missed K-L@2	0.00128058	1318.656372	440.5594	1318.655151	440.5589905	3	9	1.1.1.829.5	2.822767	1160.92	985.48	2.83	0.04	1032.342
1	70.82	70.82	72.96000123	72.96000123	65.45000076	sp|P20152|VIME_MOUSE	Vimentin OS=Mus musculus OX=10090 GN=Vim PE=1 SV=3			1.698970437	98.04000258	TYSLGSALRPSTSR				-0.0016369	1494.777344	499.2664	1494.779053	499.2669678	3	9	1.1.1.946.3	4.313817	3940.72	3145.88	4.31	0.04	2317.162
1	70.82	70.82	72.96000123	72.96000123	65.45000076	sp|P20152|VIME_MOUSE	Vimentin OS=Mus musculus OX=10090 GN=Vim PE=1 SV=3			1.537602186	99.00000095	ILLAELEQLK	Carbamidomethyl@N-term			-0.000601622	1225.727661	613.8711	1225.728149	613.8713989	2	16	1.1.1.1189.3	7.42525	1108.29	669.31	7.44	0.06	405.5228
1	70.82	70.82	72.96000123	72.96000123	65.45000076	sp|P20152|VIME_MOUSE	Vimentin OS=Mus musculus OX=10090 GN=Vim PE=1 SV=3			1.522879124	99.00000095	QVDQLTNDKAR	Gln->pyro-Glu@N-term; Deamidated(N)@7		missed K-A@9	-0.00547641	1270.609863	636.3122	1270.615356	636.3149414	2	10	1.1.1.899.9	3.7187	174.83	155.1	3.73	0.04	219.4358
1	70.82	70.82	72.96000123	72.96000123	65.45000076	sp|P20152|VIME_MOUSE	Vimentin OS=Mus musculus OX=10090 GN=Vim PE=1 SV=3			1.214670181	93.86000037	TNEKVELQELNDR			missed K-V@4	-0.00383451	1586.786011	529.936	1586.790039	529.9372559	3	9	1.1.1.914.8	3.909017	1053.31	672.59	3.89	0.05	767.8687
1	70.82	70.82	72.96000123	72.96000123	65.45000076	sp|P20152|VIME_MOUSE	Vimentin OS=Mus musculus OX=10090 GN=Vim PE=1 SV=3			1.107905388	99.00000095	ETNLESLPLVDTH			cleaved H-S@C-term	0.000712388	1466.726074	734.3703	1466.725342	734.3699341	2	14	1.1.1.1071.9	5.9142	917.78	851.49	5.92	0.05	571.9499
1	70.82	70.82	72.96000123	72.96000123	65.45000076	sp|P20152|VIME_MOUSE	Vimentin OS=Mus musculus OX=10090 GN=Vim PE=1 SV=3			0.882728755	88.71999979	LQEEMLQR				0.00198387	1045.524658	523.7696	1045.522583	523.7686157	2	7	1.1.1.911.6	3.869183	827.93	781.01	3.86	0.04	478.5125
1	70.82	70.82	72.96000123	72.96000123	65.45000076	sp|P20152|VIME_MOUSE	Vimentin OS=Mus musculus OX=10090 GN=Vim PE=1 SV=3			0.759450674	82.5699985	MFGGSGTSSRPSSNR	Oxidation(M)@1			0.000272304	1542.68457	515.2355	1542.684448	515.2354736	3	7	1.1.1.810.7	2.580617	642.99	595.27	2.59	0.04	699.6644
1	70.82	70.82	72.96000123	72.96000123	65.45000076	sp|P20152|VIME_MOUSE	Vimentin OS=Mus musculus OX=10090 GN=Vim PE=1 SV=3			0.657577276	78.96999717	ETNLESLPLVDTHSKR			missed K-R@15	0.000764571	1837.954102	460.4958	1837.953369	460.495636	4	8	1.1.1.979.4	4.733284	843.45	552.48	4.7	0.05	657.8424
1	70.82	70.82	72.96000123	72.96000123	65.45000076	sp|P20152|VIME_MOUSE	Vimentin OS=Mus musculus OX=10090 GN=Vim PE=1 SV=3			0.642065167	99.00000095	ISLPLPTFSSL			cleaved L-N@C-term	0.000321538	1173.664917	587.8397	1173.664551	587.8395386	2	13	1.1.1.1537.2	9.60475	590.74	222.48	9.67	0.1	162.0537
1	70.82	70.82	72.96000123	72.96000123	65.45000076	sp|P20152|VIME_MOUSE	Vimentin OS=Mus musculus OX=10090 GN=Vim PE=1 SV=3			0.336299062	53.92000079	SVSSSSYR				0.000277232	871.4038696	436.7092	871.4035645	436.7090454	2	6	1.1.1.811.4	2.591283	1528.05	1429.95	2.6	0.05	1452.76
1	70.82	70.82	72.96000123	72.96000123	65.45000076	sp|P20152|VIME_MOUSE	Vimentin OS=Mus musculus OX=10090 GN=Vim PE=1 SV=3			0.325138867	99.00000095	SLPLPTFSSLNLR			cleaved I-S@N-term	0.00172476	1443.810303	722.9124	1443.808594	722.9115601	2	14	1.1.1.1208.3	7.6504	459.35	300.12	7.68	0.07	200.2412
1	70.82	70.82	72.96000123	72.96000123	65.45000076	sp|P20152|VIME_MOUSE	Vimentin OS=Mus musculus OX=10090 GN=Vim PE=1 SV=3			0.258848399	97.65999913	ISLPLPTF			cleaved F-S@C-term	0.00487801	886.5213013	444.2679	886.5164185	444.2654724	2	10	1.1.1.1415.2	9.166117	122.13	88.4	9.2	0.06	159.4559
1	70.82	70.82	72.96000123	72.96000123	65.45000076	sp|P20152|VIME_MOUSE	Vimentin OS=Mus musculus OX=10090 GN=Vim PE=1 SV=3			0.077274539	93.56999993	FLEQQNK	Carbamidomethyl@N-term			-0.00263397	962.4794922	482.247	962.4821167	482.2483521	2	8	1.1.1.864.6	3.270567	872.88	628.15	3.29	0.04	466.8203
1	70.82	70.82	72.96000123	72.96000123	65.45000076	sp|P20152|VIME_MOUSE	Vimentin OS=Mus musculus OX=10090 GN=Vim PE=1 SV=3			0.032452036	89.38000202	ADLSEAANR			cleaved F-A@N-term	0.0062375	945.4578857	473.7362	945.4515991	473.7330627	2	7	1.1.1.823.4	2.7451	228.06	215.3	2.75	0.09	274.9872
1	70.82	70.82	72.96000123	72.96000123	65.45000076	sp|P20152|VIME_MOUSE	Vimentin OS=Mus musculus OX=10090 GN=Vim PE=1 SV=3			0.010105437	99.00000095	SLPLPTFSSL			cleaved I-S@N-term; cleaved L-N@C-term	0.00442481	1060.584839	531.2997	1060.580444	531.2974854	2	12	1.1.1.1319.2	8.64465	10.11109	10.11109			124.929
1	70.82	70.82	72.96000123	72.96000123	65.45000076	sp|P20152|VIME_MOUSE	Vimentin OS=Mus musculus OX=10090 GN=Vim PE=1 SV=3			0.001740665	80.75000048	LAELEQLK			cleaved L-L@N-term	-0.00102954	942.5376587	472.2761	942.5385742	472.2765808	2	9	1.1.1.968.5	4.5933	398.74	342.72	4.6	0.05	406.061
1	70.82	70.82	72.96000123	72.96000123	65.45000076	sp|P20152|VIME_MOUSE	Vimentin OS=Mus musculus OX=10090 GN=Vim PE=1 SV=3			0	99.00000095	DGQVINETSQHHDDLE				-0.00473174	1835.78772	612.9365	1835.792236	612.9379883	3	12	1.1.1.887.10	3.566717	1050.11	934.93	3.58	0.04	755.4771
1	70.82	70.82	72.96000123	72.96000123	65.45000076	sp|P20152|VIME_MOUSE	Vimentin OS=Mus musculus OX=10090 GN=Vim PE=1 SV=3			0	98.89000058	DGQVINETSQHHDDLE				0.00698709	1835.799438	612.9404	1835.792236	612.9379883	3	9	1.1.1.872.8	3.37355	1472.42	1391.22	3.38	0.05	1276.628
1	70.82	70.82	72.96000123	72.96000123	65.45000076	sp|P20152|VIME_MOUSE	Vimentin OS=Mus musculus OX=10090 GN=Vim PE=1 SV=3			0	94.23999786	DGQVINETSQHHDDLE	Deamidated(N)@6			0.000212311	1836.776489	613.2661	1836.776245	613.2659912	3	9	1.1.1.903.11	3.7712	275.4	272.4	3.77	0.06	279.2459
1	70.82	70.82	72.96000123	72.96000123	65.45000076	sp|P20152|VIME_MOUSE	Vimentin OS=Mus musculus OX=10090 GN=Vim PE=1 SV=3			0	93.56999993	DGQVINETSQHHDDLE				-0.00473174	1835.78772	612.9365	1835.792236	612.9379883	3	8	1.1.1.888.11	3.5802	1050.11	1035.02	3.58	0.04	703.0121
1	70.82	70.82	72.96000123	72.96000123	65.45000076	sp|P20152|VIME_MOUSE	Vimentin OS=Mus musculus OX=10090 GN=Vim PE=1 SV=3			0	99.00000095	DNLAEDIMR				-0.00301536	1075.493896	538.7542	1075.496826	538.7556763	2	11	1.1.1.1044.2	5.5629	862.98	714.47	5.58	0.05	511.2406
1	70.82	70.82	72.96000123	72.96000123	65.45000076	sp|P20152|VIME_MOUSE	Vimentin OS=Mus musculus OX=10090 GN=Vim PE=1 SV=3			0	99.00000095	DNLAEDIMR	Oxidation(M)@8			0.0024155	1091.494019	546.7543	1091.491699	546.7531128	2	10	1.1.1.935.6	4.176333	4948.03	1814.29	4.21	0.05	1042.335
1	70.82	70.82	72.96000123	72.96000123	65.45000076	sp|P20152|VIME_MOUSE	Vimentin OS=Mus musculus OX=10090 GN=Vim PE=1 SV=3			0	99.00000095	DNLAEDIMR	Oxidation(M)@8			0.0024155	1091.494019	546.7543	1091.491699	546.7531128	2	11	1.1.1.936.6	4.189167	4948.03	3204.17	4.21	0.05	2042.915
1	70.82	70.82	72.96000123	72.96000123	65.45000076	sp|P20152|VIME_MOUSE	Vimentin OS=Mus musculus OX=10090 GN=Vim PE=1 SV=3			0	99.00000095	EEAESTLQSFR				0.000681666	1295.600098	648.8073	1295.599365	648.8069458	2	13	1.1.1.948.4	4.340483	8785.58	3167.74	4.37	0.05	924.2944
1	70.82	70.82	72.96000123	72.96000123	65.45000076	sp|P20152|VIME_MOUSE	Vimentin OS=Mus musculus OX=10090 GN=Vim PE=1 SV=3			0	99.00000095	EEAESTLQSFR				0.000681666	1295.600098	648.8073	1295.599365	648.8069458	2	16	1.1.1.949.8	4.354483	8785.58	6567.07	4.37	0.05	3541.939
1	70.82	70.82	72.96000123	72.96000123	65.45000076	sp|P20152|VIME_MOUSE	Vimentin OS=Mus musculus OX=10090 GN=Vim PE=1 SV=3			0	99.00000095	EEAESTLQSFR	Glu->pyro-Glu@N-term			-0.00341252	1277.585449	639.8	1277.588745	639.8016968	2	12	1.1.1.1015.8	5.19725	841.77	602.99	5.22	0.05	338.0065
1	70.82	70.82	72.96000123	72.96000123	65.45000076	sp|P20152|VIME_MOUSE	Vimentin OS=Mus musculus OX=10090 GN=Vim PE=1 SV=3			0	97.69999981	EKLQEEMLQR	Oxidation(M)@7		missed K-L@2	0.00128058	1318.656372	440.5594	1318.655151	440.5589905	3	9	1.1.1.830.5	2.835267	1160.92	1107.61	2.83	0.04	1062.471
1	70.82	70.82	72.96000123	72.96000123	65.45000076	sp|P20152|VIME_MOUSE	Vimentin OS=Mus musculus OX=10090 GN=Vim PE=1 SV=3			0	99.00000095	EMEENFALEAANYQDTIGR	Oxidation(M)@2			0.0049016	2215.974121	739.6653	2215.969238	739.6636963	3	15	1.1.1.1062.6	5.79705	1592.08	1400.71	5.8	0.05	2131.106
1	70.82	70.82	72.96000123	72.96000123	65.45000076	sp|P20152|VIME_MOUSE	Vimentin OS=Mus musculus OX=10090 GN=Vim PE=1 SV=3			0	99.00000095	ETNLESLPLVDTH			cleaved H-S@C-term	0.000712388	1466.726074	734.3703	1466.725342	734.3699341	2	13	1.1.1.1070.6	5.8992	917.78	562.77	5.92	0.05	443.9356
1	70.82	70.82	72.96000123	72.96000123	65.45000076	sp|P20152|VIME_MOUSE	Vimentin OS=Mus musculus OX=10090 GN=Vim PE=1 SV=3			0	99.00000095	ETNLESLPLVDTHSK	Glu->pyro-Glu@N-term			-0.000408332	1663.841309	832.9279	1663.841675	832.9281616	2	13	1.1.1.1073.9	5.9397	1019.68	1001.07	5.94	0.05	566.8937
1	70.82	70.82	72.96000123	72.96000123	65.45000076	sp|P20152|VIME_MOUSE	Vimentin OS=Mus musculus OX=10090 GN=Vim PE=1 SV=3			0	99.00000095	ETNLESLPLVDTHSK				-0.00227039	1681.850098	841.9323	1681.852295	841.9334106	2	13	1.1.1.1012.10	5.160417	1203.81	1084.62	5.18	0.05	649.7478
1	70.82	70.82	72.96000123	72.96000123	65.45000076	sp|P20152|VIME_MOUSE	Vimentin OS=Mus musculus OX=10090 GN=Vim PE=1 SV=3			0	99.00000095	ETNLESLPLVDTHSK				-0.00227039	1681.850098	841.9323	1681.852295	841.9334106	2	11	1.1.1.1011.11	5.14875	1203.81	749.44	5.18	0.05	518.5694
1	70.82	70.82	72.96000123	72.96000123	65.45000076	sp|P20152|VIME_MOUSE	Vimentin OS=Mus musculus OX=10090 GN=Vim PE=1 SV=3			0	70.52999735	ETNLESLPLVDTHSKR			missed K-R@15	0.000764571	1837.954102	460.4958	1837.953369	460.495636	4	7	1.1.1.978.3	4.720117	843.45	733.86	4.7	0.05	828.9279
1	70.82	70.82	72.96000123	72.96000123	65.45000076	sp|P20152|VIME_MOUSE	Vimentin OS=Mus musculus OX=10090 GN=Vim PE=1 SV=3			0	99.00000095	EYQDLLNVK	Glu->pyro-Glu@N-term			0.00133332	1102.567261	552.2909	1102.565918	552.2902222	2	12	1.1.1.1116.4	6.48565	904.55	788.11	6.49	0.05	503.6456
1	70.82	70.82	72.96000123	72.96000123	65.45000076	sp|P20152|VIME_MOUSE	Vimentin OS=Mus musculus OX=10090 GN=Vim PE=1 SV=3			0	99.00000095	EYQDLLNVK				-0.00313303	1120.573242	561.2939	1120.576416	561.2954712	2	11	1.1.1.1007.6	5.0926	7079.06	6505.38	5.1	0.05	4151.903
1	70.82	70.82	72.96000123	72.96000123	65.45000076	sp|P20152|VIME_MOUSE	Vimentin OS=Mus musculus OX=10090 GN=Vim PE=1 SV=3			0	96.77000046	EYQDLLNVK				-0.00313303	1120.573242	561.2939	1120.576416	561.2954712	2	9	1.1.1.1006.5	5.078767	7079.06	4563.79	5.1	0.05	2649.159
1	70.82	70.82	72.96000123	72.96000123	65.45000076	sp|P20152|VIME_MOUSE	Vimentin OS=Mus musculus OX=10090 GN=Vim PE=1 SV=3			0	90.78000188	EYQDLLNVK				-0.00313303	1120.573242	561.2939	1120.576416	561.2954712	2	8	1.1.1.1006.6	5.0796	7079.06	4718.65	5.1	0.05	1948.894
1	70.82	70.82	72.96000123	72.96000123	65.45000076	sp|P20152|VIME_MOUSE	Vimentin OS=Mus musculus OX=10090 GN=Vim PE=1 SV=3			0	68.5199976	EYQDLLNVK				-0.00313303	1120.573242	561.2939	1120.576416	561.2954712	2	7	1.1.1.1005.4	5.064933	7079.06	1982.28	5.1	0.05	1202.528
1	70.82	70.82	72.96000123	72.96000123	65.45000076	sp|P20152|VIME_MOUSE	Vimentin OS=Mus musculus OX=10090 GN=Vim PE=1 SV=3			0	99.00000095	FADLSEAANR				0.000525582	1092.520508	547.2675	1092.52002	547.2672729	2	14	1.1.1.921.5	3.996517	8532.83	3244.11	4.03	0.04	1269.633
1	70.82	70.82	72.96000123	72.96000123	65.45000076	sp|P20152|VIME_MOUSE	Vimentin OS=Mus musculus OX=10090 GN=Vim PE=1 SV=3			0	99.00000095	FANYIDK				0.00132725	869.4296875	435.7221	869.4283447	435.7214355	2	9	1.1.1.917.2	3.942517	4974.16	2264.7	3.97	0.04	861.1063
1	70.82	70.82	72.96000123	72.96000123	65.45000076	sp|P20152|VIME_MOUSE	Vimentin OS=Mus musculus OX=10090 GN=Vim PE=1 SV=3			0	79.75999713	FLEQQNK				-0.00106908	905.4596558	453.7371	905.4606934	453.7376099	2	8	1.1.1.835.6	2.900267	8582.97	5372.99	2.92	0.04	3002.123
1	70.82	70.82	72.96000123	72.96000123	65.45000076	sp|P20152|VIME_MOUSE	Vimentin OS=Mus musculus OX=10090 GN=Vim PE=1 SV=3			0	68.5199976	FLEQQNK	Carbamidomethyl@N-term			-0.00263397	962.4794922	482.247	962.4821167	482.2483521	2	8	1.1.1.865.6	3.2834	872.88	826.19	3.29	0.04	607.7759
1	70.82	70.82	72.96000123	72.96000123	65.45000076	sp|P20152|VIME_MOUSE	Vimentin OS=Mus musculus OX=10090 GN=Vim PE=1 SV=3			0	90.93999863	GTNESLER				-0.00142795	904.423645	453.2191	904.4250488	453.2197876	2	7	1.1.1.812.3	2.60295	2553.97	1306.05	2.62	0.04	811.6394
1	70.82	70.82	72.96000123	72.96000123	65.45000076	sp|P20152|VIME_MOUSE	Vimentin OS=Mus musculus OX=10090 GN=Vim PE=1 SV=3			0	99.00000095	ILLAELEQLK				0.000691156	1168.70752	585.361	1168.706665	585.3606567	2	17	1.1.1.1148.2	6.896133	11981.18	3817.34	6.93	0.06	1436.737
1	70.82	70.82	72.96000123	72.96000123	65.45000076	sp|P20152|VIME_MOUSE	Vimentin OS=Mus musculus OX=10090 GN=Vim PE=1 SV=3			0	99.00000095	ILLAELEQLK	Carbamidomethyl@N-term			-0.000601622	1225.727661	613.8711	1225.728149	613.8713989	2	12	1.1.1.1188.2	7.41575	1108.29	400.4	7.44	0.06	208.523
1	70.82	70.82	72.96000123	72.96000123	65.45000076	sp|P20152|VIME_MOUSE	Vimentin OS=Mus musculus OX=10090 GN=Vim PE=1 SV=3			0	99.00000095	ILLAELEQLK				0.000691156	1168.70752	585.361	1168.706665	585.3606567	2	11	1.1.1.1147.4	6.885133	11981.18	1639.36	6.93	0.06	428.9504
1	70.82	70.82	72.96000123	72.96000123	65.45000076	sp|P20152|VIME_MOUSE	Vimentin OS=Mus musculus OX=10090 GN=Vim PE=1 SV=3			0	99.00000095	ILLAELEQLKGQGK			missed K-G@10	0.000248419	1538.903442	513.9751	1538.903198	513.9750366	3	12	1.1.1.1058.4	5.744383	2703.91	2112.44	5.76	0.05	1595.714
1	70.82	70.82	72.96000123	72.96000123	65.45000076	sp|P20152|VIME_MOUSE	Vimentin OS=Mus musculus OX=10090 GN=Vim PE=1 SV=3			0	93.08999777	ISLPLPTF			cleaved F-S@C-term	0.00487801	886.5213013	444.2679	886.5164185	444.2654724	2	8	1.1.1.1416.2	9.179283	122.13	114.65	9.2	0.06	168.0501
1	70.82	70.82	72.96000123	72.96000123	65.45000076	sp|P20152|VIME_MOUSE	Vimentin OS=Mus musculus OX=10090 GN=Vim PE=1 SV=3			0	99.00000095	ISLPLPTFSSL			cleaved L-N@C-term	0.000321538	1173.664917	587.8397	1173.664551	587.8395386	2	12	1.1.1.1536.2	9.59175	590.74	178.53	9.67	0.1	112.1376
1	70.82	70.82	72.96000123	72.96000123	65.45000076	sp|P20152|VIME_MOUSE	Vimentin OS=Mus musculus OX=10090 GN=Vim PE=1 SV=3			0	99.00000095	ISLPLPTFSSLNLR				0.000130602	1556.892822	779.4537	1556.892578	779.4536133	2	10	1.1.1.1272.3	8.309684	1102.22	529.33	8.36	0.08	222.926
1	70.82	70.82	72.96000123	72.96000123	65.45000076	sp|P20152|VIME_MOUSE	Vimentin OS=Mus musculus OX=10090 GN=Vim PE=1 SV=3			0	98.26999903	ISLPLPTFSSLNLR	Carbamidomethyl@N-term			-0.00327121	1613.910889	807.9627	1613.914063	807.9642944	2	8	1.1.1.1287.2	8.403	114.48	92.5	8.38	0.07	86.69875
1	70.82	70.82	72.96000123	72.96000123	65.45000076	sp|P20152|VIME_MOUSE	Vimentin OS=Mus musculus OX=10090 GN=Vim PE=1 SV=3			0	73.22999835	ISLPLPTFSSLNLR	Carbamidomethyl@N-term			-0.00327121	1613.910889	807.9627	1613.914063	807.9642944	2	7	1.1.1.1286.2	8.39035	114.48	103.46	8.38	0.07	82.60735
1	70.82	70.82	72.96000123	72.96000123	65.45000076	sp|P20152|VIME_MOUSE	Vimentin OS=Mus musculus OX=10090 GN=Vim PE=1 SV=3			0	99.00000095	KLLEGEESR			missed K-L@1	0.000399881	1059.556519	530.7855	1059.55603	530.7852783	2	11	1.1.1.820.7	2.708767	1293.17	1093.56	2.72	0.04	711.1068
1	70.82	70.82	72.96000123	72.96000123	65.45000076	sp|P20152|VIME_MOUSE	Vimentin OS=Mus musculus OX=10090 GN=Vim PE=1 SV=3			0	99.00000095	KVESLQEEIAFLK			missed K-V@1	-0.00120504	1532.84375	511.9552	1532.844971	511.9556274	3	15	1.1.1.1082.4	6.050517	2885.04	2518.07	6.06	0.05	1757.906
1	70.82	70.82	72.96000123	72.96000123	65.45000076	sp|P20152|VIME_MOUSE	Vimentin OS=Mus musculus OX=10090 GN=Vim PE=1 SV=3			0	99.00000095	KVESLQEEIAFLK			missed K-V@1	0.0018944	1532.846924	767.4307	1532.844971	767.4298096	2	11	1.1.1.1083.8	6.066517	1233.17	1186.12	6.06	0.05	1260.989
1	70.82	70.82	72.96000123	72.96000123	65.45000076	sp|P20152|VIME_MOUSE	Vimentin OS=Mus musculus OX=10090 GN=Vim PE=1 SV=3			0	99.00000095	LGDLYEEEMR	Oxidation(M)@9			0.00021069	1269.554932	635.7847	1269.554688	635.7846069	2	15	1.1.1.935.8	4.178	3349.5	2727.51	4.19	0.04	1608.806
1	70.82	70.82	72.96000123	72.96000123	65.45000076	sp|P20152|VIME_MOUSE	Vimentin OS=Mus musculus OX=10090 GN=Vim PE=1 SV=3			0	99.00000095	LGDLYEEEMR	Oxidation(M)@9			0.00021069	1269.554932	635.7847	1269.554688	635.7846069	2	14	1.1.1.936.7	4.19	3349.5	3254.72	4.19	0.04	1752.21
1	70.82	70.82	72.96000123	72.96000123	65.45000076	sp|P20152|VIME_MOUSE	Vimentin OS=Mus musculus OX=10090 GN=Vim PE=1 SV=3			0	99.00000095	LGDLYEEEMR				-0.00303744	1253.556641	627.7856	1253.559814	627.7871704	2	13	1.1.1.989.10	4.866117	1223.3	1186.35	4.87	0.05	751.5297
1	70.82	70.82	72.96000123	72.96000123	65.45000076	sp|P20152|VIME_MOUSE	Vimentin OS=Mus musculus OX=10090 GN=Vim PE=1 SV=3			0	98.9199996	LLEGEESR				0.00123738	931.4622803	466.7384	931.4610596	466.7378235	2	10	1.1.1.838.5	2.9381	4779.81	3679.57	2.96	0.04	2322.578
1	70.82	70.82	72.96000123	72.96000123	65.45000076	sp|P20152|VIME_MOUSE	Vimentin OS=Mus musculus OX=10090 GN=Vim PE=1 SV=3			0	97.79000282	LQDEIQNMKEEMAR	Oxidation(M)@8; Oxidation(M)@12		missed K-E@9	0.00292424	1765.800415	589.6074	1765.797485	589.6064453	3	9	1.1.1.824.8	2.761267	2605.65	2566.81	2.76	0.04	1691.817
1	70.82	70.82	72.96000123	72.96000123	65.45000076	sp|P20152|VIME_MOUSE	Vimentin OS=Mus musculus OX=10090 GN=Vim PE=1 SV=3			0	34.95999873	LQEEMLQR				0.00198387	1045.524658	523.7696	1045.522583	523.7686157	2	5	1.1.1.912.4	3.880017	827.93	651.88	3.86	0.04	396.5174
1	70.82	70.82	72.96000123	72.96000123	65.45000076	sp|P20152|VIME_MOUSE	Vimentin OS=Mus musculus OX=10090 GN=Vim PE=1 SV=3			0	99.00000095	MALDIEIATYR	Oxidation(M)@1			0.00214566	1310.65625	656.3354	1310.654053	656.3342896	2	15	1.1.1.1059.7	5.759383	1285.27	1092.46	5.78	0.05	952.2453
1	70.82	70.82	72.96000123	72.96000123	65.45000076	sp|P20152|VIME_MOUSE	Vimentin OS=Mus musculus OX=10090 GN=Vim PE=1 SV=3			0	37.95000017	MALDIEIATYR	Oxidation(M)@1			0.00214566	1310.65625	656.3354	1310.654053	656.3342896	2	7	1.1.1.1062.5	5.796216	1285.27	835.97	5.78	0.05	624.4148
1	70.82	70.82	72.96000123	72.96000123	65.45000076	sp|P20152|VIME_MOUSE	Vimentin OS=Mus musculus OX=10090 GN=Vim PE=1 SV=3			0	28.11000049	MALDIEIATYR	Oxidation(M)@1			0.00214566	1310.65625	656.3354	1310.654053	656.3342896	2	7	1.1.1.1061.9	5.7867	1285.27	1072.43	5.78	0.05	709.3579
1	70.82	70.82	72.96000123	72.96000123	65.45000076	sp|P20152|VIME_MOUSE	Vimentin OS=Mus musculus OX=10090 GN=Vim PE=1 SV=3			0	99.00000095	NLQEAEEWYK	Deamidated(N)@1			-0.000201999	1309.58252	655.7985	1309.582642	655.798584	2	13	1.1.1.1062.5	5.796216	1090.99	1012.6	5.79	0.06	624.4148
1	70.82	70.82	72.96000123	72.96000123	65.45000076	sp|P20152|VIME_MOUSE	Vimentin OS=Mus musculus OX=10090 GN=Vim PE=1 SV=3			0	99.00000095	NLQEAEEWYK				-0.000690829	1308.598022	655.3063	1308.598633	655.3065796	2	12	1.1.1.999.9	4.9926	3751.32	2120.84	4.96	0.05	1099.747
1	70.82	70.82	72.96000123	72.96000123	65.45000076	sp|P20152|VIME_MOUSE	Vimentin OS=Mus musculus OX=10090 GN=Vim PE=1 SV=3			0	94.94000077	NLQEAEEWYK	Carbamidomethyl@N-term			0.000371952	1365.620483	683.8175	1365.620117	683.8173218	2	8	1.1.1.1009.11	5.123083	381.1	363.43	5.13	0.04	283.4431
1	70.82	70.82	72.96000123	72.96000123	65.45000076	sp|P20152|VIME_MOUSE	Vimentin OS=Mus musculus OX=10090 GN=Vim PE=1 SV=3			0	72.46999741	NLQEAEEWYK	Deamidated(N)@1			0.00529121	1309.588013	655.8013	1309.582642	655.798584	2	7	1.1.1.1022.9	5.287083	317.91	309.3	5.28	0.04	234.1261
1	70.82	70.82	72.96000123	72.96000123	65.45000076	sp|P20152|VIME_MOUSE	Vimentin OS=Mus musculus OX=10090 GN=Vim PE=1 SV=3			0	99.00000095	QDVDNASLAR	Gln->pyro-Glu@N-term			0.00110228	1070.500244	536.2574	1070.499268	536.256897	2	11	1.1.1.907.7	3.818683	391.91	375.58	3.82	0.06	340.1051
1	70.82	70.82	72.96000123	72.96000123	65.45000076	sp|P20152|VIME_MOUSE	Vimentin OS=Mus musculus OX=10090 GN=Vim PE=1 SV=3			0	99.00000095	QDVDNASLAR				-0.00214609	1087.523682	544.7691	1087.525757	544.7702026	2	10	1.1.1.839.9	2.954083	434.23	424.51	2.96	0.08	280.2452
1	70.82	70.82	72.96000123	72.96000123	65.45000076	sp|P20152|VIME_MOUSE	Vimentin OS=Mus musculus OX=10090 GN=Vim PE=1 SV=3			0	99.00000095	QDVDNASLAR	Gln->pyro-Glu@N-term			0.00110228	1070.500244	536.2574	1070.499268	536.256897	2	9	1.1.1.906.7	3.8057	391.91	292.56	3.82	0.06	243.5698
1	70.82	70.82	72.96000123	72.96000123	65.45000076	sp|P20152|VIME_MOUSE	Vimentin OS=Mus musculus OX=10090 GN=Vim PE=1 SV=3			0	98.47999811	QESNEYR	Gln->pyro-Glu@N-term			-0.00276761	907.364502	454.6895	907.3671875	454.6908569	2	8	1.1.1.827.5	2.797267	231.3	190.83	2.81	0.05	242.5205
1	70.82	70.82	72.96000123	72.96000123	65.45000076	sp|P20152|VIME_MOUSE	Vimentin OS=Mus musculus OX=10090 GN=Vim PE=1 SV=3			0	99.00000095	QVDQLTNDK	Gln->pyro-Glu@N-term; Deamidated(N)@7			0.00170545	1043.478882	522.7467	1043.477173	522.7458496	2	12	1.1.1.918.9	3.96135	927.79	624.49	3.98	0.04	378.8292
1	70.82	70.82	72.96000123	72.96000123	65.45000076	sp|P20152|VIME_MOUSE	Vimentin OS=Mus musculus OX=10090 GN=Vim PE=1 SV=3			0	99.00000095	QVDQLTNDK	Gln->pyro-Glu@N-term			-0.00036897	1042.49292	522.2537	1042.493164	522.2538452	2	11	1.1.1.931.5	4.124333	2265.29	1510.13	4.11	0.05	1027.295
1	70.82	70.82	72.96000123	72.96000123	65.45000076	sp|P20152|VIME_MOUSE	Vimentin OS=Mus musculus OX=10090 GN=Vim PE=1 SV=3			0	99.00000095	QVQSLTCEVDALK	Gln->pyro-Glu@N-term; Carbamidomethyl(C)@7			0.00319399	1472.721313	737.3679	1472.71814	737.366333	2	18	1.1.1.1119.6	6.526317	1303.18	1085.09	6.54	0.05	557.1403
1	70.82	70.82	72.96000123	72.96000123	65.45000076	sp|P20152|VIME_MOUSE	Vimentin OS=Mus musculus OX=10090 GN=Vim PE=1 SV=3			0	99.00000095	QVQSLTCEVDALK	Gln->pyro-Glu@N-term; Carbamidomethyl(C)@7; Methyl(E)@8	Methyl(E)@329		0.00364902	1486.737427	744.376	1486.733765	744.3741455	2	14	1.1.1.1121.6	6.551983	465.87	452.35	6.56	0.06	344.1328
1	70.82	70.82	72.96000123	72.96000123	65.45000076	sp|P20152|VIME_MOUSE	Vimentin OS=Mus musculus OX=10090 GN=Vim PE=1 SV=3			0	94.65000033	QVQSLTCEVDALK	Gln->pyro-Glu@N-term; Carbamidomethyl(C)@7; Methyl(E)@8	Methyl(E)@329		0.00364902	1486.737427	744.376	1486.733765	744.3741455	2	9	1.1.1.1120.9	6.540983	465.87	387.67	6.56	0.06	338.0065
1	70.82	70.82	72.96000123	72.96000123	65.45000076	sp|P20152|VIME_MOUSE	Vimentin OS=Mus musculus OX=10090 GN=Vim PE=1 SV=3			0	98.6199975	SLPLPTFSSL			cleaved I-S@N-term; cleaved L-N@C-term	-0.000213886	1060.580322	531.2974	1060.580444	531.2974854	2	10	1.1.1.1320.2	8.657483	10.11109	10.11109			129.426
1	70.82	70.82	72.96000123	72.96000123	65.45000076	sp|P20152|VIME_MOUSE	Vimentin OS=Mus musculus OX=10090 GN=Vim PE=1 SV=3			0	96.5200007	SLPLPTFSSLNLR			cleaved I-S@N-term	0.00172476	1443.810303	722.9124	1443.808594	722.9115601	2	11	1.1.1.1209.6	7.661233	459.35	381.34	7.68	0.07	246.8604
1	70.82	70.82	72.96000123	72.96000123	65.45000076	sp|P20152|VIME_MOUSE	Vimentin OS=Mus musculus OX=10090 GN=Vim PE=1 SV=3			0	99.00000095	SLYSSSPGGAYVTR				-0.00240087	1443.697021	722.8558	1443.699463	722.8569946	2	18	1.1.1.943.5	4.280983	4994.17	3137.48	4.3	0.04	1342.396
1	70.82	70.82	72.96000123	72.96000123	65.45000076	sp|P20152|VIME_MOUSE	Vimentin OS=Mus musculus OX=10090 GN=Vim PE=1 SV=3			0	55.48999906	SLYSSSPGGAYVTR				-0.00240087	1443.697021	722.8558	1443.699463	722.8569946	2	7	1.1.1.951.8	4.379483	4994.17	85.02	4.3	0.04	151.312
1	70.82	70.82	72.96000123	72.96000123	65.45000076	sp|P20152|VIME_MOUSE	Vimentin OS=Mus musculus OX=10090 GN=Vim PE=1 SV=3			0	99.00000095	SYVTTSTR				0.000354162	913.4508667	457.7327	913.4505005	457.7325439	2	8	1.1.1.823.3	2.744267	2590.19	2586.67	2.75	0.04	1974.261
1	70.82	70.82	72.96000123	72.96000123	65.45000076	sp|P20152|VIME_MOUSE	Vimentin OS=Mus musculus OX=10090 GN=Vim PE=1 SV=3			0	79.75999713	TNEKVELQELNDR			missed K-V@4	-0.00383451	1586.786011	529.936	1586.790039	529.9372559	3	9	1.1.1.913.7	3.895683	1053.31	923.25	3.89	0.05	1135.573
1	70.82	70.82	72.96000123	72.96000123	65.45000076	sp|P20152|VIME_MOUSE	Vimentin OS=Mus musculus OX=10090 GN=Vim PE=1 SV=3			0	51.89999938	TNEKVELQELNDR			missed K-V@4	-0.00383451	1586.786011	529.936	1586.790039	529.9372559	3	7	1.1.1.915.6	3.92035	1053.31	438.44	3.89	0.05	596.0887
1	70.82	70.82	72.96000123	72.96000123	65.45000076	sp|P20152|VIME_MOUSE	Vimentin OS=Mus musculus OX=10090 GN=Vim PE=1 SV=3			0	97.90999889	TYSLGSALRPS			cleaved S-T@C-term	-0.00251552	1150.595703	576.3051	1150.598267	576.3063965	2	9	1.1.1.987.10	4.840617	341.23	330.02	4.84	0.06	344.2523
1	70.82	70.82	72.96000123	72.96000123	65.45000076	sp|P20152|VIME_MOUSE	Vimentin OS=Mus musculus OX=10090 GN=Vim PE=1 SV=3			0	97.42000103	TYSLGSALRPSTSR				-0.0016369	1494.777344	499.2664	1494.779053	499.2669678	3	8	1.1.1.944.5	4.28865	3940.72	3141.71	4.31	0.04	2773.426
1	70.82	70.82	72.96000123	72.96000123	65.45000076	sp|P20152|VIME_MOUSE	Vimentin OS=Mus musculus OX=10090 GN=Vim PE=1 SV=3			0	99.00000095	VELQELNDR	Deamidated(N)@7			0.000794679	1115.546631	558.7806	1115.545898	558.7802124	2	12	1.1.1.950.6	4.36465	1055.07	1019.97	4.37	0.05	682.1262
1	70.82	70.82	72.96000123	72.96000123	65.45000076	sp|P20152|VIME_MOUSE	Vimentin OS=Mus musculus OX=10090 GN=Vim PE=1 SV=3			0	99.00000095	VELQELNDR				0.000428848	1114.562256	558.2884	1114.56189	558.288208	2	13	1.1.1.933.10	4.154167	5886.6	3751.18	4.17	0.04	2100.826
1	70.82	70.82	72.96000123	72.96000123	65.45000076	sp|P20152|VIME_MOUSE	Vimentin OS=Mus musculus OX=10090 GN=Vim PE=1 SV=3			0	99.00000095	VELQELNDR	Carbamidomethyl@N-term			-0.0118661	1171.571533	586.793	1171.583374	586.7989502	2	12	1.1.1.939.6	4.2295	246.83	189.37	4.21	0.04	281.6247
1	70.82	70.82	72.96000123	72.96000123	65.45000076	sp|P20152|VIME_MOUSE	Vimentin OS=Mus musculus OX=10090 GN=Vim PE=1 SV=3			0	99.00000095	VELQELNDR	Deamidated(N)@7			0.000794679	1115.546631	558.7806	1115.545898	558.7802124	2	9	1.1.1.949.4	4.350317	1055.07	808.16	4.37	0.05	644.0516
1	70.82	70.82	72.96000123	72.96000123	65.45000076	sp|P20152|VIME_MOUSE	Vimentin OS=Mus musculus OX=10090 GN=Vim PE=1 SV=3			0	65.18999934	VELQELNDR	Deamidated(N)@7			0.000794679	1115.546631	558.7806	1115.545898	558.7802124	2	7	1.1.1.950.7	4.365483	1055.07	1014.96	4.37	0.05	570.0176
1	70.82	70.82	72.96000123	72.96000123	65.45000076	sp|P20152|VIME_MOUSE	Vimentin OS=Mus musculus OX=10090 GN=Vim PE=1 SV=3			0	99.00000095	VESLQEEIAFLK				-0.000735592	1404.749512	703.382	1404.75	703.3823242	2	12	1.1.1.1145.6	6.861133	924.61	902.68	6.87	0.05	518.3531
1	70.82	70.82	72.96000123	72.96000123	65.45000076	sp|P20152|VIME_MOUSE	Vimentin OS=Mus musculus OX=10090 GN=Vim PE=1 SV=3			0	99.00000095	VESLQEEIAFLKK			missed K-K@12	0.00236553	1532.84729	511.9564	1532.844971	511.9556274	3	10	1.1.1.1068.4	5.871867	589.2	467.92	5.88	0.05	527.6796
2	53.93	53.93	71.39000297	71.39000297	71.39000297	sp|Q6NVD9|BFSP2_MOUSE	Phakinin OS=Mus musculus OX=10090 GN=Bfsp2 PE=1 SV=1			2	99.00000095	AAEEEVSSLYK				-0.0016644	1224.585815	613.3002	1224.587402	613.3009644	2	19	1.1.1.935.7	4.177166	5133.51	4859.31	4.18	0.04	3017.912
2	53.93	53.93	71.39000297	71.39000297	71.39000297	sp|Q6NVD9|BFSP2_MOUSE	Phakinin OS=Mus musculus OX=10090 GN=Bfsp2 PE=1 SV=1			2	99.00000095	AEAGALLQAK				0.00140034	970.5460815	486.2803	970.5447388	486.2796631	2	17	1.1.1.919.6	3.97185	6973.15	5740.91	3.98	0.04	3769.809
2	53.93	53.93	71.39000297	71.39000297	71.39000297	sp|Q6NVD9|BFSP2_MOUSE	Phakinin OS=Mus musculus OX=10090 GN=Bfsp2 PE=1 SV=1			2	99.00000095	ALGISSVFLQGLR				0.00071166	1359.78833	680.9014	1359.787476	680.901001	2	16	1.1.1.1231.5	7.90955	2368.09	724.55	7.95	0.06	314.1529
2	53.93	53.93	71.39000297	71.39000297	71.39000297	sp|Q6NVD9|BFSP2_MOUSE	Phakinin OS=Mus musculus OX=10090 GN=Bfsp2 PE=1 SV=1			2	99.00000095	APGVYVGVAPSGGIGGLGAR				-0.00348362	1753.944092	877.9793	1753.94751	877.9810181	2	16	1.1.1.1061.11	5.788367	1581.98	1452.65	5.8	0.05	855.3102
2	53.93	53.93	71.39000297	71.39000297	71.39000297	sp|Q6NVD9|BFSP2_MOUSE	Phakinin OS=Mus musculus OX=10090 GN=Bfsp2 PE=1 SV=1			2	99.00000095	ASWASSYQQVGEAVLENAR				1.03E-05	2064.986572	689.3361	2064.986572	689.3361206	3	16	1.1.1.1131.8	6.682133	939.91	847.95	6.69	0.06	702.1127
2	53.93	53.93	71.39000297	71.39000297	71.39000297	sp|Q6NVD9|BFSP2_MOUSE	Phakinin OS=Mus musculus OX=10090 GN=Bfsp2 PE=1 SV=1			2	99.00000095	DVASYHALLDR				-0.000922031	1258.629639	630.3221	1258.630615	630.3225708	2	11	1.1.1.979.10	4.738283	722.64	714.79	4.74	0.05	458.6758
2	53.93	53.93	71.39000297	71.39000297	71.39000297	sp|Q6NVD9|BFSP2_MOUSE	Phakinin OS=Mus musculus OX=10090 GN=Bfsp2 PE=1 SV=1			2	99.00000095	DVASYHALLDREENN			missed R-E@11	0.00246924	1744.803833	582.6086	1744.801636	582.6078491	3	12	1.1.1.971.9	4.635133	1425.59	1336.68	4.64	0.04	1261.188
2	53.93	53.93	71.39000297	71.39000297	71.39000297	sp|Q6NVD9|BFSP2_MOUSE	Phakinin OS=Mus musculus OX=10090 GN=Bfsp2 PE=1 SV=1			2	99.00000095	GTHSPSSLDSPPASR				0.00100432	1494.707153	499.243	1494.706299	499.2427063	3	12	1.1.1.822.8	2.735433	1698.55	1189.78	2.75	0.04	936.3559
2	53.93	53.93	71.39000297	71.39000297	71.39000297	sp|Q6NVD9|BFSP2_MOUSE	Phakinin OS=Mus musculus OX=10090 GN=Bfsp2 PE=1 SV=1			2	99.00000095	LEAELAEIR				-0.00246084	1042.563477	522.289	1042.565918	522.2902222	2	12	1.1.1.995.5	4.938433	9101.85	2595.02	4.97	0.04	778.9613
2	53.93	53.93	71.39000297	71.39000297	71.39000297	sp|Q6NVD9|BFSP2_MOUSE	Phakinin OS=Mus musculus OX=10090 GN=Bfsp2 PE=1 SV=1			2	99.00000095	LLLQMETIQAGADDFK	Oxidation(M)@5			-0.00104645	1807.901733	904.9581	1807.902588	904.9585571	2	17	1.1.1.1068.10	5.876867	965.17	938.34	5.88	0.05	489.0554
2	53.93	53.93	71.39000297	71.39000297	71.39000297	sp|Q6NVD9|BFSP2_MOUSE	Phakinin OS=Mus musculus OX=10090 GN=Bfsp2 PE=1 SV=1			2	99.00000095	LLLQMETIQAGADDFKER	Oxidation(M)@5		missed K-E@16	0.00644536	2093.052979	698.6915	2093.046387	698.6893921	3	15	1.1.1.1022.10	5.287917	2241.23	2044.89	5.29	0.04	1341.123
2	53.93	53.93	71.39000297	71.39000297	71.39000297	sp|Q6NVD9|BFSP2_MOUSE	Phakinin OS=Mus musculus OX=10090 GN=Bfsp2 PE=1 SV=1			2	99.00000095	QQTEVVHVSQTQEEK	Gln->pyro-Glu@N-term			0.000446117	1751.83313	876.9238	1751.832642	876.923584	2	21	1.1.1.885.11	3.54205	5685.86	4483.84	3.56	0.03	2518.896
2	53.93	53.93	71.39000297	71.39000297	71.39000297	sp|Q6NVD9|BFSP2_MOUSE	Phakinin OS=Mus musculus OX=10090 GN=Bfsp2 PE=1 SV=1			2	99.00000095	QVQSLQAETESLR	Gln->pyro-Glu@N-term			-0.00393844	1470.727417	736.371	1470.731445	736.3729858	2	17	1.1.1.1053.8	5.68255	5192.86	1894.75	5.64	0.04	864.6039
2	53.93	53.93	71.39000297	71.39000297	71.39000297	sp|Q6NVD9|BFSP2_MOUSE	Phakinin OS=Mus musculus OX=10090 GN=Bfsp2 PE=1 SV=1			2	99.00000095	SETEQQQQER				0.00322922	1261.556641	631.7856	1261.553467	631.7839966	2	14	1.1.1.316.10	1.0884	445.56	411.77	1.09	0.04	405.9914
2	53.93	53.93	71.39000297	71.39000297	71.39000297	sp|Q6NVD9|BFSP2_MOUSE	Phakinin OS=Mus musculus OX=10090 GN=Bfsp2 PE=1 SV=1			2	99.00000095	SSGGWDALR				0.000741345	947.4468994	474.7307	947.446106	474.7303162	2	12	1.1.1.963.3	4.52715	3988.61	1834.23	4.55	0.04	1101.329
2	53.93	53.93	71.39000297	71.39000297	71.39000297	sp|Q6NVD9|BFSP2_MOUSE	Phakinin OS=Mus musculus OX=10090 GN=Bfsp2 PE=1 SV=1			2	99.00000095	SSGLANVPAPGPER				0.000266746	1350.689453	676.352	1350.689209	676.3518677	2	17	1.1.1.930.11	4.116833	6834.39	6486.46	4.12	0.04	3703.053
2	53.93	53.93	71.39000297	71.39000297	71.39000297	sp|Q6NVD9|BFSP2_MOUSE	Phakinin OS=Mus musculus OX=10090 GN=Bfsp2 PE=1 SV=1			2	99.00000095	SYEEDVK				-0.00043227	868.3811035	435.1978	868.3814087	435.197998	2	11	1.1.1.821.4	2.719283	1525.53	1391.61	2.71	0.03	1199.813
2	53.93	53.93	71.39000297	71.39000297	71.39000297	sp|Q6NVD9|BFSP2_MOUSE	Phakinin OS=Mus musculus OX=10090 GN=Bfsp2 PE=1 SV=1			2	99.00000095	TDLEHQIESLK				-0.00157414	1311.665405	438.2291	1311.666992	438.2296143	3	11	1.1.1.990.4	4.874117	1287.97	786.1	4.9	0.05	700.064
2	53.93	53.93	71.39000297	71.39000297	71.39000297	sp|Q6NVD9|BFSP2_MOUSE	Phakinin OS=Mus musculus OX=10090 GN=Bfsp2 PE=1 SV=1			2	99.00000095	TSAVGSLVR				0.0016281	888.5044556	445.2595	888.5028687	445.258728	2	11	1.1.1.919.4	3.970183	5534.56	3458.09	3.99	0.04	2187.918
2	53.93	53.93	71.39000297	71.39000297	71.39000297	sp|Q6NVD9|BFSP2_MOUSE	Phakinin OS=Mus musculus OX=10090 GN=Bfsp2 PE=1 SV=1			2	99.00000095	VAADLPSGTNSSMPVQR	Oxidation(M)@13			-0.00157128	1744.839844	873.4272	1744.841431	873.4279785	2	14	1.1.1.891.8	3.6187	509.01	486.4	3.63	0.04	271.0818
2	53.93	53.93	71.39000297	71.39000297	71.39000297	sp|Q6NVD9|BFSP2_MOUSE	Phakinin OS=Mus musculus OX=10090 GN=Bfsp2 PE=1 SV=1			2	99.00000095	VHALEQVSQELETQLR				0.00259844	1878.982544	627.3348	1878.97998	627.3339233	3	17	1.1.1.1058.8	5.747717	1850.98	1822.39	5.75	0.05	1305.409
2	53.93	53.93	71.39000297	71.39000297	71.39000297	sp|Q6NVD9|BFSP2_MOUSE	Phakinin OS=Mus musculus OX=10090 GN=Bfsp2 PE=1 SV=1			2	99.00000095	VIDEANLTK				-0.000204331	1001.539063	501.7768	1001.539307	501.776947	2	12	1.1.1.892.2	3.627033	3363.14	2082.4	3.65	0.04	845.5709
2	53.93	53.93	71.39000297	71.39000297	71.39000297	sp|Q6NVD9|BFSP2_MOUSE	Phakinin OS=Mus musculus OX=10090 GN=Bfsp2 PE=1 SV=1			2	99.00000095	YENEQPFR				-0.00124913	1081.481689	541.7481	1081.48291	541.7487183	2	11	1.1.1.889.8	3.5907	1259.85	1251.18	3.59	0.04	973.3811
2	53.93	53.93	71.39000297	71.39000297	71.39000297	sp|Q6NVD9|BFSP2_MOUSE	Phakinin OS=Mus musculus OX=10090 GN=Bfsp2 PE=1 SV=1			1.698970437	99.00000095	EELGFLSR	Glu->pyro-Glu@N-term			-0.000774061	931.475647	466.7451	931.4763184	466.7454529	2	9	1.1.1.1142.2	6.818967	145.88	131.17	6.8	0.06	119.7527
2	53.93	53.93	71.39000297	71.39000297	71.39000297	sp|Q6NVD9|BFSP2_MOUSE	Phakinin OS=Mus musculus OX=10090 GN=Bfsp2 PE=1 SV=1			1.638272166	98.47000241	DHTTVEDLGGCLVEYMTK	Carbamidomethyl(C)@11; Oxidation(M)@16			-0.00583983	2082.918213	695.3133	2082.923828	695.3151855	3	9	1.1.1.1029.9	5.376233	340.24	336.86	5.37	0.05	319.1192
2	53.93	53.93	71.39000297	71.39000297	71.39000297	sp|Q6NVD9|BFSP2_MOUSE	Phakinin OS=Mus musculus OX=10090 GN=Bfsp2 PE=1 SV=1			1.455931664	97.39999771	NRAEAGALLQAK			missed R-A@2	0.00106816	1240.689819	621.3522	1240.688843	621.3516846	2	8	1.1.1.878.8	3.450717	527.86	444.53	3.43	0.04	514.3884
2	53.93	53.93	71.39000297	71.39000297	71.39000297	sp|Q6NVD9|BFSP2_MOUSE	Phakinin OS=Mus musculus OX=10090 GN=Bfsp2 PE=1 SV=1			1.327902198	96.13999724	YENEQPFRK			missed R-K@8	0.00168814	1209.579712	605.7971	1209.577881	605.7962036	2	7	1.1.1.829.11	2.827767	427.68	404.4	2.83	0.04	310.375
2	53.93	53.93	71.39000297	71.39000297	71.39000297	sp|Q6NVD9|BFSP2_MOUSE	Phakinin OS=Mus musculus OX=10090 GN=Bfsp2 PE=1 SV=1			0.716698825	83.66000056	KAAEEEVSSLYK			missed K-A@1	0.00864639	1352.69104	451.9043	1352.682373	451.9013977	3	7	1.1.1.898.3	3.7007	231.76	215.15	3.7	0.03	237.224
2	53.93	53.93	71.39000297	71.39000297	71.39000297	sp|Q6NVD9|BFSP2_MOUSE	Phakinin OS=Mus musculus OX=10090 GN=Bfsp2 PE=1 SV=1			0.48280412	99.00000095	GVYVGVAPSGGIGGLGAR			cleaved P-G@N-term	-0.00198997	1585.855713	793.9351	1585.857666	793.9360962	2	20	1.1.1.1047.4	5.608716	1595.26	1487.29	5.62	0.05	1020.533
2	53.93	53.93	71.39000297	71.39000297	71.39000297	sp|Q6NVD9|BFSP2_MOUSE	Phakinin OS=Mus musculus OX=10090 GN=Bfsp2 PE=1 SV=1			0.40011692	99.00000095	GISSVFLQGLR			cleaved L-G@N-term	-0.000419599	1175.665894	588.8402	1175.66626	588.8403931	2	11	1.1.1.1140.3	6.795633	251.53	233.84	6.8	0.06	187.088
2	53.93	53.93	71.39000297	71.39000297	71.39000297	sp|Q6NVD9|BFSP2_MOUSE	Phakinin OS=Mus musculus OX=10090 GN=Bfsp2 PE=1 SV=1			0.209714845	99.00000095	ALGISSVFLQ			cleaved Q-G@C-term	0.000873446	1033.581665	517.7981	1033.580811	517.7976685	2	10	1.1.1.1244.3	8.073533	895.06	622.95	8.1	0.07	348.4443
2	53.93	53.93	71.39000297	71.39000297	71.39000297	sp|Q6NVD9|BFSP2_MOUSE	Phakinin OS=Mus musculus OX=10090 GN=Bfsp2 PE=1 SV=1			0	99.00000095	AAEEEVSSLYK				-0.0016644	1224.585815	613.3002	1224.587402	613.3009644	2	19	1.1.1.934.10	4.167167	5133.51	4112.31	4.18	0.04	2684.685
2	53.93	53.93	71.39000297	71.39000297	71.39000297	sp|Q6NVD9|BFSP2_MOUSE	Phakinin OS=Mus musculus OX=10090 GN=Bfsp2 PE=1 SV=1			0	61.28000021	AAEEEVSSLYK	Methyl(E)@5	Methyl(E)@206		-0.00232232	1238.600708	620.3076	1238.603027	620.3087769	2	8	1.1.1.965.9	4.5578	223.17	207.24	4.56	0.04	272.9501
2	53.93	53.93	71.39000297	71.39000297	71.39000297	sp|Q6NVD9|BFSP2_MOUSE	Phakinin OS=Mus musculus OX=10090 GN=Bfsp2 PE=1 SV=1			0	61.28000021	AAEEEVSSLYK	Methyl(E)@4	Methyl(E)@205		-0.00232232	1238.600708	620.3076	1238.603027	620.3087769	2	8	1.1.1.965.9	4.5578	223.17	207.24	4.56	0.04	272.9501
2	53.93	53.93	71.39000297	71.39000297	71.39000297	sp|Q6NVD9|BFSP2_MOUSE	Phakinin OS=Mus musculus OX=10090 GN=Bfsp2 PE=1 SV=1			0	61.28000021	AAEEEVSSLYK	Methyl(E)@3	Methyl(E)@204		-0.00232232	1238.600708	620.3076	1238.603027	620.3087769	2	8	1.1.1.965.9	4.5578	223.17	207.24	4.56	0.04	272.9501
2	53.93	53.93	71.39000297	71.39000297	71.39000297	sp|Q6NVD9|BFSP2_MOUSE	Phakinin OS=Mus musculus OX=10090 GN=Bfsp2 PE=1 SV=1			0	99.00000095	AEAGALLQAK				0.00140034	970.5460815	486.2803	970.5447388	486.2796631	2	16	1.1.1.918.6	3.95885	6973.15	3188.82	3.98	0.04	1471.598
2	53.93	53.93	71.39000297	71.39000297	71.39000297	sp|Q6NVD9|BFSP2_MOUSE	Phakinin OS=Mus musculus OX=10090 GN=Bfsp2 PE=1 SV=1			0	95.63999772	AEAGALLQAK	Carbamidomethyl@N-term			0.00321765	1027.569458	514.792	1027.566162	514.7904053	2	8	1.1.1.921.3	3.99485	425.42	423.73	3.99	0.05	326.2644
2	53.93	53.93	71.39000297	71.39000297	71.39000297	sp|Q6NVD9|BFSP2_MOUSE	Phakinin OS=Mus musculus OX=10090 GN=Bfsp2 PE=1 SV=1			0	72.85000086	AEAGALLQAK	Carbamidomethyl@N-term			0.00321765	1027.569458	514.792	1027.566162	514.7904053	2	7	1.1.1.920.5	3.983517	425.42	359.1	3.99	0.05	329.5622
2	53.93	53.93	71.39000297	71.39000297	71.39000297	sp|Q6NVD9|BFSP2_MOUSE	Phakinin OS=Mus musculus OX=10090 GN=Bfsp2 PE=1 SV=1			0	99.00000095	ALGISSVFLQ			cleaved Q-G@C-term	0.000873446	1033.581665	517.7981	1033.580811	517.7976685	2	10	1.1.1.1243.3	8.060534	895.06	380.15	8.1	0.07	204.7458
2	53.93	53.93	71.39000297	71.39000297	71.39000297	sp|Q6NVD9|BFSP2_MOUSE	Phakinin OS=Mus musculus OX=10090 GN=Bfsp2 PE=1 SV=1			0	99.00000095	ALGISSVFLQGLR				0.00071166	1359.78833	680.9014	1359.787476	680.901001	2	18	1.1.1.1232.3	7.922884	2368.09	1440.09	7.95	0.06	819.0459
2	53.93	53.93	71.39000297	71.39000297	71.39000297	sp|Q6NVD9|BFSP2_MOUSE	Phakinin OS=Mus musculus OX=10090 GN=Bfsp2 PE=1 SV=1			0	99.00000095	ALGISSVFLQGLR	Carbamidomethyl@N-term			0.00056559	1416.809448	709.412	1416.808838	709.4117432	2	14	1.1.1.1234.2	7.951383	166.91	159.75	7.96	0.04	140.3687
2	53.93	53.93	71.39000297	71.39000297	71.39000297	sp|Q6NVD9|BFSP2_MOUSE	Phakinin OS=Mus musculus OX=10090 GN=Bfsp2 PE=1 SV=1			0	99.00000095	ALGISSVFLQGLR	Carbamidomethyl@N-term			0.00056559	1416.809448	709.412	1416.808838	709.4117432	2	15	1.1.1.1235.4	7.964383	166.91	157.01	7.96	0.04	141.2371
2	53.93	53.93	71.39000297	71.39000297	71.39000297	sp|Q6NVD9|BFSP2_MOUSE	Phakinin OS=Mus musculus OX=10090 GN=Bfsp2 PE=1 SV=1			0	99.00000095	APGVYVGVAPSGGIGGLGAR				-0.00348362	1753.944092	877.9793	1753.94751	877.9810181	2	15	1.1.1.1060.11	5.775867	1581.98	1010.1	5.8	0.05	669.3232
2	53.93	53.93	71.39000297	71.39000297	71.39000297	sp|Q6NVD9|BFSP2_MOUSE	Phakinin OS=Mus musculus OX=10090 GN=Bfsp2 PE=1 SV=1			0	74.33999777	APGVYVGVAPSGGIGGLGAR	Carbamidomethyl@N-term			-0.0144205	1810.954712	906.4846	1810.968994	906.4917603	2	7	1.1.1.1062.11	5.801217	135.87	90.22	5.78	0.03	195.3021
2	53.93	53.93	71.39000297	71.39000297	71.39000297	sp|Q6NVD9|BFSP2_MOUSE	Phakinin OS=Mus musculus OX=10090 GN=Bfsp2 PE=1 SV=1			0	99.00000095	ASWASSYQQVGEAVLENAR				1.03E-05	2064.986572	689.3361	2064.986572	689.3361206	3	15	1.1.1.1130.8	6.669133	939.91	593.07	6.69	0.06	607.6712
2	53.93	53.93	71.39000297	71.39000297	71.39000297	sp|Q6NVD9|BFSP2_MOUSE	Phakinin OS=Mus musculus OX=10090 GN=Bfsp2 PE=1 SV=1			0	80.01000285	ASWASSYQQVGEAVLENAR	Deamidated(Q)@8; Deamidated(N)@17			0.028576599	2066.983154	690.0016	2066.95459	689.9921265	3	8	1.1.1.1087.9	6.118683	227.68	227.28	6.11	0.06	224.6824
2	53.93	53.93	71.39000297	71.39000297	71.39000297	sp|Q6NVD9|BFSP2_MOUSE	Phakinin OS=Mus musculus OX=10090 GN=Bfsp2 PE=1 SV=1			0	80.01000285	ASWASSYQQVGEAVLENAR	Deamidated(Q)@9; Deamidated(N)@17			0.028576599	2066.983154	690.0016	2066.95459	689.9921265	3	8	1.1.1.1087.9	6.118683	227.68	227.28	6.11	0.06	224.6824
2	53.93	53.93	71.39000297	71.39000297	71.39000297	sp|Q6NVD9|BFSP2_MOUSE	Phakinin OS=Mus musculus OX=10090 GN=Bfsp2 PE=1 SV=1			0	94.13999915	DHTTVEDLGGCLVEYMTK	Carbamidomethyl(C)@11; Oxidation(M)@16			-0.00583983	2082.918213	695.3133	2082.923828	695.3151855	3	8	1.1.1.1028.11	5.365067	340.24	319.08	5.37	0.05	345.3516
2	53.93	53.93	71.39000297	71.39000297	71.39000297	sp|Q6NVD9|BFSP2_MOUSE	Phakinin OS=Mus musculus OX=10090 GN=Bfsp2 PE=1 SV=1			0	99.00000095	DVASYHALLDREENN			missed R-E@11	0.00246924	1744.803833	582.6086	1744.801636	582.6078491	3	11	1.1.1.970.6	4.619633	1425.59	878.38	4.64	0.04	835.7733
2	53.93	53.93	71.39000297	71.39000297	71.39000297	sp|Q6NVD9|BFSP2_MOUSE	Phakinin OS=Mus musculus OX=10090 GN=Bfsp2 PE=1 SV=1			0	97.90999889	EELGFLSR				-0.00123129	949.4856567	475.7501	949.4868774	475.7507324	2	7	1.1.1.1034.4	5.4364	1731.55	849.02	5.46	0.05	439.6885
2	53.93	53.93	71.39000297	71.39000297	71.39000297	sp|Q6NVD9|BFSP2_MOUSE	Phakinin OS=Mus musculus OX=10090 GN=Bfsp2 PE=1 SV=1			0	95.31000257	EELGFLSR				-0.00123129	949.4856567	475.7501	949.4868774	475.7507324	2	7	1.1.1.1040.3	5.512733	1731.55	482.24	5.46	0.05	366.2376
2	53.93	53.93	71.39000297	71.39000297	71.39000297	sp|Q6NVD9|BFSP2_MOUSE	Phakinin OS=Mus musculus OX=10090 GN=Bfsp2 PE=1 SV=1			0	99.00000095	GISSVFLQGLR			cleaved L-G@N-term	-0.000419599	1175.665894	588.8402	1175.66626	588.8403931	2	9	1.1.1.1141.6	6.809633	251.53	237.28	6.8	0.06	200.5486
2	53.93	53.93	71.39000297	71.39000297	71.39000297	sp|Q6NVD9|BFSP2_MOUSE	Phakinin OS=Mus musculus OX=10090 GN=Bfsp2 PE=1 SV=1			0	99.00000095	GTHSPSSLDSPPASR				0.00100432	1494.707153	499.243	1494.706299	499.2427063	3	11	1.1.1.821.6	2.720933	1698.55	575.4	2.75	0.04	459.6751
2	53.93	53.93	71.39000297	71.39000297	71.39000297	sp|Q6NVD9|BFSP2_MOUSE	Phakinin OS=Mus musculus OX=10090 GN=Bfsp2 PE=1 SV=1			0	99.00000095	LEAELAEIR				-0.00246084	1042.563477	522.289	1042.565918	522.2902222	2	14	1.1.1.1001.5	5.0146	9101.85	3238.61	4.97	0.04	1201.678
2	53.93	53.93	71.39000297	71.39000297	71.39000297	sp|Q6NVD9|BFSP2_MOUSE	Phakinin OS=Mus musculus OX=10090 GN=Bfsp2 PE=1 SV=1			0	99.00000095	LEAELAEIR	Carbamidomethyl@N-term			-0.00403631	1099.583496	550.799	1099.58728	550.8009644	2	11	1.1.1.1005.3	5.0641	458.48	449.79	5.07	0.05	338.9059
2	53.93	53.93	71.39000297	71.39000297	71.39000297	sp|Q6NVD9|BFSP2_MOUSE	Phakinin OS=Mus musculus OX=10090 GN=Bfsp2 PE=1 SV=1			0	99.00000095	LEAELAEIR	Carbamidomethyl@N-term			-0.00403631	1099.583496	550.799	1099.58728	550.8009644	2	10	1.1.1.1004.6	5.053933	458.48	393.21	5.07	0.05	369.2356
2	53.93	53.93	71.39000297	71.39000297	71.39000297	sp|Q6NVD9|BFSP2_MOUSE	Phakinin OS=Mus musculus OX=10090 GN=Bfsp2 PE=1 SV=1			0	99.00000095	LLLQMETIQAGADDFK	Oxidation(M)@5			-0.00104645	1807.901733	904.9581	1807.902588	904.9585571	2	14	1.1.1.1067.9	5.863033	965.17	744.14	5.88	0.05	335.908
2	53.93	53.93	71.39000297	71.39000297	71.39000297	sp|Q6NVD9|BFSP2_MOUSE	Phakinin OS=Mus musculus OX=10090 GN=Bfsp2 PE=1 SV=1			0	96.5200007	LLLQMETIQAGADDFK	Oxidation(M)@5			-0.00632089	1807.895996	603.6393	1807.902588	603.6414795	3	9	1.1.1.1069.4	5.884533	550.65	522.78	5.88	0.05	534.1637
2	53.93	53.93	71.39000297	71.39000297	71.39000297	sp|Q6NVD9|BFSP2_MOUSE	Phakinin OS=Mus musculus OX=10090 GN=Bfsp2 PE=1 SV=1			0	99.00000095	LLLQMETIQAGADDFKER	Oxidation(M)@5		missed K-E@16	0.00644536	2093.052979	698.6915	2093.046387	698.6893921	3	15	1.1.1.1023.10	5.300917	2241.23	2217.67	5.29	0.04	1371.914
2	53.93	53.93	71.39000297	71.39000297	71.39000297	sp|Q6NVD9|BFSP2_MOUSE	Phakinin OS=Mus musculus OX=10090 GN=Bfsp2 PE=1 SV=1			0	99.00000095	QQTEVVHVSQTQEEK	Gln->pyro-Glu@N-term			0.000446117	1751.83313	876.9238	1751.832642	876.923584	2	23	1.1.1.886.11	3.554717	5685.86	5530.15	3.56	0.03	2593.546
2	53.93	53.93	71.39000297	71.39000297	71.39000297	sp|Q6NVD9|BFSP2_MOUSE	Phakinin OS=Mus musculus OX=10090 GN=Bfsp2 PE=1 SV=1			0	99.00000095	QVQSLQAETESLR				-0.00703383	1487.751099	744.8828	1487.757935	744.8862915	2	10	1.1.1.1049.9	5.632216	1214.44	1062.39	5.64	0.04	1099.485
2	53.93	53.93	71.39000297	71.39000297	71.39000297	sp|Q6NVD9|BFSP2_MOUSE	Phakinin OS=Mus musculus OX=10090 GN=Bfsp2 PE=1 SV=1			0	99.00000095	QVQSLQAETESLR				-0.00703383	1487.751099	744.8828	1487.757935	744.8862915	2	10	1.1.1.1048.10	5.621217	1214.44	707.44	5.64	0.04	886.6696
2	53.93	53.93	71.39000297	71.39000297	71.39000297	sp|Q6NVD9|BFSP2_MOUSE	Phakinin OS=Mus musculus OX=10090 GN=Bfsp2 PE=1 SV=1			0	54.58999872	QVQSLQAETESLR				-0.00703383	1487.751099	744.8828	1487.757935	744.8862915	2	7	1.1.1.1052.7	5.668716	1214.44	744.11	5.64	0.04	559.4083
2	53.93	53.93	71.39000297	71.39000297	71.39000297	sp|Q6NVD9|BFSP2_MOUSE	Phakinin OS=Mus musculus OX=10090 GN=Bfsp2 PE=1 SV=1			0	99.00000095	SETEQQQQER				0.00322922	1261.556641	631.7856	1261.553467	631.7839966	2	16	1.1.1.317.4	1.1019	445.56	424.97	1.09	0.04	346.1498
2	53.93	53.93	71.39000297	71.39000297	71.39000297	sp|Q6NVD9|BFSP2_MOUSE	Phakinin OS=Mus musculus OX=10090 GN=Bfsp2 PE=1 SV=1			0	99.00000095	SSGGWDALR				0.000741345	947.4468994	474.7307	947.446106	474.7303162	2	12	1.1.1.964.5	4.5418	3988.61	3425.86	4.55	0.04	2295.396
2	53.93	53.93	71.39000297	71.39000297	71.39000297	sp|Q6NVD9|BFSP2_MOUSE	Phakinin OS=Mus musculus OX=10090 GN=Bfsp2 PE=1 SV=1			0	99.00000095	SSGLANVPAPGPER				0.000266746	1350.689453	676.352	1350.689209	676.3518677	2	15	1.1.1.929.11	4.103833	6834.39	4628.26	4.12	0.04	2443.797
2	53.93	53.93	71.39000297	71.39000297	71.39000297	sp|Q6NVD9|BFSP2_MOUSE	Phakinin OS=Mus musculus OX=10090 GN=Bfsp2 PE=1 SV=1			0	99.00000095	SYEEDVK				-0.00043227	868.3811035	435.1978	868.3814087	435.197998	2	10	1.1.1.820.4	2.706283	1525.53	1292.68	2.71	0.03	1384.051
2	53.93	53.93	71.39000297	71.39000297	71.39000297	sp|Q6NVD9|BFSP2_MOUSE	Phakinin OS=Mus musculus OX=10090 GN=Bfsp2 PE=1 SV=1			0	99.00000095	TDLEHQIESLK				-0.00157414	1311.665405	438.2291	1311.666992	438.2296143	3	11	1.1.1.991.4	4.886617	1287.97	1167.1	4.9	0.05	1087.044
2	53.93	53.93	71.39000297	71.39000297	71.39000297	sp|Q6NVD9|BFSP2_MOUSE	Phakinin OS=Mus musculus OX=10090 GN=Bfsp2 PE=1 SV=1			0	99.00000095	TSAVGSLVR				0.0016281	888.5044556	445.2595	888.5028687	445.258728	2	8	1.1.1.918.4	3.957183	5534.56	1515.68	3.99	0.04	587.7393
2	53.93	53.93	71.39000297	71.39000297	71.39000297	sp|Q6NVD9|BFSP2_MOUSE	Phakinin OS=Mus musculus OX=10090 GN=Bfsp2 PE=1 SV=1			0	99.00000095	VAADLPSGTNSSMPVQR	Oxidation(M)@13			-0.00157128	1744.839844	873.4272	1744.841431	873.4279785	2	12	1.1.1.890.9	3.605867	509.01	357	3.63	0.04	198.4804
2	53.93	53.93	71.39000297	71.39000297	71.39000297	sp|Q6NVD9|BFSP2_MOUSE	Phakinin OS=Mus musculus OX=10090 GN=Bfsp2 PE=1 SV=1			0	99.00000095	VAADLPSGTNSSMPVQR	Deamidated(N)@10; Oxidation(M)@13			0.00233704	1745.827637	873.9211	1745.825439	873.9199829	2	10	1.1.1.898.10	3.707367	495.21	489.19	3.71	0.05	214.0699
2	53.93	53.93	71.39000297	71.39000297	71.39000297	sp|Q6NVD9|BFSP2_MOUSE	Phakinin OS=Mus musculus OX=10090 GN=Bfsp2 PE=1 SV=1			0	99.00000095	VAADLPSGTNSSMPVQR	Deamidated(N)@10; Oxidation(M)@13			0.00233704	1745.827637	873.9211	1745.825439	873.9199829	2	10	1.1.1.899.11	3.720367	495.21	442.04	3.71	0.05	240.4217
2	53.93	53.93	71.39000297	71.39000297	71.39000297	sp|Q6NVD9|BFSP2_MOUSE	Phakinin OS=Mus musculus OX=10090 GN=Bfsp2 PE=1 SV=1			0	99.00000095	VHALEQVSQELETQLR				0.00259844	1878.982544	627.3348	1878.97998	627.3339233	3	19	1.1.1.1057.5	5.732383	1850.98	1442.82	5.75	0.05	1218.917
2	53.93	53.93	71.39000297	71.39000297	71.39000297	sp|Q6NVD9|BFSP2_MOUSE	Phakinin OS=Mus musculus OX=10090 GN=Bfsp2 PE=1 SV=1			0	97.11999893	VIDEANLTK				-0.000204331	1001.539063	501.7768	1001.539307	501.776947	2	7	1.1.1.891.5	3.6137	3363.14	974.7	3.65	0.04	335.858
2	53.93	53.93	71.39000297	71.39000297	71.39000297	sp|Q6NVD9|BFSP2_MOUSE	Phakinin OS=Mus musculus OX=10090 GN=Bfsp2 PE=1 SV=1			0	99.00000095	YENEQPFR				-0.00124913	1081.481689	541.7481	1081.48291	541.7487183	2	9	1.1.1.888.9	3.578533	1259.85	1091.11	3.59	0.04	769.5176
3	41.24	41.24	40.86999893	37.45999932	33.7500006	sp|P63017|HSP7C_MOUSE	Heat shock cognate 71 kDa protein OS=Mus musculus OX=10090 GN=Hspa8 PE=1 SV=1			2	99.00000095	ARFEELNADLFR			missed R-F@2	0.00329673	1479.750366	494.2574	1479.74707	494.2562866	3	10	1.1.1.1056.2	5.716383	501.27	448.7	5.73	0.04	429.2455
3	41.24	41.24	40.86999893	37.45999932	33.7500006	sp|P63017|HSP7C_MOUSE	Heat shock cognate 71 kDa protein OS=Mus musculus OX=10090 GN=Hspa8 PE=1 SV=1			2	99.00000095	DAGTIAGLNVLR				-0.000745319	1198.66626	600.3404	1198.666992	600.3407593	2	16	1.1.1.1084.6	6.078017	6365.3	3607.32	6.05	0.06	2012.086
3	41.24	41.24	40.86999893	37.45999932	33.7500006	sp|P63017|HSP7C_MOUSE	Heat shock cognate 71 kDa protein OS=Mus musculus OX=10090 GN=Hspa8 PE=1 SV=1			2	99.00000095	EIAEAYLGK	Glu->pyro-Glu@N-term			0.000662844	974.5080566	488.2613	974.5073242	488.2609253	2	11	1.1.1.1065.3	5.832366	282.04	266.68	5.84	0.05	242.5205
3	41.24	41.24	40.86999893	37.45999932	33.7500006	sp|P63017|HSP7C_MOUSE	Heat shock cognate 71 kDa protein OS=Mus musculus OX=10090 GN=Hspa8 PE=1 SV=1			2	99.00000095	FDDAVVQSDMK	Oxidation(M)@10			0.000332761	1269.555054	635.7848	1269.554688	635.7846069	2	14	1.1.1.889.11	3.5932	431.83	339.9	3.58	0.03	238.3233
3	41.24	41.24	40.86999893	37.45999932	33.7500006	sp|P63017|HSP7C_MOUSE	Heat shock cognate 71 kDa protein OS=Mus musculus OX=10090 GN=Hspa8 PE=1 SV=1			2	99.00000095	GTLDPVEK				0.00211253	857.4516602	429.7331	857.4494629	429.7319946	2	11	1.1.1.874.3	3.394883	5034.75	4044.3	3.38	0.05	2024.977
3	41.24	41.24	40.86999893	37.45999932	33.7500006	sp|P63017|HSP7C_MOUSE	Heat shock cognate 71 kDa protein OS=Mus musculus OX=10090 GN=Hspa8 PE=1 SV=1			2	99.00000095	IINEPTAAAIAYGLDK				7.95E-05	1658.888062	830.4513	1658.887939	830.4512329	2	15	1.1.1.1089.10	6.14535	2684.9	897.27	6.18	0.05	367.3869
3	41.24	41.24	40.86999893	37.45999932	33.7500006	sp|P63017|HSP7C_MOUSE	Heat shock cognate 71 kDa protein OS=Mus musculus OX=10090 GN=Hspa8 PE=1 SV=1			2	99.00000095	IINEPTAAAIAYGLDKK			missed K-K@16	0.00185774	1786.984741	596.6689	1786.98291	596.6682129	3	17	1.1.1.1043.4	5.552067	1582	1200.88	5.54	0.04	1125.279
3	41.24	41.24	40.86999893	37.45999932	33.7500006	sp|P63017|HSP7C_MOUSE	Heat shock cognate 71 kDa protein OS=Mus musculus OX=10090 GN=Hspa8 PE=1 SV=1			2	99.00000095	LLQDFFNGK	Deamidated(N)@7			-4.22E-05	1081.544434	541.7795	1081.544434	541.77948	2	11	1.1.1.1102.2	6.305333	1146.06	1121.89	6.3	0.05	509.3418
3	41.24	41.24	40.86999893	37.45999932	33.7500006	sp|P63017|HSP7C_MOUSE	Heat shock cognate 71 kDa protein OS=Mus musculus OX=10090 GN=Hspa8 PE=1 SV=1			2	99.00000095	MKEIAEAYLGK	Oxidation(M)@1		missed K-E@2	-0.000512416	1267.647583	423.5565	1267.648193	423.5566711	3	10	1.1.1.915.2	3.917017	672.76	559.25	3.93	0.04	674.9809
3	41.24	41.24	40.86999893	37.45999932	33.7500006	sp|P63017|HSP7C_MOUSE	Heat shock cognate 71 kDa protein OS=Mus musculus OX=10090 GN=Hspa8 PE=1 SV=1			2	99.00000095	NQVAMNPTNTVFDAK	Oxidation(M)@5			-0.000709149	1664.782104	833.3983	1664.782837	833.3986816	2	17	1.1.1.951.9	4.38115	1421.94	1358.67	4.38	0.03	759.6547
3	41.24	41.24	40.86999893	37.45999932	33.7500006	sp|P63017|HSP7C_MOUSE	Heat shock cognate 71 kDa protein OS=Mus musculus OX=10090 GN=Hspa8 PE=1 SV=1			2	99.00000095	NSLESYAFNMK	Oxidation(M)@10			-0.000543984	1318.585815	660.3002	1318.586304	660.3004761	2	12	1.1.1.977.9	4.71195	633.85	626.61	4.72	0.05	484.8083
3	41.24	41.24	40.86999893	37.45999932	33.7500006	sp|P63017|HSP7C_MOUSE	Heat shock cognate 71 kDa protein OS=Mus musculus OX=10090 GN=Hspa8 PE=1 SV=1			2	99.00000095	RFDDAVVQSDMK	Oxidation(M)@11		missed R-F@1	0.00337085	1425.659058	476.227	1425.655884	476.2258911	3	11	1.1.1.864.5	3.269733	1138.72	1028.36	3.28	0.05	992.918
3	41.24	41.24	40.86999893	37.45999932	33.7500006	sp|P63017|HSP7C_MOUSE	Heat shock cognate 71 kDa protein OS=Mus musculus OX=10090 GN=Hspa8 PE=1 SV=1			2	99.00000095	SFYPEEVSSMVLTK	Oxidation(M)@10			0.00551031	1631.780762	544.9342	1631.775269	544.932373	3	11	1.1.1.1053.3	5.678383	617.97	616.27	5.69	0.05	579.345
3	41.24	41.24	40.86999893	37.45999932	33.7500006	sp|P63017|HSP7C_MOUSE	Heat shock cognate 71 kDa protein OS=Mus musculus OX=10090 GN=Hspa8 PE=1 SV=1			2	99.00000095	SQIHDIVLVGGSTR				-0.000358317	1480.799438	494.6071	1480.799805	494.6072083	3	14	1.1.1.968.6	4.594133	3379.34	3181.37	4.6	0.05	2154.091
3	41.24	41.24	40.86999893	37.45999932	33.7500006	sp|P63017|HSP7C_MOUSE	Heat shock cognate 71 kDa protein OS=Mus musculus OX=10090 GN=Hspa8 PE=1 SV=1			2	99.00000095	STAGDTHLGGEDFDNR				0.00139867	1690.719604	564.5805	1690.718262	564.5800171	3	15	1.1.1.878.5	3.448217	2778.08	2502.99	3.46	0.05	2614.282
3	41.24	41.24	40.86999893	37.45999932	33.7500006	sp|P63017|HSP7C_MOUSE	Heat shock cognate 71 kDa protein OS=Mus musculus OX=10090 GN=Hspa8 PE=1 SV=1			2	99.00000095	TTPSYVAFTDTER				-0.00298174	1486.69104	744.3528	1486.69397	744.354248	2	15	1.1.1.994.11	4.930767	4755.87	3360.51	4.95	0.04	1815.867
3	41.24	41.24	40.86999893	37.45999932	33.7500006	sp|P63017|HSP7C_MOUSE	Heat shock cognate 71 kDa protein OS=Mus musculus OX=10090 GN=Hspa8 PE=1 SV=1			2	99.00000095	TVTNAVVTVPAYFNDSQR				0.00102375	1980.991577	661.3378	1980.990479	661.3374634	3	15	1.1.1.1067.6	5.860533	2193.76	1350.67	5.88	0.05	856.2595
3	41.24	41.24	40.86999893	37.45999932	33.7500006	sp|P63017|HSP7C_MOUSE	Heat shock cognate 71 kDa protein OS=Mus musculus OX=10090 GN=Hspa8 PE=1 SV=1			2	99.00000095	VEIIANDQGNR				-0.00302636	1227.61792	614.8162	1227.620728	614.817688	2	15	1.1.1.887.11	3.567533	4615.69	4376.28	3.57	0.04	2928.927
3	41.24	41.24	40.86999893	37.45999932	33.7500006	sp|P63017|HSP7C_MOUSE	Heat shock cognate 71 kDa protein OS=Mus musculus OX=10090 GN=Hspa8 PE=1 SV=1			1.552842021	97.5399971	FEELNADLFR				0.00337658	1252.612305	627.3134	1252.608765	627.3117065	2	7	1.1.1.1101.6	6.295667	4471.59	173.92	6.35	0.06	165.9168
3	41.24	41.24	40.86999893	37.45999932	33.7500006	sp|P63017|HSP7C_MOUSE	Heat shock cognate 71 kDa protein OS=Mus musculus OX=10090 GN=Hspa8 PE=1 SV=1			1.337242126	96.74000144	ITITNDK				4.03E-05	803.4389038	402.7267	803.4389038	402.7267151	2	7	1.1.1.836.2	2.909433	3805.93	1739.43	2.93	0.03	849.1643
3	41.24	41.24	40.86999893	37.45999932	33.7500006	sp|P63017|HSP7C_MOUSE	Heat shock cognate 71 kDa protein OS=Mus musculus OX=10090 GN=Hspa8 PE=1 SV=1			1.301029921	96.06999755	MVQEAEK	Oxidation(M)@1			-0.000708152	849.3894653	425.702	849.3901978	425.7023926	2	9	1.1.1.321.2	1.153233	201.12	175.42	1.14	0.05	148.5132
3	41.24	41.24	40.86999893	37.45999932	33.7500006	sp|P63017|HSP7C_MOUSE	Heat shock cognate 71 kDa protein OS=Mus musculus OX=10090 GN=Hspa8 PE=1 SV=1			0.41341272	67.07999706	MVNHFIAEFK	Oxidation(M)@1			0.000629421	1250.612427	626.3135	1250.611816	626.3131714	2	6	1.1.1.978.7	4.72345	585.68	527.38	4.72	0.04	438.889
3	41.24	41.24	40.86999893	37.45999932	33.7500006	sp|P63017|HSP7C_MOUSE	Heat shock cognate 71 kDa protein OS=Mus musculus OX=10090 GN=Hspa8 PE=1 SV=1			0.285670221	57.05999732	HWPFMVVNDAGRPK	Oxidation(M)@5			0.00822849	1668.827759	418.2142	1668.819458	418.2121582	4	7	1.1.1.984.2	4.795617	211.9	159.08	4.78	0.05	400.8145
3	41.24	41.24	40.86999893	37.45999932	33.7500006	sp|P63017|HSP7C_MOUSE	Heat shock cognate 71 kDa protein OS=Mus musculus OX=10090 GN=Hspa8 PE=1 SV=1			0.173925221	48.57000113	DISENKR			missed K-R@6	-0.00284615	860.432251	431.2234	860.4351807	431.224884	2	6	1.1.1.319.2	1.123233	396.94	284.14	1.14	0.07	298.2256
3	41.24	41.24	40.86999893	37.45999932	33.7500006	sp|P63017|HSP7C_MOUSE	Heat shock cognate 71 kDa protein OS=Mus musculus OX=10090 GN=Hspa8 PE=1 SV=1			0.139661983	35.13999879	YKAEDEK			missed K-A@2	-0.00215627	881.4108887	441.7127	881.4130859	441.7138062	2	6	1.1.1.315.5	1.0709	273.44	233.66	1.08	0.04	384.2756
3	41.24	41.24	40.86999893	37.45999932	33.7500006	sp|P63017|HSP7C_MOUSE	Heat shock cognate 71 kDa protein OS=Mus musculus OX=10090 GN=Hspa8 PE=1 SV=1			0.020451628	99.00000095	FELTGIPPAPR	Methyl(R)@11	Methyl(R)@469		-0.0002898	1210.670898	606.3427	1210.671021	606.3427734	2	10	1.1.1.1075.5	5.961867	1545.97	425.27	5.83	0.1	377.7684
3	41.24	41.24	40.86999893	37.45999932	33.7500006	sp|P63017|HSP7C_MOUSE	Heat shock cognate 71 kDa protein OS=Mus musculus OX=10090 GN=Hspa8 PE=1 SV=1			0.014573523	93.69000196	IINEPTAAAIAY			cleaved Y-G@C-term	-0.00760316	1245.652832	623.8337	1245.660522	623.8375244	2	8	1.1.1.1074.6	5.9502	331.28	323.12	5.94	0.08	309.6755
3	41.24	41.24	40.86999893	37.45999932	33.7500006	sp|P63017|HSP7C_MOUSE	Heat shock cognate 71 kDa protein OS=Mus musculus OX=10090 GN=Hspa8 PE=1 SV=1			0	98.36000204	EIAEAYLGK				0.0034458	992.5213013	497.2679	992.5178833	497.2662048	2	8	1.1.1.950.3	4.36215	3655.82	2119.1	4.38	0.04	1301.312
3	41.24	41.24	40.86999893	37.45999932	33.7500006	sp|P63017|HSP7C_MOUSE	Heat shock cognate 71 kDa protein OS=Mus musculus OX=10090 GN=Hspa8 PE=1 SV=1			0	96.5200007	EIAEAYLGK				0.0034458	992.5213013	497.2679	992.5178833	497.2662048	2	8	1.1.1.951.4	4.375317	3655.82	3255.97	4.38	0.04	2183.188
3	41.24	41.24	40.86999893	37.45999932	33.7500006	sp|P63017|HSP7C_MOUSE	Heat shock cognate 71 kDa protein OS=Mus musculus OX=10090 GN=Hspa8 PE=1 SV=1			0	89.01000023	FEELNADLFR	Carbamidomethyl@N-term			0.000763443	1309.631104	655.8228	1309.630249	655.8223877	2	7	1.1.1.1125.7	6.603983	214.47	175.67	6.59	0.06	160.6753
3	41.24	41.24	40.86999893	37.45999932	33.7500006	sp|P63017|HSP7C_MOUSE	Heat shock cognate 71 kDa protein OS=Mus musculus OX=10090 GN=Hspa8 PE=1 SV=1			0	99.00000095	FELTGIPPAPR	Methyl(R)@11	Methyl(R)@469		-0.0002898	1210.670898	606.3427	1210.671021	606.3427734	2	10	1.1.1.1061.8	5.785867	1545.97	855.68	5.83	0.1	580.2943
3	41.24	41.24	40.86999893	37.45999932	33.7500006	sp|P63017|HSP7C_MOUSE	Heat shock cognate 71 kDa protein OS=Mus musculus OX=10090 GN=Hspa8 PE=1 SV=1			0	98.42000008	FELTGIPPAPR	Methyl(R)@11	Methyl(R)@469		-0.0002898	1210.670898	606.3427	1210.671021	606.3427734	2	10	1.1.1.1074.5	5.949367	1545.97	448.49	5.83	0.1	422.7498
3	41.24	41.24	40.86999893	37.45999932	33.7500006	sp|P63017|HSP7C_MOUSE	Heat shock cognate 71 kDa protein OS=Mus musculus OX=10090 GN=Hspa8 PE=1 SV=1			0	80.01000285	FELTGIPPAPR	Methyl(R)@11	Methyl(R)@469		-0.000778084	1210.670288	606.3424	1210.671021	606.3427734	2	8	1.1.1.1090.5	6.154183	309.93	293.84	6.16	0.22	254.0128
3	41.24	41.24	40.86999893	37.45999932	33.7500006	sp|P63017|HSP7C_MOUSE	Heat shock cognate 71 kDa protein OS=Mus musculus OX=10090 GN=Hspa8 PE=1 SV=1			0	99.00000095	IINEPTAAAIAYGLDK				7.95E-05	1658.888062	830.4513	1658.887939	830.4512329	2	13	1.1.1.1090.9	6.157516	2684.9	1754.33	6.18	0.05	962.8382
3	41.24	41.24	40.86999893	37.45999932	33.7500006	sp|P63017|HSP7C_MOUSE	Heat shock cognate 71 kDa protein OS=Mus musculus OX=10090 GN=Hspa8 PE=1 SV=1			0	96.10000253	IINEPTAAAIAYGLDK	Lys-add@N-term			0.00094221	1786.983887	596.6686	1786.98291	596.6682129	3	10	1.1.1.1037.6	5.4769	783.73	722.8	5.47	0.05	473.3659
3	41.24	41.24	40.86999893	37.45999932	33.7500006	sp|P63017|HSP7C_MOUSE	Heat shock cognate 71 kDa protein OS=Mus musculus OX=10090 GN=Hspa8 PE=1 SV=1			0	99.00000095	IINEPTAAAIAYGLDKK			missed K-K@16	0.00185774	1786.984741	596.6689	1786.98291	596.6682129	3	12	1.1.1.1044.5	5.5654	1582	765.14	5.54	0.04	780.2604
3	41.24	41.24	40.86999893	37.45999932	33.7500006	sp|P63017|HSP7C_MOUSE	Heat shock cognate 71 kDa protein OS=Mus musculus OX=10090 GN=Hspa8 PE=1 SV=1			0	96.10000253	ITITNDK				4.03E-05	803.4389038	402.7267	803.4389038	402.7267151	2	8	1.1.1.837.2	2.922767	3805.93	3192.54	2.93	0.03	2031.073
3	41.24	41.24	40.86999893	37.45999932	33.7500006	sp|P63017|HSP7C_MOUSE	Heat shock cognate 71 kDa protein OS=Mus musculus OX=10090 GN=Hspa8 PE=1 SV=1			0	68.5199976	ITITNDK	Deamidated(N)@5			0.00083129	804.423645	403.2191	804.4229126	403.2187195	2	7	1.1.1.852.2	3.11475	716.65	238.84	3.05	0.05	270.5969
3	41.24	41.24	40.86999893	37.45999932	33.7500006	sp|P63017|HSP7C_MOUSE	Heat shock cognate 71 kDa protein OS=Mus musculus OX=10090 GN=Hspa8 PE=1 SV=1			0	61.28000021	ITITNDK	Deamidated(N)@5			0.00083129	804.423645	403.2191	804.4229126	403.2187195	2	7	1.1.1.850.2	3.088917	716.65	254.79	3.05	0.05	241.2713
3	41.24	41.24	40.86999893	37.45999932	33.7500006	sp|P63017|HSP7C_MOUSE	Heat shock cognate 71 kDa protein OS=Mus musculus OX=10090 GN=Hspa8 PE=1 SV=1			0	99.00000095	LLQDFFNGK	Deamidated(N)@7			0.002033	1081.546509	541.7805	1081.544434	541.77948	2	9	1.1.1.1095.2	6.215517	3412.86	1225.25	6.16	0.05	559.3583
3	41.24	41.24	40.86999893	37.45999932	33.7500006	sp|P63017|HSP7C_MOUSE	Heat shock cognate 71 kDa protein OS=Mus musculus OX=10090 GN=Hspa8 PE=1 SV=1			0	98.17000031	LLQDFFNGK				0.001057	1080.561523	541.288	1080.560425	541.2874756	2	8	1.1.1.1082.5	6.05135	732.17	489.3	6.07	0.08	361.9405
3	41.24	41.24	40.86999893	37.45999932	33.7500006	sp|P63017|HSP7C_MOUSE	Heat shock cognate 71 kDa protein OS=Mus musculus OX=10090 GN=Hspa8 PE=1 SV=1			0	89.92999792	LLQDFFNGK	Ammonia-loss(N)@7			0.00186464	1063.535645	532.7751	1063.533813	532.7741699	2	7	1.1.1.1114.4	6.46	549.58	350.16	6.48	0.05	237.224
3	41.24	41.24	40.86999893	37.45999932	33.7500006	sp|P63017|HSP7C_MOUSE	Heat shock cognate 71 kDa protein OS=Mus musculus OX=10090 GN=Hspa8 PE=1 SV=1			0	24.86999929	MVNHFIAEFK	Oxidation(M)@1			0.000629421	1250.612427	626.3135	1250.611816	626.3131714	2	6	1.1.1.977.8	4.711117	585.68	547.12	4.72	0.04	511.3403
3	41.24	41.24	40.86999893	37.45999932	33.7500006	sp|P63017|HSP7C_MOUSE	Heat shock cognate 71 kDa protein OS=Mus musculus OX=10090 GN=Hspa8 PE=1 SV=1			0	42.35000014	MVQEAEK	Oxidation(M)@1			-0.000708152	849.3894653	425.702	849.3901978	425.7023926	2	6	1.1.1.320.2	1.136233	201.12	172.37	1.14	0.05	145.5778
3	41.24	41.24	40.86999893	37.45999932	33.7500006	sp|P63017|HSP7C_MOUSE	Heat shock cognate 71 kDa protein OS=Mus musculus OX=10090 GN=Hspa8 PE=1 SV=1			0	99.00000095	NQVAMNPTNTVFDAK	Oxidation(M)@5			-0.000709149	1664.782104	833.3983	1664.782837	833.3986816	2	20	1.1.1.950.11	4.368817	1421.94	1029.09	4.38	0.03	780.7765
3	41.24	41.24	40.86999893	37.45999932	33.7500006	sp|P63017|HSP7C_MOUSE	Heat shock cognate 71 kDa protein OS=Mus musculus OX=10090 GN=Hspa8 PE=1 SV=1			0	99.00000095	NQVAMNPTNTVFDAK	Deamidated(N)@1; Oxidation(M)@5			-0.00119563	1665.765625	833.8901	1665.766846	833.890686	2	15	1.1.1.976.11	4.70095	862.82	688.09	4.72	0.05	440.7877
3	41.24	41.24	40.86999893	37.45999932	33.7500006	sp|P63017|HSP7C_MOUSE	Heat shock cognate 71 kDa protein OS=Mus musculus OX=10090 GN=Hspa8 PE=1 SV=1			0	99.00000095	NQVAMNPTNTVFDAK	Deamidated(N)@1; Oxidation(M)@5			-0.00119563	1665.765625	833.8901	1665.766846	833.890686	2	16	1.1.1.978.11	4.726783	862.82	775.17	4.72	0.05	367.3869
3	41.24	41.24	40.86999893	37.45999932	33.7500006	sp|P63017|HSP7C_MOUSE	Heat shock cognate 71 kDa protein OS=Mus musculus OX=10090 GN=Hspa8 PE=1 SV=1			0	99.00000095	NQVAMNPTNTVFDAK				-0.00373658	1648.784302	825.3994	1648.787964	825.4012451	2	9	1.1.1.1000.11	5.0071	321.53	298.4	5.01	0.04	192.1542
3	41.24	41.24	40.86999893	37.45999932	33.7500006	sp|P63017|HSP7C_MOUSE	Heat shock cognate 71 kDa protein OS=Mus musculus OX=10090 GN=Hspa8 PE=1 SV=1			0	63.02999854	NQVAMNPTNTVFDAK	Deamidated(Q)@2; Oxidation(M)@5			-0.00119563	1665.765625	833.8901	1665.766846	833.890686	2	15	1.1.1.976.11	4.70095	862.82	688.09	4.72	0.05	440.7877
3	41.24	41.24	40.86999893	37.45999932	33.7500006	sp|P63017|HSP7C_MOUSE	Heat shock cognate 71 kDa protein OS=Mus musculus OX=10090 GN=Hspa8 PE=1 SV=1			0	63.02999854	NQVAMNPTNTVFDAK	Deamidated(Q)@2; Oxidation(M)@5			-0.00119563	1665.765625	833.8901	1665.766846	833.890686	2	16	1.1.1.978.11	4.726783	862.82	775.17	4.72	0.05	367.3869
3	41.24	41.24	40.86999893	37.45999932	33.7500006	sp|P63017|HSP7C_MOUSE	Heat shock cognate 71 kDa protein OS=Mus musculus OX=10090 GN=Hspa8 PE=1 SV=1			0	99.00000095	NSLESYAFNMK	Deamidated(N)@1; Oxidation(M)@10			-0.00127582	1319.569092	660.7918	1319.570313	660.7924805	2	11	1.1.1.1012.7	5.157933	857.37	768.89	5.15	0.05	598.1987
3	41.24	41.24	40.86999893	37.45999932	33.7500006	sp|P63017|HSP7C_MOUSE	Heat shock cognate 71 kDa protein OS=Mus musculus OX=10090 GN=Hspa8 PE=1 SV=1			0	99.00000095	NSLESYAFNMK	Deamidated(N)@1; Oxidation(M)@10			-0.00127582	1319.569092	660.7918	1319.570313	660.7924805	2	11	1.1.1.1011.9	5.1471	857.37	849.42	5.15	0.05	704.1115
3	41.24	41.24	40.86999893	37.45999932	33.7500006	sp|P63017|HSP7C_MOUSE	Heat shock cognate 71 kDa protein OS=Mus musculus OX=10090 GN=Hspa8 PE=1 SV=1			0	99.00000095	NSLESYAFNMK	Oxidation(M)@10			-0.000543984	1318.585815	660.3002	1318.586304	660.3004761	2	10	1.1.1.978.10	4.72595	633.85	530.15	4.72	0.05	411.4074
3	41.24	41.24	40.86999893	37.45999932	33.7500006	sp|P63017|HSP7C_MOUSE	Heat shock cognate 71 kDa protein OS=Mus musculus OX=10090 GN=Hspa8 PE=1 SV=1			0	99.00000095	NSLESYAFNMK	Deamidated(N)@1; Oxidation(M)@10			-0.00127582	1319.569092	660.7918	1319.570313	660.7924805	2	10	1.1.1.1010.11	5.13575	857.37	781.66	5.15	0.05	482.8096
3	41.24	41.24	40.86999893	37.45999932	33.7500006	sp|P63017|HSP7C_MOUSE	Heat shock cognate 71 kDa protein OS=Mus musculus OX=10090 GN=Hspa8 PE=1 SV=1			0	99.00000095	RFDDAVVQSDMK	Oxidation(M)@11		missed R-F@1	0.00337085	1425.659058	476.227	1425.655884	476.2258911	3	10	1.1.1.863.8	3.2599	1138.72	818.72	3.28	0.05	795.2504
3	41.24	41.24	40.86999893	37.45999932	33.7500006	sp|P63017|HSP7C_MOUSE	Heat shock cognate 71 kDa protein OS=Mus musculus OX=10090 GN=Hspa8 PE=1 SV=1			0	99.00000095	SFYPEEVSSMVLTK	Oxidation(M)@10			-0.00162944	1631.773682	816.8941	1631.775269	816.8948975	2	11	1.1.1.1050.7	5.643217	2021.19	1246.59	5.67	0.08	661.1402
3	41.24	41.24	40.86999893	37.45999932	33.7500006	sp|P63017|HSP7C_MOUSE	Heat shock cognate 71 kDa protein OS=Mus musculus OX=10090 GN=Hspa8 PE=1 SV=1			0	99.00000095	SFYPEEVSSMVLTK	Oxidation(M)@10			-0.00162944	1631.773682	816.8941	1631.775269	816.8948975	2	11	1.1.1.1049.11	5.633883	2021.19	868.58	5.67	0.08	464.9168
3	41.24	41.24	40.86999893	37.45999932	33.7500006	sp|P63017|HSP7C_MOUSE	Heat shock cognate 71 kDa protein OS=Mus musculus OX=10090 GN=Hspa8 PE=1 SV=1			0	96.77000046	SFYPEEVSSMVLTK	Oxidation(M)@10			0.00551031	1631.780762	544.9342	1631.775269	544.932373	3	9	1.1.1.1056.4	5.71805	617.97	355.25	5.69	0.05	443.9356
3	41.24	41.24	40.86999893	37.45999932	33.7500006	sp|P63017|HSP7C_MOUSE	Heat shock cognate 71 kDa protein OS=Mus musculus OX=10090 GN=Hspa8 PE=1 SV=1			0	99.00000095	SQIHDIVLVGGSTR				-0.000358317	1480.799438	494.6071	1480.799805	494.6072083	3	10	1.1.1.967.4	4.579633	3379.34	2198.72	4.6	0.05	1422.98
3	41.24	41.24	40.86999893	37.45999932	33.7500006	sp|P63017|HSP7C_MOUSE	Heat shock cognate 71 kDa protein OS=Mus musculus OX=10090 GN=Hspa8 PE=1 SV=1			0	99.00000095	STAGDTHLGGEDFDNR				0.00139867	1690.719604	564.5805	1690.718262	564.5800171	3	11	1.1.1.880.9	3.476883	2778.08	1791.53	3.46	0.05	1674.562
3	41.24	41.24	40.86999893	37.45999932	33.7500006	sp|P63017|HSP7C_MOUSE	Heat shock cognate 71 kDa protein OS=Mus musculus OX=10090 GN=Hspa8 PE=1 SV=1			0	99.00000095	TTPSYVAFTDTER				-0.00298174	1486.69104	744.3528	1486.69397	744.354248	2	15	1.1.1.995.11	4.943433	4755.87	4539.57	4.95	0.04	2429.706
3	41.24	41.24	40.86999893	37.45999932	33.7500006	sp|P63017|HSP7C_MOUSE	Heat shock cognate 71 kDa protein OS=Mus musculus OX=10090 GN=Hspa8 PE=1 SV=1			0	99.00000095	TVTNAVVTVPAYFNDSQR	Deamidated(N)@14			0.015856	1981.990356	661.6707	1981.974487	661.6654663	3	13	1.1.1.1074.7	5.951033	1202.19	615.55	5.88	0.1	531.0773
3	41.24	41.24	40.86999893	37.45999932	33.7500006	sp|P63017|HSP7C_MOUSE	Heat shock cognate 71 kDa protein OS=Mus musculus OX=10090 GN=Hspa8 PE=1 SV=1			0	99.00000095	VEIIANDQGNR				-0.00302636	1227.61792	614.8162	1227.620728	614.817688	2	14	1.1.1.886.9	3.55305	4615.69	2917.65	3.57	0.04	1278.299
3	41.24	41.24	40.86999893	37.45999932	33.7500006	sp|P63017|HSP7C_MOUSE	Heat shock cognate 71 kDa protein OS=Mus musculus OX=10090 GN=Hspa8 PE=1 SV=1			0	99.00000095	VEIIANDQGNR	Deamidated(N)@6			-0.000340604	1228.604492	615.3095	1228.604736	615.3096924	2	10	1.1.1.901.10	3.745867	527.84	415.08	3.72	0.05	244.9493
3	41.24	41.24	40.86999893	37.45999932	33.7500006	sp|P63017|HSP7C_MOUSE	Heat shock cognate 71 kDa protein OS=Mus musculus OX=10090 GN=Hspa8 PE=1 SV=1			0	99.00000095	VEIIANDQGNR	Deamidated(N)@6			-0.000340604	1228.604492	615.3095	1228.604736	615.3096924	2	9	1.1.1.900.11	3.732867	527.84	506.54	3.72	0.05	313.8227
4	34.24	34.24	46.54000103	46.54000103	44.92999911	sp|P17182|ENOA_MOUSE	Alpha-enolase OS=Mus musculus OX=10090 GN=Eno1 PE=1 SV=3			2	99.00000095	AAVPSGASTGIYEALELR				-0.00232309	1803.934326	902.9744	1803.936646	902.9755859	2	17	1.1.1.1129.10	6.6583	1680.99	1339.19	6.64	0.06	766.2197
4	34.24	34.24	46.54000103	46.54000103	44.92999911	sp|P17182|ENOA_MOUSE	Alpha-enolase OS=Mus musculus OX=10090 GN=Eno1 PE=1 SV=3			2	99.00000095	AGYTDQVVIGMDVAASEFYR	Oxidation(M)@11			-0.00198365	2207.018555	736.6801	2207.020508	736.6807861	3	9	1.1.1.1105.7	6.347833	270.76	259.67	6.35	0.05	324.3657
4	34.24	34.24	46.54000103	46.54000103	44.92999911	sp|P17182|ENOA_MOUSE	Alpha-enolase OS=Mus musculus OX=10090 GN=Eno1 PE=1 SV=3			2	99.00000095	DATNVGDEGGFAPNILENK				0.00193111	1959.919312	980.9669	1959.917358	980.9660034	2	15	1.1.1.1056.11	5.723883	2325.79	1262.59	5.75	0.05	651.6965
4	34.24	34.24	46.54000103	46.54000103	44.92999911	sp|P17182|ENOA_MOUSE	Alpha-enolase OS=Mus musculus OX=10090 GN=Eno1 PE=1 SV=3			2	99.00000095	GNPTVEVDLYTAK				-0.00353687	1405.705444	703.86	1405.708862	703.8617554	2	14	1.1.1.1000.8	5.0046	2834.51	2816.69	5.01	0.04	1687.453
4	34.24	34.24	46.54000103	46.54000103	44.92999911	sp|P17182|ENOA_MOUSE	Alpha-enolase OS=Mus musculus OX=10090 GN=Eno1 PE=1 SV=3			2	99.00000095	GVSQAVEHINK				-0.000916728	1180.619019	591.3168	1180.619995	591.3173218	2	16	1.1.1.833.9	2.877267	2080.88	1611.47	2.89	0.04	1108.036
4	34.24	34.24	46.54000103	46.54000103	44.92999911	sp|P17182|ENOA_MOUSE	Alpha-enolase OS=Mus musculus OX=10090 GN=Eno1 PE=1 SV=3			2	99.00000095	IDKLMIEMDGTENK	Oxidation(M)@5; Oxidation(M)@8		missed K-L@3	0.00364697	1667.777954	556.9333	1667.774658	556.9321289	3	13	1.1.1.888.10	3.579367	685.44	656.15	3.58	0.03	659.6412
4	34.24	34.24	46.54000103	46.54000103	44.92999911	sp|P17182|ENOA_MOUSE	Alpha-enolase OS=Mus musculus OX=10090 GN=Eno1 PE=1 SV=3			2	99.00000095	IGAEVYHNLK				-0.00224161	1142.606323	572.3104	1142.608398	572.3114624	2	15	1.1.1.887.9	3.565883	1249.79	1182.84	3.57	0.03	725.597
4	34.24	34.24	46.54000103	46.54000103	44.92999911	sp|P17182|ENOA_MOUSE	Alpha-enolase OS=Mus musculus OX=10090 GN=Eno1 PE=1 SV=3			2	99.00000095	KVNVVEQEK			missed K-V@1	-0.00343996	1071.589111	536.8018	1071.592407	536.8034668	2	11	1.1.1.811.11	2.597117	1285.07	1275.13	2.6	0.04	740.9368
4	34.24	34.24	46.54000103	46.54000103	44.92999911	sp|P17182|ENOA_MOUSE	Alpha-enolase OS=Mus musculus OX=10090 GN=Eno1 PE=1 SV=3			2	99.00000095	LAMQEFMILPVGASSFR	Oxidation(M)@3; Oxidation(M)@7			-0.000786169	1927.952759	643.6582	1927.953613	643.6584473	3	14	1.1.1.1161.4	7.065784	1543.83	1433.83	7.08	0.08	858.2886
4	34.24	34.24	46.54000103	46.54000103	44.92999911	sp|P17182|ENOA_MOUSE	Alpha-enolase OS=Mus musculus OX=10090 GN=Eno1 PE=1 SV=3			2	99.00000095	LAQSNGWGVMVSHR	Deamidated(N)@5; Oxidation(M)@10			-4.08E-05	1557.735718	520.2525	1557.73584	520.2525635	3	15	1.1.1.929.7	4.1005	1419.72	1326.84	4.11	0.06	1015.448
4	34.24	34.24	46.54000103	46.54000103	44.92999911	sp|P17182|ENOA_MOUSE	Alpha-enolase OS=Mus musculus OX=10090 GN=Eno1 PE=1 SV=3			2	99.00000095	SGKYDLDFK			missed K-Y@3	-0.00329563	1071.520508	536.7675	1071.523682	536.769104	2	11	1.1.1.930.7	4.1135	637.73	628.35	4.12	0.1	471.3672
4	34.24	34.24	46.54000103	46.54000103	44.92999911	sp|P17182|ENOA_MOUSE	Alpha-enolase OS=Mus musculus OX=10090 GN=Eno1 PE=1 SV=3			2	99.00000095	VNQIGSVTESLQACK	Carbamidomethyl(C)@14			0.00653152	1632.820679	817.4176	1632.814087	817.4143066	2	14	1.1.1.976.10	4.700117	714.96	581.47	4.69	0.05	376.8305
4	34.24	34.24	46.54000103	46.54000103	44.92999911	sp|P17182|ENOA_MOUSE	Alpha-enolase OS=Mus musculus OX=10090 GN=Eno1 PE=1 SV=3			2	99.00000095	VNVVEQEK				0.000317286	943.4978638	472.7562	943.4974365	472.756012	2	10	1.1.1.828.7	2.811433	930.38	852.15	2.82	0.04	717.9291
4	34.24	34.24	46.54000103	46.54000103	44.92999911	sp|P17182|ENOA_MOUSE	Alpha-enolase OS=Mus musculus OX=10090 GN=Eno1 PE=1 SV=3			2	99.00000095	YITPDQLADLYK				-0.00141827	1438.733032	720.3738	1438.734375	720.3744507	2	13	1.1.1.1115.10	6.477483	5081.53	3769.83	6.49	0.06	1722.38
4	34.24	34.24	46.54000103	46.54000103	44.92999911	sp|P17182|ENOA_MOUSE	Alpha-enolase OS=Mus musculus OX=10090 GN=Eno1 PE=1 SV=3			1.795880795	98.78000021	YNQILR				0.00186333	805.4464722	403.7305	805.4446411	403.7295837	2	8	1.1.1.900.2	3.725367	1814.49	1786.01	3.72	0.04	1319.25
4	34.24	34.24	46.54000103	46.54000103	44.92999911	sp|P17182|ENOA_MOUSE	Alpha-enolase OS=Mus musculus OX=10090 GN=Eno1 PE=1 SV=3			1.7212466	98.75000119	YDLDFK				-9.60E-05	799.375061	400.6948	799.3752441	400.6948853	2	8	1.1.1.989.2	4.85945	2302.08	1371.53	4.88	0.05	864.3541
4	34.24	34.24	46.54000103	46.54000103	44.92999911	sp|P17182|ENOA_MOUSE	Alpha-enolase OS=Mus musculus OX=10090 GN=Eno1 PE=1 SV=3			1.455931664	97.35000134	IEEELGSK				-0.000513324	903.4544678	452.7345	903.4549561	452.7347412	2	11	1.1.1.839.3	2.9491	4690.93	4688.61	2.95	0.04	2308.387
4	34.24	34.24	46.54000103	46.54000103	44.92999911	sp|P17182|ENOA_MOUSE	Alpha-enolase OS=Mus musculus OX=10090 GN=Eno1 PE=1 SV=3			0.935542047	91.93999767	LMIEMDGTENK	Oxidation(M)@5			0.00420789	1295.578125	648.7963	1295.57373	648.7941284	2	6	1.1.1.905.9	3.79485	146.75	133.44	3.79	0.05	89.32304
4	34.24	34.24	46.54000103	46.54000103	44.92999911	sp|P17182|ENOA_MOUSE	Alpha-enolase OS=Mus musculus OX=10090 GN=Eno1 PE=1 SV=3			0.219682693	55.7099998	EALELLK				0.00155476	814.4816895	408.2481	814.4800415	408.2472839	2	8	1.1.1.1015.2	5.19225	5937.02	4575.08	5.2	0.04	3064.631
4	34.24	34.24	46.54000103	46.54000103	44.92999911	sp|P17182|ENOA_MOUSE	Alpha-enolase OS=Mus musculus OX=10090 GN=Eno1 PE=1 SV=3			0.041436128	99.00000095	GAEVYHNLK			cleaved I-G@N-term	0.00420067	1029.528442	515.7715	1029.524292	515.7694702	2	9	1.1.1.888.7	3.576883	74.2533	74.2533			425.448
4	34.24	34.24	46.54000103	46.54000103	44.92999911	sp|P17182|ENOA_MOUSE	Alpha-enolase OS=Mus musculus OX=10090 GN=Eno1 PE=1 SV=3			0.023650009	99.00000095	LAMQEFMILPVGAS	Oxidation(M)@3; Oxidation(M)@7		cleaved S-S@C-term	-0.0051901	1537.746826	769.8807	1537.752075	769.8833008	2	12	1.1.1.1168.5	7.158933	670.91	522.46	7.19	0.09	237.4738
4	34.24	34.24	46.54000103	46.54000103	44.92999911	sp|P17182|ENOA_MOUSE	Alpha-enolase OS=Mus musculus OX=10090 GN=Eno1 PE=1 SV=3			0.021819495	99.00000095	SQAVEHINK			cleaved V-S@N-term	-0.00225333	1024.527832	513.2712	1024.530151	513.2723389	2	9	1.1.1.834.9	2.889767	653.73	632.32	2.89	0.04	456.4175
4	34.24	34.24	46.54000103	46.54000103	44.92999911	sp|P17182|ENOA_MOUSE	Alpha-enolase OS=Mus musculus OX=10090 GN=Eno1 PE=1 SV=3			0.017728776	97.42000103	DATNVGDEGGFAPN			cleaved N-I@C-term	0.00600154	1362.574829	682.2947	1362.568848	682.291687	2	9	1.1.1.948.5	4.34215	301.0241	301.0241			230.2428
4	34.24	34.24	46.54000103	46.54000103	44.92999911	sp|P17182|ENOA_MOUSE	Alpha-enolase OS=Mus musculus OX=10090 GN=Eno1 PE=1 SV=3			0.006123085	73.22999835	MILPVGASSFR			cleaved F-M@N-term	-0.00902849	1176.623413	589.319	1176.632568	589.3235474	2	6	1.1.1.1097.4	6.24285	184.74	178.27	6.23	0.1	229.9289
4	34.24	34.24	46.54000103	46.54000103	44.92999911	sp|P17182|ENOA_MOUSE	Alpha-enolase OS=Mus musculus OX=10090 GN=Eno1 PE=1 SV=3			0	99.00000095	AAVPSGASTGIYEALELR				-0.00232309	1803.934326	902.9744	1803.936646	902.9755859	2	15	1.1.1.1126.10	6.620483	1680.99	1457.58	6.64	0.06	614.4518
4	34.24	34.24	46.54000103	46.54000103	44.92999911	sp|P17182|ENOA_MOUSE	Alpha-enolase OS=Mus musculus OX=10090 GN=Eno1 PE=1 SV=3			0	99.00000095	AAVPSGASTGIYEALELR				0.00211571	1803.938721	602.3202	1803.936646	602.319519	3	10	1.1.1.1125.5	6.602317	1507.91	617.18	6.64	0.06	362.1402
4	34.24	34.24	46.54000103	46.54000103	44.92999911	sp|P17182|ENOA_MOUSE	Alpha-enolase OS=Mus musculus OX=10090 GN=Eno1 PE=1 SV=3			0	52.78999805	AAVPSGASTGIYEALELR	Carbamidomethyl@N-term			0.067663699	1861.025757	621.3492	1860.95813	621.3266602	3	8	1.1.1.1127.3	6.626317	16.88254	16.88254			209.9922
4	34.24	34.24	46.54000103	46.54000103	44.92999911	sp|P17182|ENOA_MOUSE	Alpha-enolase OS=Mus musculus OX=10090 GN=Eno1 PE=1 SV=3			0	89.56999779	AGYTDQVVIGMDVAASEFYR	Oxidation(M)@11			-0.00198365	2207.018555	736.6801	2207.020508	736.6807861	3	7	1.1.1.1106.9	6.362667	270.76	258.41	6.35	0.05	264.5557
4	34.24	34.24	46.54000103	46.54000103	44.92999911	sp|P17182|ENOA_MOUSE	Alpha-enolase OS=Mus musculus OX=10090 GN=Eno1 PE=1 SV=3			0	99.00000095	DATNVGDEGGFAPNILENK				0.00193111	1959.919312	980.9669	1959.917358	980.9660034	2	19	1.1.1.1057.11	5.737383	2325.79	2010.12	5.75	0.05	1053.477
4	34.24	34.24	46.54000103	46.54000103	44.92999911	sp|P17182|ENOA_MOUSE	Alpha-enolase OS=Mus musculus OX=10090 GN=Eno1 PE=1 SV=3			0	51.01000071	EALELLK				0.00155476	814.4816895	408.2481	814.4800415	408.2472839	2	7	1.1.1.1014.3	5.180083	5937.02	2616.43	5.2	0.04	1253.032
4	34.24	34.24	46.54000103	46.54000103	44.92999911	sp|P17182|ENOA_MOUSE	Alpha-enolase OS=Mus musculus OX=10090 GN=Eno1 PE=1 SV=3			0	99.00000095	GVSQAVEHINK				-0.000916728	1180.619019	591.3168	1180.619995	591.3173218	2	13	1.1.1.834.11	2.891433	2080.88	2038.58	2.89	0.04	1357.924
4	34.24	34.24	46.54000103	46.54000103	44.92999911	sp|P17182|ENOA_MOUSE	Alpha-enolase OS=Mus musculus OX=10090 GN=Eno1 PE=1 SV=3			0	81.00000024	GVSQAVEHINK	Carbamidomethyl@N-term			-0.00367103	1237.637817	619.8262	1237.641479	619.8280029	2	7	1.1.1.840.11	2.968583	362.81	313.33	2.96	0.04	245.5185
4	34.24	34.24	46.54000103	46.54000103	44.92999911	sp|P17182|ENOA_MOUSE	Alpha-enolase OS=Mus musculus OX=10090 GN=Eno1 PE=1 SV=3			0	97.51999974	IDKLMIEMDGTENK	Oxidation(M)@5; Oxidation(M)@8		missed K-L@3	0.00364697	1667.777954	556.9333	1667.774658	556.9321289	3	9	1.1.1.889.10	3.592367	685.44	562.45	3.58	0.03	587.4395
4	34.24	34.24	46.54000103	46.54000103	44.92999911	sp|P17182|ENOA_MOUSE	Alpha-enolase OS=Mus musculus OX=10090 GN=Eno1 PE=1 SV=3			0	98.32999706	IGAEVYHNLK				-0.00224161	1142.606323	572.3104	1142.608398	572.3114624	2	10	1.1.1.886.8	3.552217	1249.79	814.02	3.57	0.03	584.4415
4	34.24	34.24	46.54000103	46.54000103	44.92999911	sp|P17182|ENOA_MOUSE	Alpha-enolase OS=Mus musculus OX=10090 GN=Eno1 PE=1 SV=3			0	99.00000095	KVNVVEQEK			missed K-V@1	-0.00343996	1071.589111	536.8018	1071.592407	536.8034668	2	11	1.1.1.810.9	2.582283	1285.07	1176.44	2.6	0.04	895.6332
4	34.24	34.24	46.54000103	46.54000103	44.92999911	sp|P17182|ENOA_MOUSE	Alpha-enolase OS=Mus musculus OX=10090 GN=Eno1 PE=1 SV=3			0	81.4899981	LAMQEFMILPVGAS	Oxidation(M)@3; Oxidation(M)@7		cleaved S-S@C-term	-0.0051901	1537.746826	769.8807	1537.752075	769.8833008	2	8	1.1.1.1167.5	7.145933	670.91	328.76	7.19	0.09	167.5616
4	34.24	34.24	46.54000103	46.54000103	44.92999911	sp|P17182|ENOA_MOUSE	Alpha-enolase OS=Mus musculus OX=10090 GN=Eno1 PE=1 SV=3			0	99.00000095	LAMQEFMILPVGASSFR	Oxidation(M)@3; Oxidation(M)@7			-0.000786169	1927.952759	643.6582	1927.953613	643.6584473	3	12	1.1.1.1160.8	7.05645	1543.83	1244.63	7.08	0.08	688.5522
4	34.24	34.24	46.54000103	46.54000103	44.92999911	sp|P17182|ENOA_MOUSE	Alpha-enolase OS=Mus musculus OX=10090 GN=Eno1 PE=1 SV=3			0	97.11999893	LAMQEFMILPVGASSFR	Oxidation(M)@3			0.00743907	1911.965942	638.3293	1911.958618	638.3268433	3	8	1.1.1.1229.2	7.886717	103.35	84.89	7.93	0.09	100.6952
4	34.24	34.24	46.54000103	46.54000103	44.92999911	sp|P17182|ENOA_MOUSE	Alpha-enolase OS=Mus musculus OX=10090 GN=Eno1 PE=1 SV=3			0	99.00000095	LAQSNGWGVMVSHR	Deamidated(N)@5; Oxidation(M)@10			-4.08E-05	1557.735718	520.2525	1557.73584	520.2525635	3	11	1.1.1.928.8	4.088666	1419.72	1012.26	4.11	0.06	964.0374
4	34.24	34.24	46.54000103	46.54000103	44.92999911	sp|P17182|ENOA_MOUSE	Alpha-enolase OS=Mus musculus OX=10090 GN=Eno1 PE=1 SV=3			0	85.32000184	LAQSNGWGVMVSHR	Deamidated(N)@5			0.00728954	1541.747925	514.9233	1541.740845	514.9208984	3	8	1.1.1.988.6	4.850283	236.25	235.74	4.86	0.05	333.8757
4	34.24	34.24	46.54000103	46.54000103	44.92999911	sp|P17182|ENOA_MOUSE	Alpha-enolase OS=Mus musculus OX=10090 GN=Eno1 PE=1 SV=3			0	86.26999855	LMIEMDGTENK	Oxidation(M)@2; Oxidation(M)@5			0.0011113	1311.569824	656.7922	1311.568604	656.791626	2	6	1.1.1.860.11	3.224067	841.78	289.36	3.29	0.06	203.5965
4	34.24	34.24	46.54000103	46.54000103	44.92999911	sp|P17182|ENOA_MOUSE	Alpha-enolase OS=Mus musculus OX=10090 GN=Eno1 PE=1 SV=3			0	17.68999994	LMIEMDGTENK	Oxidation(M)@2; Oxidation(M)@5			0.0011113	1311.569824	656.7922	1311.568604	656.791626	2	5	1.1.1.861.10	3.236067	841.78	393.88	3.29	0.06	268.7529
4	34.24	34.24	46.54000103	46.54000103	44.92999911	sp|P17182|ENOA_MOUSE	Alpha-enolase OS=Mus musculus OX=10090 GN=Eno1 PE=1 SV=3			0	96.10000253	SGKYDLDFK			missed K-Y@3	-0.00329563	1071.520508	536.7675	1071.523682	536.769104	2	8	1.1.1.929.8	4.101333	637.73	555.65	4.12	0.1	352.8466
4	34.24	34.24	46.54000103	46.54000103	44.92999911	sp|P17182|ENOA_MOUSE	Alpha-enolase OS=Mus musculus OX=10090 GN=Eno1 PE=1 SV=3			0	99.00000095	SQAVEHINK			cleaved V-S@N-term	-0.00225333	1024.527832	513.2712	1024.530151	513.2723389	2	9	1.1.1.833.7	2.8756	653.73	489.6	2.89	0.04	427.6965
4	34.24	34.24	46.54000103	46.54000103	44.92999911	sp|P17182|ENOA_MOUSE	Alpha-enolase OS=Mus musculus OX=10090 GN=Eno1 PE=1 SV=3			0	99.00000095	VNQIGSVTESLQACK	Carbamidomethyl(C)@14			0.00653152	1632.820679	817.4176	1632.814087	817.4143066	2	15	1.1.1.975.11	4.687967	714.96	693.93	4.69	0.05	492.0917
4	34.24	34.24	46.54000103	46.54000103	44.92999911	sp|P17182|ENOA_MOUSE	Alpha-enolase OS=Mus musculus OX=10090 GN=Eno1 PE=1 SV=3			0	98.32999706	YDLDFK				-9.60E-05	799.375061	400.6948	799.3752441	400.6948853	2	8	1.1.1.990.2	4.87245	2302.08	2078.72	4.88	0.05	1352.461
4	34.24	34.24	46.54000103	46.54000103	44.92999911	sp|P17182|ENOA_MOUSE	Alpha-enolase OS=Mus musculus OX=10090 GN=Eno1 PE=1 SV=3			0	99.00000095	YITPDQLADLYK				-0.00141827	1438.733032	720.3738	1438.734375	720.3744507	2	11	1.1.1.1114.8	6.463316	5081.53	2014.68	6.49	0.06	750.2921
4	34.24	34.24	46.54000103	46.54000103	44.92999911	sp|P17182|ENOA_MOUSE	Alpha-enolase OS=Mus musculus OX=10090 GN=Eno1 PE=1 SV=3			0	96.5200007	YITPDQLADLYK				-0.000563774	1438.733887	720.3742	1438.734375	720.3744507	2	7	1.1.1.1069.5	5.885366	389.54	254.51	5.83	0.1	241.4712
4	34.24	34.24	46.54000103	46.54000103	44.92999911	sp|P17182|ENOA_MOUSE	Alpha-enolase OS=Mus musculus OX=10090 GN=Eno1 PE=1 SV=3			0	97.90999889	YNQILR				0.00186333	805.4464722	403.7305	805.4446411	403.7295837	2	8	1.1.1.899.2	3.712867	1814.49	1482.64	3.72	0.04	966.5357
4	34.24	34.24	46.54000103	46.54000103	44.92999911	sp|P17182|ENOA_MOUSE	Alpha-enolase OS=Mus musculus OX=10090 GN=Eno1 PE=1 SV=3			0	65.60999751	YNQILR	Carbamidomethyl@N-term			0.000681294	862.4668579	432.2407	862.4661255	432.2403259	2	6	1.1.1.909.4	3.84185	416.32	377.1	3.85	0.1	422.5999
5	33.7	33.82	65.86999893	63.99999857	63.99999857	sp|P63260|ACTG_MOUSE	Actin, cytoplasmic 2 OS=Mus musculus OX=10090 GN=Actg1 PE=1 SV=1			2	99.00000095	AVFPSIVGR			cleaved R-P@C-term	0.000246332	944.5446777	473.2796	944.5443726	473.2794495	2	13	1.1.1.1049.2	5.626383	21839.71	11619.39	5.65	0.04	4989.492
5	33.7	33.82	65.86999893	63.99999857	63.99999857	sp|P63260|ACTG_MOUSE	Actin, cytoplasmic 2 OS=Mus musculus OX=10090 GN=Actg1 PE=1 SV=1			2	99.00000095	AVFPSIVGRPR				-0.00208539	1197.696045	599.8553	1197.698242	599.8563843	2	10	1.1.1.993.7	4.914617	3418.18	2318.01	4.93	0.04	1172.398
5	33.7	33.82	65.86999893	63.99999857	63.99999857	sp|P63260|ACTG_MOUSE	Actin, cytoplasmic 2 OS=Mus musculus OX=10090 GN=Actg1 PE=1 SV=1			2	99.00000095	DLTDYLMK				-0.00249696	997.4765015	499.7455	997.4790039	499.7467957	2	10	1.1.1.1087.6	6.116183	1809.79	1274.49	6.14	0.05	749.9578
5	33.7	33.82	65.86999893	63.99999857	63.99999857	sp|P63260|ACTG_MOUSE	Actin, cytoplasmic 2 OS=Mus musculus OX=10090 GN=Actg1 PE=1 SV=1			2	99.00000095	DLYANTVLSGGTTMYPGIADR	Oxidation(M)@14			0.00308191	2230.060547	744.3608	2230.057617	744.3598022	3	19	1.1.1.1080.6	6.026683	3653.75	2440.52	6.05	0.06	2013.934
5	33.7	33.82	65.86999893	63.99999857	63.99999857	sp|P63260|ACTG_MOUSE	Actin, cytoplasmic 2 OS=Mus musculus OX=10090 GN=Actg1 PE=1 SV=1			2	99.00000095	DSYVGDEAQSK				0.00905925	1197.524048	599.7693	1197.515015	599.7647705	2	13	1.1.1.819.10	2.699433	549.89	530.16	2.7	0.06	364.3193
5	33.7	33.82	65.86999893	63.99999857	63.99999857	sp|P63260|ACTG_MOUSE	Actin, cytoplasmic 2 OS=Mus musculus OX=10090 GN=Actg1 PE=1 SV=1			2	99.00000095	DSYVGDEAQSKR			missed K-R@11	0.00711034	1353.623047	677.8188	1353.616089	677.8153076	2	10	1.1.1.814.10	2.63445	499.52	464.58	2.64	0.03	465.0715
5	33.7	33.82	65.86999893	63.99999857	63.99999857	sp|P63260|ACTG_MOUSE	Actin, cytoplasmic 2 OS=Mus musculus OX=10090 GN=Actg1 PE=1 SV=1			2	99.00000095	EITALAPSTMK	Oxidation(M)@10			-0.000605485	1176.605469	589.31	1176.606079	589.3103027	2	14	1.1.1.921.7	3.998183	16851.27	6901.69	4.03	0.05	2957.491
5	33.7	33.82	65.86999893	63.99999857	63.99999857	sp|P63260|ACTG_MOUSE	Actin, cytoplasmic 2 OS=Mus musculus OX=10090 GN=Actg1 PE=1 SV=1			2	99.00000095	HQGVMVGMGQK	Oxidation(M)@5; Oxidation(M)@8			0.00283311	1202.556396	401.8594	1202.553589	401.85849	3	12	1.1.1.809.3	2.564783	2188.33	2091.75	2.56	0.04	2752.74
5	33.7	33.82	65.86999893	63.99999857	63.99999857	sp|P63260|ACTG_MOUSE	Actin, cytoplasmic 2 OS=Mus musculus OX=10090 GN=Actg1 PE=1 SV=1			2	99.00000095	IWHHTFYNELR				-0.018851301	1514.722778	505.9149	1514.741821	505.9212341	3	13	1.1.1.942.3	4.26365	507.3044	507.3044			2037.099
5	33.7	33.82	65.86999893	63.99999857	63.99999857	sp|P63260|ACTG_MOUSE	Actin, cytoplasmic 2 OS=Mus musculus OX=10090 GN=Actg1 PE=1 SV=1			2	99.00000095	KDLYANTVLSGGTTMYPGIADR	Oxidation(M)@15		missed K-D@1	0.0048239	2358.157715	787.0598	2358.152588	787.0581055	3	14	1.1.1.1019.10	5.250083	641.42	526.9	5.24	0.05	449.2321
5	33.7	33.82	65.86999893	63.99999857	63.99999857	sp|P63260|ACTG_MOUSE	Actin, cytoplasmic 2 OS=Mus musculus OX=10090 GN=Actg1 PE=1 SV=1			2	99.00000095	QEYDESGPSIVHR	Gln->pyro-Glu@N-term			0.00249287	1498.671509	750.343	1498.668823	750.3416748	2	18	1.1.1.935.10	4.179667	18599.8	6909.12	4.21	0.03	1942.321
5	33.7	33.82	65.86999893	63.99999857	63.99999857	sp|P63260|ACTG_MOUSE	Actin, cytoplasmic 2 OS=Mus musculus OX=10090 GN=Actg1 PE=1 SV=1			2	99.00000095	SYELPDGQVITIGNER				0.00100054	1789.88562	895.9501	1789.884644	895.949585	2	16	1.1.1.1050.9	5.64655	4451.38	2320.38	5.67	0.05	1105.843
5	33.7	33.82	65.86999893	63.99999857	63.99999857	sp|P63260|ACTG_MOUSE	Actin, cytoplasmic 2 OS=Mus musculus OX=10090 GN=Actg1 PE=1 SV=1			2	99.00000095	VAPEEHPVLLTEAPLNPK				0.00419962	1953.061279	652.0277	1953.057129	652.0263062	3	19	1.1.1.1020.5	5.25825	24257.44	5457.8	5.32	0.06	3716.145
5	33.7	33.82	65.86999893	63.99999857	63.99999857	sp|P63260|ACTG_MOUSE	Actin, cytoplasmic 2 OS=Mus musculus OX=10090 GN=Actg1 PE=1 SV=1			1.585026264	99.00000095	TTGIVMDSGDGVTHTVPIYEGYALPH	Oxidation(M)@6		cleaved H-A@C-term	0.00308668	2745.298584	916.1068	2745.295654	916.105835	3	16	1.1.1.1069.11	5.890367	4544.02	3888.38	5.91	0.05	2500.159
5	33.7	33.82	65.86999893	63.99999857	63.99999857	sp|P63260|ACTG_MOUSE	Actin, cytoplasmic 2 OS=Mus musculus OX=10090 GN=Actg1 PE=1 SV=1			1.408935666	99.00000095	EEEIAALVIDNGSGMCK	Acetyl@N-term; Deamidated(N)@11; Oxidation(M)@15; Carbamidomethyl(C)@16	Acetyl@2	cleaved M-E@N-term	-0.00326689	1893.830322	947.9224	1893.833618	947.9240723	2	16	1.1.1.1190.4	7.440917	169.14	167.58	7.43	0.06	129.1951
5	33.7	33.82	65.86999893	63.99999857	63.99999857	sp|P63260|ACTG_MOUSE	Actin, cytoplasmic 2 OS=Mus musculus OX=10090 GN=Actg1 PE=1 SV=1			1.292429805	99.00000095	AGFAGDDAPR	Carbamidomethyl@N-term			0.00188134	1032.464233	517.2394	1032.462524	517.2385254	2	12	1.1.1.859.7	3.2099	426.8	385.66	3.22	0.06	259.9892
5	33.7	33.82	65.86999893	63.99999857	63.99999857	sp|P63260|ACTG_MOUSE	Actin, cytoplasmic 2 OS=Mus musculus OX=10090 GN=Actg1 PE=1 SV=1			1.275724292	99.00000095	GYSFTTTAER	Carbamidomethyl@N-term			-0.00153308	1188.539429	595.277	1188.541138	595.277832	2	12	1.1.1.924.10	4.0395	1242.51	1145.92	4.04	0.04	902.1788
5	33.7	33.82	65.86999893	63.99999857	63.99999857	sp|P63260|ACTG_MOUSE	Actin, cytoplasmic 2 OS=Mus musculus OX=10090 GN=Actg1 PE=1 SV=1			0.557520211	99.00000095	YPIEHGIVTNWDDMEK	Methyl(H)@5; Oxidation(M)@14	Methyl(H)@73		-0.00181444	1975.896729	659.6395	1975.89856	659.6401367	3	16	1.1.1.998.10	4.980933	5595.8	998.75	5.03	0.05	899.0309
5	33.7	33.82	65.86999893	63.99999857	63.99999857	sp|P63260|ACTG_MOUSE	Actin, cytoplasmic 2 OS=Mus musculus OX=10090 GN=Actg1 PE=1 SV=1			0.450996786	99.00000095	ATAASSSSLEK			cleaved M-A@N-term	-0.00248678	1050.516846	526.2657	1050.519287	526.2669067	2	10	1.1.1.812.7	2.606283	347.1	311.31	2.61	0.03	529.8781
5	33.7	33.82	65.86999893	63.99999857	63.99999857	sp|P63260|ACTG_MOUSE	Actin, cytoplasmic 2 OS=Mus musculus OX=10090 GN=Actg1 PE=1 SV=1			0.229147971	99.00000095	TVPIYEGYALPH			cleaved H-T@N-term; cleaved H-A@C-term	0.00269734	1358.689819	680.3522	1358.687012	680.3508301	2	11	1.1.1.1070.5	5.898366	3763.82	1672.4	5.93	0.05	771.8161
5	33.7	33.82	65.86999893	63.99999857	63.99999857	sp|P63260|ACTG_MOUSE	Actin, cytoplasmic 2 OS=Mus musculus OX=10090 GN=Actg1 PE=1 SV=1			0.193820029	97.90999889	IIAPPER	Carbamidomethyl@N-term			-0.000363216	851.486084	426.7503	851.4865112	426.7505188	2	7	1.1.1.895.2	3.662867	434.87	429.32	3.66	0.05	378.8596
5	33.7	33.82	65.86999893	63.99999857	63.99999857	sp|P63260|ACTG_MOUSE	Actin, cytoplasmic 2 OS=Mus musculus OX=10090 GN=Actg1 PE=1 SV=1			0.182434633	44.65999901	RGILTLK			missed R-G@1	-0.00129778	799.5266724	400.7706	799.5279541	400.7712708	2	7	1.1.1.928.2	4.083667	3223.96	2218.61	4.11	0.05	1632.74
5	33.7	33.82	65.86999893	63.99999857	63.99999857	sp|P63260|ACTG_MOUSE	Actin, cytoplasmic 2 OS=Mus musculus OX=10090 GN=Actg1 PE=1 SV=1			0.145693943	99.00000095	QEYDESGPSIVHRK	Gln->pyro-Glu@N-term; Lys-loss@C-term		missed R-K@13	0.00249287	1498.671509	750.343	1498.668823	750.3416748	2	22	1.1.1.936.10	4.1925	18599.8	13766.37	4.21	0.03	6408.442
5	33.7	33.82	65.86999893	63.99999857	63.99999857	sp|P63260|ACTG_MOUSE	Actin, cytoplasmic 2 OS=Mus musculus OX=10090 GN=Actg1 PE=1 SV=1			0.123782173	99.00000095	VALDFEQEMATAASSSSLEK	Oxidation(M)@9		cleaved Y-V@N-term	0.00057189	2128.984131	710.6686	2128.983398	710.668396	3	12	1.1.1.1019.8	5.248417	666.43	630.21	5.24	0.04	600.2761
5	33.7	33.82	65.86999893	63.99999857	63.99999857	sp|P63260|ACTG_MOUSE	Actin, cytoplasmic 2 OS=Mus musculus OX=10090 GN=Actg1 PE=1 SV=1			0.099086933	28.40000093	IIAPPERK			missed R-K@7	0.000469321	922.5604858	462.2875	922.5599976	462.287262	2	6	1.1.1.828.6	2.8106	675.45	615.32	2.82	0.03	545.706
5	33.7	33.82	65.86999893	63.99999857	63.99999857	sp|P63260|ACTG_MOUSE	Actin, cytoplasmic 2 OS=Mus musculus OX=10090 GN=Actg1 PE=1 SV=1			0.058488563	99.00000095	YSFTTTAER			cleaved G-Y@N-term	0.00219	1074.500244	538.2574	1074.498169	538.2563477	2	11	1.1.1.915.7	3.921183	431.44	418.74	3.93	0.05	456.3773
5	33.7	33.82	65.86999893	63.99999857	63.99999857	sp|P63260|ACTG_MOUSE	Actin, cytoplasmic 2 OS=Mus musculus OX=10090 GN=Actg1 PE=1 SV=1			0.045757502	95.63999772	TTGIVMDSGDGVTH	Oxidation(M)@6		cleaved H-T@C-term	0.00275981	1404.621826	703.3182	1404.619141	703.3168335	2	8	1.1.1.875.11	3.414717	972.3	326.93	3.37	0.09	327.5136
5	33.7	33.82	65.86999893	63.99999857	63.99999857	sp|P63260|ACTG_MOUSE	Actin, cytoplasmic 2 OS=Mus musculus OX=10090 GN=Actg1 PE=1 SV=1			0.020451628	99.00000095	SYELPDGQVITIGN			cleaved N-E@C-term	0.023336099	1504.764282	753.3894	1504.740967	753.3777466	2	12	1.1.1.1153.3	6.968117	92.95	81.54	6.95	0.05	113.0496
5	33.7	33.82	65.86999893	63.99999857	63.99999857	sp|P63260|ACTG_MOUSE	Actin, cytoplasmic 2 OS=Mus musculus OX=10090 GN=Actg1 PE=1 SV=1			0.009661152	97.00999856	FPSIVGRPR			cleaved V-F@N-term	-0.0030081	1027.589722	514.8021	1027.592651	514.8036499	2	10	1.1.1.994.5	4.925766	2441.35	2189.86	4.93	0.05	971.0327
5	33.7	33.82	65.86999893	63.99999857	63.99999857	sp|P63260|ACTG_MOUSE	Actin, cytoplasmic 2 OS=Mus musculus OX=10090 GN=Actg1 PE=1 SV=1			0.009661152	96.77000046	SFTTTAER			cleaved Y-S@N-term	-0.00103511	911.4338989	456.7242	911.4348755	456.7247009	2	8	1.1.1.835.7	2.9011	1196.38	1017.1	2.89	0.04	778.4117
5	33.7	33.82	65.86999893	63.99999857	63.99999857	sp|P63260|ACTG_MOUSE	Actin, cytoplasmic 2 OS=Mus musculus OX=10090 GN=Actg1 PE=1 SV=1			0.00700489	94.13999915	PSIVGRPR			cleaved F-P@N-term	-0.00303138	880.5213013	441.2679	880.524292	441.2694092	2	9	1.1.1.994.3	4.924117	777.66	619.13	4.95	0.05	633.0637
5	33.7	33.82	65.86999893	63.99999857	63.99999857	sp|P63260|ACTG_MOUSE	Actin, cytoplasmic 2 OS=Mus musculus OX=10090 GN=Actg1 PE=1 SV=1			0.000434506	78.75000238	VFPSIVGR			cleaved A-V@N-term; cleaved R-P@C-term	-0.00402443	873.5032959	437.7589	873.5072632	437.7608948	2	7	1.1.1.1020.2	5.25575	678.4	532.17	5.28	0.06	495.9508
5	33.7	33.82	65.86999893	63.99999857	63.99999857	sp|P63260|ACTG_MOUSE	Actin, cytoplasmic 2 OS=Mus musculus OX=10090 GN=Actg1 PE=1 SV=1			0	98.94999862	AGFAGDDAPR	Carbamidomethyl@N-term			0.00188134	1032.464233	517.2394	1032.462524	517.2385254	2	8	1.1.1.858.5	3.1934	426.8	211.12	3.22	0.06	190.0556
5	33.7	33.82	65.86999893	63.99999857	63.99999857	sp|P63260|ACTG_MOUSE	Actin, cytoplasmic 2 OS=Mus musculus OX=10090 GN=Actg1 PE=1 SV=1			0	97.97999859	AVFPSIVGR			cleaved R-P@C-term	0.000246332	944.5446777	473.2796	944.5443726	473.2794495	2	9	1.1.1.1048.2	5.613733	21839.71	4530.34	5.65	0.04	1164.953
5	33.7	33.82	65.86999893	63.99999857	63.99999857	sp|P63260|ACTG_MOUSE	Actin, cytoplasmic 2 OS=Mus musculus OX=10090 GN=Actg1 PE=1 SV=1			0	95.63999772	AVFPSIVGR	Carbamidomethyl@N-term		cleaved R-P@C-term	-0.000875846	1001.56488	501.7897	1001.565796	501.7901917	2	9	1.1.1.1052.2	5.66455	835.74	720.18	5.65	0.04	517.3317
5	33.7	33.82	65.86999893	63.99999857	63.99999857	sp|P63260|ACTG_MOUSE	Actin, cytoplasmic 2 OS=Mus musculus OX=10090 GN=Actg1 PE=1 SV=1			0	94.94000077	AVFPSIVGR	Carbamidomethyl@N-term		cleaved R-P@C-term	-0.000875846	1001.56488	501.7897	1001.565796	501.7901917	2	7	1.1.1.1050.2	5.63905	835.74	754.27	5.65	0.04	572.5995
5	33.7	33.82	65.86999893	63.99999857	63.99999857	sp|P63260|ACTG_MOUSE	Actin, cytoplasmic 2 OS=Mus musculus OX=10090 GN=Actg1 PE=1 SV=1			0	99.00000095	AVFPSIVGRPR				-0.00208539	1197.696045	599.8553	1197.698242	599.8563843	2	10	1.1.1.994.8	4.928267	3418.18	3201.15	4.93	0.04	1934.188
5	33.7	33.82	65.86999893	63.99999857	63.99999857	sp|P63260|ACTG_MOUSE	Actin, cytoplasmic 2 OS=Mus musculus OX=10090 GN=Actg1 PE=1 SV=1			0	99.00000095	DLTDYLMK	Oxidation(M)@7			0.000240788	1013.474243	507.7444	1013.473938	507.7442627	2	9	1.1.1.1014.5	5.18175	15484.43	3945.23	5.22	0.04	1034.49
5	33.7	33.82	65.86999893	63.99999857	63.99999857	sp|P63260|ACTG_MOUSE	Actin, cytoplasmic 2 OS=Mus musculus OX=10090 GN=Actg1 PE=1 SV=1			0	99.00000095	DLTDYLMK	Oxidation(M)@7			-0.000125425	1013.473877	507.7442	1013.473938	507.7442627	2	8	1.1.1.953.6	4.40265	712.13	574.45	4.39	0.04	367.237
5	33.7	33.82	65.86999893	63.99999857	63.99999857	sp|P63260|ACTG_MOUSE	Actin, cytoplasmic 2 OS=Mus musculus OX=10090 GN=Actg1 PE=1 SV=1			0	97.90999889	DLTDYLMK	Carbamidomethyl@N-term; Oxidation(M)@7			-0.00103937	1070.494507	536.2545	1070.495361	536.2550049	2	9	1.1.1.1027.5	5.347583	696.6	412.05	5.37	0.05	472.0668
5	33.7	33.82	65.86999893	63.99999857	63.99999857	sp|P63260|ACTG_MOUSE	Actin, cytoplasmic 2 OS=Mus musculus OX=10090 GN=Actg1 PE=1 SV=1			0	97.65999913	DLTDYLMK	Oxidation(M)@7			-0.000125425	1013.473877	507.7442	1013.473938	507.7442627	2	8	1.1.1.952.7	4.390817	712.13	698.1	4.39	0.04	467.8196
5	33.7	33.82	65.86999893	63.99999857	63.99999857	sp|P63260|ACTG_MOUSE	Actin, cytoplasmic 2 OS=Mus musculus OX=10090 GN=Actg1 PE=1 SV=1			0	97.21999764	DLTDYLMK				-0.00249696	997.4765015	499.7455	997.4790039	499.7467957	2	7	1.1.1.1086.4	6.10185	1809.79	637.96	6.14	0.05	290.6882
5	33.7	33.82	65.86999893	63.99999857	63.99999857	sp|P63260|ACTG_MOUSE	Actin, cytoplasmic 2 OS=Mus musculus OX=10090 GN=Actg1 PE=1 SV=1			0	96.95000052	DLTDYLMK	Oxidation(M)@7			0.000240788	1013.474243	507.7444	1013.473938	507.7442627	2	9	1.1.1.1015.5	5.19475	15484.43	9160.71	5.22	0.04	4216.46
5	33.7	33.82	65.86999893	63.99999857	63.99999857	sp|P63260|ACTG_MOUSE	Actin, cytoplasmic 2 OS=Mus musculus OX=10090 GN=Actg1 PE=1 SV=1			0	96.5200007	DLTDYLMK	Dethiomethyl(M)@7			-0.00122842	949.4744873	475.7445	949.475647	475.7451172	2	9	1.1.1.981.3	4.75795	1641.54	1506.73	4.77	0.05	698.8649
5	33.7	33.82	65.86999893	63.99999857	63.99999857	sp|P63260|ACTG_MOUSE	Actin, cytoplasmic 2 OS=Mus musculus OX=10090 GN=Actg1 PE=1 SV=1			0	99.00000095	DLYANTVLSGGTTMYPGIADR	Oxidation(M)@14			0.00308191	2230.060547	744.3608	2230.057617	744.3598022	3	22	1.1.1.1081.8	6.04085	3653.75	3411.18	6.05	0.06	2643.363
5	33.7	33.82	65.86999893	63.99999857	63.99999857	sp|P63260|ACTG_MOUSE	Actin, cytoplasmic 2 OS=Mus musculus OX=10090 GN=Actg1 PE=1 SV=1			0	99.00000095	DLYANTVLSGGTTMYPGIADR	Deamidated(N)@5; Oxidation(M)@14			-0.00682857	2231.0354	1116.525	2231.041504	1116.528076	2	13	1.1.1.1071.11	5.915867	538.87	528.06	5.91	0.04	314.922
5	33.7	33.82	65.86999893	63.99999857	63.99999857	sp|P63260|ACTG_MOUSE	Actin, cytoplasmic 2 OS=Mus musculus OX=10090 GN=Actg1 PE=1 SV=1			0	98.36000204	DLYANTVLSGGTTMYPGIADR	Deamidated(N)@5; Oxidation(M)@14			-0.00682857	2231.0354	1116.525	2231.041504	1116.528076	2	9	1.1.1.1070.11	5.903367	538.87	508.62	5.91	0.04	281.3445
5	33.7	33.82	65.86999893	63.99999857	63.99999857	sp|P63260|ACTG_MOUSE	Actin, cytoplasmic 2 OS=Mus musculus OX=10090 GN=Actg1 PE=1 SV=1			0	92.83000231	DLYANTVLSGGTTMYPGIADR	Carbamidomethyl@N-term; Oxidation(M)@14			0.000763457	2287.079834	763.3672	2287.079102	763.3669434	3	10	1.1.1.1094.8	6.208517	310.08	295.23	6.21	0.05	316.2515
5	33.7	33.82	65.86999893	63.99999857	63.99999857	sp|P63260|ACTG_MOUSE	Actin, cytoplasmic 2 OS=Mus musculus OX=10090 GN=Actg1 PE=1 SV=1			0	99.00000095	DSYVGDEAQSK				0.00161291	1197.516724	599.7656	1197.515015	599.7647705	2	12	1.1.1.830.9	2.8386	6614.61	1052.85	2.79	0.04	474.9648
5	33.7	33.82	65.86999893	63.99999857	63.99999857	sp|P63260|ACTG_MOUSE	Actin, cytoplasmic 2 OS=Mus musculus OX=10090 GN=Actg1 PE=1 SV=1			0	98.44999909	DSYVGDEAQSK	Carbamidomethyl@N-term			0.00118259	1254.53772	628.2761	1254.536377	628.2755127	2	10	1.1.1.831.9	2.8516	282.54	277.72	2.85	0.04	272.9501
5	33.7	33.82	65.86999893	63.99999857	63.99999857	sp|P63260|ACTG_MOUSE	Actin, cytoplasmic 2 OS=Mus musculus OX=10090 GN=Actg1 PE=1 SV=1			0	80.50000072	DSYVGDEAQSK	Carbamidomethyl@N-term			0.00118259	1254.53772	628.2761	1254.536377	628.2755127	2	7	1.1.1.830.10	2.839433	282.54	237.93	2.85	0.04	228.8796
5	33.7	33.82	65.86999893	63.99999857	63.99999857	sp|P63260|ACTG_MOUSE	Actin, cytoplasmic 2 OS=Mus musculus OX=10090 GN=Actg1 PE=1 SV=1			0	90.45000076	DSYVGDEAQSKR			missed K-R@11	0.00711034	1353.623047	677.8188	1353.616089	677.8153076	2	6	1.1.1.815.11	2.648283	499.52	405.47	2.64	0.03	362.9398
5	33.7	33.82	65.86999893	63.99999857	63.99999857	sp|P63260|ACTG_MOUSE	Actin, cytoplasmic 2 OS=Mus musculus OX=10090 GN=Actg1 PE=1 SV=1			0	99.00000095	EEEIAALVIDNGSGMCK	Acetyl@N-term; Deamidated(N)@11; Oxidation(M)@15; Carbamidomethyl(C)@16	Acetyl@2	cleaved M-E@N-term	-0.00326689	1893.830322	947.9224	1893.833618	947.9240723	2	16	1.1.1.1189.4	7.428583	169.14	158.77	7.43	0.06	139.1884
5	33.7	33.82	65.86999893	63.99999857	63.99999857	sp|P63260|ACTG_MOUSE	Actin, cytoplasmic 2 OS=Mus musculus OX=10090 GN=Actg1 PE=1 SV=1			0	99.00000095	EITALAPSTMK	Oxidation(M)@10			-0.000605485	1176.605469	589.31	1176.606079	589.3103027	2	14	1.1.1.922.7	4.010684	16851.27	12737.66	4.03	0.05	7921.129
5	33.7	33.82	65.86999893	63.99999857	63.99999857	sp|P63260|ACTG_MOUSE	Actin, cytoplasmic 2 OS=Mus musculus OX=10090 GN=Actg1 PE=1 SV=1			0	99.00000095	EITALAPSTMK	Dioxidation(M)@10	Dioxidation(M)@325		-0.000537087	1192.600464	597.3075	1192.600952	597.3077393	2	12	1.1.1.937.8	4.203333	797.95	729.47	4.21	0.03	631.1603
5	33.7	33.82	65.86999893	63.99999857	63.99999857	sp|P63260|ACTG_MOUSE	Actin, cytoplasmic 2 OS=Mus musculus OX=10090 GN=Actg1 PE=1 SV=1			0	99.00000095	EITALAPSTMK	Dioxidation(M)@10	Dioxidation(M)@325		-0.000537087	1192.600464	597.3075	1192.600952	597.3077393	2	11	1.1.1.938.9	4.217167	797.95	662.06	4.21	0.03	646.9996
5	33.7	33.82	65.86999893	63.99999857	63.99999857	sp|P63260|ACTG_MOUSE	Actin, cytoplasmic 2 OS=Mus musculus OX=10090 GN=Actg1 PE=1 SV=1			0	99.00000095	EITALAPSTMK	Glu->pyro-Glu@N-term; Oxidation(M)@10			-0.00139355	1158.594116	580.3043	1158.595459	580.3049927	2	10	1.1.1.1024.7	5.310917	1499.89	898.55	5.33	0.05	581.2936
5	33.7	33.82	65.86999893	63.99999857	63.99999857	sp|P63260|ACTG_MOUSE	Actin, cytoplasmic 2 OS=Mus musculus OX=10090 GN=Actg1 PE=1 SV=1			0	99.00000095	EITALAPSTMK	Glu->pyro-Glu@N-term; Oxidation(P)@7	Oxidation(P)@322		-0.00139355	1158.594116	580.3043	1158.595459	580.3049927	2	10	1.1.1.1025.4	5.32125	1499.89	1239.1	5.33	0.05	886.7391
5	33.7	33.82	65.86999893	63.99999857	63.99999857	sp|P63260|ACTG_MOUSE	Actin, cytoplasmic 2 OS=Mus musculus OX=10090 GN=Actg1 PE=1 SV=1			0	87.59999871	EITALAPSTMK	Glu->pyro-Glu@N-term; Carbamidomethyl(T)@3; Oxidation(M)@10			-0.00342162	1215.613525	608.814	1215.616943	608.8157349	2	9	1.1.1.1007.10	5.095933	540.16	530.4	5.1	0.05	379.867
5	33.7	33.82	65.86999893	63.99999857	63.99999857	sp|P63260|ACTG_MOUSE	Actin, cytoplasmic 2 OS=Mus musculus OX=10090 GN=Actg1 PE=1 SV=1			0	23.43000025	EITALAPSTMK	Glu->pyro-Glu@N-term; Oxidation(M)@10			-0.00139355	1158.594116	580.3043	1158.595459	580.3049927	2	10	1.1.1.1025.4	5.32125	1499.89	1239.1	5.33	0.05	886.7391
5	33.7	33.82	65.86999893	63.99999857	63.99999857	sp|P63260|ACTG_MOUSE	Actin, cytoplasmic 2 OS=Mus musculus OX=10090 GN=Actg1 PE=1 SV=1			0	97.11999893	GYSFTTTAER	Carbamidomethyl@N-term			-0.00153308	1188.539429	595.277	1188.541138	595.277832	2	9	1.1.1.923.9	4.025833	1242.51	736.52	4.04	0.04	481.7103
5	33.7	33.82	65.86999893	63.99999857	63.99999857	sp|P63260|ACTG_MOUSE	Actin, cytoplasmic 2 OS=Mus musculus OX=10090 GN=Actg1 PE=1 SV=1			0	57.27999806	GYSFTTTAER				0.00184562	1131.521484	566.768	1131.519653	566.7670898	2	7	1.1.1.921.6	3.99735	12682.55	3448.13	4.03	0.04	704.9109
5	33.7	33.82	65.86999893	63.99999857	63.99999857	sp|P63260|ACTG_MOUSE	Actin, cytoplasmic 2 OS=Mus musculus OX=10090 GN=Actg1 PE=1 SV=1			0	99.00000095	HQGVMVGMGQK	Oxidation(M)@5; Oxidation(M)@8			-0.00184677	1202.551636	602.2831	1202.553589	602.2840576	2	13	1.1.1.808.11	2.55845	1971.74	1848.5	2.56	0.04	1357.385
5	33.7	33.82	65.86999893	63.99999857	63.99999857	sp|P63260|ACTG_MOUSE	Actin, cytoplasmic 2 OS=Mus musculus OX=10090 GN=Actg1 PE=1 SV=1			0	26.42999887	IIAPPERK			missed R-K@7	0.000469321	922.5604858	462.2875	922.5599976	462.287262	2	6	1.1.1.827.6	2.7981	675.45	431.33	2.82	0.03	484.6084
5	33.7	33.82	65.86999893	63.99999857	63.99999857	sp|P63260|ACTG_MOUSE	Actin, cytoplasmic 2 OS=Mus musculus OX=10090 GN=Actg1 PE=1 SV=1			0	66.44999981	IWHHTFYNELR	Dioxidation(W)@2			0.00191661	1546.733398	516.5851	1546.731689	516.5845337	3	7	1.1.1.936.4	4.1875	503.94	461.2	4.18	0.04	348.3496
5	33.7	33.82	65.86999893	63.99999857	63.99999857	sp|P63260|ACTG_MOUSE	Actin, cytoplasmic 2 OS=Mus musculus OX=10090 GN=Actg1 PE=1 SV=1			0	99.00000095	KDLYANTVLSGGTTMYPGIADR	Oxidation(M)@15		missed K-D@1	0.0048239	2358.157715	787.0598	2358.152588	787.0581055	3	11	1.1.1.1018.8	5.23525	641.42	638.04	5.24	0.05	633.8085
5	33.7	33.82	65.86999893	63.99999857	63.99999857	sp|P63260|ACTG_MOUSE	Actin, cytoplasmic 2 OS=Mus musculus OX=10090 GN=Actg1 PE=1 SV=1			0	98.29999804	QEYDESGPSIVH	Gln->pyro-Glu@N-term		cleaved H-R@C-term	0.047072899	1342.614868	672.3147	1342.567749	672.2911377	2	9	1.1.1.977.10	4.712783	125.13	117.51	4.72	0.04	224.6324
5	33.7	33.82	65.86999893	63.99999857	63.99999857	sp|P63260|ACTG_MOUSE	Actin, cytoplasmic 2 OS=Mus musculus OX=10090 GN=Actg1 PE=1 SV=1			0	99.00000095	QEYDESGPSIVHR	Gln->pyro-Glu@N-term; Carbamidomethyl(H)@12			0.00249799	1555.692871	778.8537	1555.690308	778.852417	2	14	1.1.1.935.11	4.1805	910.18	850.56	4.18	0.04	462.1734
5	33.7	33.82	65.86999893	63.99999857	63.99999857	sp|P63260|ACTG_MOUSE	Actin, cytoplasmic 2 OS=Mus musculus OX=10090 GN=Actg1 PE=1 SV=1			0	99.00000095	QEYDESGPSIVHR	Gln->pyro-Glu@N-term; Methyl(E)@2	Methyl(E)@361		-0.00132331	1512.683228	757.3489	1512.684448	757.3495483	2	12	1.1.1.964.11	4.5468	778.62	730.21	4.54	0.08	363.0896
5	33.7	33.82	65.86999893	63.99999857	63.99999857	sp|P63260|ACTG_MOUSE	Actin, cytoplasmic 2 OS=Mus musculus OX=10090 GN=Actg1 PE=1 SV=1			0	99.00000095	QEYDESGPSIVHR	Gln->pyro-Glu@N-term; Methyl(E)@2	Methyl(E)@361		-0.00132331	1512.683228	757.3489	1512.684448	757.3495483	2	11	1.1.1.963.11	4.5338	778.62	723.15	4.54	0.08	462.9229
5	33.7	33.82	65.86999893	63.99999857	63.99999857	sp|P63260|ACTG_MOUSE	Actin, cytoplasmic 2 OS=Mus musculus OX=10090 GN=Actg1 PE=1 SV=1			0	92.00999737	QEYDESGPSIVHR	Gln->pyro-Glu@N-term; Carbamidomethyl(H)@12			0.00249799	1555.692871	778.8537	1555.690308	778.852417	2	10	1.1.1.936.11	4.193333	910.18	853.24	4.18	0.04	454.2287
5	33.7	33.82	65.86999893	63.99999857	63.99999857	sp|P63260|ACTG_MOUSE	Actin, cytoplasmic 2 OS=Mus musculus OX=10090 GN=Actg1 PE=1 SV=1			0	19.08999979	QEYDESGPSIVHR	Gln->pyro-Glu@N-term			0.00249287	1498.671509	750.343	1498.668823	750.3416748	2	21	1.1.1.936.10	4.1925	18599.8	13766.37	4.21	0.03	6408.442
5	33.7	33.82	65.86999893	63.99999857	63.99999857	sp|P63260|ACTG_MOUSE	Actin, cytoplasmic 2 OS=Mus musculus OX=10090 GN=Actg1 PE=1 SV=1			0	42.35000014	RGILTLK			missed R-G@1	-0.00129778	799.5266724	400.7706	799.5279541	400.7712708	2	7	1.1.1.929.2	4.09635	3223.96	2916.55	4.11	0.05	2250.626
5	33.7	33.82	65.86999893	63.99999857	63.99999857	sp|P63260|ACTG_MOUSE	Actin, cytoplasmic 2 OS=Mus musculus OX=10090 GN=Actg1 PE=1 SV=1			0	91.40999913	SFTTTAER			cleaved Y-S@N-term	-0.00103511	911.4338989	456.7242	911.4348755	456.7247009	2	8	1.1.1.834.6	2.887267	1196.38	1079.47	2.89	0.04	965.3365
5	33.7	33.82	65.86999893	63.99999857	63.99999857	sp|P63260|ACTG_MOUSE	Actin, cytoplasmic 2 OS=Mus musculus OX=10090 GN=Actg1 PE=1 SV=1			0	99.00000095	SYELPDGQVITIGNER				0.00100054	1789.88562	895.9501	1789.884644	895.949585	2	18	1.1.1.1051.11	5.659383	4451.38	3867.11	5.67	0.05	2029.905
5	33.7	33.82	65.86999893	63.99999857	63.99999857	sp|P63260|ACTG_MOUSE	Actin, cytoplasmic 2 OS=Mus musculus OX=10090 GN=Actg1 PE=1 SV=1			0	99.00000095	SYELPDGQVITIGNER				0.00583599	1789.890747	597.6375	1789.884644	597.635498	3	16	1.1.1.1055.7	5.70755	2368.22	1187.27	5.67	0.05	1011.406
5	33.7	33.82	65.86999893	63.99999857	63.99999857	sp|P63260|ACTG_MOUSE	Actin, cytoplasmic 2 OS=Mus musculus OX=10090 GN=Actg1 PE=1 SV=1			0	99.00000095	SYELPDGQVITIGNER				0.00136675	1789.886108	895.9503	1789.884644	895.949585	2	13	1.1.1.1082.8	6.05385	7566.41	1589.07	6.1	0.06	614.9211
5	33.7	33.82	65.86999893	63.99999857	63.99999857	sp|P63260|ACTG_MOUSE	Actin, cytoplasmic 2 OS=Mus musculus OX=10090 GN=Actg1 PE=1 SV=1			0	99.00000095	SYELPDGQVITIGNER				0.00136675	1789.886108	895.9503	1789.884644	895.949585	2	19	1.1.1.1083.10	6.068183	7566.41	3796.87	6.1	0.06	1830.907
5	33.7	33.82	65.86999893	63.99999857	63.99999857	sp|P63260|ACTG_MOUSE	Actin, cytoplasmic 2 OS=Mus musculus OX=10090 GN=Actg1 PE=1 SV=1			0	99.00000095	SYELPDGQVITIGNER				0.00258747	1789.887329	895.9509	1789.884644	895.949585	2	15	1.1.1.1097.10	6.248667	411.9	392.13	6.26	0.09	308.6772
5	33.7	33.82	65.86999893	63.99999857	63.99999857	sp|P63260|ACTG_MOUSE	Actin, cytoplasmic 2 OS=Mus musculus OX=10090 GN=Actg1 PE=1 SV=1			0	99.00000095	SYELPDGQVITIGNER	Deamidated(N)@14			-0.00698146	1790.861694	597.9612	1790.868652	597.963501	3	11	1.1.1.1098.6	6.257667	546.36	482.47	6.26	0.06	474.2923
5	33.7	33.82	65.86999893	63.99999857	63.99999857	sp|P63260|ACTG_MOUSE	Actin, cytoplasmic 2 OS=Mus musculus OX=10090 GN=Actg1 PE=1 SV=1			0	57.27999806	SYELPDGQVITIGNER	Deamidated(N)@14			0.00149098	1790.870117	896.4423	1790.868652	896.4415894	2	15	1.1.1.1097.10	6.248667	1182.96	1010.58	6.28	0.06	308.6772
5	33.7	33.82	65.86999893	63.99999857	63.99999857	sp|P63260|ACTG_MOUSE	Actin, cytoplasmic 2 OS=Mus musculus OX=10090 GN=Actg1 PE=1 SV=1			0	23.43000025	SYELPDGQVITIGNER				0.00100054	1789.88562	895.9501	1789.884644	895.949585	2	6	1.1.1.1062.10	5.800384	4451.38	38.43	5.67	0.05	315.9713
5	33.7	33.82	65.86999893	63.99999857	63.99999857	sp|P63260|ACTG_MOUSE	Actin, cytoplasmic 2 OS=Mus musculus OX=10090 GN=Actg1 PE=1 SV=1			0	97.21999764	TTGIVMDSGDGVTHTVPIYEGYALPH	Carbamidomethyl(D)@7		cleaved H-A@C-term	0.00393184	2786.326172	697.5888	2786.322266	697.5878296	4	12	1.1.1.1038.8	5.491233	588.59	484.12	5.51	0.05	570.9006
5	33.7	33.82	65.86999893	63.99999857	63.99999857	sp|P63260|ACTG_MOUSE	Actin, cytoplasmic 2 OS=Mus musculus OX=10090 GN=Actg1 PE=1 SV=1			0	97.21999764	TTGIVMDSGDGVTHTVPIYEGYALPH	Carbamidomethyl(D)@10		cleaved H-A@C-term	0.00393184	2786.326172	697.5888	2786.322266	697.5878296	4	12	1.1.1.1038.8	5.491233	588.59	484.12	5.51	0.05	570.9006
5	33.7	33.82	65.86999893	63.99999857	63.99999857	sp|P63260|ACTG_MOUSE	Actin, cytoplasmic 2 OS=Mus musculus OX=10090 GN=Actg1 PE=1 SV=1			0	66.86999798	TTGIVMDSGDGVTHTVPIYEGYALPH	Carbamidomethyl@N-term		cleaved H-A@C-term	0.000269698	2786.32251	697.5879	2786.322266	697.5878296	4	8	1.1.1.1031.10	5.402733	686.46	630.79	5.39	0.04	764.9207
5	33.7	33.82	65.86999893	63.99999857	63.99999857	sp|P63260|ACTG_MOUSE	Actin, cytoplasmic 2 OS=Mus musculus OX=10090 GN=Actg1 PE=1 SV=1			0	59.96000171	TTGIVMDSGDGVTHTVPIYEGYALPH	Carbamidomethyl(S)@8		cleaved H-A@C-term	0.00393184	2786.326172	697.5888	2786.322266	697.5878296	4	12	1.1.1.1038.8	5.491233	588.59	484.12	5.51	0.05	570.9006
5	33.7	33.82	65.86999893	63.99999857	63.99999857	sp|P63260|ACTG_MOUSE	Actin, cytoplasmic 2 OS=Mus musculus OX=10090 GN=Actg1 PE=1 SV=1			0	59.96000171	TTGIVMDSGDGVTHTVPIYEGYALPH	Carbamidomethyl(H)@14		cleaved H-A@C-term	0.00393184	2786.326172	697.5888	2786.322266	697.5878296	4	12	1.1.1.1038.8	5.491233	588.59	484.12	5.51	0.05	570.9006
5	33.7	33.82	65.86999893	63.99999857	63.99999857	sp|P63260|ACTG_MOUSE	Actin, cytoplasmic 2 OS=Mus musculus OX=10090 GN=Actg1 PE=1 SV=1			0	59.96000171	TTGIVMDSGDGVTHTVPIYEGYALPH	Carbamidomethyl(T)@13		cleaved H-A@C-term	0.00393184	2786.326172	697.5888	2786.322266	697.5878296	4	12	1.1.1.1038.8	5.491233	588.59	484.12	5.51	0.05	570.9006
5	33.7	33.82	65.86999893	63.99999857	63.99999857	sp|P63260|ACTG_MOUSE	Actin, cytoplasmic 2 OS=Mus musculus OX=10090 GN=Actg1 PE=1 SV=1			0	59.96000171	TTGIVMDSGDGVTHTVPIYEGYALPH	Carbamidomethyl(T)@15		cleaved H-A@C-term	0.00393184	2786.326172	697.5888	2786.322266	697.5878296	4	12	1.1.1.1038.8	5.491233	588.59	484.12	5.51	0.05	570.9006
5	33.7	33.82	65.86999893	63.99999857	63.99999857	sp|P63260|ACTG_MOUSE	Actin, cytoplasmic 2 OS=Mus musculus OX=10090 GN=Actg1 PE=1 SV=1			0	99.00000095	TVPIYEGYALPH			cleaved H-T@N-term; cleaved H-A@C-term	0.00269734	1358.689819	680.3522	1358.687012	680.3508301	2	12	1.1.1.1071.8	5.913367	3763.82	2984.01	5.93	0.05	1557.89
5	33.7	33.82	65.86999893	63.99999857	63.99999857	sp|P63260|ACTG_MOUSE	Actin, cytoplasmic 2 OS=Mus musculus OX=10090 GN=Actg1 PE=1 SV=1			0	99.00000095	VALDFEQEMATAASSSSLEK	Oxidation(M)@9		cleaved Y-V@N-term	-0.00264364	2128.981445	1065.498	2128.983398	1065.499023	2	11	1.1.1.1018.11	5.23775	639.46	609.82	5.24	0.04	443.9856
5	33.7	33.82	65.86999893	63.99999857	63.99999857	sp|P63260|ACTG_MOUSE	Actin, cytoplasmic 2 OS=Mus musculus OX=10090 GN=Actg1 PE=1 SV=1			0	99.00000095	VAPEEHPVLLTEAPLNPK				0.00419962	1953.061279	652.0277	1953.057129	652.0263062	3	26	1.1.1.1021.8	5.27375	24257.44	11429.28	5.32	0.06	13190.85
5	33.7	33.82	65.86999893	63.99999857	63.99999857	sp|P63260|ACTG_MOUSE	Actin, cytoplasmic 2 OS=Mus musculus OX=10090 GN=Actg1 PE=1 SV=1			0	99.00000095	VAPEEHPVLLTEAPLNPK	Carbamidomethyl(E)@5			-0.00108914	2010.077393	671.0331	2010.078613	671.0334473	3	15	1.1.1.1017.11	5.22525	2009.85	1915.37	5.23	0.05	1456.258
5	33.7	33.82	65.86999893	63.99999857	63.99999857	sp|P63260|ACTG_MOUSE	Actin, cytoplasmic 2 OS=Mus musculus OX=10090 GN=Actg1 PE=1 SV=1			0	99.00000095	VAPEEHPVLLTEAPLNPK	Carbamidomethyl(E)@4			-0.00108914	2010.077393	671.0331	2010.078613	671.0334473	3	15	1.1.1.1017.11	5.22525	2009.85	1915.37	5.23	0.05	1456.258
5	33.7	33.82	65.86999893	63.99999857	63.99999857	sp|P63260|ACTG_MOUSE	Actin, cytoplasmic 2 OS=Mus musculus OX=10090 GN=Actg1 PE=1 SV=1			0	99.00000095	VAPEEHPVLLTEAPLNPK	Carbamidomethyl(E)@4			-0.00108914	2010.077393	671.0331	2010.078613	671.0334473	3	13	1.1.1.1019.6	5.24675	2009.85	1897.09	5.23	0.05	1292.417
5	33.7	33.82	65.86999893	63.99999857	63.99999857	sp|P63260|ACTG_MOUSE	Actin, cytoplasmic 2 OS=Mus musculus OX=10090 GN=Actg1 PE=1 SV=1			0	99.00000095	VAPEEHPVLLTEAPLNPK	Carbamidomethyl(E)@5			-0.00108914	2010.077393	671.0331	2010.078613	671.0334473	3	13	1.1.1.1019.6	5.24675	2009.85	1897.09	5.23	0.05	1292.417
5	33.7	33.82	65.86999893	63.99999857	63.99999857	sp|P63260|ACTG_MOUSE	Actin, cytoplasmic 2 OS=Mus musculus OX=10090 GN=Actg1 PE=1 SV=1			0	97.90999889	VAPEEHPVLLTEAPLNPK	Methyl(E)@12	Methyl(E)@107		0.00537753	1967.078247	656.7	1967.072754	656.6981812	3	11	1.1.1.1056.7	5.72055	691.77	597.05	5.73	0.05	577.2463
5	33.7	33.82	65.86999893	63.99999857	63.99999857	sp|P63260|ACTG_MOUSE	Actin, cytoplasmic 2 OS=Mus musculus OX=10090 GN=Actg1 PE=1 SV=1			0	52.78999805	VAPEEHPVLLTEAPLNPK	Carbamidomethyl(H)@6			-0.00108914	2010.077393	671.0331	2010.078613	671.0334473	3	15	1.1.1.1017.11	5.22525	2009.85	1915.37	5.23	0.05	1456.258
5	33.7	33.82	65.86999893	63.99999857	63.99999857	sp|P63260|ACTG_MOUSE	Actin, cytoplasmic 2 OS=Mus musculus OX=10090 GN=Actg1 PE=1 SV=1			0	52.78999805	VAPEEHPVLLTEAPLNPK	Carbamidomethyl(H)@6			-0.00108914	2010.077393	671.0331	2010.078613	671.0334473	3	13	1.1.1.1019.6	5.24675	2009.85	1897.09	5.23	0.05	1292.417
5	33.7	33.82	65.86999893	63.99999857	63.99999857	sp|P63260|ACTG_MOUSE	Actin, cytoplasmic 2 OS=Mus musculus OX=10090 GN=Actg1 PE=1 SV=1			0	31.34999871	VAPEEHPVLLTEAPLNPK				-0.0015121	1953.055786	489.2712	1953.057129	489.2715454	4	7	1.1.1.1027.4	5.34675	1153.18	204.43	5.29	0.04	380.9776
5	33.7	33.82	65.86999893	63.99999857	63.99999857	sp|P63260|ACTG_MOUSE	Actin, cytoplasmic 2 OS=Mus musculus OX=10090 GN=Actg1 PE=1 SV=1			0	70.1399982	VFPSIVGR			cleaved A-V@N-term; cleaved R-P@C-term	-0.00402443	873.5032959	437.7589	873.5072632	437.7608948	2	6	1.1.1.1019.2	5.243417	678.4	386.45	5.28	0.06	371.2843
5	33.7	33.82	65.86999893	63.99999857	63.99999857	sp|P63260|ACTG_MOUSE	Actin, cytoplasmic 2 OS=Mus musculus OX=10090 GN=Actg1 PE=1 SV=1			0	99.00000095	YPIEHGIVTNWDDMEK	Methyl(H)@5; Oxidation(M)@14	Methyl(H)@73		-0.00181444	1975.896729	659.6395	1975.89856	659.6401367	3	13	1.1.1.1000.6	5.002934	5595.8	2609.4	5.03	0.05	1203.877
5	33.7	33.82	65.86999893	63.99999857	63.99999857	sp|P63260|ACTG_MOUSE	Actin, cytoplasmic 2 OS=Mus musculus OX=10090 GN=Actg1 PE=1 SV=1			0	99.00000095	YPIEHGIVTNWDDMEK	Methyl(H)@5	Methyl(H)@73		0.000549136	1959.904297	654.3087	1959.903687	654.3084717	3	12	1.1.1.1040.7	5.516067	673.06	601.27	5.52	0.03	544.5182
5	33.7	33.82	65.86999893	63.99999857	63.99999857	sp|P63260|ACTG_MOUSE	Actin, cytoplasmic 2 OS=Mus musculus OX=10090 GN=Actg1 PE=1 SV=1			0	97.11999893	YSFTTTAER			cleaved G-Y@N-term	0.00219	1074.500244	538.2574	1074.498169	538.2563477	2	9	1.1.1.916.10	3.936183	431.44	381.19	3.93	0.05	387.2736
6	31.44	31.44	31.54000044	31.38999939	28.99999917	sp|A2AMT1|BFSP1_MOUSE	Filensin OS=Mus musculus OX=10090 GN=Bfsp1 PE=1 SV=1			2	99.00000095	AELQAQTTALEQAIK				-0.00155676	1613.86084	807.9377	1613.862427	807.9384766	2	22	1.1.1.1033.11	5.429234	3460.09	2681.63	5.45	0.04	1510.272
6	31.44	31.44	31.54000044	31.38999939	28.99999917	sp|A2AMT1|BFSP1_MOUSE	Filensin OS=Mus musculus OX=10090 GN=Bfsp1 PE=1 SV=1			2	99.00000095	AQPAGPAAQPGGTAPGLAALQALGER				-0.00222521	2369.24292	593.318	2369.245117	593.3185425	4	15	1.1.1.1130.7	6.6683	337.64	327.99	6.67	0.04	425.0982
6	31.44	31.44	31.54000044	31.38999939	28.99999917	sp|A2AMT1|BFSP1_MOUSE	Filensin OS=Mus musculus OX=10090 GN=Bfsp1 PE=1 SV=1			2	99.00000095	AVQDITAAKPR				-0.0019835	1168.654419	585.3345	1168.656372	585.3355103	2	13	1.1.1.832.10	2.864933	1053.33	962.23	2.87	0.04	671.933
6	31.44	31.44	31.54000044	31.38999939	28.99999917	sp|A2AMT1|BFSP1_MOUSE	Filensin OS=Mus musculus OX=10090 GN=Bfsp1 PE=1 SV=1			2	99.00000095	DLTAEHAR				0.000915149	911.4470825	456.7308	911.446106	456.7303162	2	10	1.1.1.811.7	2.593783	984.27	848.37	2.6	0.04	827.7286
6	31.44	31.44	31.54000044	31.38999939	28.99999917	sp|A2AMT1|BFSP1_MOUSE	Filensin OS=Mus musculus OX=10090 GN=Bfsp1 PE=1 SV=1			2	99.00000095	EAVTHLQAQK				-0.000343317	1123.598267	562.8064	1123.598511	562.8065796	2	12	1.1.1.813.8	2.620283	1105.22	997.68	2.63	0.03	823.5718
6	31.44	31.44	31.54000044	31.38999939	28.99999917	sp|A2AMT1|BFSP1_MOUSE	Filensin OS=Mus musculus OX=10090 GN=Bfsp1 PE=1 SV=1			2	99.00000095	EVAALQNQLEEGR	Glu->pyro-Glu@N-term			0.00175433	1437.723022	719.8688	1437.721191	719.8678589	2	12	1.1.1.1063.5	5.808717	662.93	550.2	5.83	0.04	355.8446
6	31.44	31.44	31.54000044	31.38999939	28.99999917	sp|A2AMT1|BFSP1_MOUSE	Filensin OS=Mus musculus OX=10090 GN=Bfsp1 PE=1 SV=1			2	99.00000095	KVEVVESIEK			missed K-V@1	-0.00512222	1158.644531	580.3295	1158.649658	580.3320923	2	11	1.1.1.885.8	3.53955	701.81	696.4	3.53	0.04	510.9907
6	31.44	31.44	31.54000044	31.38999939	28.99999917	sp|A2AMT1|BFSP1_MOUSE	Filensin OS=Mus musculus OX=10090 GN=Bfsp1 PE=1 SV=1			2	99.00000095	LGEQPGPEDALAR				-0.000709104	1351.672485	676.8435	1351.673218	676.8438721	2	17	1.1.1.944.8	4.29115	5938.93	4199.33	4.31	0.04	2389.464
6	31.44	31.44	31.54000044	31.38999939	28.99999917	sp|A2AMT1|BFSP1_MOUSE	Filensin OS=Mus musculus OX=10090 GN=Bfsp1 PE=1 SV=1			2	99.00000095	QLAVAQQTLR	Gln->pyro-Glu@N-term			-0.00188279	1109.617432	555.816	1109.619263	555.8169556	2	16	1.1.1.1049.3	5.627217	4643.42	3999.22	5.64	0.05	2753.084
6	31.44	31.44	31.54000044	31.38999939	28.99999917	sp|A2AMT1|BFSP1_MOUSE	Filensin OS=Mus musculus OX=10090 GN=Bfsp1 PE=1 SV=1			2	99.00000095	QLDAFQR	Gln->pyro-Glu@N-term			0.00077097	859.4196777	430.7171	859.4188232	430.7166748	2	10	1.1.1.1040.2	5.5119	1986.53	1783.38	5.52	0.04	1313.603
6	31.44	31.44	31.54000044	31.38999939	28.99999917	sp|A2AMT1|BFSP1_MOUSE	Filensin OS=Mus musculus OX=10090 GN=Bfsp1 PE=1 SV=1			2	99.00000095	VAVQVQR				0.000308504	798.4714966	400.243	798.4711914	400.2428589	2	10	1.1.1.832.2	2.858267	4861.97	4103.62	2.87	0.03	3350.44
6	31.44	31.44	31.54000044	31.38999939	28.99999917	sp|A2AMT1|BFSP1_MOUSE	Filensin OS=Mus musculus OX=10090 GN=Bfsp1 PE=1 SV=1			2	99.00000095	VEETLEDAPLKPPQEPK				-0.000329091	1918.988403	640.6701	1918.98877	640.6702271	3	11	1.1.1.963.9	4.532133	1231.75	1139.01	4.52	0.04	858.0084
6	31.44	31.44	31.54000044	31.38999939	28.99999917	sp|A2AMT1|BFSP1_MOUSE	Filensin OS=Mus musculus OX=10090 GN=Bfsp1 PE=1 SV=1			1.638272166	98.28000069	IIEIEGSR				-0.0101058	915.4924927	458.7535	915.5025635	458.7585449	2	10	1.1.1.923.7	4.024183	7404.96	6006.43	4.04	0.05	4720.223
6	31.44	31.44	31.54000044	31.38999939	28.99999917	sp|A2AMT1|BFSP1_MOUSE	Filensin OS=Mus musculus OX=10090 GN=Bfsp1 PE=1 SV=1			1.468521357	97.45000005	HVEANLQR				-0.00173927	965.5025024	483.7585	965.5042725	483.7594299	2	7	1.1.1.811.9	2.59545	1386.25	1264.99	2.6	0.04	1010.956
6	31.44	31.44	31.54000044	31.38999939	28.99999917	sp|A2AMT1|BFSP1_MOUSE	Filensin OS=Mus musculus OX=10090 GN=Bfsp1 PE=1 SV=1			1.36653173	99.00000095	SYVFQAR				0.048443701	869.4880981	435.7513	869.4395752	435.7270508	2	10	1.1.1.934.4	4.162167	4811.01	427.31	4.22	0.08	1903.908
6	31.44	31.44	31.54000044	31.38999939	28.99999917	sp|A2AMT1|BFSP1_MOUSE	Filensin OS=Mus musculus OX=10090 GN=Bfsp1 PE=1 SV=1			0.863279343	90.85999727	ESGLLMQEK	Oxidation(M)@6			-0.00193666	1049.504517	525.7595	1049.506348	525.760437	2	7	1.1.1.877.4	3.43455	613.68	591.06	3.44	0.04	571.6501
6	31.44	31.44	31.54000044	31.38999939	28.99999917	sp|A2AMT1|BFSP1_MOUSE	Filensin OS=Mus musculus OX=10090 GN=Bfsp1 PE=1 SV=1			0.774690747	98.6800015	EIIAQDKVEETLEDAPLKPPQEPK	Deamidated(Q)@5		missed K-V@7	0.0220936	2717.42334	680.3631	2717.401123	680.3575439	4	12	1.1.1.1043.6	5.553733	290.27	192.28	5.54	0.04	885.6851
6	31.44	31.44	31.54000044	31.38999939	28.99999917	sp|A2AMT1|BFSP1_MOUSE	Filensin OS=Mus musculus OX=10090 GN=Bfsp1 PE=1 SV=1			0.432973623	99.00000095	LSSVFIETPISLITPSH			cleaved H-G@C-term	-0.00151812	1839.996704	921.0056	1839.998169	921.0064087	2	17	1.1.1.1308.3	8.5825	306.5	303.22	8.58	0.06	155.4212
6	31.44	31.44	31.54000044	31.38999939	28.99999917	sp|A2AMT1|BFSP1_MOUSE	Filensin OS=Mus musculus OX=10090 GN=Bfsp1 PE=1 SV=1			0.380906671	73.04000258	EIEEAER				0.00044324	874.4036865	438.2091	874.4031982	438.2088928	2	6	1.1.1.814.4	2.62945	1427.19	1300.5	2.62	0.05	1570.381
6	31.44	31.44	31.54000044	31.38999939	28.99999917	sp|A2AMT1|BFSP1_MOUSE	Filensin OS=Mus musculus OX=10090 GN=Bfsp1 PE=1 SV=1			0.325138867	70.32999992	EIIAQDK				-0.000334252	815.4386597	408.7266	815.4389038	408.7267151	2	5	1.1.1.828.2	2.807267	782.7	513.3	2.83	0.05	355.4948
6	31.44	31.44	31.54000044	31.38999939	28.99999917	sp|A2AMT1|BFSP1_MOUSE	Filensin OS=Mus musculus OX=10090 GN=Bfsp1 PE=1 SV=1			0.165579319	38.13999891	RSYVFQAR			missed R-S@1	-0.00262057	1025.538086	513.7763	1025.540649	513.7775879	2	6	1.1.1.877.2	3.432883	626.95	566.26	3.44	0.04	492.3532
6	31.44	31.44	31.54000044	31.38999939	28.99999917	sp|A2AMT1|BFSP1_MOUSE	Filensin OS=Mus musculus OX=10090 GN=Bfsp1 PE=1 SV=1			0.021819495	76.19000077	AVQDITAAK			cleaved K-P@C-term	0.00088061	915.503479	458.759	915.5025635	458.7585449	2	7	1.1.1.841.6	2.977083	670.35	503.33	3.09	0.14	413.1562
6	31.44	31.44	31.54000044	31.38999939	28.99999917	sp|A2AMT1|BFSP1_MOUSE	Filensin OS=Mus musculus OX=10090 GN=Bfsp1 PE=1 SV=1			0.000869447	95.38999796	TTALEQAIK			cleaved Q-T@N-term	-0.00386364	973.5406494	487.7776	973.5444336	487.77948	2	8	1.1.1.933.8	4.1525	442.94	437.66	4.15	0.08	391.3208
6	31.44	31.44	31.54000044	31.38999939	28.99999917	sp|A2AMT1|BFSP1_MOUSE	Filensin OS=Mus musculus OX=10090 GN=Bfsp1 PE=1 SV=1			0	99.00000095	AELQAQTTALEQAIK				-0.00155676	1613.86084	807.9377	1613.862427	807.9384766	2	21	1.1.1.1034.11	5.442234	3460.09	3354.11	5.45	0.04	1752.16
6	31.44	31.44	31.54000044	31.38999939	28.99999917	sp|A2AMT1|BFSP1_MOUSE	Filensin OS=Mus musculus OX=10090 GN=Bfsp1 PE=1 SV=1			0	99.00000095	AQPAGPAAQPGGTAPGLAALQALGER				0.00118956	2369.246338	790.756	2369.245117	790.7556763	3	19	1.1.1.1127.5	6.627984	4692.62	1830.22	6.66	0.06	942.2954
6	31.44	31.44	31.54000044	31.38999939	28.99999917	sp|A2AMT1|BFSP1_MOUSE	Filensin OS=Mus musculus OX=10090 GN=Bfsp1 PE=1 SV=1			0	99.00000095	AQPAGPAAQPGGTAPGLAALQALGER				0.00118956	2369.246338	790.756	2369.245117	790.7556763	3	29	1.1.1.1128.6	6.64465	4692.62	3581.58	6.66	0.06	2256.552
6	31.44	31.44	31.54000044	31.38999939	28.99999917	sp|A2AMT1|BFSP1_MOUSE	Filensin OS=Mus musculus OX=10090 GN=Bfsp1 PE=1 SV=1			0	97.90999889	AQPAGPAAQPGGTAPGLAALQALGER				-0.00222521	2369.24292	593.318	2369.245117	593.3185425	4	10	1.1.1.1131.5	6.679633	337.64	282.27	6.67	0.04	431.394
6	31.44	31.44	31.54000044	31.38999939	28.99999917	sp|A2AMT1|BFSP1_MOUSE	Filensin OS=Mus musculus OX=10090 GN=Bfsp1 PE=1 SV=1			0	53.68999839	AVQDITAAK			cleaved K-P@C-term	0.00088061	915.503479	458.759	915.5025635	458.7585449	2	7	1.1.1.842.6	2.989917	670.35	474.23	3.09	0.14	336.7574
6	31.44	31.44	31.54000044	31.38999939	28.99999917	sp|A2AMT1|BFSP1_MOUSE	Filensin OS=Mus musculus OX=10090 GN=Bfsp1 PE=1 SV=1			0	99.00000095	AVQDITAAKPR				-0.0019835	1168.654419	585.3345	1168.656372	585.3355103	2	11	1.1.1.833.8	2.876433	1053.33	1010.11	2.87	0.04	536.5236
6	31.44	31.44	31.54000044	31.38999939	28.99999917	sp|A2AMT1|BFSP1_MOUSE	Filensin OS=Mus musculus OX=10090 GN=Bfsp1 PE=1 SV=1			0	98.6199975	DLTAEHAR				0.000915149	911.4470825	456.7308	911.446106	456.7303162	2	9	1.1.1.812.4	2.603783	984.27	949.92	2.6	0.04	792.6522
6	31.44	31.44	31.54000044	31.38999939	28.99999917	sp|A2AMT1|BFSP1_MOUSE	Filensin OS=Mus musculus OX=10090 GN=Bfsp1 PE=1 SV=1			0	99.00000095	EAVTHLQAQK				-0.000343317	1123.598267	562.8064	1123.598511	562.8065796	2	11	1.1.1.814.9	2.633617	1105.22	929.06	2.63	0.03	670.4839
6	31.44	31.44	31.54000044	31.38999939	28.99999917	sp|A2AMT1|BFSP1_MOUSE	Filensin OS=Mus musculus OX=10090 GN=Bfsp1 PE=1 SV=1			0	32.85000026	EIIAQDK				-0.000334252	815.4386597	408.7266	815.4389038	408.7267151	2	6	1.1.1.829.2	2.820267	782.7	714.25	2.83	0.05	721.0501
6	31.44	31.44	31.54000044	31.38999939	28.99999917	sp|A2AMT1|BFSP1_MOUSE	Filensin OS=Mus musculus OX=10090 GN=Bfsp1 PE=1 SV=1			0	52.35000253	ESGLLMQEK	Oxidation(M)@6			-0.00193666	1049.504517	525.7595	1049.506348	525.760437	2	6	1.1.1.878.4	3.447383	613.68	611.41	3.44	0.04	577.2463
6	31.44	31.44	31.54000044	31.38999939	28.99999917	sp|A2AMT1|BFSP1_MOUSE	Filensin OS=Mus musculus OX=10090 GN=Bfsp1 PE=1 SV=1			0	99.00000095	EVAALQNQLEEGR	Deamidated(N)@7			0.000123985	1456.71582	729.3652	1456.71582	729.3651733	2	15	1.1.1.936.9	4.191667	398.55	323.09	4.18	0.03	346.4009
6	31.44	31.44	31.54000044	31.38999939	28.99999917	sp|A2AMT1|BFSP1_MOUSE	Filensin OS=Mus musculus OX=10090 GN=Bfsp1 PE=1 SV=1			0	99.00000095	EVAALQNQLEEGR				-0.00146406	1455.730225	728.8724	1455.731812	728.8731689	2	21	1.1.1.958.4	4.4703	4070.76	3280.4	4.49	0.04	2169.579
6	31.44	31.44	31.54000044	31.38999939	28.99999917	sp|A2AMT1|BFSP1_MOUSE	Filensin OS=Mus musculus OX=10090 GN=Bfsp1 PE=1 SV=1			0	99.00000095	EVAALQNQLEEGR				-0.00146406	1455.730225	728.8724	1455.731812	728.8731689	2	21	1.1.1.959.3	4.479466	4070.76	3838.97	4.49	0.04	2770.04
6	31.44	31.44	31.54000044	31.38999939	28.99999917	sp|A2AMT1|BFSP1_MOUSE	Filensin OS=Mus musculus OX=10090 GN=Bfsp1 PE=1 SV=1			0	99.00000095	EVAALQNQLEEGR	Deamidated(N)@7			0.000123985	1456.71582	729.3652	1456.71582	729.3651733	2	13	1.1.1.937.11	4.205833	398.55	143.23	4.18	0.03	277.1473
6	31.44	31.44	31.54000044	31.38999939	28.99999917	sp|A2AMT1|BFSP1_MOUSE	Filensin OS=Mus musculus OX=10090 GN=Bfsp1 PE=1 SV=1			0	93.56999993	HVEANLQR				-0.00173927	965.5025024	483.7585	965.5042725	483.7594299	2	8	1.1.1.812.6	2.60545	1386.25	1286.23	2.6	0.04	877.8951
6	31.44	31.44	31.54000044	31.38999939	28.99999917	sp|A2AMT1|BFSP1_MOUSE	Filensin OS=Mus musculus OX=10090 GN=Bfsp1 PE=1 SV=1			0	90.45000076	IIEIEGSR				-0.0101058	915.4924927	458.7535	915.5025635	458.7585449	2	8	1.1.1.922.3	4.00735	7404.96	2813.39	4.04	0.05	1169
6	31.44	31.44	31.54000044	31.38999939	28.99999917	sp|A2AMT1|BFSP1_MOUSE	Filensin OS=Mus musculus OX=10090 GN=Bfsp1 PE=1 SV=1			0	99.00000095	LGEQPGPEDALAR				-0.000709104	1351.672485	676.8435	1351.673218	676.8438721	2	21	1.1.1.945.2	4.305984	5938.93	5717.56	4.31	0.04	3083.498
6	31.44	31.44	31.54000044	31.38999939	28.99999917	sp|A2AMT1|BFSP1_MOUSE	Filensin OS=Mus musculus OX=10090 GN=Bfsp1 PE=1 SV=1			0	99.00000095	LGEQPGPEDALAR				0.00136611	1351.674438	676.8445	1351.673218	676.8438721	2	10	1.1.1.914.11	3.911517	351.69	328.57	3.93	0.04	300.1819
6	31.44	31.44	31.54000044	31.38999939	28.99999917	sp|A2AMT1|BFSP1_MOUSE	Filensin OS=Mus musculus OX=10090 GN=Bfsp1 PE=1 SV=1			0	99.00000095	LGEQPGPEDALAR				0.00136611	1351.674438	676.8445	1351.673218	676.8438721	2	9	1.1.1.915.11	3.924517	351.69	343.74	3.93	0.04	292.7868
6	31.44	31.44	31.54000044	31.38999939	28.99999917	sp|A2AMT1|BFSP1_MOUSE	Filensin OS=Mus musculus OX=10090 GN=Bfsp1 PE=1 SV=1			0	99.00000095	LSSVFIETPISLITPSH			cleaved H-G@C-term	-0.00151812	1839.996704	921.0056	1839.998169	921.0064087	2	16	1.1.1.1307.2	8.5695	306.5	277.1	8.58	0.06	151.0116
6	31.44	31.44	31.54000044	31.38999939	28.99999917	sp|A2AMT1|BFSP1_MOUSE	Filensin OS=Mus musculus OX=10090 GN=Bfsp1 PE=1 SV=1			0	99.00000095	QLAVAQQTLR	Gln->pyro-Glu@N-term			-0.00188279	1109.617432	555.816	1109.619263	555.8169556	2	15	1.1.1.1048.4	5.6154	4643.42	2636.38	5.64	0.05	1999.439
6	31.44	31.44	31.54000044	31.38999939	28.99999917	sp|A2AMT1|BFSP1_MOUSE	Filensin OS=Mus musculus OX=10090 GN=Bfsp1 PE=1 SV=1			0	73.22999835	QLAVAQQTLR	Gln->pyro-Glu@N-term			-0.00188279	1109.617432	555.816	1109.619263	555.8169556	2	8	1.1.1.1049.4	5.62805	4643.42	4057.05	5.64	0.05	898.1815
6	31.44	31.44	31.54000044	31.38999939	28.99999917	sp|A2AMT1|BFSP1_MOUSE	Filensin OS=Mus musculus OX=10090 GN=Bfsp1 PE=1 SV=1			0	99.00000095	QLDAFQR	Gln->pyro-Glu@N-term			0.00077097	859.4196777	430.7171	859.4188232	430.7166748	2	9	1.1.1.1039.3	5.500233	1986.53	1252.14	5.52	0.04	866.103
6	31.44	31.44	31.54000044	31.38999939	28.99999917	sp|A2AMT1|BFSP1_MOUSE	Filensin OS=Mus musculus OX=10090 GN=Bfsp1 PE=1 SV=1			0	99.00000095	SYVFQAR				0.048443701	869.4880981	435.7513	869.4395752	435.7270508	2	9	1.1.1.933.4	4.149167	4811.01	257.11	4.22	0.08	1090.248
6	31.44	31.44	31.54000044	31.38999939	28.99999917	sp|A2AMT1|BFSP1_MOUSE	Filensin OS=Mus musculus OX=10090 GN=Bfsp1 PE=1 SV=1			0	97.90999889	VAVQVQR				0.000308504	798.4714966	400.243	798.4711914	400.2428589	2	10	1.1.1.831.2	2.845767	4861.97	2524.7	2.87	0.03	1428.288
7	30.94	31.02	35.96999943	35.96999943	30.70000112	sp|P52480|KPYM_MOUSE	Pyruvate kinase PKM OS=Mus musculus OX=10090 GN=Pkm PE=1 SV=4			2	99.00000095	APIIAVTR				-0.000183818	839.522644	420.7686	839.5228882	420.7687073	2	12	1.1.1.953.2	4.399317	5959.24	4601.91	4.38	0.05	2219.014
7	30.94	31.02	35.96999943	35.96999943	30.70000112	sp|P52480|KPYM_MOUSE	Pyruvate kinase PKM OS=Mus musculus OX=10090 GN=Pkm PE=1 SV=4			2	99.00000095	DAVLNAWAEDVDLR				0.00242392	1585.776123	793.8953	1585.773682	793.894104	2	13	1.1.1.1147.9	6.889283	625.25	490.32	6.91	0.06	308.6262
7	30.94	31.02	35.96999943	35.96999943	30.70000112	sp|P52480|KPYM_MOUSE	Pyruvate kinase PKM OS=Mus musculus OX=10090 GN=Pkm PE=1 SV=4			2	99.00000095	EATESFASDPILYR			cleaved R-P@C-term	0.00545854	1597.767822	799.8912	1597.762451	799.8884888	2	14	1.1.1.1058.11	5.750216	519.43	509.96	5.75	0.05	446.0842
7	30.94	31.02	35.96999943	35.96999943	30.70000112	sp|P52480|KPYM_MOUSE	Pyruvate kinase PKM OS=Mus musculus OX=10090 GN=Pkm PE=1 SV=4			2	99.00000095	EATESFASDPILYRPVAVALDTK				0.0125775	2492.29248	831.7714	2492.279785	831.7672119	3	18	1.1.1.1143.5	6.839633	824.22	797.4	6.84	0.05	559.6696
7	30.94	31.02	35.96999943	35.96999943	30.70000112	sp|P52480|KPYM_MOUSE	Pyruvate kinase PKM OS=Mus musculus OX=10090 GN=Pkm PE=1 SV=4			2	99.00000095	GDLGIEIPAEK				-0.00870793	1140.594116	571.3043	1140.602661	571.3085938	2	14	1.1.1.1023.8	5.29925	822.85	396.21	5.27	0.05	1325.89
7	30.94	31.02	35.96999943	35.96999943	30.70000112	sp|P52480|KPYM_MOUSE	Pyruvate kinase PKM OS=Mus musculus OX=10090 GN=Pkm PE=1 SV=4			2	99.00000095	GDYPLEAVR				0.000648997	1018.509094	510.2618	1018.508362	510.2614441	2	11	1.1.1.972.6	4.645633	3355.4	2060.57	4.67	0.05	1394.849
7	30.94	31.02	35.96999943	35.96999943	30.70000112	sp|P52480|KPYM_MOUSE	Pyruvate kinase PKM OS=Mus musculus OX=10090 GN=Pkm PE=1 SV=4			2	99.00000095	GSGTAEVELK				0.0039459	989.506897	495.7607	989.5029297	495.7587585	2	11	1.1.1.869.5	3.333233	1565.54	1536.88	3.34	0.04	997.2151
7	30.94	31.02	35.96999943	35.96999943	30.70000112	sp|P52480|KPYM_MOUSE	Pyruvate kinase PKM OS=Mus musculus OX=10090 GN=Pkm PE=1 SV=4			2	99.00000095	GVNLPGAAVDLPAVSEK				-0.00429108	1635.878662	546.3002	1635.883179	546.3016968	3	15	1.1.1.1076.3	5.973033	552.69	309.31	6.01	0.05	386.3406
7	30.94	31.02	35.96999943	35.96999943	30.70000112	sp|P52480|KPYM_MOUSE	Pyruvate kinase PKM OS=Mus musculus OX=10090 GN=Pkm PE=1 SV=4			2	99.00000095	ITLDNAYMEK	Oxidation(M)@8			0.000994888	1212.570679	607.2926	1212.56958	607.2921143	2	13	1.1.1.931.9	4.127666	1305.45	1208	4.13	0.04	752.2292
7	30.94	31.02	35.96999943	35.96999943	30.70000112	sp|P52480|KPYM_MOUSE	Pyruvate kinase PKM OS=Mus musculus OX=10090 GN=Pkm PE=1 SV=4			2	99.00000095	KGVNLPGAAVDLPAVSEK			missed K-G@1	-0.0020332	1763.976196	588.9993	1763.978149	589	3	14	1.1.1.1027.6	5.348417	1038.43	974.83	5.36	0.06	905.7264
7	30.94	31.02	35.96999943	35.96999943	30.70000112	sp|P52480|KPYM_MOUSE	Pyruvate kinase PKM OS=Mus musculus OX=10090 GN=Pkm PE=1 SV=4			2	99.00000095	LAPITSDPTEAAAVGAVEASFK				0.000278846	2144.100342	715.7074	2144.100098	715.7073364	3	17	1.1.1.1164.2	7.101117	531.82	345.56	7.12	0.08	227.411
7	30.94	31.02	35.96999943	35.96999943	30.70000112	sp|P52480|KPYM_MOUSE	Pyruvate kinase PKM OS=Mus musculus OX=10090 GN=Pkm PE=1 SV=4			2	99.00000095	LDIDSAPITAR				-0.00259406	1170.621826	586.3182	1170.624512	586.319519	2	14	1.1.1.988.9	4.852783	3536.16	2781.9	4.87	0.05	1706.49
7	30.94	31.02	35.96999943	35.96999943	30.70000112	sp|P52480|KPYM_MOUSE	Pyruvate kinase PKM OS=Mus musculus OX=10090 GN=Pkm PE=1 SV=4			2	99.00000095	VNLAMDVGK	Oxidation(M)@5			-0.000568467	961.4896851	481.7521	961.4902954	481.7524109	2	11	1.1.1.898.5	3.702367	1259.8	1007.83	3.72	0.05	629.3779
7	30.94	31.02	35.96999943	35.96999943	30.70000112	sp|P52480|KPYM_MOUSE	Pyruvate kinase PKM OS=Mus musculus OX=10090 GN=Pkm PE=1 SV=4			1.795880795	99.00000095	GADFLVTEVENGGSLGSK	Deamidated(N)@11			-0.00520766	1779.847534	890.931	1779.852661	890.9335938	2	10	1.1.1.1102.11	6.312833	213.69	191.82	6.29	0.06	182.7105
7	30.94	31.02	35.96999943	35.96999943	30.70000112	sp|P52480|KPYM_MOUSE	Pyruvate kinase PKM OS=Mus musculus OX=10090 GN=Pkm PE=1 SV=4			1.050610065	93.75	MQHLIAR	Oxidation(M)@1			0.00226741	883.4720459	442.7433	883.4697876	442.7421875	2	7	1.1.1.817.3	2.667283	644.13	489.31	2.65	0.03	365.5381
7	30.94	31.02	35.96999943	35.96999943	30.70000112	sp|P52480|KPYM_MOUSE	Pyruvate kinase PKM OS=Mus musculus OX=10090 GN=Pkm PE=1 SV=4			0.995678604	99.00000095	PVAVALDTK			cleaved R-P@N-term	-0.00100083	912.5270996	457.2708	912.5280151	457.2713013	2	9	1.1.1.929.4	4.098	1129.34	927.79	4.08	0.04	936.4559
7	30.94	31.02	35.96999943	35.96999943	30.70000112	sp|P52480|KPYM_MOUSE	Pyruvate kinase PKM OS=Mus musculus OX=10090 GN=Pkm PE=1 SV=4			0.804100335	92.22000241	IYVDDGLISLQVK				0.00632217	1461.814331	731.9144	1461.807861	731.9111938	2	7	1.1.1.1134.7	6.7203	236.28	198.69	6.73	0.05	308.6262
7	30.94	31.02	35.96999943	35.96999943	30.70000112	sp|P52480|KPYM_MOUSE	Pyruvate kinase PKM OS=Mus musculus OX=10090 GN=Pkm PE=1 SV=4			0.294992059	60.18000245	IENHEGVR				-0.00978901	952.4628906	477.2387	952.4726563	477.2435913	2	6	1.1.1.807.9	2.544283	365	338.57	2.56	0.05	639.9543
7	30.94	31.02	35.96999943	35.96999943	30.70000112	sp|P52480|KPYM_MOUSE	Pyruvate kinase PKM OS=Mus musculus OX=10090 GN=Pkm PE=1 SV=4			0	99.00000095	DAVLNAWAEDVDLR				0.00242392	1585.776123	793.8953	1585.773682	793.894104	2	11	1.1.1.1146.10	6.8778	625.25	331.08	6.91	0.06	212.9207
7	30.94	31.02	35.96999943	35.96999943	30.70000112	sp|P52480|KPYM_MOUSE	Pyruvate kinase PKM OS=Mus musculus OX=10090 GN=Pkm PE=1 SV=4			0	99.00000095	EATESFASDPILYR			cleaved R-P@C-term	0.00545854	1597.767822	799.8912	1597.762451	799.8884888	2	12	1.1.1.1057.9	5.735717	519.43	427.57	5.75	0.05	448.1828
7	30.94	31.02	35.96999943	35.96999943	30.70000112	sp|P52480|KPYM_MOUSE	Pyruvate kinase PKM OS=Mus musculus OX=10090 GN=Pkm PE=1 SV=4			0	21.88999951	GADFLVTEVENGGSLGSK	Deamidated(N)@11			-0.00520766	1779.847534	890.931	1779.852661	890.9335938	2	5	1.1.1.1103.10	6.3245	213.69	180.22	6.29	0.06	145.9851
7	30.94	31.02	35.96999943	35.96999943	30.70000112	sp|P52480|KPYM_MOUSE	Pyruvate kinase PKM OS=Mus musculus OX=10090 GN=Pkm PE=1 SV=4			0	99.00000095	GDYPLEAVR				0.000648997	1018.509094	510.2618	1018.508362	510.2614441	2	11	1.1.1.971.6	4.632633	3355.4	1072.28	4.67	0.05	615.5208
7	30.94	31.02	35.96999943	35.96999943	30.70000112	sp|P52480|KPYM_MOUSE	Pyruvate kinase PKM OS=Mus musculus OX=10090 GN=Pkm PE=1 SV=4			0	99.00000095	GSGTAEVELK				0.0039459	989.506897	495.7607	989.5029297	495.7587585	2	11	1.1.1.868.9	3.323567	1565.54	1335.64	3.34	0.04	929.2607
7	30.94	31.02	35.96999943	35.96999943	30.70000112	sp|P52480|KPYM_MOUSE	Pyruvate kinase PKM OS=Mus musculus OX=10090 GN=Pkm PE=1 SV=4			0	99.00000095	GVNLPGAAVDLPAVSEK				0.00182322	1635.885132	818.9498	1635.883179	818.9488525	2	15	1.1.1.1077.11	5.992183	1835.13	1648.17	6.01	0.05	915.7197
7	30.94	31.02	35.96999943	35.96999943	30.70000112	sp|P52480|KPYM_MOUSE	Pyruvate kinase PKM OS=Mus musculus OX=10090 GN=Pkm PE=1 SV=4			0	98.22999835	ITLDNAYMEK				0.00129113	1196.57605	599.2953	1196.574707	599.2946167	2	8	1.1.1.977.6	4.70945	407.32	341.65	4.73	0.06	334.8586
7	30.94	31.02	35.96999943	35.96999943	30.70000112	sp|P52480|KPYM_MOUSE	Pyruvate kinase PKM OS=Mus musculus OX=10090 GN=Pkm PE=1 SV=4			0	97.97999859	ITLDNAYMEK	Oxidation(M)@8			0.000994888	1212.570679	607.2926	1212.56958	607.2921143	2	9	1.1.1.932.9	4.140666	1305.45	1217.26	4.13	0.04	694.0681
7	30.94	31.02	35.96999943	35.96999943	30.70000112	sp|P52480|KPYM_MOUSE	Pyruvate kinase PKM OS=Mus musculus OX=10090 GN=Pkm PE=1 SV=4			0	99.00000095	KGVNLPGAAVDLPAVSEK			missed K-G@1	-0.0020332	1763.976196	588.9993	1763.978149	589	3	13	1.1.1.1029.7	5.374583	1038.43	831.28	5.36	0.06	644.2852
7	30.94	31.02	35.96999943	35.96999943	30.70000112	sp|P52480|KPYM_MOUSE	Pyruvate kinase PKM OS=Mus musculus OX=10090 GN=Pkm PE=1 SV=4			0	99.00000095	LAPITSDPTEAAAVGAVEASFK				0.000278846	2144.100342	715.7074	2144.100098	715.7073364	3	18	1.1.1.1165.6	7.118767	531.82	511.87	7.12	0.08	304.3595
7	30.94	31.02	35.96999943	35.96999943	30.70000112	sp|P52480|KPYM_MOUSE	Pyruvate kinase PKM OS=Mus musculus OX=10090 GN=Pkm PE=1 SV=4			0	99.00000095	LDIDSAPITAR				-0.00259406	1170.621826	586.3182	1170.624512	586.319519	2	12	1.1.1.987.11	4.84145	3536.16	1771.77	4.87	0.05	797.6987
7	30.94	31.02	35.96999943	35.96999943	30.70000112	sp|P52480|KPYM_MOUSE	Pyruvate kinase PKM OS=Mus musculus OX=10090 GN=Pkm PE=1 SV=4			0	98.98999929	LDIDSAPITAR				-0.00540169	1170.619019	586.3168	1170.624512	586.319519	2	9	1.1.1.972.9	4.648133	306.84	293.33	4.65	0.04	309.6755
7	30.94	31.02	35.96999943	35.96999943	30.70000112	sp|P52480|KPYM_MOUSE	Pyruvate kinase PKM OS=Mus musculus OX=10090 GN=Pkm PE=1 SV=4			0	91.10000134	MQHLIAR	Oxidation(M)@1			0.00226741	883.4720459	442.7433	883.4697876	442.7421875	2	6	1.1.1.815.5	2.643283	644.13	512.67	2.65	0.03	492.703
7	30.94	31.02	35.96999943	35.96999943	30.70000112	sp|P52480|KPYM_MOUSE	Pyruvate kinase PKM OS=Mus musculus OX=10090 GN=Pkm PE=1 SV=4			0	98.9199996	PVAVALDTK			cleaved R-P@N-term	-0.00100083	912.5270996	457.2708	912.5280151	457.2713013	2	9	1.1.1.928.5	4.086167	1129.34	1088.66	4.08	0.04	1388.004
7	30.94	31.02	35.96999943	35.96999943	30.70000112	sp|P52480|KPYM_MOUSE	Pyruvate kinase PKM OS=Mus musculus OX=10090 GN=Pkm PE=1 SV=4			0	99.00000095	VNLAMDVGK	Oxidation(M)@5			-0.000568467	961.4896851	481.7521	961.4902954	481.7524109	2	7	1.1.1.903.5	3.7662	1259.8	311.1	3.72	0.05	189.0063
7	30.94	31.02	35.96999943	35.96999943	30.70000112	sp|P52480|KPYM_MOUSE	Pyruvate kinase PKM OS=Mus musculus OX=10090 GN=Pkm PE=1 SV=4			0	98.64000082	VNLAMDVGK	Deamidated(N)@2			0.027032601	946.5064697	474.2605	946.4793701	474.2469482	2	8	1.1.1.961.3	4.5033	501.72	193.69	4.59	0.09	401.5944
8	29	29	37.92000115	37.92000115	32.73000121	sp|P24549|AL1A1_MOUSE	Retinal dehydrogenase 1 OS=Mus musculus OX=10090 GN=Aldh1a1 PE=1 SV=5			2	99.00000095	EEIFGPVQQIMK				-0.00229383	1417.72522	709.8699	1417.727539	709.8710327	2	10	1.1.1.1122.4	6.565983	244.35	223.9	6.55	0.09	175.9765
8	29	29	37.92000115	37.92000115	32.73000121	sp|P24549|AL1A1_MOUSE	Retinal dehydrogenase 1 OS=Mus musculus OX=10090 GN=Aldh1a1 PE=1 SV=5			2	99.00000095	GFFVQPTVFSNVTDEMR	Oxidation(M)@16			0.0147857	1988.945068	995.4798	1988.930176	995.4724121	2	13	1.1.1.1155.3	6.993283	122.0259	122.0259			289.3316
8	29	29	37.92000115	37.92000115	32.73000121	sp|P24549|AL1A1_MOUSE	Retinal dehydrogenase 1 OS=Mus musculus OX=10090 GN=Aldh1a1 PE=1 SV=5			2	99.00000095	IAKEEIFGPVQQIMK	Oxidation(M)@14		missed K-E@3	-0.000502093	1745.937866	582.9866	1745.938599	582.9868164	3	12	1.1.1.1002.7	5.029433	471.97	440.71	5.05	0.06	525.8308
8	29	29	37.92000115	37.92000115	32.73000121	sp|P24549|AL1A1_MOUSE	Retinal dehydrogenase 1 OS=Mus musculus OX=10090 GN=Aldh1a1 PE=1 SV=5			2	99.00000095	IFVEESVYDEFVK				0.00325274	1602.785034	802.3998	1602.781738	802.3981323	2	13	1.1.1.1152.6	6.955616	340.36	308.42	6.95	0.05	222.8141
8	29	29	37.92000115	37.92000115	32.73000121	sp|P24549|AL1A1_MOUSE	Retinal dehydrogenase 1 OS=Mus musculus OX=10090 GN=Aldh1a1 PE=1 SV=5			2	99.00000095	IHGQTIPSDGDIFTYTR				-0.00171885	1919.936157	640.986	1919.937744	640.9865112	3	15	1.1.1.1021.7	5.272917	1250.87	1137.76	5.28	0.05	963.3378
8	29	29	37.92000115	37.92000115	32.73000121	sp|P24549|AL1A1_MOUSE	Retinal dehydrogenase 1 OS=Mus musculus OX=10090 GN=Aldh1a1 PE=1 SV=5			2	99.00000095	ILDLIESGK				-0.00319447	986.5616455	494.2881	986.5648193	494.2896729	2	12	1.1.1.1035.3	5.448733	1199.14	998.84	5.46	0.04	641.3535
8	29	29	37.92000115	37.92000115	32.73000121	sp|P24549|AL1A1_MOUSE	Retinal dehydrogenase 1 OS=Mus musculus OX=10090 GN=Aldh1a1 PE=1 SV=5			2	99.00000095	ILDLIESGKK			missed K-K@9	0.00162746	1114.661499	558.338	1114.65979	558.3371582	2	12	1.1.1.975.7	4.684633	932.31	821.95	4.69	0.04	596.6334
8	29	29	37.92000115	37.92000115	32.73000121	sp|P24549|AL1A1_MOUSE	Retinal dehydrogenase 1 OS=Mus musculus OX=10090 GN=Aldh1a1 PE=1 SV=5			2	99.00000095	LLLATMEALNGGK	Oxidation(M)@6; Deamidated(N)@10			-0.00333968	1346.708252	674.3614	1346.711548	674.3630371	2	14	1.1.1.1020.7	5.259917	1340.08	1174.87	5.28	0.06	935.0068
8	29	29	37.92000115	37.92000115	32.73000121	sp|P24549|AL1A1_MOUSE	Retinal dehydrogenase 1 OS=Mus musculus OX=10090 GN=Aldh1a1 PE=1 SV=5			2	99.00000095	VAFTGSTQVGK				0.000142221	1093.576904	547.7957	1093.576782	547.7956543	2	10	1.1.1.896.3	3.675367	1074.19	811.1	3.66	0.05	428.0962
8	29	29	37.92000115	37.92000115	32.73000121	sp|P24549|AL1A1_MOUSE	Retinal dehydrogenase 1 OS=Mus musculus OX=10090 GN=Aldh1a1 PE=1 SV=5			2	99.00000095	VTLELGGK				-0.00131921	815.4740601	408.7443	815.4752808	408.7449036	2	8	1.1.1.952.2	4.38665	2296.07	2272.34	4.39	0.04	1258.39
8	29	29	37.92000115	37.92000115	32.73000121	sp|P24549|AL1A1_MOUSE	Retinal dehydrogenase 1 OS=Mus musculus OX=10090 GN=Aldh1a1 PE=1 SV=5			2	99.00000095	YVLGNPLTPGINQGPQIDK				0.00113619	2023.074951	675.3656	2023.073853	675.3652344	3	13	1.1.1.1085.5	6.089684	549.16	515.04	6.1	0.05	537.373
8	29	29	37.92000115	37.92000115	32.73000121	sp|P24549|AL1A1_MOUSE	Retinal dehydrogenase 1 OS=Mus musculus OX=10090 GN=Aldh1a1 PE=1 SV=5			1.920817852	99.00000095	SSPAQPAVPAPLADLK	Acetyl@N-term	Acetyl@2	cleaved M-S@N-term	0.0020071	1602.863647	802.4391	1602.861694	802.4381104	2	12	1.1.1.1128.7	6.6463	3207.12	1161.91	6.69	0.06	453.3098
8	29	29	37.92000115	37.92000115	32.73000121	sp|P24549|AL1A1_MOUSE	Retinal dehydrogenase 1 OS=Mus musculus OX=10090 GN=Aldh1a1 PE=1 SV=5			1.552842021	98.83999825	QAFQIGSPWR	Gln->pyro-Glu@N-term			0.0013314	1171.578857	586.7967	1171.577393	586.7960205	2	12	1.1.1.1176.4	7.258767	1948.22	786.36	7.29	0.06	373.1634
8	29	29	37.92000115	37.92000115	32.73000121	sp|P24549|AL1A1_MOUSE	Retinal dehydrogenase 1 OS=Mus musculus OX=10090 GN=Aldh1a1 PE=1 SV=5			1.107905388	99.00000095	GFFVQPTVF			cleaved F-S@C-term	0.00208526	1040.535278	521.2749	1040.533081	521.2738647	2	10	1.1.1.1335.2	8.75165	358.04	258.61	8.78	0.08	201.3778
8	29	29	37.92000115	37.92000115	32.73000121	sp|P24549|AL1A1_MOUSE	Retinal dehydrogenase 1 OS=Mus musculus OX=10090 GN=Aldh1a1 PE=1 SV=5			0.987162828	94.599998	LADLMER	Oxidation(M)@5			0.00232663	862.4242554	432.2194	862.421875	432.2182007	2	8	1.1.1.867.4	3.3069	1948.64	707.34	3.34	0.05	427.5966
8	29	29	37.92000115	37.92000115	32.73000121	sp|P24549|AL1A1_MOUSE	Retinal dehydrogenase 1 OS=Mus musculus OX=10090 GN=Aldh1a1 PE=1 SV=5			0.913640261	92.76999831	YVLGNPLTPGINQGPQIDKEQHDK			missed K-E@19	-0.00386272	2660.352051	666.0953	2660.355713	666.0962524	4	9	1.1.1.1005.8	5.068267	870.25	770.59	5.07	0.04	1016.702
8	29	29	37.92000115	37.92000115	32.73000121	sp|P24549|AL1A1_MOUSE	Retinal dehydrogenase 1 OS=Mus musculus OX=10090 GN=Aldh1a1 PE=1 SV=5			0.304518342	89.6600008	IFINNEWHNSVSGK	Deamidated(N)@9			0.00107507	1644.790649	549.2708	1644.789673	549.2705078	3	9	1.1.1.984.6	4.79895	497.2	483.94	4.8	0.12	669.4346
8	29	29	37.92000115	37.92000115	32.73000121	sp|P24549|AL1A1_MOUSE	Retinal dehydrogenase 1 OS=Mus musculus OX=10090 GN=Aldh1a1 PE=1 SV=5			0.215382725	99.00000095	ANNTTYGLAAGLFTK	Ammonia-loss(N)@2			0.000225661	1523.762329	762.8884	1523.761963	762.8883057	2	16	1.1.1.1200.5	7.547567	250.71	241.24	7.55	0.06	151.8426
8	29	29	37.92000115	37.92000115	32.73000121	sp|P24549|AL1A1_MOUSE	Retinal dehydrogenase 1 OS=Mus musculus OX=10090 GN=Aldh1a1 PE=1 SV=5			0	99.00000095	ANNTTYGLAAGLFTK				0.000307278	1540.788818	771.4017	1540.788574	771.4015503	2	11	1.1.1.1104.10	6.337667	639.82	565.17	6.35	0.04	348.4947
8	29	29	37.92000115	37.92000115	32.73000121	sp|P24549|AL1A1_MOUSE	Retinal dehydrogenase 1 OS=Mus musculus OX=10090 GN=Aldh1a1 PE=1 SV=5			0	96.77000046	ANNTTYGLAAGLFTK	Deamidated(N)@3			0.00421498	1541.776855	771.8957	1541.772583	771.8935547	2	7	1.1.1.1118.10	6.516317	255.08	231.74	6.51	0.08	168.0204
8	29	29	37.92000115	37.92000115	32.73000121	sp|P24549|AL1A1_MOUSE	Retinal dehydrogenase 1 OS=Mus musculus OX=10090 GN=Aldh1a1 PE=1 SV=5			0	95.31000257	ANNTTYGLAAGLFTK	Deamidated(N)@2			0.00421498	1541.776855	771.8957	1541.772583	771.8935547	2	7	1.1.1.1117.7	6.500817	255.08	220.21	6.51	0.08	226.781
8	29	29	37.92000115	37.92000115	32.73000121	sp|P24549|AL1A1_MOUSE	Retinal dehydrogenase 1 OS=Mus musculus OX=10090 GN=Aldh1a1 PE=1 SV=5			0	95.31000257	ANNTTYGLAAGLFTK	Deamidated(N)@3			0.00421498	1541.776855	771.8957	1541.772583	771.8935547	2	7	1.1.1.1117.7	6.500817	255.08	220.21	6.51	0.08	226.781
8	29	29	37.92000115	37.92000115	32.73000121	sp|P24549|AL1A1_MOUSE	Retinal dehydrogenase 1 OS=Mus musculus OX=10090 GN=Aldh1a1 PE=1 SV=5			0	94.13999915	ANNTTYGLAAGLFTK				0.000307278	1540.788818	771.4017	1540.788574	771.4015503	2	7	1.1.1.1103.9	6.323667	639.82	396.71	6.35	0.04	250.9149
8	29	29	37.92000115	37.92000115	32.73000121	sp|P24549|AL1A1_MOUSE	Retinal dehydrogenase 1 OS=Mus musculus OX=10090 GN=Aldh1a1 PE=1 SV=5			0	98.39000106	EEIFGPVQQIMK	Oxidation(M)@11			-0.000255495	1433.722046	717.8683	1433.722412	717.8685303	2	9	1.1.1.1029.10	5.377067	1366.15	584.36	5.42	0.05	398.861
8	29	29	37.92000115	37.92000115	32.73000121	sp|P24549|AL1A1_MOUSE	Retinal dehydrogenase 1 OS=Mus musculus OX=10090 GN=Aldh1a1 PE=1 SV=5			0	97.97999859	EEIFGPVQQIMK	Oxidation(M)@11			-0.000255495	1433.722046	717.8683	1433.722412	717.8685303	2	9	1.1.1.1030.8	5.388067	1366.15	873.26	5.42	0.05	514.2385
8	29	29	37.92000115	37.92000115	32.73000121	sp|P24549|AL1A1_MOUSE	Retinal dehydrogenase 1 OS=Mus musculus OX=10090 GN=Aldh1a1 PE=1 SV=5			0	99.00000095	GFFVQPTVF			cleaved F-S@C-term	0.00208526	1040.535278	521.2749	1040.533081	521.2738647	2	10	1.1.1.1334.2	8.734484	358.04	166.46	8.78	0.08	152.823
8	29	29	37.92000115	37.92000115	32.73000121	sp|P24549|AL1A1_MOUSE	Retinal dehydrogenase 1 OS=Mus musculus OX=10090 GN=Aldh1a1 PE=1 SV=5			0	92.96000004	IAKEEIFGPVQQIMK	Oxidation(M)@14		missed K-E@3	-0.000502093	1745.937866	582.9866	1745.938599	582.9868164	3	8	1.1.1.1003.7	5.041934	471.97	463.89	5.05	0.06	474.3153
8	29	29	37.92000115	37.92000115	32.73000121	sp|P24549|AL1A1_MOUSE	Retinal dehydrogenase 1 OS=Mus musculus OX=10090 GN=Aldh1a1 PE=1 SV=5			0	26.42999887	IAKEEIFGPVQQIMK	Oxidation(M)@14		missed K-E@3	-0.000502093	1745.937866	582.9866	1745.938599	582.9868164	3	7	1.1.1.1001.8	5.0171	471.97	355.41	5.05	0.06	424.0489
8	29	29	37.92000115	37.92000115	32.73000121	sp|P24549|AL1A1_MOUSE	Retinal dehydrogenase 1 OS=Mus musculus OX=10090 GN=Aldh1a1 PE=1 SV=5			0	76.81999803	IFINNEWHNSVSGK	Deamidated(N)@9			0.00107507	1644.790649	549.2708	1644.789673	549.2705078	3	7	1.1.1.991.8	4.88995	497.2	249.62	4.8	0.12	365.2883
8	29	29	37.92000115	37.92000115	32.73000121	sp|P24549|AL1A1_MOUSE	Retinal dehydrogenase 1 OS=Mus musculus OX=10090 GN=Aldh1a1 PE=1 SV=5			0	99.00000095	IHGQTIPSDGDIFTYTR				-0.00171885	1919.936157	640.986	1919.937744	640.9865112	3	16	1.1.1.1022.8	5.28625	1250.87	1236.02	5.28	0.05	1013.754
8	29	29	37.92000115	37.92000115	32.73000121	sp|P24549|AL1A1_MOUSE	Retinal dehydrogenase 1 OS=Mus musculus OX=10090 GN=Aldh1a1 PE=1 SV=5			0	99.00000095	ILDLIESGK				-0.00319447	986.5616455	494.2881	986.5648193	494.2896729	2	10	1.1.1.1034.5	5.437233	1199.14	677.82	5.46	0.04	425.0483
8	29	29	37.92000115	37.92000115	32.73000121	sp|P24549|AL1A1_MOUSE	Retinal dehydrogenase 1 OS=Mus musculus OX=10090 GN=Aldh1a1 PE=1 SV=5			0	99.00000095	ILDLIESGKK			missed K-K@9	0.00162746	1114.661499	558.338	1114.65979	558.3371582	2	11	1.1.1.976.6	4.696784	932.31	890.07	4.69	0.04	562.2064
8	29	29	37.92000115	37.92000115	32.73000121	sp|P24549|AL1A1_MOUSE	Retinal dehydrogenase 1 OS=Mus musculus OX=10090 GN=Aldh1a1 PE=1 SV=5			0	92.69999862	LADLMER				-0.00600891	846.4208984	424.2177	846.4269409	424.2207336	2	8	1.1.1.951.3	4.374483	456.49	430.5	4.37	0.05	525.9807
8	29	29	37.92000115	37.92000115	32.73000121	sp|P24549|AL1A1_MOUSE	Retinal dehydrogenase 1 OS=Mus musculus OX=10090 GN=Aldh1a1 PE=1 SV=5			0	90.93999863	LADLMER	Oxidation(M)@5			0.00232663	862.4242554	432.2194	862.421875	432.2182007	2	9	1.1.1.868.3	3.318567	1948.64	1289.93	3.34	0.05	825.3802
8	29	29	37.92000115	37.92000115	32.73000121	sp|P24549|AL1A1_MOUSE	Retinal dehydrogenase 1 OS=Mus musculus OX=10090 GN=Aldh1a1 PE=1 SV=5			0	99.00000095	LLLATMEALNGGK	Oxidation(M)@6; Deamidated(N)@10			-0.00333968	1346.708252	674.3614	1346.711548	674.3630371	2	13	1.1.1.1019.7	5.247583	1340.08	859.6	5.28	0.06	690.2092
8	29	29	37.92000115	37.92000115	32.73000121	sp|P24549|AL1A1_MOUSE	Retinal dehydrogenase 1 OS=Mus musculus OX=10090 GN=Aldh1a1 PE=1 SV=5			0	99.00000095	LLLATMEALNGGK	Deamidated(N)@10			0.00134144	1330.718018	666.3663	1330.716675	666.3656006	2	10	1.1.1.1112.5	6.435333	334.52	329.83	6.43	0.09	249.8038
8	29	29	37.92000115	37.92000115	32.73000121	sp|P24549|AL1A1_MOUSE	Retinal dehydrogenase 1 OS=Mus musculus OX=10090 GN=Aldh1a1 PE=1 SV=5			0	94.94000077	LLLATMEALNGGK	Oxidation(M)@6; Deamidated(N)@10			0.0022756	1346.713867	674.3642	1346.711548	674.3630371	2	8	1.1.1.1038.6	5.489567	350.1	327.31	5.48	0.08	315.9713
8	29	29	37.92000115	37.92000115	32.73000121	sp|P24549|AL1A1_MOUSE	Retinal dehydrogenase 1 OS=Mus musculus OX=10090 GN=Aldh1a1 PE=1 SV=5			0	94.55000162	LLLATMEALNGGK	Oxidation(M)@6; Deamidated(N)@10			0.0022756	1346.713867	674.3642	1346.711548	674.3630371	2	8	1.1.1.1036.5	5.4629	350.1	315.2	5.48	0.08	310.6748
8	29	29	37.92000115	37.92000115	32.73000121	sp|P24549|AL1A1_MOUSE	Retinal dehydrogenase 1 OS=Mus musculus OX=10090 GN=Aldh1a1 PE=1 SV=5			0	87.16999888	LLLATMEALNGGK	Deamidated(N)@10			-0.00329727	1330.713501	666.364	1330.716675	666.3656006	2	7	1.1.1.1141.8	6.8113	55.94	55.63	6.82	0.04	113.4569
8	29	29	37.92000115	37.92000115	32.73000121	sp|P24549|AL1A1_MOUSE	Retinal dehydrogenase 1 OS=Mus musculus OX=10090 GN=Aldh1a1 PE=1 SV=5			0	98.6199975	QAFQIGSPWR	Gln->pyro-Glu@N-term			0.0013314	1171.578857	586.7967	1171.577393	586.7960205	2	13	1.1.1.1177.2	7.270767	1948.22	1298.43	7.29	0.06	590.8297
8	29	29	37.92000115	37.92000115	32.73000121	sp|P24549|AL1A1_MOUSE	Retinal dehydrogenase 1 OS=Mus musculus OX=10090 GN=Aldh1a1 PE=1 SV=5			0	97.42000103	QAFQIGSPWR				-0.000442845	1188.603516	595.309	1188.604004	595.3092651	2	7	1.1.1.1178.2	7.287433	10.11109	10.11109			165.302
8	29	29	37.92000115	37.92000115	32.73000121	sp|P24549|AL1A1_MOUSE	Retinal dehydrogenase 1 OS=Mus musculus OX=10090 GN=Aldh1a1 PE=1 SV=5			0	94.84999776	QAFQIGSPWR				0.000289582	1188.604248	595.3094	1188.604004	595.3092651	2	6	1.1.1.1179.2	7.2946	10.11109	10.11109			165.8333
8	29	29	37.92000115	37.92000115	32.73000121	sp|P24549|AL1A1_MOUSE	Retinal dehydrogenase 1 OS=Mus musculus OX=10090 GN=Aldh1a1 PE=1 SV=5			0	93.56999993	SSPAQPAVPAPLADLK	Acetyl@N-term	Acetyl@2	cleaved M-S@N-term	0.0020071	1602.863647	802.4391	1602.861694	802.4381104	2	7	1.1.1.1127.6	6.628817	3207.12	402.86	6.69	0.06	200.4986
8	29	29	37.92000115	37.92000115	32.73000121	sp|P24549|AL1A1_MOUSE	Retinal dehydrogenase 1 OS=Mus musculus OX=10090 GN=Aldh1a1 PE=1 SV=5			0	92.00999737	SSPAQPAVPAPLADLK	Acetyl@N-term	Acetyl@2	cleaved M-S@N-term	0.0020071	1602.863647	802.4391	1602.861694	802.4381104	2	7	1.1.1.1140.5	6.798967	3207.12	129.85	6.69	0.06	121.4027
8	29	29	37.92000115	37.92000115	32.73000121	sp|P24549|AL1A1_MOUSE	Retinal dehydrogenase 1 OS=Mus musculus OX=10090 GN=Aldh1a1 PE=1 SV=5			0	97.21999764	VTLELGGK				-0.00131921	815.4740601	408.7443	815.4752808	408.7449036	2	8	1.1.1.951.2	4.37365	2296.07	1791.53	4.39	0.04	1113.537
8	29	29	37.92000115	37.92000115	32.73000121	sp|P24549|AL1A1_MOUSE	Retinal dehydrogenase 1 OS=Mus musculus OX=10090 GN=Aldh1a1 PE=1 SV=5			0	99.00000095	YVLGNPLTPGINQGPQIDK				0.00136923	2023.075439	1012.545	2023.073853	1012.544189	2	9	1.1.1.1084.11	6.082183	520.17	377.83	6.1	0.04	236.2247
8	29	29	37.92000115	37.92000115	32.73000121	sp|P24549|AL1A1_MOUSE	Retinal dehydrogenase 1 OS=Mus musculus OX=10090 GN=Aldh1a1 PE=1 SV=5			0	47.90999889	YVLGNPLTPGINQGPQIDKEQHDK			missed K-E@19	-0.00386272	2660.352051	666.0953	2660.355713	666.0962524	4	8	1.1.1.1006.11	5.083766	870.25	793.19	5.07	0.04	963.3878
9	28.64	28.66	62.00000048	62.00000048	62.00000048	sp|Q9WVJ5|CRBB1_MOUSE	Beta-crystallin B1 OS=Mus musculus OX=10090 GN=Crybb1 PE=1 SV=3			2	99.00000095	ASATTAVNPGPDGK				-0.00063817	1284.630249	643.3224	1284.630981	643.3227539	2	20	1.1.1.820.10	2.7121	4646.9	1669.71	2.74	0.04	943.3665
9	28.64	28.66	62.00000048	62.00000048	62.00000048	sp|Q9WVJ5|CRBB1_MOUSE	Beta-crystallin B1 OS=Mus musculus OX=10090 GN=Crybb1 PE=1 SV=3			2	99.00000095	GAPSTGPAPAPGPTPVPASVPR			cleaved R-P@C-term	0.00217456	1980.045044	661.0223	1980.042847	661.0215454	3	24	1.1.1.966.8	4.570133	7156.01	4987.5	4.59	0.05	4193.275
9	28.64	28.66	62.00000048	62.00000048	62.00000048	sp|Q9WVJ5|CRBB1_MOUSE	Beta-crystallin B1 OS=Mus musculus OX=10090 GN=Crybb1 PE=1 SV=3			2	99.00000095	GAPSTGPAPAPGPTPVPASVPRPAAK				0.00190006	2347.266846	783.4295	2347.264893	783.428894	3	25	1.1.1.944.10	4.29365	7296.15	5604.92	4.27	0.04	3748.288
9	28.64	28.66	62.00000048	62.00000048	62.00000048	sp|Q9WVJ5|CRBB1_MOUSE	Beta-crystallin B1 OS=Mus musculus OX=10090 GN=Crybb1 PE=1 SV=3			2	99.00000095	GEMFVLEK				-0.00032967	951.4732666	476.7439	951.4735718	476.7440491	2	11	1.1.1.1026.4	5.333917	2843.72	2119.17	5.35	0.05	1287.671
9	28.64	28.66	62.00000048	62.00000048	62.00000048	sp|Q9WVJ5|CRBB1_MOUSE	Beta-crystallin B1 OS=Mus musculus OX=10090 GN=Crybb1 PE=1 SV=3			2	99.00000095	GYQYLLEPGDFR				0.00160549	1456.700317	729.3574	1456.69873	729.3566284	2	13	1.1.1.1106.8	6.361833	13084.78	583.95	6.43	0.05	254.0625
9	28.64	28.66	62.00000048	62.00000048	62.00000048	sp|Q9WVJ5|CRBB1_MOUSE	Beta-crystallin B1 OS=Mus musculus OX=10090 GN=Crybb1 PE=1 SV=3			2	99.00000095	HWNEWGAFQPQMQAVR	Oxidation(M)@12			-0.002669	1999.908325	667.6434	1999.911133	667.6443481	3	15	1.1.1.1021.9	5.274583	2244.02	2029.36	5.29	0.05	1550.445
9	28.64	28.66	62.00000048	62.00000048	62.00000048	sp|Q9WVJ5|CRBB1_MOUSE	Beta-crystallin B1 OS=Mus musculus OX=10090 GN=Crybb1 PE=1 SV=3			2	99.00000095	ICLFEGANFK	Carbamidomethyl(C)@2			0.000192425	1197.585449	599.8	1197.585205	599.7998657	2	11	1.1.1.1087.7	6.117017	2579.18	1013.81	6.15	0.05	436.5404
9	28.64	28.66	62.00000048	62.00000048	62.00000048	sp|Q9WVJ5|CRBB1_MOUSE	Beta-crystallin B1 OS=Mus musculus OX=10090 GN=Crybb1 PE=1 SV=3			2	99.00000095	LIVFEQENFQGR	Deamidated(N)@8			0.00337422	1479.739014	740.8768	1479.73584	740.8751831	2	15	1.1.1.1072.7	5.925533	1488.03	932.17	5.96	0.06	643.3021
9	28.64	28.66	62.00000048	62.00000048	62.00000048	sp|Q9WVJ5|CRBB1_MOUSE	Beta-crystallin B1 OS=Mus musculus OX=10090 GN=Crybb1 PE=1 SV=3			2	99.00000095	MDSQEHK	Oxidation(M)@1			-0.00305112	889.3568726	445.6857	889.3599854	445.6872559	2	10	1.1.1.301.2	0.9734	640.15	618.35	0.98	0.03	417.7824
9	28.64	28.66	62.00000048	62.00000048	62.00000048	sp|Q9WVJ5|CRBB1_MOUSE	Beta-crystallin B1 OS=Mus musculus OX=10090 GN=Crybb1 PE=1 SV=3			2	99.00000095	QWHQEGCFPVLTAEPPK	Carbamidomethyl(C)@7			-0.000181826	2022.961792	675.3279	2022.962158	675.3280029	3	13	1.1.1.1031.9	5.4019	608.59	561.58	5.42	0.06	581.2321
9	28.64	28.66	62.00000048	62.00000048	62.00000048	sp|Q9WVJ5|CRBB1_MOUSE	Beta-crystallin B1 OS=Mus musculus OX=10090 GN=Crybb1 PE=1 SV=3			2	99.00000095	RVEFSGECLNLGDR	Carbamidomethyl(C)@8		missed R-V@1	6.20E-05	1650.778442	551.2668	1650.778442	551.2667236	3	16	1.1.1.978.5	4.721783	2845.38	2021.48	4.74	0.05	1606.457
9	28.64	28.66	62.00000048	62.00000048	62.00000048	sp|Q9WVJ5|CRBB1_MOUSE	Beta-crystallin B1 OS=Mus musculus OX=10090 GN=Crybb1 PE=1 SV=3			2	99.00000095	VEFSGECLNLGDR	Carbamidomethyl(C)@7			0.0013282	1494.678711	748.3466	1494.677246	748.3459473	2	17	1.1.1.1020.10	5.262417	1541.3	1491.98	5.25	0.05	1149.363
9	28.64	28.66	62.00000048	62.00000048	62.00000048	sp|Q9WVJ5|CRBB1_MOUSE	Beta-crystallin B1 OS=Mus musculus OX=10090 GN=Crybb1 PE=1 SV=3			2	99.00000095	VGDLPPGSYR				0.00114338	1059.536133	530.7753	1059.534912	530.7747192	2	10	1.1.1.917.9	3.94835	4393.83	2601.35	3.86	0.17	1275.329
9	28.64	28.66	62.00000048	62.00000048	62.00000048	sp|Q9WVJ5|CRBB1_MOUSE	Beta-crystallin B1 OS=Mus musculus OX=10090 GN=Crybb1 PE=1 SV=3			2	99.00000095	WDTWTSSYR				-0.000218216	1200.519897	601.2672	1200.52002	601.2672729	2	10	1.1.1.1005.6	5.0666	3122.45	1701.83	5.09	0.04	1118.984
9	28.64	28.66	62.00000048	62.00000048	62.00000048	sp|Q9WVJ5|CRBB1_MOUSE	Beta-crystallin B1 OS=Mus musculus OX=10090 GN=Crybb1 PE=1 SV=3			0.46092388	99.00000095	IVFEQENFQGR			cleaved L-I@N-term	-0.00635309	1365.661499	683.838	1365.667725	683.8411255	2	12	1.1.1.986.10	4.828117	688.67	585.9	4.84	0.06	461.7737
9	28.64	28.66	62.00000048	62.00000048	62.00000048	sp|Q9WVJ5|CRBB1_MOUSE	Beta-crystallin B1 OS=Mus musculus OX=10090 GN=Crybb1 PE=1 SV=3			0.127261177	99.00000095	VFEQENFQGR			cleaved I-V@N-term	-0.00382018	1252.579834	627.2972	1252.583618	627.2990723	2	10	1.1.1.915.10	3.923683	387.67	360.68	3.93	0.04	312.7734
9	28.64	28.66	62.00000048	62.00000048	62.00000048	sp|Q9WVJ5|CRBB1_MOUSE	Beta-crystallin B1 OS=Mus musculus OX=10090 GN=Crybb1 PE=1 SV=3			0.023191657	95.63999772	LLEPGDFR			cleaved Y-L@N-term	-0.00218815	945.4898682	473.7522	945.4920044	473.7532654	2	9	1.1.1.1009.3	5.116433	1248.7	1049.57	5.13	0.05	611.5734
9	28.64	28.66	62.00000048	62.00000048	62.00000048	sp|Q9WVJ5|CRBB1_MOUSE	Beta-crystallin B1 OS=Mus musculus OX=10090 GN=Crybb1 PE=1 SV=3			0.015472698	99.00000095	YQYLLEPGDFR			cleaved G-Y@N-term	0.00223105	1399.679443	700.847	1399.677246	700.8458862	2	9	1.1.1.1102.8	6.310333	400.44	358.5	6.32	0.06	314.922
9	28.64	28.66	62.00000048	62.00000048	62.00000048	sp|Q9WVJ5|CRBB1_MOUSE	Beta-crystallin B1 OS=Mus musculus OX=10090 GN=Crybb1 PE=1 SV=3			0.010105437	99.00000095	YLLEPGDFR			cleaved Q-Y@N-term	-0.000270349	1108.555054	555.2848	1108.555298	555.2849121	2	9	1.1.1.1073.3	5.9347	261.19	225.99	5.92	0.04	271.9008
9	28.64	28.66	62.00000048	62.00000048	62.00000048	sp|Q9WVJ5|CRBB1_MOUSE	Beta-crystallin B1 OS=Mus musculus OX=10090 GN=Crybb1 PE=1 SV=3			0.006123085	99.00000095	QYLLEPGDFR	Gln->pyro-Glu@N-term		cleaved Y-Q@N-term	0.00104545	1219.588501	610.8015	1219.58728	610.8009644	2	9	1.1.1.1208.2	7.646234	451.62	321.13	7.67	0.07	162.1168
9	28.64	28.66	62.00000048	62.00000048	62.00000048	sp|Q9WVJ5|CRBB1_MOUSE	Beta-crystallin B1 OS=Mus musculus OX=10090 GN=Crybb1 PE=1 SV=3			0.000434506	96.24999762	QWHQEGCFPVLT	Gln->pyro-Glu@N-term; Carbamidomethyl(C)@7		cleaved T-A@C-term	0.00026877	1483.65564	742.8351	1483.655396	742.835022	2	9	1.1.1.1186.3	7.384917	163.34	144.61	7.41	0.05	134.4732
9	28.64	28.66	62.00000048	62.00000048	62.00000048	sp|Q9WVJ5|CRBB1_MOUSE	Beta-crystallin B1 OS=Mus musculus OX=10090 GN=Crybb1 PE=1 SV=3			0	99.00000095	ASATTAVNPGPDGK				-0.00063817	1284.630249	643.3224	1284.630981	643.3227539	2	18	1.1.1.821.11	2.7251	4646.9	3233.66	2.74	0.04	1874.178
9	28.64	28.66	62.00000048	62.00000048	62.00000048	sp|Q9WVJ5|CRBB1_MOUSE	Beta-crystallin B1 OS=Mus musculus OX=10090 GN=Crybb1 PE=1 SV=3			0	99.00000095	ASATTAVNPGPDGK	Carbamidomethyl@N-term			0.0060341	1341.658447	671.8365	1341.652466	671.8334961	2	11	1.1.1.824.11	2.763767	273.06	197.41	2.75	0.04	156.4781
9	28.64	28.66	62.00000048	62.00000048	62.00000048	sp|Q9WVJ5|CRBB1_MOUSE	Beta-crystallin B1 OS=Mus musculus OX=10090 GN=Crybb1 PE=1 SV=3			0	99.00000095	ASATTAVNPGPDGK	Dehydrated(D)@12			0.00100587	1266.62146	634.318	1266.620483	634.3175049	2	11	1.1.1.828.10	2.813933	216.38	215.03	2.82	0.04	249.8656
9	28.64	28.66	62.00000048	62.00000048	62.00000048	sp|Q9WVJ5|CRBB1_MOUSE	Beta-crystallin B1 OS=Mus musculus OX=10090 GN=Crybb1 PE=1 SV=3			0	99.00000095	ASATTAVNPGPDGK	Carbamidomethyl@N-term			0.0060341	1341.658447	671.8365	1341.652466	671.8334961	2	9	1.1.1.823.11	2.750933	273.06	265.39	2.75	0.04	207.8937
9	28.64	28.66	62.00000048	62.00000048	62.00000048	sp|Q9WVJ5|CRBB1_MOUSE	Beta-crystallin B1 OS=Mus musculus OX=10090 GN=Crybb1 PE=1 SV=3			0	91.25999808	ASATTAVNPGPDGK				-0.000169723	1284.630981	429.2176	1284.630981	429.2176208	3	7	1.1.1.821.3	2.71845	476.26	206.63	2.75	0.04	473.6657
9	28.64	28.66	62.00000048	62.00000048	62.00000048	sp|Q9WVJ5|CRBB1_MOUSE	Beta-crystallin B1 OS=Mus musculus OX=10090 GN=Crybb1 PE=1 SV=3			0	99.00000095	GAPSTGPAPAPGPTPVPASVPR			cleaved R-P@C-term	0.00217456	1980.045044	661.0223	1980.042847	661.0215454	3	23	1.1.1.967.8	4.582967	7156.01	6666.43	4.59	0.05	5900.632
9	28.64	28.66	62.00000048	62.00000048	62.00000048	sp|Q9WVJ5|CRBB1_MOUSE	Beta-crystallin B1 OS=Mus musculus OX=10090 GN=Crybb1 PE=1 SV=3			0	99.00000095	GAPSTGPAPAPGPTPVPASVPR	Carbamidomethyl@N-term		cleaved R-P@C-term	0.00183399	2037.066406	680.0294	2037.064331	680.0287476	3	13	1.1.1.967.10	4.584633	871.86	819.92	4.59	0.05	809.8793
9	28.64	28.66	62.00000048	62.00000048	62.00000048	sp|Q9WVJ5|CRBB1_MOUSE	Beta-crystallin B1 OS=Mus musculus OX=10090 GN=Crybb1 PE=1 SV=3			0	99.00000095	GAPSTGPAPAPGPTPVPASVPRPAAK				0.00190006	2347.266846	783.4295	2347.264893	783.428894	3	29	1.1.1.942.4	4.26615	7296.15	6232.22	4.27	0.04	4102.397
9	28.64	28.66	62.00000048	62.00000048	62.00000048	sp|Q9WVJ5|CRBB1_MOUSE	Beta-crystallin B1 OS=Mus musculus OX=10090 GN=Crybb1 PE=1 SV=3			0	99.00000095	GEMFVLEK				-0.00032967	951.4732666	476.7439	951.4735718	476.7440491	2	11	1.1.1.1027.3	5.345917	2843.72	2823.82	5.35	0.05	1643.083
9	28.64	28.66	62.00000048	62.00000048	62.00000048	sp|Q9WVJ5|CRBB1_MOUSE	Beta-crystallin B1 OS=Mus musculus OX=10090 GN=Crybb1 PE=1 SV=3			0	99.00000095	GEMFVLEK	Oxidation(M)@3			0.00148766	967.4698486	484.7422	967.4684448	484.7415161	2	12	1.1.1.957.4	4.454983	9471.35	4539.15	4.49	0.05	1999.056
9	28.64	28.66	62.00000048	62.00000048	62.00000048	sp|Q9WVJ5|CRBB1_MOUSE	Beta-crystallin B1 OS=Mus musculus OX=10090 GN=Crybb1 PE=1 SV=3			0	99.00000095	GEMFVLEK	Oxidation(M)@3			0.00148766	967.4698486	484.7422	967.4684448	484.7415161	2	13	1.1.1.958.2	4.464483	9471.35	7094.58	4.49	0.05	4099.345
9	28.64	28.66	62.00000048	62.00000048	62.00000048	sp|Q9WVJ5|CRBB1_MOUSE	Beta-crystallin B1 OS=Mus musculus OX=10090 GN=Crybb1 PE=1 SV=3			0	99.00000095	GEMFVLEK	Carbamidomethyl@N-term; Oxidation(M)@3			-0.0106123	1024.479248	513.2469	1024.48999	513.2522583	2	11	1.1.1.960.2	4.48915	846.3	809.51	4.5	0.04	641.2339
9	28.64	28.66	62.00000048	62.00000048	62.00000048	sp|Q9WVJ5|CRBB1_MOUSE	Beta-crystallin B1 OS=Mus musculus OX=10090 GN=Crybb1 PE=1 SV=3			0	98.72000217	GEMFVLEK	Dioxidation(M)@3	Dioxidation(M)@111		-0.00334614	983.460083	492.7373	983.4633789	492.7389832	2	9	1.1.1.975.4	4.682133	687.97	551.07	4.69	0.04	498.3991
9	28.64	28.66	62.00000048	62.00000048	62.00000048	sp|Q9WVJ5|CRBB1_MOUSE	Beta-crystallin B1 OS=Mus musculus OX=10090 GN=Crybb1 PE=1 SV=3			0	99.00000095	GYQYLLEPGDFR				0.00160549	1456.700317	729.3574	1456.69873	729.3566284	2	13	1.1.1.1107.7	6.3735	13084.78	1246.82	6.43	0.05	387.2736
9	28.64	28.66	62.00000048	62.00000048	62.00000048	sp|Q9WVJ5|CRBB1_MOUSE	Beta-crystallin B1 OS=Mus musculus OX=10090 GN=Crybb1 PE=1 SV=3			0	99.00000095	GYQYLLEPGDFR	Carbamidomethyl@N-term			0.00111396	1513.721313	757.8679	1513.720093	757.8673706	2	14	1.1.1.1112.8	6.437833	1372.59	1105.11	6.46	0.06	648.7936
9	28.64	28.66	62.00000048	62.00000048	62.00000048	sp|Q9WVJ5|CRBB1_MOUSE	Beta-crystallin B1 OS=Mus musculus OX=10090 GN=Crybb1 PE=1 SV=3			0	99.00000095	GYQYLLEPGDFR	Carbamidomethyl@N-term			0.00111396	1513.721313	757.8679	1513.720093	757.8673706	2	12	1.1.1.1110.9	6.4135	1372.59	347.39	6.46	0.06	211.0415
9	28.64	28.66	62.00000048	62.00000048	62.00000048	sp|Q9WVJ5|CRBB1_MOUSE	Beta-crystallin B1 OS=Mus musculus OX=10090 GN=Crybb1 PE=1 SV=3			0	99.00000095	GYQYLLEPGDFR	Methyl(E)@7	Methyl(E)@207		0.000350706	1470.714722	736.3646	1470.714355	736.3644409	2	10	1.1.1.1141.10	6.812967	335.91	252.56	6.83	0.06	209.9922
9	28.64	28.66	62.00000048	62.00000048	62.00000048	sp|Q9WVJ5|CRBB1_MOUSE	Beta-crystallin B1 OS=Mus musculus OX=10090 GN=Crybb1 PE=1 SV=3			0	99.00000095	GYQYLLEPGDFR	Methyl(E)@7	Methyl(E)@207		0.000350706	1470.714722	736.3646	1470.714355	736.3644409	2	9	1.1.1.1142.9	6.8248	335.91	315.56	6.83	0.06	240.4219
9	28.64	28.66	62.00000048	62.00000048	62.00000048	sp|Q9WVJ5|CRBB1_MOUSE	Beta-crystallin B1 OS=Mus musculus OX=10090 GN=Crybb1 PE=1 SV=3			0	80.37999868	GYQYLLEPGDFR				0.00160549	1456.700317	729.3574	1456.69873	729.3566284	2	7	1.1.1.1120.8	6.54015	13084.78	270.87	6.43	0.05	323.3164
9	28.64	28.66	62.00000048	62.00000048	62.00000048	sp|Q9WVJ5|CRBB1_MOUSE	Beta-crystallin B1 OS=Mus musculus OX=10090 GN=Crybb1 PE=1 SV=3			0	99.00000095	HWNEWGAFQPQMQAVR	Oxidation(M)@12			-0.002669	1999.908325	667.6434	1999.911133	667.6443481	3	13	1.1.1.1020.6	5.259083	2244.02	1188.44	5.29	0.05	900.5799
9	28.64	28.66	62.00000048	62.00000048	62.00000048	sp|Q9WVJ5|CRBB1_MOUSE	Beta-crystallin B1 OS=Mus musculus OX=10090 GN=Crybb1 PE=1 SV=3			0	99.00000095	HWNEWGAFQPQMQAVR	Oxidation(M)@12			-0.002669	1999.908325	667.6434	1999.911133	667.6443481	3	11	1.1.1.1024.9	5.312583	2244.02	1437.47	5.29	0.05	1042.984
9	28.64	28.66	62.00000048	62.00000048	62.00000048	sp|Q9WVJ5|CRBB1_MOUSE	Beta-crystallin B1 OS=Mus musculus OX=10090 GN=Crybb1 PE=1 SV=3			0	97.42000103	HWNEWGAFQPQMQAVR				-0.00946185	1983.906616	662.3095	1983.91626	662.3126831	3	8	1.1.1.1065.7	5.8357	251.83	217.19	5.84	0.06	383.1263
9	28.64	28.66	62.00000048	62.00000048	62.00000048	sp|Q9WVJ5|CRBB1_MOUSE	Beta-crystallin B1 OS=Mus musculus OX=10090 GN=Crybb1 PE=1 SV=3			0	99.00000095	ICLFEGANFK	Carbamidomethyl(C)@2			0.000192425	1197.585449	599.8	1197.585205	599.7998657	2	10	1.1.1.1088.6	6.129183	2579.18	1812.72	6.15	0.05	1006.309
9	28.64	28.66	62.00000048	62.00000048	62.00000048	sp|Q9WVJ5|CRBB1_MOUSE	Beta-crystallin B1 OS=Mus musculus OX=10090 GN=Crybb1 PE=1 SV=3			0	95.31000257	ICLFEGANFK	Carbamidomethyl(C)@2; Deamidated(N)@8			-0.0024931	1198.56665	600.2906	1198.569214	600.2918701	2	8	1.1.1.1101.4	6.294	366.99	347.83	6.3	0.09	306.4777
9	28.64	28.66	62.00000048	62.00000048	62.00000048	sp|Q9WVJ5|CRBB1_MOUSE	Beta-crystallin B1 OS=Mus musculus OX=10090 GN=Crybb1 PE=1 SV=3			0	91.72000289	ICLFEGANFK	Carbamidomethyl(C)@2; Deamidated(N)@8			-0.0024931	1198.56665	600.2906	1198.569214	600.2918701	2	7	1.1.1.1102.6	6.308667	366.99	362.97	6.3	0.09	291.8375
9	28.64	28.66	62.00000048	62.00000048	62.00000048	sp|Q9WVJ5|CRBB1_MOUSE	Beta-crystallin B1 OS=Mus musculus OX=10090 GN=Crybb1 PE=1 SV=3			0	99.00000095	IVFEQENFQGR			cleaved L-I@N-term	-0.00635309	1365.661499	683.838	1365.667725	683.8411255	2	10	1.1.1.985.10	4.815117	688.67	414.86	4.84	0.06	334.8586
9	28.64	28.66	62.00000048	62.00000048	62.00000048	sp|Q9WVJ5|CRBB1_MOUSE	Beta-crystallin B1 OS=Mus musculus OX=10090 GN=Crybb1 PE=1 SV=3			0	99.00000095	LIVFEQENFQGR				-0.00150984	1478.750244	740.3824	1478.751831	740.3831787	2	14	1.1.1.1059.10	5.761883	15267.65	3268.6	5.8	0.05	700.8588
9	28.64	28.66	62.00000048	62.00000048	62.00000048	sp|Q9WVJ5|CRBB1_MOUSE	Beta-crystallin B1 OS=Mus musculus OX=10090 GN=Crybb1 PE=1 SV=3			0	99.00000095	LIVFEQENFQGR	Carbamidomethyl@N-term			-0.00187486	1535.77124	768.8929	1535.773193	768.8939209	2	17	1.1.1.1069.8	5.887866	799.44	775.12	5.89	0.04	589.5881
9	28.64	28.66	62.00000048	62.00000048	62.00000048	sp|Q9WVJ5|CRBB1_MOUSE	Beta-crystallin B1 OS=Mus musculus OX=10090 GN=Crybb1 PE=1 SV=3			0	99.00000095	LIVFEQENFQGR	Deamidated(N)@8			0.00337422	1479.739014	740.8768	1479.73584	740.8751831	2	15	1.1.1.1073.8	5.938867	1488.03	1334.23	5.96	0.06	782.459
9	28.64	28.66	62.00000048	62.00000048	62.00000048	sp|Q9WVJ5|CRBB1_MOUSE	Beta-crystallin B1 OS=Mus musculus OX=10090 GN=Crybb1 PE=1 SV=3			0	98.17000031	LIVFEQENFQGR				-0.00150984	1478.750244	740.3824	1478.751831	740.3831787	2	11	1.1.1.1063.7	5.810383	15267.65	14161.59	5.8	0.05	2064.95
9	28.64	28.66	62.00000048	62.00000048	62.00000048	sp|Q9WVJ5|CRBB1_MOUSE	Beta-crystallin B1 OS=Mus musculus OX=10090 GN=Crybb1 PE=1 SV=3			0	97.42000103	LIVFEQENFQGR	Carbamidomethyl@N-term			-0.00187486	1535.77124	768.8929	1535.773193	768.8939209	2	8	1.1.1.1068.8	5.8752	799.44	636.73	5.89	0.04	457.3766
9	28.64	28.66	62.00000048	62.00000048	62.00000048	sp|Q9WVJ5|CRBB1_MOUSE	Beta-crystallin B1 OS=Mus musculus OX=10090 GN=Crybb1 PE=1 SV=3			0	95.63999772	LIVFEQENFQGR				-0.00150984	1478.750244	740.3824	1478.751831	740.3831787	2	11	1.1.1.1062.6	5.79705	15267.65	14585.07	5.8	0.05	2131.106
9	28.64	28.66	62.00000048	62.00000048	62.00000048	sp|Q9WVJ5|CRBB1_MOUSE	Beta-crystallin B1 OS=Mus musculus OX=10090 GN=Crybb1 PE=1 SV=3			0	86.7200017	LIVFEQENFQGR				-0.00150984	1478.750244	740.3824	1478.751831	740.3831787	2	6	1.1.1.1058.9	5.74855	15267.65	681.27	5.8	0.05	265.605
9	28.64	28.66	62.00000048	62.00000048	62.00000048	sp|Q9WVJ5|CRBB1_MOUSE	Beta-crystallin B1 OS=Mus musculus OX=10090 GN=Crybb1 PE=1 SV=3			0	91.10000134	MDSQEHK	Oxidation(M)@1			-0.00305112	889.3568726	445.6857	889.3599854	445.6872559	2	7	1.1.1.300.2	0.9599	640.15	501.16	0.98	0.03	249.5955
9	28.64	28.66	62.00000048	62.00000048	62.00000048	sp|Q9WVJ5|CRBB1_MOUSE	Beta-crystallin B1 OS=Mus musculus OX=10090 GN=Crybb1 PE=1 SV=3			0	93.69000196	QWHQEGCFPVLT	Gln->pyro-Glu@N-term; Carbamidomethyl(C)@7		cleaved T-A@C-term	0.00026877	1483.65564	742.8351	1483.655396	742.835022	2	8	1.1.1.1187.4	7.399583	163.34	160.35	7.41	0.05	147.6144
9	28.64	28.66	62.00000048	62.00000048	62.00000048	sp|Q9WVJ5|CRBB1_MOUSE	Beta-crystallin B1 OS=Mus musculus OX=10090 GN=Crybb1 PE=1 SV=3			0	98.6199975	QWHQEGCFPVLTAEPPK	Deamidated(Q)@4; Carbamidomethyl(C)@7			0.0131857	2023.959351	675.6604	2023.946167	675.6560059	3	10	1.1.1.1032.10	5.415233	415.88	377.48	5.41	0.05	555.1611
9	28.64	28.66	62.00000048	62.00000048	62.00000048	sp|Q9WVJ5|CRBB1_MOUSE	Beta-crystallin B1 OS=Mus musculus OX=10090 GN=Crybb1 PE=1 SV=3			0	98.6199975	QWHQEGCFPVLTAEPPK	Deamidated(Q)@1; Carbamidomethyl(C)@7			0.0131857	2023.959351	675.6604	2023.946167	675.6560059	3	10	1.1.1.1032.10	5.415233	415.88	377.48	5.41	0.05	555.1611
9	28.64	28.66	62.00000048	62.00000048	62.00000048	sp|Q9WVJ5|CRBB1_MOUSE	Beta-crystallin B1 OS=Mus musculus OX=10090 GN=Crybb1 PE=1 SV=3			0	99.00000095	QYLLEPGDFR	Gln->pyro-Glu@N-term		cleaved Y-Q@N-term	0.00104545	1219.588501	610.8015	1219.58728	610.8009644	2	9	1.1.1.1209.4	7.6579	451.62	412.12	7.67	0.07	219.6662
9	28.64	28.66	62.00000048	62.00000048	62.00000048	sp|Q9WVJ5|CRBB1_MOUSE	Beta-crystallin B1 OS=Mus musculus OX=10090 GN=Crybb1 PE=1 SV=3			0	99.00000095	RVEFSGECLNLGDR	Carbamidomethyl(C)@8		missed R-V@1	6.20E-05	1650.778442	551.2668	1650.778442	551.2667236	3	10	1.1.1.977.4	4.707783	2845.38	957.7	4.74	0.05	601.2302
9	28.64	28.66	62.00000048	62.00000048	62.00000048	sp|Q9WVJ5|CRBB1_MOUSE	Beta-crystallin B1 OS=Mus musculus OX=10090 GN=Crybb1 PE=1 SV=3			0	93.69000196	RVEFSGECLNLGDR	Methyl(E)@7; Carbamidomethyl(C)@8	Methyl(E)@77	missed R-V@1	0.000676785	1664.794556	555.9388	1664.794067	555.9385986	3	9	1.1.1.983.9	4.78845	301.55	284.69	4.79	0.03	338.9848
9	28.64	28.66	62.00000048	62.00000048	62.00000048	sp|Q9WVJ5|CRBB1_MOUSE	Beta-crystallin B1 OS=Mus musculus OX=10090 GN=Crybb1 PE=1 SV=3			0	99.00000095	VFEQENFQGR			cleaved I-V@N-term	-0.00382018	1252.579834	627.2972	1252.583618	627.2990723	2	10	1.1.1.916.11	3.937017	387.67	337.1	3.93	0.04	347.4502
9	28.64	28.66	62.00000048	62.00000048	62.00000048	sp|Q9WVJ5|CRBB1_MOUSE	Beta-crystallin B1 OS=Mus musculus OX=10090 GN=Crybb1 PE=1 SV=3			0	99.00000095	VGDLPPGSYR				0.00114338	1059.536133	530.7753	1059.534912	530.7747192	2	10	1.1.1.904.7	3.780367	4393.83	1531.17	3.86	0.17	782.0592
9	28.64	28.66	62.00000048	62.00000048	62.00000048	sp|Q9WVJ5|CRBB1_MOUSE	Beta-crystallin B1 OS=Mus musculus OX=10090 GN=Crybb1 PE=1 SV=3			0	99.00000095	VGDLPPGSYR				-0.017777599	1059.517334	530.7659	1059.534912	530.7747192	2	9	1.1.1.946.4	4.315484	406.1287	406.1287			364.5192
9	28.64	28.66	62.00000048	62.00000048	62.00000048	sp|Q9WVJ5|CRBB1_MOUSE	Beta-crystallin B1 OS=Mus musculus OX=10090 GN=Crybb1 PE=1 SV=3			0	99.00000095	VGDLPPGSYR				-0.000443544	1059.534424	530.7745	1059.534912	530.7747192	2	9	1.1.1.931.7	4.126	1365.61	1130.82	4.07	0.17	674.6812
9	28.64	28.66	62.00000048	62.00000048	62.00000048	sp|Q9WVJ5|CRBB1_MOUSE	Beta-crystallin B1 OS=Mus musculus OX=10090 GN=Crybb1 PE=1 SV=3			0	99.00000095	VGDLPPGSYR				0.00114338	1059.536133	530.7753	1059.534912	530.7747192	2	10	1.1.1.903.8	3.7687	4393.83	994.13	3.86	0.17	535.7242
9	28.64	28.66	62.00000048	62.00000048	62.00000048	sp|Q9WVJ5|CRBB1_MOUSE	Beta-crystallin B1 OS=Mus musculus OX=10090 GN=Crybb1 PE=1 SV=3			0	99.00000095	VGDLPPGSYR				-0.000443544	1059.534424	530.7745	1059.534912	530.7747192	2	10	1.1.1.930.6	4.112667	1365.61	1263.82	4.07	0.17	687.1728
9	28.64	28.66	62.00000048	62.00000048	62.00000048	sp|Q9WVJ5|CRBB1_MOUSE	Beta-crystallin B1 OS=Mus musculus OX=10090 GN=Crybb1 PE=1 SV=3			0	74.36000109	VGDLPPGSYR	Carbamidomethyl@N-term			0.000427983	1116.556885	559.2857	1116.556396	559.2854614	2	8	1.1.1.910.8	3.85785	295.49	268.46	3.88	0.21	234.0262
9	28.64	28.66	62.00000048	62.00000048	62.00000048	sp|Q9WVJ5|CRBB1_MOUSE	Beta-crystallin B1 OS=Mus musculus OX=10090 GN=Crybb1 PE=1 SV=3			0	66.86999798	VGDLPPGSYR	Carbamidomethyl@N-term			0.000427983	1116.556885	559.2857	1116.556396	559.2854614	2	7	1.1.1.912.8	3.88335	295.49	287.05	3.88	0.21	269.7522
9	28.64	28.66	62.00000048	62.00000048	62.00000048	sp|Q9WVJ5|CRBB1_MOUSE	Beta-crystallin B1 OS=Mus musculus OX=10090 GN=Crybb1 PE=1 SV=3			0	99.00000095	WDTWTSSYR				-0.000218216	1200.519897	601.2672	1200.52002	601.2672729	2	10	1.1.1.1006.8	5.081267	3122.45	2822.79	5.09	0.04	2104.674
9	28.64	28.66	62.00000048	62.00000048	62.00000048	sp|Q9WVJ5|CRBB1_MOUSE	Beta-crystallin B1 OS=Mus musculus OX=10090 GN=Crybb1 PE=1 SV=3			0	98.36000204	YQYLLEPGDFR			cleaved G-Y@N-term	0.00223105	1399.679443	700.847	1399.677246	700.8458862	2	8	1.1.1.1101.7	6.2965	400.44	245.35	6.32	0.06	237.274
10	28.22	28.36	46.74000144	46.74000144	39.77999985	sp|P68372|TBB4B_MOUSE	Tubulin beta-4B chain OS=Mus musculus OX=10090 GN=Tubb4b PE=1 SV=1			2	99.00000095	AVLVDLEPGTMDSVR	Oxidation(M)@11			-0.000764006	1616.807251	809.4109	1616.807983	809.4112549	2	12	1.1.1.1040.11	5.5194	1155.62	1105.71	5.52	0.04	662.8391
10	28.22	28.36	46.74000144	46.74000144	39.77999985	sp|P68372|TBB4B_MOUSE	Tubulin beta-4B chain OS=Mus musculus OX=10090 GN=Tubb4b PE=1 SV=1			2	99.00000095	EIVHLQAGQCGNQIGAK	Carbamidomethyl(C)@10			-0.00374564	1821.911743	608.3112	1821.915527	608.312439	3	12	1.1.1.912.9	3.884183	365.27	337.27	3.9	0.06	348.4496
10	28.22	28.36	46.74000144	46.74000144	39.77999985	sp|P68372|TBB4B_MOUSE	Tubulin beta-4B chain OS=Mus musculus OX=10090 GN=Tubb4b PE=1 SV=1			2	99.00000095	EVDEQMLNVQNK	Oxidation(M)@6			-0.000192307	1461.676636	731.8456	1461.677002	731.8457642	2	13	1.1.1.865.11	3.287567	1531.16	1280.27	3.3	0.05	800.5968
10	28.22	28.36	46.74000144	46.74000144	39.77999985	sp|P68372|TBB4B_MOUSE	Tubulin beta-4B chain OS=Mus musculus OX=10090 GN=Tubb4b PE=1 SV=1			2	99.00000095	FPGQLNADLR				-0.00145802	1129.586426	565.8005	1129.588013	565.8012695	2	11	1.1.1.997.8	4.966434	1030.17	650.42	5.01	0.15	574.5482
10	28.22	28.36	46.74000144	46.74000144	39.77999985	sp|P68372|TBB4B_MOUSE	Tubulin beta-4B chain OS=Mus musculus OX=10090 GN=Tubb4b PE=1 SV=1			2	99.00000095	IMNTFSVVPSPK	Oxidation(M)@2			-0.00219898	1334.688232	668.3514	1334.69043	668.352478	2	13	1.1.1.1004.10	5.057267	1652.29	812.63	5.1	0.06	584.4415
10	28.22	28.36	46.74000144	46.74000144	39.77999985	sp|P68372|TBB4B_MOUSE	Tubulin beta-4B chain OS=Mus musculus OX=10090 GN=Tubb4b PE=1 SV=1			2	99.00000095	INVYYNEATGGK				0.000953857	1327.641846	664.8282	1327.640869	664.8276978	2	12	1.1.1.932.11	4.142334	920.82	735.38	4.16	0.05	444.835
10	28.22	28.36	46.74000144	46.74000144	39.77999985	sp|P68372|TBB4B_MOUSE	Tubulin beta-4B chain OS=Mus musculus OX=10090 GN=Tubb4b PE=1 SV=1			2	99.00000095	IREEYPDR			missed R-E@2	-0.00466123	1076.520508	539.2675	1076.525024	539.2698364	2	10	1.1.1.816.9	2.659283	735.19	623.96	2.68	0.05	545.8174
10	28.22	28.36	46.74000144	46.74000144	39.77999985	sp|P68372|TBB4B_MOUSE	Tubulin beta-4B chain OS=Mus musculus OX=10090 GN=Tubb4b PE=1 SV=1			2	99.00000095	ISEQFTAMFR	Oxidation(M)@8			-0.0016692	1244.584229	623.2994	1244.585938	623.3002319	2	11	1.1.1.1002.9	5.0311	1188.84	798.81	5.05	0.04	587.9292
10	28.22	28.36	46.74000144	46.74000144	39.77999985	sp|P68372|TBB4B_MOUSE	Tubulin beta-4B chain OS=Mus musculus OX=10090 GN=Tubb4b PE=1 SV=1			2	99.00000095	LAVNMVPFPR	Oxidation(M)@5			-0.00139365	1158.620728	580.3176	1158.621948	580.3182373	2	14	1.1.1.1038.5	5.488733	2920.46	1246.14	5.54	0.08	671.833
10	28.22	28.36	46.74000144	46.74000144	39.77999985	sp|P68372|TBB4B_MOUSE	Tubulin beta-4B chain OS=Mus musculus OX=10090 GN=Tubb4b PE=1 SV=1			2	99.00000095	LHFFMPGFAPLTSR	Oxidation(M)@5			0.00134353	1635.824463	546.2821	1635.82312	546.2816772	3	15	1.1.1.1115.5	6.473317	1599.18	1061.17	6.49	0.06	900.2301
10	28.22	28.36	46.74000144	46.74000144	39.77999985	sp|P68372|TBB4B_MOUSE	Tubulin beta-4B chain OS=Mus musculus OX=10090 GN=Tubb4b PE=1 SV=1			2	99.00000095	MSATFIGNSTAIQELFK	Oxidation(M)@1			-0.000140371	1872.929077	937.4718	1872.929199	937.4718628	2	11	1.1.1.1210.5	7.676067	238.6	227.83	7.69	0.06	166.183
10	28.22	28.36	46.74000144	46.74000144	39.77999985	sp|P68372|TBB4B_MOUSE	Tubulin beta-4B chain OS=Mus musculus OX=10090 GN=Tubb4b PE=1 SV=1			2	99.00000095	NSSYFVEWIPNNVK	Deamidated(N)@1			0.00163609	1696.811523	849.413	1696.809692	849.4121094	2	13	1.1.1.1206.6	7.624733	453.09	441.84	7.63	0.08	207.974
10	28.22	28.36	46.74000144	46.74000144	39.77999985	sp|P68372|TBB4B_MOUSE	Tubulin beta-4B chain OS=Mus musculus OX=10090 GN=Tubb4b PE=1 SV=1			2	99.00000095	YLTVAAVFR				0.000488884	1038.586914	520.3007	1038.586182	520.300354	2	10	1.1.1.1122.2	6.561817	596.55	565.84	6.57	0.05	367.2674
10	28.22	28.36	46.74000144	46.74000144	39.77999985	sp|P68372|TBB4B_MOUSE	Tubulin beta-4B chain OS=Mus musculus OX=10090 GN=Tubb4b PE=1 SV=1			0.829738259	99.00000095	SLGGGTGSGMGTLLISK	Oxidation(M)@10		cleaved H-S@N-term	-0.00247781	1550.794922	776.4047	1550.797363	776.4060059	2	14	1.1.1.985.11	4.81595	1201.46	1162.73	4.82	0.05	666.3365
10	28.22	28.36	46.74000144	46.74000144	39.77999985	sp|P68372|TBB4B_MOUSE	Tubulin beta-4B chain OS=Mus musculus OX=10090 GN=Tubb4b PE=1 SV=1			0.643974125	85.92000008	ALTVPELTQQMFDAK	Oxidation(M)@11			-0.00164064	1706.853271	854.4339	1706.85498	854.4347534	2	8	1.1.1.1066.8	5.849534	868.82	818.45	5.85	0.06	1005.21
10	28.22	28.36	46.74000144	46.74000144	39.77999985	sp|P68372|TBB4B_MOUSE	Tubulin beta-4B chain OS=Mus musculus OX=10090 GN=Tubb4b PE=1 SV=1			0.57024771	99.00000095	LHFFMPGFAPL	Oxidation(M)@5		cleaved L-T@C-term	0.000752034	1291.643311	646.8289	1291.642334	646.8284302	2	10	1.1.1.1244.6	8.078533	405.68	342.62	8.09	0.07	204.1743
10	28.22	28.36	46.74000144	46.74000144	39.77999985	sp|P68372|TBB4B_MOUSE	Tubulin beta-4B chain OS=Mus musculus OX=10090 GN=Tubb4b PE=1 SV=1			0.159266785	99.00000095	STAIQELFK			cleaved N-S@N-term	-0.00413601	1035.555908	518.7852	1035.560059	518.7872925	2	8	1.1.1.1086.5	6.102684	327.66	249.32	6.08	0.05	232.0275
10	28.22	28.36	46.74000144	46.74000144	39.77999985	sp|P68372|TBB4B_MOUSE	Tubulin beta-4B chain OS=Mus musculus OX=10090 GN=Tubb4b PE=1 SV=1			0.018181397	98.6199975	GQLNADLR			cleaved P-G@N-term	-0.00054403	885.4662476	443.7404	885.4668579	443.7406921	2	8	1.1.1.880.3	3.471883	650.47	515.56	3.48	0.04	622.0663
10	28.22	28.36	46.74000144	46.74000144	39.77999985	sp|P68372|TBB4B_MOUSE	Tubulin beta-4B chain OS=Mus musculus OX=10090 GN=Tubb4b PE=1 SV=1			0.002613608	94.94000077	VSDTVVEPYNATLSVH			cleaved H-Q@C-term	0.00279332	1729.855103	865.9348	1729.852295	865.9334106	2	8	1.1.1.1020.11	5.26325	449.14	426.34	5.27	0.03	276.098
10	28.22	28.36	46.74000144	46.74000144	39.77999985	sp|P68372|TBB4B_MOUSE	Tubulin beta-4B chain OS=Mus musculus OX=10090 GN=Tubb4b PE=1 SV=1			0	21.69000059	ALTVPELTQQMFDAK	Oxidation(M)@11			-0.00164064	1706.853271	854.4339	1706.85498	854.4347534	2	7	1.1.1.1064.8	5.824033	868.82	450.87	5.85	0.06	1153.061
10	28.22	28.36	46.74000144	46.74000144	39.77999985	sp|P68372|TBB4B_MOUSE	Tubulin beta-4B chain OS=Mus musculus OX=10090 GN=Tubb4b PE=1 SV=1			0	99.00000095	AVLVDLEPGTMDSVR	Oxidation(M)@11			-0.000764006	1616.807251	809.4109	1616.807983	809.4112549	2	13	1.1.1.1039.11	5.5069	1155.62	830.11	5.52	0.04	552.8627
10	28.22	28.36	46.74000144	46.74000144	39.77999985	sp|P68372|TBB4B_MOUSE	Tubulin beta-4B chain OS=Mus musculus OX=10090 GN=Tubb4b PE=1 SV=1			0	99.00000095	EIVHLQAGQCGNQIGAK	Carbamidomethyl(C)@10			-0.00374564	1821.911743	608.3112	1821.915527	608.312439	3	10	1.1.1.911.11	3.87335	365.27	257.61	3.9	0.06	327.5136
10	28.22	28.36	46.74000144	46.74000144	39.77999985	sp|P68372|TBB4B_MOUSE	Tubulin beta-4B chain OS=Mus musculus OX=10090 GN=Tubb4b PE=1 SV=1			0	99.00000095	EVDEQMLNVQNK	Oxidation(M)@6			-0.000192307	1461.676636	731.8456	1461.677002	731.8457642	2	12	1.1.1.866.11	3.2999	1531.16	1501.31	3.3	0.05	999.9134
10	28.22	28.36	46.74000144	46.74000144	39.77999985	sp|P68372|TBB4B_MOUSE	Tubulin beta-4B chain OS=Mus musculus OX=10090 GN=Tubb4b PE=1 SV=1			0	97.11999893	EVDEQMLNVQNK				0.00277261	1445.684814	723.8497	1445.682007	723.8483276	2	8	1.1.1.937.10	4.205	348.61	244.61	4.18	0.04	244.6191
10	28.22	28.36	46.74000144	46.74000144	39.77999985	sp|P68372|TBB4B_MOUSE	Tubulin beta-4B chain OS=Mus musculus OX=10090 GN=Tubb4b PE=1 SV=1			0	99.00000095	FPGQLNADLR				-0.00292287	1129.585083	565.7998	1129.588013	565.8012695	2	9	1.1.1.1010.7	5.132417	945.61	449.4	5.07	0.13	386.2742
10	28.22	28.36	46.74000144	46.74000144	39.77999985	sp|P68372|TBB4B_MOUSE	Tubulin beta-4B chain OS=Mus musculus OX=10090 GN=Tubb4b PE=1 SV=1			0	99.00000095	FPGQLNADLR				-0.00145802	1129.586426	565.8005	1129.588013	565.8012695	2	9	1.1.1.998.6	4.9776	1030.17	841.96	5.01	0.15	710.4976
10	28.22	28.36	46.74000144	46.74000144	39.77999985	sp|P68372|TBB4B_MOUSE	Tubulin beta-4B chain OS=Mus musculus OX=10090 GN=Tubb4b PE=1 SV=1			0	35.31999886	FPGQLNADLR				-0.00292287	1129.585083	565.7998	1129.588013	565.8012695	2	5	1.1.1.1014.8	5.18425	945.61	360.94	5.07	0.13	443.8807
10	28.22	28.36	46.74000144	46.74000144	39.77999985	sp|P68372|TBB4B_MOUSE	Tubulin beta-4B chain OS=Mus musculus OX=10090 GN=Tubb4b PE=1 SV=1			0	99.00000095	IMNTFSVVPSPK	Oxidation(M)@2			-0.00219898	1334.688232	668.3514	1334.69043	668.352478	2	12	1.1.1.1005.9	5.0691	1652.29	1212.11	5.1	0.06	697.632
10	28.22	28.36	46.74000144	46.74000144	39.77999985	sp|P68372|TBB4B_MOUSE	Tubulin beta-4B chain OS=Mus musculus OX=10090 GN=Tubb4b PE=1 SV=1			0	99.00000095	IMNTFSVVPSPK				-0.0152174	1318.680298	660.3474	1318.695557	660.3550415	2	8	1.1.1.1052.6	5.667883	117.7703	117.7703			232.0275
10	28.22	28.36	46.74000144	46.74000144	39.77999985	sp|P68372|TBB4B_MOUSE	Tubulin beta-4B chain OS=Mus musculus OX=10090 GN=Tubb4b PE=1 SV=1			0	99.00000095	INVYYNEATGGK				0.000953857	1327.641846	664.8282	1327.640869	664.8276978	2	12	1.1.1.933.11	4.155	920.82	897.73	4.16	0.05	561.0408
10	28.22	28.36	46.74000144	46.74000144	39.77999985	sp|P68372|TBB4B_MOUSE	Tubulin beta-4B chain OS=Mus musculus OX=10090 GN=Tubb4b PE=1 SV=1			0	92.57000089	IREEYPDR			missed R-E@2	-0.00466123	1076.520508	539.2675	1076.525024	539.2698364	2	7	1.1.1.817.9	2.672283	735.19	723.35	2.68	0.05	475.9142
10	28.22	28.36	46.74000144	46.74000144	39.77999985	sp|P68372|TBB4B_MOUSE	Tubulin beta-4B chain OS=Mus musculus OX=10090 GN=Tubb4b PE=1 SV=1			0	99.00000095	ISEQFTAMFR	Oxidation(M)@8			-0.0016692	1244.584229	623.2994	1244.585938	623.3002319	2	11	1.1.1.1003.9	5.0436	1188.84	1092.75	5.05	0.04	727.3459
10	28.22	28.36	46.74000144	46.74000144	39.77999985	sp|P68372|TBB4B_MOUSE	Tubulin beta-4B chain OS=Mus musculus OX=10090 GN=Tubb4b PE=1 SV=1			0	99.00000095	LAVNMVPFPR	Oxidation(M)@5			-0.00139365	1158.620728	580.3176	1158.621948	580.3182373	2	12	1.1.1.1039.6	5.502733	2920.46	1851.7	5.54	0.08	958.7294
10	28.22	28.36	46.74000144	46.74000144	39.77999985	sp|P68372|TBB4B_MOUSE	Tubulin beta-4B chain OS=Mus musculus OX=10090 GN=Tubb4b PE=1 SV=1			0	95.1300025	LAVNMVPFPR				-0.0042669	1142.622925	572.3187	1142.627075	572.3208008	2	8	1.1.1.1113.4	6.447	535.1	440.59	6.42	0.09	419.8016
10	28.22	28.36	46.74000144	46.74000144	39.77999985	sp|P68372|TBB4B_MOUSE	Tubulin beta-4B chain OS=Mus musculus OX=10090 GN=Tubb4b PE=1 SV=1			0	99.00000095	LHFFMPGFAPL	Oxidation(M)@5		cleaved L-T@C-term	0.000752034	1291.643311	646.8289	1291.642334	646.8284302	2	9	1.1.1.1243.7	8.065534	405.68	249.96	8.09	0.07	137.1215
10	28.22	28.36	46.74000144	46.74000144	39.77999985	sp|P68372|TBB4B_MOUSE	Tubulin beta-4B chain OS=Mus musculus OX=10090 GN=Tubb4b PE=1 SV=1			0	99.00000095	LHFFMPGFAPLTSR	Oxidation(M)@5			0.00134353	1635.824463	546.2821	1635.82312	546.2816772	3	14	1.1.1.1114.5	6.460817	1599.18	637.48	6.49	0.06	482.7097
10	28.22	28.36	46.74000144	46.74000144	39.77999985	sp|P68372|TBB4B_MOUSE	Tubulin beta-4B chain OS=Mus musculus OX=10090 GN=Tubb4b PE=1 SV=1			0	77.82999873	MSATFIGNSTAIQELFK	Oxidation(M)@1			-0.000140371	1872.929077	937.4718	1872.929199	937.4718628	2	6	1.1.1.1209.7	7.6629	238.6	166.3	7.69	0.06	138.3206
10	28.22	28.36	46.74000144	46.74000144	39.77999985	sp|P68372|TBB4B_MOUSE	Tubulin beta-4B chain OS=Mus musculus OX=10090 GN=Tubb4b PE=1 SV=1			0	99.00000095	NSSYFVEWIPNNVK	Deamidated(N)@1; Deamidated(N)@11			0.000905566	1697.794678	849.9046	1697.793701	849.9041138	2	14	1.1.1.1220.4	7.783717	288.58	187.51	7.72	0.11	145.834
10	28.22	28.36	46.74000144	46.74000144	39.77999985	sp|P68372|TBB4B_MOUSE	Tubulin beta-4B chain OS=Mus musculus OX=10090 GN=Tubb4b PE=1 SV=1			0	99.00000095	NSSYFVEWIPNNVK	Deamidated(N)@1			0.00163609	1696.811523	849.413	1696.809692	849.4121094	2	13	1.1.1.1205.4	7.609233	453.09	341.82	7.63	0.08	204.3075
10	28.22	28.36	46.74000144	46.74000144	39.77999985	sp|P68372|TBB4B_MOUSE	Tubulin beta-4B chain OS=Mus musculus OX=10090 GN=Tubb4b PE=1 SV=1			0	98.98999929	NSSYFVEWIPNNVK				0.00273284	1695.828491	848.9215	1695.825684	848.920105	2	8	1.1.1.1139.6	6.7848	192.12	162.09	6.8	0.05	126.7491
10	28.22	28.36	46.74000144	46.74000144	39.77999985	sp|P68372|TBB4B_MOUSE	Tubulin beta-4B chain OS=Mus musculus OX=10090 GN=Tubb4b PE=1 SV=1			0	99.00000095	SLGGGTGSGMGTLLISK	Oxidation(M)@10		cleaved H-S@N-term	-0.00247781	1550.794922	776.4047	1550.797363	776.4060059	2	14	1.1.1.984.11	4.803117	1201.46	918.56	4.82	0.05	484.8083
10	28.22	28.36	46.74000144	46.74000144	39.77999985	sp|P68372|TBB4B_MOUSE	Tubulin beta-4B chain OS=Mus musculus OX=10090 GN=Tubb4b PE=1 SV=1			0	96.5200007	STAIQELFK			cleaved N-S@N-term	-0.00413601	1035.555908	518.7852	1035.560059	518.7872925	2	8	1.1.1.1085.2	6.087183	327.66	318.61	6.08	0.05	260.3086
10	28.22	28.36	46.74000144	46.74000144	39.77999985	sp|P68372|TBB4B_MOUSE	Tubulin beta-4B chain OS=Mus musculus OX=10090 GN=Tubb4b PE=1 SV=1			0	99.00000095	YLTVAAVFR				0.000488884	1038.586914	520.3007	1038.586182	520.300354	2	10	1.1.1.1121.3	6.54865	596.55	416.79	6.57	0.05	347.4665
11	26.56	26.56	43.88000071	43.88000071	37.41999865	sp|P68373|TBA1C_MOUSE; sp|P68369|TBA1A_MOUSE	Tubulin alpha-1C chain OS=Mus musculus OX=10090 GN=Tuba1c PE=1 SV=1; Tubulin alpha-1A chain OS=Mus musculus OX=10090 GN=Tuba1a PE=1 SV=1			2	99.00000095	AVCMLSNTTAIAEAWAR	Carbamidomethyl(C)@3; Oxidation(M)@4			0.00662603	1879.898682	940.9566	1879.89209	940.9533081	2	12	1.1.1.1092.6	6.18485	16.94425	16.94425			133.0242
11	26.56	26.56	43.88000071	43.88000071	37.41999865	sp|P68373|TBA1C_MOUSE; sp|P68369|TBA1A_MOUSE	Tubulin alpha-1C chain OS=Mus musculus OX=10090 GN=Tuba1c PE=1 SV=1; Tubulin alpha-1A chain OS=Mus musculus OX=10090 GN=Tuba1a PE=1 SV=1			2	99.00000095	AVFVDLEPTVIDEVR				0.00904868	1700.907715	851.4611	1700.89856	851.456543	2	13	1.1.1.1158.5	7.02945	81.48114	81.48114			161.3552
11	26.56	26.56	43.88000071	43.88000071	37.41999865	sp|P68373|TBA1C_MOUSE; sp|P68369|TBA1A_MOUSE	Tubulin alpha-1C chain OS=Mus musculus OX=10090 GN=Tuba1c PE=1 SV=1; Tubulin alpha-1A chain OS=Mus musculus OX=10090 GN=Tuba1a PE=1 SV=1			2	99.00000095	DVNAAIATIK				-0.000939468	1014.570068	508.2923	1014.570984	508.2927551	2	14	1.1.1.976.3	4.6943	6071.77	5067.7	4.7	0.04	2649.609
11	26.56	26.56	43.88000071	43.88000071	37.41999865	sp|P68373|TBA1C_MOUSE; sp|P68369|TBA1A_MOUSE	Tubulin alpha-1C chain OS=Mus musculus OX=10090 GN=Tuba1c PE=1 SV=1; Tubulin alpha-1A chain OS=Mus musculus OX=10090 GN=Tuba1a PE=1 SV=1			2	99.00000095	EIIDLVLDR	Glu->pyro-Glu@N-term			-0.00268743	1066.599731	534.3071	1066.602295	534.3084106	2	13	1.1.1.1459.2	9.354934	318.16	235.88	9.36	0.06	220.7149
11	26.56	26.56	43.88000071	43.88000071	37.41999865	sp|P68373|TBA1C_MOUSE; sp|P68369|TBA1A_MOUSE	Tubulin alpha-1C chain OS=Mus musculus OX=10090 GN=Tuba1c PE=1 SV=1; Tubulin alpha-1A chain OS=Mus musculus OX=10090 GN=Tuba1a PE=1 SV=1			2	99.00000095	IHFPLATYAPVISAEK				0.0031974	1755.959229	586.327	1755.955933	586.3259277	3	16	1.1.1.1122.3	6.563483	3534.67	1322.85	6.49	0.1	897.36
11	26.56	26.56	43.88000071	43.88000071	37.41999865	sp|P68373|TBA1C_MOUSE; sp|P68369|TBA1A_MOUSE	Tubulin alpha-1C chain OS=Mus musculus OX=10090 GN=Tuba1c PE=1 SV=1; Tubulin alpha-1A chain OS=Mus musculus OX=10090 GN=Tuba1a PE=1 SV=1			2	99.00000095	NLDIERPTYTNLNR				0.00242511	1717.877075	573.633	1717.874756	573.6322021	3	15	1.1.1.960.5	4.494133	2781.48	2486.46	4.5	0.04	2549.207
11	26.56	26.56	43.88000071	43.88000071	37.41999865	sp|P68373|TBA1C_MOUSE; sp|P68369|TBA1A_MOUSE	Tubulin alpha-1C chain OS=Mus musculus OX=10090 GN=Tuba1c PE=1 SV=1; Tubulin alpha-1A chain OS=Mus musculus OX=10090 GN=Tuba1a PE=1 SV=1			2	99.00000095	QLFHPEQLITGK	Gln->pyro-Glu@N-term			0.00113188	1392.741333	697.3779	1392.740112	697.3773804	2	11	1.1.1.1134.6	6.719467	7743.24	1858.79	6.77	0.06	633.2089
11	26.56	26.56	43.88000071	43.88000071	37.41999865	sp|P68373|TBA1C_MOUSE; sp|P68369|TBA1A_MOUSE	Tubulin alpha-1C chain OS=Mus musculus OX=10090 GN=Tuba1c PE=1 SV=1; Tubulin alpha-1A chain OS=Mus musculus OX=10090 GN=Tuba1a PE=1 SV=1			2	99.00000095	TIGGGDDSFNTFFSETGAGK				0.0080143	2006.893433	1004.454	2006.885742	1004.450134	2	13	1.1.1.1109.10	6.4015	1960.64	1853	6.41	0.06	854.111
11	26.56	26.56	43.88000071	43.88000071	37.41999865	sp|P68373|TBA1C_MOUSE; sp|P68369|TBA1A_MOUSE	Tubulin alpha-1C chain OS=Mus musculus OX=10090 GN=Tuba1c PE=1 SV=1; Tubulin alpha-1A chain OS=Mus musculus OX=10090 GN=Tuba1a PE=1 SV=1			2	99.00000095	TIQFVDWCPTGFK	Carbamidomethyl(C)@8			-0.00302549	1597.756836	799.8857	1597.759888	799.887207	2	15	1.1.1.1165.7	7.120433	446.87	402.61	7.14	0.06	186.8382
11	26.56	26.56	43.88000071	43.88000071	37.41999865	sp|P68373|TBA1C_MOUSE; sp|P68369|TBA1A_MOUSE	Tubulin alpha-1C chain OS=Mus musculus OX=10090 GN=Tuba1c PE=1 SV=1; Tubulin alpha-1A chain OS=Mus musculus OX=10090 GN=Tuba1a PE=1 SV=1			2	99.00000095	VGINYQPPTVVPGGDLAK				0.00277624	1823.980835	912.9977	1823.978149	912.9963379	2	16	1.1.1.1056.10	5.72305	3760.09	3447.13	5.73	0.05	2040.695
11	26.56	26.56	43.88000071	43.88000071	37.41999865	sp|P68373|TBA1C_MOUSE; sp|P68369|TBA1A_MOUSE	Tubulin alpha-1C chain OS=Mus musculus OX=10090 GN=Tuba1c PE=1 SV=1; Tubulin alpha-1A chain OS=Mus musculus OX=10090 GN=Tuba1a PE=1 SV=1			1.657577038	98.94999862	FDLMYAK	Oxidation(M)@4			0.000598223	902.4214478	452.218	902.4207764	452.2176819	2	8	1.1.1.972.4	4.643967	1056.01	932.5	4.65	0.04	714.6044
11	26.56	26.56	43.88000071	43.88000071	37.41999865	sp|P68373|TBA1C_MOUSE; sp|P68369|TBA1A_MOUSE	Tubulin alpha-1C chain OS=Mus musculus OX=10090 GN=Tuba1c PE=1 SV=1; Tubulin alpha-1A chain OS=Mus musculus OX=10090 GN=Tuba1a PE=1 SV=1			1.508638024	99.00000095	EDAANNYAR	Deamidated(N)@5			0.00754113	1023.433228	512.7239	1023.425781	512.7201538	2	10	1.1.1.811.10	2.596283	680.31	633.64	2.6	0.05	419.7518
11	26.56	26.56	43.88000071	43.88000071	37.41999865	sp|P68373|TBA1C_MOUSE; sp|P68369|TBA1A_MOUSE	Tubulin alpha-1C chain OS=Mus musculus OX=10090 GN=Tuba1c PE=1 SV=1; Tubulin alpha-1A chain OS=Mus musculus OX=10090 GN=Tuba1a PE=1 SV=1			1.221848726	96.67999744	LSVDYGKK			missed K-K@7	-0.0013379	908.4954834	455.255	908.4967041	455.2556458	2	8	1.1.1.833.3	2.872267	675.91	601.92	2.88	0.05	595.2843
11	26.56	26.56	43.88000071	43.88000071	37.41999865	sp|P68373|TBA1C_MOUSE; sp|P68369|TBA1A_MOUSE	Tubulin alpha-1C chain OS=Mus musculus OX=10090 GN=Tuba1c PE=1 SV=1; Tubulin alpha-1A chain OS=Mus musculus OX=10090 GN=Tuba1a PE=1 SV=1			0.829738259	94.40000057	EDMAALEK	Oxidation(M)@3			0.00110657	921.4124756	461.7135	921.411377	461.7129517	2	7	1.1.1.819.7	2.696117	1139.33	946.04	2.69	0.04	521.6835
11	26.56	26.56	43.88000071	43.88000071	37.41999865	sp|P68373|TBA1C_MOUSE; sp|P68369|TBA1A_MOUSE	Tubulin alpha-1C chain OS=Mus musculus OX=10090 GN=Tuba1c PE=1 SV=1; Tubulin alpha-1A chain OS=Mus musculus OX=10090 GN=Tuba1a PE=1 SV=1			0.696803987	88.12000155	LDHKFDLMYAK	Oxidation(M)@8		missed K-F@4	0.00394335	1395.689819	466.2372	1395.685669	466.2358398	3	7	1.1.1.920.3	3.98185	772.04	508.3	4	0.05	465.5711
11	26.56	26.56	43.88000071	43.88000071	37.41999865	sp|P68373|TBA1C_MOUSE; sp|P68369|TBA1A_MOUSE	Tubulin alpha-1C chain OS=Mus musculus OX=10090 GN=Tuba1c PE=1 SV=1; Tubulin alpha-1A chain OS=Mus musculus OX=10090 GN=Tuba1a PE=1 SV=1			0.625251651	98.6199975	QLFHPEQLITGKEDAANNYAR	Gln->pyro-Glu@N-term; Deamidated(N)@17		missed K-E@12	0.00617034	2398.161621	800.3945	2398.155273	800.392395	3	10	1.1.1.1089.9	6.144516	22.03526	22.03526			288.6896
11	26.56	26.56	43.88000071	43.88000071	37.41999865	sp|P68373|TBA1C_MOUSE; sp|P68369|TBA1A_MOUSE	Tubulin alpha-1C chain OS=Mus musculus OX=10090 GN=Tuba1c PE=1 SV=1; Tubulin alpha-1A chain OS=Mus musculus OX=10090 GN=Tuba1a PE=1 SV=1			0.01954212	56.61000013	SFGGGTGSGFTSLLMER	Oxidation(M)@15		cleaved H-S@N-term	0.00201956	1718.795532	860.405	1718.793335	860.4039917	2	6	1.1.1.1109.8	6.399833	14.63004	14.63004			175.3654
11	26.56	26.56	43.88000071	43.88000071	37.41999865	sp|P68373|TBA1C_MOUSE; sp|P68369|TBA1A_MOUSE	Tubulin alpha-1C chain OS=Mus musculus OX=10090 GN=Tuba1c PE=1 SV=1; Tubulin alpha-1A chain OS=Mus musculus OX=10090 GN=Tuba1a PE=1 SV=1			0	94.13999915	AVCMLSNTTAIAEAWAR	Carbamidomethyl(C)@3; Oxidation(M)@4			0.00662603	1879.898682	940.9566	1879.89209	940.9533081	2	6	1.1.1.1091.9	6.170183	17.32299	17.32299			129.1964
11	26.56	26.56	43.88000071	43.88000071	37.41999865	sp|P68373|TBA1C_MOUSE; sp|P68369|TBA1A_MOUSE	Tubulin alpha-1C chain OS=Mus musculus OX=10090 GN=Tuba1c PE=1 SV=1; Tubulin alpha-1A chain OS=Mus musculus OX=10090 GN=Tuba1a PE=1 SV=1			0	99.00000095	AVFVDLEPTVIDEVR				0.00233475	1700.900879	851.4577	1700.89856	851.456543	2	20	1.1.1.1186.4	7.387417	3238.63	1289.06	7.43	0.06	518.4971
11	26.56	26.56	43.88000071	43.88000071	37.41999865	sp|P68373|TBA1C_MOUSE; sp|P68369|TBA1A_MOUSE	Tubulin alpha-1C chain OS=Mus musculus OX=10090 GN=Tuba1c PE=1 SV=1; Tubulin alpha-1A chain OS=Mus musculus OX=10090 GN=Tuba1a PE=1 SV=1			0	99.00000095	AVFVDLEPTVIDEVR				0.00233475	1700.900879	851.4577	1700.89856	851.456543	2	19	1.1.1.1187.5	7.40125	3238.63	2259.29	7.43	0.06	1045.663
11	26.56	26.56	43.88000071	43.88000071	37.41999865	sp|P68373|TBA1C_MOUSE; sp|P68369|TBA1A_MOUSE	Tubulin alpha-1C chain OS=Mus musculus OX=10090 GN=Tuba1c PE=1 SV=1; Tubulin alpha-1A chain OS=Mus musculus OX=10090 GN=Tuba1a PE=1 SV=1			0	99.00000095	AVFVDLEPTVIDEVR	Carbamidomethyl@N-term			-0.00104216	1757.918823	879.9667	1757.919922	879.9672852	2	11	1.1.1.1191.4	7.453417	126.49	104.81	7.43	0.04	91.47039
11	26.56	26.56	43.88000071	43.88000071	37.41999865	sp|P68373|TBA1C_MOUSE; sp|P68369|TBA1A_MOUSE	Tubulin alpha-1C chain OS=Mus musculus OX=10090 GN=Tuba1c PE=1 SV=1; Tubulin alpha-1A chain OS=Mus musculus OX=10090 GN=Tuba1a PE=1 SV=1			0	99.00000095	DVNAAIATIK				-0.000939468	1014.570068	508.2923	1014.570984	508.2927551	2	12	1.1.1.975.6	4.6838	6071.77	3510.91	4.7	0.04	1489.885
11	26.56	26.56	43.88000071	43.88000071	37.41999865	sp|P68373|TBA1C_MOUSE; sp|P68369|TBA1A_MOUSE	Tubulin alpha-1C chain OS=Mus musculus OX=10090 GN=Tuba1c PE=1 SV=1; Tubulin alpha-1A chain OS=Mus musculus OX=10090 GN=Tuba1a PE=1 SV=1			0	99.00000095	DVNAAIATIK	Deamidated(N)@3			-0.00435842	1015.550659	508.7826	1015.554993	508.7847595	2	8	1.1.1.992.6	4.901283	366.34	317.12	4.89	0.04	253.0134
11	26.56	26.56	43.88000071	43.88000071	37.41999865	sp|P68373|TBA1C_MOUSE; sp|P68369|TBA1A_MOUSE	Tubulin alpha-1C chain OS=Mus musculus OX=10090 GN=Tuba1c PE=1 SV=1; Tubulin alpha-1A chain OS=Mus musculus OX=10090 GN=Tuba1a PE=1 SV=1			0	98.50999713	DVNAAIATIK	Deamidated(N)@3			-0.00435842	1015.550659	508.7826	1015.554993	508.7847595	2	8	1.1.1.991.5	4.88745	366.34	350.99	4.89	0.04	316.9207
11	26.56	26.56	43.88000071	43.88000071	37.41999865	sp|P68373|TBA1C_MOUSE; sp|P68369|TBA1A_MOUSE	Tubulin alpha-1C chain OS=Mus musculus OX=10090 GN=Tuba1c PE=1 SV=1; Tubulin alpha-1A chain OS=Mus musculus OX=10090 GN=Tuba1a PE=1 SV=1			0	97.90999889	DVNAAIATIK	Deamidated(N)@3			0.0018672	1015.556885	508.7857	1015.554993	508.7847595	2	8	1.1.1.962.6	4.516967	666.93	665.35	4.52	0.04	500.4977
11	26.56	26.56	43.88000071	43.88000071	37.41999865	sp|P68373|TBA1C_MOUSE; sp|P68369|TBA1A_MOUSE	Tubulin alpha-1C chain OS=Mus musculus OX=10090 GN=Tuba1c PE=1 SV=1; Tubulin alpha-1A chain OS=Mus musculus OX=10090 GN=Tuba1a PE=1 SV=1			0	99.00000095	EDAANNYAR	Deamidated(N)@6			0.00754113	1023.433228	512.7239	1023.425781	512.7201538	2	10	1.1.1.811.10	2.596283	680.31	633.64	2.6	0.05	419.7518
11	26.56	26.56	43.88000071	43.88000071	37.41999865	sp|P68373|TBA1C_MOUSE; sp|P68369|TBA1A_MOUSE	Tubulin alpha-1C chain OS=Mus musculus OX=10090 GN=Tuba1c PE=1 SV=1; Tubulin alpha-1A chain OS=Mus musculus OX=10090 GN=Tuba1a PE=1 SV=1			0	99.00000095	EDAANNYAR				-2.64E-05	1022.44165	512.2281	1022.441711	512.2281494	2	8	1.1.1.813.7	2.61945	787.32	764.6	2.61	0.04	561.7068
11	26.56	26.56	43.88000071	43.88000071	37.41999865	sp|P68373|TBA1C_MOUSE; sp|P68369|TBA1A_MOUSE	Tubulin alpha-1C chain OS=Mus musculus OX=10090 GN=Tuba1c PE=1 SV=1; Tubulin alpha-1A chain OS=Mus musculus OX=10090 GN=Tuba1a PE=1 SV=1			0	89.01000023	EDMAALEK				0.000942452	905.4174805	453.716	905.4164429	453.7154846	2	6	1.1.1.886.4	3.548883	316.15	299.16	3.56	0.05	334.6973
11	26.56	26.56	43.88000071	43.88000071	37.41999865	sp|P68373|TBA1C_MOUSE; sp|P68369|TBA1A_MOUSE	Tubulin alpha-1C chain OS=Mus musculus OX=10090 GN=Tuba1c PE=1 SV=1; Tubulin alpha-1A chain OS=Mus musculus OX=10090 GN=Tuba1a PE=1 SV=1			0	78.49000096	EDMAALEK	Oxidation(M)@3			0.00110657	921.4124756	461.7135	921.411377	461.7129517	2	6	1.1.1.818.6	2.68245	1139.33	1081.83	2.69	0.04	685.9736
11	26.56	26.56	43.88000071	43.88000071	37.41999865	sp|P68373|TBA1C_MOUSE; sp|P68369|TBA1A_MOUSE	Tubulin alpha-1C chain OS=Mus musculus OX=10090 GN=Tuba1c PE=1 SV=1; Tubulin alpha-1A chain OS=Mus musculus OX=10090 GN=Tuba1a PE=1 SV=1			0	99.00000095	EIIDLVLDR	Glu->pyro-Glu@N-term			-0.00268743	1066.599731	534.3071	1066.602295	534.3084106	2	11	1.1.1.1457.2	9.3391	318.16	158.39	9.36	0.06	177.4938
11	26.56	26.56	43.88000071	43.88000071	37.41999865	sp|P68373|TBA1C_MOUSE; sp|P68369|TBA1A_MOUSE	Tubulin alpha-1C chain OS=Mus musculus OX=10090 GN=Tuba1c PE=1 SV=1; Tubulin alpha-1A chain OS=Mus musculus OX=10090 GN=Tuba1a PE=1 SV=1			0	99.00000095	EIIDLVLDR				0.000410963	1084.613281	543.3139	1084.612793	543.3136597	2	14	1.1.1.1145.3	6.858634	5057.91	4993.87	6.87	0.05	2779.971
11	26.56	26.56	43.88000071	43.88000071	37.41999865	sp|P68373|TBA1C_MOUSE; sp|P68369|TBA1A_MOUSE	Tubulin alpha-1C chain OS=Mus musculus OX=10090 GN=Tuba1c PE=1 SV=1; Tubulin alpha-1A chain OS=Mus musculus OX=10090 GN=Tuba1a PE=1 SV=1			0	69.73999739	EIIDLVLDR	Carbamidomethyl@N-term			-5.23E-05	1141.634277	571.8244	1141.634277	571.8244019	2	6	1.1.1.1169.3	7.166433	138.21	128.73	7.16	0.05	115.6184
11	26.56	26.56	43.88000071	43.88000071	37.41999865	sp|P68373|TBA1C_MOUSE; sp|P68369|TBA1A_MOUSE	Tubulin alpha-1C chain OS=Mus musculus OX=10090 GN=Tuba1c PE=1 SV=1; Tubulin alpha-1A chain OS=Mus musculus OX=10090 GN=Tuba1a PE=1 SV=1			0	95.63999772	FDLMYAK	Oxidation(M)@4			0.000598223	902.4214478	452.218	902.4207764	452.2176819	2	7	1.1.1.971.4	4.630967	1056.01	574.37	4.65	0.04	467.0202
11	26.56	26.56	43.88000071	43.88000071	37.41999865	sp|P68373|TBA1C_MOUSE; sp|P68369|TBA1A_MOUSE	Tubulin alpha-1C chain OS=Mus musculus OX=10090 GN=Tuba1c PE=1 SV=1; Tubulin alpha-1A chain OS=Mus musculus OX=10090 GN=Tuba1a PE=1 SV=1			0	99.00000095	IHFPLATYAPVISAEK				0.0031974	1755.959229	586.327	1755.955933	586.3259277	3	13	1.1.1.1108.4	6.384	3534.67	419.53	6.49	0.1	422.9497
11	26.56	26.56	43.88000071	43.88000071	37.41999865	sp|P68373|TBA1C_MOUSE; sp|P68369|TBA1A_MOUSE	Tubulin alpha-1C chain OS=Mus musculus OX=10090 GN=Tuba1c PE=1 SV=1; Tubulin alpha-1A chain OS=Mus musculus OX=10090 GN=Tuba1a PE=1 SV=1			0	97.65999913	IHFPLATYAPVISAEK				0.0031974	1755.959229	586.327	1755.955933	586.3259277	3	9	1.1.1.1109.5	6.397333	3534.67	596.5	6.49	0.1	546.9167
11	26.56	26.56	43.88000071	43.88000071	37.41999865	sp|P68373|TBA1C_MOUSE; sp|P68369|TBA1A_MOUSE	Tubulin alpha-1C chain OS=Mus musculus OX=10090 GN=Tuba1c PE=1 SV=1; Tubulin alpha-1A chain OS=Mus musculus OX=10090 GN=Tuba1a PE=1 SV=1			0	76.46999955	LDHKFDLMYAK	Oxidation(M)@8		missed K-F@4	0.00394335	1395.689819	466.2372	1395.685669	466.2358398	3	7	1.1.1.921.2	3.994017	772.04	718.28	4	0.05	637.4561
11	26.56	26.56	43.88000071	43.88000071	37.41999865	sp|P68373|TBA1C_MOUSE; sp|P68369|TBA1A_MOUSE	Tubulin alpha-1C chain OS=Mus musculus OX=10090 GN=Tuba1c PE=1 SV=1; Tubulin alpha-1A chain OS=Mus musculus OX=10090 GN=Tuba1a PE=1 SV=1			0	88.22000027	LSVDYGKK			missed K-K@7	-0.0013379	908.4954834	455.255	908.4967041	455.2556458	2	6	1.1.1.834.5	2.886433	675.91	621.81	2.88	0.05	605.2775
11	26.56	26.56	43.88000071	43.88000071	37.41999865	sp|P68373|TBA1C_MOUSE; sp|P68369|TBA1A_MOUSE	Tubulin alpha-1C chain OS=Mus musculus OX=10090 GN=Tuba1c PE=1 SV=1; Tubulin alpha-1A chain OS=Mus musculus OX=10090 GN=Tuba1a PE=1 SV=1			0	99.00000095	NLDIERPTYTNLNR				-0.007207	1717.867432	859.941	1717.874756	859.9446411	2	10	1.1.1.959.4	4.4828	402.3207	402.3207			341.403
11	26.56	26.56	43.88000071	43.88000071	37.41999865	sp|P68373|TBA1C_MOUSE; sp|P68369|TBA1A_MOUSE	Tubulin alpha-1C chain OS=Mus musculus OX=10090 GN=Tuba1c PE=1 SV=1; Tubulin alpha-1A chain OS=Mus musculus OX=10090 GN=Tuba1a PE=1 SV=1			0	94.13999915	NLDIERPTYTNLNR	Deamidated(N)@1			0.00187557	1718.860596	573.9608	1718.858765	573.9602051	3	8	1.1.1.986.7	4.825617	555.28	519.5	4.82	0.05	591.5368
11	26.56	26.56	43.88000071	43.88000071	37.41999865	sp|P68373|TBA1C_MOUSE; sp|P68369|TBA1A_MOUSE	Tubulin alpha-1C chain OS=Mus musculus OX=10090 GN=Tuba1c PE=1 SV=1; Tubulin alpha-1A chain OS=Mus musculus OX=10090 GN=Tuba1a PE=1 SV=1			0	70.52999735	NLDIERPTYTNLNR	Deamidated(N)@11			0.00260799	1718.86145	573.9611	1718.858765	573.9602051	3	9	1.1.1.971.8	4.6343	466.91	412.22	4.64	0.04	410.3581
11	26.56	26.56	43.88000071	43.88000071	37.41999865	sp|P68373|TBA1C_MOUSE; sp|P68369|TBA1A_MOUSE	Tubulin alpha-1C chain OS=Mus musculus OX=10090 GN=Tuba1c PE=1 SV=1; Tubulin alpha-1A chain OS=Mus musculus OX=10090 GN=Tuba1a PE=1 SV=1			0	34.59999859	NLDIERPTYTNLNR	Deamidated(N)@11			0.00260799	1718.86145	573.9611	1718.858765	573.9602051	3	7	1.1.1.973.8	4.6598	466.91	388.72	4.64	0.04	500.4478
11	26.56	26.56	43.88000071	43.88000071	37.41999865	sp|P68373|TBA1C_MOUSE; sp|P68369|TBA1A_MOUSE	Tubulin alpha-1C chain OS=Mus musculus OX=10090 GN=Tuba1c PE=1 SV=1; Tubulin alpha-1A chain OS=Mus musculus OX=10090 GN=Tuba1a PE=1 SV=1			0	97.90999889	QLFHPEQLITGK	Gln->pyro-Glu@N-term			-0.00019682	1392.739868	465.2539	1392.740112	465.2539978	3	8	1.1.1.1138.2	6.767633	217.47	213.17	6.77	0.04	273.9994
11	26.56	26.56	43.88000071	43.88000071	37.41999865	sp|P68373|TBA1C_MOUSE; sp|P68369|TBA1A_MOUSE	Tubulin alpha-1C chain OS=Mus musculus OX=10090 GN=Tuba1c PE=1 SV=1; Tubulin alpha-1A chain OS=Mus musculus OX=10090 GN=Tuba1a PE=1 SV=1			0	91.25999808	QLFHPEQLITGK	Gln->pyro-Glu@N-term			0.00113188	1392.741333	697.3779	1392.740112	697.3773804	2	7	1.1.1.1133.7	6.707467	7743.24	723.95	6.77	0.06	322.0172
11	26.56	26.56	43.88000071	43.88000071	37.41999865	sp|P68373|TBA1C_MOUSE; sp|P68369|TBA1A_MOUSE	Tubulin alpha-1C chain OS=Mus musculus OX=10090 GN=Tuba1c PE=1 SV=1; Tubulin alpha-1A chain OS=Mus musculus OX=10090 GN=Tuba1a PE=1 SV=1			0	68.5199976	QLFHPEQLITGKEDAANNYAR	Gln->pyro-Glu@N-term; Deamidated(N)@18		missed K-E@12	-0.00371744	2398.151855	800.3912	2398.155273	800.392395	3	7	1.1.1.1088.10	6.132517	17.92118	17.92118			276.098
11	26.56	26.56	43.88000071	43.88000071	37.41999865	sp|P68373|TBA1C_MOUSE; sp|P68369|TBA1A_MOUSE	Tubulin alpha-1C chain OS=Mus musculus OX=10090 GN=Tuba1c PE=1 SV=1; Tubulin alpha-1A chain OS=Mus musculus OX=10090 GN=Tuba1a PE=1 SV=1			0	68.5199976	QLFHPEQLITGKEDAANNYAR	Gln->pyro-Glu@N-term; Deamidated(N)@17		missed K-E@12	-0.00371744	2398.151855	800.3912	2398.155273	800.392395	3	7	1.1.1.1088.10	6.132517	17.92118	17.92118			276.098
11	26.56	26.56	43.88000071	43.88000071	37.41999865	sp|P68373|TBA1C_MOUSE; sp|P68369|TBA1A_MOUSE	Tubulin alpha-1C chain OS=Mus musculus OX=10090 GN=Tuba1c PE=1 SV=1; Tubulin alpha-1A chain OS=Mus musculus OX=10090 GN=Tuba1a PE=1 SV=1			0	99.00000095	TIGGGDDSFNTFFSETGAGK	Deamidated(N)@10			0.0107026	2007.88147	1004.948	2007.869751	1004.942139	2	10	1.1.1.1079.11	6.017684	318.11	309.67	6.02	0.05	224.6824
11	26.56	26.56	43.88000071	43.88000071	37.41999865	sp|P68373|TBA1C_MOUSE; sp|P68369|TBA1A_MOUSE	Tubulin alpha-1C chain OS=Mus musculus OX=10090 GN=Tuba1c PE=1 SV=1; Tubulin alpha-1A chain OS=Mus musculus OX=10090 GN=Tuba1a PE=1 SV=1			0	95.48000097	TIQFVDWCPTGFK	Carbamidomethyl(C)@8			-0.00302549	1597.756836	799.8857	1597.759888	799.887207	2	7	1.1.1.1164.3	7.102783	446.87	214.84	7.14	0.06	123.6805
11	26.56	26.56	43.88000071	43.88000071	37.41999865	sp|P68373|TBA1C_MOUSE; sp|P68369|TBA1A_MOUSE	Tubulin alpha-1C chain OS=Mus musculus OX=10090 GN=Tuba1c PE=1 SV=1; Tubulin alpha-1A chain OS=Mus musculus OX=10090 GN=Tuba1a PE=1 SV=1			0	99.00000095	VGINYQPPTVVPGGDLAK				0.00277624	1823.980835	912.9977	1823.978149	912.9963379	2	15	1.1.1.1055.11	5.710883	3760.09	2497.02	5.73	0.05	1668.116
12	25.79	25.91	42.69999862	42.69999862	42.69999862	sp|P05063|ALDOC_MOUSE	Fructose-bisphosphate aldolase C OS=Mus musculus OX=10090 GN=Aldoc PE=1 SV=4			2	99.00000095	AEMNGLAAQGR	Oxidation(M)@3; Deamidated(N)@4			0.00420584	1133.5177	567.7661	1133.51355	567.7640381	2	13	1.1.1.820.8	2.7096	539.77	473.18	2.72	0.08	538.5223
12	25.79	25.91	42.69999862	42.69999862	42.69999862	sp|P05063|ALDOC_MOUSE	Fructose-bisphosphate aldolase C OS=Mus musculus OX=10090 GN=Aldoc PE=1 SV=4			2	99.00000095	ALQASALNAWR				-0.000248783	1199.640869	600.8277	1199.641113	600.8278198	2	17	1.1.1.1030.7	5.387233	1911.11	1735.18	5.39	0.04	1195.133
12	25.79	25.91	42.69999862	42.69999862	42.69999862	sp|P05063|ALDOC_MOUSE	Fructose-bisphosphate aldolase C OS=Mus musculus OX=10090 GN=Aldoc PE=1 SV=4			2	99.00000095	DNAGAATEEFIK				0.00187365	1264.595459	633.305	1264.593506	633.3040771	2	13	1.1.1.965.10	4.558633	1988.68	1326.95	4.58	0.04	736.6396
12	25.79	25.91	42.69999862	42.69999862	42.69999862	sp|P05063|ALDOC_MOUSE	Fructose-bisphosphate aldolase C OS=Mus musculus OX=10090 GN=Aldoc PE=1 SV=4			2	99.00000095	GILAADESVGSMAK	Oxidation(M)@12			0.00248458	1363.667847	682.8412	1363.665283	682.8399658	2	19	1.1.1.936.8	4.190834	2185.07	1678.75	4.21	0.04	1071.965
12	25.79	25.91	42.69999862	42.69999862	42.69999862	sp|P05063|ALDOC_MOUSE	Fructose-bisphosphate aldolase C OS=Mus musculus OX=10090 GN=Aldoc PE=1 SV=4			2	99.00000095	LSQIGVENTEENR				-0.00116615	1487.720459	744.8675	1487.721558	744.868103	2	15	1.1.1.897.6	3.694867	465.9	453.22	3.7	0.05	229.5596
12	25.79	25.91	42.69999862	42.69999862	42.69999862	sp|P05063|ALDOC_MOUSE	Fructose-bisphosphate aldolase C OS=Mus musculus OX=10090 GN=Aldoc PE=1 SV=4			2	99.00000095	PHSYPALSAEQK			cleaved M-P@N-term	-0.00115701	1326.655518	443.2258	1326.65686	443.2262268	3	11	1.1.1.856.2	3.166417	912.17	665.99	3.19	0.05	425.6283
12	25.79	25.91	42.69999862	42.69999862	42.69999862	sp|P05063|ALDOC_MOUSE	Fructose-bisphosphate aldolase C OS=Mus musculus OX=10090 GN=Aldoc PE=1 SV=4			2	99.00000095	QVLFSADDR	Gln->pyro-Glu@N-term			0.000655158	1032.488281	517.2514	1032.487671	517.2510986	2	9	1.1.1.1089.2	6.138683	943.73	500.37	6.17	0.05	282.3938
12	25.79	25.91	42.69999862	42.69999862	42.69999862	sp|P05063|ALDOC_MOUSE	Fructose-bisphosphate aldolase C OS=Mus musculus OX=10090 GN=Aldoc PE=1 SV=4			2	99.00000095	TPSALAILENANVLAR				-0.00309569	1651.922729	826.9686	1651.925659	826.9701538	2	20	1.1.1.1236.2	7.972717	507.85	326.76	7.99	0.05	200.4411
12	25.79	25.91	42.69999862	42.69999862	42.69999862	sp|P05063|ALDOC_MOUSE	Fructose-bisphosphate aldolase C OS=Mus musculus OX=10090 GN=Aldoc PE=1 SV=4			2	99.00000095	YSPEEIAMATVTALR	Oxidation(M)@8			-0.000966151	1666.822632	834.4186	1666.823608	834.4190674	2	11	1.1.1.1161.6	7.069117	366.5	229.13	7.12	0.12	157.7077
12	25.79	25.91	42.69999862	42.69999862	42.69999862	sp|P05063|ALDOC_MOUSE	Fructose-bisphosphate aldolase C OS=Mus musculus OX=10090 GN=Aldoc PE=1 SV=4			1.823909163	99.00000095	GVVPLAGTDGETTTQGLDGLLER				0.00157761	2298.172119	767.0646	2298.17041	767.0640259	3	9	1.1.1.1144.9	6.850467	349.96	320.23	6.86	0.1	258.2599
12	25.79	25.91	42.69999862	42.69999862	42.69999862	sp|P05063|ALDOC_MOUSE	Fructose-bisphosphate aldolase C OS=Mus musculus OX=10090 GN=Aldoc PE=1 SV=4			1.744727373	98.97999763	LSQIGVENTEENRR			missed R-R@13	-0.000833221	1643.821777	548.9479	1643.822754	548.9481812	3	10	1.1.1.861.9	3.235233	725.83	696.72	3.24	0.03	653.4454
12	25.79	25.91	42.69999862	42.69999862	42.69999862	sp|P05063|ALDOC_MOUSE	Fructose-bisphosphate aldolase C OS=Mus musculus OX=10090 GN=Aldoc PE=1 SV=4			1.522879124	98.79999757	ELSDIALR				-0.00168288	915.5008545	458.7577	915.5025635	458.7585449	2	9	1.1.1.979.3	4.73245	3264.9	2008.56	4.75	0.05	1062.06
12	25.79	25.91	42.69999862	42.69999862	42.69999862	sp|P05063|ALDOC_MOUSE	Fructose-bisphosphate aldolase C OS=Mus musculus OX=10090 GN=Aldoc PE=1 SV=4			1.154901981	97.50000238	DDNGVPFVR				0.000292066	1017.488281	509.7514	1017.487976	509.7512512	2	8	1.1.1.985.3	4.809283	439.8	417.94	4.82	0.06	420.9962
12	25.79	25.91	42.69999862	42.69999862	42.69999862	sp|P05063|ALDOC_MOUSE	Fructose-bisphosphate aldolase C OS=Mus musculus OX=10090 GN=Aldoc PE=1 SV=4			1.142667294	96.61999941	DNAGAATEEFIKR			missed K-R@12	-0.00624891	1420.688477	474.5701	1420.694702	474.5721741	3	8	1.1.1.926.3	4.059	299.01	286.99	4.06	0.04	301.2312
12	25.79	25.91	42.69999862	42.69999862	42.69999862	sp|P05063|ALDOC_MOUSE	Fructose-bisphosphate aldolase C OS=Mus musculus OX=10090 GN=Aldoc PE=1 SV=4			0.326979071	99.00000095	SALAILENANVLAR			cleaved P-S@N-term	-0.00440969	1453.820923	727.9177	1453.825317	727.9199219	2	18	1.1.1.1171.2	7.1931	201.05	106.61	7.21	0.04	129.2388
12	25.79	25.91	42.69999862	42.69999862	42.69999862	sp|P05063|ALDOC_MOUSE	Fructose-bisphosphate aldolase C OS=Mus musculus OX=10090 GN=Aldoc PE=1 SV=4			0.075203992	99.00000095	TPSALAILENAN			cleaved N-V@C-term	0.0048318	1212.639893	607.3272	1212.63501	607.3247681	2	9	1.1.1.1150.6	6.92595	341.03	317.38	6.93	0.05	236.2247
12	25.79	25.91	42.69999862	42.69999862	42.69999862	sp|P05063|ALDOC_MOUSE	Fructose-bisphosphate aldolase C OS=Mus musculus OX=10090 GN=Aldoc PE=1 SV=4			0	99.00000095	AEMNGLAAQGR	Oxidation(M)@3; Deamidated(N)@4			0.00420584	1133.5177	567.7661	1133.51355	567.7640381	2	12	1.1.1.821.9	2.723433	539.77	492.69	2.72	0.08	429.8403
12	25.79	25.91	42.69999862	42.69999862	42.69999862	sp|P05063|ALDOC_MOUSE	Fructose-bisphosphate aldolase C OS=Mus musculus OX=10090 GN=Aldoc PE=1 SV=4			0	99.00000095	ALQASALNAWR				-0.000248783	1199.640869	600.8277	1199.641113	600.8278198	2	14	1.1.1.1029.8	5.375417	1911.11	1297.66	5.39	0.04	783.5468
12	25.79	25.91	42.69999862	42.69999862	42.69999862	sp|P05063|ALDOC_MOUSE	Fructose-bisphosphate aldolase C OS=Mus musculus OX=10090 GN=Aldoc PE=1 SV=4			0	95.80000043	DDNGVPFVR	Deamidated(N)@3			-0.00312687	1018.468872	510.2417	1018.471985	510.2432556	2	9	1.1.1.991.6	4.888283	973.11	892.14	4.9	0.06	1558.389
12	25.79	25.91	42.69999862	42.69999862	42.69999862	sp|P05063|ALDOC_MOUSE	Fructose-bisphosphate aldolase C OS=Mus musculus OX=10090 GN=Aldoc PE=1 SV=4			0	68.5199976	DDNGVPFVR	Deamidated(N)@3			-0.00312687	1018.468872	510.2417	1018.471985	510.2432556	2	7	1.1.1.990.5	4.87495	973.11	640.07	4.9	0.06	1781.79
12	25.79	25.91	42.69999862	42.69999862	42.69999862	sp|P05063|ALDOC_MOUSE	Fructose-bisphosphate aldolase C OS=Mus musculus OX=10090 GN=Aldoc PE=1 SV=4			0	99.00000095	DNAGAATEEFIK				0.00187365	1264.595459	633.305	1264.593506	633.3040771	2	16	1.1.1.966.7	4.5693	1988.68	1796.65	4.58	0.04	1202.778
12	25.79	25.91	42.69999862	42.69999862	42.69999862	sp|P05063|ALDOC_MOUSE	Fructose-bisphosphate aldolase C OS=Mus musculus OX=10090 GN=Aldoc PE=1 SV=4			0	95.21999955	ELSDIALR				-0.00168288	915.5008545	458.7577	915.5025635	458.7585449	2	8	1.1.1.980.3	4.745467	3264.9	3018.01	4.75	0.05	1961.52
12	25.79	25.91	42.69999862	42.69999862	42.69999862	sp|P05063|ALDOC_MOUSE	Fructose-bisphosphate aldolase C OS=Mus musculus OX=10090 GN=Aldoc PE=1 SV=4			0	91.25999808	ELSDIALR	Glu->pyro-Glu@N-term			0.00396682	897.4958496	449.7552	897.4920044	449.7532654	2	8	1.1.1.1098.2	6.254333	135.72	115.2	6.26	0.05	164.8725
12	25.79	25.91	42.69999862	42.69999862	42.69999862	sp|P05063|ALDOC_MOUSE	Fructose-bisphosphate aldolase C OS=Mus musculus OX=10090 GN=Aldoc PE=1 SV=4			0	99.00000095	GILAADESVGSMAK	Oxidation(M)@12			0.00248458	1363.667847	682.8412	1363.665283	682.8399658	2	20	1.1.1.937.9	4.204167	2185.07	2097.95	4.21	0.04	1245.249
12	25.79	25.91	42.69999862	42.69999862	42.69999862	sp|P05063|ALDOC_MOUSE	Fructose-bisphosphate aldolase C OS=Mus musculus OX=10090 GN=Aldoc PE=1 SV=4			0	97.90999889	GVVPLAGTDGETTTQGLDGLLER				0.00157761	2298.172119	767.0646	2298.17041	767.0640259	3	9	1.1.1.1148.8	6.901967	349.96	284.73	6.86	0.1	303.8598
12	25.79	25.91	42.69999862	42.69999862	42.69999862	sp|P05063|ALDOC_MOUSE	Fructose-bisphosphate aldolase C OS=Mus musculus OX=10090 GN=Aldoc PE=1 SV=4			0	97.65999913	GVVPLAGTDGETTTQGLDGLLER				0.00743703	2298.177979	767.0665	2298.17041	767.0640259	3	10	1.1.1.1101.9	6.298167	474	413.83	6.29	0.08	596.1337
12	25.79	25.91	42.69999862	42.69999862	42.69999862	sp|P05063|ALDOC_MOUSE	Fructose-bisphosphate aldolase C OS=Mus musculus OX=10090 GN=Aldoc PE=1 SV=4			0	99.00000095	LSQIGVENTEENR				-0.00116615	1487.720459	744.8675	1487.721558	744.868103	2	12	1.1.1.896.7	3.682033	465.9	367.52	3.7	0.05	203.162
12	25.79	25.91	42.69999862	42.69999862	42.69999862	sp|P05063|ALDOC_MOUSE	Fructose-bisphosphate aldolase C OS=Mus musculus OX=10090 GN=Aldoc PE=1 SV=4			0	99.00000095	PHSYPALSAEQK			cleaved M-P@N-term	-0.00115701	1326.655518	443.2258	1326.65686	443.2262268	3	8	1.1.1.857.3	3.179233	912.17	867.35	3.19	0.05	543.369
12	25.79	25.91	42.69999862	42.69999862	42.69999862	sp|P05063|ALDOC_MOUSE	Fructose-bisphosphate aldolase C OS=Mus musculus OX=10090 GN=Aldoc PE=1 SV=4			0	98.8499999	QVLFSADDR	Gln->pyro-Glu@N-term			0.000655158	1032.488281	517.2514	1032.487671	517.2510986	2	7	1.1.1.1088.3	6.126683	943.73	284.83	6.17	0.05	200.5486
12	25.79	25.91	42.69999862	42.69999862	42.69999862	sp|P05063|ALDOC_MOUSE	Fructose-bisphosphate aldolase C OS=Mus musculus OX=10090 GN=Aldoc PE=1 SV=4			0	99.00000095	SALAILENANVLAR			cleaved P-S@N-term	-0.00440969	1453.820923	727.9177	1453.825317	727.9199219	2	13	1.1.1.1174.4	7.2326	201.05	164.33	7.21	0.04	141.6868
12	25.79	25.91	42.69999862	42.69999862	42.69999862	sp|P05063|ALDOC_MOUSE	Fructose-bisphosphate aldolase C OS=Mus musculus OX=10090 GN=Aldoc PE=1 SV=4			0	72.46999741	TPSALAILENAN			cleaved N-V@C-term	0.0048318	1212.639893	607.3272	1212.63501	607.3247681	2	7	1.1.1.1149.3	6.91045	341.03	239.14	6.93	0.05	222.5838
12	25.79	25.91	42.69999862	42.69999862	42.69999862	sp|P05063|ALDOC_MOUSE	Fructose-bisphosphate aldolase C OS=Mus musculus OX=10090 GN=Aldoc PE=1 SV=4			0	99.00000095	TPSALAILENANVLAR				-0.00309569	1651.922729	826.9686	1651.925659	826.9701538	2	22	1.1.1.1237.3	7.989867	507.85	488.84	7.99	0.05	253.1058
12	25.79	25.91	42.69999862	42.69999862	42.69999862	sp|P05063|ALDOC_MOUSE	Fructose-bisphosphate aldolase C OS=Mus musculus OX=10090 GN=Aldoc PE=1 SV=4			0	99.00000095	YSPEEIAMATVTALR	Oxidation(M)@8			-0.000966151	1666.822632	834.4186	1666.823608	834.4190674	2	9	1.1.1.1159.7	7.043617	366.5	97.58	7.12	0.12	108.1908
13	22.94	22.94	47.74999917	47.74999917	45.35000026	sp|P16858|G3P_MOUSE	Glyceraldehyde-3-phosphate dehydrogenase OS=Mus musculus OX=10090 GN=Gapdh PE=1 SV=2			2	99.00000095	GAAQNIIPASTGAAK				0.00130647	1368.737427	685.376	1368.736084	685.3753662	2	12	1.1.1.921.9	3.99985	8810.06	433.2	4.06	0.05	261.4078
13	22.94	22.94	47.74999917	47.74999917	45.35000026	sp|P16858|G3P_MOUSE	Glyceraldehyde-3-phosphate dehydrogenase OS=Mus musculus OX=10090 GN=Gapdh PE=1 SV=2			2	99.00000095	LISWYDNEYGYSNR				0.00434203	1778.794434	890.4045	1778.790039	890.4022827	2	12	1.1.1.1067.8	5.8622	2136.78	1898.2	5.85	0.05	766.0699
13	22.94	22.94	47.74999917	47.74999917	45.35000026	sp|P16858|G3P_MOUSE	Glyceraldehyde-3-phosphate dehydrogenase OS=Mus musculus OX=10090 GN=Gapdh PE=1 SV=2			2	99.00000095	LVINGKPITIFQER	Deamidated(N)@4			0.00415584	1627.93396	543.6519	1627.929688	543.6505127	3	16	1.1.1.1073.2	5.933867	7375.76	7374.23	5.94	0.05	4651.114
13	22.94	22.94	47.74999917	47.74999917	45.35000026	sp|P16858|G3P_MOUSE	Glyceraldehyde-3-phosphate dehydrogenase OS=Mus musculus OX=10090 GN=Gapdh PE=1 SV=2			2	99.00000095	QASEGPLK	Gln->pyro-Glu@N-term			0.00177325	811.4093018	406.7119	811.4075928	406.7110596	2	11	1.1.1.894.2	3.6492	811.09	769.5	3.66	0.05	462.7501
13	22.94	22.94	47.74999917	47.74999917	45.35000026	sp|P16858|G3P_MOUSE	Glyceraldehyde-3-phosphate dehydrogenase OS=Mus musculus OX=10090 GN=Gapdh PE=1 SV=2			2	99.00000095	VIISAPSADAPMFVMGVNHEK	Oxidation(M)@12			0.00502434	2228.101807	743.7079	2228.096924	743.7062378	3	13	1.1.1.1053.9	5.683383	827.09	822.73	5.69	0.05	721.9995
13	22.94	22.94	47.74999917	47.74999917	45.35000026	sp|P16858|G3P_MOUSE	Glyceraldehyde-3-phosphate dehydrogenase OS=Mus musculus OX=10090 GN=Gapdh PE=1 SV=2			2	99.00000095	VPTPNVSVVDLTCR	Carbamidomethyl(C)@13			0.00337491	1555.806274	778.9104	1555.802856	778.9086914	2	15	1.1.1.1051.8	5.656883	1649.67	1477.22	5.66	0.04	898.1267
13	22.94	22.94	47.74999917	47.74999917	45.35000026	sp|P16858|G3P_MOUSE	Glyceraldehyde-3-phosphate dehydrogenase OS=Mus musculus OX=10090 GN=Gapdh PE=1 SV=2			2	99.00000095	VVDLMAYMASK	Oxidation(M)@5; Oxidation(M)@8			0.000531834	1258.594238	630.3044	1258.59375	630.3041382	2	17	1.1.1.951.6	4.376983	2068.86	1899.36	4.38	0.05	1028.644
13	22.94	22.94	47.74999917	47.74999917	45.35000026	sp|P16858|G3P_MOUSE	Glyceraldehyde-3-phosphate dehydrogenase OS=Mus musculus OX=10090 GN=Gapdh PE=1 SV=2			2	99.00000095	VVDLMAYMASKE	Oxidation(M)@8		missed K-E@11	0.00301505	1371.644531	686.8295	1371.641479	686.8280029	2	14	1.1.1.1021.10	5.275417	440.55	433.76	5.28	0.04	370.5916
13	22.94	22.94	47.74999917	47.74999917	45.35000026	sp|P16858|G3P_MOUSE	Glyceraldehyde-3-phosphate dehydrogenase OS=Mus musculus OX=10090 GN=Gapdh PE=1 SV=2			2	99.00000095	WGEAGAEYVVESTGVFTTMEK	Oxidation(M)@19			0.00257063	2306.043701	769.6885	2306.04126	769.6876831	3	16	1.1.1.1124.7	6.592983	400.05	354.92	6.58	0.05	300.612
13	22.94	22.94	47.74999917	47.74999917	45.35000026	sp|P16858|G3P_MOUSE	Glyceraldehyde-3-phosphate dehydrogenase OS=Mus musculus OX=10090 GN=Gapdh PE=1 SV=2			1.537602186	99.00000095	VGVNGFGR	Deamidated(N)@4			0.000467914	805.4086914	403.7116	805.4082642	403.7113953	2	10	1.1.1.934.2	4.1605	1724.97	1507.97	4.17	0.05	1005.248
13	22.94	22.94	47.74999917	47.74999917	45.35000026	sp|P16858|G3P_MOUSE	Glyceraldehyde-3-phosphate dehydrogenase OS=Mus musculus OX=10090 GN=Gapdh PE=1 SV=2			1.327902198	99.00000095	VIHDNFGIVEGLMTTVH	Oxidation(M)@13		cleaved H-A@C-term	0.00328346	1896.943481	633.3218	1896.94043	633.3207397	3	13	1.1.1.1070.4	5.897533	1210.08	559.86	5.93	0.06	419.8517
13	22.94	22.94	47.74999917	47.74999917	45.35000026	sp|P16858|G3P_MOUSE	Glyceraldehyde-3-phosphate dehydrogenase OS=Mus musculus OX=10090 GN=Gapdh PE=1 SV=2			1.096910119	95.92000246	LTGMAFR	Oxidation(M)@4			0.0015288	810.4072876	406.2109	810.4058228	406.2101746	2	7	1.1.1.878.2	3.445717	6687.7	1764.26	3.41	0.04	1057.625
13	22.94	22.94	47.74999917	47.74999917	45.35000026	sp|P16858|G3P_MOUSE	Glyceraldehyde-3-phosphate dehydrogenase OS=Mus musculus OX=10090 GN=Gapdh PE=1 SV=2			0.69897002	99.00000095	VVDLMAY	Oxidation(M)@5		cleaved Y-M@C-term	-0.00160709	825.3927002	413.7036	825.3942261	413.7044067	2	10	1.1.1.1033.2	5.421733	471.06	382.28	5.43	0.04	306.4229
13	22.94	22.94	47.74999917	47.74999917	45.35000026	sp|P16858|G3P_MOUSE	Glyceraldehyde-3-phosphate dehydrogenase OS=Mus musculus OX=10090 GN=Gapdh PE=1 SV=2			0.245651692	99.00000095	VSVVDLTCR	Carbamidomethyl(C)@8		cleaved N-V@N-term	-0.00169099	1047.536621	524.7756	1047.53833	524.7764282	2	10	1.1.1.983.7	4.786783	492.3	477.37	4.79	0.05	356.694
13	22.94	22.94	47.74999917	47.74999917	45.35000026	sp|P16858|G3P_MOUSE	Glyceraldehyde-3-phosphate dehydrogenase OS=Mus musculus OX=10090 GN=Gapdh PE=1 SV=2			0.026410384	99.00000095	LVINGKPITIF	Deamidated(N)@4		cleaved F-Q@C-term	-0.00458959	1214.7229	608.3687	1214.727417	608.3710327	2	10	1.1.1.1201.2	7.554417	268.87	207.59	7.56	0.05	172.129
13	22.94	22.94	47.74999917	47.74999917	45.35000026	sp|P16858|G3P_MOUSE	Glyceraldehyde-3-phosphate dehydrogenase OS=Mus musculus OX=10090 GN=Gapdh PE=1 SV=2			0.004803699	79.25000191	VIPELNGK	Deamidated(N)@6			0.0489765	869.5348511	435.7747	869.4858398	435.7501831	2	8	1.1.1.949.3	4.349483	308422.4	2050.72	4.43	0.04	1750.561
13	22.94	22.94	47.74999917	47.74999917	45.35000026	sp|P16858|G3P_MOUSE	Glyceraldehyde-3-phosphate dehydrogenase OS=Mus musculus OX=10090 GN=Gapdh PE=1 SV=2			0	99.00000095	GAAQNIIPASTGAAK	Carbamidomethyl@N-term			0.00104034	1425.758667	713.8866	1425.757568	713.8860474	2	14	1.1.1.925.9	4.051167	538.33	373.75	4.07	0.05	404.1786
13	22.94	22.94	47.74999917	47.74999917	45.35000026	sp|P16858|G3P_MOUSE	Glyceraldehyde-3-phosphate dehydrogenase OS=Mus musculus OX=10090 GN=Gapdh PE=1 SV=2			0	99.00000095	GAAQNIIPASTGAAK	Carbamidomethyl@N-term			0.00104034	1425.758667	713.8866	1425.757568	713.8860474	2	14	1.1.1.926.10	4.064833	538.33	511.43	4.07	0.05	533.0259
13	22.94	22.94	47.74999917	47.74999917	45.35000026	sp|P16858|G3P_MOUSE	Glyceraldehyde-3-phosphate dehydrogenase OS=Mus musculus OX=10090 GN=Gapdh PE=1 SV=2			0	99.00000095	GAAQNIIPASTGAAK				0.00130647	1368.737427	685.376	1368.736084	685.3753662	2	9	1.1.1.922.9	4.01235	8810.06	1359.69	4.06	0.05	434.4919
13	22.94	22.94	47.74999917	47.74999917	45.35000026	sp|P16858|G3P_MOUSE	Glyceraldehyde-3-phosphate dehydrogenase OS=Mus musculus OX=10090 GN=Gapdh PE=1 SV=2			0	98.72000217	GAAQNIIPASTGAAK				0.00406541	1368.740112	457.254	1368.736084	457.252655	3	10	1.1.1.927.5	4.073167	1424.19	1122.3	4.06	0.05	1603.559
13	22.94	22.94	47.74999917	47.74999917	45.35000026	sp|P16858|G3P_MOUSE	Glyceraldehyde-3-phosphate dehydrogenase OS=Mus musculus OX=10090 GN=Gapdh PE=1 SV=2			0	98.29999804	GAAQNIIPASTGAAK	Deamidated(N)@5			-0.00589494	1369.714233	685.8644	1369.720093	685.8673706	2	10	1.1.1.938.11	4.218833	221.25	108.27	4.19	0.06	263.4565
13	22.94	22.94	47.74999917	47.74999917	45.35000026	sp|P16858|G3P_MOUSE	Glyceraldehyde-3-phosphate dehydrogenase OS=Mus musculus OX=10090 GN=Gapdh PE=1 SV=2			0	86.26999855	GAAQNIIPASTGAAK				0.00406541	1368.740112	457.254	1368.736084	457.252655	3	7	1.1.1.923.6	4.02335	1424.19	504.08	4.06	0.05	585.1411
13	22.94	22.94	47.74999917	47.74999917	45.35000026	sp|P16858|G3P_MOUSE	Glyceraldehyde-3-phosphate dehydrogenase OS=Mus musculus OX=10090 GN=Gapdh PE=1 SV=2			0	65.18999934	GAAQNIIPASTGAAK				0.00406541	1368.740112	457.254	1368.736084	457.252655	3	7	1.1.1.928.5	4.086167	1424.19	770.71	4.06	0.05	1388.004
13	22.94	22.94	47.74999917	47.74999917	45.35000026	sp|P16858|G3P_MOUSE	Glyceraldehyde-3-phosphate dehydrogenase OS=Mus musculus OX=10090 GN=Gapdh PE=1 SV=2			0	37.95000017	GAAQNIIPASTGAAK				0.00406541	1368.740112	457.254	1368.736084	457.252655	3	7	1.1.1.929.4	4.098	1424.19	510.54	4.06	0.05	936.4559
13	22.94	22.94	47.74999917	47.74999917	45.35000026	sp|P16858|G3P_MOUSE	Glyceraldehyde-3-phosphate dehydrogenase OS=Mus musculus OX=10090 GN=Gapdh PE=1 SV=2			0	99.00000095	LISWYDNEYGYSNR				0.00434203	1778.794434	890.4045	1778.790039	890.4022827	2	11	1.1.1.1065.11	5.839033	2136.78	2020.48	5.85	0.05	813.2383
13	22.94	22.94	47.74999917	47.74999917	45.35000026	sp|P16858|G3P_MOUSE	Glyceraldehyde-3-phosphate dehydrogenase OS=Mus musculus OX=10090 GN=Gapdh PE=1 SV=2			0	99.00000095	LVINGKPITIFQER	Deamidated(N)@4			0.00415584	1627.93396	543.6519	1627.929688	543.6505127	3	14	1.1.1.1072.4	5.923033	7375.76	6101.96	5.94	0.05	4351.419
13	22.94	22.94	47.74999917	47.74999917	45.35000026	sp|P16858|G3P_MOUSE	Glyceraldehyde-3-phosphate dehydrogenase OS=Mus musculus OX=10090 GN=Gapdh PE=1 SV=2			0	99.00000095	LVINGKPITIFQER	Deamidated(N)@4			0.00415584	1627.93396	543.6519	1627.929688	543.6505127	3	12	1.1.1.1071.4	5.910033	7375.76	3699.21	5.94	0.05	2061.241
13	22.94	22.94	47.74999917	47.74999917	45.35000026	sp|P16858|G3P_MOUSE	Glyceraldehyde-3-phosphate dehydrogenase OS=Mus musculus OX=10090 GN=Gapdh PE=1 SV=2			0	99.00000095	LVINGKPITIFQER	Deamidated(N)@4			-0.000604929	1627.929077	543.6503	1627.929688	543.6505127	3	10	1.1.1.1086.6	6.103517	1865.3	1704.62	6.1	0.05	1021.349
13	22.94	22.94	47.74999917	47.74999917	45.35000026	sp|P16858|G3P_MOUSE	Glyceraldehyde-3-phosphate dehydrogenase OS=Mus musculus OX=10090 GN=Gapdh PE=1 SV=2			0	99.00000095	QASEGPLK	Gln->pyro-Glu@N-term			0.00177325	811.4093018	406.7119	811.4075928	406.7110596	2	12	1.1.1.893.2	3.638367	811.09	559.52	3.66	0.05	362.4795
13	22.94	22.94	47.74999917	47.74999917	45.35000026	sp|P16858|G3P_MOUSE	Glyceraldehyde-3-phosphate dehydrogenase OS=Mus musculus OX=10090 GN=Gapdh PE=1 SV=2			0	99.00000095	VGVNGFGR	Deamidated(N)@4			0.00144448	805.409668	403.7121	805.4082642	403.7113953	2	11	1.1.1.914.2	3.904017	4865.77	4767.75	3.9	0.04	2426.258
13	22.94	22.94	47.74999917	47.74999917	45.35000026	sp|P16858|G3P_MOUSE	Glyceraldehyde-3-phosphate dehydrogenase OS=Mus musculus OX=10090 GN=Gapdh PE=1 SV=2			0	98.97000194	VGVNGFGR	Deamidated(N)@4			0.000467914	805.4086914	403.7116	805.4082642	403.7113953	2	9	1.1.1.933.2	4.1475	1724.97	973.18	4.17	0.05	472.2167
13	22.94	22.94	47.74999917	47.74999917	45.35000026	sp|P16858|G3P_MOUSE	Glyceraldehyde-3-phosphate dehydrogenase OS=Mus musculus OX=10090 GN=Gapdh PE=1 SV=2			0	99.00000095	VIHDNFGIVEGLMTTVH	Oxidation(M)@13		cleaved H-A@C-term	0.00328346	1896.943481	633.3218	1896.94043	633.3207397	3	12	1.1.1.1071.7	5.912533	1210.08	949.48	5.93	0.06	642.2528
13	22.94	22.94	47.74999917	47.74999917	45.35000026	sp|P16858|G3P_MOUSE	Glyceraldehyde-3-phosphate dehydrogenase OS=Mus musculus OX=10090 GN=Gapdh PE=1 SV=2			0	99.00000095	VIISAPSADAPMFVMGVNHEK	Oxidation(M)@12; Oxidation(M)@15			-0.00410303	2244.088135	749.0366	2244.091797	749.0379028	3	11	1.1.1.1011.10	5.147917	1479.29	1396.02	5.15	0.04	998.0695
13	22.94	22.94	47.74999917	47.74999917	45.35000026	sp|P16858|G3P_MOUSE	Glyceraldehyde-3-phosphate dehydrogenase OS=Mus musculus OX=10090 GN=Gapdh PE=1 SV=2			0	99.00000095	VIISAPSADAPMFVMGVNHEK	Oxidation(M)@12; Oxidation(M)@15			-0.00410303	2244.088135	749.0366	2244.091797	749.0379028	3	11	1.1.1.1012.9	5.159584	1479.29	1385.78	5.15	0.04	956.7422
13	22.94	22.94	47.74999917	47.74999917	45.35000026	sp|P16858|G3P_MOUSE	Glyceraldehyde-3-phosphate dehydrogenase OS=Mus musculus OX=10090 GN=Gapdh PE=1 SV=2			0	74.6999979	VIISAPSADAPMFVMGVNHEK	Oxidation(M)@12; Deamidated(N)@18			-0.000650751	2229.080566	744.0341	2229.081055	744.0342407	3	8	1.1.1.1067.7	5.861367	947.34	533.54	5.83	0.08	478.6124
13	22.94	22.94	47.74999917	47.74999917	45.35000026	sp|P16858|G3P_MOUSE	Glyceraldehyde-3-phosphate dehydrogenase OS=Mus musculus OX=10090 GN=Gapdh PE=1 SV=2			0	65.18999934	VIISAPSADAPMFVMGVNHEK	Oxidation(M)@12; Deamidated(N)@18			-0.000650751	2229.080566	744.0341	2229.081055	744.0342407	3	9	1.1.1.1066.6	5.847867	947.34	715.03	5.83	0.08	532.0219
13	22.94	22.94	47.74999917	47.74999917	45.35000026	sp|P16858|G3P_MOUSE	Glyceraldehyde-3-phosphate dehydrogenase OS=Mus musculus OX=10090 GN=Gapdh PE=1 SV=2			0	64.75999951	VIISAPSADAPMFVMGVNHEK	Oxidation(M)@12; Oxidation(M)@15; Deamidated(N)@18			0.000842119	2245.076904	749.3662	2245.075928	749.3659058	3	8	1.1.1.1025.7	5.325417	1721.11	412.37	5.25	0.06	344.2827
13	22.94	22.94	47.74999917	47.74999917	45.35000026	sp|P16858|G3P_MOUSE	Glyceraldehyde-3-phosphate dehydrogenase OS=Mus musculus OX=10090 GN=Gapdh PE=1 SV=2			0	75.41000247	VIPELNGK	Deamidated(N)@6			0.0489765	869.5348511	435.7747	869.4858398	435.7501831	2	7	1.1.1.948.2	4.33715	308422.4	373.41	4.43	0.04	1250.524
13	22.94	22.94	47.74999917	47.74999917	45.35000026	sp|P16858|G3P_MOUSE	Glyceraldehyde-3-phosphate dehydrogenase OS=Mus musculus OX=10090 GN=Gapdh PE=1 SV=2			0	99.00000095	VPTPNVSVVDLTCR	Carbamidomethyl(C)@13			0.00337491	1555.806274	778.9104	1555.802856	778.9086914	2	14	1.1.1.1052.8	5.66955	1649.67	1492.12	5.66	0.04	830.9938
13	22.94	22.94	47.74999917	47.74999917	45.35000026	sp|P16858|G3P_MOUSE	Glyceraldehyde-3-phosphate dehydrogenase OS=Mus musculus OX=10090 GN=Gapdh PE=1 SV=2			0	98.50999713	VVDLMAY	Oxidation(M)@5		cleaved Y-M@C-term	-0.00160709	825.3927002	413.7036	825.3942261	413.7044067	2	9	1.1.1.1034.2	5.434733	471.06	467.7	5.43	0.04	383.9258
13	22.94	22.94	47.74999917	47.74999917	45.35000026	sp|P16858|G3P_MOUSE	Glyceraldehyde-3-phosphate dehydrogenase OS=Mus musculus OX=10090 GN=Gapdh PE=1 SV=2			0	48.78999889	VVDLMAYMASK				-0.00632783	1226.597656	614.3061	1226.603882	614.3092651	2	5	1.1.1.1133.4	6.704967	130.88	127.42	6.7	0.04	108.2103
13	22.94	22.94	47.74999917	47.74999917	45.35000026	sp|P16858|G3P_MOUSE	Glyceraldehyde-3-phosphate dehydrogenase OS=Mus musculus OX=10090 GN=Gapdh PE=1 SV=2			0	99.00000095	VVDLMAYMASKE	Oxidation(M)@5; Oxidation(M)@8		missed K-E@11	0.000289735	1387.636719	694.8256	1387.636353	694.8254395	2	19	1.1.1.955.5	4.432317	2675.06	1890.79	4.45	0.03	1306.098
13	22.94	22.94	47.74999917	47.74999917	45.35000026	sp|P16858|G3P_MOUSE	Glyceraldehyde-3-phosphate dehydrogenase OS=Mus musculus OX=10090 GN=Gapdh PE=1 SV=2			0	99.00000095	VVDLMAYMASKE	Oxidation(M)@5; Oxidation(M)@8		missed K-E@11	0.000289735	1387.636719	694.8256	1387.636353	694.8254395	2	20	1.1.1.956.5	4.444967	2675.06	2553.65	4.45	0.03	1634.5
13	22.94	22.94	47.74999917	47.74999917	45.35000026	sp|P16858|G3P_MOUSE	Glyceraldehyde-3-phosphate dehydrogenase OS=Mus musculus OX=10090 GN=Gapdh PE=1 SV=2			0	97.21999764	VVDLMAYMASKE	Oxidation(M)@8		missed K-E@11	0.00301505	1371.644531	686.8295	1371.641479	686.8280029	2	8	1.1.1.1024.10	5.313416	440.55	81.15	5.28	0.04	193.2035
13	22.94	22.94	47.74999917	47.74999917	45.35000026	sp|P16858|G3P_MOUSE	Glyceraldehyde-3-phosphate dehydrogenase OS=Mus musculus OX=10090 GN=Gapdh PE=1 SV=2			0	97.11999893	VVDLMAYMASKE	Oxidation(M)@5; Oxidation(M)@8		missed K-E@11	0.000289735	1387.636719	694.8256	1387.636353	694.8254395	2	10	1.1.1.957.5	4.457467	2675.06	2449.48	4.45	0.03	618.7784
14	22.29	22.39	6.431999803	6.431999803	4.853999987	sp|P16546|SPTN1_MOUSE	Spectrin alpha chain, non-erythrocytic 1 OS=Mus musculus OX=10090 GN=Sptan1 PE=1 SV=4			2	99.00000095	DLASVQALLR				-8.02E-05	1084.624023	543.3193	1084.624023	543.3193359	2	10	1.1.1.1133.3	6.704134	278.54	266.41	6.7	0.06	291.8375
14	22.29	22.39	6.431999803	6.431999803	4.853999987	sp|P16546|SPTN1_MOUSE	Spectrin alpha chain, non-erythrocytic 1 OS=Mus musculus OX=10090 GN=Sptan1 PE=1 SV=4			2	99.00000095	DLSSVQTLLTK				-0.00467077	1203.666504	602.8405	1203.671021	602.8428345	2	10	1.1.1.1090.4	6.15335	413.71	411.97	6.15	0.05	357.8433
14	22.29	22.39	6.431999803	6.431999803	4.853999987	sp|P16546|SPTN1_MOUSE	Spectrin alpha chain, non-erythrocytic 1 OS=Mus musculus OX=10090 GN=Sptan1 PE=1 SV=4			2	99.00000095	LFGAAEVQR				-0.0035616	989.5258789	495.7702	989.5294189	495.7720032	2	11	1.1.1.952.6	4.389983	125.5395	125.5395			363.3896
14	22.29	22.39	6.431999803	6.431999803	4.853999987	sp|P16546|SPTN1_MOUSE	Spectrin alpha chain, non-erythrocytic 1 OS=Mus musculus OX=10090 GN=Sptan1 PE=1 SV=4			2	99.00000095	QWELLLEK	Gln->pyro-Glu@N-term			0.00891016	1040.563232	521.2889	1040.554199	521.2844238	2	11	1.1.1.1405.2	9.097116	70.78	3.99	9.06	0.04	122.8804
14	22.29	22.39	6.431999803	6.431999803	4.853999987	sp|P16546|SPTN1_MOUSE	Spectrin alpha chain, non-erythrocytic 1 OS=Mus musculus OX=10090 GN=Sptan1 PE=1 SV=4			2	99.00000095	SLQQLAEER				-0.00758553	1072.543701	537.2791	1072.55127	537.2828979	2	10	1.1.1.936.5	4.188334	261.85	239.58	4.19	0.09	404.0028
14	22.29	22.39	6.431999803	6.431999803	4.853999987	sp|P16546|SPTN1_MOUSE	Spectrin alpha chain, non-erythrocytic 1 OS=Mus musculus OX=10090 GN=Sptan1 PE=1 SV=4			2	99.00000095	TALLELWELR				-0.00296238	1242.694214	622.3544	1242.697266	622.355896	2	9	1.1.1.1275.2	8.324017	10.11109	10.11109			67.74258
14	22.29	22.39	6.431999803	6.431999803	4.853999987	sp|P16546|SPTN1_MOUSE	Spectrin alpha chain, non-erythrocytic 1 OS=Mus musculus OX=10090 GN=Sptan1 PE=1 SV=4			2	99.00000095	VLETAEDIQER				-0.00252258	1301.643921	651.8292	1301.646362	651.8304443	2	10	1.1.1.909.10	3.84685	256.29	249.53	3.85	0.06	175.3654
14	22.29	22.39	6.431999803	6.431999803	4.853999987	sp|P16546|SPTN1_MOUSE	Spectrin alpha chain, non-erythrocytic 1 OS=Mus musculus OX=10090 GN=Sptan1 PE=1 SV=4			2	99.00000095	VNEVSQFAAK				0.000520627	1091.561646	546.7881	1091.561157	546.7878418	2	10	1.1.1.907.8	3.819517	286.2	268.46	3.83	0.08	230.9282
14	22.29	22.39	6.431999803	6.431999803	4.853999987	sp|P16546|SPTN1_MOUSE	Spectrin alpha chain, non-erythrocytic 1 OS=Mus musculus OX=10090 GN=Sptan1 PE=1 SV=4			1.823909163	99.00000095	DVTGAEALLER				0.00265197	1172.606445	587.3105	1172.60376	587.3091431	2	10	1.1.1.1031.7	5.400233	128.88	102.87	5.42	0.08	450.2814
14	22.29	22.39	6.431999803	6.431999803	4.853999987	sp|P16546|SPTN1_MOUSE	Spectrin alpha chain, non-erythrocytic 1 OS=Mus musculus OX=10090 GN=Sptan1 PE=1 SV=4			1.43179822	98.82000089	GLVSSDELAK				-0.00118934	1017.533081	509.7738	1017.534241	509.7743835	2	8	1.1.1.925.6	4.048666	394.44	375.51	4.06	0.05	272.9501
14	22.29	22.39	6.431999803	6.431999803	4.853999987	sp|P16546|SPTN1_MOUSE	Spectrin alpha chain, non-erythrocytic 1 OS=Mus musculus OX=10090 GN=Sptan1 PE=1 SV=4			1.031517029	95.42999864	LSILSEER				0.000303212	945.5134888	473.764	945.5131226	473.7638245	2	8	1.1.1.975.3	4.6813	442.14	425.48	4.69	0.05	339.9552
14	22.29	22.39	6.431999803	6.431999803	4.853999987	sp|P16546|SPTN1_MOUSE	Spectrin alpha chain, non-erythrocytic 1 OS=Mus musculus OX=10090 GN=Sptan1 PE=1 SV=4			0.886056662	93.5100019	REELITNWEQIR			missed R-E@1	0.016982101	1585.838135	529.62	1585.821289	529.6143799	3	9	1.1.1.1028.5	5.360067	589.66	545.89	5.35	0.05	428.0962
14	22.29	22.39	6.431999803	6.431999803	4.853999987	sp|P16546|SPTN1_MOUSE	Spectrin alpha chain, non-erythrocytic 1 OS=Mus musculus OX=10090 GN=Sptan1 PE=1 SV=4			0.522878706	87.69999743	ADVVESWIGEK				0.00978635	1231.618286	616.8164	1231.608521	616.8115234	2	7	1.1.1.1048.7	5.617883	208.2229	208.2229			268.6915
14	22.29	22.39	6.431999803	6.431999803	4.853999987	sp|P16546|SPTN1_MOUSE	Spectrin alpha chain, non-erythrocytic 1 OS=Mus musculus OX=10090 GN=Sptan1 PE=1 SV=4			0.28988263	69.73999739	LQQLFR				-0.00166881	803.4636841	402.7391	803.4653931	402.7399597	2	7	1.1.1.976.2	4.693467	406.5	402.89	4.69	0.03	324.7155
14	22.29	22.39	6.431999803	6.431999803	4.853999987	sp|P16546|SPTN1_MOUSE	Spectrin alpha chain, non-erythrocytic 1 OS=Mus musculus OX=10090 GN=Sptan1 PE=1 SV=4			0.27901423	68.32000017	ITALDEFATK				-0.00625962	1107.574829	554.7947	1107.581177	554.7978516	2	7	1.1.1.1023.6	5.297583	589.38	575.86	5.29	0.05	920.7164
14	22.29	22.39	6.431999803	6.431999803	4.853999987	sp|P16546|SPTN1_MOUSE	Spectrin alpha chain, non-erythrocytic 1 OS=Mus musculus OX=10090 GN=Sptan1 PE=1 SV=4			0.023650009	97.90999889	ELPTAFDYVEFTR				0.062734403	1586.824463	794.4195	1586.761719	794.3881226	2	9	1.1.1.1179.4	7.300416	44.25	26.96	7.28	0.04	91.57032
14	22.29	22.39	6.431999803	6.431999803	4.853999987	sp|P16546|SPTN1_MOUSE	Spectrin alpha chain, non-erythrocytic 1 OS=Mus musculus OX=10090 GN=Sptan1 PE=1 SV=4			0	97.97999859	DLASVQALLR				-8.02E-05	1084.624023	543.3193	1084.624023	543.3193359	2	8	1.1.1.1132.3	6.690633	278.54	270.62	6.7	0.06	279.2459
14	22.29	22.39	6.431999803	6.431999803	4.853999987	sp|P16546|SPTN1_MOUSE	Spectrin alpha chain, non-erythrocytic 1 OS=Mus musculus OX=10090 GN=Sptan1 PE=1 SV=4			0	60.39999723	DLSSVQTLLTK				-0.00467077	1203.666504	602.8405	1203.671021	602.8428345	2	6	1.1.1.1089.5	6.141183	413.71	344.99	6.15	0.05	300.1771
14	22.29	22.39	6.431999803	6.431999803	4.853999987	sp|P16546|SPTN1_MOUSE	Spectrin alpha chain, non-erythrocytic 1 OS=Mus musculus OX=10090 GN=Sptan1 PE=1 SV=4			0	99.00000095	DVTGAEALLER				0.00265197	1172.606445	587.3105	1172.60376	587.3091431	2	10	1.1.1.1032.8	5.413567	128.88	115	5.42	0.08	569.8013
14	22.29	22.39	6.431999803	6.431999803	4.853999987	sp|P16546|SPTN1_MOUSE	Spectrin alpha chain, non-erythrocytic 1 OS=Mus musculus OX=10090 GN=Sptan1 PE=1 SV=4			0	99.00000095	QWELLLEK	Gln->pyro-Glu@N-term			0.00891016	1040.563232	521.2889	1040.554199	521.2844238	2	10	1.1.1.1399.2	9.069117	70.78	59.96	9.06	0.04	137.0709
14	22.29	22.39	6.431999803	6.431999803	4.853999987	sp|P16546|SPTN1_MOUSE	Spectrin alpha chain, non-erythrocytic 1 OS=Mus musculus OX=10090 GN=Sptan1 PE=1 SV=4			0	47.47000039	REELITNWEQIR			missed R-E@1	0.016982101	1585.838135	529.62	1585.821289	529.6143799	3	7	1.1.1.1029.5	5.372917	589.66	424.01	5.35	0.05	414.4554
14	22.29	22.39	6.431999803	6.431999803	4.853999987	sp|P16546|SPTN1_MOUSE	Spectrin alpha chain, non-erythrocytic 1 OS=Mus musculus OX=10090 GN=Sptan1 PE=1 SV=4			0	98.6199975	SLQQLAEER				-0.00758553	1072.543701	537.2791	1072.55127	537.2828979	2	8	1.1.1.937.7	4.2025	261.85	206.59	4.19	0.09	445.0349
14	22.29	22.39	6.431999803	6.431999803	4.853999987	sp|P16546|SPTN1_MOUSE	Spectrin alpha chain, non-erythrocytic 1 OS=Mus musculus OX=10090 GN=Sptan1 PE=1 SV=4			0	99.00000095	VLETAEDIQER				-0.00252258	1301.643921	651.8292	1301.646362	651.8304443	2	8	1.1.1.910.10	3.859517	256.29	225.37	3.85	0.06	189.0063
14	22.29	22.39	6.431999803	6.431999803	4.853999987	sp|P16546|SPTN1_MOUSE	Spectrin alpha chain, non-erythrocytic 1 OS=Mus musculus OX=10090 GN=Sptan1 PE=1 SV=4			0	97.11999893	VNEVSQFAAK				0.000520627	1091.561646	546.7881	1091.561157	546.7878418	2	8	1.1.1.908.10	3.833683	286.2	274.49	3.83	0.08	232.9604
15	21.48	21.53	41.0100013	36.93000078	29.0199995	sp|P09411|PGK1_MOUSE	Phosphoglycerate kinase 1 OS=Mus musculus OX=10090 GN=Pgk1 PE=1 SV=4			2	99.00000095	AHSSMVGVNLPQK	Oxidation(M)@5			0.0055234	1382.703003	461.9083	1382.697632	461.9064941	3	14	1.1.1.868.7	3.3219	954.85	936.72	3.33	0.04	885.8282
15	21.48	21.53	41.0100013	36.93000078	29.0199995	sp|P09411|PGK1_MOUSE	Phosphoglycerate kinase 1 OS=Mus musculus OX=10090 GN=Pgk1 PE=1 SV=4			2	99.00000095	ALESPERPFLAILGGAK				0.00167847	1767.98999	590.3373	1767.988281	590.336731	3	18	1.1.1.1148.3	6.896966	1649.75	1081.66	6.92	0.06	759.974
15	21.48	21.53	41.0100013	36.93000078	29.0199995	sp|P09411|PGK1_MOUSE	Phosphoglycerate kinase 1 OS=Mus musculus OX=10090 GN=Pgk1 PE=1 SV=4			2	99.00000095	IQLINNMLDK	Oxidation(M)@7			-0.00648442	1216.64209	609.3283	1216.64856	609.331543	2	11	1.1.1.990.10	4.879117	1018.59	907.46	4.87	0.05	490.5544
15	21.48	21.53	41.0100013	36.93000078	29.0199995	sp|P09411|PGK1_MOUSE	Phosphoglycerate kinase 1 OS=Mus musculus OX=10090 GN=Pgk1 PE=1 SV=4			2	99.00000095	ITLPVDFVTADK				-0.000136495	1317.717896	659.8662	1317.718018	659.866272	2	10	1.1.1.1150.9	6.92845	628.72	600.54	6.93	0.05	270.8466
15	21.48	21.53	41.0100013	36.93000078	29.0199995	sp|P09411|PGK1_MOUSE	Phosphoglycerate kinase 1 OS=Mus musculus OX=10090 GN=Pgk1 PE=1 SV=4			2	99.00000095	ITLPVDFVTADKFDENAK			missed K-F@12	-0.00153612	2022.029419	675.0171	2022.031006	675.0175781	3	15	1.1.1.1132.4	6.691467	1605.08	1216.05	6.71	0.07	888.9875
15	21.48	21.53	41.0100013	36.93000078	29.0199995	sp|P09411|PGK1_MOUSE	Phosphoglycerate kinase 1 OS=Mus musculus OX=10090 GN=Pgk1 PE=1 SV=4			2	99.00000095	VLPGVDALSNV				0.00262054	1082.599854	542.3072	1082.597168	542.3058472	2	12	1.1.1.1142.3	6.8198	2418.4	2060.69	6.83	0.05	1167.651
15	21.48	21.53	41.0100013	36.93000078	29.0199995	sp|P09411|PGK1_MOUSE	Phosphoglycerate kinase 1 OS=Mus musculus OX=10090 GN=Pgk1 PE=1 SV=4			2	99.00000095	VSHVSTGGGASLELLEGK				-0.00156922	1739.903809	580.9752	1739.905396	580.975708	3	15	1.1.1.995.8	4.940933	1358.83	1337.9	4.95	0.05	1086.056
15	21.48	21.53	41.0100013	36.93000078	29.0199995	sp|P09411|PGK1_MOUSE	Phosphoglycerate kinase 1 OS=Mus musculus OX=10090 GN=Pgk1 PE=1 SV=4			2	99.00000095	YSLEPVAAELK				-0.00092434	1218.648682	610.3316	1218.649658	610.3320923	2	13	1.1.1.1045.4	5.577567	1674.25	1553.92	5.58	0.05	1126.729
15	21.48	21.53	41.0100013	36.93000078	29.0199995	sp|P09411|PGK1_MOUSE	Phosphoglycerate kinase 1 OS=Mus musculus OX=10090 GN=Pgk1 PE=1 SV=4			1.585026264	99.00000095	LGDVYVNDAFGTAHR	Deamidated(N)@7			0.00496185	1634.773804	545.9319	1634.768921	545.9302368	3	10	1.1.1.990.9	4.878284	569.3	512.1	4.89	0.05	555.0112
15	21.48	21.53	41.0100013	36.93000078	29.0199995	sp|P09411|PGK1_MOUSE	Phosphoglycerate kinase 1 OS=Mus musculus OX=10090 GN=Pgk1 PE=1 SV=4			1.508638024	98.54999781	VDFNVPMK	Oxidation(M)@7			0.000709251	964.4694824	483.242	964.468811	483.2416687	2	8	1.1.1.935.4	4.174667	809.91	501.33	4.21	0.05	438.5392
15	21.48	21.53	41.0100013	36.93000078	29.0199995	sp|P09411|PGK1_MOUSE	Phosphoglycerate kinase 1 OS=Mus musculus OX=10090 GN=Pgk1 PE=1 SV=4			0.917214632	94.70000267	SLMDEVVK	Oxidation(M)@3			-0.00123242	935.4620972	468.7383	935.4633789	468.7389832	2	7	1.1.1.889.3	3.58655	581.81	532.2	3.6	0.03	402.0301
15	21.48	21.53	41.0100013	36.93000078	29.0199995	sp|P09411|PGK1_MOUSE	Phosphoglycerate kinase 1 OS=Mus musculus OX=10090 GN=Pgk1 PE=1 SV=4			0.829738259	93.38999987	VLNNMEIGTSLYDEEGAK	Oxidation(M)@5			-0.000610143	1997.924438	999.9695	1997.925171	999.9698486	2	7	1.1.1.996.11	4.956267	374.96	370.24	4.96	0.05	241.4712
15	21.48	21.53	41.0100013	36.93000078	29.0199995	sp|P09411|PGK1_MOUSE	Phosphoglycerate kinase 1 OS=Mus musculus OX=10090 GN=Pgk1 PE=1 SV=4			0.58004421	89.84000087	ELNYFAK				-0.00125302	883.442688	442.7286	883.4439697	442.729248	2	7	1.1.1.964.3	4.540133	1145.32	829.65	4.55	0.04	832.0258
15	21.48	21.53	41.0100013	36.93000078	29.0199995	sp|P09411|PGK1_MOUSE	Phosphoglycerate kinase 1 OS=Mus musculus OX=10090 GN=Pgk1 PE=1 SV=4			0.042392712	18.52000058	FHVEEEGK				0.00104698	973.4516602	487.7331	973.4505005	487.7325439	2	4	1.1.1.824.5	2.758767	332.17	309.89	2.75	0.03	268.553
15	21.48	21.53	41.0100013	36.93000078	29.0199995	sp|P09411|PGK1_MOUSE	Phosphoglycerate kinase 1 OS=Mus musculus OX=10090 GN=Pgk1 PE=1 SV=4			0.004364801	77.21999884	ALESPERPF			cleaved F-L@C-term	0.00572456	1044.529907	523.2722	1044.524048	523.2692871	2	7	1.1.1.976.4	4.695133	485.2	413.31	4.73	0.1	293.8361
15	21.48	21.53	41.0100013	36.93000078	29.0199995	sp|P09411|PGK1_MOUSE	Phosphoglycerate kinase 1 OS=Mus musculus OX=10090 GN=Pgk1 PE=1 SV=4			0.002613608	94.13999915	SLEPVAAELK			cleaved Y-S@N-term	-0.00557019	1055.580688	528.7976	1055.586304	528.800415	2	8	1.1.1.987.7	4.838117	610.74	561.21	4.84	0.05	528.6452
15	21.48	21.53	41.0100013	36.93000078	29.0199995	sp|P09411|PGK1_MOUSE	Phosphoglycerate kinase 1 OS=Mus musculus OX=10090 GN=Pgk1 PE=1 SV=4			0	99.00000095	AHSSMVGVNLPQK	Oxidation(M)@5			0.0055234	1382.703003	461.9083	1382.697632	461.9064941	3	13	1.1.1.867.7	3.3094	954.85	772.01	3.33	0.04	768.9344
15	21.48	21.53	41.0100013	36.93000078	29.0199995	sp|P09411|PGK1_MOUSE	Phosphoglycerate kinase 1 OS=Mus musculus OX=10090 GN=Pgk1 PE=1 SV=4			0	99.00000095	ALESPERPFLAILGGAK				0.00167847	1767.98999	590.3373	1767.988281	590.336731	3	11	1.1.1.1147.5	6.885967	1649.75	744.24	6.92	0.06	501.597
15	21.48	21.53	41.0100013	36.93000078	29.0199995	sp|P09411|PGK1_MOUSE	Phosphoglycerate kinase 1 OS=Mus musculus OX=10090 GN=Pgk1 PE=1 SV=4			0	31.18000031	ELNYFAK				-0.00125302	883.442688	442.7286	883.4439697	442.729248	2	6	1.1.1.965.3	4.5528	1145.32	1133	4.55	0.04	933.3579
15	21.48	21.53	41.0100013	36.93000078	29.0199995	sp|P09411|PGK1_MOUSE	Phosphoglycerate kinase 1 OS=Mus musculus OX=10090 GN=Pgk1 PE=1 SV=4			0	99.00000095	IQLINNMLDK	Oxidation(M)@7			-0.00648442	1216.64209	609.3283	1216.64856	609.331543	2	9	1.1.1.989.8	4.86445	1018.59	1015.77	4.87	0.05	615.171
15	21.48	21.53	41.0100013	36.93000078	29.0199995	sp|P09411|PGK1_MOUSE	Phosphoglycerate kinase 1 OS=Mus musculus OX=10090 GN=Pgk1 PE=1 SV=4			0	95.38999796	ITLPVDFVTADK				-0.000136495	1317.717896	659.8662	1317.718018	659.866272	2	8	1.1.1.1149.4	6.911283	628.72	433.78	6.93	0.05	275.0484
15	21.48	21.53	41.0100013	36.93000078	29.0199995	sp|P09411|PGK1_MOUSE	Phosphoglycerate kinase 1 OS=Mus musculus OX=10090 GN=Pgk1 PE=1 SV=4			0	99.00000095	ITLPVDFVTADKFDENAK			missed K-F@12	-0.00153612	2022.029419	675.0171	2022.031006	675.0175781	3	10	1.1.1.1131.6	6.680467	1605.08	818.73	6.71	0.07	523.6323
15	21.48	21.53	41.0100013	36.93000078	29.0199995	sp|P09411|PGK1_MOUSE	Phosphoglycerate kinase 1 OS=Mus musculus OX=10090 GN=Pgk1 PE=1 SV=4			0	99.00000095	LGDVYVNDAFGTAHR	Deamidated(N)@7			0.00496185	1634.773804	545.9319	1634.768921	545.9302368	3	10	1.1.1.991.7	4.889117	569.3	567.31	4.89	0.05	636.8564
15	21.48	21.53	41.0100013	36.93000078	29.0199995	sp|P09411|PGK1_MOUSE	Phosphoglycerate kinase 1 OS=Mus musculus OX=10090 GN=Pgk1 PE=1 SV=4			0	74.33999777	SLEPVAAELK			cleaved Y-S@N-term	-0.00557019	1055.580688	528.7976	1055.586304	528.800415	2	7	1.1.1.986.4	4.823117	610.74	380.94	4.84	0.05	339.0223
15	21.48	21.53	41.0100013	36.93000078	29.0199995	sp|P09411|PGK1_MOUSE	Phosphoglycerate kinase 1 OS=Mus musculus OX=10090 GN=Pgk1 PE=1 SV=4			0	19.59999949	SLMDEVVK				0.00122634	919.4696655	460.7421	919.4684448	460.7415161	2	6	1.1.1.1001.2	5.0121	265.27	257.52	5.01	0.06	223.6331
15	21.48	21.53	41.0100013	36.93000078	29.0199995	sp|P09411|PGK1_MOUSE	Phosphoglycerate kinase 1 OS=Mus musculus OX=10090 GN=Pgk1 PE=1 SV=4			0	97.11999893	VDFNVPMK	Oxidation(M)@7			0.000709251	964.4694824	483.242	964.468811	483.2416687	2	7	1.1.1.934.8	4.1655	809.91	430.64	4.21	0.05	378.7293
15	21.48	21.53	41.0100013	36.93000078	29.0199995	sp|P09411|PGK1_MOUSE	Phosphoglycerate kinase 1 OS=Mus musculus OX=10090 GN=Pgk1 PE=1 SV=4			0	86.7200017	VLNNMEIGTSLYDEEGAK	Oxidation(M)@5			-0.00213444	1997.922974	666.9816	1997.925171	666.9823608	3	8	1.1.1.998.11	4.981767	431.41	247.28	4.96	0.05	300.2318
15	21.48	21.53	41.0100013	36.93000078	29.0199995	sp|P09411|PGK1_MOUSE	Phosphoglycerate kinase 1 OS=Mus musculus OX=10090 GN=Pgk1 PE=1 SV=4			0	99.00000095	VLPGVDALSNV				0.00262054	1082.599854	542.3072	1082.597168	542.3058472	2	11	1.1.1.1141.3	6.807133	2418.4	1309.15	6.83	0.05	800.397
15	21.48	21.53	41.0100013	36.93000078	29.0199995	sp|P09411|PGK1_MOUSE	Phosphoglycerate kinase 1 OS=Mus musculus OX=10090 GN=Pgk1 PE=1 SV=4			0	55.04000187	VLPGVDALSNV				-0.00494787	1082.592285	542.3034	1082.597168	542.3058472	2	6	1.1.1.1112.2	6.432833	175.25	173.23	6.43	0.05	165.9216
15	21.48	21.53	41.0100013	36.93000078	29.0199995	sp|P09411|PGK1_MOUSE	Phosphoglycerate kinase 1 OS=Mus musculus OX=10090 GN=Pgk1 PE=1 SV=4			0	99.00000095	VSHVSTGGGASLELLEGK				-0.00156922	1739.903809	580.9752	1739.905396	580.975708	3	15	1.1.1.994.7	4.927433	1358.83	1140.23	4.95	0.05	1107.841
15	21.48	21.53	41.0100013	36.93000078	29.0199995	sp|P09411|PGK1_MOUSE	Phosphoglycerate kinase 1 OS=Mus musculus OX=10090 GN=Pgk1 PE=1 SV=4			0	99.00000095	YSLEPVAAELK				-0.00092434	1218.648682	610.3316	1218.649658	610.3320923	2	11	1.1.1.1044.6	5.566233	1674.25	1289.42	5.58	0.05	1052.328
16	19.51	19.51	18.78000051	17.82000065	14.92000073	sp|P11499|HS90B_MOUSE	Heat shock protein HSP 90-beta OS=Mus musculus OX=10090 GN=Hsp90ab1 PE=1 SV=3			2	99.00000095	ADLINNLGTIAK				-0.00479646	1241.693237	621.8539	1241.697998	621.8562622	2	17	1.1.1.1054.3	5.692717	993.32	985.17	5.69	0.05	545.498
16	19.51	19.51	18.78000051	17.82000065	14.92000073	sp|P11499|HS90B_MOUSE	Heat shock protein HSP 90-beta OS=Mus musculus OX=10090 GN=Hsp90ab1 PE=1 SV=3			2	99.00000095	EQVANSAFVER				-0.00186525	1248.608032	625.3113	1248.609863	625.3121948	2	13	1.1.1.912.10	3.885017	758.29	710.71	3.89	0.04	456.4772
16	19.51	19.51	18.78000051	17.82000065	14.92000073	sp|P11499|HS90B_MOUSE	Heat shock protein HSP 90-beta OS=Mus musculus OX=10090 GN=Hsp90ab1 PE=1 SV=3			2	99.00000095	GVVDSEDLPLNISR				0.001823	1512.780273	757.3974	1512.778442	757.3964844	2	15	1.1.1.1057.7	5.73405	1431.6	1319.66	5.74	0.05	925.3633
16	19.51	19.51	18.78000051	17.82000065	14.92000073	sp|P11499|HS90B_MOUSE	Heat shock protein HSP 90-beta OS=Mus musculus OX=10090 GN=Hsp90ab1 PE=1 SV=3			2	99.00000095	IDIIPNPQER				-0.00511488	1193.635498	597.825	1193.640381	597.8275146	2	10	1.1.1.1008.9	5.1086	988.39	925.44	5.13	0.09	544.0186
16	19.51	19.51	18.78000051	17.82000065	14.92000073	sp|P11499|HS90B_MOUSE	Heat shock protein HSP 90-beta OS=Mus musculus OX=10090 GN=Hsp90ab1 PE=1 SV=3			2	99.00000095	SIYYITGESK				-0.00192915	1159.574219	580.7944	1159.57605	580.7953491	2	12	1.1.1.967.5	4.580467	998.32	978.99	4.59	0.05	624.065
16	19.51	19.51	18.78000051	17.82000065	14.92000073	sp|P11499|HS90B_MOUSE	Heat shock protein HSP 90-beta OS=Mus musculus OX=10090 GN=Hsp90ab1 PE=1 SV=3			2	99.00000095	TLTLVDTGIGMTK	Oxidation(M)@11			-0.00607618	1364.716064	683.3653	1364.722168	683.3683472	2	12	1.1.1.1027.9	5.3509	674.9	490.65	5.37	0.04	499.4984
16	19.51	19.51	18.78000051	17.82000065	14.92000073	sp|P11499|HS90B_MOUSE	Heat shock protein HSP 90-beta OS=Mus musculus OX=10090 GN=Hsp90ab1 PE=1 SV=3			1.795880795	99.00000095	EGLELPEDEEEK				-0.000128985	1415.630249	708.8224	1415.630371	708.8224487	2	10	1.1.1.967.11	4.585467	659.32	636.1	4.59	0.05	400.7645
16	19.51	19.51	18.78000051	17.82000065	14.92000073	sp|P11499|HS90B_MOUSE	Heat shock protein HSP 90-beta OS=Mus musculus OX=10090 GN=Hsp90ab1 PE=1 SV=3			1.744727373	99.00000095	ALLFIPR				-0.000360634	828.5218506	415.2682	828.5221558	415.2683411	2	9	1.1.1.1119.2	6.52215	1386.63	908.84	6.55	0.05	679.0282
16	19.51	19.51	18.78000051	17.82000065	14.92000073	sp|P11499|HS90B_MOUSE	Heat shock protein HSP 90-beta OS=Mus musculus OX=10090 GN=Hsp90ab1 PE=1 SV=3			1.387216091	98.15000296	YESLTDPSK				0.0012381	1038.488037	520.2513	1038.486938	520.2507324	2	7	1.1.1.866.6	3.295733	385.03	343.26	3.3	0.05	256.0614
16	19.51	19.51	18.78000051	17.82000065	14.92000073	sp|P11499|HS90B_MOUSE	Heat shock protein HSP 90-beta OS=Mus musculus OX=10090 GN=Hsp90ab1 PE=1 SV=3			1.301029921	98.25000167	EDQTEYLEER				0.00479786	1310.567505	656.291	1310.562622	656.2885742	2	7	1.1.1.902.10	3.757533	259.44	259.31	3.76	0.05	186.9077
16	19.51	19.51	18.78000051	17.82000065	14.92000073	sp|P11499|HS90B_MOUSE	Heat shock protein HSP 90-beta OS=Mus musculus OX=10090 GN=Hsp90ab1 PE=1 SV=3			0.598599494	88.31999898	FYEAFSK				0.00769204	890.4250488	446.2198	890.4174194	446.2159729	2	7	1.1.1.955.3	4.427317	406.7466	406.7466			459.6055
16	19.51	19.51	18.78000051	17.82000065	14.92000073	sp|P11499|HS90B_MOUSE	Heat shock protein HSP 90-beta OS=Mus musculus OX=10090 GN=Hsp90ab1 PE=1 SV=3			0.568636239	88.91000152	YESLTDPSKLDSGK			missed K-L@9	-0.00484235	1538.741333	513.9211	1538.74646	513.9227295	3	7	1.1.1.914.5	3.906517	310.19	286.75	3.91	0.05	436.5905
16	19.51	19.51	18.78000051	17.82000065	14.92000073	sp|P11499|HS90B_MOUSE	Heat shock protein HSP 90-beta OS=Mus musculus OX=10090 GN=Hsp90ab1 PE=1 SV=3			0.092588656	81.12999797	YIDQEELNK	Deamidated(Q)@4			0.00738321	1151.542114	576.7783	1151.534668	576.7745972	2	7	1.1.1.877.8	3.437883	554.78	389.23	3.45	0.04	611.4235
16	19.51	19.51	18.78000051	17.82000065	14.92000073	sp|P11499|HS90B_MOUSE	Heat shock protein HSP 90-beta OS=Mus musculus OX=10090 GN=Hsp90ab1 PE=1 SV=3			0	99.00000095	ADLINNLGTIAK				-0.00479646	1241.693237	621.8539	1241.697998	621.8562622	2	16	1.1.1.1053.7	5.681716	993.32	907.42	5.69	0.05	607.576
16	19.51	19.51	18.78000051	17.82000065	14.92000073	sp|P11499|HS90B_MOUSE	Heat shock protein HSP 90-beta OS=Mus musculus OX=10090 GN=Hsp90ab1 PE=1 SV=3			0	53.2400012	ADLINNLGTIAK	Deamidated(N)@5			-0.0018665	1242.680298	622.3474	1242.682007	622.3482666	2	6	1.1.1.1037.10	5.480233	262.27	230.49	5.47	0.05	265.5436
16	19.51	19.51	18.78000051	17.82000065	14.92000073	sp|P11499|HS90B_MOUSE	Heat shock protein HSP 90-beta OS=Mus musculus OX=10090 GN=Hsp90ab1 PE=1 SV=3			0	53.2400012	ADLINNLGTIAK	Deamidated(N)@6			-0.0018665	1242.680298	622.3474	1242.682007	622.3482666	2	6	1.1.1.1037.10	5.480233	262.27	230.49	5.47	0.05	265.5436
16	19.51	19.51	18.78000051	17.82000065	14.92000073	sp|P11499|HS90B_MOUSE	Heat shock protein HSP 90-beta OS=Mus musculus OX=10090 GN=Hsp90ab1 PE=1 SV=3			0	50.12000203	ADLINNLGTIAK	Deamidated(N)@5			-0.0018665	1242.680298	622.3474	1242.682007	622.3482666	2	6	1.1.1.1036.4	5.462067	262.27	241.76	5.47	0.05	278.1351
16	19.51	19.51	18.78000051	17.82000065	14.92000073	sp|P11499|HS90B_MOUSE	Heat shock protein HSP 90-beta OS=Mus musculus OX=10090 GN=Hsp90ab1 PE=1 SV=3			0	50.12000203	ADLINNLGTIAK	Deamidated(N)@6			-0.0018665	1242.680298	622.3474	1242.682007	622.3482666	2	6	1.1.1.1036.4	5.462067	262.27	241.76	5.47	0.05	278.1351
16	19.51	19.51	18.78000051	17.82000065	14.92000073	sp|P11499|HS90B_MOUSE	Heat shock protein HSP 90-beta OS=Mus musculus OX=10090 GN=Hsp90ab1 PE=1 SV=3			0	94.65000033	ALLFIPR				-0.000360634	828.5218506	415.2682	828.5221558	415.2683411	2	7	1.1.1.1118.2	6.50965	1386.63	430.17	6.55	0.05	303.2298
16	19.51	19.51	18.78000051	17.82000065	14.92000073	sp|P11499|HS90B_MOUSE	Heat shock protein HSP 90-beta OS=Mus musculus OX=10090 GN=Hsp90ab1 PE=1 SV=3			0	98.73999953	EGLELPEDEEEK				-0.000128985	1415.630249	708.8224	1415.630371	708.8224487	2	9	1.1.1.966.11	4.572633	659.32	506.47	4.59	0.05	422.0003
16	19.51	19.51	18.78000051	17.82000065	14.92000073	sp|P11499|HS90B_MOUSE	Heat shock protein HSP 90-beta OS=Mus musculus OX=10090 GN=Hsp90ab1 PE=1 SV=3			0	99.00000095	EQVANSAFVER				-0.00186525	1248.608032	625.3113	1248.609863	625.3121948	2	11	1.1.1.913.9	3.89735	758.29	715.66	3.89	0.04	450.1315
16	19.51	19.51	18.78000051	17.82000065	14.92000073	sp|P11499|HS90B_MOUSE	Heat shock protein HSP 90-beta OS=Mus musculus OX=10090 GN=Hsp90ab1 PE=1 SV=3			0	99.00000095	GVVDSEDLPLNISR				0.001823	1512.780273	757.3974	1512.778442	757.3964844	2	13	1.1.1.1056.8	5.721384	1431.6	965.71	5.74	0.05	673.1821
16	19.51	19.51	18.78000051	17.82000065	14.92000073	sp|P11499|HS90B_MOUSE	Heat shock protein HSP 90-beta OS=Mus musculus OX=10090 GN=Hsp90ab1 PE=1 SV=3			0	99.00000095	IDIIPNPQER				-0.00511488	1193.635498	597.825	1193.640381	597.8275146	2	8	1.1.1.1007.9	5.0951	988.39	784.94	5.13	0.09	486.5523
16	19.51	19.51	18.78000051	17.82000065	14.92000073	sp|P11499|HS90B_MOUSE	Heat shock protein HSP 90-beta OS=Mus musculus OX=10090 GN=Hsp90ab1 PE=1 SV=3			0	99.00000095	SIYYITGESK				-0.00192915	1159.574219	580.7944	1159.57605	580.7953491	2	9	1.1.1.966.5	4.567633	998.32	809.42	4.59	0.05	504.545
16	19.51	19.51	18.78000051	17.82000065	14.92000073	sp|P11499|HS90B_MOUSE	Heat shock protein HSP 90-beta OS=Mus musculus OX=10090 GN=Hsp90ab1 PE=1 SV=3			0	80.98000288	TLTLVDTGIGMTK	Oxidation(M)@11			-0.00253612	1364.719727	683.3671	1364.722168	683.3683472	2	6	1.1.1.1018.7	5.234416	319.06	272.08	5.24	0.03	267.7036
16	19.51	19.51	18.78000051	17.82000065	14.92000073	sp|P11499|HS90B_MOUSE	Heat shock protein HSP 90-beta OS=Mus musculus OX=10090 GN=Hsp90ab1 PE=1 SV=3			0	97.21999764	YESLTDPSK				0.0012381	1038.488037	520.2513	1038.486938	520.2507324	2	7	1.1.1.867.10	3.3119	385.03	381.07	3.3	0.05	338.756
16	19.51	19.51	18.78000051	17.82000065	14.92000073	sp|P11499|HS90B_MOUSE	Heat shock protein HSP 90-beta OS=Mus musculus OX=10090 GN=Hsp90ab1 PE=1 SV=3			0	30.23000062	YIDQEELNK	Deamidated(Q)@4			0.00738321	1151.542114	576.7783	1151.534668	576.7745972	2	7	1.1.1.878.7	3.449883	554.78	511.93	3.45	0.04	1019.6
17	19.08	19.17	31.06999993	31.06999993	21.11999989	sp|P16460|ASSY_MOUSE	Argininosuccinate synthase OS=Mus musculus OX=10090 GN=Ass1 PE=1 SV=1			2	99.00000095	FELTCYSLAPQIK	Carbamidomethyl(C)@5			0.00824371	1568.799316	785.4069	1568.790894	785.40271	2	10	1.1.1.1114.9	6.46415	294.31	257.44	6.44	0.08	213.1402
17	19.08	19.17	31.06999993	31.06999993	21.11999989	sp|P16460|ASSY_MOUSE	Argininosuccinate synthase OS=Mus musculus OX=10090 GN=Ass1 PE=1 SV=1			2	99.00000095	GQVYILGR				-0.00125885	904.5119019	453.2632	904.5130615	453.2637939	2	11	1.1.1.982.2	4.76995	1592.8	1185.8	4.78	0.04	805.7433
17	19.08	19.17	31.06999993	31.06999993	21.11999989	sp|P16460|ASSY_MOUSE	Argininosuccinate synthase OS=Mus musculus OX=10090 GN=Ass1 PE=1 SV=1			2	99.00000095	QHGIPIPVTPK	Gln->pyro-Glu@N-term			-0.00124547	1168.659302	585.3369	1168.6604	585.3375244	2	12	1.1.1.1019.4	5.245083	2515.09	1783.39	5.27	0.06	1098.347
17	19.08	19.17	31.06999993	31.06999993	21.11999989	sp|P16460|ASSY_MOUSE	Argininosuccinate synthase OS=Mus musculus OX=10090 GN=Ass1 PE=1 SV=1			2	99.00000095	QVEIAQR	Gln->pyro-Glu@N-term			-0.000877657	825.4336548	413.7241	825.4344482	413.7245178	2	9	1.1.1.935.2	4.173	608.21	551.86	4.18	0.05	431.3441
17	19.08	19.17	31.06999993	31.06999993	21.11999989	sp|P16460|ASSY_MOUSE	Argininosuccinate synthase OS=Mus musculus OX=10090 GN=Ass1 PE=1 SV=1			2	99.00000095	VFIEDVSK				0.00176384	935.4980469	468.7563	935.4963989	468.7554626	2	11	1.1.1.956.2	4.438317	1538.09	1443.87	4.43	0.04	685.7041
17	19.08	19.17	31.06999993	31.06999993	21.11999989	sp|P16460|ASSY_MOUSE	Argininosuccinate synthase OS=Mus musculus OX=10090 GN=Ass1 PE=1 SV=1			1.7212466	99.00000095	IDIVENR				0.000705835	857.4614868	429.738	857.4606934	429.7376099	2	9	1.1.1.899.3	3.7137	1301.32	720	3.74	0.04	389.3222
17	19.08	19.17	31.06999993	31.06999993	21.11999989	sp|P16460|ASSY_MOUSE	Argininosuccinate synthase OS=Mus musculus OX=10090 GN=Ass1 PE=1 SV=1			1.537602186	99.00000095	YLLGTSLAR			cleaved R-P@C-term	-0.00242482	992.5630493	497.2888	992.5654907	497.2900085	2	10	1.1.1.1025.2	5.319583	767.69	607.04	5.34	0.05	401.7639
17	19.08	19.17	31.06999993	31.06999993	21.11999989	sp|P16460|ASSY_MOUSE	Argininosuccinate synthase OS=Mus musculus OX=10090 GN=Ass1 PE=1 SV=1			1.318758965	98.11000228	NQAPPGLYTK				-0.00239295	1087.563843	544.7892	1087.566162	544.7904053	2	8	1.1.1.889.9	3.591533	490.99	458.21	3.6	0.05	334.8751
17	19.08	19.17	31.06999993	31.06999993	21.11999989	sp|P16460|ASSY_MOUSE	Argininosuccinate synthase OS=Mus musculus OX=10090 GN=Ass1 PE=1 SV=1			1.28399682	97.97000289	VQVSVFK				-0.000461529	805.4692993	403.7419	805.4697876	403.742157	2	7	1.1.1.962.2	4.513633	1928.39	1520.49	4.52	0.04	1021.994
17	19.08	19.17	31.06999993	31.06999993	21.11999989	sp|P16460|ASSY_MOUSE	Argininosuccinate synthase OS=Mus musculus OX=10090 GN=Ass1 PE=1 SV=1			1.107905388	97.299999	EDFEEAR				0.00224133	894.3742676	448.1944	894.3719482	448.1932373	2	7	1.1.1.841.5	2.97625	551.58	535.84	2.98	0.04	547.2617
17	19.08	19.17	31.06999993	31.06999993	21.11999989	sp|P16460|ASSY_MOUSE	Argininosuccinate synthase OS=Mus musculus OX=10090 GN=Ass1 PE=1 SV=1			0.872895181	93.15000176	MPEFYNR	Oxidation(M)@1			-0.0011394	971.4160767	486.7153	971.4171143	486.7158203	2	7	1.1.1.888.5	3.575217	515.21	404.58	3.6	0.05	259.0094
17	19.08	19.17	31.06999993	31.06999993	21.11999989	sp|P16460|ASSY_MOUSE	Argininosuccinate synthase OS=Mus musculus OX=10090 GN=Ass1 PE=1 SV=1			0.653647006	91.18000269	APNSPDVLEIEFK				-0.00427211	1457.73584	729.8752	1457.740234	729.8773804	2	8	1.1.1.1098.9	6.260167	772.05	530.62	6.29	0.06	359.9419
17	19.08	19.17	31.06999993	31.06999993	21.11999989	sp|P16460|ASSY_MOUSE	Argininosuccinate synthase OS=Mus musculus OX=10090 GN=Ass1 PE=1 SV=1			0.534617126	90.02000093	KVFIEDVSK			missed K-V@1	-0.00047412	1063.59082	532.8027	1063.591309	532.8029785	2	6	1.1.1.908.7	3.831183	383.14	360.9	3.82	0.04	295.33
17	19.08	19.17	31.06999993	31.06999993	21.11999989	sp|P16460|ASSY_MOUSE	Argininosuccinate synthase OS=Mus musculus OX=10090 GN=Ass1 PE=1 SV=1			0.05012228	56.16000295	NDLMEYAK	Deamidated(N)@1; Oxidation(M)@4			-0.00261568	999.4192505	500.7169	999.421936	500.7182312	2	6	1.1.1.903.7	3.767867	245.25	243.8	3.76	0.05	187.957
17	19.08	19.17	31.06999993	31.06999993	21.11999989	sp|P16460|ASSY_MOUSE	Argininosuccinate synthase OS=Mus musculus OX=10090 GN=Ass1 PE=1 SV=1			0.003488335	74.62000251	GIYETPAGTILY			cleaved Y-H@C-term	-0.00872829	1296.651489	649.333	1296.660156	649.3373413	2	7	1.1.1.1180.3	7.309933	10.11109	10.11109			95.18056
17	19.08	19.17	31.06999993	31.06999993	21.11999989	sp|P16460|ASSY_MOUSE	Argininosuccinate synthase OS=Mus musculus OX=10090 GN=Ass1 PE=1 SV=1			0	47.90999889	APNSPDVLEIEFK				-0.00427211	1457.73584	729.8752	1457.740234	729.8773804	2	5	1.1.1.1097.9	6.247016	772.05	310.22	6.29	0.06	172.2175
17	19.08	19.17	31.06999993	31.06999993	21.11999989	sp|P16460|ASSY_MOUSE	Argininosuccinate synthase OS=Mus musculus OX=10090 GN=Ass1 PE=1 SV=1			0	86.7200017	EDFEEAR				0.00224133	894.3742676	448.1944	894.3719482	448.1932373	2	6	1.1.1.840.5	2.963583	551.58	423.59	2.98	0.04	380.9278
17	19.08	19.17	31.06999993	31.06999993	21.11999989	sp|P16460|ASSY_MOUSE	Argininosuccinate synthase OS=Mus musculus OX=10090 GN=Ass1 PE=1 SV=1			0	73.22999835	FELTCYSLAPQIK	Carbamidomethyl(C)@5			0.00824371	1568.799316	785.4069	1568.790894	785.40271	2	6	1.1.1.1112.10	6.4395	294.31	257.69	6.44	0.08	215.2387
17	19.08	19.17	31.06999993	31.06999993	21.11999989	sp|P16460|ASSY_MOUSE	Argininosuccinate synthase OS=Mus musculus OX=10090 GN=Ass1 PE=1 SV=1			0	99.00000095	GQVYILGR				-0.00125885	904.5119019	453.2632	904.5130615	453.2637939	2	10	1.1.1.983.3	4.78345	1592.8	1578.15	4.78	0.04	1147.165
17	19.08	19.17	31.06999993	31.06999993	21.11999989	sp|P16460|ASSY_MOUSE	Argininosuccinate synthase OS=Mus musculus OX=10090 GN=Ass1 PE=1 SV=1			0	91.10000134	GQVYILGR	Carbamidomethyl@N-term			-0.00264102	961.5318604	481.7732	961.5344849	481.7745361	2	6	1.1.1.983.4	4.784283	268.02	228.99	4.81	0.05	200.4986
17	19.08	19.17	31.06999993	31.06999993	21.11999989	sp|P16460|ASSY_MOUSE	Argininosuccinate synthase OS=Mus musculus OX=10090 GN=Ass1 PE=1 SV=1			0	98.97000194	IDIVENR				0.000705835	857.4614868	429.738	857.4606934	429.7376099	2	9	1.1.1.900.3	3.7262	1301.32	1114.95	3.74	0.04	677.3698
17	19.08	19.17	31.06999993	31.06999993	21.11999989	sp|P16460|ASSY_MOUSE	Argininosuccinate synthase OS=Mus musculus OX=10090 GN=Ass1 PE=1 SV=1			0	64.75999951	MPEFYNR	Oxidation(M)@1			-0.0011394	971.4160767	486.7153	971.4171143	486.7158203	2	6	1.1.1.889.5	3.588217	515.21	488.74	3.6	0.05	282.4102
17	19.08	19.17	31.06999993	31.06999993	21.11999989	sp|P16460|ASSY_MOUSE	Argininosuccinate synthase OS=Mus musculus OX=10090 GN=Ass1 PE=1 SV=1			0	24.61999953	NDLMEYAK	Deamidated(N)@1; Oxidation(M)@4			-0.00261568	999.4192505	500.7169	999.421936	500.7182312	2	5	1.1.1.902.5	3.753367	245.25	198.46	3.76	0.05	161.6746
17	19.08	19.17	31.06999993	31.06999993	21.11999989	sp|P16460|ASSY_MOUSE	Argininosuccinate synthase OS=Mus musculus OX=10090 GN=Ass1 PE=1 SV=1			0	97.90999889	NQAPPGLYTK	Deamidated(N)@1			0.00102451	1088.55127	545.2829	1088.550171	545.2824097	2	7	1.1.1.922.4	4.008183	371.82	328.78	3.99	0.13	346.351
17	19.08	19.17	31.06999993	31.06999993	21.11999989	sp|P16460|ASSY_MOUSE	Argininosuccinate synthase OS=Mus musculus OX=10090 GN=Ass1 PE=1 SV=1			0	93.56999993	NQAPPGLYTK	Deamidated(N)@1			0.00102451	1088.55127	545.2829	1088.550171	545.2824097	2	6	1.1.1.919.10	3.975183	371.82	321.44	3.99	0.13	356.794
17	19.08	19.17	31.06999993	31.06999993	21.11999989	sp|P16460|ASSY_MOUSE	Argininosuccinate synthase OS=Mus musculus OX=10090 GN=Ass1 PE=1 SV=1			0	68.5199976	NQAPPGLYTK				-0.00239295	1087.563843	544.7892	1087.566162	544.7904053	2	6	1.1.1.890.3	3.599217	490.99	471.48	3.6	0.05	303.2798
17	19.08	19.17	31.06999993	31.06999993	21.11999989	sp|P16460|ASSY_MOUSE	Argininosuccinate synthase OS=Mus musculus OX=10090 GN=Ass1 PE=1 SV=1			0	63.02999854	NQAPPGLYTK	Deamidated(Q)@2			0.00102451	1088.55127	545.2829	1088.550171	545.2824097	2	7	1.1.1.922.4	4.008183	371.82	328.78	3.99	0.13	346.351
17	19.08	19.17	31.06999993	31.06999993	21.11999989	sp|P16460|ASSY_MOUSE	Argininosuccinate synthase OS=Mus musculus OX=10090 GN=Ass1 PE=1 SV=1			0	60.83999872	NQAPPGLYTK	Deamidated(Q)@2			0.00102451	1088.55127	545.2829	1088.550171	545.2824097	2	6	1.1.1.919.10	3.975183	371.82	321.44	3.99	0.13	356.794
17	19.08	19.17	31.06999993	31.06999993	21.11999989	sp|P16460|ASSY_MOUSE	Argininosuccinate synthase OS=Mus musculus OX=10090 GN=Ass1 PE=1 SV=1			0	99.00000095	QHGIPIPVTPK	Gln->pyro-Glu@N-term			-0.00124547	1168.659302	585.3369	1168.6604	585.3375244	2	10	1.1.1.1018.4	5.231917	2515.09	1039.89	5.27	0.06	560.8074
17	19.08	19.17	31.06999993	31.06999993	21.11999989	sp|P16460|ASSY_MOUSE	Argininosuccinate synthase OS=Mus musculus OX=10090 GN=Ass1 PE=1 SV=1			0	99.00000095	QVEIAQR	Gln->pyro-Glu@N-term			-0.000877657	825.4336548	413.7241	825.4344482	413.7245178	2	10	1.1.1.934.3	4.161334	608.21	432.14	4.18	0.05	375.5314
17	19.08	19.17	31.06999993	31.06999993	21.11999989	sp|P16460|ASSY_MOUSE	Argininosuccinate synthase OS=Mus musculus OX=10090 GN=Ass1 PE=1 SV=1			0	67.29000211	VQVSVFK	Carbamidomethyl@N-term			-0.00524465	862.486084	432.2503	862.491272	432.2528992	2	6	1.1.1.967.3	4.5788	275.34	258.13	4.59	0.04	257.0607
17	19.08	19.17	31.06999993	31.06999993	21.11999989	sp|P16460|ASSY_MOUSE	Argininosuccinate synthase OS=Mus musculus OX=10090 GN=Ass1 PE=1 SV=1			0	97.65999913	YLLGTSLAR			cleaved R-P@C-term	-0.00242482	992.5630493	497.2888	992.5654907	497.2900085	2	8	1.1.1.1026.5	5.33475	767.69	767.66	5.34	0.05	517.0367
18	18.11	18.23	29.10999954	27.4300009	25.94999969	sp|P51855|GSHB_MOUSE	Glutathione synthetase OS=Mus musculus OX=10090 GN=Gss PE=1 SV=1			2	99.00000095	ALAEGVLLR				-0.000599411	940.5700684	471.2923	940.5705566	471.292572	2	14	1.1.1.1030.4	5.384733	2106.75	1360.43	5.37	0.04	866.0031
18	18.11	18.23	29.10999954	27.4300009	25.94999969	sp|P51855|GSHB_MOUSE	Glutathione synthetase OS=Mus musculus OX=10090 GN=Gss PE=1 SV=1			2	99.00000095	ASYILMEK	Oxidation(M)@6			-0.00139475	969.482666	485.7486	969.4841309	485.7493286	2	9	1.1.1.927.7	4.074833	611.74	594.97	4.08	0.05	422.8497
18	18.11	18.23	29.10999954	27.4300009	25.94999969	sp|P51855|GSHB_MOUSE	Glutathione synthetase OS=Mus musculus OX=10090 GN=Gss PE=1 SV=1			2	99.00000095	AVENELLDR				-0.00227309	1057.538086	529.7763	1057.540405	529.7774658	2	10	1.1.1.954.7	4.416483	1338.51	1216.03	4.41	0.04	624.4531
18	18.11	18.23	29.10999954	27.4300009	25.94999969	sp|P51855|GSHB_MOUSE	Glutathione synthetase OS=Mus musculus OX=10090 GN=Gss PE=1 SV=1			2	99.00000095	EGIAQTVFLGLNR				-3.65E-05	1416.772461	709.3935	1416.772461	709.3935547	2	12	1.1.1.1145.7	6.861967	304.31	287.87	6.87	0.08	261.4078
18	18.11	18.23	29.10999954	27.4300009	25.94999969	sp|P51855|GSHB_MOUSE	Glutathione synthetase OS=Mus musculus OX=10090 GN=Gss PE=1 SV=1			2	99.00000095	QIEINTISASFGGLASR	Gln->pyro-Glu@N-term			-0.00126666	1745.893433	873.954	1745.894775	873.9547119	2	16	1.1.1.1253.4	8.175366	166.24	157.41	8.18	0.07	102.9627
18	18.11	18.23	29.10999954	27.4300009	25.94999969	sp|P51855|GSHB_MOUSE	Glutathione synthetase OS=Mus musculus OX=10090 GN=Gss PE=1 SV=1			2	99.00000095	VGLLEALLPGQPEAVAR				0.00308219	1731.991577	578.3378	1731.988281	578.336731	3	15	1.1.1.1240.3	8.028867	564.08	544.84	8.03	0.06	468.4999
18	18.11	18.23	29.10999954	27.4300009	25.94999969	sp|P51855|GSHB_MOUSE	Glutathione synthetase OS=Mus musculus OX=10090 GN=Gss PE=1 SV=1			1.853872061	99.00000095	ATSWGSILQDEK	Acetyl@N-term	Acetyl@2	cleaved M-A@N-term	0.00289611	1375.664917	688.8397	1375.661987	688.8382568	2	14	1.1.1.1147.7	6.887617	958.08	630.6	6.91	0.06	382.077
18	18.11	18.23	29.10999954	27.4300009	25.94999969	sp|P51855|GSHB_MOUSE	Glutathione synthetase OS=Mus musculus OX=10090 GN=Gss PE=1 SV=1			1.795880795	99.00000095	AVEHADGGVAAGVAVLDNPYPV				-0.00428752	2120.049316	1061.032	2120.053955	1061.03418	2	8	1.1.1.1118.11	6.51715	14.96336	14.96336			173.2668
18	18.11	18.23	29.10999954	27.4300009	25.94999969	sp|P51855|GSHB_MOUSE	Glutathione synthetase OS=Mus musculus OX=10090 GN=Gss PE=1 SV=1			1.167490959	98.3799994	QGTTLVMNK	Gln->pyro-Glu@N-term; Oxidation(M)@7			0.00589624	989.4910889	495.7528	989.4851685	495.7498779	2	8	1.1.1.894.5	3.6517	186.33	166.45	3.66	0.04	138.64
18	18.11	18.23	29.10999954	27.4300009	25.94999969	sp|P51855|GSHB_MOUSE	Glutathione synthetase OS=Mus musculus OX=10090 GN=Gss PE=1 SV=1			0.83268261	96.42000198	QLEELAK	Gln->pyro-Glu@N-term			-0.000617974	812.4272461	407.2209	812.4279785	407.221283	2	10	1.1.1.1035.2	5.4479	168.91	158.45	5.44	0.03	221.4346
18	18.11	18.23	29.10999954	27.4300009	25.94999969	sp|P51855|GSHB_MOUSE	Glutathione synthetase OS=Mus musculus OX=10090 GN=Gss PE=1 SV=1			0.452225327	81.72000051	VQQELSR				0.00143332	858.4574585	430.236	858.4559326	430.2352295	2	8	1.1.1.814.3	2.628617	563.1	494.78	2.63	0.05	834.1743
18	18.11	18.23	29.10999954	27.4300009	25.94999969	sp|P51855|GSHB_MOUSE	Glutathione synthetase OS=Mus musculus OX=10090 GN=Gss PE=1 SV=1			0	96.24999762	ASYILMEK	Oxidation(M)@6			-0.00139475	969.482666	485.7486	969.4841309	485.7493286	2	7	1.1.1.926.4	4.059834	611.74	433.21	4.08	0.05	395.518
18	18.11	18.23	29.10999954	27.4300009	25.94999969	sp|P51855|GSHB_MOUSE	Glutathione synthetase OS=Mus musculus OX=10090 GN=Gss PE=1 SV=1			0	74.36000109	ATSWGSILQDEK	Acetyl@N-term	Acetyl@2	cleaved M-A@N-term	0.00289611	1375.664917	688.8397	1375.661987	688.8382568	2	7	1.1.1.1146.5	6.8728	958.08	358.02	6.91	0.06	160.6753
18	18.11	18.23	29.10999954	27.4300009	25.94999969	sp|P51855|GSHB_MOUSE	Glutathione synthetase OS=Mus musculus OX=10090 GN=Gss PE=1 SV=1			0	96.89000249	AVEHADGGVAAGVAVLDNPYPV				0.00572235	2120.059326	1061.037	2120.053955	1061.03418	2	7	1.1.1.1117.11	6.50415	14.6682	14.6682			191.1049
18	18.11	18.23	29.10999954	27.4300009	25.94999969	sp|P51855|GSHB_MOUSE	Glutathione synthetase OS=Mus musculus OX=10090 GN=Gss PE=1 SV=1			0	98.72000217	AVENELLDR				-0.00227309	1057.538086	529.7763	1057.540405	529.7774658	2	10	1.1.1.952.8	4.39165	1338.51	853.73	4.41	0.04	543.0693
18	18.11	18.23	29.10999954	27.4300009	25.94999969	sp|P51855|GSHB_MOUSE	Glutathione synthetase OS=Mus musculus OX=10090 GN=Gss PE=1 SV=1			0	99.00000095	EGIAQTVFLGLNR				-3.65E-05	1416.772461	709.3935	1416.772461	709.3935547	2	10	1.1.1.1144.8	6.849633	304.31	228.42	6.87	0.08	208.943
18	18.11	18.23	29.10999954	27.4300009	25.94999969	sp|P51855|GSHB_MOUSE	Glutathione synthetase OS=Mus musculus OX=10090 GN=Gss PE=1 SV=1			0	55.04000187	QGTTLVMNK	Gln->pyro-Glu@N-term; Oxidation(M)@7			0.00589624	989.4910889	495.7528	989.4851685	495.7498779	2	6	1.1.1.895.4	3.6662	186.33	164	3.66	0.04	120.5211
18	18.11	18.23	29.10999954	27.4300009	25.94999969	sp|P51855|GSHB_MOUSE	Glutathione synthetase OS=Mus musculus OX=10090 GN=Gss PE=1 SV=1			0	99.00000095	VGLLEALLPGQPEAVAR				0.00190422	1731.990234	867.0024	1731.988281	867.0014648	2	16	1.1.1.1239.3	8.016033	628.16	451.11	8.04	0.06	292.7793
19	16.92	16.99	63.02999854	60.18999815	60.18999815	sp|Q9JJU9|CRBB3_MOUSE	Beta-crystallin B3 OS=Mus musculus OX=10090 GN=Crybb3 PE=2 SV=3			2	99.00000095	GEQFVLEK				-0.00141014	948.4902954	475.2524	948.4916382	475.2531128	2	12	1.1.1.953.5	4.401817	4470.92	3274.99	4.42	0.04	2024.377
19	16.92	16.99	63.02999854	60.18999815	60.18999815	sp|Q9JJU9|CRBB3_MOUSE	Beta-crystallin B3 OS=Mus musculus OX=10090 GN=Crybb3 PE=2 SV=3			2	99.00000095	HWNEWDANQPQLQSVR				-0.00409334	2006.930298	669.9841	2006.934692	669.9855347	3	15	1.1.1.982.10	4.776617	783.29	697.4	4.79	0.05	606.127
19	16.92	16.99	63.02999854	60.18999815	60.18999815	sp|Q9JJU9|CRBB3_MOUSE	Beta-crystallin B3 OS=Mus musculus OX=10090 GN=Crybb3 PE=2 SV=3			2	99.00000095	LHLFENPAFSGR				-0.000767048	1386.703491	463.2418	1386.704468	463.2420959	3	14	1.1.1.1037.2	5.473567	2453.07	2014.26	5.48	0.05	1808.638
19	16.92	16.99	63.02999854	60.18999815	60.18999815	sp|Q9JJU9|CRBB3_MOUSE	Beta-crystallin B3 OS=Mus musculus OX=10090 GN=Crybb3 PE=2 SV=3			2	99.00000095	VGSIQVESGPWLAFER				0.00448834	1773.909424	592.3104	1773.905029	592.30896	3	15	1.1.1.1191.3	7.450083	432.07	196.24	7.43	0.05	278.8076
19	16.92	16.99	63.02999854	60.18999815	60.18999815	sp|Q9JJU9|CRBB3_MOUSE	Beta-crystallin B3 OS=Mus musculus OX=10090 GN=Crybb3 PE=2 SV=3			2	99.00000095	VINGTWVGYEFPGYR	Deamidated(N)@3			-0.000157405	1757.841309	879.9279	1757.841309	879.9279175	2	14	1.1.1.1149.8	6.917117	969.87	766.18	6.93	0.06	356.2724
19	16.92	16.99	63.02999854	60.18999815	60.18999815	sp|Q9JJU9|CRBB3_MOUSE	Beta-crystallin B3 OS=Mus musculus OX=10090 GN=Crybb3 PE=2 SV=3			2	99.00000095	VTVYELENFQGK				-0.00406994	1425.709839	713.8622	1425.713989	713.8642578	2	18	1.1.1.1044.9	5.568733	2628.93	2489.91	5.57	0.04	1459.622
19	16.92	16.99	63.02999854	60.18999815	60.18999815	sp|Q9JJU9|CRBB3_MOUSE	Beta-crystallin B3 OS=Mus musculus OX=10090 GN=Crybb3 PE=2 SV=3			1.853872061	99.00000095	WDAWSSSR				0.000659101	993.4310913	497.7228	993.4304199	497.7225037	2	9	1.1.1.965.6	4.5553	661.56	545.03	4.54	0.04	336.9572
19	16.92	16.99	63.02999854	60.18999815	60.18999815	sp|Q9JJU9|CRBB3_MOUSE	Beta-crystallin B3 OS=Mus musculus OX=10090 GN=Crybb3 PE=2 SV=3			1.26760602	98.51999879	QYVFER	Gln->pyro-Glu@N-term			0.000922317	823.3874512	412.701	823.3864746	412.7005005	2	8	1.1.1.1045.2	5.5759	875.11	842.16	5.57	0.04	637.0563
19	16.92	16.99	63.02999854	60.18999815	60.18999815	sp|Q9JJU9|CRBB3_MOUSE	Beta-crystallin B3 OS=Mus musculus OX=10090 GN=Crybb3 PE=2 SV=3			0.899629474	95.08000016	SHGGLGGSYK				-0.000427037	961.4613037	481.7379	961.461731	481.7381592	2	7	1.1.1.812.5	2.604617	745.24	731.38	2.6	0.05	639.5546
19	16.92	16.99	63.02999854	60.18999815	60.18999815	sp|Q9JJU9|CRBB3_MOUSE	Beta-crystallin B3 OS=Mus musculus OX=10090 GN=Crybb3 PE=2 SV=3			0.562249482	99.00000095	SDILLSLRPL			cleaved L-H@C-term	-0.00720491	1125.668701	563.8416	1125.675781	563.8451538	2	11	1.1.1.1220.3	7.780383	283.85	256.96	7.77	0.04	167.2323
19	16.92	16.99	63.02999854	60.18999815	60.18999815	sp|Q9JJU9|CRBB3_MOUSE	Beta-crystallin B3 OS=Mus musculus OX=10090 GN=Crybb3 PE=2 SV=3			0.235077009	93.69000196	SDILLSLR			cleaved R-P@C-term	-0.00285092	915.5360718	458.7753	915.5389404	458.7767334	2	7	1.1.1.1087.3	6.113683	157.44	148.31	6.11	0.03	195.3021
19	16.92	16.99	63.02999854	60.18999815	60.18999815	sp|Q9JJU9|CRBB3_MOUSE	Beta-crystallin B3 OS=Mus musculus OX=10090 GN=Crybb3 PE=2 SV=3			0.066512719	99.00000095	MEIVDDDVPSLWAH	Oxidation(M)@1		cleaved H-G@C-term	0.00361437	1641.738037	821.8763	1641.734497	821.8745117	2	10	1.1.1.1110.11	6.415167	457.98	411.45	6.41	0.06	285.4917
19	16.92	16.99	63.02999854	60.18999815	60.18999815	sp|Q9JJU9|CRBB3_MOUSE	Beta-crystallin B3 OS=Mus musculus OX=10090 GN=Crybb3 PE=2 SV=3			0	99.00000095	GEQFVLEK				-0.00141014	948.4902954	475.2524	948.4916382	475.2531128	2	9	1.1.1.952.5	4.38915	4470.92	1727.7	4.42	0.04	772.4656
19	16.92	16.99	63.02999854	60.18999815	60.18999815	sp|Q9JJU9|CRBB3_MOUSE	Beta-crystallin B3 OS=Mus musculus OX=10090 GN=Crybb3 PE=2 SV=3			0	99.00000095	HWNEWDANQPQLQSVR				-0.00409334	2006.930298	669.9841	2006.934692	669.9855347	3	14	1.1.1.983.10	4.789283	783.29	774.92	4.79	0.05	545.7339
19	16.92	16.99	63.02999854	60.18999815	60.18999815	sp|Q9JJU9|CRBB3_MOUSE	Beta-crystallin B3 OS=Mus musculus OX=10090 GN=Crybb3 PE=2 SV=3			0	99.00000095	LHLFENPAFSGR				-0.000767048	1386.703491	463.2418	1386.704468	463.2420959	3	11	1.1.1.1036.2	5.4604	2453.07	1114.73	5.48	0.05	714.4545
19	16.92	16.99	63.02999854	60.18999815	60.18999815	sp|Q9JJU9|CRBB3_MOUSE	Beta-crystallin B3 OS=Mus musculus OX=10090 GN=Crybb3 PE=2 SV=3			0	99.00000095	MEIVDDDVPSLWAH	Oxidation(M)@1		cleaved H-G@C-term	0.00361437	1641.738037	821.8763	1641.734497	821.8745117	2	9	1.1.1.1108.9	6.388167	457.98	376.38	6.41	0.06	263.5064
19	16.92	16.99	63.02999854	60.18999815	60.18999815	sp|Q9JJU9|CRBB3_MOUSE	Beta-crystallin B3 OS=Mus musculus OX=10090 GN=Crybb3 PE=2 SV=3			0	93.56999993	SHGGLGGSYK				-0.000427037	961.4613037	481.7379	961.461731	481.7381592	2	8	1.1.1.811.8	2.594617	745.24	647.05	2.6	0.05	703.0121
19	16.92	16.99	63.02999854	60.18999815	60.18999815	sp|Q9JJU9|CRBB3_MOUSE	Beta-crystallin B3 OS=Mus musculus OX=10090 GN=Crybb3 PE=2 SV=3			0	99.00000095	VGSIQVESGPWLAFER				-0.000320854	1773.904663	887.9596	1773.905029	887.9597778	2	14	1.1.1.1187.6	7.402916	663.95	557.17	7.42	0.08	278.5768
19	16.92	16.99	63.02999854	60.18999815	60.18999815	sp|Q9JJU9|CRBB3_MOUSE	Beta-crystallin B3 OS=Mus musculus OX=10090 GN=Crybb3 PE=2 SV=3			0	99.00000095	VGSIQVESGPWLAFER				-0.000320854	1773.904663	887.9596	1773.905029	887.9597778	2	13	1.1.1.1186.5	7.389917	663.95	407.33	7.42	0.08	212.004
19	16.92	16.99	63.02999854	60.18999815	60.18999815	sp|Q9JJU9|CRBB3_MOUSE	Beta-crystallin B3 OS=Mus musculus OX=10090 GN=Crybb3 PE=2 SV=3			0	99.00000095	VINGTWVGYEFPGYR	Deamidated(N)@3			-0.000157405	1757.841309	879.9279	1757.841309	879.9279175	2	12	1.1.1.1148.9	6.903616	969.87	520.7	6.93	0.06	233.3455
19	16.92	16.99	63.02999854	60.18999815	60.18999815	sp|Q9JJU9|CRBB3_MOUSE	Beta-crystallin B3 OS=Mus musculus OX=10090 GN=Crybb3 PE=2 SV=3			0	99.00000095	VTVYELENFQGK				-0.00406994	1425.709839	713.8622	1425.713989	713.8642578	2	14	1.1.1.1043.7	5.554567	2628.93	1688.74	5.57	0.04	867.6472
19	16.92	16.99	63.02999854	60.18999815	60.18999815	sp|Q9JJU9|CRBB3_MOUSE	Beta-crystallin B3 OS=Mus musculus OX=10090 GN=Crybb3 PE=2 SV=3			0	98.79000187	WDAWSSSR				0.000659101	993.4310913	497.7228	993.4304199	497.7225037	2	8	1.1.1.964.6	4.542634	661.56	636.2	4.54	0.04	474.3652
20	16.62	16.65	30.30000031	28.13999951	23.3799994	sp|P10126|EF1A1_MOUSE	Elongation factor 1-alpha 1 OS=Mus musculus OX=10090 GN=Eef1a1 PE=1 SV=3			2	99.00000095	EHALLAYTLGVK				0.00261654	1313.736938	438.9196	1313.734375	438.9187317	3	13	1.1.1.1039.4	5.501067	797.92	781.69	5.51	0.04	790.5036
20	16.62	16.65	30.30000031	28.13999951	23.3799994	sp|P10126|EF1A1_MOUSE	Elongation factor 1-alpha 1 OS=Mus musculus OX=10090 GN=Eef1a1 PE=1 SV=3			2	99.00000095	IGGIGTVPVGR				0.000781769	1024.603638	513.3091	1024.602905	513.3087158	2	14	1.1.1.971.7	4.633467	9489.81	6025.11	4.65	0.05	3394.36
20	16.62	16.65	30.30000031	28.13999951	23.3799994	sp|P10126|EF1A1_MOUSE	Elongation factor 1-alpha 1 OS=Mus musculus OX=10090 GN=Eef1a1 PE=1 SV=3			2	99.00000095	MDSTEPPYSQK	Oxidation(M)@1			-0.0010902	1297.548706	649.7816	1297.549683	649.7821045	2	11	1.1.1.826.11	2.789267	1035.67	863.51	2.8	0.05	503.5409
20	16.62	16.65	30.30000031	28.13999951	23.3799994	sp|P10126|EF1A1_MOUSE	Elongation factor 1-alpha 1 OS=Mus musculus OX=10090 GN=Eef1a1 PE=1 SV=3			2	99.00000095	QLIVGVNK	Gln->pyro-Glu@N-term			-0.000739929	852.5061035	427.2603	852.506897	427.2607422	2	11	1.1.1.1064.2	5.819033	2266.17	2124.47	5.83	0.05	1328.943
20	16.62	16.65	30.30000031	28.13999951	23.3799994	sp|P10126|EF1A1_MOUSE	Elongation factor 1-alpha 1 OS=Mus musculus OX=10090 GN=Eef1a1 PE=1 SV=3			2	99.00000095	STTTGHLIYK				-0.0030106	1119.589478	560.802	1119.592407	560.8034668	2	14	1.1.1.851.7	3.10725	1261.6	1051.21	3.12	0.05	558.1895
20	16.62	16.65	30.30000031	28.13999951	23.3799994	sp|P10126|EF1A1_MOUSE	Elongation factor 1-alpha 1 OS=Mus musculus OX=10090 GN=Eef1a1 PE=1 SV=3			2	99.00000095	VETGVLKPGMVVTFAPVNVTTEVK	Oxidation(M)@10			0.00485949	2530.376709	844.4661	2530.371582	844.4644775	3	17	1.1.1.1088.11	6.13335	2388.9	1336.96	6.16	0.05	854.456
20	16.62	16.65	30.30000031	28.13999951	23.3799994	sp|P10126|EF1A1_MOUSE	Elongation factor 1-alpha 1 OS=Mus musculus OX=10090 GN=Eef1a1 PE=1 SV=3			2	99.00000095	YYVTIIDAPGHR				0.00393629	1403.723755	468.9152	1403.719727	468.9138489	3	16	1.1.1.999.3	4.9876	3825.45	3124.5	5	0.04	2703.873
20	16.62	16.65	30.30000031	28.13999951	23.3799994	sp|P10126|EF1A1_MOUSE	Elongation factor 1-alpha 1 OS=Mus musculus OX=10090 GN=Eef1a1 PE=1 SV=3			1.346787333	98.93000126	QTVAVGVIK	Gln->pyro-Glu@N-term			-0.00159114	896.5314941	449.273	896.5331421	449.2738342	2	13	1.1.1.1034.3	5.435567	1894.95	1700.61	5.45	0.04	1624.661
20	16.62	16.65	30.30000031	28.13999951	23.3799994	sp|P10126|EF1A1_MOUSE	Elongation factor 1-alpha 1 OS=Mus musculus OX=10090 GN=Eef1a1 PE=1 SV=3			0.603800654	92.50000119	EVSTYIK				-0.000952527	838.442688	420.2286	838.4436646	420.2290955	2	8	1.1.1.885.2	3.53455	2621.23	2001.66	3.55	0.04	1771.692
20	16.62	16.65	30.30000031	28.13999951	23.3799994	sp|P10126|EF1A1_MOUSE	Elongation factor 1-alpha 1 OS=Mus musculus OX=10090 GN=Eef1a1 PE=1 SV=3			0.332547069	74.87999797	LPLQDVYK				-0.00288556	974.5408936	488.2777	974.5437012	488.2791138	2	7	1.1.1.989.5	4.86195	8839.07	1028.61	4.91	0.05	450.9809
20	16.62	16.65	30.30000031	28.13999951	23.3799994	sp|P10126|EF1A1_MOUSE	Elongation factor 1-alpha 1 OS=Mus musculus OX=10090 GN=Eef1a1 PE=1 SV=3			0.144480839	59.28999782	RYEEIVK			missed R-Y@1	-7.01E-05	935.5074463	468.761	935.5076294	468.7610779	2	7	1.1.1.830.7	2.836933	1637.51	938.78	2.86	0.04	549.8148
20	16.62	16.65	30.30000031	28.13999951	23.3799994	sp|P10126|EF1A1_MOUSE	Elongation factor 1-alpha 1 OS=Mus musculus OX=10090 GN=Eef1a1 PE=1 SV=3			0.106793247	99.00000095	EHALLAYTL			cleaved L-G@C-term	0.000411	1029.549927	515.7822	1029.549438	515.7820435	2	9	1.1.1.1106.3	6.357666	263.76	225.2	6.37	0.04	226.781
20	16.62	16.65	30.30000031	28.13999951	23.3799994	sp|P10126|EF1A1_MOUSE	Elongation factor 1-alpha 1 OS=Mus musculus OX=10090 GN=Eef1a1 PE=1 SV=3			0.041436128	99.00000095	GSFKYAWVLDK	Delta:H(4)C(2)(K)@4		missed K-Y@4	0.000228653	1340.713257	447.9117	1340.712891	447.9115601	3	11	1.1.1.1054.2	5.69105	659.68	580.44	5.7	0.04	593.8157
20	16.62	16.65	30.30000031	28.13999951	23.3799994	sp|P10126|EF1A1_MOUSE	Elongation factor 1-alpha 1 OS=Mus musculus OX=10090 GN=Eef1a1 PE=1 SV=3			0.008773915	97.97999859	EHALLAY			cleaved Y-T@C-term	0.000226179	815.4180908	408.7163	815.4177246	408.716156	2	7	1.1.1.998.2	4.974267	1115.8	483.82	5.01	0.04	343.1031
20	16.62	16.65	30.30000031	28.13999951	23.3799994	sp|P10126|EF1A1_MOUSE	Elongation factor 1-alpha 1 OS=Mus musculus OX=10090 GN=Eef1a1 PE=1 SV=3			0	97.90999889	EHALLAY			cleaved Y-T@C-term	0.000226179	815.4180908	408.7163	815.4177246	408.716156	2	7	1.1.1.999.2	4.986767	1115.8	875.6	5.01	0.04	741.9813
20	16.62	16.65	30.30000031	28.13999951	23.3799994	sp|P10126|EF1A1_MOUSE	Elongation factor 1-alpha 1 OS=Mus musculus OX=10090 GN=Eef1a1 PE=1 SV=3			0	99.00000095	EHALLAYTLGVK				0.00261654	1313.736938	438.9196	1313.734375	438.9187317	3	12	1.1.1.1038.2	5.486233	797.92	536.09	5.51	0.04	418.8025
20	16.62	16.65	30.30000031	28.13999951	23.3799994	sp|P10126|EF1A1_MOUSE	Elongation factor 1-alpha 1 OS=Mus musculus OX=10090 GN=Eef1a1 PE=1 SV=3			0	81.8599999	EHALLAYTLGVK				-0.00476637	1313.729614	657.8721	1313.734375	657.8744507	2	8	1.1.1.1040.8	5.5169	616.08	588.02	5.51	0.04	362.1404
20	16.62	16.65	30.30000031	28.13999951	23.3799994	sp|P10126|EF1A1_MOUSE	Elongation factor 1-alpha 1 OS=Mus musculus OX=10090 GN=Eef1a1 PE=1 SV=3			0	72.46999741	EVSTYIK				-0.000952527	838.442688	420.2286	838.4436646	420.2290955	2	7	1.1.1.886.3	3.54805	2621.23	2512.23	3.55	0.04	2079.141
20	16.62	16.65	30.30000031	28.13999951	23.3799994	sp|P10126|EF1A1_MOUSE	Elongation factor 1-alpha 1 OS=Mus musculus OX=10090 GN=Eef1a1 PE=1 SV=3			0	37.56000102	EVSTYIK	Glu->pyro-Glu@N-term			0.00751589	820.4406738	411.2276	820.4330444	411.2238159	2	6	1.1.1.992.2	4.89795	183.37	172.06	4.89	0.04	242.5205
20	16.62	16.65	30.30000031	28.13999951	23.3799994	sp|P10126|EF1A1_MOUSE	Elongation factor 1-alpha 1 OS=Mus musculus OX=10090 GN=Eef1a1 PE=1 SV=3			0	36.05999947	EVSTYIK	Glu->pyro-Glu@N-term			0.00489137	820.4380493	411.2263	820.4330444	411.2238159	2	6	1.1.1.886.2	3.547217	323.72	289.29	3.56	0.04	250.9149
20	16.62	16.65	30.30000031	28.13999951	23.3799994	sp|P10126|EF1A1_MOUSE	Elongation factor 1-alpha 1 OS=Mus musculus OX=10090 GN=Eef1a1 PE=1 SV=3			0	56.38999939	GSFKYAWVLDK	Dimethyl(K)@4	Dimethyl(K)@55	missed K-Y@4	0.000228653	1340.713257	447.9117	1340.712891	447.9115601	3	11	1.1.1.1054.2	5.69105	659.68	580.44	5.7	0.04	593.8157
20	16.62	16.65	30.30000031	28.13999951	23.3799994	sp|P10126|EF1A1_MOUSE	Elongation factor 1-alpha 1 OS=Mus musculus OX=10090 GN=Eef1a1 PE=1 SV=3			0	99.00000095	IGGIGTVPVGR				0.000781769	1024.603638	513.3091	1024.602905	513.3087158	2	16	1.1.1.972.7	4.646467	9489.81	8594.08	4.65	0.05	5104.215
20	16.62	16.65	30.30000031	28.13999951	23.3799994	sp|P10126|EF1A1_MOUSE	Elongation factor 1-alpha 1 OS=Mus musculus OX=10090 GN=Eef1a1 PE=1 SV=3			0	99.00000095	IGGIGTVPVGR	Carbamidomethyl@N-term			0.000176824	1081.624634	541.8196	1081.62439	541.819458	2	13	1.1.1.974.8	4.6728	1309.04	1170.77	4.68	0.04	749.7309
20	16.62	16.65	30.30000031	28.13999951	23.3799994	sp|P10126|EF1A1_MOUSE	Elongation factor 1-alpha 1 OS=Mus musculus OX=10090 GN=Eef1a1 PE=1 SV=3			0	99.00000095	IGGIGTVPVGR	Carbamidomethyl@N-term			0.000176824	1081.624634	541.8196	1081.62439	541.819458	2	12	1.1.1.973.6	4.658134	1309.04	675.38	4.68	0.04	473.166
20	16.62	16.65	30.30000031	28.13999951	23.3799994	sp|P10126|EF1A1_MOUSE	Elongation factor 1-alpha 1 OS=Mus musculus OX=10090 GN=Eef1a1 PE=1 SV=3			0	99.00000095	MDSTEPPYSQK	Oxidation(M)@1			-0.0010902	1297.548706	649.7816	1297.549683	649.7821045	2	10	1.1.1.827.9	2.8006	1035.67	1002.04	2.8	0.05	579.095
20	16.62	16.65	30.30000031	28.13999951	23.3799994	sp|P10126|EF1A1_MOUSE	Elongation factor 1-alpha 1 OS=Mus musculus OX=10090 GN=Eef1a1 PE=1 SV=3			0	30.23000062	MDSTEPPYSQK				0.00151908	1281.556274	641.7854	1281.554688	641.7846069	2	5	1.1.1.847.9	3.056083	156.18	139.91	3.06	0.04	139.6893
20	16.62	16.65	30.30000031	28.13999951	23.3799994	sp|P10126|EF1A1_MOUSE	Elongation factor 1-alpha 1 OS=Mus musculus OX=10090 GN=Eef1a1 PE=1 SV=3			0	99.00000095	QLIVGVNK	Gln->pyro-Glu@N-term			-0.000739929	852.5061035	427.2603	852.506897	427.2607422	2	11	1.1.1.1063.2	5.806217	2266.17	1466.35	5.83	0.05	962.6383
20	16.62	16.65	30.30000031	28.13999951	23.3799994	sp|P10126|EF1A1_MOUSE	Elongation factor 1-alpha 1 OS=Mus musculus OX=10090 GN=Eef1a1 PE=1 SV=3			0	95.1300025	QTVAVGVIK	Gln->pyro-Glu@N-term			-0.00159114	896.5314941	449.273	896.5331421	449.2738342	2	12	1.1.1.1033.3	5.422567	1894.95	1121.03	5.45	0.04	1090.253
20	16.62	16.65	30.30000031	28.13999951	23.3799994	sp|P10126|EF1A1_MOUSE	Elongation factor 1-alpha 1 OS=Mus musculus OX=10090 GN=Eef1a1 PE=1 SV=3			0	28.70000005	RYEEIVK			missed R-Y@1	-7.01E-05	935.5074463	468.761	935.5076294	468.7610779	2	6	1.1.1.831.7	2.849933	1637.51	1467.24	2.86	0.04	1191.324
20	16.62	16.65	30.30000031	28.13999951	23.3799994	sp|P10126|EF1A1_MOUSE	Elongation factor 1-alpha 1 OS=Mus musculus OX=10090 GN=Eef1a1 PE=1 SV=3			0	99.00000095	STTTGHLIYK				-0.0030106	1119.589478	560.802	1119.592407	560.8034668	2	11	1.1.1.852.10	3.121417	1261.6	1241.21	3.12	0.05	541.4703
20	16.62	16.65	30.30000031	28.13999951	23.3799994	sp|P10126|EF1A1_MOUSE	Elongation factor 1-alpha 1 OS=Mus musculus OX=10090 GN=Eef1a1 PE=1 SV=3			0	99.00000095	VETGVLKPGMVVTFAPVNVTTEVK	Oxidation(M)@10			0.00485949	2530.376709	844.4661	2530.371582	844.4644775	3	14	1.1.1.1089.11	6.146183	2388.9	2036.28	6.16	0.05	1299.263
20	16.62	16.65	30.30000031	28.13999951	23.3799994	sp|P10126|EF1A1_MOUSE	Elongation factor 1-alpha 1 OS=Mus musculus OX=10090 GN=Eef1a1 PE=1 SV=3			0	99.00000095	YYVTIIDAPGHR				0.00393629	1403.723755	468.9152	1403.719727	468.9138489	3	12	1.1.1.998.3	4.9751	3825.45	1914.84	5	0.04	1243.65
20	16.62	16.65	30.30000031	28.13999951	23.3799994	sp|P10126|EF1A1_MOUSE	Elongation factor 1-alpha 1 OS=Mus musculus OX=10090 GN=Eef1a1 PE=1 SV=3			0	99.00000095	YYVTIIDAPGHR	Carbamidomethyl@N-term			0.00228826	1460.74353	487.9218	1460.741211	487.9210205	3	12	1.1.1.1010.4	5.129933	356.63	317.52	5.14	0.05	387.2236
21	16.11	16.23	27.59000063	27.59000063	22.16999978	sp|P60843|IF4A1_MOUSE	Eukaryotic initiation factor 4A-I OS=Mus musculus OX=10090 GN=Eif4a1 PE=1 SV=1			2	99.00000095	ATQALVLAPTR				0.000192341	1139.666504	570.8405	1139.66626	570.8403931	2	13	1.1.1.976.7	4.697617	887.71	788.87	4.7	0.04	601.3303
21	16.11	16.23	27.59000063	27.59000063	22.16999978	sp|P60843|IF4A1_MOUSE	Eukaryotic initiation factor 4A-I OS=Mus musculus OX=10090 GN=Eif4a1 PE=1 SV=1			2	99.00000095	GIYAYGFEKPSAIQQR				-0.00661648	1826.924683	609.9822	1826.931519	609.984436	3	11	1.1.1.992.8	4.90295	723.65	567.79	4.88	0.04	612.8725
21	16.11	16.23	27.59000063	27.59000063	22.16999978	sp|P60843|IF4A1_MOUSE	Eukaryotic initiation factor 4A-I OS=Mus musculus OX=10090 GN=Eif4a1 PE=1 SV=1			2	99.00000095	GYDVIAQAQSGTGK				0.00113543	1393.684814	697.8497	1393.683716	697.8491821	2	14	1.1.1.931.11	4.129333	811.76	788.71	4.13	0.05	521.5836
21	16.11	16.23	27.59000063	27.59000063	22.16999978	sp|P60843|IF4A1_MOUSE	Eukaryotic initiation factor 4A-I OS=Mus musculus OX=10090 GN=Eif4a1 PE=1 SV=1			2	99.00000095	MFVLDEADEMLSR	Oxidation(M)@1; Oxidation(M)@10			0.00241986	1586.69812	794.3563	1586.695679	794.3551025	2	12	1.1.1.1034.9	5.440567	394.3	385.4	5.44	0.05	325.4102
21	16.11	16.23	27.59000063	27.59000063	22.16999978	sp|P60843|IF4A1_MOUSE	Eukaryotic initiation factor 4A-I OS=Mus musculus OX=10090 GN=Eif4a1 PE=1 SV=1			2	99.00000095	QFYINVER	Gln->pyro-Glu@N-term			-0.000397762	1050.513062	526.2638	1050.513428	526.2639771	2	10	1.1.1.1131.2	6.67715	404.61	303.04	6.69	0.05	269.6024
21	16.11	16.23	27.59000063	27.59000063	22.16999978	sp|P60843|IF4A1_MOUSE	Eukaryotic initiation factor 4A-I OS=Mus musculus OX=10090 GN=Eif4a1 PE=1 SV=1			2	99.00000095	VLITTDLLAR				0.0030927	1113.678833	557.8467	1113.675781	557.8451538	2	15	1.1.1.1106.4	6.3585	1357.18	1247.86	6.37	0.05	789.2544
21	16.11	16.23	27.59000063	27.59000063	22.16999978	sp|P60843|IF4A1_MOUSE	Eukaryotic initiation factor 4A-I OS=Mus musculus OX=10090 GN=Eif4a1 PE=1 SV=1			1.657577038	99.00000095	EELTLEGIR				-0.0044794	1058.556519	530.2855	1058.560791	530.2876587	2	8	1.1.1.1022.6	5.284584	383.58	360.29	5.28	0.04	404.0623
21	16.11	16.23	27.59000063	27.59000063	22.16999978	sp|P60843|IF4A1_MOUSE	Eukaryotic initiation factor 4A-I OS=Mus musculus OX=10090 GN=Eif4a1 PE=1 SV=1			0.89278996	96.79999948	DQIYDIFQK				-0.00269085	1168.57373	585.2941	1168.576416	585.2954712	2	7	1.1.1.1086.8	6.105183	542.8	539.77	6.11	0.05	348.3996
21	16.11	16.23	27.59000063	27.59000063	22.16999978	sp|P60843|IF4A1_MOUSE	Eukaryotic initiation factor 4A-I OS=Mus musculus OX=10090 GN=Eif4a1 PE=1 SV=1			0.818156362	94.08000112	ELAQQIQK				-0.00219292	956.5268555	479.2707	956.5291138	479.2718201	2	7	1.1.1.838.8	2.9406	976.62	655.78	2.96	0.04	478.4125
21	16.11	16.23	27.59000063	27.59000063	22.16999978	sp|P60843|IF4A1_MOUSE	Eukaryotic initiation factor 4A-I OS=Mus musculus OX=10090 GN=Eif4a1 PE=1 SV=1			0.402304798	78.64999771	VFDMLNR	Oxidation(M)@4			5.91E-06	909.4378662	455.7262	909.4378662	455.7261963	2	6	1.1.1.918.5	3.958017	455.04	444.09	3.97	0.05	390.2715
21	16.11	16.23	27.59000063	27.59000063	22.16999978	sp|P60843|IF4A1_MOUSE	Eukaryotic initiation factor 4A-I OS=Mus musculus OX=10090 GN=Eif4a1 PE=1 SV=1			0.341988623	78.32000256	VDWLTEK				0.000602646	889.4550781	445.7348	889.4545288	445.7345581	2	5	1.1.1.1000.2	4.9996	305.55	229.54	5.01	0.04	195.2021
21	16.11	16.23	27.59000063	27.59000063	22.16999978	sp|P60843|IF4A1_MOUSE	Eukaryotic initiation factor 4A-I OS=Mus musculus OX=10090 GN=Eif4a1 PE=1 SV=1			0	21.69000059	ELAQQIQK	Glu->pyro-Glu@N-term			0.00162037	938.5202637	470.2674	938.5185547	470.2665405	2	6	1.1.1.938.5	4.213833	167.79	117.28	4.2	0.06	250.9149
21	16.11	16.23	27.59000063	27.59000063	22.16999978	sp|P60843|IF4A1_MOUSE	Eukaryotic initiation factor 4A-I OS=Mus musculus OX=10090 GN=Eif4a1 PE=1 SV=1			0	89.01000023	GIYAYGFEKPSAIQQR				-0.00661648	1826.924683	609.9822	1826.931519	609.984436	3	8	1.1.1.991.10	4.8916	723.65	682.72	4.88	0.04	850.8132
21	16.11	16.23	27.59000063	27.59000063	22.16999978	sp|P60843|IF4A1_MOUSE	Eukaryotic initiation factor 4A-I OS=Mus musculus OX=10090 GN=Eif4a1 PE=1 SV=1			0	93.69000196	MFVLDEADEMLSR	Oxidation(M)@1; Oxidation(M)@10			0.00241986	1586.69812	794.3563	1586.695679	794.3551025	2	7	1.1.1.1033.10	5.4284	394.3	332.81	5.44	0.05	240.4219
21	16.11	16.23	27.59000063	27.59000063	22.16999978	sp|P60843|IF4A1_MOUSE	Eukaryotic initiation factor 4A-I OS=Mus musculus OX=10090 GN=Eif4a1 PE=1 SV=1			0	99.00000095	QFYINVER	Gln->pyro-Glu@N-term			-0.000397762	1050.513062	526.2638	1050.513428	526.2639771	2	9	1.1.1.1134.4	6.717817	404.61	284.19	6.69	0.05	249.8818
21	16.11	16.23	27.59000063	27.59000063	22.16999978	sp|P60843|IF4A1_MOUSE	Eukaryotic initiation factor 4A-I OS=Mus musculus OX=10090 GN=Eif4a1 PE=1 SV=1			0	39.1200006	VDWLTEK				0.000602646	889.4550781	445.7348	889.4545288	445.7345581	2	5	1.1.1.1002.4	5.026933	305.55	220.71	5.01	0.04	186.9077
21	16.11	16.23	27.59000063	27.59000063	22.16999978	sp|P60843|IF4A1_MOUSE	Eukaryotic initiation factor 4A-I OS=Mus musculus OX=10090 GN=Eif4a1 PE=1 SV=1			0	99.00000095	VLITTDLLAR				0.0030927	1113.678833	557.8467	1113.675781	557.8451538	2	12	1.1.1.1105.3	6.3445	1357.18	855	6.37	0.05	529.6946
22	15.74	15.95	39.01999891	39.01999891	29.76999879	sp|P10107|ANXA1_MOUSE	Annexin A1 OS=Mus musculus OX=10090 GN=Anxa1 PE=1 SV=2			2	99.00000095	FLENQEQEYVQAVK				-0.00573863	1723.83606	862.9253	1723.841675	862.9281616	2	12	1.1.1.993.11	4.91795	571.66	533.69	4.92	0.03	420.901
22	15.74	15.95	39.01999891	39.01999891	29.76999879	sp|P10107|ANXA1_MOUSE	Annexin A1 OS=Mus musculus OX=10090 GN=Anxa1 PE=1 SV=2			2	99.00000095	GLGTDEDTLIEILTTR				-0.00115277	1745.903442	873.959	1745.904663	873.9596558	2	14	1.1.1.1326.2	8.68515	107.02	94.23	8.67	0.06	64.76929
22	15.74	15.95	39.01999891	39.01999891	29.76999879	sp|P10107|ANXA1_MOUSE	Annexin A1 OS=Mus musculus OX=10090 GN=Anxa1 PE=1 SV=2			2	99.00000095	GTDVNVFTTILTSR				-0.00210608	1522.797119	762.4058	1522.799072	762.4068604	2	14	1.1.1.1215.3	7.720733	348.83	174.84	7.68	0.06	140.5812
22	15.74	15.95	39.01999891	39.01999891	29.76999879	sp|P10107|ANXA1_MOUSE	Annexin A1 OS=Mus musculus OX=10090 GN=Anxa1 PE=1 SV=2			2	99.00000095	GVDEATIIDILTK				-0.000210299	1386.760498	694.3875	1386.76062	694.3875732	2	15	1.1.1.1247.2	8.0987	603.66	243.41	8.15	0.09	157.9569
22	15.74	15.95	39.01999891	39.01999891	29.76999879	sp|P10107|ANXA1_MOUSE	Annexin A1 OS=Mus musculus OX=10090 GN=Anxa1 PE=1 SV=2			2	99.00000095	TPAQFDADELR				0.00115132	1261.595093	631.8048	1261.593872	631.8041992	2	12	1.1.1.966.6	4.568467	925.51	827.76	4.58	0.04	519.7013
22	15.74	15.95	39.01999891	39.01999891	29.76999879	sp|P10107|ANXA1_MOUSE	Annexin A1 OS=Mus musculus OX=10090 GN=Anxa1 PE=1 SV=2			1.853872061	99.00000095	ALYEAGER				-0.00192984	907.4380493	454.7263	907.4399414	454.7272644	2	9	1.1.1.859.4	3.205733	412.58	396.57	3.21	0.05	417.3483
22	15.74	15.95	39.01999891	39.01999891	29.76999879	sp|P10107|ANXA1_MOUSE	Annexin A1 OS=Mus musculus OX=10090 GN=Anxa1 PE=1 SV=2			1.698970437	99.00000095	DITSDTSGDFR				0.0118147	1212.53772	607.2761	1212.525879	607.2702026	2	8	1.1.1.917.11	3.950017	471.52	267.58	3.98	0.06	274.9987
22	15.74	15.95	39.01999891	39.01999891	29.76999879	sp|P10107|ANXA1_MOUSE	Annexin A1 OS=Mus musculus OX=10090 GN=Anxa1 PE=1 SV=2			1.060480714	99.00000095	AAYLQENGKPLDEVLR	Deamidated(N)@7			0.0113549	1815.94812	606.3233	1815.936646	606.319519	3	11	1.1.1.1028.8	5.362566	441.79	421.74	5.37	0.08	420.901
22	15.74	15.95	39.01999891	39.01999891	29.76999879	sp|P10107|ANXA1_MOUSE	Annexin A1 OS=Mus musculus OX=10090 GN=Anxa1 PE=1 SV=2			0.313363731	82.84999728	DITSDTSGDFRK			missed R-K@11	0.00411281	1340.625	447.8823	1340.62085	447.8808899	3	6	1.1.1.869.4	3.3324	252.44	203.08	3.32	0.04	263.5064
22	15.74	15.95	39.01999891	39.01999891	29.76999879	sp|P10107|ANXA1_MOUSE	Annexin A1 OS=Mus musculus OX=10090 GN=Anxa1 PE=1 SV=2			0.246416911	67.9099977	VFQNYGK				-0.000727527	854.4281006	428.2213	854.4286499	428.2215881	2	6	1.1.1.849.2	3.07575	283.63	264.87	3.09	0.05	264.4558
22	15.74	15.95	39.01999891	39.01999891	29.76999879	sp|P10107|ANXA1_MOUSE	Annexin A1 OS=Mus musculus OX=10090 GN=Anxa1 PE=1 SV=2			0.222573191	64.9699986	SEIDMNEIK	Oxidation(M)@5			0.0118056	1093.507935	547.7612	1093.496094	547.7553711	2	7	1.1.1.859.8	3.211567	404.1	387.99	3.21	0.05	210.922
22	15.74	15.95	39.01999891	39.01999891	29.76999879	sp|P10107|ANXA1_MOUSE	Annexin A1 OS=Mus musculus OX=10090 GN=Anxa1 PE=1 SV=2			0.170696214	59.74000096	ALDLELK				0.0031055	800.4674683	401.241	800.4643555	401.2394714	2	8	1.1.1.1014.2	5.17925	595.66	555.27	5.19	0.05	658.6418
22	15.74	15.95	39.01999891	39.01999891	29.76999879	sp|P10107|ANXA1_MOUSE	Annexin A1 OS=Mus musculus OX=10090 GN=Anxa1 PE=1 SV=2			0.169411346	93.56999993	AMVSEFLK	Acetyl@N-term; Oxidation(M)@2	Acetyl@2	cleaved M-A@N-term	7.71E-05	981.4842529	491.7494	981.4841309	491.7493286	2	8	1.1.1.1118.3	6.510483	517.27	333.16	6.54	0.06	185.8584
22	15.74	15.95	39.01999891	39.01999891	29.76999879	sp|P10107|ANXA1_MOUSE	Annexin A1 OS=Mus musculus OX=10090 GN=Anxa1 PE=1 SV=2			0	94.13999915	ALYEAGER				-0.00192984	907.4380493	454.7263	907.4399414	454.7272644	2	6	1.1.1.858.3	3.191733	412.58	288.44	3.21	0.05	237.1741
22	15.74	15.95	39.01999891	39.01999891	29.76999879	sp|P10107|ANXA1_MOUSE	Annexin A1 OS=Mus musculus OX=10090 GN=Anxa1 PE=1 SV=2			0	80.01000285	AMVSEFLK	Acetyl@N-term; Oxidation(M)@2	Acetyl@2	cleaved M-A@N-term	7.71E-05	981.4842529	491.7494	981.4841309	491.7493286	2	6	1.1.1.1117.2	6.49665	517.27	187.72	6.54	0.06	107.1611
22	15.74	15.95	39.01999891	39.01999891	29.76999879	sp|P10107|ANXA1_MOUSE	Annexin A1 OS=Mus musculus OX=10090 GN=Anxa1 PE=1 SV=2			0	99.00000095	DITSDTSGDFR				0.0118147	1212.53772	607.2761	1212.525879	607.2702026	2	8	1.1.1.918.11	3.963017	471.52	379.64	3.98	0.06	348.4995
22	15.74	15.95	39.01999891	39.01999891	29.76999879	sp|P10107|ANXA1_MOUSE	Annexin A1 OS=Mus musculus OX=10090 GN=Anxa1 PE=1 SV=2			0	31.18000031	DITSDTSGDFRK			missed R-K@11	0.00411281	1340.625	447.8823	1340.62085	447.8808899	3	6	1.1.1.868.5	3.320233	252.44	241.48	3.32	0.04	306.4777
22	15.74	15.95	39.01999891	39.01999891	29.76999879	sp|P10107|ANXA1_MOUSE	Annexin A1 OS=Mus musculus OX=10090 GN=Anxa1 PE=1 SV=2			0	91.10000134	FLENQEQEYVQAVK				-0.00573863	1723.83606	862.9253	1723.841675	862.9281616	2	7	1.1.1.996.10	4.955433	571.66	172.29	4.92	0.03	203.6965
22	15.74	15.95	39.01999891	39.01999891	29.76999879	sp|P10107|ANXA1_MOUSE	Annexin A1 OS=Mus musculus OX=10090 GN=Anxa1 PE=1 SV=2			0	99.00000095	GVDEATIIDILTK				-0.000210299	1386.760498	694.3875	1386.76062	694.3875732	2	19	1.1.1.1248.3	8.1117	603.66	381.31	8.15	0.09	287.183
22	15.74	15.95	39.01999891	39.01999891	29.76999879	sp|P10107|ANXA1_MOUSE	Annexin A1 OS=Mus musculus OX=10090 GN=Anxa1 PE=1 SV=2			0	98.6199975	GVDEATIIDILTK				-0.000210299	1386.760498	694.3875	1386.76062	694.3875732	2	11	1.1.1.1253.2	8.169534	603.66	432.82	8.15	0.09	281.6057
22	15.74	15.95	39.01999891	39.01999891	29.76999879	sp|P10107|ANXA1_MOUSE	Annexin A1 OS=Mus musculus OX=10090 GN=Anxa1 PE=1 SV=2			0	89.38000202	GVDEATIIDILTK				-0.000210299	1386.760498	694.3875	1386.76062	694.3875732	2	10	1.1.1.1254.3	8.18835	603.66	260.37	8.15	0.09	291.6809
22	15.74	15.95	39.01999891	39.01999891	29.76999879	sp|P10107|ANXA1_MOUSE	Annexin A1 OS=Mus musculus OX=10090 GN=Anxa1 PE=1 SV=2			0	25.88999867	VFQNYGK				-0.000727527	854.4281006	428.2213	854.4286499	428.2215881	2	5	1.1.1.850.5	3.091417	283.63	256	3.09	0.05	219.3697
23	15.11	15.4	34.07000005	34.07000005	31.58999979	sp|P05064|ALDOA_MOUSE	Fructose-bisphosphate aldolase A OS=Mus musculus OX=10090 GN=Aldoa PE=1 SV=2			2	99.00000095	ADDGRPFPQVIK				-0.00222303	1341.701782	448.2412	1341.704102	448.2419739	3	10	1.1.1.961.2	4.501633	606.2	451.13	4.55	0.09	766.5977
23	15.11	15.4	34.07000005	34.07000005	31.58999979	sp|P05064|ALDOA_MOUSE	Fructose-bisphosphate aldolase A OS=Mus musculus OX=10090 GN=Aldoa PE=1 SV=2			2	99.00000095	ALANSLACQGK	Carbamidomethyl(C)@8			0.000294685	1131.570923	566.7927	1131.570679	566.7926025	2	12	1.1.1.879.4	3.466217	624	501.24	3.46	0.05	362.5389
23	15.11	15.4	34.07000005	34.07000005	31.58999979	sp|P05064|ALDOA_MOUSE	Fructose-bisphosphate aldolase A OS=Mus musculus OX=10090 GN=Aldoa PE=1 SV=2			2	99.00000095	GILAADESTGSIAK				-0.0050584	1331.688232	666.8514	1331.693237	666.8538818	2	21	1.1.1.954.10	4.418983	2228.85	2206.99	4.42	0.04	1431.474
23	15.11	15.4	34.07000005	34.07000005	31.58999979	sp|P05064|ALDOA_MOUSE	Fructose-bisphosphate aldolase A OS=Mus musculus OX=10090 GN=Aldoa PE=1 SV=2			2	99.00000095	IGEHTPSALAIMENANVLAR	Oxidation(M)@12			-0.00669535	2122.077393	708.3664	2122.083984	708.3686523	3	13	1.1.1.1020.9	5.261583	415.1	388.11	5.25	0.04	407.2602
23	15.11	15.4	34.07000005	34.07000005	31.58999979	sp|P05064|ALDOA_MOUSE	Fructose-bisphosphate aldolase A OS=Mus musculus OX=10090 GN=Aldoa PE=1 SV=2			1.886056304	99.00000095	AAQEEYIK				-0.00306374	950.4678955	476.2412	950.4708862	476.2427368	2	10	1.1.1.849.6	3.079083	728.83	600.38	3.1	0.04	427.3967
23	15.11	15.4	34.07000005	34.07000005	31.58999979	sp|P05064|ALDOA_MOUSE	Fructose-bisphosphate aldolase A OS=Mus musculus OX=10090 GN=Aldoa PE=1 SV=2			1.853872061	99.00000095	PHPYPALTPEQK			cleaved M-P@N-term	-0.00123874	1376.70752	459.9098	1376.708862	459.9102173	3	9	1.1.1.901.6	3.7417	429.36	327.85	3.76	0.06	350.5981
23	15.11	15.4	34.07000005	34.07000005	31.58999979	sp|P05064|ALDOA_MOUSE	Fructose-bisphosphate aldolase A OS=Mus musculus OX=10090 GN=Aldoa PE=1 SV=2			1.19382	97.68000245	FSNEEIAMATVTALR	Oxidation(M)@8			0.00269497	1667.821533	834.918	1667.818848	834.916687	2	9	1.1.1.1075.9	5.9652	347.85	269.47	5.94	0.08	271.9008
23	15.11	15.4	34.07000005	34.07000005	31.58999979	sp|P05064|ALDOA_MOUSE	Fructose-bisphosphate aldolase A OS=Mus musculus OX=10090 GN=Aldoa PE=1 SV=2			1.004364848	96.28000259	ALQASALK				-7.12E-05	800.475647	401.2451	800.4755859	401.2450867	2	9	1.1.1.870.2	3.343067	1358.48	398.66	3.38	0.05	224.5825
23	15.11	15.4	34.07000005	34.07000005	31.58999979	sp|P05064|ALDOA_MOUSE	Fructose-bisphosphate aldolase A OS=Mus musculus OX=10090 GN=Aldoa PE=1 SV=2			0.779891908	94.9000001	ELSDIAHR				0.000403684	939.4778442	470.7462	939.477417	470.7459717	2	8	1.1.1.841.7	2.977917	477	425.94	2.97	0.05	381.8272
23	15.11	15.4	34.07000005	34.07000005	31.58999979	sp|P05064|ALDOA_MOUSE	Fructose-bisphosphate aldolase A OS=Mus musculus OX=10090 GN=Aldoa PE=1 SV=2			0.237321436	99.00000095	LQSIGTENTEENRR	Arg-loss@C-term		missed R-R@13	-0.00226515	1489.69873	745.8566	1489.700806	745.8577271	2	12	1.1.1.855.5	3.1604	367.38	314.29	3.15	0.03	185.4201
23	15.11	15.4	34.07000005	34.07000005	31.58999979	sp|P05064|ALDOA_MOUSE	Fructose-bisphosphate aldolase A OS=Mus musculus OX=10090 GN=Aldoa PE=1 SV=2			0.078313537	99.00000095	PHPYPALTPEQKK	Lys-loss@C-term		cleaved M-P@N-term; missed K-K@12	-0.00123873	1376.70752	459.9098	1376.708862	459.9102173	3	12	1.1.1.902.4	3.752533	429.36	389.78	3.76	0.06	444.9849
23	15.11	15.4	34.07000005	34.07000005	31.58999979	sp|P05064|ALDOA_MOUSE	Fructose-bisphosphate aldolase A OS=Mus musculus OX=10090 GN=Aldoa PE=1 SV=2			0.047691979	24.86999929	RLQSIGTENTEENR			missed R-L@1	-0.0012643	1645.800659	549.6075	1645.802002	549.6079102	3	7	1.1.1.829.10	2.826933	554.76	470.74	2.82	0.04	336.9572
23	15.11	15.4	34.07000005	34.07000005	31.58999979	sp|P05064|ALDOA_MOUSE	Fructose-bisphosphate aldolase A OS=Mus musculus OX=10090 GN=Aldoa PE=1 SV=2			0.000434506	70.52999735	RLQSIGTENTEENRR	Arg-loss@C-term		missed R-L@1; missed R-R@14	-0.00126429	1645.800659	549.6075	1645.802002	549.6079102	3	8	1.1.1.829.10	2.826933	554.76	470.74	2.82	0.04	336.9572
23	15.11	15.4	34.07000005	34.07000005	31.58999979	sp|P05064|ALDOA_MOUSE	Fructose-bisphosphate aldolase A OS=Mus musculus OX=10090 GN=Aldoa PE=1 SV=2			0	99.00000095	ALANSLACQGK	Carbamidomethyl(C)@8			0.000294685	1131.570923	566.7927	1131.570679	566.7926025	2	9	1.1.1.878.6	3.44905	624	559.73	3.46	0.05	390.3715
23	15.11	15.4	34.07000005	34.07000005	31.58999979	sp|P05064|ALDOA_MOUSE	Fructose-bisphosphate aldolase A OS=Mus musculus OX=10090 GN=Aldoa PE=1 SV=2			0	77.82999873	ALQASALK				-7.12E-05	800.475647	401.2451	800.4755859	401.2450867	2	9	1.1.1.871.2	3.356067	1358.48	931.43	3.38	0.05	667.5358
23	15.11	15.4	34.07000005	34.07000005	31.58999979	sp|P05064|ALDOA_MOUSE	Fructose-bisphosphate aldolase A OS=Mus musculus OX=10090 GN=Aldoa PE=1 SV=2			0	99.00000095	GILAADESTGSIAK				-0.0050584	1331.688232	666.8514	1331.693237	666.8538818	2	18	1.1.1.953.9	4.40515	2228.85	1963.83	4.42	0.04	1227.761
23	15.11	15.4	34.07000005	34.07000005	31.58999979	sp|P05064|ALDOA_MOUSE	Fructose-bisphosphate aldolase A OS=Mus musculus OX=10090 GN=Aldoa PE=1 SV=2			0	98.22999835	IGEHTPSALAIMENANVLAR	Oxidation(M)@12			-0.00669535	2122.077393	708.3664	2122.083984	708.3686523	3	9	1.1.1.1022.11	5.28875	415.1	198.89	5.25	0.04	324.3706
23	15.11	15.4	34.07000005	34.07000005	31.58999979	sp|P05064|ALDOA_MOUSE	Fructose-bisphosphate aldolase A OS=Mus musculus OX=10090 GN=Aldoa PE=1 SV=2			0	22.64000028	RLQSIGTENTEENR			missed R-L@1	-0.0012643	1645.800659	549.6075	1645.802002	549.6079102	3	7	1.1.1.828.9	2.8131	554.76	538.27	2.82	0.04	528.6789
24	14.56	14.68	26.28999949	24.49000031	17.08000004	sp|Q61598|GDIB_MOUSE	Rab GDP dissociation inhibitor beta OS=Mus musculus OX=10090 GN=Gdi2 PE=1 SV=1			2	99.00000095	EIRPALELLEPIEQK				0.00231318	1777.000854	593.3409	1776.998535	593.3401489	3	13	1.1.1.1116.5	6.486483	979.88	626.51	6.52	0.06	537.2731
24	14.56	14.68	26.28999949	24.49000031	17.08000004	sp|Q61598|GDIB_MOUSE	Rab GDP dissociation inhibitor beta OS=Mus musculus OX=10090 GN=Gdi2 PE=1 SV=1			2	99.00000095	FLMANGQLVK	Oxidation(M)@3; Deamidated(N)@5			-0.000455882	1136.589722	569.3021	1136.589966	569.3022461	2	12	1.1.1.980.7	4.748783	1447.92	1337.47	4.76	0.06	691.8694
24	14.56	14.68	26.28999949	24.49000031	17.08000004	sp|Q61598|GDIB_MOUSE	Rab GDP dissociation inhibitor beta OS=Mus musculus OX=10090 GN=Gdi2 PE=1 SV=1			2	99.00000095	FVSISDLFVPK				-0.000541173	1250.69043	626.3525	1250.69104	626.3528442	2	17	1.1.1.1239.2	8.011884	1817.28	992.1	8.04	0.06	434.0847
24	14.56	14.68	26.28999949	24.49000031	17.08000004	sp|Q61598|GDIB_MOUSE	Rab GDP dissociation inhibitor beta OS=Mus musculus OX=10090 GN=Gdi2 PE=1 SV=1			2	99.00000095	MLLFTEVTR	Oxidation(M)@1			-0.00370887	1124.586304	563.3004	1124.589966	563.3022461	2	12	1.1.1.1062.3	5.79455	1271.43	1022.68	5.8	0.05	711.4016
24	14.56	14.68	26.28999949	24.49000031	17.08000004	sp|Q61598|GDIB_MOUSE	Rab GDP dissociation inhibitor beta OS=Mus musculus OX=10090 GN=Gdi2 PE=1 SV=1			1.795880795	99.00000095	PALELLEPIEQK			cleaved R-P@N-term	-0.00787963	1378.762817	690.3887	1378.770752	690.3926392	2	12	1.1.1.1120.7	6.539317	174.22	160.58	6.53	0.04	197.4007
24	14.56	14.68	26.28999949	24.49000031	17.08000004	sp|Q61598|GDIB_MOUSE	Rab GDP dissociation inhibitor beta OS=Mus musculus OX=10090 GN=Gdi2 PE=1 SV=1			1.795880795	99.00000095	VIEGSFVYK				-0.00183209	1040.55249	521.2835	1040.554199	521.2844238	2	9	1.1.1.980.5	4.747117	1320.36	1249.04	4.75	0.05	745.9498
24	14.56	14.68	26.28999949	24.49000031	17.08000004	sp|Q61598|GDIB_MOUSE	Rab GDP dissociation inhibitor beta OS=Mus musculus OX=10090 GN=Gdi2 PE=1 SV=1			1.769550562	99.00000095	DWNVDLIPK				0.00195956	1098.57312	550.2938	1098.570923	550.2927856	2	8	1.1.1.1118.4	6.511317	477.91	344.77	6.53	0.05	314.872
24	14.56	14.68	26.28999949	24.49000031	17.08000004	sp|Q61598|GDIB_MOUSE	Rab GDP dissociation inhibitor beta OS=Mus musculus OX=10090 GN=Gdi2 PE=1 SV=1			0.701146901	93.01999807	TFEGVDPK				0.00352585	891.4375	446.726	891.4337769	446.7241821	2	6	1.1.1.888.3	3.57355	928.45	315.04	3.53	0.04	232.0275
24	14.56	14.68	26.28999949	24.49000031	17.08000004	sp|Q61598|GDIB_MOUSE	Rab GDP dissociation inhibitor beta OS=Mus musculus OX=10090 GN=Gdi2 PE=1 SV=1			0.283996671	70.73000073	FKLPGQPPASMGR	Oxidation(M)@11		missed K-L@2	0.00351086	1400.727051	467.9163	1400.723511	467.9151001	3	6	1.1.1.937.5	4.200833	677.88	671.75	4.2	0.04	572.1498
24	14.56	14.68	26.28999949	24.49000031	17.08000004	sp|Q61598|GDIB_MOUSE	Rab GDP dissociation inhibitor beta OS=Mus musculus OX=10090 GN=Gdi2 PE=1 SV=1			0.100726821	52.12000012	YIAIVSTTVETK				-0.0109003	1323.717651	662.8661	1323.728638	662.871582	2	5	1.1.1.1013.10	5.173417	260.54	191.33	5.15	0.06	299.1825
24	14.56	14.68	26.28999949	24.49000031	17.08000004	sp|Q61598|GDIB_MOUSE	Rab GDP dissociation inhibitor beta OS=Mus musculus OX=10090 GN=Gdi2 PE=1 SV=1			0.068542145	33.37000012	LYSESLAR				-0.00190699	937.4850464	469.7498	937.4868774	469.7507324	2	7	1.1.1.900.6	3.7287	707.19	671.94	3.72	0.04	493.9022
24	14.56	14.68	26.28999949	24.49000031	17.08000004	sp|Q61598|GDIB_MOUSE	Rab GDP dissociation inhibitor beta OS=Mus musculus OX=10090 GN=Gdi2 PE=1 SV=1			0.024108874	99.00000095	FDLGQDVIDFTGH	Deamidated(Q)@5		cleaved H-S@C-term	0.035532501	1463.692505	732.8535	1463.65686	732.8356934	2	12	1.1.1.1172.2	7.2046	74.87	74.21	7.21	0.04	99.72751
24	14.56	14.68	26.28999949	24.49000031	17.08000004	sp|Q61598|GDIB_MOUSE	Rab GDP dissociation inhibitor beta OS=Mus musculus OX=10090 GN=Gdi2 PE=1 SV=1			0	97.97999859	DWNVDLIPK				0.00195956	1098.57312	550.2938	1098.570923	550.2927856	2	7	1.1.1.1117.4	6.498317	477.91	222.92	6.53	0.05	189.0063
24	14.56	14.68	26.28999949	24.49000031	17.08000004	sp|Q61598|GDIB_MOUSE	Rab GDP dissociation inhibitor beta OS=Mus musculus OX=10090 GN=Gdi2 PE=1 SV=1			0	98.94999862	EIRPALELLEPIEQK				0.00231318	1777.000854	593.3409	1776.998535	593.3401489	3	9	1.1.1.1115.8	6.475817	979.88	383.62	6.52	0.06	354.7953
24	14.56	14.68	26.28999949	24.49000031	17.08000004	sp|Q61598|GDIB_MOUSE	Rab GDP dissociation inhibitor beta OS=Mus musculus OX=10090 GN=Gdi2 PE=1 SV=1			0	77.1600008	EIRPALELLEPIEQK	Glu->pyro-Glu@N-term			-0.002077	1758.985718	587.3359	1758.988037	587.3366089	3	7	1.1.1.1227.2	7.857217	79.83668	79.83668			69.37885
24	14.56	14.68	26.28999949	24.49000031	17.08000004	sp|Q61598|GDIB_MOUSE	Rab GDP dissociation inhibitor beta OS=Mus musculus OX=10090 GN=Gdi2 PE=1 SV=1			0	94.84999776	FLMANGQLVK	Oxidation(M)@3; Deamidated(N)@5			-0.000455882	1136.589722	569.3021	1136.589966	569.3022461	2	8	1.1.1.979.6	4.73495	1447.92	948.25	4.76	0.06	622.2662
24	14.56	14.68	26.28999949	24.49000031	17.08000004	sp|Q61598|GDIB_MOUSE	Rab GDP dissociation inhibitor beta OS=Mus musculus OX=10090 GN=Gdi2 PE=1 SV=1			0	99.00000095	FVSISDLFVPK				-0.000541173	1250.69043	626.3525	1250.69104	626.3528442	2	13	1.1.1.1238.2	7.99855	1817.28	474.49	8.04	0.06	180.6044
24	14.56	14.68	26.28999949	24.49000031	17.08000004	sp|Q61598|GDIB_MOUSE	Rab GDP dissociation inhibitor beta OS=Mus musculus OX=10090 GN=Gdi2 PE=1 SV=1			0	97.90999889	FVSISDLFVPK	Carbamidomethyl@N-term			-0.00376515	1307.708618	654.8616	1307.712524	654.8635254	2	8	1.1.1.1288.3	8.415334	137.94	95.96	8.39	0.09	122.1935
24	14.56	14.68	26.28999949	24.49000031	17.08000004	sp|Q61598|GDIB_MOUSE	Rab GDP dissociation inhibitor beta OS=Mus musculus OX=10090 GN=Gdi2 PE=1 SV=1			0	99.00000095	MLLFTEVTR	Oxidation(M)@1			-0.00370887	1124.586304	563.3004	1124.589966	563.3022461	2	10	1.1.1.1061.6	5.784217	1271.43	701.14	5.8	0.05	545.7626
24	14.56	14.68	26.28999949	24.49000031	17.08000004	sp|Q61598|GDIB_MOUSE	Rab GDP dissociation inhibitor beta OS=Mus musculus OX=10090 GN=Gdi2 PE=1 SV=1			0	99.00000095	MLLFTEVTR				-0.000719793	1108.594238	555.3044	1108.595093	555.3048096	2	8	1.1.1.1128.3	6.63965	181.4	171.07	6.65	0.05	207.8937
24	14.56	14.68	26.28999949	24.49000031	17.08000004	sp|Q61598|GDIB_MOUSE	Rab GDP dissociation inhibitor beta OS=Mus musculus OX=10090 GN=Gdi2 PE=1 SV=1			0	97.97999859	MLLFTEVTR				-0.000719793	1108.594238	555.3044	1108.595093	555.3048096	2	7	1.1.1.1130.4	6.665817	181.4	142.18	6.65	0.05	178.5133
24	14.56	14.68	26.28999949	24.49000031	17.08000004	sp|Q61598|GDIB_MOUSE	Rab GDP dissociation inhibitor beta OS=Mus musculus OX=10090 GN=Gdi2 PE=1 SV=1			0	99.00000095	PALELLEPIEQK			cleaved R-P@N-term	-0.00787963	1378.762817	690.3887	1378.770752	690.3926392	2	10	1.1.1.1121.5	6.550317	174.22	127.39	6.53	0.04	197.3959
24	14.56	14.68	26.28999949	24.49000031	17.08000004	sp|Q61598|GDIB_MOUSE	Rab GDP dissociation inhibitor beta OS=Mus musculus OX=10090 GN=Gdi2 PE=1 SV=1			0	99.00000095	VIEGSFVYK				-0.00183209	1040.55249	521.2835	1040.554199	521.2844238	2	9	1.1.1.979.5	4.734117	1320.36	933.62	4.75	0.05	576.3969
25	12.64	12.64	15.09000063	13.86000067	10.88000014	sp|P02535|K1C10_MOUSE	Keratin, type I cytoskeletal 10 OS=Mus musculus OX=10090 GN=Krt10 PE=1 SV=3			2	99.00000095	ALEESNYELEGK				0.00142143	1380.642334	691.3284	1380.640869	691.3276978	2	16	1.1.1.921.10	4.000683	4297.55	3143.16	4.02	0.04	1821.363
25	12.64	12.64	15.09000063	13.86000067	10.88000014	sp|P02535|K1C10_MOUSE	Keratin, type I cytoskeletal 10 OS=Mus musculus OX=10090 GN=Krt10 PE=1 SV=3			2	99.00000095	LENEIQTYR				0.00110222	1164.578613	583.2966	1164.577515	583.2960205	2	13	1.1.1.906.10	3.808183	1687.97	1146.75	3.82	0.04	642.4027
25	12.64	12.64	15.09000063	13.86000067	10.88000014	sp|P02535|K1C10_MOUSE	Keratin, type I cytoskeletal 10 OS=Mus musculus OX=10090 GN=Krt10 PE=1 SV=3			2	99.00000095	QSLEASLAETEGR	Gln->pyro-Glu@N-term			0.029269399	1372.676514	687.3455	1372.647095	687.3308105	2	12	1.1.1.1051.6	5.655217	482.82	344.77	5.64	0.04	258.2552
25	12.64	12.64	15.09000063	13.86000067	10.88000014	sp|P02535|K1C10_MOUSE	Keratin, type I cytoskeletal 10 OS=Mus musculus OX=10090 GN=Krt10 PE=1 SV=3			2	99.00000095	QSVEADINGLR	Gln->pyro-Glu@N-term			0.000423093	1183.583618	592.7991	1183.583374	592.7989502	2	13	1.1.1.1039.7	5.503567	398.55	367.4	5.51	0.05	247.767
25	12.64	12.64	15.09000063	13.86000067	10.88000014	sp|P02535|K1C10_MOUSE	Keratin, type I cytoskeletal 10 OS=Mus musculus OX=10090 GN=Krt10 PE=1 SV=3			2	99.00000095	VTMQNLNDR				0.000829611	1089.524414	545.7695	1089.523682	545.769104	2	11	1.1.1.874.7	3.398217	3134.44	2112.46	3.42	0.03	1079.46
25	12.64	12.64	15.09000063	13.86000067	10.88000014	sp|P02535|K1C10_MOUSE	Keratin, type I cytoskeletal 10 OS=Mus musculus OX=10090 GN=Krt10 PE=1 SV=3			1.769550562	99.00000095	SEITELR				0.000829831	846.4454956	424.23	846.4447021	424.2296143	2	10	1.1.1.905.2	3.789033	1351.69	1313.22	3.8	0.04	1043.784
25	12.64	12.64	15.09000063	13.86000067	10.88000014	sp|P02535|K1C10_MOUSE	Keratin, type I cytoskeletal 10 OS=Mus musculus OX=10090 GN=Krt10 PE=1 SV=3			0.345823497	80.52999973	IKEWYEK			missed K-E@2	-0.0051015	994.5072632	498.2609	994.5123901	498.2634583	2	8	1.1.1.888.6	3.57605	547.97	532.19	3.58	0.04	383.576
25	12.64	12.64	15.09000063	13.86000067	10.88000014	sp|P02535|K1C10_MOUSE	Keratin, type I cytoskeletal 10 OS=Mus musculus OX=10090 GN=Krt10 PE=1 SV=3			0.257274896	71.11999989	SEITELRR			missed R-R@7	-0.00228631	1002.543457	502.279	1002.545837	502.2801819	2	6	1.1.1.849.7	3.079917	681.38	628.06	3.09	0.04	572.8945
25	12.64	12.64	15.09000063	13.86000067	10.88000014	sp|P02535|K1C10_MOUSE	Keratin, type I cytoskeletal 10 OS=Mus musculus OX=10090 GN=Krt10 PE=1 SV=3			0.255707026	97.65999913	QSVEADINGLRR	Gln->pyro-Glu@N-term; Deamidated(N)@8		missed R-R@11	-0.00336607	1340.665039	671.3398	1340.668457	671.3414917	2	9	1.1.1.953.10	4.405983	1761.71	1607.51	4.41	0.04	923.6644
25	12.64	12.64	15.09000063	13.86000067	10.88000014	sp|P02535|K1C10_MOUSE	Keratin, type I cytoskeletal 10 OS=Mus musculus OX=10090 GN=Krt10 PE=1 SV=3			0	99.00000095	ALEESNYELEGK				0.00142143	1380.642334	691.3284	1380.640869	691.3276978	2	19	1.1.1.922.10	4.013167	4297.55	4093.51	4.02	0.04	2302.042
25	12.64	12.64	15.09000063	13.86000067	10.88000014	sp|P02535|K1C10_MOUSE	Keratin, type I cytoskeletal 10 OS=Mus musculus OX=10090 GN=Krt10 PE=1 SV=3			0	99.00000095	LENEIQTYR				0.00110222	1164.578613	583.2966	1164.577515	583.2960205	2	13	1.1.1.907.11	3.822017	1687.97	1613.02	3.82	0.04	969.5837
25	12.64	12.64	15.09000063	13.86000067	10.88000014	sp|P02535|K1C10_MOUSE	Keratin, type I cytoskeletal 10 OS=Mus musculus OX=10090 GN=Krt10 PE=1 SV=3			0	99.00000095	QSVEADINGLR	Gln->pyro-Glu@N-term; Deamidated(N)@8			-6.52E-05	1184.567261	593.2909	1184.567383	593.2909546	2	12	1.1.1.1005.5	5.065767	512.69	419.29	5.09	0.05	395.6678
25	12.64	12.64	15.09000063	13.86000067	10.88000014	sp|P02535|K1C10_MOUSE	Keratin, type I cytoskeletal 10 OS=Mus musculus OX=10090 GN=Krt10 PE=1 SV=3			0	99.00000095	QSVEADINGLR	Gln->pyro-Glu@N-term			0.000423093	1183.583618	592.7991	1183.583374	592.7989502	2	12	1.1.1.1041.3	5.525733	398.55	339.59	5.51	0.05	236.2247
25	12.64	12.64	15.09000063	13.86000067	10.88000014	sp|P02535|K1C10_MOUSE	Keratin, type I cytoskeletal 10 OS=Mus musculus OX=10090 GN=Krt10 PE=1 SV=3			0	97.97999859	QSVEADINGLR	Gln->pyro-Glu@N-term; Deamidated(N)@8			0.038020998	1184.605225	593.3099	1184.567383	593.2909546	2	9	1.1.1.1057.4	5.73155	156.07	151.25	5.74	0.1	280.2952
25	12.64	12.64	15.09000063	13.86000067	10.88000014	sp|P02535|K1C10_MOUSE	Keratin, type I cytoskeletal 10 OS=Mus musculus OX=10090 GN=Krt10 PE=1 SV=3			0	91.57000184	QSVEADINGLR	Gln->pyro-Glu@N-term; Deamidated(N)@8			-6.52E-05	1184.567261	593.2909	1184.567383	593.2909546	2	7	1.1.1.1004.7	5.054767	512.69	277.76	5.09	0.05	282.3938
25	12.64	12.64	15.09000063	13.86000067	10.88000014	sp|P02535|K1C10_MOUSE	Keratin, type I cytoskeletal 10 OS=Mus musculus OX=10090 GN=Krt10 PE=1 SV=3			0	80.01000285	QSVEADINGLRR	Gln->pyro-Glu@N-term; Deamidated(N)@8		missed R-R@11	-0.00336607	1340.665039	671.3398	1340.668457	671.3414917	2	8	1.1.1.954.11	4.419816	1761.71	1662.41	4.41	0.04	945.7448
25	12.64	12.64	15.09000063	13.86000067	10.88000014	sp|P02535|K1C10_MOUSE	Keratin, type I cytoskeletal 10 OS=Mus musculus OX=10090 GN=Krt10 PE=1 SV=3			0	95.63999772	SEITELR				0.000829831	846.4454956	424.23	846.4447021	424.2296143	2	8	1.1.1.904.3	3.777033	1351.69	957.9	3.8	0.04	737.8389
25	12.64	12.64	15.09000063	13.86000067	10.88000014	sp|P02535|K1C10_MOUSE	Keratin, type I cytoskeletal 10 OS=Mus musculus OX=10090 GN=Krt10 PE=1 SV=3			0	79.75999713	VLDELTLSK	Methyl(S)@8	Methyl(S)@263		0.00148936	1030.592529	516.3035	1030.591064	516.3027954	2	9	1.1.1.1012.4	5.155433	5311.72	2145.84	5.19	0.05	937.9548
26	11.8	11.83	14.5600006	14.5600006	9.235999733	sp|Q8CIX8|LGSN_MOUSE	Lengsin OS=Mus musculus OX=10090 GN=Lgsn PE=1 SV=1			2	99.00000095	GYLELMPNPK	Oxidation(M)@6			0.00196907	1176.586914	589.3007	1176.584839	589.2997437	2	11	1.1.1.979.7	4.735783	768.82	648.28	4.77	0.09	411.4574
26	11.8	11.83	14.5600006	14.5600006	9.235999733	sp|Q8CIX8|LGSN_MOUSE	Lengsin OS=Mus musculus OX=10090 GN=Lgsn PE=1 SV=1			2	99.00000095	QALGETFIR	Gln->pyro-Glu@N-term			0.000897895	1016.53009	509.2723	1016.529114	509.2718201	2	13	1.1.1.1117.3	6.497483	734.24	661.63	6.51	0.05	420.8511
26	11.8	11.83	14.5600006	14.5600006	9.235999733	sp|Q8CIX8|LGSN_MOUSE	Lengsin OS=Mus musculus OX=10090 GN=Lgsn PE=1 SV=1			2	99.00000095	TGLQEVAR				-0.0029182	872.468689	437.2416	872.4715576	437.2430725	2	10	1.1.1.862.3	3.242733	1363.99	880.98	3.26	0.04	712.9555
26	11.8	11.83	14.5600006	14.5600006	9.235999733	sp|Q8CIX8|LGSN_MOUSE	Lengsin OS=Mus musculus OX=10090 GN=Lgsn PE=1 SV=1			2	99.00000095	YNAQSFNPPQLSAR				-0.00271046	1591.771729	796.8931	1591.774292	796.8944092	2	12	1.1.1.993.10	4.917117	394.58	352.16	4.91	0.06	243.5698
26	11.8	11.83	14.5600006	14.5600006	9.235999733	sp|Q8CIX8|LGSN_MOUSE	Lengsin OS=Mus musculus OX=10090 GN=Lgsn PE=1 SV=1			1.920817852	99.00000095	FEATDLHGVSR				5.43E-05	1230.599487	411.2071	1230.599243	411.2070313	3	9	1.1.1.902.3	3.7517	807.74	731.66	3.76	0.05	682.5759
26	11.8	11.83	14.5600006	14.5600006	9.235999733	sp|Q8CIX8|LGSN_MOUSE	Lengsin OS=Mus musculus OX=10090 GN=Lgsn PE=1 SV=1			0.598599494	89.28999901	VLPWAER				0.00125496	869.4772949	435.7459	869.4759521	435.7452393	2	5	1.1.1.1014.4	5.180917	1154.06	797.6	5.2	0.06	544.918
26	11.8	11.83	14.5600006	14.5600006	9.235999733	sp|Q8CIX8|LGSN_MOUSE	Lengsin OS=Mus musculus OX=10090 GN=Lgsn PE=1 SV=1			0.588380277	89.09999728	FLEYFI				0.0033803	830.4248657	416.2197	830.4214478	416.2179871	2	6	1.1.1.1456.2	9.3261	123.45	85.35	9.35	0.06	192.7336
26	11.8	11.83	14.5600006	14.5600006	9.235999733	sp|Q8CIX8|LGSN_MOUSE	Lengsin OS=Mus musculus OX=10090 GN=Lgsn PE=1 SV=1			0.568636239	89.48000073	NHLQFVR				-0.00117022	912.4918823	457.2532	912.492981	457.2537537	2	6	1.1.1.886.5	3.549717	393.16	345.64	3.55	0.04	397.6166
26	11.8	11.83	14.5600006	14.5600006	9.235999733	sp|Q8CIX8|LGSN_MOUSE	Lengsin OS=Mus musculus OX=10090 GN=Lgsn PE=1 SV=1			0.119186416	52.56999731	SIPAQFFQEK				0.000270163	1193.608521	597.8115	1193.608032	597.8113403	2	6	1.1.1.1041.4	5.526567	608.61	427.22	5.54	0.13	582.343
26	11.8	11.83	14.5600006	14.5600006	9.235999733	sp|Q8CIX8|LGSN_MOUSE	Lengsin OS=Mus musculus OX=10090 GN=Lgsn PE=1 SV=1			0	98.6199975	FEATDLHGVSR				5.43E-05	1230.599487	411.2071	1230.599243	411.2070313	3	8	1.1.1.901.3	3.7392	807.74	520.88	3.76	0.05	427.3467
26	11.8	11.83	14.5600006	14.5600006	9.235999733	sp|Q8CIX8|LGSN_MOUSE	Lengsin OS=Mus musculus OX=10090 GN=Lgsn PE=1 SV=1			0	70.1399982	FLEYFI				0.0033803	830.4248657	416.2197	830.4214478	416.2179871	2	5	1.1.1.1455.2	9.3136	123.45	48.89	9.35	0.06	173.6964
26	11.8	11.83	14.5600006	14.5600006	9.235999733	sp|Q8CIX8|LGSN_MOUSE	Lengsin OS=Mus musculus OX=10090 GN=Lgsn PE=1 SV=1			0	99.00000095	GYLELMPNPK	Oxidation(M)@6			0.00196907	1176.586914	589.3007	1176.584839	589.2997437	2	10	1.1.1.980.8	4.749617	768.82	750.51	4.77	0.09	499.5984
26	11.8	11.83	14.5600006	14.5600006	9.235999733	sp|Q8CIX8|LGSN_MOUSE	Lengsin OS=Mus musculus OX=10090 GN=Lgsn PE=1 SV=1			0	99.00000095	QALGETFIR	Gln->pyro-Glu@N-term			0.000897895	1016.53009	509.2723	1016.529114	509.2718201	2	10	1.1.1.1116.3	6.484817	734.24	476.99	6.51	0.05	306.4777
26	11.8	11.83	14.5600006	14.5600006	9.235999733	sp|Q8CIX8|LGSN_MOUSE	Lengsin OS=Mus musculus OX=10090 GN=Lgsn PE=1 SV=1			0	51.45000219	SIPAQFFQEK				0.000270163	1193.608521	597.8115	1193.608032	597.8113403	2	6	1.1.1.1042.4	5.539067	608.61	465.94	5.54	0.13	539.3218
26	11.8	11.83	14.5600006	14.5600006	9.235999733	sp|Q8CIX8|LGSN_MOUSE	Lengsin OS=Mus musculus OX=10090 GN=Lgsn PE=1 SV=1			0	98.58999848	TGLQEVAR				-0.0029182	872.468689	437.2416	872.4715576	437.2430725	2	9	1.1.1.861.4	3.231067	1363.99	436.71	3.26	0.04	311.4743
26	11.8	11.83	14.5600006	14.5600006	9.235999733	sp|Q8CIX8|LGSN_MOUSE	Lengsin OS=Mus musculus OX=10090 GN=Lgsn PE=1 SV=1			0	77.1600008	VLPWAER				0.00125496	869.4772949	435.7459	869.4759521	435.7452393	2	5	1.1.1.1015.4	5.193917	1154.06	1063.45	5.2	0.06	843.618
27	11.55	11.59	45.41000128	40.31000137	40.31000137	sp|P24622|CRYAA_MOUSE	Alpha-crystallin A chain OS=Mus musculus OX=10090 GN=Cryaa PE=2 SV=1			2	99.00000095	HFSPEDLTVK				0.00205562	1171.589478	586.802	1171.58728	586.8009644	2	15	1.1.1.954.8	4.417316	6843.38	6423.61	4.42	0.04	3143.478
27	11.55	11.59	45.41000128	40.31000137	40.31000137	sp|P24622|CRYAA_MOUSE	Alpha-crystallin A chain OS=Mus musculus OX=10090 GN=Cryaa PE=2 SV=1			2	99.00000095	QDDHGYISR	Gln->pyro-Glu@N-term			0.00123131	1072.458618	537.2366	1072.457397	537.2359619	2	11	1.1.1.851.5	3.103917	5817.71	5381.78	3.1	0.05	2803.706
27	11.55	11.59	45.41000128	40.31000137	40.31000137	sp|P24622|CRYAA_MOUSE	Alpha-crystallin A chain OS=Mus musculus OX=10090 GN=Cryaa PE=2 SV=1			2	99.00000095	VLEDFVEIHGK				0.00263513	1284.674194	429.232	1284.671387	429.2310791	3	14	1.1.1.1002.3	5.0261	14763.06	6420.03	5	0.05	3687.214
27	11.55	11.59	45.41000128	40.31000137	40.31000137	sp|P24622|CRYAA_MOUSE	Alpha-crystallin A chain OS=Mus musculus OX=10090 GN=Cryaa PE=2 SV=1			2	99.00000095	VQSGLDAGHSER				-0.000299777	1254.594971	419.2056	1254.595337	419.2056885	3	13	1.1.1.811.3	2.59045	5159.54	4487.95	2.6	0.03	3754.669
27	11.55	11.59	45.41000128	40.31000137	40.31000137	sp|P24622|CRYAA_MOUSE	Alpha-crystallin A chain OS=Mus musculus OX=10090 GN=Cryaa PE=2 SV=1			1.886056304	99.00000095	ALGPFYPSR				0.00216778	1006.525879	504.2702	1006.523621	504.2690735	2	9	1.1.1.1011.5	5.143767	13326.05	3640.71	5.19	0.05	1617.85
27	11.55	11.59	45.41000128	40.31000137	40.31000137	sp|P24622|CRYAA_MOUSE	Alpha-crystallin A chain OS=Mus musculus OX=10090 GN=Cryaa PE=2 SV=1			1.49484992	99.00000095	MDVTIQHPWFK	Acetyl@N-term	Acetyl@1		-0.0125921	1442.689087	722.3518	1442.70166	722.3580933	2	16	1.1.1.1156.3	7.00595	114.8225	114.8225			212.7828
27	11.55	11.59	45.41000128	40.31000137	40.31000137	sp|P24622|CRYAA_MOUSE	Alpha-crystallin A chain OS=Mus musculus OX=10090 GN=Cryaa PE=2 SV=1			0.083546057	97.11999893	SPEDLTVK			cleaved F-S@N-term	0.00408548	887.4640503	444.7393	887.460022	444.7372742	2	9	1.1.1.874.4	3.395717	1150.03	1129.86	3.4	0.04	734.0078
27	11.55	11.59	45.41000128	40.31000137	40.31000137	sp|P24622|CRYAA_MOUSE	Alpha-crystallin A chain OS=Mus musculus OX=10090 GN=Cryaa PE=2 SV=1			0.040481616	97.90999889	VIFLDVK			cleaved F-V@N-term	-0.00019796	832.5056763	417.2601	832.5058594	417.2601929	2	8	1.1.1.1074.2	5.946867	1944.92	1180.46	5.97	0.05	757.8254
27	11.55	11.59	45.41000128	40.31000137	40.31000137	sp|P24622|CRYAA_MOUSE	Alpha-crystallin A chain OS=Mus musculus OX=10090 GN=Cryaa PE=2 SV=1			0.021363042	96.10000253	LSSTISPYYR			cleaved F-L@N-term	0.00237064	1185.605225	593.8099	1185.603027	593.8087769	2	8	1.1.1.962.11	4.521133	445.16	423.05	4.52	0.05	375.7313
27	11.55	11.59	45.41000128	40.31000137	40.31000137	sp|P24622|CRYAA_MOUSE	Alpha-crystallin A chain OS=Mus musculus OX=10090 GN=Cryaa PE=2 SV=1			0	99.00000095	ALGPFYPSR				0.00216778	1006.525879	504.2702	1006.523621	504.2690735	2	8	1.1.1.1010.5	5.130767	13326.05	1504.79	5.19	0.05	540.8207
27	11.55	11.59	45.41000128	40.31000137	40.31000137	sp|P24622|CRYAA_MOUSE	Alpha-crystallin A chain OS=Mus musculus OX=10090 GN=Cryaa PE=2 SV=1			0	96.10000253	ALGPFYPSR	Carbamidomethyl@N-term			0.00576805	1063.550903	532.7827	1063.545044	532.7798462	2	8	1.1.1.1014.7	5.183417	971.6	751.81	5.2	0.05	507.593
27	11.55	11.59	45.41000128	40.31000137	40.31000137	sp|P24622|CRYAA_MOUSE	Alpha-crystallin A chain OS=Mus musculus OX=10090 GN=Cryaa PE=2 SV=1			0	72.08999991	ALGPFYPSR	Carbamidomethyl@N-term			0.00576805	1063.550903	532.7827	1063.545044	532.7798462	2	8	1.1.1.1013.5	5.16925	971.6	513.22	5.2	0.05	397.5167
27	11.55	11.59	45.41000128	40.31000137	40.31000137	sp|P24622|CRYAA_MOUSE	Alpha-crystallin A chain OS=Mus musculus OX=10090 GN=Cryaa PE=2 SV=1			0	76.70999765	EDFVEIHGK			cleaved L-E@N-term	-0.00451982	1072.514526	537.2645	1072.518921	537.2667236	2	7	1.1.1.1000.4	5.001266	356.82	340.57	5	0.08	456.777
27	11.55	11.59	45.41000128	40.31000137	40.31000137	sp|P24622|CRYAA_MOUSE	Alpha-crystallin A chain OS=Mus musculus OX=10090 GN=Cryaa PE=2 SV=1			0	99.00000095	HFSPEDLTVK				0.00205562	1171.589478	586.802	1171.58728	586.8009644	2	14	1.1.1.953.8	4.404317	6843.38	4981.83	4.42	0.04	2302.491
27	11.55	11.59	45.41000128	40.31000137	40.31000137	sp|P24622|CRYAA_MOUSE	Alpha-crystallin A chain OS=Mus musculus OX=10090 GN=Cryaa PE=2 SV=1			0	99.00000095	HFSPEDLTVK				0.00205562	1171.589478	586.802	1171.58728	586.8009644	2	14	1.1.1.952.10	4.393317	6843.38	3215.39	4.42	0.04	1128.827
27	11.55	11.59	45.41000128	40.31000137	40.31000137	sp|P24622|CRYAA_MOUSE	Alpha-crystallin A chain OS=Mus musculus OX=10090 GN=Cryaa PE=2 SV=1			0	99.00000095	MDVTIQHPWFK	Acetyl@N-term	Acetyl@1		-0.00819755	1442.693481	722.354	1442.70166	722.3580933	2	16	1.1.1.1157.3	7.018283	98.4994	98.4994			216.1806
27	11.55	11.59	45.41000128	40.31000137	40.31000137	sp|P24622|CRYAA_MOUSE	Alpha-crystallin A chain OS=Mus musculus OX=10090 GN=Cryaa PE=2 SV=1			0	99.00000095	MDVTIQHPWFK	Acetyl@N-term; Oxidation(D)@2	Acetyl@1; Oxidation(D)@2		0.00214313	1458.69873	730.3566	1458.696533	730.3555908	2	16	1.1.1.1074.9	5.9527	9814.05	6831.57	5.97	0.05	3277.189
27	11.55	11.59	45.41000128	40.31000137	40.31000137	sp|P24622|CRYAA_MOUSE	Alpha-crystallin A chain OS=Mus musculus OX=10090 GN=Cryaa PE=2 SV=1			0	99.00000095	MDVTIQHPWFK	Acetyl@N-term; Oxidation(D)@2	Acetyl@1; Oxidation(D)@2		0.00214313	1458.69873	730.3566	1458.696533	730.3555908	2	13	1.1.1.1073.7	5.938033	9814.05	3182.42	5.97	0.05	891.0862
27	11.55	11.59	45.41000128	40.31000137	40.31000137	sp|P24622|CRYAA_MOUSE	Alpha-crystallin A chain OS=Mus musculus OX=10090 GN=Cryaa PE=2 SV=1			0	94.02999878	SPEDLTVK			cleaved F-S@N-term	0.00408548	887.4640503	444.7393	887.460022	444.7372742	2	8	1.1.1.873.4	3.383233	1150.03	945.71	3.4	0.04	587.8344
27	11.55	11.59	45.41000128	40.31000137	40.31000137	sp|P24622|CRYAA_MOUSE	Alpha-crystallin A chain OS=Mus musculus OX=10090 GN=Cryaa PE=2 SV=1			0	97.0600009	VIFLDVK			cleaved F-V@N-term	-0.00019796	832.5056763	417.2601	832.5058594	417.2601929	2	8	1.1.1.1075.2	5.959367	1944.92	1734.39	5.97	0.05	910.0735
27	11.55	11.59	45.41000128	40.31000137	40.31000137	sp|P24622|CRYAA_MOUSE	Alpha-crystallin A chain OS=Mus musculus OX=10090 GN=Cryaa PE=2 SV=1			0	99.00000095	VLEDFVEIHGK				0.00382532	1284.675293	429.2324	1284.671387	429.2310791	3	10	1.1.1.988.3	4.847784	1107.21	776.53	4.87	0.05	664.8117
27	11.55	11.59	45.41000128	40.31000137	40.31000137	sp|P24622|CRYAA_MOUSE	Alpha-crystallin A chain OS=Mus musculus OX=10090 GN=Cryaa PE=2 SV=1			0	96.89000249	VLEDFVEIHGK				0.00382532	1284.675293	429.2324	1284.671387	429.2310791	3	8	1.1.1.989.4	4.861117	1107.21	1054.05	4.87	0.05	923.0648
27	11.55	11.59	45.41000128	40.31000137	40.31000137	sp|P24622|CRYAA_MOUSE	Alpha-crystallin A chain OS=Mus musculus OX=10090 GN=Cryaa PE=2 SV=1			0	96.82999849	VLEDFVEIHGK	Carbamidomethyl(K)@11			-0.00444795	1341.688477	448.2368	1341.692871	448.2382202	3	9	1.1.1.994.4	4.924933	524.47	442.95	4.95	0.08	454.2287
27	11.55	11.59	45.41000128	40.31000137	40.31000137	sp|P24622|CRYAA_MOUSE	Alpha-crystallin A chain OS=Mus musculus OX=10090 GN=Cryaa PE=2 SV=1			0	69.33000088	VLEDFVEIHGK	Carbamidomethyl@N-term			0.00122835	1341.69397	448.2386	1341.692871	448.2382202	3	7	1.1.1.1012.2	5.153767	679.05	603.2	5.16	0.05	526.78
27	11.55	11.59	45.41000128	40.31000137	40.31000137	sp|P24622|CRYAA_MOUSE	Alpha-crystallin A chain OS=Mus musculus OX=10090 GN=Cryaa PE=2 SV=1			0	58.1799984	VLEDFVEIHGK	Carbamidomethyl(K)@11			-0.00444795	1341.688477	448.2368	1341.692871	448.2382202	3	7	1.1.1.995.3	4.936767	524.47	514.74	4.95	0.08	488.5058
27	11.55	11.59	45.41000128	40.31000137	40.31000137	sp|P24622|CRYAA_MOUSE	Alpha-crystallin A chain OS=Mus musculus OX=10090 GN=Cryaa PE=2 SV=1			0	99.00000095	VQSGLDAGHSER				-0.000299777	1254.594971	419.2056	1254.595337	419.2056885	3	12	1.1.1.810.4	2.578117	5159.54	2921.77	2.6	0.03	2507.004
28	11.22	11.4	16.08999968	16.08999968	14.65000063	sp|P50446|K2C6A_MOUSE	Keratin, type II cytoskeletal 6A OS=Mus musculus OX=10090 GN=Krt6a PE=1 SV=3			2	99.00000095	QEIAEINR	Gln->pyro-Glu@N-term			0.00161355	954.4786987	478.2466	954.4770508	478.2458191	2	11	1.1.1.966.3	4.565967	580.14	515.58	4.58	0.04	492.8481
28	11.22	11.4	16.08999968	16.08999968	14.65000063	sp|P50446|K2C6A_MOUSE	Keratin, type II cytoskeletal 6A OS=Mus musculus OX=10090 GN=Krt6a PE=1 SV=3			2	99.00000095	SLDLDSIIAEVK				0.00173619	1301.709717	651.8621	1301.707886	651.8612061	2	21	1.1.1.1218.3	7.758717	6285.5	5561.76	7.77	0.06	2607.28
28	11.22	11.4	16.08999968	16.08999968	14.65000063	sp|P50446|K2C6A_MOUSE	Keratin, type II cytoskeletal 6A OS=Mus musculus OX=10090 GN=Krt6a PE=1 SV=3			2	99.00000095	TAAENEFVTLK				-0.00276067	1221.621216	611.8179	1221.624146	611.8193359	2	13	1.1.1.990.11	4.87995	1168.7	1132.66	4.88	0.04	654.5446
28	11.22	11.4	16.08999968	16.08999968	14.65000063	sp|P50446|K2C6A_MOUSE	Keratin, type II cytoskeletal 6A OS=Mus musculus OX=10090 GN=Krt6a PE=1 SV=3			2	99.00000095	YEELQVTAGR				-0.00072885	1164.576904	583.2957	1164.577515	583.2960205	2	13	1.1.1.925.8	4.050333	828.54	733.17	4.06	0.05	618.9185
28	11.22	11.4	16.08999968	16.08999968	14.65000063	sp|P50446|K2C6A_MOUSE	Keratin, type II cytoskeletal 6A OS=Mus musculus OX=10090 GN=Krt6a PE=1 SV=3			1.585026264	99.00000095	FASFIDK				0.000895639	826.4234619	414.219	826.4224854	414.2185364	2	9	1.1.1.989.3	4.860283	3163.66	2100.98	4.88	0.05	1429.826
28	11.22	11.4	16.08999968	16.08999968	14.65000063	sp|P50446|K2C6A_MOUSE	Keratin, type II cytoskeletal 6A OS=Mus musculus OX=10090 GN=Krt6a PE=1 SV=3			0.769551039	99.00000095	GKLEGLEDALQK	Carbamidomethyl@N-term		missed K-L@2	0.0035177	1356.728394	453.2501	1356.724854	453.2489014	3	12	1.1.1.971.5	4.6318	415.38	377.04	4.64	0.04	491.0041
28	11.22	11.4	16.08999968	16.08999968	14.65000063	sp|P50446|K2C6A_MOUSE	Keratin, type II cytoskeletal 6A OS=Mus musculus OX=10090 GN=Krt6a PE=1 SV=3			0.504455626	91.79000258	TAAENEFVTLKK			missed K-K@11	0.00303921	1349.722046	450.9146	1349.719116	450.9136353	3	7	1.1.1.925.5	4.047833	426.81	378.39	4.06	0.04	486.6522
28	11.22	11.4	16.08999968	16.08999968	14.65000063	sp|P50446|K2C6A_MOUSE	Keratin, type II cytoskeletal 6A OS=Mus musculus OX=10090 GN=Krt6a PE=1 SV=3			0.263603538	75.95000267	LEGLEDALQK				-0.0103189	1114.57666	558.2956	1114.587036	558.3007813	2	8	1.1.1.997.6	4.964767	472.49	437.97	4.96	0.1	483.736
28	11.22	11.4	16.08999968	16.08999968	14.65000063	sp|P50446|K2C6A_MOUSE	Keratin, type II cytoskeletal 6A OS=Mus musculus OX=10090 GN=Krt6a PE=1 SV=3			0.060980216	99.00000095	AQYEDIAQR	Methyl(D)@5	Methyl(D)@332		0.00132299	1106.537109	554.2758	1106.535645	554.2750854	2	12	1.1.1.865.8	3.285067	2083.58	1839.06	3.3	0.04	1207.924
28	11.22	11.4	16.08999968	16.08999968	14.65000063	sp|P50446|K2C6A_MOUSE	Keratin, type II cytoskeletal 6A OS=Mus musculus OX=10090 GN=Krt6a PE=1 SV=3			0.033389013	99.00000095	SLDLDSIIAEV			cleaved V-K@C-term	0.000571233	1173.613525	587.814	1173.612915	587.8137207	2	15	1.1.1.1394.2	9.034634	379.35	275.71	9.06	0.08	153.9591
28	11.22	11.4	16.08999968	16.08999968	14.65000063	sp|P50446|K2C6A_MOUSE	Keratin, type II cytoskeletal 6A OS=Mus musculus OX=10090 GN=Krt6a PE=1 SV=3			0	99.00000095	ADSLTDDINFLR	Methyl(S)@3; Methyl(D)@7	Methyl(S)@279; Methyl(D)@283		0.000367504	1406.704712	704.3596	1406.704102	704.359375	2	17	1.1.1.1137.5	6.757633	1334.2	824.56	6.78	0.05	467.0202
28	11.22	11.4	16.08999968	16.08999968	14.65000063	sp|P50446|K2C6A_MOUSE	Keratin, type II cytoskeletal 6A OS=Mus musculus OX=10090 GN=Krt6a PE=1 SV=3			0	99.00000095	AQYEDIAQR	Methyl(D)@5	Methyl(D)@332		0.00132299	1106.537109	554.2758	1106.535645	554.2750854	2	10	1.1.1.864.10	3.2739	2083.58	1239.03	3.3	0.04	572.0883
28	11.22	11.4	16.08999968	16.08999968	14.65000063	sp|P50446|K2C6A_MOUSE	Keratin, type II cytoskeletal 6A OS=Mus musculus OX=10090 GN=Krt6a PE=1 SV=3			0	97.90999889	FASFIDK				0.000895639	826.4234619	414.219	826.4224854	414.2185364	2	7	1.1.1.988.2	4.84695	3163.66	960.77	4.88	0.05	396.4174
28	11.22	11.4	16.08999968	16.08999968	14.65000063	sp|P50446|K2C6A_MOUSE	Keratin, type II cytoskeletal 6A OS=Mus musculus OX=10090 GN=Krt6a PE=1 SV=3			0	93.56999993	FLEQQNK	Carbamidomethyl@N-term			-0.00263397	962.4794922	482.247	962.4821167	482.2483521	2	8	1.1.1.864.6	3.270567	872.88	628.15	3.29	0.04	466.8203
28	11.22	11.4	16.08999968	16.08999968	14.65000063	sp|P50446|K2C6A_MOUSE	Keratin, type II cytoskeletal 6A OS=Mus musculus OX=10090 GN=Krt6a PE=1 SV=3			0	79.75999713	FLEQQNK				-0.00106908	905.4596558	453.7371	905.4606934	453.7376099	2	8	1.1.1.835.6	2.900267	8582.97	5372.99	2.92	0.04	3002.123
28	11.22	11.4	16.08999968	16.08999968	14.65000063	sp|P50446|K2C6A_MOUSE	Keratin, type II cytoskeletal 6A OS=Mus musculus OX=10090 GN=Krt6a PE=1 SV=3			0	68.5199976	FLEQQNK	Carbamidomethyl@N-term			-0.00263397	962.4794922	482.247	962.4821167	482.2483521	2	8	1.1.1.865.6	3.2834	872.88	826.19	3.29	0.04	607.7759
28	11.22	11.4	16.08999968	16.08999968	14.65000063	sp|P50446|K2C6A_MOUSE	Keratin, type II cytoskeletal 6A OS=Mus musculus OX=10090 GN=Krt6a PE=1 SV=3			0	99.00000095	SLDLDSIIAEV			cleaved V-K@C-term	0.000571233	1173.613525	587.814	1173.612915	587.8137207	2	13	1.1.1.1396.4	9.050467	379.35	372.64	9.06	0.08	202.5607
28	11.22	11.4	16.08999968	16.08999968	14.65000063	sp|P50446|K2C6A_MOUSE	Keratin, type II cytoskeletal 6A OS=Mus musculus OX=10090 GN=Krt6a PE=1 SV=3			0	99.00000095	SLDLDSIIAEVK				0.00173619	1301.709717	651.8621	1301.707886	651.8612061	2	20	1.1.1.1217.2	7.746217	6285.5	3811.33	7.77	0.06	1445.888
28	11.22	11.4	16.08999968	16.08999968	14.65000063	sp|P50446|K2C6A_MOUSE	Keratin, type II cytoskeletal 6A OS=Mus musculus OX=10090 GN=Krt6a PE=1 SV=3			0	99.00000095	SLDLDSIIAEVK				-0.0025363	1301.705322	651.8599	1301.707886	651.8612061	2	11	1.1.1.1095.7	6.219683	1055.74	617.11	6.24	0.05	324.2158
28	11.22	11.4	16.08999968	16.08999968	14.65000063	sp|P50446|K2C6A_MOUSE	Keratin, type II cytoskeletal 6A OS=Mus musculus OX=10090 GN=Krt6a PE=1 SV=3			0	99.00000095	SLDLDSIIAEVK	Carbamidomethyl@N-term			0.0244039	1358.753906	680.3842	1358.72937	680.3719482	2	12	1.1.1.1223.2	7.817217	136.6378	136.6378			163.316
28	11.22	11.4	16.08999968	16.08999968	14.65000063	sp|P50446|K2C6A_MOUSE	Keratin, type II cytoskeletal 6A OS=Mus musculus OX=10090 GN=Krt6a PE=1 SV=3			0	99.00000095	SLDLDSIIAEVK				-0.0025363	1301.705322	651.8599	1301.707886	651.8612061	2	11	1.1.1.1096.6	6.232017	1055.74	920.54	6.24	0.05	468.735
28	11.22	11.4	16.08999968	16.08999968	14.65000063	sp|P50446|K2C6A_MOUSE	Keratin, type II cytoskeletal 6A OS=Mus musculus OX=10090 GN=Krt6a PE=1 SV=3			0	89.38000202	SLDLDSIIAEVK				0.00173619	1301.709717	651.8621	1301.707886	651.8612061	2	8	1.1.1.1221.3	7.796383	6285.5	4552.84	7.77	0.06	238.3657
28	11.22	11.4	16.08999968	16.08999968	14.65000063	sp|P50446|K2C6A_MOUSE	Keratin, type II cytoskeletal 6A OS=Mus musculus OX=10090 GN=Krt6a PE=1 SV=3			0	99.00000095	TAAENEFVTLK				-0.00276067	1221.621216	611.8179	1221.624146	611.8193359	2	12	1.1.1.989.9	4.865283	1168.7	831.8	4.88	0.04	447.933
28	11.22	11.4	16.08999968	16.08999968	14.65000063	sp|P50446|K2C6A_MOUSE	Keratin, type II cytoskeletal 6A OS=Mus musculus OX=10090 GN=Krt6a PE=1 SV=3			0	99.00000095	YEELQVTAGR				-0.00072885	1164.576904	583.2957	1164.577515	583.2960205	2	13	1.1.1.926.7	4.062333	828.54	824.98	4.06	0.05	627.2129
28	11.22	11.4	16.08999968	16.08999968	14.65000063	sp|P50446|K2C6A_MOUSE	Keratin, type II cytoskeletal 6A OS=Mus musculus OX=10090 GN=Krt6a PE=1 SV=3			0	99.00000095	YEELQVTAGR	Dimethyl(R)@10	Dimethyl(R)@358		-0.00388303	1192.605103	597.3098	1192.608765	597.3117065	2	10	1.1.1.969.11	4.6108	584.6	549.1	4.6	0.05	480.711
28	11.22	11.4	16.08999968	16.08999968	14.65000063	sp|P50446|K2C6A_MOUSE	Keratin, type II cytoskeletal 6A OS=Mus musculus OX=10090 GN=Krt6a PE=1 SV=3			0	99.00000095	YEELQVTAGR	Dimethyl(R)@10	Dimethyl(R)@358		-0.00388303	1192.605103	597.3098	1192.608765	597.3117065	2	10	1.1.1.968.9	4.596633	584.6	531.86	4.6	0.05	514.1386
29	10.78	11.01	19.3599999	14.74000067	11.7899999	sp|P13020|GELS_MOUSE	Gelsolin OS=Mus musculus OX=10090 GN=Gsn PE=1 SV=3			2	99.00000095	DGGQTAPASIR				0.00609537	1071.537109	536.7758	1071.530884	536.7727051	2	12	1.1.1.838.9	2.941433	593.2	533.49	2.93	0.05	387.0237
29	10.78	11.01	19.3599999	14.74000067	11.7899999	sp|P13020|GELS_MOUSE	Gelsolin OS=Mus musculus OX=10090 GN=Gsn PE=1 SV=3			2	99.00000095	QTQVSVLPEGGETPLFK	Gln->pyro-Glu@N-term			0.00170075	1811.932251	906.9734	1811.930542	906.9725342	2	14	1.1.1.1171.3	7.197267	491.9	475.78	7.21	0.08	340.2857
29	10.78	11.01	19.3599999	14.74000067	11.7899999	sp|P13020|GELS_MOUSE	Gelsolin OS=Mus musculus OX=10090 GN=Gsn PE=1 SV=3			2	99.00000095	YIETDPANR				0.00193001	1077.511108	539.7628	1077.509033	539.7618408	2	8	1.1.1.845.8	3.029583	588.32	475.3	3.05	0.05	294.8854
29	10.78	11.01	19.3599999	14.74000067	11.7899999	sp|P13020|GELS_MOUSE	Gelsolin OS=Mus musculus OX=10090 GN=Gsn PE=1 SV=3			1.95860815	99.00000095	HVVPNEVVVQR				-1.23E-05	1274.709473	638.362	1274.709473	638.3620605	2	10	1.1.1.882.7	3.50255	171.9527	171.9527			437.2205
29	10.78	11.01	19.3599999	14.74000067	11.7899999	sp|P13020|GELS_MOUSE	Gelsolin OS=Mus musculus OX=10090 GN=Gsn PE=1 SV=3			0.995678604	97.25000262	TASDFISK				0.000598944	867.4344482	434.7245	867.4337769	434.7241821	2	7	1.1.1.885.3	3.535383	1009.37	867.28	3.55	0.04	510.641
29	10.78	11.01	19.3599999	14.74000067	11.7899999	sp|P13020|GELS_MOUSE	Gelsolin OS=Mus musculus OX=10090 GN=Gsn PE=1 SV=3			0.756961942	96.49000168	DSQEEEKTEALTSAK			missed K-T@7	0.00928857	1664.783569	555.9351	1664.774048	555.9319458	3	8	1.1.1.838.11	2.9431	303.05	282.27	2.95	0.03	400.9144
29	10.78	11.01	19.3599999	14.74000067	11.7899999	sp|P13020|GELS_MOUSE	Gelsolin OS=Mus musculus OX=10090 GN=Gsn PE=1 SV=3			0.625251651	99.00000095	PALPEGTEDTAK			cleaved K-P@N-term	0.0027167	1227.601074	614.8078	1227.598267	614.8063965	2	10	1.1.1.870.9	3.350567	460.79	451.61	3.35	0.05	301.1616
29	10.78	11.01	19.3599999	14.74000067	11.7899999	sp|P13020|GELS_MOUSE	Gelsolin OS=Mus musculus OX=10090 GN=Gsn PE=1 SV=3			0.180456087	65.82000256	EVQGFESSTFSGYFK				0.00675014	1711.779907	856.8972	1711.772949	856.8937378	2	7	1.1.1.1095.11	6.223	266.17	250.59	6.23	0.05	245.6684
29	10.78	11.01	19.3599999	14.74000067	11.7899999	sp|P13020|GELS_MOUSE	Gelsolin OS=Mus musculus OX=10090 GN=Gsn PE=1 SV=3			0.1023729	51.23000145	TGAQELLK				0.00185506	858.4828491	430.2487	858.4810791	430.2478027	2	6	1.1.1.907.2	3.814533	1119.32	567.44	3.84	0.05	314.6719
29	10.78	11.01	19.3599999	14.74000067	11.7899999	sp|P13020|GELS_MOUSE	Gelsolin OS=Mus musculus OX=10090 GN=Gsn PE=1 SV=3			0.05256629	28.8500011	RTPITVVR			missed R-T@1	-0.00279956	940.5791016	471.2968	940.5817871	471.2981873	2	5	1.1.1.862.5	3.2444	360.3	358.41	3.25	0.04	369.2856
29	10.78	11.01	19.3599999	14.74000067	11.7899999	sp|P13020|GELS_MOUSE	Gelsolin OS=Mus musculus OX=10090 GN=Gsn PE=1 SV=3			0.040005162	30.70000112	EPGLQIWR				0.00116497	997.5356445	499.7751	997.5344849	499.7745361	2	5	1.1.1.1056.3	5.717216	475.66	352.2	5.73	0.05	394.5187
29	10.78	11.01	19.3599999	14.74000067	11.7899999	sp|P13020|GELS_MOUSE	Gelsolin OS=Mus musculus OX=10090 GN=Gsn PE=1 SV=3			0.033389013	20.22999972	LFACSNR	Carbamidomethyl(C)@4			0.00396061	866.4108887	434.2127	866.4068604	434.2107239	2	5	1.1.1.867.5	3.307733	191.22	164.75	3.32	0.04	308.4763
29	10.78	11.01	19.3599999	14.74000067	11.7899999	sp|P13020|GELS_MOUSE	Gelsolin OS=Mus musculus OX=10090 GN=Gsn PE=1 SV=3			0.01954212	43.39999855	SGALNSNDAFVLK	Deamidated(N)@7			-0.00103039	1335.666016	668.8403	1335.666992	668.8408203	2	7	1.1.1.1027.8	5.350067	423.9	283.18	5.43	0.2	369.4855
29	10.78	11.01	19.3599999	14.74000067	11.7899999	sp|P13020|GELS_MOUSE	Gelsolin OS=Mus musculus OX=10090 GN=Gsn PE=1 SV=3			0.015472698	95.38999796	VVEHPEFLK			cleaved M-V@N-term	0.00257374	1096.594238	549.3044	1096.591675	549.3031006	2	9	1.1.1.929.9	4.102167	316.69	300.95	4.11	0.05	428.396
29	10.78	11.01	19.3599999	14.74000067	11.7899999	sp|P13020|GELS_MOUSE	Gelsolin OS=Mus musculus OX=10090 GN=Gsn PE=1 SV=3			0	99.00000095	DGGQTAPASIR				0.00609537	1071.537109	536.7758	1071.530884	536.7727051	2	9	1.1.1.837.9	2.928583	593.2	583.08	2.93	0.05	431.2941
29	10.78	11.01	19.3599999	14.74000067	11.7899999	sp|P13020|GELS_MOUSE	Gelsolin OS=Mus musculus OX=10090 GN=Gsn PE=1 SV=3			0	99.00000095	PALPEGTEDTAK			cleaved K-P@N-term	0.0027167	1227.601074	614.8078	1227.598267	614.8063965	2	8	1.1.1.869.10	3.3374	460.79	372.02	3.35	0.05	265.3889
29	10.78	11.01	19.3599999	14.74000067	11.7899999	sp|P13020|GELS_MOUSE	Gelsolin OS=Mus musculus OX=10090 GN=Gsn PE=1 SV=3			0	99.00000095	QTQVSVLPEGGETPLFK	Gln->pyro-Glu@N-term			0.00170075	1811.932251	906.9734	1811.930542	906.9725342	2	18	1.1.1.1170.5	7.184433	491.9	452.96	7.21	0.08	266.9156
29	10.78	11.01	19.3599999	14.74000067	11.7899999	sp|P13020|GELS_MOUSE	Gelsolin OS=Mus musculus OX=10090 GN=Gsn PE=1 SV=3			0	99.00000095	QTQVSVLPEGGETPLFK	Gln->pyro-Glu@N-term			0.00170075	1811.932251	906.9734	1811.930542	906.9725342	2	12	1.1.1.1173.6	7.2196	491.9	430.46	7.21	0.08	313.0514
29	10.78	11.01	19.3599999	14.74000067	11.7899999	sp|P13020|GELS_MOUSE	Gelsolin OS=Mus musculus OX=10090 GN=Gsn PE=1 SV=3			0	99.00000095	QTQVSVLPEGGETPLFK				0.00692405	1828.964111	915.4893	1828.957031	915.4858398	2	10	1.1.1.1172.3	7.2071	201.72	188.73	7.2	0.06	241.0124
29	10.78	11.01	19.3599999	14.74000067	11.7899999	sp|P13020|GELS_MOUSE	Gelsolin OS=Mus musculus OX=10090 GN=Gsn PE=1 SV=3			0	98.39000106	QTQVSVLPEGGETPLFK				0.00692405	1828.964111	915.4893	1828.957031	915.4858398	2	9	1.1.1.1173.7	7.221267	201.72	168.49	7.2	0.06	215.7688
29	10.78	11.01	19.3599999	14.74000067	11.7899999	sp|P13020|GELS_MOUSE	Gelsolin OS=Mus musculus OX=10090 GN=Gsn PE=1 SV=3			0	40.31000137	SGALNSNDAFVLK				-0.00640218	1334.676636	668.3456	1334.682983	668.3488159	2	8	1.1.1.1024.9	5.312583	763.43	621.95	5.29	0.06	1042.984
29	10.78	11.01	19.3599999	14.74000067	11.7899999	sp|P13020|GELS_MOUSE	Gelsolin OS=Mus musculus OX=10090 GN=Gsn PE=1 SV=3			0	99.00000095	YIETDPANR				0.00193001	1077.511108	539.7628	1077.509033	539.7618408	2	8	1.1.1.846.8	3.04275	588.32	577.81	3.05	0.05	344.0025
30	10.54	10.8	15.01999944	10.92000008	9.555999935	sp|P26040|EZRI_MOUSE	Ezrin OS=Mus musculus OX=10090 GN=Ezr PE=1 SV=3			2	99.00000095	APDFVFYAPR				0.00508138	1181.592041	591.8033	1181.586914	591.8007202	2	9	1.1.1.1102.5	6.307833	194.52	147.21	6.33	0.08	147.0344
30	10.54	10.8	15.01999944	10.92000008	9.555999935	sp|P26040|EZRI_MOUSE	Ezrin OS=Mus musculus OX=10090 GN=Ezr PE=1 SV=3			2	99.00000095	IGFPWSEIR				-0.00367215	1103.572632	552.7936	1103.576416	552.7954712	2	10	1.1.1.1175.4	7.245433	407.7	349.1	7.25	0.06	187.5875
30	10.54	10.8	15.01999944	10.92000008	9.555999935	sp|P26040|EZRI_MOUSE	Ezrin OS=Mus musculus OX=10090 GN=Ezr PE=1 SV=3			2	99.00000095	QLLTLSNELSQAR	Gln->pyro-Glu@N-term			-0.00977145	1454.763306	728.3889	1454.772949	728.3937378	2	14	1.1.1.1222.3	7.805383	140.7666	140.7666			169.3309
30	10.54	10.8	15.01999944	10.92000008	9.555999935	sp|P26040|EZRI_MOUSE	Ezrin OS=Mus musculus OX=10090 GN=Ezr PE=1 SV=3			1.468521357	99.00000095	IALLEEAR				0.00174125	913.5250854	457.7698	913.5232544	457.7689209	2	9	1.1.1.1002.5	5.027767	683.2	666.3	5.02	0.05	533.1758
30	10.54	10.8	15.01999944	10.92000008	9.555999935	sp|P26040|EZRI_MOUSE	Ezrin OS=Mus musculus OX=10090 GN=Ezr PE=1 SV=3			1.42021656	99.00000095	QLFDQVVK	Gln->pyro-Glu@N-term			-0.00512256	958.5072632	480.2609	958.5123901	480.2634583	2	11	1.1.1.1135.4	6.730633	228.04	197.71	6.75	0.05	268.7529
30	10.54	10.8	15.01999944	10.92000008	9.555999935	sp|P26040|EZRI_MOUSE	Ezrin OS=Mus musculus OX=10090 GN=Ezr PE=1 SV=3			1.102372885	97.71999717	ALQLEEER				-6.80E-06	986.5032959	494.2589	986.5032959	494.2589111	2	8	1.1.1.909.7	3.84435	459.44	458.81	3.84	0.05	338.3563
30	10.54	10.8	15.01999944	10.92000008	9.555999935	sp|P26040|EZRI_MOUSE	Ezrin OS=Mus musculus OX=10090 GN=Ezr PE=1 SV=3			0.462180883	87.48999834	SGYLSSER				0.00434977	897.423645	449.7191	897.4191895	449.7168884	2	6	1.1.1.843.4	3.000917	189.23	186.55	3	0.04	196.3014
30	10.54	10.8	15.01999944	10.92000008	9.555999935	sp|P26040|EZRI_MOUSE	Ezrin OS=Mus musculus OX=10090 GN=Ezr PE=1 SV=3			0.066006854	49.88999963	DSAMLEYLK	Oxidation(M)@4			-0.000854078	1084.510254	543.2624	1084.511108	543.2628174	2	6	1.1.1.972.8	4.6473	301.52	286.25	4.64	0.06	306.5276
30	10.54	10.8	15.01999944	10.92000008	9.555999935	sp|P26040|EZRI_MOUSE	Ezrin OS=Mus musculus OX=10090 GN=Ezr PE=1 SV=3			0.023191657	18.36999953	SQEQLAAELAEYTAK				0.00584414	1650.815918	826.4152	1650.810059	826.4122925	2	5	1.1.1.1076.9	5.978034	262.7	170.1	5.95	0.05	165.9218
30	10.54	10.8	15.01999944	10.92000008	9.555999935	sp|P26040|EZRI_MOUSE	Ezrin OS=Mus musculus OX=10090 GN=Ezr PE=1 SV=3			0	95.48000097	ALQLEEER				-6.80E-06	986.5032959	494.2589	986.5032959	494.2589111	2	7	1.1.1.908.5	3.829517	459.44	395.35	3.84	0.05	324.2657
30	10.54	10.8	15.01999944	10.92000008	9.555999935	sp|P26040|EZRI_MOUSE	Ezrin OS=Mus musculus OX=10090 GN=Ezr PE=1 SV=3			0	99.00000095	IGFPWSEIR				-0.00367215	1103.572632	552.7936	1103.576416	552.7954712	2	9	1.1.1.1176.3	7.2571	407.7	392.2	7.25	0.06	191.0354
30	10.54	10.8	15.01999944	10.92000008	9.555999935	sp|P26040|EZRI_MOUSE	Ezrin OS=Mus musculus OX=10090 GN=Ezr PE=1 SV=3			0	75.41999817	QLFDQVVK	Gln->pyro-Glu@N-term			-0.00512256	958.5072632	480.2609	958.5123901	480.2634583	2	7	1.1.1.1134.3	6.716983	228.04	134.8	6.75	0.05	199.4993
30	10.54	10.8	15.01999944	10.92000008	9.555999935	sp|P26040|EZRI_MOUSE	Ezrin OS=Mus musculus OX=10090 GN=Ezr PE=1 SV=3			0	99.00000095	QLLTLSNELSQAR	Gln->pyro-Glu@N-term			-0.00842867	1454.764526	728.3895	1454.772949	728.3937378	2	17	1.1.1.1224.2	7.833717	122.9065	122.9065			165.7017
31	10.46	10.62	18.12999994	18.12999994	17.87	sp|Q78ZA7|NP1L4_MOUSE	Nucleosome assembly protein 1-like 4 OS=Mus musculus OX=10090 GN=Nap1l4 PE=1 SV=1			2	99.00000095	EAATVEELNPK				0.000608667	1199.604126	600.8093	1199.603394	600.80896	2	11	1.1.1.903.10	3.770367	951.65	555.67	3.8	0.05	344.2022
31	10.46	10.62	18.12999994	18.12999994	17.87	sp|Q78ZA7|NP1L4_MOUSE	Nucleosome assembly protein 1-like 4 OS=Mus musculus OX=10090 GN=Nap1l4 PE=1 SV=1			2	99.00000095	FYEEVHDLER				0.00442457	1335.613892	446.2119	1335.609497	446.2104492	3	10	1.1.1.933.5	4.15	1883.5	1539.26	4.17	0.04	1415.385
31	10.46	10.62	18.12999994	18.12999994	17.87	sp|Q78ZA7|NP1L4_MOUSE	Nucleosome assembly protein 1-like 4 OS=Mus musculus OX=10090 GN=Nap1l4 PE=1 SV=1			2	99.00000095	LTDQVMQNPQVLAALQER	Oxidation(M)@6			-0.00021391	2069.057617	690.6931	2069.057617	690.6931152	3	11	1.1.1.1048.9	5.61955	208.2229	208.2229			485.8461
31	10.46	10.62	18.12999994	18.12999994	17.87	sp|Q78ZA7|NP1L4_MOUSE	Nucleosome assembly protein 1-like 4 OS=Mus musculus OX=10090 GN=Nap1l4 PE=1 SV=1			2	99.00000095	YAALYQPLFDK				0.00229397	1327.683716	664.8491	1327.681274	664.8479004	2	13	1.1.1.1107.4	6.371	738.55	616.73	6.38	0.05	383.0764
31	10.46	10.62	18.12999994	18.12999994	17.87	sp|Q78ZA7|NP1L4_MOUSE	Nucleosome assembly protein 1-like 4 OS=Mus musculus OX=10090 GN=Nap1l4 PE=1 SV=1			1.823909163	99.00000095	LDNVSHTPSSYIETLPK				0.000163386	1899.957886	634.3266	1899.957764	634.3265381	3	11	1.1.1.996.8	4.953767	1075.14	1022.84	4.96	0.04	945.8495
31	10.46	10.62	18.12999994	18.12999994	17.87	sp|Q78ZA7|NP1L4_MOUSE	Nucleosome assembly protein 1-like 4 OS=Mus musculus OX=10090 GN=Nap1l4 PE=1 SV=1			0.636388004	92.62999892	KYAALYQPLFDK			missed K-Y@1	-0.00193606	1455.774414	486.2654	1455.776245	486.2660217	3	7	1.1.1.1042.2	5.5374	20.64246	20.64246			281.3445
31	10.46	10.62	18.12999994	18.12999994	17.87	sp|Q78ZA7|NP1L4_MOUSE	Nucleosome assembly protein 1-like 4 OS=Mus musculus OX=10090 GN=Nap1l4 PE=1 SV=1			0	99.00000095	EAATVEELNPK				0.000608667	1199.604126	600.8093	1199.603394	600.80896	2	13	1.1.1.904.10	3.782867	951.65	824.98	3.8	0.05	484.8083
31	10.46	10.62	18.12999994	18.12999994	17.87	sp|Q78ZA7|NP1L4_MOUSE	Nucleosome assembly protein 1-like 4 OS=Mus musculus OX=10090 GN=Nap1l4 PE=1 SV=1			0	99.00000095	FYEEVHDLER				0.00442457	1335.613892	446.2119	1335.609497	446.2104492	3	9	1.1.1.934.5	4.163	1883.5	1868.53	4.17	0.04	1556.291
31	10.46	10.62	18.12999994	18.12999994	17.87	sp|Q78ZA7|NP1L4_MOUSE	Nucleosome assembly protein 1-like 4 OS=Mus musculus OX=10090 GN=Nap1l4 PE=1 SV=1			0	99.00000095	LDNVSHTPSSYIETLPK				0.000163386	1899.957886	634.3266	1899.957764	634.3265381	3	12	1.1.1.995.9	4.941767	1075.14	807.31	4.96	0.04	894.9289
31	10.46	10.62	18.12999994	18.12999994	17.87	sp|Q78ZA7|NP1L4_MOUSE	Nucleosome assembly protein 1-like 4 OS=Mus musculus OX=10090 GN=Nap1l4 PE=1 SV=1			0	98.98999929	YAALYQPLFDK				0.00229397	1327.683716	664.8491	1327.681274	664.8479004	2	8	1.1.1.1106.6	6.360167	738.55	425.95	6.38	0.05	281.3445
32	10.32	10.56	37.07000017	37.07000017	37.07000017	sp|P62696|CRBB2_MOUSE	Beta-crystallin B2 OS=Mus musculus OX=10090 GN=Crybb2 PE=1 SV=2			2	99.00000095	GEQFVFEK				-0.00180522	982.4742432	492.2444	982.4760132	492.2452698	2	10	1.1.1.983.5	4.785117	1178.05	1157.22	4.79	0.04	702.1127
32	10.32	10.56	37.07000017	37.07000017	37.07000017	sp|P62696|CRBB2_MOUSE	Beta-crystallin B2 OS=Mus musculus OX=10090 GN=Crybb2 PE=1 SV=2			2	99.00000095	IILYENPNFTGK				-0.00268884	1407.737305	704.8759	1407.739868	704.8771973	2	15	1.1.1.1044.8	5.5679	1742.91	1727.12	5.57	0.04	1146.565
32	10.32	10.56	37.07000017	37.07000017	37.07000017	sp|P62696|CRBB2_MOUSE	Beta-crystallin B2 OS=Mus musculus OX=10090 GN=Crybb2 PE=1 SV=2			2	99.00000095	VQSGTWVGYQYPGYR				-0.00406521	1759.827637	880.9211	1759.831787	880.9231567	2	10	1.1.1.1030.11	5.390567	555.38	459.9	5.38	0.04	251.9642
32	10.32	10.56	37.07000017	37.07000017	37.07000017	sp|P62696|CRBB2_MOUSE	Beta-crystallin B2 OS=Mus musculus OX=10090 GN=Crybb2 PE=1 SV=2			1.769550562	99.00000095	GLQYLLEK				-0.000389493	962.5432739	482.2789	962.5437012	482.2791138	2	9	1.1.1.1037.3	5.4744	1972.38	1276.68	5.5	0.05	821.6827
32	10.32	10.56	37.07000017	37.07000017	37.07000017	sp|P62696|CRBB2_MOUSE	Beta-crystallin B2 OS=Mus musculus OX=10090 GN=Crybb2 PE=1 SV=2			1.619789004	99.00000095	ASDHQTQAGKPQPLNPK	Acetyl@N-term	Acetyl@2	cleaved M-A@N-term	0.00182217	1857.935059	620.319	1857.93335	620.3183594	3	13	1.1.1.824.10	2.762933	583.74	510.4	2.78	0.04	478.6624
32	10.32	10.56	37.07000017	37.07000017	37.07000017	sp|P62696|CRBB2_MOUSE	Beta-crystallin B2 OS=Mus musculus OX=10090 GN=Crybb2 PE=1 SV=2			0.931814194	97.75999784	DNSDFGAPHPQVQSVR				0.00366088	1752.821533	585.2811	1752.817993	585.2799072	3	9	1.1.1.915.9	3.92285	589.09	549.24	3.93	0.04	506.8935
32	10.32	10.56	37.07000017	37.07000017	37.07000017	sp|P62696|CRBB2_MOUSE	Beta-crystallin B2 OS=Mus musculus OX=10090 GN=Crybb2 PE=1 SV=2			0	96.77000046	ASDHQTQAGKPQPLNPK	Acetyl@N-term	Acetyl@2	cleaved M-A@N-term	0.00182217	1857.935059	620.319	1857.93335	620.3183594	3	9	1.1.1.825.11	2.7766	583.74	580.86	2.78	0.04	511.4904
32	10.32	10.56	37.07000017	37.07000017	37.07000017	sp|P62696|CRBB2_MOUSE	Beta-crystallin B2 OS=Mus musculus OX=10090 GN=Crybb2 PE=1 SV=2			0	99.00000095	GLQYLLEK				-0.000389493	962.5432739	482.2789	962.5437012	482.2791138	2	11	1.1.1.1038.3	5.487067	1972.38	1791.24	5.5	0.05	1180.592
32	10.32	10.56	37.07000017	37.07000017	37.07000017	sp|P62696|CRBB2_MOUSE	Beta-crystallin B2 OS=Mus musculus OX=10090 GN=Crybb2 PE=1 SV=2			0	99.00000095	VQSGTWVGYQYPGYR				-0.00406521	1759.827637	880.9211	1759.831787	880.9231567	2	9	1.1.1.1029.11	5.3779	555.38	554	5.38	0.04	323.3164
32	10.32	10.56	37.07000017	37.07000017	37.07000017	sp|P62696|CRBB2_MOUSE	Beta-crystallin B2 OS=Mus musculus OX=10090 GN=Crybb2 PE=1 SV=2			0	83.25999975	VQSGTWVGYQYPGYR				0.00516931	1759.837036	587.6196	1759.831787	587.6178589	3	9	1.1.1.1032.8	5.413567	491.35	203.83	5.38	0.05	569.8013
33	9.65	9.79	20.79000026	15.24000019	12.92999983	sp|Q9QWL7|K1C17_MOUSE	Keratin, type I cytoskeletal 17 OS=Mus musculus OX=10090 GN=Krt17 PE=1 SV=3			2	99.00000095	EVATNSELVQSGK				-0.00159315	1360.681885	681.3482	1360.683472	681.348999	2	14	1.1.1.866.10	3.299067	790.88	758.24	3.29	0.04	562.5062
33	9.65	9.79	20.79000026	15.24000019	12.92999983	sp|Q9QWL7|K1C17_MOUSE	Keratin, type I cytoskeletal 17 OS=Mus musculus OX=10090 GN=Krt17 PE=1 SV=3			2	99.00000095	LEQEIATYR				-0.0011831	1121.570435	561.7925	1121.571655	561.7930908	2	12	1.1.1.914.9	3.90985	1208.67	746.65	3.93	0.04	484.7083
33	9.65	9.79	20.79000026	15.24000019	12.92999983	sp|Q9QWL7|K1C17_MOUSE	Keratin, type I cytoskeletal 17 OS=Mus musculus OX=10090 GN=Krt17 PE=1 SV=3			2	99.00000095	VLDELTLAR				-0.000575774	1028.58606	515.3003	1028.58667	515.3005981	2	12	1.1.1.1029.4	5.372083	3215.32	1991.07	5.39	0.05	1439.619
33	9.65	9.79	20.79000026	15.24000019	12.92999983	sp|Q9QWL7|K1C17_MOUSE	Keratin, type I cytoskeletal 17 OS=Mus musculus OX=10090 GN=Krt17 PE=1 SV=3			1.677780151	99.00000095	LASYLDK				-0.000105679	808.4330444	405.2238	808.4330444	405.2238159	2	10	1.1.1.902.2	3.750867	6730.6	5148.94	3.76	0.04	2734.302
33	9.65	9.79	20.79000026	15.24000019	12.92999983	sp|Q9QWL7|K1C17_MOUSE	Keratin, type I cytoskeletal 17 OS=Mus musculus OX=10090 GN=Krt17 PE=1 SV=3			1.56863606	99.00000095	DAEDWFFSK				0.00718818	1143.494507	572.7545	1143.487305	572.7509155	2	9	1.1.1.1129.4	6.653316	253.26	198.2	6.66	0.04	347.4502
33	9.65	9.79	20.79000026	15.24000019	12.92999983	sp|Q9QWL7|K1C17_MOUSE	Keratin, type I cytoskeletal 17 OS=Mus musculus OX=10090 GN=Krt17 PE=1 SV=3			0.332547069	80.22999763	TKFETEQALR			missed K-F@2	-0.0015214	1221.633911	408.2186	1221.635376	408.2190552	3	7	1.1.1.865.3	3.2809	121.85	79.69	3.3	0.04	290.6382
33	9.65	9.79	20.79000026	15.24000019	12.92999983	sp|Q9QWL7|K1C17_MOUSE	Keratin, type I cytoskeletal 17 OS=Mus musculus OX=10090 GN=Krt17 PE=1 SV=3			0.057495899	35.87000072	SEISELR				0.000789782	832.4298706	417.2222	832.4290771	417.2218018	2	5	1.1.1.894.3	3.650033	242.7	114.06	3.61	0.04	119.7527
33	9.65	9.79	20.79000026	15.24000019	12.92999983	sp|Q9QWL7|K1C17_MOUSE	Keratin, type I cytoskeletal 17 OS=Mus musculus OX=10090 GN=Krt17 PE=1 SV=3			0.000869447	95.1300025	ILLQIDNAR			cleaved S-I@N-term	-0.00459577	1054.608887	528.3117	1054.613525	528.3140259	2	8	1.1.1.1017.6	5.221083	362.05	323.8	5.23	0.06	377.7799
33	9.65	9.79	20.79000026	15.24000019	12.92999983	sp|Q9QWL7|K1C17_MOUSE	Keratin, type I cytoskeletal 17 OS=Mus musculus OX=10090 GN=Krt17 PE=1 SV=3			0	99.00000095	DAEDWFFSK				0.00718818	1143.494507	572.7545	1143.487305	572.7509155	2	9	1.1.1.1130.5	6.66665	253.26	250.15	6.66	0.04	399.9151
33	9.65	9.79	20.79000026	15.24000019	12.92999983	sp|Q9QWL7|K1C17_MOUSE	Keratin, type I cytoskeletal 17 OS=Mus musculus OX=10090 GN=Krt17 PE=1 SV=3			0	99.00000095	EVATNSELVQSGK				-0.00159315	1360.681885	681.3482	1360.683472	681.348999	2	14	1.1.1.865.10	3.286733	790.88	727.79	3.29	0.04	605.3775
33	9.65	9.79	20.79000026	15.24000019	12.92999983	sp|Q9QWL7|K1C17_MOUSE	Keratin, type I cytoskeletal 17 OS=Mus musculus OX=10090 GN=Krt17 PE=1 SV=3			0	95.1300025	LASYLDK				-0.000105679	808.4330444	405.2238	808.4330444	405.2238159	2	8	1.1.1.901.2	3.738367	6730.6	2777.64	3.76	0.04	783.4083
33	9.65	9.79	20.79000026	15.24000019	12.92999983	sp|Q9QWL7|K1C17_MOUSE	Keratin, type I cytoskeletal 17 OS=Mus musculus OX=10090 GN=Krt17 PE=1 SV=3			0	91.57000184	LASYLDK	Carbamidomethyl@N-term			0.00109411	865.4556885	433.7351	865.4545288	433.7345581	2	7	1.1.1.916.2	3.929517	498.81	482.3	3.93	0.05	390.9711
33	9.65	9.79	20.79000026	15.24000019	12.92999983	sp|Q9QWL7|K1C17_MOUSE	Keratin, type I cytoskeletal 17 OS=Mus musculus OX=10090 GN=Krt17 PE=1 SV=3			0	99.00000095	LEQEIATYR				-0.0011831	1121.570435	561.7925	1121.571655	561.7930908	2	10	1.1.1.915.8	3.922017	1208.67	1083.53	3.93	0.04	656.893
33	9.65	9.79	20.79000026	15.24000019	12.92999983	sp|Q9QWL7|K1C17_MOUSE	Keratin, type I cytoskeletal 17 OS=Mus musculus OX=10090 GN=Krt17 PE=1 SV=3			0	98.22999835	VLDELTLAR				-0.000575774	1028.58606	515.3003	1028.58667	515.3005981	2	9	1.1.1.1028.4	5.35925	3215.32	893.54	5.39	0.05	611.5734
34	9.09	9.25	23.7499997	23.7499997	15.30999988	sp|Q9DCJ9|NPL_MOUSE	N-acetylneuraminate lyase OS=Mus musculus OX=10090 GN=Npl PE=1 SV=1			2	99.00000095	DLASALSYQFR				-0.00290769	1269.632446	635.8235	1269.635376	635.8249512	2	11	1.1.1.1125.6	6.60315	444.83	390.41	6.61	0.04	282.3438
34	9.09	9.25	23.7499997	23.7499997	15.30999988	sp|Q9DCJ9|NPL_MOUSE	N-acetylneuraminate lyase OS=Mus musculus OX=10090 GN=Npl PE=1 SV=1			2	99.00000095	QVAEEWVNQGR	Gln->pyro-Glu@N-term			-0.00298242	1297.602051	649.8083	1297.605103	649.8098145	2	12	1.1.1.1039.8	5.5044	282.92	243.62	5.5	0.05	217.3373
34	9.09	9.25	23.7499997	23.7499997	15.30999988	sp|Q9DCJ9|NPL_MOUSE	N-acetylneuraminate lyase OS=Mus musculus OX=10090 GN=Npl PE=1 SV=1			2	99.00000095	SLDFLSSPSVK				-0.00103014	1178.61731	590.3159	1178.618286	590.3164063	2	12	1.1.1.1063.4	5.807883	687.1	599.1	5.82	0.06	605.5274
34	9.09	9.25	23.7499997	23.7499997	15.30999988	sp|Q9DCJ9|NPL_MOUSE	N-acetylneuraminate lyase OS=Mus musculus OX=10090 GN=Npl PE=1 SV=1			0.939302146	96.92000151	FINYVIK				-0.00578684	895.5110474	448.7628	895.5167236	448.7656555	2	7	1.1.1.1021.3	5.269583	445.76	410.3	5.28	0.04	363.7893
34	9.09	9.25	23.7499997	23.7499997	15.30999988	sp|Q9DCJ9|NPL_MOUSE	N-acetylneuraminate lyase OS=Mus musculus OX=10090 GN=Npl PE=1 SV=1			0.866461158	99.00000095	LGFGVSQTK				-0.0166717	935.4908447	468.7527	935.5076294	468.7610779	2	9	1.1.1.946.2	4.31215	406.1287	406.1287			369.4159
34	9.09	9.25	23.7499997	23.7499997	15.30999988	sp|Q9DCJ9|NPL_MOUSE	N-acetylneuraminate lyase OS=Mus musculus OX=10090 GN=Npl PE=1 SV=1			0.524328768	90.53000212	AEELLDGIQDK				-0.00913498	1229.604858	615.8097	1229.613892	615.81427	2	7	1.1.1.992.9	4.903783	331.64	305.35	4.83	0.14	320.1685
34	9.09	9.25	23.7499997	23.7499997	15.30999988	sp|Q9DCJ9|NPL_MOUSE	N-acetylneuraminate lyase OS=Mus musculus OX=10090 GN=Npl PE=1 SV=1			0.401209474	90.70000052	DALISFLR				0.00158372	933.5298462	467.7722	933.5283813	467.7714539	2	9	1.1.1.1170.3	7.179433	506.49	488.21	7.19	0.06	303.4601
34	9.09	9.25	23.7499997	23.7499997	15.30999988	sp|Q9DCJ9|NPL_MOUSE	N-acetylneuraminate lyase OS=Mus musculus OX=10090 GN=Npl PE=1 SV=1			0.359518588	85.43999791	IPTFQGLK				0.00143589	902.5240479	452.2693	902.522583	452.2685547	2	6	1.1.1.1017.3	5.218583	465.88	460.51	5.22	0.05	375.7263
34	9.09	9.25	23.7499997	23.7499997	15.30999988	sp|Q9DCJ9|NPL_MOUSE	N-acetylneuraminate lyase OS=Mus musculus OX=10090 GN=Npl PE=1 SV=1			0	52.35000253	DALISFLR				0.00158372	933.5298462	467.7722	933.5283813	467.7714539	2	7	1.1.1.1169.2	7.164767	506.49	362.8	7.19	0.06	239.8527
34	9.09	9.25	23.7499997	23.7499997	15.30999988	sp|Q9DCJ9|NPL_MOUSE	N-acetylneuraminate lyase OS=Mus musculus OX=10090 GN=Npl PE=1 SV=1			0	34.95999873	FINYVIK				-0.00578684	895.5110474	448.7628	895.5167236	448.7656555	2	5	1.1.1.1024.3	5.307583	445.76	230.61	5.28	0.04	212.0409
34	9.09	9.25	23.7499997	23.7499997	15.30999988	sp|Q9DCJ9|NPL_MOUSE	N-acetylneuraminate lyase OS=Mus musculus OX=10090 GN=Npl PE=1 SV=1			0	20.49999982	IPTFQGLK				0.00143589	902.5240479	452.2693	902.522583	452.2685547	2	5	1.1.1.1016.3	5.205583	465.88	350.49	5.22	0.05	302.0306
34	9.09	9.25	23.7499997	23.7499997	15.30999988	sp|Q9DCJ9|NPL_MOUSE	N-acetylneuraminate lyase OS=Mus musculus OX=10090 GN=Npl PE=1 SV=1			0	99.00000095	SLDFLSSPSVK				-0.00103014	1178.61731	590.3159	1178.618286	590.3164063	2	10	1.1.1.1064.4	5.8207	687.1	684.54	5.82	0.06	741.8362
35	8.69	8.82	14.60999995	13.16000074	11.87999994	sp|P40142|TKT_MOUSE	Transketolase OS=Mus musculus OX=10090 GN=Tkt PE=1 SV=1			2	99.00000095	ILATPPQEDAPSVDIANIR				-0.000564427	2019.06311	674.0283	2019.063721	674.0285034	3	15	1.1.1.1068.6	5.873533	732.61	639.45	5.88	0.05	605.5774
35	8.69	8.82	14.60999995	13.16000074	11.87999994	sp|P40142|TKT_MOUSE	Transketolase OS=Mus musculus OX=10090 GN=Tkt PE=1 SV=1			1.638272166	99.00000095	VLDPFTIKPLDR				0.00164205	1412.804443	471.9421	1412.802734	471.9415283	3	8	1.1.1.1097.2	6.241183	661.58	637.14	6.24	0.04	418.7025
35	8.69	8.82	14.60999995	13.16000074	11.87999994	sp|P40142|TKT_MOUSE	Transketolase OS=Mus musculus OX=10090 GN=Tkt PE=1 SV=1			1.585026264	99.00000095	IIALDGDTK				0.00354238	944.5214844	473.268	944.5178833	473.2662048	2	9	1.1.1.934.7	4.164667	551.54	533.02	4.17	0.06	435.5912
35	8.69	8.82	14.60999995	13.16000074	11.87999994	sp|P40142|TKT_MOUSE	Transketolase OS=Mus musculus OX=10090 GN=Tkt PE=1 SV=1			0.89278996	96.2100029	LAVSQVPR				-0.00162283	868.5114746	435.263	868.5130615	435.2637939	2	10	1.1.1.901.5	3.740867	668.5	545.16	3.75	0.04	613.7219
35	8.69	8.82	14.60999995	13.16000074	11.87999994	sp|P40142|TKT_MOUSE	Transketolase OS=Mus musculus OX=10090 GN=Tkt PE=1 SV=1			0.838632047	97.58999944	DAIVQAVK				0.00114947	842.4872437	422.2509	842.486145	422.2503662	2	10	1.1.1.897.3	3.689867	284.49	178.13	3.71	0.04	143.4172
35	8.69	8.82	14.60999995	13.16000074	11.87999994	sp|P40142|TKT_MOUSE	Transketolase OS=Mus musculus OX=10090 GN=Tkt PE=1 SV=1			0.725842118	95.26000023	HQPTAIIAK				-0.00241786	977.5634766	489.789	977.5657959	489.7901917	2	8	1.1.1.833.4	2.8731	379.42	352.56	2.87	0.04	298.8712
35	8.69	8.82	14.60999995	13.16000074	11.87999994	sp|P40142|TKT_MOUSE	Transketolase OS=Mus musculus OX=10090 GN=Tkt PE=1 SV=1			0.651695132	98.72999787	NSTFSELFK	Deamidated(N)@1			-0.00256383	1072.505127	537.2598	1072.50769	537.2611084	2	8	1.1.1.1137.2	6.755133	338.03	264.05	6.77	0.06	250.9149
35	8.69	8.82	14.60999995	13.16000074	11.87999994	sp|P40142|TKT_MOUSE	Transketolase OS=Mus musculus OX=10090 GN=Tkt PE=1 SV=1			0.306273043	84.70000029	GITGIEDK				0.00305325	831.4368896	416.7257	831.4337769	416.7241821	2	7	1.1.1.874.2	3.394067	597.56	592.56	3.39	0.04	535.6242
35	8.69	8.82	14.60999995	13.16000074	11.87999994	sp|P40142|TKT_MOUSE	Transketolase OS=Mus musculus OX=10090 GN=Tkt PE=1 SV=1			0.05012228	33.70999992	SGKPAELLK				0.000986064	941.5556641	471.7851	941.5545654	471.7845764	2	5	1.1.1.847.5	3.05275	288.69	249.49	3.06	0.04	249.7157
35	8.69	8.82	14.60999995	13.16000074	11.87999994	sp|P40142|TKT_MOUSE	Transketolase OS=Mus musculus OX=10090 GN=Tkt PE=1 SV=1			0	91.72000289	DAIVQAVK				0.00114947	842.4872437	422.2509	842.486145	422.2503662	2	7	1.1.1.898.2	3.699867	284.49	251.38	3.71	0.04	236.02
35	8.69	8.82	14.60999995	13.16000074	11.87999994	sp|P40142|TKT_MOUSE	Transketolase OS=Mus musculus OX=10090 GN=Tkt PE=1 SV=1			0	83.78999829	HQPTAIIAK				-0.00241786	977.5634766	489.789	977.5657959	489.7901917	2	7	1.1.1.832.5	2.860767	379.42	319.82	2.87	0.04	292.1373
35	8.69	8.82	14.60999995	13.16000074	11.87999994	sp|P40142|TKT_MOUSE	Transketolase OS=Mus musculus OX=10090 GN=Tkt PE=1 SV=1			0	90.93999863	IIALDGDTK				0.00354238	944.5214844	473.268	944.5178833	473.2662048	2	7	1.1.1.933.7	4.151667	551.54	451.58	4.17	0.06	384.1322
35	8.69	8.82	14.60999995	13.16000074	11.87999994	sp|P40142|TKT_MOUSE	Transketolase OS=Mus musculus OX=10090 GN=Tkt PE=1 SV=1			0	94.13999915	NSTFSELFK	Deamidated(N)@1			-0.00256383	1072.505127	537.2598	1072.50769	537.2611084	2	7	1.1.1.1136.2	6.743967	338.03	192.9	6.77	0.06	197.3122
35	8.69	8.82	14.60999995	13.16000074	11.87999994	sp|P40142|TKT_MOUSE	Transketolase OS=Mus musculus OX=10090 GN=Tkt PE=1 SV=1			0	53.68999839	NSTFSELFK				-0.00146457	1071.522217	536.7684	1071.523682	536.769104	2	6	1.1.1.1078.3	5.998533	224.5	223.57	6	0.06	221.4846
36	8.44	8.6	12.3800002	12.3800002	10.13000011	sp|Q61753|SERA_MOUSE	D-3-phosphoglycerate dehydrogenase OS=Mus musculus OX=10090 GN=Phgdh PE=1 SV=3			2	99.00000095	TLGILGLGR				-0.00246328	898.5574951	450.286	898.5599976	450.287262	2	11	1.1.1.1110.2	6.407667	357.94	327.14	6.42	0.05	337.7068
36	8.44	8.6	12.3800002	12.3800002	10.13000011	sp|Q61753|SERA_MOUSE	D-3-phosphoglycerate dehydrogenase OS=Mus musculus OX=10090 GN=Phgdh PE=1 SV=3			1.853872061	99.00000095	VTADVINAAEK				-0.00232072	1129.595703	565.8051	1129.5979	565.8062134	2	9	1.1.1.914.10	3.910683	506.65	502.98	3.91	0.05	340.0552
36	8.44	8.6	12.3800002	12.3800002	10.13000011	sp|Q61753|SERA_MOUSE	D-3-phosphoglycerate dehydrogenase OS=Mus musculus OX=10090 GN=Phgdh PE=1 SV=3			1.552842021	99.00000095	GQPLLVFR				-0.00388778	928.5456543	465.2801	928.5494385	465.2819824	2	8	1.1.1.1078.2	5.9977	319.33	310.58	5.99	0.04	272.684
36	8.44	8.6	12.3800002	12.3800002	10.13000011	sp|Q61753|SERA_MOUSE	D-3-phosphoglycerate dehydrogenase OS=Mus musculus OX=10090 GN=Phgdh PE=1 SV=3			1.43179822	99.00000095	AGTGVDNVDLEAATR				0.00359463	1487.72522	744.8699	1487.721558	744.868103	2	9	1.1.1.953.11	4.406816	107.0267	107.0267			432.3434
36	8.44	8.6	12.3800002	12.3800002	10.13000011	sp|Q61753|SERA_MOUSE	D-3-phosphoglycerate dehydrogenase OS=Mus musculus OX=10090 GN=Phgdh PE=1 SV=3			1.214670181	98.35000038	GGIVDEGALLR				-0.00257099	1098.60083	550.3077	1098.603271	550.30896	2	9	1.1.1.1028.7	5.361733	488.61	371.59	5.38	0.05	348.2949
36	8.44	8.6	12.3800002	12.3800002	10.13000011	sp|Q61753|SERA_MOUSE	D-3-phosphoglycerate dehydrogenase OS=Mus musculus OX=10090 GN=Phgdh PE=1 SV=3			0.385102779	87.27999926	ILQDGGLQVVEK				-0.00240512	1297.721924	649.8682	1297.724121	649.8693848	2	6	1.1.1.982.9	4.775784	221.15	213.92	4.78	0.08	227.8303
36	8.44	8.6	12.3800002	12.3800002	10.13000011	sp|Q61753|SERA_MOUSE	D-3-phosphoglycerate dehydrogenase OS=Mus musculus OX=10090 GN=Phgdh PE=1 SV=3			0	94.13999915	GQPLLVFR				-0.00388778	928.5456543	465.2801	928.5494385	465.2819824	2	6	1.1.1.1077.2	5.9847	319.33	298.89	5.99	0.04	253.7467
36	8.44	8.6	12.3800002	12.3800002	10.13000011	sp|Q61753|SERA_MOUSE	D-3-phosphoglycerate dehydrogenase OS=Mus musculus OX=10090 GN=Phgdh PE=1 SV=3			0	99.00000095	TLGILGLGR				-0.00246328	898.5574951	450.286	898.5599976	450.287262	2	8	1.1.1.1109.2	6.394834	357.94	258.4	6.42	0.05	243.4697
36	8.44	8.6	12.3800002	12.3800002	10.13000011	sp|Q61753|SERA_MOUSE	D-3-phosphoglycerate dehydrogenase OS=Mus musculus OX=10090 GN=Phgdh PE=1 SV=3			0	99.00000095	VTADVINAAEK				-0.00232072	1129.595703	565.8051	1129.5979	565.8062134	2	9	1.1.1.913.8	3.896517	506.65	445.93	3.91	0.05	310.6748
37	8.39	8.54	8.933000267	7.69200027	6.576000154	sp|Q01853|TERA_MOUSE	Transitional endoplasmic reticulum ATPase OS=Mus musculus OX=10090 GN=Vcp PE=1 SV=4			2	99.00000095	EVDIGIPDATGR				0.000347119	1241.625732	621.8201	1241.625122	621.8198853	2	11	1.1.1.1006.10	5.082933	506.89	490.07	5.09	0.05	333.6595
37	8.39	8.54	8.933000267	7.69200027	6.576000154	sp|Q01853|TERA_MOUSE	Transitional endoplasmic reticulum ATPase OS=Mus musculus OX=10090 GN=Vcp PE=1 SV=4			2	99.00000095	LDQLIYIPLPDEK				0.00136377	1555.851318	778.9329	1555.849731	778.9321289	2	12	1.1.1.1202.3	7.573233	216.42	214.29	7.57	0.04	138.4826
37	8.39	8.54	8.933000267	7.69200027	6.576000154	sp|Q01853|TERA_MOUSE	Transitional endoplasmic reticulum ATPase OS=Mus musculus OX=10090 GN=Vcp PE=1 SV=4			1.853872061	99.00000095	WALSQSNPSALR				-0.00137885	1328.682251	665.3484	1328.683716	665.3491211	2	9	1.1.1.1003.10	5.044433	260.78	245.71	5.06	0.05	267.7036
37	8.39	8.54	8.933000267	7.69200027	6.576000154	sp|Q01853|TERA_MOUSE	Transitional endoplasmic reticulum ATPase OS=Mus musculus OX=10090 GN=Vcp PE=1 SV=4			1.522879124	99.00000095	MDELQLFR	Oxidation(M)@1			-0.00957059	1066.502319	534.2584	1066.511719	534.2631226	2	8	1.1.1.1060.3	5.769217	194.74	120.22	5.79	0.05	271.8508
37	8.39	8.54	8.933000267	7.69200027	6.576000154	sp|Q01853|TERA_MOUSE	Transitional endoplasmic reticulum ATPase OS=Mus musculus OX=10090 GN=Vcp PE=1 SV=4			0.703334808	95.84000111	EMVELPLR	Oxidation(M)@2			-0.00203819	1001.51947	501.767	1001.521545	501.7680664	2	7	1.1.1.1006.4	5.077933	355.94	340.61	5.09	0.05	297.1503
37	8.39	8.54	8.933000267	7.69200027	6.576000154	sp|Q01853|TERA_MOUSE	Transitional endoplasmic reticulum ATPase OS=Mus musculus OX=10090 GN=Vcp PE=1 SV=4			0.253365815	85.19999981	DVDLEFLAK				-0.00272096	1048.541504	525.278	1048.544067	525.2792969	2	6	1.1.1.1111.3	6.420833	177.97	161.25	6.43	0.06	196.3514
37	8.39	8.54	8.933000267	7.69200027	6.576000154	sp|Q01853|TERA_MOUSE	Transitional endoplasmic reticulum ATPase OS=Mus musculus OX=10090 GN=Vcp PE=1 SV=4			0.058985744	41.72999859	GDDLSTAILK				-0.00143574	1031.548462	516.7815	1031.549927	516.7822266	2	5	1.1.1.1004.5	5.0531	223.29	211.65	5.05	0.06	144.9358
37	8.39	8.54	8.933000267	7.69200027	6.576000154	sp|Q01853|TERA_MOUSE	Transitional endoplasmic reticulum ATPase OS=Mus musculus OX=10090 GN=Vcp PE=1 SV=4			0	99.00000095	LDQLIYIPLPDEK				0.00136377	1555.851318	778.9329	1555.849731	778.9321289	2	13	1.1.1.1201.4	7.560233	216.42	195.6	7.57	0.04	151.1304
37	8.39	8.54	8.933000267	7.69200027	6.576000154	sp|Q01853|TERA_MOUSE	Transitional endoplasmic reticulum ATPase OS=Mus musculus OX=10090 GN=Vcp PE=1 SV=4			0	98.29999804	MDELQLFR	Oxidation(M)@1			-0.00957059	1066.502319	534.2584	1066.511719	534.2631226	2	7	1.1.1.1061.5	5.783383	194.74	172.75	5.79	0.05	284.3924
37	8.39	8.54	8.933000267	7.69200027	6.576000154	sp|Q01853|TERA_MOUSE	Transitional endoplasmic reticulum ATPase OS=Mus musculus OX=10090 GN=Vcp PE=1 SV=4			0	99.00000095	WALSQSNPSALR				-0.00137885	1328.682251	665.3484	1328.683716	665.3491211	2	9	1.1.1.1004.9	5.056433	260.78	257.51	5.06	0.05	239.3226
38	7.77	27.64	44.04000044	44.04000044	40.45000076	sp|Q7TMM9|TBB2A_MOUSE	Tubulin beta-2A chain OS=Mus musculus OX=10090 GN=Tubb2a PE=1 SV=1			2	99.00000095	AILVDLEPGTMDSVR	Oxidation(M)@11			0.000918495	1630.824707	816.4196	1630.823608	816.4190674	2	17	1.1.1.1066.7	5.8487	2622.36	1759.05	5.87	0.05	866.9524
38	7.77	27.64	44.04000044	44.04000044	40.45000076	sp|Q7TMM9|TBB2A_MOUSE	Tubulin beta-2A chain OS=Mus musculus OX=10090 GN=Tubb2a PE=1 SV=1			2	99.00000095	INVYYNEAAGNK				-0.00204978	1354.649658	678.3321	1354.651733	678.3331299	2	12	1.1.1.924.11	4.040333	686.38	656.02	4.04	0.05	462.5732
38	7.77	27.64	44.04000044	44.04000044	40.45000076	sp|Q7TMM9|TBB2A_MOUSE	Tubulin beta-2A chain OS=Mus musculus OX=10090 GN=Tubb2a PE=1 SV=1			2	99.00000095	YLTVAAIFR				-0.000793312	1052.601074	527.3078	1052.601807	527.3082275	2	10	1.1.1.1181.2	7.3221	200.8	180.72	7.34	0.06	179.0554
38	7.77	27.64	44.04000044	44.04000044	40.45000076	sp|Q7TMM9|TBB2A_MOUSE	Tubulin beta-2A chain OS=Mus musculus OX=10090 GN=Tubb2a PE=1 SV=1			1.769550562	99.00000095	ALTVPELTQQMFDSK	Oxidation(M)@11			-0.000807741	1722.849121	862.4318	1722.849854	862.4321899	2	10	1.1.1.1057.10	5.73655	893.22	767.17	5.76	0.06	455.4779
38	7.77	27.64	44.04000044	44.04000044	40.45000076	sp|Q7TMM9|TBB2A_MOUSE	Tubulin beta-2A chain OS=Mus musculus OX=10090 GN=Tubb2a PE=1 SV=1			0	99.00000095	AILVDLEPGTMDSVR	Oxidation(M)@11			0.000918495	1630.824707	816.4196	1630.823608	816.4190674	2	16	1.1.1.1065.8	5.836534	2622.36	1034.48	5.87	0.05	517.3365
38	7.77	27.64	44.04000044	44.04000044	40.45000076	sp|Q7TMM9|TBB2A_MOUSE	Tubulin beta-2A chain OS=Mus musculus OX=10090 GN=Tubb2a PE=1 SV=1			0	99.00000095	EIVHIQAGQCGNQIGAK	Carbamidomethyl(C)@10			-0.00374564	1821.911743	608.3112	1821.915527	608.312439	3	12	1.1.1.912.9	3.884183	365.27	337.27	3.9	0.06	348.4496
38	7.77	27.64	44.04000044	44.04000044	40.45000076	sp|Q7TMM9|TBB2A_MOUSE	Tubulin beta-2A chain OS=Mus musculus OX=10090 GN=Tubb2a PE=1 SV=1			0	99.00000095	EIVHIQAGQCGNQIGAK	Carbamidomethyl(C)@10			-0.00374564	1821.911743	608.3112	1821.915527	608.312439	3	10	1.1.1.911.11	3.87335	365.27	257.61	3.9	0.06	327.5136
38	7.77	27.64	44.04000044	44.04000044	40.45000076	sp|Q7TMM9|TBB2A_MOUSE	Tubulin beta-2A chain OS=Mus musculus OX=10090 GN=Tubb2a PE=1 SV=1			0	99.00000095	EVDEQMLNVQNK	Oxidation(M)@6			-0.000192307	1461.676636	731.8456	1461.677002	731.8457642	2	13	1.1.1.865.11	3.287567	1531.16	1280.27	3.3	0.05	800.5968
38	7.77	27.64	44.04000044	44.04000044	40.45000076	sp|Q7TMM9|TBB2A_MOUSE	Tubulin beta-2A chain OS=Mus musculus OX=10090 GN=Tubb2a PE=1 SV=1			0	99.00000095	EVDEQMLNVQNK	Oxidation(M)@6			-0.000192307	1461.676636	731.8456	1461.677002	731.8457642	2	12	1.1.1.866.11	3.2999	1531.16	1501.31	3.3	0.05	999.9134
38	7.77	27.64	44.04000044	44.04000044	40.45000076	sp|Q7TMM9|TBB2A_MOUSE	Tubulin beta-2A chain OS=Mus musculus OX=10090 GN=Tubb2a PE=1 SV=1			0	97.11999893	EVDEQMLNVQNK				0.00277261	1445.684814	723.8497	1445.682007	723.8483276	2	8	1.1.1.937.10	4.205	348.61	244.61	4.18	0.04	244.6191
38	7.77	27.64	44.04000044	44.04000044	40.45000076	sp|Q7TMM9|TBB2A_MOUSE	Tubulin beta-2A chain OS=Mus musculus OX=10090 GN=Tubb2a PE=1 SV=1			0	99.00000095	FPGQLNADLR				-0.00145802	1129.586426	565.8005	1129.588013	565.8012695	2	11	1.1.1.997.8	4.966434	1030.17	650.42	5.01	0.15	574.5482
38	7.77	27.64	44.04000044	44.04000044	40.45000076	sp|Q7TMM9|TBB2A_MOUSE	Tubulin beta-2A chain OS=Mus musculus OX=10090 GN=Tubb2a PE=1 SV=1			0	99.00000095	FPGQLNADLR				-0.00292287	1129.585083	565.7998	1129.588013	565.8012695	2	9	1.1.1.1010.7	5.132417	945.61	449.4	5.07	0.13	386.2742
38	7.77	27.64	44.04000044	44.04000044	40.45000076	sp|Q7TMM9|TBB2A_MOUSE	Tubulin beta-2A chain OS=Mus musculus OX=10090 GN=Tubb2a PE=1 SV=1			0	99.00000095	FPGQLNADLR				-0.00145802	1129.586426	565.8005	1129.588013	565.8012695	2	9	1.1.1.998.6	4.9776	1030.17	841.96	5.01	0.15	710.4976
38	7.77	27.64	44.04000044	44.04000044	40.45000076	sp|Q7TMM9|TBB2A_MOUSE	Tubulin beta-2A chain OS=Mus musculus OX=10090 GN=Tubb2a PE=1 SV=1			0	35.31999886	FPGQLNADLR				-0.00292287	1129.585083	565.7998	1129.588013	565.8012695	2	5	1.1.1.1014.8	5.18425	945.61	360.94	5.07	0.13	443.8807
38	7.77	27.64	44.04000044	44.04000044	40.45000076	sp|Q7TMM9|TBB2A_MOUSE	Tubulin beta-2A chain OS=Mus musculus OX=10090 GN=Tubb2a PE=1 SV=1			0	98.6199975	GQLNADLR			cleaved P-G@N-term	-0.00054403	885.4662476	443.7404	885.4668579	443.7406921	2	8	1.1.1.880.3	3.471883	650.47	515.56	3.48	0.04	622.0663
38	7.77	27.64	44.04000044	44.04000044	40.45000076	sp|Q7TMM9|TBB2A_MOUSE	Tubulin beta-2A chain OS=Mus musculus OX=10090 GN=Tubb2a PE=1 SV=1			0	99.00000095	INVYYNEAAGNK				-0.00204978	1354.649658	678.3321	1354.651733	678.3331299	2	11	1.1.1.923.11	4.0275	686.38	507.12	4.04	0.05	406.1109
38	7.77	27.64	44.04000044	44.04000044	40.45000076	sp|Q7TMM9|TBB2A_MOUSE	Tubulin beta-2A chain OS=Mus musculus OX=10090 GN=Tubb2a PE=1 SV=1			0	99.00000095	IREEYPDR			missed R-E@2	-0.00466123	1076.520508	539.2675	1076.525024	539.2698364	2	10	1.1.1.816.9	2.659283	735.19	623.96	2.68	0.05	545.8174
38	7.77	27.64	44.04000044	44.04000044	40.45000076	sp|Q7TMM9|TBB2A_MOUSE	Tubulin beta-2A chain OS=Mus musculus OX=10090 GN=Tubb2a PE=1 SV=1			0	92.57000089	IREEYPDR			missed R-E@2	-0.00466123	1076.520508	539.2675	1076.525024	539.2698364	2	7	1.1.1.817.9	2.672283	735.19	723.35	2.68	0.05	475.9142
38	7.77	27.64	44.04000044	44.04000044	40.45000076	sp|Q7TMM9|TBB2A_MOUSE	Tubulin beta-2A chain OS=Mus musculus OX=10090 GN=Tubb2a PE=1 SV=1			0	99.00000095	ISEQFTAMFR	Oxidation(M)@8			-0.0016692	1244.584229	623.2994	1244.585938	623.3002319	2	11	1.1.1.1002.9	5.0311	1188.84	798.81	5.05	0.04	587.9292
38	7.77	27.64	44.04000044	44.04000044	40.45000076	sp|Q7TMM9|TBB2A_MOUSE	Tubulin beta-2A chain OS=Mus musculus OX=10090 GN=Tubb2a PE=1 SV=1			0	99.00000095	ISEQFTAMFR	Oxidation(M)@8			-0.0016692	1244.584229	623.2994	1244.585938	623.3002319	2	11	1.1.1.1003.9	5.0436	1188.84	1092.75	5.05	0.04	727.3459
38	7.77	27.64	44.04000044	44.04000044	40.45000076	sp|Q7TMM9|TBB2A_MOUSE	Tubulin beta-2A chain OS=Mus musculus OX=10090 GN=Tubb2a PE=1 SV=1			0	99.00000095	LAVNMVPFPR	Oxidation(M)@5			-0.00139365	1158.620728	580.3176	1158.621948	580.3182373	2	14	1.1.1.1038.5	5.488733	2920.46	1246.14	5.54	0.08	671.833
38	7.77	27.64	44.04000044	44.04000044	40.45000076	sp|Q7TMM9|TBB2A_MOUSE	Tubulin beta-2A chain OS=Mus musculus OX=10090 GN=Tubb2a PE=1 SV=1			0	99.00000095	LAVNMVPFPR	Oxidation(M)@5			-0.00139365	1158.620728	580.3176	1158.621948	580.3182373	2	12	1.1.1.1039.6	5.502733	2920.46	1851.7	5.54	0.08	958.7294
38	7.77	27.64	44.04000044	44.04000044	40.45000076	sp|Q7TMM9|TBB2A_MOUSE	Tubulin beta-2A chain OS=Mus musculus OX=10090 GN=Tubb2a PE=1 SV=1			0	95.1300025	LAVNMVPFPR				-0.0042669	1142.622925	572.3187	1142.627075	572.3208008	2	8	1.1.1.1113.4	6.447	535.1	440.59	6.42	0.09	419.8016
38	7.77	27.64	44.04000044	44.04000044	40.45000076	sp|Q7TMM9|TBB2A_MOUSE	Tubulin beta-2A chain OS=Mus musculus OX=10090 GN=Tubb2a PE=1 SV=1			0	99.00000095	LHFFMPGFAPL	Oxidation(M)@5		cleaved L-T@C-term	0.000752034	1291.643311	646.8289	1291.642334	646.8284302	2	10	1.1.1.1244.6	8.078533	405.68	342.62	8.09	0.07	204.1743
38	7.77	27.64	44.04000044	44.04000044	40.45000076	sp|Q7TMM9|TBB2A_MOUSE	Tubulin beta-2A chain OS=Mus musculus OX=10090 GN=Tubb2a PE=1 SV=1			0	99.00000095	LHFFMPGFAPL	Oxidation(M)@5		cleaved L-T@C-term	0.000752034	1291.643311	646.8289	1291.642334	646.8284302	2	9	1.1.1.1243.7	8.065534	405.68	249.96	8.09	0.07	137.1215
38	7.77	27.64	44.04000044	44.04000044	40.45000076	sp|Q7TMM9|TBB2A_MOUSE	Tubulin beta-2A chain OS=Mus musculus OX=10090 GN=Tubb2a PE=1 SV=1			0	99.00000095	LHFFMPGFAPLTSR	Oxidation(M)@5			0.00134353	1635.824463	546.2821	1635.82312	546.2816772	3	14	1.1.1.1114.5	6.460817	1599.18	637.48	6.49	0.06	482.7097
38	7.77	27.64	44.04000044	44.04000044	40.45000076	sp|Q7TMM9|TBB2A_MOUSE	Tubulin beta-2A chain OS=Mus musculus OX=10090 GN=Tubb2a PE=1 SV=1			0	99.00000095	LHFFMPGFAPLTSR	Oxidation(M)@5			0.00134353	1635.824463	546.2821	1635.82312	546.2816772	3	15	1.1.1.1115.5	6.473317	1599.18	1061.17	6.49	0.06	900.2301
38	7.77	27.64	44.04000044	44.04000044	40.45000076	sp|Q7TMM9|TBB2A_MOUSE	Tubulin beta-2A chain OS=Mus musculus OX=10090 GN=Tubb2a PE=1 SV=1			0	99.00000095	MSATFIGNSTAIQELFK	Oxidation(M)@1			-0.000140371	1872.929077	937.4718	1872.929199	937.4718628	2	11	1.1.1.1210.5	7.676067	238.6	227.83	7.69	0.06	166.183
38	7.77	27.64	44.04000044	44.04000044	40.45000076	sp|Q7TMM9|TBB2A_MOUSE	Tubulin beta-2A chain OS=Mus musculus OX=10090 GN=Tubb2a PE=1 SV=1			0	77.82999873	MSATFIGNSTAIQELFK	Oxidation(M)@1			-0.000140371	1872.929077	937.4718	1872.929199	937.4718628	2	6	1.1.1.1209.7	7.6629	238.6	166.3	7.69	0.06	138.3206
38	7.77	27.64	44.04000044	44.04000044	40.45000076	sp|Q7TMM9|TBB2A_MOUSE	Tubulin beta-2A chain OS=Mus musculus OX=10090 GN=Tubb2a PE=1 SV=1			0	99.00000095	NSSYFVEWIPNNVK	Deamidated(N)@1			0.00163609	1696.811523	849.413	1696.809692	849.4121094	2	13	1.1.1.1206.6	7.624733	453.09	441.84	7.63	0.08	207.974
38	7.77	27.64	44.04000044	44.04000044	40.45000076	sp|Q7TMM9|TBB2A_MOUSE	Tubulin beta-2A chain OS=Mus musculus OX=10090 GN=Tubb2a PE=1 SV=1			0	99.00000095	NSSYFVEWIPNNVK	Deamidated(N)@1; Deamidated(N)@11			0.000905566	1697.794678	849.9046	1697.793701	849.9041138	2	14	1.1.1.1220.4	7.783717	288.58	187.51	7.72	0.11	145.834
38	7.77	27.64	44.04000044	44.04000044	40.45000076	sp|Q7TMM9|TBB2A_MOUSE	Tubulin beta-2A chain OS=Mus musculus OX=10090 GN=Tubb2a PE=1 SV=1			0	99.00000095	NSSYFVEWIPNNVK	Deamidated(N)@1			0.00163609	1696.811523	849.413	1696.809692	849.4121094	2	13	1.1.1.1205.4	7.609233	453.09	341.82	7.63	0.08	204.3075
38	7.77	27.64	44.04000044	44.04000044	40.45000076	sp|Q7TMM9|TBB2A_MOUSE	Tubulin beta-2A chain OS=Mus musculus OX=10090 GN=Tubb2a PE=1 SV=1			0	98.98999929	NSSYFVEWIPNNVK				0.00273284	1695.828491	848.9215	1695.825684	848.920105	2	8	1.1.1.1139.6	6.7848	192.12	162.09	6.8	0.05	126.7491
38	7.77	27.64	44.04000044	44.04000044	40.45000076	sp|Q7TMM9|TBB2A_MOUSE	Tubulin beta-2A chain OS=Mus musculus OX=10090 GN=Tubb2a PE=1 SV=1			0	99.00000095	SLGGGTGSGMGTLLISK	Oxidation(M)@10		cleaved H-S@N-term	-0.00247781	1550.794922	776.4047	1550.797363	776.4060059	2	14	1.1.1.985.11	4.81595	1201.46	1162.73	4.82	0.05	666.3365
38	7.77	27.64	44.04000044	44.04000044	40.45000076	sp|Q7TMM9|TBB2A_MOUSE	Tubulin beta-2A chain OS=Mus musculus OX=10090 GN=Tubb2a PE=1 SV=1			0	99.00000095	SLGGGTGSGMGTLLISK	Oxidation(M)@10		cleaved H-S@N-term	-0.00247781	1550.794922	776.4047	1550.797363	776.4060059	2	14	1.1.1.984.11	4.803117	1201.46	918.56	4.82	0.05	484.8083
38	7.77	27.64	44.04000044	44.04000044	40.45000076	sp|Q7TMM9|TBB2A_MOUSE	Tubulin beta-2A chain OS=Mus musculus OX=10090 GN=Tubb2a PE=1 SV=1			0	99.00000095	STAIQELFK			cleaved N-S@N-term	-0.00413601	1035.555908	518.7852	1035.560059	518.7872925	2	8	1.1.1.1086.5	6.102684	327.66	249.32	6.08	0.05	232.0275
38	7.77	27.64	44.04000044	44.04000044	40.45000076	sp|Q7TMM9|TBB2A_MOUSE	Tubulin beta-2A chain OS=Mus musculus OX=10090 GN=Tubb2a PE=1 SV=1			0	96.5200007	STAIQELFK			cleaved N-S@N-term	-0.00413601	1035.555908	518.7852	1035.560059	518.7872925	2	8	1.1.1.1085.2	6.087183	327.66	318.61	6.08	0.05	260.3086
38	7.77	27.64	44.04000044	44.04000044	40.45000076	sp|Q7TMM9|TBB2A_MOUSE	Tubulin beta-2A chain OS=Mus musculus OX=10090 GN=Tubb2a PE=1 SV=1			0	94.94000077	VSDTVVEPYNATLSVH			cleaved H-Q@C-term	0.00279332	1729.855103	865.9348	1729.852295	865.9334106	2	8	1.1.1.1020.11	5.26325	449.14	426.34	5.27	0.03	276.098
38	7.77	27.64	44.04000044	44.04000044	40.45000076	sp|Q7TMM9|TBB2A_MOUSE	Tubulin beta-2A chain OS=Mus musculus OX=10090 GN=Tubb2a PE=1 SV=1			0	97.90999889	YLTVAAIFR				-0.000793312	1052.601074	527.3078	1052.601807	527.3082275	2	7	1.1.1.1180.2	7.307433	200.8	143.9	7.34	0.06	153.2417
39	7.68	7.77	5.593999848	5.593999848	4.544999823	sp|P58252|EF2_MOUSE	Elongation factor 2 OS=Mus musculus OX=10090 GN=Eef2 PE=1 SV=2			2	99.00000095	FSVSPVVR				-0.00221623	889.4998779	445.7572	889.5021362	445.7583618	2	9	1.1.1.981.2	4.757117	733.34	708.46	4.75	0.04	495.3012
39	7.68	7.77	5.593999848	5.593999848	4.544999823	sp|P58252|EF2_MOUSE	Elongation factor 2 OS=Mus musculus OX=10090 GN=Eef2 PE=1 SV=2			2	99.00000095	VFSGVVSTGLK				-0.00218209	1092.615723	547.3151	1092.61792	547.3162231	2	12	1.1.1.995.7	4.9401	750.12	677.21	4.95	0.05	550.5642
39	7.68	7.77	5.593999848	5.593999848	4.544999823	sp|P58252|EF2_MOUSE	Elongation factor 2 OS=Mus musculus OX=10090 GN=Eef2 PE=1 SV=2			1.886056304	99.00000095	GEGQLSAAER				0.000107169	1016.488892	509.2517	1016.488708	509.2516174	2	10	1.1.1.825.10	2.775767	463.22	446.99	2.78	0.05	421.7005
39	7.68	7.77	5.593999848	5.593999848	4.544999823	sp|P58252|EF2_MOUSE	Elongation factor 2 OS=Mus musculus OX=10090 GN=Eef2 PE=1 SV=2			1.677780151	99.00000095	GGGQIIPTAR				0.000434628	968.5406494	485.2776	968.5403442	485.2774353	2	8	1.1.1.911.5	3.86835	417.46	383.54	3.88	0.05	374.5821
39	7.68	7.77	5.593999848	5.593999848	4.544999823	sp|P58252|EF2_MOUSE	Elongation factor 2 OS=Mus musculus OX=10090 GN=Eef2 PE=1 SV=2			0.114073664	69.53999996	GVQYLNEIK				-0.00986459	1062.561035	532.2878	1062.570923	532.2927856	2	6	1.1.1.977.3	4.706967	341.64	274.02	4.69	0.08	251.9642
39	7.68	7.77	5.593999848	5.593999848	4.544999823	sp|P58252|EF2_MOUSE	Elongation factor 2 OS=Mus musculus OX=10090 GN=Eef2 PE=1 SV=2			0	97.79000282	GGGQIIPTAR				0.000434628	968.5406494	485.2776	968.5403442	485.2774353	2	7	1.1.1.910.5	3.85535	417.46	280.88	3.88	0.05	247.7334
39	7.68	7.77	5.593999848	5.593999848	4.544999823	sp|P58252|EF2_MOUSE	Elongation factor 2 OS=Mus musculus OX=10090 GN=Eef2 PE=1 SV=2			0	99.00000095	VFSGVVSTGLK				-0.00218209	1092.615723	547.3151	1092.61792	547.3162231	2	10	1.1.1.997.5	4.963933	750.12	553.02	4.95	0.05	417.6532
40	6.95	6.97	18.01999956	13.70999962	13.70999962	sp|Q62433|NDRG1_MOUSE	Protein NDRG1 OS=Mus musculus OX=10090 GN=Ndrg1 PE=1 SV=1			2	99.00000095	ELHDVDLAEVKPLVEK				-0.00281202	1832.985229	612.0024	1832.988403	612.003418	3	11	1.1.1.1004.8	5.0556	985.69	930.78	5.06	0.05	680.877
40	6.95	6.97	18.01999956	13.70999962	13.70999962	sp|Q62433|NDRG1_MOUSE	Protein NDRG1 OS=Mus musculus OX=10090 GN=Ndrg1 PE=1 SV=1			2	99.00000095	SVIGMGTGAGAYILTR	Oxidation(M)@5			-0.00656274	1581.81189	791.9132	1581.818481	791.9165039	2	14	1.1.1.1042.10	5.544066	570.34	539.07	5.55	0.04	400.9644
40	6.95	6.97	18.01999956	13.70999962	13.70999962	sp|Q62433|NDRG1_MOUSE	Protein NDRG1 OS=Mus musculus OX=10090 GN=Ndrg1 PE=1 SV=1			2	99.00000095	TASGSSVTSLEGTR				2.06E-05	1351.657837	676.8362	1351.657959	676.8362427	2	18	1.1.1.882.8	3.504217	1182.78	1031.53	3.49	0.04	776.2783
40	6.95	6.97	18.01999956	13.70999962	13.70999962	sp|Q62433|NDRG1_MOUSE	Protein NDRG1 OS=Mus musculus OX=10090 GN=Ndrg1 PE=1 SV=1			0.950782001	97.08999991	SHTSEGSR				0.0013841	859.3798828	430.6972	859.378418	430.6964722	2	6	1.1.1.312.2	1.037233	90.97	88.02	1.04	0.03	93.99972
40	6.95	6.97	18.01999956	13.70999962	13.70999962	sp|Q62433|NDRG1_MOUSE	Protein NDRG1 OS=Mus musculus OX=10090 GN=Ndrg1 PE=1 SV=1			0	99.00000095	ELHDVDLAEVKPLVEK				0.000906196	1832.98938	459.2546	1832.988403	459.254364	4	12	1.1.1.1004.3	5.051434	1388	1292.83	5.06	0.05	1621.747
40	6.95	6.97	18.01999956	13.70999962	13.70999962	sp|Q62433|NDRG1_MOUSE	Protein NDRG1 OS=Mus musculus OX=10090 GN=Ndrg1 PE=1 SV=1			0	99.00000095	SVIGMGTGAGAYILTR	Oxidation(M)@5			-0.00656274	1581.81189	791.9132	1581.818481	791.9165039	2	17	1.1.1.1043.10	5.557066	570.34	491.43	5.55	0.04	381.0277
40	6.95	6.97	18.01999956	13.70999962	13.70999962	sp|Q62433|NDRG1_MOUSE	Protein NDRG1 OS=Mus musculus OX=10090 GN=Ndrg1 PE=1 SV=1			0	99.00000095	TASGSSVTSLEGTR				2.06E-05	1351.657837	676.8362	1351.657959	676.8362427	2	17	1.1.1.881.9	3.489883	1182.78	1086.76	3.49	0.04	860.2069
41	6.35	8.63	19.43999976	19.43999976	19.43999976	sp|P28656|NP1L1_MOUSE	Nucleosome assembly protein 1-like 1 OS=Mus musculus OX=10090 GN=Nap1l1 PE=1 SV=2			2	99.00000095	YAVLYQPLFDK				-0.00254827	1355.709839	678.8622	1355.712524	678.8635254	2	14	1.1.1.1132.5	6.6923	528.26	451.1	6.7	0.07	336.891
41	6.35	8.63	19.43999976	19.43999976	19.43999976	sp|P28656|NP1L1_MOUSE	Nucleosome assembly protein 1-like 1 OS=Mus musculus OX=10090 GN=Nap1l1 PE=1 SV=2			1.43179822	99.00000095	NVDLLSDMVQEHDEPILK	Oxidation(M)@8			0.00390542	2110.029053	704.3503	2110.025146	704.348999	3	10	1.1.1.1038.9	5.492067	665.74	662.78	5.5	0.05	763.8215
41	6.35	8.63	19.43999976	19.43999976	19.43999976	sp|P28656|NP1L1_MOUSE	Nucleosome assembly protein 1-like 1 OS=Mus musculus OX=10090 GN=Nap1l1 PE=1 SV=2			1.387216091	99.00000095	YAVLYQPLFDKR			missed K-R@11	0.00567713	1511.819458	504.9471	1511.813599	504.9451599	3	9	1.1.1.1068.3	5.871033	360.05	316.74	5.88	0.04	375.6313
41	6.35	8.63	19.43999976	19.43999976	19.43999976	sp|P28656|NP1L1_MOUSE	Nucleosome assembly protein 1-like 1 OS=Mus musculus OX=10090 GN=Nap1l1 PE=1 SV=2			1.26760602	99.00000095	QLTVQMMQNPQILAALQER	Gln->pyro-Glu@N-term; Oxidation(M)@6; Oxidation(M)@7			-0.000962377	2226.113037	743.0449	2226.11377	743.045166	3	9	1.1.1.1151.8	6.94095	291	226.05	6.92	0.05	187.088
41	6.35	8.63	19.43999976	19.43999976	19.43999976	sp|P28656|NP1L1_MOUSE	Nucleosome assembly protein 1-like 1 OS=Mus musculus OX=10090 GN=Nap1l1 PE=1 SV=2			0.266000718	99.00000095	LDGLVDTPTGYIESLPK	Dehydrated(D)@2			-0.00194826	1798.933228	900.4739	1798.935303	900.4749146	2	13	1.1.1.1289.2	8.428333	176.2	172.63	8.44	0.07	99.8458
[truncated: 624 more rows]
