# Supplementary material for: G91-deletion in βA3/A1-crystallin induces cellular and molecular changes in mouse lenses leading to congenital cataract development
Source: PLoS One. 2025 Jul 7;20(7):e0326305. doi: 10.1371/journal.pone.0326305 (PMC12233310; doi:10.1371/journal.pone.0326305)
Supplement: S9 Fig — (CSV) [file pone.0326305.s009.csv]

N	Unused	Total	%Cov	%Cov(50)	%Cov(95)	Accessions	Names	Used	Annotation	Contrib	Conf	Sequence	Modifications	ProteinModifications	Cleavages	dMass	Obs MW	Obs m/z	Theor MW	Theor m/z	Theor z	Sc	Spectrum	Acq Time	Intensity (Peptide)	PrecursorIntensityAcquisition	Apex Time (Peptide)	Elution Peak Width (Peptide)	MS2Counts
1	86.6	86.6	26.53999925	21.76000029	18.93000007	sp|P16546|SPTN1_MOUSE	Spectrin alpha chain, non-erythrocytic 1 OS=Mus musculus OX=10090 GN=Sptan1 PE=1 SV=4			2	99.00000095	ADVVESWIGEK				-0.00752877	1231.60083	616.8077	1231.608521	616.8115234	2	14	1.1.1.1057.4	5.675533	185.5047	185.5047			435.4913
1	86.6	86.6	26.53999925	21.76000029	18.93000007	sp|P16546|SPTN1_MOUSE	Spectrin alpha chain, non-erythrocytic 1 OS=Mus musculus OX=10090 GN=Sptan1 PE=1 SV=4			2	99.00000095	DLASVQALLR				-0.00355069	1084.620483	543.3175	1084.624023	543.3193359	2	12	1.1.1.1139.3	6.7253	1312.35	788.82	6.76	0.08	480.3612
1	86.6	86.6	26.53999925	21.76000029	18.93000007	sp|P16546|SPTN1_MOUSE	Spectrin alpha chain, non-erythrocytic 1 OS=Mus musculus OX=10090 GN=Sptan1 PE=1 SV=4			2	99.00000095	DLSSVQTLLTK				-0.00179835	1203.669312	602.8419	1203.671021	602.8428345	2	15	1.1.1.1098.3	6.201167	1544.44	1340.53	6.21	0.05	1006.159
1	86.6	86.6	26.53999925	21.76000029	18.93000007	sp|P16546|SPTN1_MOUSE	Spectrin alpha chain, non-erythrocytic 1 OS=Mus musculus OX=10090 GN=Sptan1 PE=1 SV=4			2	99.00000095	DLTGVQNLR				-0.00260428	1014.543274	508.2789	1014.545837	508.2801819	2	11	1.1.1.957.4	4.411633	1422.31	1370.98	4.42	0.06	1170.749
1	86.6	86.6	26.53999925	21.76000029	18.93000007	sp|P16546|SPTN1_MOUSE	Spectrin alpha chain, non-erythrocytic 1 OS=Mus musculus OX=10090 GN=Sptan1 PE=1 SV=4			2	99.00000095	DLTNVQNLQK				-0.00252295	1171.61731	586.8159	1171.619751	586.8171387	2	13	1.1.1.927.6	4.042167	1093.47	1009.34	4.05	0.05	831.8759
1	86.6	86.6	26.53999925	21.76000029	18.93000007	sp|P16546|SPTN1_MOUSE	Spectrin alpha chain, non-erythrocytic 1 OS=Mus musculus OX=10090 GN=Sptan1 PE=1 SV=4			2	99.00000095	DVDEIEAWISEK				-0.000726184	1432.671509	717.343	1432.672241	717.3433838	2	15	1.1.1.1171.4	7.141767	248.07	227.04	7.15	0.06	248.378
1	86.6	86.6	26.53999925	21.76000029	18.93000007	sp|P16546|SPTN1_MOUSE	Spectrin alpha chain, non-erythrocytic 1 OS=Mus musculus OX=10090 GN=Sptan1 PE=1 SV=4			2	99.00000095	DVEDEETWIR				-0.000202172	1290.572632	646.2936	1290.572754	646.2937012	2	12	1.1.1.1022.7	5.232234	708.81	647.3	5.22	0.05	593.8852
1	86.6	86.6	26.53999925	21.76000029	18.93000007	sp|P16546|SPTN1_MOUSE	Spectrin alpha chain, non-erythrocytic 1 OS=Mus musculus OX=10090 GN=Sptan1 PE=1 SV=4			2	99.00000095	DVTGAEALLER				-0.00132494	1172.602417	587.3085	1172.60376	587.3091431	2	17	1.1.1.1039.5	5.4479	1532.58	1328.87	5.46	0.05	1168.301
1	86.6	86.6	26.53999925	21.76000029	18.93000007	sp|P16546|SPTN1_MOUSE	Spectrin alpha chain, non-erythrocytic 1 OS=Mus musculus OX=10090 GN=Sptan1 PE=1 SV=4			2	99.00000095	EELITNWEQIR				-0.0038273	1429.716309	715.8654	1429.720093	715.8673706	2	11	1.1.1.1095.7	6.1655	524.32	420.81	6.15	0.05	411.4574
1	86.6	86.6	26.53999925	21.76000029	18.93000007	sp|P16546|SPTN1_MOUSE	Spectrin alpha chain, non-erythrocytic 1 OS=Mus musculus OX=10090 GN=Sptan1 PE=1 SV=4			2	99.00000095	EELYQNLTR				-0.00867212	1164.568848	583.2917	1164.577515	583.2960205	2	11	1.1.1.964.5	4.492133	970.54	911.83	4.5	0.03	812.2694
1	86.6	86.6	26.53999925	21.76000029	18.93000007	sp|P16546|SPTN1_MOUSE	Spectrin alpha chain, non-erythrocytic 1 OS=Mus musculus OX=10090 GN=Sptan1 PE=1 SV=4			2	99.00000095	ELPTAFDYVEFTR				-0.000592251	1586.761108	794.3878	1586.761719	794.3881226	2	13	1.1.1.1188.4	7.361084	613.8	325.05	7.39	0.06	227.392
1	86.6	86.6	26.53999925	21.76000029	18.93000007	sp|P16546|SPTN1_MOUSE	Spectrin alpha chain, non-erythrocytic 1 OS=Mus musculus OX=10090 GN=Sptan1 PE=1 SV=4			2	99.00000095	ELVLALYDYQEK				-0.00715548	1482.753418	742.384	1482.76062	742.3875732	2	10	1.1.1.1137.6	6.7028	276.13	272.58	6.7	0.04	222.6502
1	86.6	86.6	26.53999925	21.76000029	18.93000007	sp|P16546|SPTN1_MOUSE	Spectrin alpha chain, non-erythrocytic 1 OS=Mus musculus OX=10090 GN=Sptan1 PE=1 SV=4			2	99.00000095	EQLMASDDFGR	Oxidation(M)@4			0.00505049	1283.550293	642.7824	1283.545166	642.7799072	2	10	1.1.1.917.9	3.9155	336.93	301.75	3.93	0.09	280.2952
1	86.6	86.6	26.53999925	21.76000029	18.93000007	sp|P16546|SPTN1_MOUSE	Spectrin alpha chain, non-erythrocytic 1 OS=Mus musculus OX=10090 GN=Sptan1 PE=1 SV=4			2	99.00000095	GLVSSDELAK				-0.00511915	1017.529297	509.7719	1017.534241	509.7743835	2	13	1.1.1.930.8	4.082334	1317.55	1298.02	4.08	0.05	847.3655
1	86.6	86.6	26.53999925	21.76000029	18.93000007	sp|P16546|SPTN1_MOUSE	Spectrin alpha chain, non-erythrocytic 1 OS=Mus musculus OX=10090 GN=Sptan1 PE=1 SV=4			2	99.00000095	IDGITIQAR				-0.00181948	985.553894	493.7842	985.5556641	493.7850952	2	11	1.1.1.969.4	4.552617	881.11	773.72	4.56	0.04	697.611
1	86.6	86.6	26.53999925	21.76000029	18.93000007	sp|P16546|SPTN1_MOUSE	Spectrin alpha chain, non-erythrocytic 1 OS=Mus musculus OX=10090 GN=Sptan1 PE=1 SV=4			2	99.00000095	ITALDEFATK				-0.000591258	1107.580444	554.7975	1107.581177	554.7978516	2	12	1.1.1.1030.4	5.332567	1708.8	1666.1	5.33	0.04	1092.501
1	86.6	86.6	26.53999925	21.76000029	18.93000007	sp|P16546|SPTN1_MOUSE	Spectrin alpha chain, non-erythrocytic 1 OS=Mus musculus OX=10090 GN=Sptan1 PE=1 SV=4			2	99.00000095	LFGAAEVQR				-7.71E-05	989.5292969	495.7719	989.5294189	495.7720032	2	12	1.1.1.958.5	4.424967	1103.56	1012.3	4.43	0.04	836.5728
1	86.6	86.6	26.53999925	21.76000029	18.93000007	sp|P16546|SPTN1_MOUSE	Spectrin alpha chain, non-erythrocytic 1 OS=Mus musculus OX=10090 GN=Sptan1 PE=1 SV=4			2	99.00000095	LGESQTLQQFSR				-0.0114608	1392.688232	697.3514	1392.699707	697.3571777	2	13	1.1.1.970.9	4.569117	129.6033	129.6033			443.8857
1	86.6	86.6	26.53999925	21.76000029	18.93000007	sp|P16546|SPTN1_MOUSE	Spectrin alpha chain, non-erythrocytic 1 OS=Mus musculus OX=10090 GN=Sptan1 PE=1 SV=4			2	99.00000095	LSDDNTIGQEEIQQR				0.00760427	1744.830444	873.4225	1744.822754	873.4186401	2	12	1.1.1.917.11	3.917167	365.22	362.27	3.91	0.04	312.7734
1	86.6	86.6	26.53999925	21.76000029	18.93000007	sp|P16546|SPTN1_MOUSE	Spectrin alpha chain, non-erythrocytic 1 OS=Mus musculus OX=10090 GN=Sptan1 PE=1 SV=4			2	99.00000095	LSILSEER				0.000887669	945.5140991	473.7643	945.5131226	473.7638245	2	10	1.1.1.982.5	4.718783	1082.58	1035.25	4.73	0.05	608.8252
1	86.6	86.6	26.53999925	21.76000029	18.93000007	sp|P16546|SPTN1_MOUSE	Spectrin alpha chain, non-erythrocytic 1 OS=Mus musculus OX=10090 GN=Sptan1 PE=1 SV=4			2	99.00000095	MNEVISLWK	Oxidation(M)@1			-0.000138876	1134.574219	568.2944	1134.574341	568.2944336	2	11	1.1.1.1087.3	6.05935	579.39	552.14	6.06	0.06	511.9805
1	86.6	86.6	26.53999925	21.76000029	18.93000007	sp|P16546|SPTN1_MOUSE	Spectrin alpha chain, non-erythrocytic 1 OS=Mus musculus OX=10090 GN=Sptan1 PE=1 SV=4			2	99.00000095	QDEVNAAWQR	Gln->pyro-Glu@N-term			0.015588	1198.552246	600.2834	1198.536743	600.2756348	2	12	1.1.1.985.8	4.759767	108.2314	108.2314			389.3607
1	86.6	86.6	26.53999925	21.76000029	18.93000007	sp|P16546|SPTN1_MOUSE	Spectrin alpha chain, non-erythrocytic 1 OS=Mus musculus OX=10090 GN=Sptan1 PE=1 SV=4			2	99.00000095	QFQDAGHFDAENIK	Gln->pyro-Glu@N-term			0.00240642	1601.713501	801.864	1601.71106	801.862793	2	11	1.1.1.1029.11	5.325733	615.47	584.59	5.32	0.04	314.7221
1	86.6	86.6	26.53999925	21.76000029	18.93000007	sp|P16546|SPTN1_MOUSE	Spectrin alpha chain, non-erythrocytic 1 OS=Mus musculus OX=10090 GN=Sptan1 PE=1 SV=4			2	99.00000095	QWELLLEK	Gln->pyro-Glu@N-term			-0.00142449	1040.552856	521.2837	1040.554199	521.2844238	2	11	1.1.1.1363.3	9.11195	491.23	249.38	9.15	0.06	244.1618
1	86.6	86.6	26.53999925	21.76000029	18.93000007	sp|P16546|SPTN1_MOUSE	Spectrin alpha chain, non-erythrocytic 1 OS=Mus musculus OX=10090 GN=Sptan1 PE=1 SV=4			2	99.00000095	SADESGQALLAASHYASDEVR				-0.00221414	2176.000977	726.3409	2176.003174	726.3416748	3	16	1.1.1.1016.10	5.157084	674.1	641.86	5.16	0.04	579.345
1	86.6	86.6	26.53999925	21.76000029	18.93000007	sp|P16546|SPTN1_MOUSE	Spectrin alpha chain, non-erythrocytic 1 OS=Mus musculus OX=10090 GN=Sptan1 PE=1 SV=4			2	99.00000095	SLQQLAEER				0.00177969	1072.553101	537.2838	1072.55127	537.2828979	2	13	1.1.1.941.7	4.221483	1435.41	1275.27	4.23	0.04	955.1933
1	86.6	86.6	26.53999925	21.76000029	18.93000007	sp|P16546|SPTN1_MOUSE	Spectrin alpha chain, non-erythrocytic 1 OS=Mus musculus OX=10090 GN=Sptan1 PE=1 SV=4			2	99.00000095	SQLLGSAHEVQR				-0.00174465	1323.687622	662.8511	1323.689453	662.8520508	2	10	1.1.1.863.11	3.226717	302.19	284.18	3.23	0.04	378.8292
1	86.6	86.6	26.53999925	21.76000029	18.93000007	sp|P16546|SPTN1_MOUSE	Spectrin alpha chain, non-erythrocytic 1 OS=Mus musculus OX=10090 GN=Sptan1 PE=1 SV=4			2	99.00000095	SSLSSAQADFNQLAELDR				0.0115818	1950.939819	976.4772	1950.928345	976.4714355	2	10	1.1.1.1107.10	6.321983	315.07	291.09	6.34	0.06	219.4359
1	86.6	86.6	26.53999925	21.76000029	18.93000007	sp|P16546|SPTN1_MOUSE	Spectrin alpha chain, non-erythrocytic 1 OS=Mus musculus OX=10090 GN=Sptan1 PE=1 SV=4			2	99.00000095	TALLELWELR				0.000211478	1242.69751	622.356	1242.697266	622.355896	2	17	1.1.1.1267.2	8.356167	261.7	235.73	8.37	0.08	209.8721
1	86.6	86.6	26.53999925	21.76000029	18.93000007	sp|P16546|SPTN1_MOUSE	Spectrin alpha chain, non-erythrocytic 1 OS=Mus musculus OX=10090 GN=Sptan1 PE=1 SV=4			2	99.00000095	VEDLFLTFAK				-0.00265988	1181.630615	591.8226	1181.633179	591.8239136	2	14	1.1.1.1207.2	7.603567	395.58	388.09	7.6	0.06	222.3264
1	86.6	86.6	26.53999925	21.76000029	18.93000007	sp|P16546|SPTN1_MOUSE	Spectrin alpha chain, non-erythrocytic 1 OS=Mus musculus OX=10090 GN=Sptan1 PE=1 SV=4			2	99.00000095	VLETAEDIQER				0.000939884	1301.647217	651.8309	1301.646362	651.8304443	2	15	1.1.1.912.11	3.852833	955.45	759.8	3.87	0.04	544.5182
1	86.6	86.6	26.53999925	21.76000029	18.93000007	sp|P16546|SPTN1_MOUSE	Spectrin alpha chain, non-erythrocytic 1 OS=Mus musculus OX=10090 GN=Sptan1 PE=1 SV=4			2	99.00000095	VNEVSQFAAK				-0.00395613	1091.557251	546.7859	1091.561157	546.7878418	2	10	1.1.1.911.9	3.838183	653.08	603.67	3.84	0.06	500.3978
1	86.6	86.6	26.53999925	21.76000029	18.93000007	sp|P16546|SPTN1_MOUSE	Spectrin alpha chain, non-erythrocytic 1 OS=Mus musculus OX=10090 GN=Sptan1 PE=1 SV=4			1.95860815	99.00000095	DMDDEESWIK	Oxidation(M)@2			0.00215966	1282.504517	642.2595	1282.502319	642.2584229	2	9	1.1.1.981.9	4.70945	396.5	363.23	4.71	0.04	400.9144
1	86.6	86.6	26.53999925	21.76000029	18.93000007	sp|P16546|SPTN1_MOUSE	Spectrin alpha chain, non-erythrocytic 1 OS=Mus musculus OX=10090 GN=Sptan1 PE=1 SV=4			1.823909163	98.90000224	DLTSWVTEMK	Oxidation(M)@9			0.00748985	1224.577026	613.2958	1224.56958	613.2921143	2	9	1.1.1.1067.5	5.804867	357.31	356.25	5.81	0.08	357.9432
1	86.6	86.6	26.53999925	21.76000029	18.93000007	sp|P16546|SPTN1_MOUSE	Spectrin alpha chain, non-erythrocytic 1 OS=Mus musculus OX=10090 GN=Sptan1 PE=1 SV=4			1.795880795	98.58999848	LDILDQER				-0.00169672	1000.517273	501.2659	1000.518921	501.2667236	2	9	1.1.1.996.5	4.898433	635.88	592.4	4.89	0.04	406.6606
1	86.6	86.6	26.53999925	21.76000029	18.93000007	sp|P16546|SPTN1_MOUSE	Spectrin alpha chain, non-erythrocytic 1 OS=Mus musculus OX=10090 GN=Sptan1 PE=1 SV=4			1.56863606	97.79000282	LLEATELK				-0.00650139	915.5213013	458.7679	915.52771	458.7711182	2	9	1.1.1.965.2	4.501467	879.88	857.68	4.52	0.05	802.5259
1	86.6	86.6	26.53999925	21.76000029	18.93000007	sp|P16546|SPTN1_MOUSE	Spectrin alpha chain, non-erythrocytic 1 OS=Mus musculus OX=10090 GN=Sptan1 PE=1 SV=4			1.522879124	97.61999846	LQVASDENYKDPTNLQGK			missed K-D@10	0.00196949	2018.992798	674.0049	2018.990845	674.0042725	3	9	1.1.1.914.10	3.877667	478.18	452.47	3.88	0.04	432.4597
1	86.6	86.6	26.53999925	21.76000029	18.93000007	sp|P16546|SPTN1_MOUSE	Spectrin alpha chain, non-erythrocytic 1 OS=Mus musculus OX=10090 GN=Sptan1 PE=1 SV=4			1.49484992	99.00000095	DLMSWINGIR	Oxidation(M)@3; Deamidated(N)@7			-0.00302577	1220.58313	611.2988	1220.585938	611.3002319	2	11	1.1.1.1110.5	6.356483	255.13	191.65	6.37	0.05	342.2037
1	86.6	86.6	26.53999925	21.76000029	18.93000007	sp|P16546|SPTN1_MOUSE	Spectrin alpha chain, non-erythrocytic 1 OS=Mus musculus OX=10090 GN=Sptan1 PE=1 SV=4			1.397939801	97.24000096	NTTGVTEEALK				0.00397256	1161.591675	581.8031	1161.587769	581.8011475	2	8	1.1.1.885.4	3.505033	698.71	636.28	3.5	0.04	466.6009
1	86.6	86.6	26.53999925	21.76000029	18.93000007	sp|P16546|SPTN1_MOUSE	Spectrin alpha chain, non-erythrocytic 1 OS=Mus musculus OX=10090 GN=Sptan1 PE=1 SV=4			1.327902198	97.28000164	DVDETIGWIK				0.023534	1174.610718	588.3126	1174.587036	588.3007813	2	11	1.1.1.1090.4	6.098333	2243.66	1662.69	6.12	0.05	1088.604
1	86.6	86.6	26.53999925	21.76000029	18.93000007	sp|P16546|SPTN1_MOUSE	Spectrin alpha chain, non-erythrocytic 1 OS=Mus musculus OX=10090 GN=Sptan1 PE=1 SV=4			1.26760602	99.00000095	LGESQTLQQF			cleaved F-S@C-term	-0.00192704	1149.564697	575.7896	1149.56665	575.7905884	2	12	1.1.1.1040.5	5.4604	606.65	515.72	5.47	0.05	450.2314
1	86.6	86.6	26.53999925	21.76000029	18.93000007	sp|P16546|SPTN1_MOUSE	Spectrin alpha chain, non-erythrocytic 1 OS=Mus musculus OX=10090 GN=Sptan1 PE=1 SV=4			1.251811981	95.50999999	AINVQEEK				0.00263008	929.4844971	465.7495	929.4818115	465.7481689	2	8	1.1.1.829.8	2.788583	546.89	503.73	2.79	0.05	492.3196
1	86.6	86.6	26.53999925	21.76000029	18.93000007	sp|P16546|SPTN1_MOUSE	Spectrin alpha chain, non-erythrocytic 1 OS=Mus musculus OX=10090 GN=Sptan1 PE=1 SV=4			1.229147911	97.03000188	DEDSAEALLK				0.00391332	1089.522827	545.7687	1089.519043	545.7667847	2	8	1.1.1.978.8	4.670117	286.71	283.24	4.67	0.05	319.0692
1	86.6	86.6	26.53999925	21.76000029	18.93000007	sp|P16546|SPTN1_MOUSE	Spectrin alpha chain, non-erythrocytic 1 OS=Mus musculus OX=10090 GN=Sptan1 PE=1 SV=4			1.091515183	99.00000095	DLASVNNLLK	Deamidated(N)@7			-0.005792	1086.586304	544.3004	1086.592041	544.3033447	2	10	1.1.1.1033.5	5.3714	478.66	424.98	5.39	0.06	461.6737
1	86.6	86.6	26.53999925	21.76000029	18.93000007	sp|P16546|SPTN1_MOUSE	Spectrin alpha chain, non-erythrocytic 1 OS=Mus musculus OX=10090 GN=Sptan1 PE=1 SV=4			0.999999881	91.86000228	LIQEQHPEEELIK				0.00411661	1604.845093	535.9556	1604.840942	535.9542847	3	10	1.1.1.942.7	4.23515	1245.26	1046.62	4.24	0.03	1147.315
1	86.6	86.6	26.53999925	21.76000029	18.93000007	sp|P16546|SPTN1_MOUSE	Spectrin alpha chain, non-erythrocytic 1 OS=Mus musculus OX=10090 GN=Sptan1 PE=1 SV=4			0.78515619	85.07000208	LQQSHPLSASQIQVK				0.00309262	1662.908569	555.3101	1662.905273	555.309021	3	7	1.1.1.910.8	3.824683	558.48	493.91	3.83	0.04	548.4656
1	86.6	86.6	26.53999925	21.76000029	18.93000007	sp|P16546|SPTN1_MOUSE	Spectrin alpha chain, non-erythrocytic 1 OS=Mus musculus OX=10090 GN=Sptan1 PE=1 SV=4			0.632644117	82.67999887	EAGSVSLR				-0.0016537	817.4276733	409.7211	817.4293823	409.7219543	2	6	1.1.1.851.3	3.066233	470.39	447.09	3.06	0.04	418.4027
1	86.6	86.6	26.53999925	21.76000029	18.93000007	sp|P16546|SPTN1_MOUSE	Spectrin alpha chain, non-erythrocytic 1 OS=Mus musculus OX=10090 GN=Sptan1 PE=1 SV=4			0.560667336	78.75999808	DTEQVDNWMSK	Oxidation(M)@9			0.000670676	1367.567017	684.7908	1367.566284	684.7904663	2	7	1.1.1.900.5	3.698183	110.56	65.41	3.69	0.03	80.49039
1	86.6	86.6	26.53999925	21.76000029	18.93000007	sp|P16546|SPTN1_MOUSE	Spectrin alpha chain, non-erythrocytic 1 OS=Mus musculus OX=10090 GN=Sptan1 PE=1 SV=4			0.469800323	68.59999895	VNSLGETAQR				-0.00288395	1073.543701	537.7791	1073.546509	537.7805176	2	7	1.1.1.831.9	2.815083	443.73	431.19	2.82	0.05	394.8185
1	86.6	86.6	26.53999925	21.76000029	18.93000007	sp|P16546|SPTN1_MOUSE	Spectrin alpha chain, non-erythrocytic 1 OS=Mus musculus OX=10090 GN=Sptan1 PE=1 SV=4			0.381951869	64.1200006	FQFFQR				-0.00583697	871.4282837	436.7214	871.434082	436.7243042	2	5	1.1.1.1054.2	5.63605	515.11	472.79	5.63	0.03	370.5348
1	86.6	86.6	26.53999925	21.76000029	18.93000007	sp|P16546|SPTN1_MOUSE	Spectrin alpha chain, non-erythrocytic 1 OS=Mus musculus OX=10090 GN=Sptan1 PE=1 SV=4			0.341988623	60.00000238	LSELNQK				-0.00202085	830.447876	416.2312	830.4497681	416.2321777	2	7	1.1.1.827.3	2.758933	639.08	470.33	2.78	0.06	489.2053
1	86.6	86.6	26.53999925	21.76000029	18.93000007	sp|P16546|SPTN1_MOUSE	Spectrin alpha chain, non-erythrocytic 1 OS=Mus musculus OX=10090 GN=Sptan1 PE=1 SV=4			0.175223544	45.82999945	QGQIDNQTR	Gln->pyro-Glu@N-term			0.0125982	1041.496704	521.7556	1041.483887	521.7492676	2	6	1.1.1.838.8	2.903917	205.23	197.03	2.9	0.05	221.5345
1	86.6	86.6	26.53999925	21.76000029	18.93000007	sp|P16546|SPTN1_MOUSE	Spectrin alpha chain, non-erythrocytic 1 OS=Mus musculus OX=10090 GN=Sptan1 PE=1 SV=4			0.122628652	35.78000069	QKLEDSYR	Gln->pyro-Glu@N-term		missed K-L@2	0.00367166	1020.491272	511.2529	1020.48761	511.2510986	2	6	1.1.1.880.5	3.44005	289.41	257.47	3.43	0.04	442.6365
1	86.6	86.6	26.53999925	21.76000029	18.93000007	sp|P16546|SPTN1_MOUSE	Spectrin alpha chain, non-erythrocytic 1 OS=Mus musculus OX=10090 GN=Sptan1 PE=1 SV=4			0.113509282	22.98000008	MQHNLEQQIQAR	Oxidation(M)@1			0.00406928	1510.735107	756.3748	1510.731079	756.3728027	2	5	1.1.1.859.11	3.1754	200.82	199.1	3.18	0.03	137.5408
1	86.6	86.6	26.53999925	21.76000029	18.93000007	sp|P16546|SPTN1_MOUSE	Spectrin alpha chain, non-erythrocytic 1 OS=Mus musculus OX=10090 GN=Sptan1 PE=1 SV=4			0.092588656	23.19000065	LQQLFR				-0.0030428	803.4622803	402.7384	803.4653931	402.7399597	2	8	1.1.1.982.2	4.716283	975.88	852.72	4.73	0.04	532.6762
1	86.6	86.6	26.53999925	21.76000029	18.93000007	sp|P16546|SPTN1_MOUSE	Spectrin alpha chain, non-erythrocytic 1 OS=Mus musculus OX=10090 GN=Sptan1 PE=1 SV=4			0.036684476	94.62000132	FGAAEVQR			cleaved L-F@N-term	0.00556822	876.4510498	439.2328	876.4453735	439.22995	2	8	1.1.1.861.5	3.195733	249.1	244.58	3.2	0.04	305.2285
1	86.6	86.6	26.53999925	21.76000029	18.93000007	sp|P16546|SPTN1_MOUSE	Spectrin alpha chain, non-erythrocytic 1 OS=Mus musculus OX=10090 GN=Sptan1 PE=1 SV=4			0	87.04000115	AINVQEEK				0.00263008	929.4844971	465.7495	929.4818115	465.7481689	2	7	1.1.1.830.5	2.799083	546.89	524.49	2.79	0.05	501.6969
1	86.6	86.6	26.53999925	21.76000029	18.93000007	sp|P16546|SPTN1_MOUSE	Spectrin alpha chain, non-erythrocytic 1 OS=Mus musculus OX=10090 GN=Sptan1 PE=1 SV=4			0	99.00000095	DLASVNNLLK	Deamidated(N)@6			-0.005792	1086.586304	544.3004	1086.592041	544.3033447	2	10	1.1.1.1033.5	5.3714	478.66	424.98	5.39	0.06	461.6737
1	86.6	86.6	26.53999925	21.76000029	18.93000007	sp|P16546|SPTN1_MOUSE	Spectrin alpha chain, non-erythrocytic 1 OS=Mus musculus OX=10090 GN=Sptan1 PE=1 SV=4			0	98.21000099	DLASVNNLLK	Deamidated(N)@7			-0.005792	1086.586304	544.3004	1086.592041	544.3033447	2	9	1.1.1.1034.3	5.382233	478.66	443.03	5.39	0.06	432.3434
1	86.6	86.6	26.53999925	21.76000029	18.93000007	sp|P16546|SPTN1_MOUSE	Spectrin alpha chain, non-erythrocytic 1 OS=Mus musculus OX=10090 GN=Sptan1 PE=1 SV=4			0	98.21000099	DLASVNNLLK	Deamidated(N)@6			-0.005792	1086.586304	544.3004	1086.592041	544.3033447	2	9	1.1.1.1034.3	5.382233	478.66	443.03	5.39	0.06	432.3434
1	86.6	86.6	26.53999925	21.76000029	18.93000007	sp|P16546|SPTN1_MOUSE	Spectrin alpha chain, non-erythrocytic 1 OS=Mus musculus OX=10090 GN=Sptan1 PE=1 SV=4			0	94.22000051	DLASVNNLLK				-0.00576996	1085.602295	543.8084	1085.608032	543.8113403	2	9	1.1.1.1075.3	5.9062	685.45	683.75	5.91	0.05	728.3951
1	86.6	86.6	26.53999925	21.76000029	18.93000007	sp|P16546|SPTN1_MOUSE	Spectrin alpha chain, non-erythrocytic 1 OS=Mus musculus OX=10090 GN=Sptan1 PE=1 SV=4			0	98.98999929	DLASVQALLR				-0.00355069	1084.620483	543.3175	1084.624023	543.3193359	2	9	1.1.1.1138.3	6.712966	1312.35	413.06	6.76	0.08	238.3233
1	86.6	86.6	26.53999925	21.76000029	18.93000007	sp|P16546|SPTN1_MOUSE	Spectrin alpha chain, non-erythrocytic 1 OS=Mus musculus OX=10090 GN=Sptan1 PE=1 SV=4			0	87.04000115	DLMSWINGIR	Oxidation(M)@3; Deamidated(N)@7			-0.00302577	1220.58313	611.2988	1220.585938	611.3002319	2	7	1.1.1.1111.7	6.37065	255.13	247.84	6.37	0.05	349.5488
1	86.6	86.6	26.53999925	21.76000029	18.93000007	sp|P16546|SPTN1_MOUSE	Spectrin alpha chain, non-erythrocytic 1 OS=Mus musculus OX=10090 GN=Sptan1 PE=1 SV=4			0	99.00000095	DLSSVQTLLTK				-0.00179835	1203.669312	602.8419	1203.671021	602.8428345	2	11	1.1.1.1097.3	6.187667	1544.44	853.49	6.21	0.05	707.954
1	86.6	86.6	26.53999925	21.76000029	18.93000007	sp|P16546|SPTN1_MOUSE	Spectrin alpha chain, non-erythrocytic 1 OS=Mus musculus OX=10090 GN=Sptan1 PE=1 SV=4			0	99.00000095	DLTGVQNLR				-0.00260428	1014.543274	508.2789	1014.545837	508.2801819	2	11	1.1.1.956.5	4.399467	1422.31	1006.41	4.42	0.06	946.2493
1	86.6	86.6	26.53999925	21.76000029	18.93000007	sp|P16546|SPTN1_MOUSE	Spectrin alpha chain, non-erythrocytic 1 OS=Mus musculus OX=10090 GN=Sptan1 PE=1 SV=4			0	98.21000099	DLTNVQNLQK				-0.00252295	1171.61731	586.8159	1171.619751	586.8171387	2	10	1.1.1.928.6	4.055	1093.47	984.26	4.05	0.05	704.0115
1	86.6	86.6	26.53999925	21.76000029	18.93000007	sp|P16546|SPTN1_MOUSE	Spectrin alpha chain, non-erythrocytic 1 OS=Mus musculus OX=10090 GN=Sptan1 PE=1 SV=4			0	99.00000095	DVEDEETWIR				-0.000202172	1290.572632	646.2936	1290.572754	646.2937012	2	12	1.1.1.1021.7	5.219067	708.81	657.27	5.22	0.05	698.715
1	86.6	86.6	26.53999925	21.76000029	18.93000007	sp|P16546|SPTN1_MOUSE	Spectrin alpha chain, non-erythrocytic 1 OS=Mus musculus OX=10090 GN=Sptan1 PE=1 SV=4			0	99.00000095	DVTGAEALLER				-0.00132494	1172.602417	587.3085	1172.60376	587.3091431	2	15	1.1.1.1038.5	5.434883	1532.58	819.78	5.46	0.05	743.8848
1	86.6	86.6	26.53999925	21.76000029	18.93000007	sp|P16546|SPTN1_MOUSE	Spectrin alpha chain, non-erythrocytic 1 OS=Mus musculus OX=10090 GN=Sptan1 PE=1 SV=4			0	99.00000095	ELPTAFDYVEFTR				-0.000592251	1586.761108	794.3878	1586.761719	794.3881226	2	12	1.1.1.1189.7	7.377067	613.8	509.37	7.39	0.06	305.1589
1	86.6	86.6	26.53999925	21.76000029	18.93000007	sp|P16546|SPTN1_MOUSE	Spectrin alpha chain, non-erythrocytic 1 OS=Mus musculus OX=10090 GN=Sptan1 PE=1 SV=4			0	99.00000095	ELVLALYDYQEK				-0.00715548	1482.753418	742.384	1482.76062	742.3875732	2	9	1.1.1.1136.5	6.689466	276.13	211.46	6.7	0.04	209.9922
1	86.6	86.6	26.53999925	21.76000029	18.93000007	sp|P16546|SPTN1_MOUSE	Spectrin alpha chain, non-erythrocytic 1 OS=Mus musculus OX=10090 GN=Sptan1 PE=1 SV=4			0	99.00000095	GLVSSDELAK				-0.00511915	1017.529297	509.7719	1017.534241	509.7743835	2	10	1.1.1.929.4	4.066	1317.55	1014.01	4.08	0.05	691.5198
1	86.6	86.6	26.53999925	21.76000029	18.93000007	sp|P16546|SPTN1_MOUSE	Spectrin alpha chain, non-erythrocytic 1 OS=Mus musculus OX=10090 GN=Sptan1 PE=1 SV=4			0	99.00000095	IDGITIQAR				-0.00181948	985.553894	493.7842	985.5556641	493.7850952	2	11	1.1.1.970.4	4.56495	881.11	841.58	4.56	0.04	752.6241
1	86.6	86.6	26.53999925	21.76000029	18.93000007	sp|P16546|SPTN1_MOUSE	Spectrin alpha chain, non-erythrocytic 1 OS=Mus musculus OX=10090 GN=Sptan1 PE=1 SV=4			0	99.00000095	IDGITIQAR	Dehydrated(D)@2			0.000218369	967.5452881	484.7799	967.545105	484.7798157	2	11	1.1.1.1072.3	5.867533	292.69	274.8	5.86	0.04	219.4361
1	86.6	86.6	26.53999925	21.76000029	18.93000007	sp|P16546|SPTN1_MOUSE	Spectrin alpha chain, non-erythrocytic 1 OS=Mus musculus OX=10090 GN=Sptan1 PE=1 SV=4			0	99.00000095	ITALDEFATK				-0.000591258	1107.580444	554.7975	1107.581177	554.7978516	2	13	1.1.1.1029.5	5.320734	1708.8	1502.2	5.33	0.04	1065.22
1	86.6	86.6	26.53999925	21.76000029	18.93000007	sp|P16546|SPTN1_MOUSE	Spectrin alpha chain, non-erythrocytic 1 OS=Mus musculus OX=10090 GN=Sptan1 PE=1 SV=4			0	69.94000077	LDILDQER				-0.00169672	1000.517273	501.2659	1000.518921	501.2667236	2	7	1.1.1.995.5	4.8856	635.88	583.53	4.89	0.04	432.3933
1	86.6	86.6	26.53999925	21.76000029	18.93000007	sp|P16546|SPTN1_MOUSE	Spectrin alpha chain, non-erythrocytic 1 OS=Mus musculus OX=10090 GN=Sptan1 PE=1 SV=4			0	99.00000095	LFGAAEVQR				-7.71E-05	989.5292969	495.7719	989.5294189	495.7720032	2	9	1.1.1.959.6	4.438633	1103.56	988.35	4.43	0.04	653.945
1	86.6	86.6	26.53999925	21.76000029	18.93000007	sp|P16546|SPTN1_MOUSE	Spectrin alpha chain, non-erythrocytic 1 OS=Mus musculus OX=10090 GN=Sptan1 PE=1 SV=4			0	99.00000095	LGESQTLQQF			cleaved F-S@C-term	-0.00192704	1149.564697	575.7896	1149.56665	575.7905884	2	10	1.1.1.1041.4	5.47255	606.65	592.02	5.47	0.05	381.0277
1	86.6	86.6	26.53999925	21.76000029	18.93000007	sp|P16546|SPTN1_MOUSE	Spectrin alpha chain, non-erythrocytic 1 OS=Mus musculus OX=10090 GN=Sptan1 PE=1 SV=4			0	97.46999741	LGESQTLQQFSR				0.00233295	1392.702026	697.3583	1392.699707	697.3571777	2	11	1.1.1.971.9	4.582283	105.0248	105.0248			405.1616
1	86.6	86.6	26.53999925	21.76000029	18.93000007	sp|P16546|SPTN1_MOUSE	Spectrin alpha chain, non-erythrocytic 1 OS=Mus musculus OX=10090 GN=Sptan1 PE=1 SV=4			0	43.07999909	LQVASDENYKDPTNLQGK			missed K-D@10	0.00196949	2018.992798	674.0049	2018.990845	674.0042725	3	6	1.1.1.915.10	3.890167	478.18	435.4	3.88	0.04	389.4221
1	86.6	86.6	26.53999925	21.76000029	18.93000007	sp|P16546|SPTN1_MOUSE	Spectrin alpha chain, non-erythrocytic 1 OS=Mus musculus OX=10090 GN=Sptan1 PE=1 SV=4			0	95.87000012	LSDDNTIGQEEIQQR				0.00760427	1744.830444	873.4225	1744.822754	873.4186401	2	8	1.1.1.918.10	3.929667	365.22	279.29	3.91	0.04	240.4219
1	86.6	86.6	26.53999925	21.76000029	18.93000007	sp|P16546|SPTN1_MOUSE	Spectrin alpha chain, non-erythrocytic 1 OS=Mus musculus OX=10090 GN=Sptan1 PE=1 SV=4			0	99.00000095	LSILSEER				0.000887669	945.5140991	473.7643	945.5131226	473.7638245	2	10	1.1.1.981.3	4.70445	1082.58	770.14	4.73	0.05	451.2307
1	86.6	86.6	26.53999925	21.76000029	18.93000007	sp|P16546|SPTN1_MOUSE	Spectrin alpha chain, non-erythrocytic 1 OS=Mus musculus OX=10090 GN=Sptan1 PE=1 SV=4			0	20.02000064	LVSSEDYGR			cleaved L-L@N-term	0.00692714	1024.489502	513.252	1024.482544	513.2485352	2	6	1.1.1.846.7	3.005067	154.83	134.04	3.02	0.06	317.2704
1	86.6	86.6	26.53999925	21.76000029	18.93000007	sp|P16546|SPTN1_MOUSE	Spectrin alpha chain, non-erythrocytic 1 OS=Mus musculus OX=10090 GN=Sptan1 PE=1 SV=4			0	96.92000151	NTTGVTEEALK	Deamidated(N)@1			-0.00349621	1162.568237	582.2914	1162.571777	582.2931519	2	9	1.1.1.929.7	4.0685	442.4	241.42	4.05	0.04	332.76
1	86.6	86.6	26.53999925	21.76000029	18.93000007	sp|P16546|SPTN1_MOUSE	Spectrin alpha chain, non-erythrocytic 1 OS=Mus musculus OX=10090 GN=Sptan1 PE=1 SV=4			0	48.60999882	NTTGVTEEALK	Deamidated(N)@1			-0.00349621	1162.568237	582.2914	1162.571777	582.2931519	2	6	1.1.1.928.5	4.054167	442.4	387.82	4.05	0.04	408.2095
1	86.6	86.6	26.53999925	21.76000029	18.93000007	sp|P16546|SPTN1_MOUSE	Spectrin alpha chain, non-erythrocytic 1 OS=Mus musculus OX=10090 GN=Sptan1 PE=1 SV=4			0	82.23000169	QDEVNAAWQR	Gln->pyro-Glu@N-term			0.0199825	1198.556641	600.2856	1198.536743	600.2756348	2	8	1.1.1.987.7	4.784616	65.55069	65.55069			324.3657
1	86.6	86.6	26.53999925	21.76000029	18.93000007	sp|P16546|SPTN1_MOUSE	Spectrin alpha chain, non-erythrocytic 1 OS=Mus musculus OX=10090 GN=Sptan1 PE=1 SV=4			0	95.87000012	QFQDAGHFDAENIK	Gln->pyro-Glu@N-term			0.00240642	1601.713501	801.864	1601.71106	801.862793	2	9	1.1.1.1030.9	5.336733	615.47	506.81	5.32	0.04	251.798
1	86.6	86.6	26.53999925	21.76000029	18.93000007	sp|P16546|SPTN1_MOUSE	Spectrin alpha chain, non-erythrocytic 1 OS=Mus musculus OX=10090 GN=Sptan1 PE=1 SV=4			0	99.00000095	QWELLLEK	Gln->pyro-Glu@N-term			-0.00142449	1040.552856	521.2837	1040.554199	521.2844238	2	11	1.1.1.1362.2	9.095117	491.23	129.47	9.15	0.06	169.6617
1	86.6	86.6	26.53999925	21.76000029	18.93000007	sp|P16546|SPTN1_MOUSE	Spectrin alpha chain, non-erythrocytic 1 OS=Mus musculus OX=10090 GN=Sptan1 PE=1 SV=4			0	99.00000095	SLQQLAEER				0.00177969	1072.553101	537.2838	1072.55127	537.2828979	2	10	1.1.1.940.6	4.20815	1435.41	826.54	4.23	0.04	626.8632
1	86.6	86.6	26.53999925	21.76000029	18.93000007	sp|P16546|SPTN1_MOUSE	Spectrin alpha chain, non-erythrocytic 1 OS=Mus musculus OX=10090 GN=Sptan1 PE=1 SV=4			0	93.16999912	SQLLGSAHEVQR				-0.000324918	1323.689087	442.237	1323.689453	442.2371216	3	9	1.1.1.864.6	3.235383	651.65	644.53	3.23	0.04	744.2346
1	86.6	86.6	26.53999925	21.76000029	18.93000007	sp|P16546|SPTN1_MOUSE	Spectrin alpha chain, non-erythrocytic 1 OS=Mus musculus OX=10090 GN=Sptan1 PE=1 SV=4			0	99.00000095	SSLSSAQADFNQLAELDR				0.0115818	1950.939819	976.4772	1950.928345	976.4714355	2	9	1.1.1.1108.11	6.335317	315.07	311.68	6.34	0.06	203.6962
1	86.6	86.6	26.53999925	21.76000029	18.93000007	sp|P16546|SPTN1_MOUSE	Spectrin alpha chain, non-erythrocytic 1 OS=Mus musculus OX=10090 GN=Sptan1 PE=1 SV=4			0	99.00000095	TALLELWELR				0.000211478	1242.69751	622.356	1242.697266	622.355896	2	15	1.1.1.1268.2	8.364667	261.7	252.53	8.37	0.08	231.2205
1	86.6	86.6	26.53999925	21.76000029	18.93000007	sp|P16546|SPTN1_MOUSE	Spectrin alpha chain, non-erythrocytic 1 OS=Mus musculus OX=10090 GN=Sptan1 PE=1 SV=4			0	99.00000095	VLETAEDIQER				0.000939884	1301.647217	651.8309	1301.646362	651.8304443	2	14	1.1.1.913.11	3.865333	955.45	929.3	3.87	0.04	585.6907
1	86.6	86.6	26.53999925	21.76000029	18.93000007	sp|P16546|SPTN1_MOUSE	Spectrin alpha chain, non-erythrocytic 1 OS=Mus musculus OX=10090 GN=Sptan1 PE=1 SV=4			0	72.00999856	VNEVSQFAAK				-0.00395613	1091.557251	546.7859	1091.561157	546.7878418	2	8	1.1.1.910.7	3.82385	653.08	396.2	3.84	0.06	326.4143
2	63.41	63.41	79.3299973	79.3299973	79.3299973	sp|Q6NVD9|BFSP2_MOUSE	Phakinin OS=Mus musculus OX=10090 GN=Bfsp2 PE=1 SV=1			2	99.00000095	AAEEEVSSLYK				0.0013278	1224.588623	613.3016	1224.587402	613.3009644	2	18	1.1.1.939.9	4.197817	10901.34	9826.09	4.2	0.04	5523.135
2	63.41	63.41	79.3299973	79.3299973	79.3299973	sp|Q6NVD9|BFSP2_MOUSE	Phakinin OS=Mus musculus OX=10090 GN=Bfsp2 PE=1 SV=1			2	99.00000095	AEAGALLQAK				0.0027065	970.5474854	486.281	970.5447388	486.2796631	2	17	1.1.1.923.9	3.993333	18709.19	13045.86	4.01	0.04	7371.498
2	63.41	63.41	79.3299973	79.3299973	79.3299973	sp|Q6NVD9|BFSP2_MOUSE	Phakinin OS=Mus musculus OX=10090 GN=Bfsp2 PE=1 SV=1			2	99.00000095	ALGISSVFLQGLR				0.00151712	1359.788818	680.9017	1359.787476	680.901001	2	16	1.1.1.1235.3	7.951533	8565.13	1737.67	8	0.08	493.8636
2	63.41	63.41	79.3299973	79.3299973	79.3299973	sp|Q6NVD9|BFSP2_MOUSE	Phakinin OS=Mus musculus OX=10090 GN=Bfsp2 PE=1 SV=1			2	99.00000095	APGVYVGVAPSGGIGGLGAR				0.00121296	1753.94873	877.9816	1753.94751	877.9810181	2	19	1.1.1.1069.11	5.835516	4454.25	3188	5.85	0.05	2085.282
2	63.41	63.41	79.3299973	79.3299973	79.3299973	sp|Q6NVD9|BFSP2_MOUSE	Phakinin OS=Mus musculus OX=10090 GN=Bfsp2 PE=1 SV=1			2	99.00000095	ASWASSYQQVGEAVLENAR				-0.00106391	2064.985596	689.3358	2064.986572	689.3361206	3	18	1.1.1.1137.4	6.701133	4066.34	1686.67	6.73	0.06	1089.154
2	63.41	63.41	79.3299973	79.3299973	79.3299973	sp|Q6NVD9|BFSP2_MOUSE	Phakinin OS=Mus musculus OX=10090 GN=Bfsp2 PE=1 SV=1			2	99.00000095	DVASYHALLDR				0.000894273	1258.63147	420.5511	1258.630615	420.5508118	3	12	1.1.1.986.2	4.76745	5062.41	4874.7	4.78	0.05	3695.758
2	63.41	63.41	79.3299973	79.3299973	79.3299973	sp|Q6NVD9|BFSP2_MOUSE	Phakinin OS=Mus musculus OX=10090 GN=Bfsp2 PE=1 SV=1			2	99.00000095	DVASYHALLDREENN			missed R-E@11	-0.000243441	1744.801392	582.6077	1744.801636	582.6078491	3	15	1.1.1.978.10	4.671783	2044.84	2042.17	4.67	0.05	1698.546
2	63.41	63.41	79.3299973	79.3299973	79.3299973	sp|Q6NVD9|BFSP2_MOUSE	Phakinin OS=Mus musculus OX=10090 GN=Bfsp2 PE=1 SV=1			2	99.00000095	EELGFLSR	Glu->pyro-Glu@N-term			-0.00272193	931.4736938	466.7441	931.4763184	466.7454529	2	12	1.1.1.1149.2	6.852783	944.3	795.86	6.86	0.04	543.9686
2	63.41	63.41	79.3299973	79.3299973	79.3299973	sp|Q6NVD9|BFSP2_MOUSE	Phakinin OS=Mus musculus OX=10090 GN=Bfsp2 PE=1 SV=1			2	99.00000095	GTHSPSSLDSPPASR				-0.00808133	1494.69812	499.24	1494.706299	499.2427063	3	12	1.1.1.826.6	2.748767	1993.1	1779.7	2.74	0.04	1522.863
2	63.41	63.41	79.3299973	79.3299973	79.3299973	sp|Q6NVD9|BFSP2_MOUSE	Phakinin OS=Mus musculus OX=10090 GN=Bfsp2 PE=1 SV=1			2	99.00000095	KAAEEEVSSLYK			missed K-A@1	0.00383422	1352.686279	451.9027	1352.682373	451.9013977	3	11	1.1.1.901.4	3.705017	614.89	576.59	3.71	0.04	494.0471
2	63.41	63.41	79.3299973	79.3299973	79.3299973	sp|Q6NVD9|BFSP2_MOUSE	Phakinin OS=Mus musculus OX=10090 GN=Bfsp2 PE=1 SV=1			2	99.00000095	LAAALSVELHDTSR				-0.00286337	1481.781006	494.9343	1481.783813	494.9352112	3	17	1.1.1.985.3	4.755617	2478.56	2468.51	4.75	0.04	2174.877
2	63.41	63.41	79.3299973	79.3299973	79.3299973	sp|Q6NVD9|BFSP2_MOUSE	Phakinin OS=Mus musculus OX=10090 GN=Bfsp2 PE=1 SV=1			2	99.00000095	LLLQMETIQAGADDFK	Oxidation(M)@5			-0.00334991	1807.899292	603.6404	1807.902588	603.6414795	3	16	1.1.1.1077.3	5.932017	2205.49	2017.52	5.94	0.05	1699.745
2	63.41	63.41	79.3299973	79.3299973	79.3299973	sp|Q6NVD9|BFSP2_MOUSE	Phakinin OS=Mus musculus OX=10090 GN=Bfsp2 PE=1 SV=1			2	99.00000095	LLLQMETIQAGADDFKER	Oxidation(M)@5		missed K-E@16	0.00228238	2093.048584	698.6901	2093.046387	698.6893921	3	13	1.1.1.1027.9	5.298234	6007.41	1404.52	5.34	0.05	543.5689
2	63.41	63.41	79.3299973	79.3299973	79.3299973	sp|Q6NVD9|BFSP2_MOUSE	Phakinin OS=Mus musculus OX=10090 GN=Bfsp2 PE=1 SV=1			2	99.00000095	NRAEAGALLQAK			missed R-A@2	-0.00352272	1240.685303	621.3499	1240.688843	621.3516846	2	12	1.1.1.881.8	3.4552	1117.09	1096.62	3.45	0.04	1128.078
2	63.41	63.41	79.3299973	79.3299973	79.3299973	sp|Q6NVD9|BFSP2_MOUSE	Phakinin OS=Mus musculus OX=10090 GN=Bfsp2 PE=1 SV=1			2	99.00000095	QLAGSELEQADVPMGTGLDDVLETIR	Gln->pyro-Glu@N-term; Oxidation(M)@14			0.0138927	2755.335938	919.4526	2755.322266	919.447998	3	21	1.1.1.1223.2	7.8122	63.72845	63.72845			176.4945
2	63.41	63.41	79.3299973	79.3299973	79.3299973	sp|Q6NVD9|BFSP2_MOUSE	Phakinin OS=Mus musculus OX=10090 GN=Bfsp2 PE=1 SV=1			2	99.00000095	QQTEVVHVSQTQEEK	Gln->pyro-Glu@N-term			0.0017842	1751.834473	876.9245	1751.832642	876.923584	2	23	1.1.1.890.10	3.5707	10414.98	9583.85	3.58	0.04	5428.048
2	63.41	63.41	79.3299973	79.3299973	79.3299973	sp|Q6NVD9|BFSP2_MOUSE	Phakinin OS=Mus musculus OX=10090 GN=Bfsp2 PE=1 SV=1			2	99.00000095	QVQSLQAETESLR	Gln->pyro-Glu@N-term			-0.0014465	1470.730103	736.3723	1470.731445	736.3729858	2	19	1.1.1.1057.7	5.678033	14618.16	13792.34	5.68	0.05	6626.796
2	63.41	63.41	79.3299973	79.3299973	79.3299973	sp|Q6NVD9|BFSP2_MOUSE	Phakinin OS=Mus musculus OX=10090 GN=Bfsp2 PE=1 SV=1			2	99.00000095	SETEQQQQER				-0.00454519	1261.548828	631.7817	1261.553467	631.7839966	2	12	1.1.1.318.8	1.071883	432.54	419.88	1.07	0.03	442.3019
2	63.41	63.41	79.3299973	79.3299973	79.3299973	sp|Q6NVD9|BFSP2_MOUSE	Phakinin OS=Mus musculus OX=10090 GN=Bfsp2 PE=1 SV=1			2	99.00000095	SSGGWDALR				-0.000543397	947.4454956	474.73	947.446106	474.7303162	2	14	1.1.1.970.3	4.564116	11332.28	9050.17	4.58	0.04	4692.691
2	63.41	63.41	79.3299973	79.3299973	79.3299973	sp|Q6NVD9|BFSP2_MOUSE	Phakinin OS=Mus musculus OX=10090 GN=Bfsp2 PE=1 SV=1			2	99.00000095	SSGLANVPAPGPER				0.00154333	1350.690918	676.3527	1350.689209	676.3518677	2	19	1.1.1.934.11	4.135817	17017.37	12866.24	4.15	0.05	7597.446
2	63.41	63.41	79.3299973	79.3299973	79.3299973	sp|Q6NVD9|BFSP2_MOUSE	Phakinin OS=Mus musculus OX=10090 GN=Bfsp2 PE=1 SV=1			2	99.00000095	SYEEDVK				-0.00136892	868.3800659	435.1973	868.3814087	435.197998	2	11	1.1.1.826.4	2.7471	3603.99	2609.39	2.73	0.04	1633.139
2	63.41	63.41	79.3299973	79.3299973	79.3299973	sp|Q6NVD9|BFSP2_MOUSE	Phakinin OS=Mus musculus OX=10090 GN=Bfsp2 PE=1 SV=1			2	99.00000095	TDLEHQIESLK				0.00069866	1311.667847	438.2299	1311.666992	438.2296143	3	14	1.1.1.997.3	4.909767	4300.62	3617.9	4.92	0.04	2347.011
2	63.41	63.41	79.3299973	79.3299973	79.3299973	sp|Q6NVD9|BFSP2_MOUSE	Phakinin OS=Mus musculus OX=10090 GN=Bfsp2 PE=1 SV=1			2	99.00000095	TSAVGSLVR				0.00172218	888.5046997	445.2596	888.5028687	445.258728	2	14	1.1.1.923.8	3.9925	12940.74	7049.7	4.01	0.04	3406.452
2	63.41	63.41	79.3299973	79.3299973	79.3299973	sp|Q6NVD9|BFSP2_MOUSE	Phakinin OS=Mus musculus OX=10090 GN=Bfsp2 PE=1 SV=1			2	99.00000095	VAADLPSGTNSSMPVQR	Oxidation(M)@13			0.00394483	1744.845337	582.6224	1744.841431	582.6210938	3	17	1.1.1.897.7	3.65835	953.55	931.18	3.66	0.05	683.3882
2	63.41	63.41	79.3299973	79.3299973	79.3299973	sp|Q6NVD9|BFSP2_MOUSE	Phakinin OS=Mus musculus OX=10090 GN=Bfsp2 PE=1 SV=1			2	99.00000095	VHALEQVSQELETQLR				-0.00105331	1878.979004	627.3336	1878.97998	627.3339233	3	20	1.1.1.1065.7	5.780033	6264.63	3031.23	5.81	0.05	1957.322
2	63.41	63.41	79.3299973	79.3299973	79.3299973	sp|Q6NVD9|BFSP2_MOUSE	Phakinin OS=Mus musculus OX=10090 GN=Bfsp2 PE=1 SV=1			2	99.00000095	VIDEANLTK				0.000836293	1001.5401	501.7773	1001.539307	501.776947	2	10	1.1.1.896.5	3.642367	8520.71	2568.69	3.68	0.04	660.3406
2	63.41	63.41	79.3299973	79.3299973	79.3299973	sp|Q6NVD9|BFSP2_MOUSE	Phakinin OS=Mus musculus OX=10090 GN=Bfsp2 PE=1 SV=1			2	99.00000095	YENEQPFR				-0.00245388	1081.480469	541.7475	1081.48291	541.7487183	2	11	1.1.1.894.7	3.6222	1656.74	1655.4	3.61	0.04	863.6382
2	63.41	63.41	79.3299973	79.3299973	79.3299973	sp|Q6NVD9|BFSP2_MOUSE	Phakinin OS=Mus musculus OX=10090 GN=Bfsp2 PE=1 SV=1			2	99.00000095	YENEQPFRK			missed R-K@8	0.0021031	1209.579834	605.7972	1209.577881	605.7962036	2	10	1.1.1.832.11	2.82975	879.05	858.57	2.83	0.04	622.5161
2	63.41	63.41	79.3299973	79.3299973	79.3299973	sp|Q6NVD9|BFSP2_MOUSE	Phakinin OS=Mus musculus OX=10090 GN=Bfsp2 PE=1 SV=1			1.301029921	99.00000095	GISSVFLQGLR			cleaved L-G@N-term	0.000660041	1175.667114	588.8408	1175.66626	588.8403931	2	13	1.1.1.1148.4	6.84145	1088.66	969.13	6.85	0.06	683.2754
2	63.41	63.41	79.3299973	79.3299973	79.3299973	sp|Q6NVD9|BFSP2_MOUSE	Phakinin OS=Mus musculus OX=10090 GN=Bfsp2 PE=1 SV=1			1.28399682	99.00000095	LEAELAEIR	Carbamidomethyl@N-term			-0.00307422	1099.584229	550.7994	1099.58728	550.8009644	2	13	1.1.1.1012.4	5.10075	1239.28	1235.25	5.11	0.05	850.8132
2	63.41	63.41	79.3299973	79.3299973	79.3299973	sp|Q6NVD9|BFSP2_MOUSE	Phakinin OS=Mus musculus OX=10090 GN=Bfsp2 PE=1 SV=1			1.026872277	99.00000095	ALGISSVFLQ			cleaved Q-G@C-term	0.00155058	1033.58252	517.7985	1033.580811	517.7976685	2	16	1.1.1.1249.2	8.130183	2662.5	1937.73	8.15	0.08	997.2576
2	63.41	63.41	79.3299973	79.3299973	79.3299973	sp|Q6NVD9|BFSP2_MOUSE	Phakinin OS=Mus musculus OX=10090 GN=Bfsp2 PE=1 SV=1			1.017728686	99.00000095	GVYVGVAPSGGIGGLGAR			cleaved P-G@N-term	0.00087041	1585.858521	793.9365	1585.857666	793.9360962	2	19	1.1.1.1054.11	5.643533	5036.83	2593.26	5.66	0.04	2152.342
2	63.41	63.41	79.3299973	79.3299973	79.3299973	sp|Q6NVD9|BFSP2_MOUSE	Phakinin OS=Mus musculus OX=10090 GN=Bfsp2 PE=1 SV=1			0.995678604	99.00000095	ELQNLGAVVGR			cleaved M-E@N-term	-0.000370595	1154.640503	578.3275	1154.640747	578.3276367	2	13	1.1.1.1000.8	4.952433	706.2	637.86	4.94	0.04	587.3846
2	63.41	63.41	79.3299973	79.3299973	79.3299973	sp|Q6NVD9|BFSP2_MOUSE	Phakinin OS=Mus musculus OX=10090 GN=Bfsp2 PE=1 SV=1			0.777283549	99.00000095	GTGLDDVLETIR			cleaved M-G@N-term	0.00155945	1287.668701	644.8416	1287.666992	644.8408203	2	13	1.1.1.1133.4	6.650466	647.52	344.21	6.67	0.05	321.1678
2	63.41	63.41	79.3299973	79.3299973	79.3299973	sp|Q6NVD9|BFSP2_MOUSE	Phakinin OS=Mus musculus OX=10090 GN=Bfsp2 PE=1 SV=1			0.546681702	99.00000095	LGISSVFLQGLR			cleaved A-L@N-term	-0.00934712	1288.740845	645.3777	1288.750366	645.3824463	2	16	1.1.1.1228.2	7.869867	149.4682	149.4682			234.7371
2	63.41	63.41	79.3299973	79.3299973	79.3299973	sp|Q6NVD9|BFSP2_MOUSE	Phakinin OS=Mus musculus OX=10090 GN=Bfsp2 PE=1 SV=1			0.457174599	99.00000095	AAEEEVSSLYKVIDEANLTK	Carbamyl(K)@11		missed K-V@11	-0.00197969	2251.120117	751.3806	2251.12207	751.3812866	3	14	1.1.1.1202.3	7.540733	43.97332	43.97332			196.9624
2	63.41	63.41	79.3299973	79.3299973	79.3299973	sp|Q6NVD9|BFSP2_MOUSE	Phakinin OS=Mus musculus OX=10090 GN=Bfsp2 PE=1 SV=1			0.001304851	94.87000108	ASYHALLDR			cleaved V-A@N-term	0.00152804	1044.536621	523.2756	1044.535278	523.2749023	2	9	1.1.1.985.5	4.757283	1157.37	958.76	4.78	0.05	526.5303
2	63.41	63.41	79.3299973	79.3299973	79.3299973	sp|Q6NVD9|BFSP2_MOUSE	Phakinin OS=Mus musculus OX=10090 GN=Bfsp2 PE=1 SV=1			0.000434506	74.47999716	SLQAETESLR			cleaved Q-S@N-term	-0.00429632	1132.568115	567.2913	1132.572388	567.293457	2	9	1.1.1.917.8	3.914667	315.18	282.41	3.92	0.04	301.2312
2	63.41	63.41	79.3299973	79.3299973	79.3299973	sp|Q6NVD9|BFSP2_MOUSE	Phakinin OS=Mus musculus OX=10090 GN=Bfsp2 PE=1 SV=1			0.000434506	62.08000183	TSAVGSLVRAPGVYVGVAPSGGIGGLGAR	Pro->pyro-Glu(P)@11		missed R-A@9	0.025277101	2638.444336	880.4887	2638.419189	880.4802856	3	8	1.1.1.1106.8	6.307483	188.46	163.8	6.31	0.04	229.9241
2	63.41	63.41	79.3299973	79.3299973	79.3299973	sp|Q6NVD9|BFSP2_MOUSE	Phakinin OS=Mus musculus OX=10090 GN=Bfsp2 PE=1 SV=1			0	99.00000095	AAEEEVSSLYK				0.0013278	1224.588623	613.3016	1224.587402	613.3009644	2	17	1.1.1.938.8	4.18465	10901.34	6123.81	4.2	0.04	2835.584
2	63.41	63.41	79.3299973	79.3299973	79.3299973	sp|Q6NVD9|BFSP2_MOUSE	Phakinin OS=Mus musculus OX=10090 GN=Bfsp2 PE=1 SV=1			0	99.00000095	AAEEEVSSLYK	Methyl(E)@3	Methyl(E)@204		0.00204737	1238.605103	620.3098	1238.603027	620.3087769	2	17	1.1.1.971.8	4.58145	1286.04	1166.18	4.59	0.05	805.0438
2	63.41	63.41	79.3299973	79.3299973	79.3299973	sp|Q6NVD9|BFSP2_MOUSE	Phakinin OS=Mus musculus OX=10090 GN=Bfsp2 PE=1 SV=1			0	99.00000095	AAEEEVSSLYK	Methyl(E)@4	Methyl(E)@205		0.00204737	1238.605103	620.3098	1238.603027	620.3087769	2	17	1.1.1.971.8	4.58145	1286.04	1166.18	4.59	0.05	805.0438
2	63.41	63.41	79.3299973	79.3299973	79.3299973	sp|Q6NVD9|BFSP2_MOUSE	Phakinin OS=Mus musculus OX=10090 GN=Bfsp2 PE=1 SV=1			0	99.00000095	AAEEEVSSLYK	Methyl(E)@4	Methyl(E)@205		0.00204737	1238.605103	620.3098	1238.603027	620.3087769	2	13	1.1.1.970.8	4.568284	1286.04	800.73	4.59	0.05	566.7034
2	63.41	63.41	79.3299973	79.3299973	79.3299973	sp|Q6NVD9|BFSP2_MOUSE	Phakinin OS=Mus musculus OX=10090 GN=Bfsp2 PE=1 SV=1			0	99.00000095	AAEEEVSSLYK	Carbamidomethyl@N-term			0.00222812	1281.611084	641.8128	1281.608887	641.8117065	2	12	1.1.1.941.10	4.223983	555.28	455.36	4.21	0.04	442.8364
2	63.41	63.41	79.3299973	79.3299973	79.3299973	sp|Q6NVD9|BFSP2_MOUSE	Phakinin OS=Mus musculus OX=10090 GN=Bfsp2 PE=1 SV=1			0	99.00000095	AAEEEVSSLYKVIDEANLTK	Carbamyl(K)@11		missed K-V@11	-0.0175434	2251.104492	751.3754	2251.12207	751.3812866	3	14	1.1.1.1200.7	7.518233	12.37927	12.37927			222.2852
2	63.41	63.41	79.3299973	79.3299973	79.3299973	sp|Q6NVD9|BFSP2_MOUSE	Phakinin OS=Mus musculus OX=10090 GN=Bfsp2 PE=1 SV=1			0	99.00000095	AEAGALLQAK				0.0027065	970.5474854	486.281	970.5447388	486.2796631	2	14	1.1.1.922.7	3.9785	18709.19	5616.44	4.01	0.04	1387.704
2	63.41	63.41	79.3299973	79.3299973	79.3299973	sp|Q6NVD9|BFSP2_MOUSE	Phakinin OS=Mus musculus OX=10090 GN=Bfsp2 PE=1 SV=1			0	99.00000095	AEAGALLQAK	Carbamidomethyl@N-term			-0.0013496	1027.564819	514.7897	1027.566162	514.7904053	2	11	1.1.1.924.7	4.004167	1038.04	673.59	4.02	0.05	469.8683
2	63.41	63.41	79.3299973	79.3299973	79.3299973	sp|Q6NVD9|BFSP2_MOUSE	Phakinin OS=Mus musculus OX=10090 GN=Bfsp2 PE=1 SV=1			0	99.00000095	AEAGALLQAK	Carbamidomethyl@N-term			-0.0013496	1027.564819	514.7897	1027.566162	514.7904053	2	13	1.1.1.925.4	4.015	1038.04	918.66	4.02	0.05	632.8591
2	63.41	63.41	79.3299973	79.3299973	79.3299973	sp|Q6NVD9|BFSP2_MOUSE	Phakinin OS=Mus musculus OX=10090 GN=Bfsp2 PE=1 SV=1			0	99.00000095	ALGISSVFLQ			cleaved Q-G@C-term	0.00155058	1033.58252	517.7985	1033.580811	517.7976685	2	12	1.1.1.1248.4	8.11535	2662.5	1047.59	8.15	0.08	467.9695
2	63.41	63.41	79.3299973	79.3299973	79.3299973	sp|Q6NVD9|BFSP2_MOUSE	Phakinin OS=Mus musculus OX=10090 GN=Bfsp2 PE=1 SV=1			0	99.00000095	ALGISSVFLQ	Carbamidomethyl@N-term		cleaved Q-G@C-term	0.00143094	1090.603638	546.3091	1090.602295	546.3084106	2	11	1.1.1.1246.4	8.093184	271.89	226.38	8.11	0.08	223.1948
2	63.41	63.41	79.3299973	79.3299973	79.3299973	sp|Q6NVD9|BFSP2_MOUSE	Phakinin OS=Mus musculus OX=10090 GN=Bfsp2 PE=1 SV=1			0	99.00000095	ALGISSVFLQ	Carbamidomethyl@N-term		cleaved Q-G@C-term	0.00143094	1090.603638	546.3091	1090.602295	546.3084106	2	11	1.1.1.1248.7	8.119516	271.89	271.76	8.11	0.08	223.1139
2	63.41	63.41	79.3299973	79.3299973	79.3299973	sp|Q6NVD9|BFSP2_MOUSE	Phakinin OS=Mus musculus OX=10090 GN=Bfsp2 PE=1 SV=1			0	99.00000095	ALGISSVFLQGLR				0.00151712	1359.788818	680.9017	1359.787476	680.901001	2	22	1.1.1.1236.3	7.964533	8565.13	3825.05	8	0.08	1668.577
2	63.41	63.41	79.3299973	79.3299973	79.3299973	sp|Q6NVD9|BFSP2_MOUSE	Phakinin OS=Mus musculus OX=10090 GN=Bfsp2 PE=1 SV=1			0	99.00000095	ALGISSVFLQGLR	Carbamidomethyl@N-term			-0.00129017	1416.807617	709.4111	1416.808838	709.4117432	2	17	1.1.1.1237.3	7.9752	769.37	429.4	8.01	0.05	273.415
2	63.41	63.41	79.3299973	79.3299973	79.3299973	sp|Q6NVD9|BFSP2_MOUSE	Phakinin OS=Mus musculus OX=10090 GN=Bfsp2 PE=1 SV=1			0	99.00000095	ALGISSVFLQGLR	Carbamidomethyl@N-term			-0.00129017	1416.807617	709.4111	1416.808838	709.4117432	2	14	1.1.1.1238.4	7.989867	769.37	686.47	8.01	0.05	373.8629
2	63.41	63.41	79.3299973	79.3299973	79.3299973	sp|Q6NVD9|BFSP2_MOUSE	Phakinin OS=Mus musculus OX=10090 GN=Bfsp2 PE=1 SV=1			0	99.00000095	ALGISSVFLQGLR				0.00151712	1359.788818	680.9017	1359.787476	680.901001	2	16	1.1.1.1249.3	8.13435	8565.13	310.07	8	0.08	209.7848
2	63.41	63.41	79.3299973	79.3299973	79.3299973	sp|Q6NVD9|BFSP2_MOUSE	Phakinin OS=Mus musculus OX=10090 GN=Bfsp2 PE=1 SV=1			0	99.00000095	ALGISSVFLQGLR	Deamidated(Q)@10			0.00149328	1360.772827	681.3937	1360.771484	681.3930054	2	14	1.1.1.1252.3	8.16985	143.25	128.91	8.15	0.12	290.3499
2	63.41	63.41	79.3299973	79.3299973	79.3299973	sp|Q6NVD9|BFSP2_MOUSE	Phakinin OS=Mus musculus OX=10090 GN=Bfsp2 PE=1 SV=1			0	66.68000221	ALGISSVFLQGLR	Methyl(L)@2; Didehydro(S)@5	Methyl(L)@79; Didehydro(S)@82		-0.00479461	1371.782715	686.8986	1371.787476	686.901001	2	10	1.1.1.1278.2	8.4685	105.29	103.05	8.47	0.05	114.536
2	63.41	63.41	79.3299973	79.3299973	79.3299973	sp|Q6NVD9|BFSP2_MOUSE	Phakinin OS=Mus musculus OX=10090 GN=Bfsp2 PE=1 SV=1			0	66.68000221	ALGISSVFLQGLR	Methyl(I)@4; Didehydro(S)@5	Methyl(I)@81; Didehydro(S)@82		-0.00479461	1371.782715	686.8986	1371.787476	686.901001	2	10	1.1.1.1278.2	8.4685	105.29	103.05	8.47	0.05	114.536
2	63.41	63.41	79.3299973	79.3299973	79.3299973	sp|Q6NVD9|BFSP2_MOUSE	Phakinin OS=Mus musculus OX=10090 GN=Bfsp2 PE=1 SV=1			0	99.00000095	APGVYVGVAPSGGIGGLGAR	Carbamidomethyl@N-term			0.00111136	1810.970093	906.4923	1810.968994	906.4917603	2	15	1.1.1.1070.10	5.847183	519.79	518.41	5.85	0.08	430.3447
2	63.41	63.41	79.3299973	79.3299973	79.3299973	sp|Q6NVD9|BFSP2_MOUSE	Phakinin OS=Mus musculus OX=10090 GN=Bfsp2 PE=1 SV=1			0	99.00000095	APGVYVGVAPSGGIGGLGAR	Carbamidomethyl@N-term			0.00111136	1810.970093	906.4923	1810.968994	906.4917603	2	14	1.1.1.1071.11	5.86135	519.79	464.58	5.85	0.08	386.2742
2	63.41	63.41	79.3299973	79.3299973	79.3299973	sp|Q6NVD9|BFSP2_MOUSE	Phakinin OS=Mus musculus OX=10090 GN=Bfsp2 PE=1 SV=1			0	99.00000095	APGVYVGVAPSGGIGGLGAR				0.00121296	1753.94873	877.9816	1753.94751	877.9810181	2	14	1.1.1.1068.11	5.822533	4454.25	1709.71	5.85	0.05	879.2941
2	63.41	63.41	79.3299973	79.3299973	79.3299973	sp|Q6NVD9|BFSP2_MOUSE	Phakinin OS=Mus musculus OX=10090 GN=Bfsp2 PE=1 SV=1			0	69.94000077	APGVYVGVAPSGGIGGLGAR				-0.005642	1753.941528	585.6545	1753.94751	585.6564331	3	10	1.1.1.1075.5	5.90785	943.06	892.24	5.89	0.09	3158.168
2	63.41	63.41	79.3299973	79.3299973	79.3299973	sp|Q6NVD9|BFSP2_MOUSE	Phakinin OS=Mus musculus OX=10090 GN=Bfsp2 PE=1 SV=1			0	99.00000095	ASWASSYQQVGEAVLENAR	Deamidated(N)@17			0.00641935	2065.977295	689.6663	2065.970459	689.6641235	3	16	1.1.1.1095.5	6.163833	737.82	658.82	6.17	0.05	644.3015
2	63.41	63.41	79.3299973	79.3299973	79.3299973	sp|Q6NVD9|BFSP2_MOUSE	Phakinin OS=Mus musculus OX=10090 GN=Bfsp2 PE=1 SV=1			0	99.00000095	ASWASSYQQVGEAVLENAR				-0.00106391	2064.985596	689.3358	2064.986572	689.3361206	3	21	1.1.1.1138.7	6.7163	4066.34	3269.58	6.73	0.06	2506.7
2	63.41	63.41	79.3299973	79.3299973	79.3299973	sp|Q6NVD9|BFSP2_MOUSE	Phakinin OS=Mus musculus OX=10090 GN=Bfsp2 PE=1 SV=1			0	99.00000095	ASWASSYQQVGEAVLENAR	Deamidated(N)@17			0.00943484	2065.979248	1033.997	2065.970459	1033.992554	2	10	1.1.1.1094.11	6.156333	421.71	353.04	6.17	0.06	248.8163
2	63.41	63.41	79.3299973	79.3299973	79.3299973	sp|Q6NVD9|BFSP2_MOUSE	Phakinin OS=Mus musculus OX=10090 GN=Bfsp2 PE=1 SV=1			0	98.21000099	ASWASSYQQVGEAVLENAR	Carbamidomethyl(Y)@7			-0.0193152	2121.988525	708.3368	2122.008057	708.3432617	3	11	1.1.1.1141.6	6.75295	60.50396	60.50396			346.4673
2	63.41	63.41	79.3299973	79.3299973	79.3299973	sp|Q6NVD9|BFSP2_MOUSE	Phakinin OS=Mus musculus OX=10090 GN=Bfsp2 PE=1 SV=1			0	98.21000099	ASWASSYQQVGEAVLENAR	Carbamidomethyl(S)@6			-0.0193152	2121.988525	708.3368	2122.008057	708.3432617	3	11	1.1.1.1141.6	6.75295	60.50396	60.50396			346.4673
2	63.41	63.41	79.3299973	79.3299973	79.3299973	sp|Q6NVD9|BFSP2_MOUSE	Phakinin OS=Mus musculus OX=10090 GN=Bfsp2 PE=1 SV=1			0	98.21000099	ASWASSYQQVGEAVLENAR	Carbamidomethyl(S)@5			-0.0193152	2121.988525	708.3368	2122.008057	708.3432617	3	11	1.1.1.1141.6	6.75295	60.50396	60.50396			346.4673
2	63.41	63.41	79.3299973	79.3299973	79.3299973	sp|Q6NVD9|BFSP2_MOUSE	Phakinin OS=Mus musculus OX=10090 GN=Bfsp2 PE=1 SV=1			0	41.87999964	ASWASSYQQVGEAVLENAR	Dehydrated(S)@5; Oxidation(Y)@7; Deamidated(Q)@8; Deamidated(N)@17	Dehydrated(S)@160; Oxidation(Y)@162		0.0442633	2064.983398	1033.499	2064.938965	1033.476685	2	9	1.1.1.1150.6	6.87295	2142.58	11.95	6.73	0.05	107.3121
2	63.41	63.41	79.3299973	79.3299973	79.3299973	sp|Q6NVD9|BFSP2_MOUSE	Phakinin OS=Mus musculus OX=10090 GN=Bfsp2 PE=1 SV=1			0	41.87999964	ASWASSYQQVGEAVLENAR	Dehydrated(S)@6; Oxidation(Y)@7; Deamidated(Q)@8; Deamidated(N)@17	Dehydrated(S)@161; Oxidation(Y)@162		0.0442633	2064.983398	1033.499	2064.938965	1033.476685	2	9	1.1.1.1150.6	6.87295	2142.58	11.95	6.73	0.05	107.3121
2	63.41	63.41	79.3299973	79.3299973	79.3299973	sp|Q6NVD9|BFSP2_MOUSE	Phakinin OS=Mus musculus OX=10090 GN=Bfsp2 PE=1 SV=1			0	57.27000237	ASYHALLDR			cleaved V-A@N-term	0.00152804	1044.536621	523.2756	1044.535278	523.2749023	2	7	1.1.1.986.6	4.770767	1157.37	1147.66	4.78	0.05	652.3844
2	63.41	63.41	79.3299973	79.3299973	79.3299973	sp|Q6NVD9|BFSP2_MOUSE	Phakinin OS=Mus musculus OX=10090 GN=Bfsp2 PE=1 SV=1			0	99.00000095	DVASYHALLDR				0.000894273	1258.63147	420.5511	1258.630615	420.5508118	3	11	1.1.1.985.2	4.754783	5062.41	3688.63	4.78	0.05	2646.061
2	63.41	63.41	79.3299973	79.3299973	79.3299973	sp|Q6NVD9|BFSP2_MOUSE	Phakinin OS=Mus musculus OX=10090 GN=Bfsp2 PE=1 SV=1			0	99.00000095	DVASYHALLDREENN			missed R-E@11	-0.000243441	1744.801392	582.6077	1744.801636	582.6078491	3	13	1.1.1.977.7	4.656783	2044.84	1750.46	4.67	0.05	1609.006
2	63.41	63.41	79.3299973	79.3299973	79.3299973	sp|Q6NVD9|BFSP2_MOUSE	Phakinin OS=Mus musculus OX=10090 GN=Bfsp2 PE=1 SV=1			0	99.00000095	EELGFLSR	Glu->pyro-Glu@N-term			-0.00272193	931.4736938	466.7441	931.4763184	466.7454529	2	12	1.1.1.1148.2	6.839783	944.3	535.2	6.86	0.04	317.92
2	63.41	63.41	79.3299973	79.3299973	79.3299973	sp|Q6NVD9|BFSP2_MOUSE	Phakinin OS=Mus musculus OX=10090 GN=Bfsp2 PE=1 SV=1			0	96.35000229	EELGFLSR				-0.00133567	949.4856567	475.7501	949.4868774	475.7507324	2	10	1.1.1.1042.3	5.484217	3997.4	2368.2	5.51	0.04	1572.98
2	63.41	63.41	79.3299973	79.3299973	79.3299973	sp|Q6NVD9|BFSP2_MOUSE	Phakinin OS=Mus musculus OX=10090 GN=Bfsp2 PE=1 SV=1			0	89.63999748	EELGFLSR				-0.00133567	949.4856567	475.7501	949.4868774	475.7507324	2	7	1.1.1.1041.3	5.471717	3997.4	1131.3	5.51	0.04	490.8925
2	63.41	63.41	79.3299973	79.3299973	79.3299973	sp|Q6NVD9|BFSP2_MOUSE	Phakinin OS=Mus musculus OX=10090 GN=Bfsp2 PE=1 SV=1			0	82.23000169	EELGFLSR	Methyl(E)@1	Methyl(E)@233		-0.00522424	963.4974976	482.756	963.5025635	482.7585449	2	8	1.1.1.1082.2	5.994517	279.9	275.11	5.99	0.04	272.9117
2	63.41	63.41	79.3299973	79.3299973	79.3299973	sp|Q6NVD9|BFSP2_MOUSE	Phakinin OS=Mus musculus OX=10090 GN=Bfsp2 PE=1 SV=1			0	82.23000169	EELGFLSR	Methyl(E)@2	Methyl(E)@234		-0.00522424	963.4974976	482.756	963.5025635	482.7585449	2	8	1.1.1.1082.2	5.994517	279.9	275.11	5.99	0.04	272.9117
2	63.41	63.41	79.3299973	79.3299973	79.3299973	sp|Q6NVD9|BFSP2_MOUSE	Phakinin OS=Mus musculus OX=10090 GN=Bfsp2 PE=1 SV=1			0	72.00999856	EELGFLSR	Methyl(E)@1	Methyl(E)@233		-0.00522424	963.4974976	482.756	963.5025635	482.7585449	2	7	1.1.1.1081.2	5.98185	279.9	208.69	5.99	0.04	273.9994
2	63.41	63.41	79.3299973	79.3299973	79.3299973	sp|Q6NVD9|BFSP2_MOUSE	Phakinin OS=Mus musculus OX=10090 GN=Bfsp2 PE=1 SV=1			0	72.00999856	EELGFLSR	Methyl(E)@2	Methyl(E)@234		-0.00522424	963.4974976	482.756	963.5025635	482.7585449	2	7	1.1.1.1081.2	5.98185	279.9	208.69	5.99	0.04	273.9994
2	63.41	63.41	79.3299973	79.3299973	79.3299973	sp|Q6NVD9|BFSP2_MOUSE	Phakinin OS=Mus musculus OX=10090 GN=Bfsp2 PE=1 SV=1			0	99.00000095	ELQNLGAVVGR			cleaved M-E@N-term	-0.000370595	1154.640503	578.3275	1154.640747	578.3276367	2	13	1.1.1.999.7	4.938766	706.2	646.46	4.94	0.04	573.8986
2	63.41	63.41	79.3299973	79.3299973	79.3299973	sp|Q6NVD9|BFSP2_MOUSE	Phakinin OS=Mus musculus OX=10090 GN=Bfsp2 PE=1 SV=1			0	69.94000077	ELQNLGAVVGR	Glu->pyro-Glu@N-term		cleaved M-E@N-term	-0.00685249	1136.623413	569.319	1136.630249	569.3223877	2	6	1.1.1.1133.2	6.6488	128.6	122.95	6.65	0.03	172.2175
2	63.41	63.41	79.3299973	79.3299973	79.3299973	sp|Q6NVD9|BFSP2_MOUSE	Phakinin OS=Mus musculus OX=10090 GN=Bfsp2 PE=1 SV=1			0	99.00000095	GISSVFLQGLR	Carbamyl@N-term		cleaved L-G@N-term	0.00134687	1218.673462	610.344	1218.672119	610.3433228	2	15	1.1.1.1327.2	8.874133	919.71	239.74	8.93	0.09	153.4599
2	63.41	63.41	79.3299973	79.3299973	79.3299973	sp|Q6NVD9|BFSP2_MOUSE	Phakinin OS=Mus musculus OX=10090 GN=Bfsp2 PE=1 SV=1			0	99.00000095	GISSVFLQGLR	Carbamyl@N-term		cleaved L-G@N-term	0.00134687	1218.673462	610.344	1218.672119	610.3433228	2	17	1.1.1.1328.2	8.8873	919.71	458.84	8.93	0.09	265.7847
2	63.41	63.41	79.3299973	79.3299973	79.3299973	sp|Q6NVD9|BFSP2_MOUSE	Phakinin OS=Mus musculus OX=10090 GN=Bfsp2 PE=1 SV=1			0	99.00000095	GISSVFLQGLR			cleaved L-G@N-term	0.000660041	1175.667114	588.8408	1175.66626	588.8403931	2	12	1.1.1.1147.4	6.828117	1088.66	663.94	6.85	0.06	498.4991
2	63.41	63.41	79.3299973	79.3299973	79.3299973	sp|Q6NVD9|BFSP2_MOUSE	Phakinin OS=Mus musculus OX=10090 GN=Bfsp2 PE=1 SV=1			0	99.00000095	GTGLDDVLETIR			cleaved M-G@N-term	0.00155945	1287.668701	644.8416	1287.666992	644.8408203	2	12	1.1.1.1134.4	6.6633	647.52	554.23	6.67	0.05	391.416
2	63.41	63.41	79.3299973	79.3299973	79.3299973	sp|Q6NVD9|BFSP2_MOUSE	Phakinin OS=Mus musculus OX=10090 GN=Bfsp2 PE=1 SV=1			0	99.00000095	GTHSPSSLDSPPASR				-0.00808133	1494.69812	499.24	1494.706299	499.2427063	3	12	1.1.1.825.4	2.7341	1993.1	1859.31	2.74	0.04	1543.388
2	63.41	63.41	79.3299973	79.3299973	79.3299973	sp|Q6NVD9|BFSP2_MOUSE	Phakinin OS=Mus musculus OX=10090 GN=Bfsp2 PE=1 SV=1			0	46.75000012	GTHSPSSLDSPPASR	Phospho(S)@10	Phospho(S)@39		-0.00283118	1574.6698	525.8972	1574.672607	525.8981323	3	8	1.1.1.842.9	2.955583	372.87	315.64	2.95	0.04	327.4022
2	63.41	63.41	79.3299973	79.3299973	79.3299973	sp|Q6NVD9|BFSP2_MOUSE	Phakinin OS=Mus musculus OX=10090 GN=Bfsp2 PE=1 SV=1			0	99.00000095	GVYVGVAPSGGIGGLGAR			cleaved P-G@N-term	0.00087041	1585.858521	793.9365	1585.857666	793.9360962	2	23	1.1.1.1056.8	5.6672	5036.83	4985.76	5.66	0.04	2613.463
2	63.41	63.41	79.3299973	79.3299973	79.3299973	sp|Q6NVD9|BFSP2_MOUSE	Phakinin OS=Mus musculus OX=10090 GN=Bfsp2 PE=1 SV=1			0	99.00000095	KAAEEEVSSLYK	Carbamyl@N-term		missed K-A@1	-0.00214279	1395.686035	698.8503	1395.688232	698.8513794	2	11	1.1.1.958.11	4.429966	748.19	696.12	4.43	0.03	446.0842
2	63.41	63.41	79.3299973	79.3299973	79.3299973	sp|Q6NVD9|BFSP2_MOUSE	Phakinin OS=Mus musculus OX=10090 GN=Bfsp2 PE=1 SV=1			0	99.00000095	KAAEEEVSSLYK	Carbamyl@N-term		missed K-A@1	-0.00214279	1395.686035	698.8503	1395.688232	698.8513794	2	12	1.1.1.959.11	4.4428	748.19	635.9	4.43	0.03	430.2947
2	63.41	63.41	79.3299973	79.3299973	79.3299973	sp|Q6NVD9|BFSP2_MOUSE	Phakinin OS=Mus musculus OX=10090 GN=Bfsp2 PE=1 SV=1			0	19.2900002	KAAEEEVSSLYK	Carbamyl(K)@1		missed K-A@1	-0.00214279	1395.686035	698.8503	1395.688232	698.8513794	2	11	1.1.1.958.11	4.429966	748.19	696.12	4.43	0.03	446.0842
2	63.41	63.41	79.3299973	79.3299973	79.3299973	sp|Q6NVD9|BFSP2_MOUSE	Phakinin OS=Mus musculus OX=10090 GN=Bfsp2 PE=1 SV=1			0	19.2900002	KAAEEEVSSLYK	Carbamyl(K)@1		missed K-A@1	-0.00214279	1395.686035	698.8503	1395.688232	698.8513794	2	12	1.1.1.959.11	4.4428	748.19	635.9	4.43	0.03	430.2947
2	63.41	63.41	79.3299973	79.3299973	79.3299973	sp|Q6NVD9|BFSP2_MOUSE	Phakinin OS=Mus musculus OX=10090 GN=Bfsp2 PE=1 SV=1			0	99.00000095	LAAALSVELHDTSR				-0.00286337	1481.781006	494.9343	1481.783813	494.9352112	3	12	1.1.1.984.2	4.74195	2478.56	1930.67	4.75	0.04	1873.878
2	63.41	63.41	79.3299973	79.3299973	79.3299973	sp|Q6NVD9|BFSP2_MOUSE	Phakinin OS=Mus musculus OX=10090 GN=Bfsp2 PE=1 SV=1			0	99.00000095	LEAELAEIR	Carbamidomethyl@N-term			-0.00307422	1099.584229	550.7994	1099.58728	550.8009644	2	14	1.1.1.1011.6	5.089583	1239.28	1078	5.11	0.05	984.4238
2	63.41	63.41	79.3299973	79.3299973	79.3299973	sp|Q6NVD9|BFSP2_MOUSE	Phakinin OS=Mus musculus OX=10090 GN=Bfsp2 PE=1 SV=1			0	98.90999794	LEAELAEIR	Methyl(E)@4	Methyl(E)@374		-0.000625122	1056.580933	529.2977	1056.581543	529.2980347	2	12	1.1.1.1044.5	5.511217	1615.95	453.96	5.42	0.1	443.8357
2	63.41	63.41	79.3299973	79.3299973	79.3299973	sp|Q6NVD9|BFSP2_MOUSE	Phakinin OS=Mus musculus OX=10090 GN=Bfsp2 PE=1 SV=1			0	98.83000255	LEAELAEIR				-0.00185179	1042.564087	522.2893	1042.565918	522.2902222	2	10	1.1.1.1011.5	5.08875	25927.28	597.09	5	0.05	353.6625
2	63.41	63.41	79.3299973	79.3299973	79.3299973	sp|Q6NVD9|BFSP2_MOUSE	Phakinin OS=Mus musculus OX=10090 GN=Bfsp2 PE=1 SV=1			0	81.77000284	LEAELAEIR	Methyl(E)@2	Methyl(E)@372		-0.000625122	1056.580933	529.2977	1056.581543	529.2980347	2	8	1.1.1.1034.2	5.3814	1615.95	461.66	5.42	0.1	342.2037
2	63.41	63.41	79.3299973	79.3299973	79.3299973	sp|Q6NVD9|BFSP2_MOUSE	Phakinin OS=Mus musculus OX=10090 GN=Bfsp2 PE=1 SV=1			0	99.00000095	LGISSVFLQGLR			cleaved A-L@N-term	-0.00226716	1288.748047	645.3813	1288.750366	645.3824463	2	14	1.1.1.1231.2	7.899533	123.4794	123.4794			221.477
2	63.41	63.41	79.3299973	79.3299973	79.3299973	sp|Q6NVD9|BFSP2_MOUSE	Phakinin OS=Mus musculus OX=10090 GN=Bfsp2 PE=1 SV=1			0	99.00000095	LLLQMETIQAGADDFK	Oxidation(M)@5			-0.00300526	1807.899658	904.9571	1807.902588	904.9585571	2	20	1.1.1.1076.10	5.925683	2909.18	2313.38	5.94	0.05	1237.734
2	63.41	63.41	79.3299973	79.3299973	79.3299973	sp|Q6NVD9|BFSP2_MOUSE	Phakinin OS=Mus musculus OX=10090 GN=Bfsp2 PE=1 SV=1			0	99.00000095	LLLQMETIQAGADDFK	Oxidation(M)@5			-0.00300526	1807.899658	904.9571	1807.902588	904.9585571	2	20	1.1.1.1077.11	5.938684	2909.18	2827.71	5.94	0.05	1455.258
2	63.41	63.41	79.3299973	79.3299973	79.3299973	sp|Q6NVD9|BFSP2_MOUSE	Phakinin OS=Mus musculus OX=10090 GN=Bfsp2 PE=1 SV=1			0	99.00000095	LLLQMETIQAGADDFK				-0.00225363	1791.905396	598.3091	1791.907715	598.3098145	3	12	1.1.1.1154.3	6.918117	479.99	468.24	6.93	0.05	406.2109
2	63.41	63.41	79.3299973	79.3299973	79.3299973	sp|Q6NVD9|BFSP2_MOUSE	Phakinin OS=Mus musculus OX=10090 GN=Bfsp2 PE=1 SV=1			0	99.00000095	LLLQMETIQAGADDFK	Oxidation(M)@5			-0.00300526	1807.899658	904.9571	1807.902588	904.9585571	2	13	1.1.1.1075.11	5.91285	2909.18	1365.13	5.94	0.05	629.5613
2	63.41	63.41	79.3299973	79.3299973	79.3299973	sp|Q6NVD9|BFSP2_MOUSE	Phakinin OS=Mus musculus OX=10090 GN=Bfsp2 PE=1 SV=1			0	99.00000095	LLLQMETIQAGADDFK	Oxidation(M)@5			-0.00334991	1807.899292	603.6404	1807.902588	603.6414795	3	13	1.1.1.1079.7	5.960683	2205.49	1624.49	5.94	0.05	686.3233
2	63.41	63.41	79.3299973	79.3299973	79.3299973	sp|Q6NVD9|BFSP2_MOUSE	Phakinin OS=Mus musculus OX=10090 GN=Bfsp2 PE=1 SV=1			0	99.00000095	LLLQMETIQAGADDFK				-0.00225363	1791.905396	598.3091	1791.907715	598.3098145	3	11	1.1.1.1153.7	6.908617	479.99	409.54	6.93	0.05	377.8799
2	63.41	63.41	79.3299973	79.3299973	79.3299973	sp|Q6NVD9|BFSP2_MOUSE	Phakinin OS=Mus musculus OX=10090 GN=Bfsp2 PE=1 SV=1			0	91.57000184	LLLQMETIQAGADDFK	Oxidation(M)@5			0.0089574	1807.911621	904.9631	1807.902588	904.9585571	2	8	1.1.1.1063.8	5.757867	47.03313	47.03313			189.9861
2	63.41	63.41	79.3299973	79.3299973	79.3299973	sp|Q6NVD9|BFSP2_MOUSE	Phakinin OS=Mus musculus OX=10090 GN=Bfsp2 PE=1 SV=1			0	99.00000095	LLLQMETIQAGADDFKER	Oxidation(M)@5		missed K-E@16	0.00228238	2093.048584	698.6901	2093.046387	698.6893921	3	14	1.1.1.1028.9	5.311067	6007.41	3251.7	5.34	0.05	1710.637
2	63.41	63.41	79.3299973	79.3299973	79.3299973	sp|Q6NVD9|BFSP2_MOUSE	Phakinin OS=Mus musculus OX=10090 GN=Bfsp2 PE=1 SV=1			0	99.00000095	LLLQMETIQAGADDFKER			missed K-E@16	0.00449582	2077.056152	693.3593	2077.05127	693.3577271	3	14	1.1.1.1100.6	6.229167	1672.66	1275.31	6.21	0.05	1572.68
2	63.41	63.41	79.3299973	79.3299973	79.3299973	sp|Q6NVD9|BFSP2_MOUSE	Phakinin OS=Mus musculus OX=10090 GN=Bfsp2 PE=1 SV=1			0	91.36999846	LLLQMETIQAGADDFKER	Carbamidomethyl@N-term; Oxidation(M)@5		missed K-E@16	0.020645799	2150.088623	717.7034	2150.067871	717.6965332	3	9	1.1.1.1031.5	5.346066	106.1781	106.1781			351.5974
2	63.41	63.41	79.3299973	79.3299973	79.3299973	sp|Q6NVD9|BFSP2_MOUSE	Phakinin OS=Mus musculus OX=10090 GN=Bfsp2 PE=1 SV=1			0	99.00000095	NRAEAGALLQAK			missed R-A@2	-0.00352272	1240.685303	621.3499	1240.688843	621.3516846	2	11	1.1.1.880.10	3.4442	1117.09	988.62	3.45	0.04	1125.729
2	63.41	63.41	79.3299973	79.3299973	79.3299973	sp|Q6NVD9|BFSP2_MOUSE	Phakinin OS=Mus musculus OX=10090 GN=Bfsp2 PE=1 SV=1			0	75.41999817	NRAEAGALLQAK	Deamidated(Q)@10		missed R-A@2	0.00856872	1241.681396	414.9011	1241.672852	414.8982239	3	8	1.1.1.883.2	3.4757	236.95	180.82	3.45	0.05	561.3021
2	63.41	63.41	79.3299973	79.3299973	79.3299973	sp|Q6NVD9|BFSP2_MOUSE	Phakinin OS=Mus musculus OX=10090 GN=Bfsp2 PE=1 SV=1			0	99.00000095	QLAGSELEQADVPMGTGLDDVLETIR	Gln->pyro-Glu@N-term; Oxidation(M)@14			0.000709326	2755.322754	919.4482	2755.322266	919.447998	3	20	1.1.1.1285.3	8.52915	809.99	672.83	8.55	0.09	455.1206
2	63.41	63.41	79.3299973	79.3299973	79.3299973	sp|Q6NVD9|BFSP2_MOUSE	Phakinin OS=Mus musculus OX=10090 GN=Bfsp2 PE=1 SV=1			0	99.00000095	QLAGSELEQADVPMGTGLDDVLETIR	Gln->pyro-Glu@N-term; Oxidation(M)@14			0.000709326	2755.322754	919.4482	2755.322266	919.447998	3	19	1.1.1.1287.3	8.551817	809.99	797.97	8.55	0.09	605.8386
2	63.41	63.41	79.3299973	79.3299973	79.3299973	sp|Q6NVD9|BFSP2_MOUSE	Phakinin OS=Mus musculus OX=10090 GN=Bfsp2 PE=1 SV=1			0	99.00000095	QLAGSELEQADVPMGTGLDDVLETIR	Gln->pyro-Glu@N-term; Deamidated(Q)@9; Oxidation(D)@11; Oxidation(M)@14	Oxidation(D)@262		0.050988201	2772.352051	925.1246	2772.301025	925.107666	3	18	1.1.1.1287.4	8.55515	308.11	269.53	8.54	0.09	240.6058
2	63.41	63.41	79.3299973	79.3299973	79.3299973	sp|Q6NVD9|BFSP2_MOUSE	Phakinin OS=Mus musculus OX=10090 GN=Bfsp2 PE=1 SV=1			0	99.00000095	QLAGSELEQADVPMGTGLDDVLETIR	Gln->pyro-Glu@N-term; Deamidated(Q)@9; Oxidation(D)@11; Oxidation(M)@14	Oxidation(D)@262		0.050988201	2772.352051	925.1246	2772.301025	925.107666	3	19	1.1.1.1289.2	8.570983	308.11	212.26	8.54	0.09	215.8681
2	63.41	63.41	79.3299973	79.3299973	79.3299973	sp|Q6NVD9|BFSP2_MOUSE	Phakinin OS=Mus musculus OX=10090 GN=Bfsp2 PE=1 SV=1			0	99.00000095	QLAGSELEQADVPMGTGLDDVLETIR	Gln->pyro-Glu@N-term; Oxidation(M)@14			0.00290655	2755.325195	919.449	2755.322266	919.447998	3	13	1.1.1.1221.5	7.78505	11.77195	11.77195			212.5709
2	63.41	63.41	79.3299973	79.3299973	79.3299973	sp|Q6NVD9|BFSP2_MOUSE	Phakinin OS=Mus musculus OX=10090 GN=Bfsp2 PE=1 SV=1			0	23.19000065	QLAGSELEQADVPMGTGLDDVLETIR	Gln->pyro-Glu@N-term; Deamidated(Q)@9; Oxidation(P)@13; Oxidation(M)@14	Oxidation(P)@264		0.050988201	2772.352051	925.1246	2772.301025	925.107666	3	18	1.1.1.1287.4	8.55515	308.11	269.53	8.54	0.09	240.6058
2	63.41	63.41	79.3299973	79.3299973	79.3299973	sp|Q6NVD9|BFSP2_MOUSE	Phakinin OS=Mus musculus OX=10090 GN=Bfsp2 PE=1 SV=1			0	99.00000095	QQTEVVHVSQTQEEK	Gln->pyro-Glu@N-term			0.0017842	1751.834473	876.9245	1751.832642	876.923584	2	23	1.1.1.889.10	3.557867	10414.98	6106.21	3.58	0.04	2411.019
2	63.41	63.41	79.3299973	79.3299973	79.3299973	sp|Q6NVD9|BFSP2_MOUSE	Phakinin OS=Mus musculus OX=10090 GN=Bfsp2 PE=1 SV=1			0	99.00000095	QQTEVVHVSQTQEEK	Gln->pyro-Glu@N-term; Deamidated(Q)@10			0.00334543	1752.819824	877.4172	1752.81665	877.4155884	2	14	1.1.1.903.7	3.73685	300.31	294.09	3.74	0.05	188.6869
2	63.41	63.41	79.3299973	79.3299973	79.3299973	sp|Q6NVD9|BFSP2_MOUSE	Phakinin OS=Mus musculus OX=10090 GN=Bfsp2 PE=1 SV=1			0	99.00000095	QQTEVVHVSQTQEEK	Gln->pyro-Glu@N-term; Carbamidomethyl(H)@7			0.0246318	1808.878906	905.4467	1808.854126	905.4343262	2	12	1.1.1.889.11	3.5587	117.2786	117.2786			278.1466
2	63.41	63.41	79.3299973	79.3299973	79.3299973	sp|Q6NVD9|BFSP2_MOUSE	Phakinin OS=Mus musculus OX=10090 GN=Bfsp2 PE=1 SV=1			0	96.5200007	QQTEVVHVSQTQEEK	Gln->pyro-Glu@N-term; Methyl(Q)@12	Methyl(Q)@310		0.00344339	1765.851685	883.9331	1765.848267	883.9313965	2	10	1.1.1.918.11	3.9305	522.01	514.72	3.93	0.08	286.491
2	63.41	63.41	79.3299973	79.3299973	79.3299973	sp|Q6NVD9|BFSP2_MOUSE	Phakinin OS=Mus musculus OX=10090 GN=Bfsp2 PE=1 SV=1			0	69.94000077	QQTEVVHVSQTQEEK	Gln->pyro-Glu@N-term; Methyl(T)@11	Methyl(T)@309		0.00344339	1765.851685	883.9331	1765.848267	883.9313965	2	10	1.1.1.918.11	3.9305	522.01	514.72	3.93	0.08	286.491
2	63.41	63.41	79.3299973	79.3299973	79.3299973	sp|Q6NVD9|BFSP2_MOUSE	Phakinin OS=Mus musculus OX=10090 GN=Bfsp2 PE=1 SV=1			0	66.68000221	QQTEVVHVSQTQEEK	Gln->pyro-Glu@N-term			0.00175865	1751.834351	584.9521	1751.832642	584.9514771	3	7	1.1.1.893.9	3.6077	1069.05	525.98	3.58	0.04	442.9363
2	63.41	63.41	79.3299973	79.3299973	79.3299973	sp|Q6NVD9|BFSP2_MOUSE	Phakinin OS=Mus musculus OX=10090 GN=Bfsp2 PE=1 SV=1			0	34.94000137	QQTEVVHVSQTQEEK	Gln->pyro-Glu@N-term; Deamidated(Q)@12			0.00334543	1752.819824	877.4172	1752.81665	877.4155884	2	6	1.1.1.904.11	3.750017	300.31	265.28	3.74	0.05	184.7591
2	63.41	63.41	79.3299973	79.3299973	79.3299973	sp|Q6NVD9|BFSP2_MOUSE	Phakinin OS=Mus musculus OX=10090 GN=Bfsp2 PE=1 SV=1			0	34.94000137	QQTEVVHVSQTQEEK	Gln->pyro-Glu@N-term; Deamidated(Q)@10			0.00334543	1752.819824	877.4172	1752.81665	877.4155884	2	6	1.1.1.904.11	3.750017	300.31	265.28	3.74	0.05	184.7591
2	63.41	63.41	79.3299973	79.3299973	79.3299973	sp|Q6NVD9|BFSP2_MOUSE	Phakinin OS=Mus musculus OX=10090 GN=Bfsp2 PE=1 SV=1			0	81.06999993	QQVGEAVLENAR	Gln->pyro-Glu@N-term		cleaved Y-Q@N-term	0.016486	1295.663452	648.839	1295.646973	648.8307495	2	8	1.1.1.1027.7	5.296566	310.89	273.58	5.3	0.05	288.6896
2	63.41	63.41	79.3299973	79.3299973	79.3299973	sp|Q6NVD9|BFSP2_MOUSE	Phakinin OS=Mus musculus OX=10090 GN=Bfsp2 PE=1 SV=1			0	99.00000095	QVQSLQAETESLR	Gln->pyro-Glu@N-term			-0.0014465	1470.730103	736.3723	1470.731445	736.3729858	2	19	1.1.1.1058.7	5.690866	14618.16	13456.44	5.68	0.05	6270.834
2	63.41	63.41	79.3299973	79.3299973	79.3299973	sp|Q6NVD9|BFSP2_MOUSE	Phakinin OS=Mus musculus OX=10090 GN=Bfsp2 PE=1 SV=1			0	99.00000095	QVQSLQAETESLR	Gln->pyro-Glu@N-term; Methyl(E)@8	Methyl(E)@335		0.00364782	1484.750732	743.3826	1484.74707	743.3807983	2	15	1.1.1.1126.9	6.565134	523.44	482.3	6.57	0.08	394.6686
2	63.41	63.41	79.3299973	79.3299973	79.3299973	sp|Q6NVD9|BFSP2_MOUSE	Phakinin OS=Mus musculus OX=10090 GN=Bfsp2 PE=1 SV=1			0	99.00000095	QVQSLQAETESLR				0.000385108	1487.758423	744.8865	1487.757935	744.8862915	2	11	1.1.1.1058.9	5.692533	3051.48	2745.33	5.68	0.04	1996.146
2	63.41	63.41	79.3299973	79.3299973	79.3299973	sp|Q6NVD9|BFSP2_MOUSE	Phakinin OS=Mus musculus OX=10090 GN=Bfsp2 PE=1 SV=1			0	99.00000095	QVQSLQAETESLR	Gln->pyro-Glu@N-term; Methyl(E)@8	Methyl(E)@335		0.00364782	1484.750732	743.3826	1484.74707	743.3807983	2	13	1.1.1.1125.9	6.552633	523.44	364.08	6.57	0.08	378.9291
2	63.41	63.41	79.3299973	79.3299973	79.3299973	sp|Q6NVD9|BFSP2_MOUSE	Phakinin OS=Mus musculus OX=10090 GN=Bfsp2 PE=1 SV=1			0	99.00000095	QVQSLQAETESLR				0.000385108	1487.758423	744.8865	1487.757935	744.8862915	2	11	1.1.1.1057.8	5.678867	3051.48	2765.74	5.68	0.04	2451.441
2	63.41	63.41	79.3299973	79.3299973	79.3299973	sp|Q6NVD9|BFSP2_MOUSE	Phakinin OS=Mus musculus OX=10090 GN=Bfsp2 PE=1 SV=1			0	99.00000095	QVQSLQAETESLR	Gln->pyro-Glu@N-term; Deamidated(Q)@6			-0.00501091	1471.710449	736.8625	1471.715454	736.8649902	2	12	1.1.1.1091.4	6.111833	519.1	485.4	6.12	0.03	392.57
2	63.41	63.41	79.3299973	79.3299973	79.3299973	sp|Q6NVD9|BFSP2_MOUSE	Phakinin OS=Mus musculus OX=10090 GN=Bfsp2 PE=1 SV=1			0	90.31999707	QVQSLQAETESLR				-0.0156058	1487.742432	744.8785	1487.757935	744.8862915	2	9	1.1.1.960.11	4.4553	111.3671	111.3671			449.1821
2	63.41	63.41	79.3299973	79.3299973	79.3299973	sp|Q6NVD9|BFSP2_MOUSE	Phakinin OS=Mus musculus OX=10090 GN=Bfsp2 PE=1 SV=1			0	57.27000237	QVQSLQAETESLR				0.000385108	1487.758423	744.8865	1487.757935	744.8862915	2	7	1.1.1.1054.8	5.641033	3051.48	261.71	5.68	0.04	467.0701
2	63.41	63.41	79.3299973	79.3299973	79.3299973	sp|Q6NVD9|BFSP2_MOUSE	Phakinin OS=Mus musculus OX=10090 GN=Bfsp2 PE=1 SV=1			0	38.9200002	SAVGSLVR	Carbamidomethyl@N-term		cleaved T-S@N-term	0.00289406	844.4796753	423.2471	844.4766846	423.2456055	2	7	1.1.1.916.2	3.896683	208.18	197.58	3.91	0.08	356.694
2	63.41	63.41	79.3299973	79.3299973	79.3299973	sp|Q6NVD9|BFSP2_MOUSE	Phakinin OS=Mus musculus OX=10090 GN=Bfsp2 PE=1 SV=1			0	99.00000095	SETEQQQQER	Deamidated(Q)@6			-0.00346984	1262.534058	632.2743	1262.537476	632.276001	2	13	1.1.1.807.3	2.509117	414.57	345.18	2.52	0.05	300.674
2	63.41	63.41	79.3299973	79.3299973	79.3299973	sp|Q6NVD9|BFSP2_MOUSE	Phakinin OS=Mus musculus OX=10090 GN=Bfsp2 PE=1 SV=1			0	99.00000095	SETEQQQQER	Deamidated(Q)@5			-0.00346984	1262.534058	632.2743	1262.537476	632.276001	2	13	1.1.1.807.3	2.509117	414.57	345.18	2.52	0.05	300.674
2	63.41	63.41	79.3299973	79.3299973	79.3299973	sp|Q6NVD9|BFSP2_MOUSE	Phakinin OS=Mus musculus OX=10090 GN=Bfsp2 PE=1 SV=1			0	99.00000095	SETEQQQQER	Deamidated(Q)@8			-0.00346984	1262.534058	632.2743	1262.537476	632.276001	2	13	1.1.1.807.3	2.509117	414.57	345.18	2.52	0.05	300.674
2	63.41	63.41	79.3299973	79.3299973	79.3299973	sp|Q6NVD9|BFSP2_MOUSE	Phakinin OS=Mus musculus OX=10090 GN=Bfsp2 PE=1 SV=1			0	99.00000095	SETEQQQQER	Deamidated(Q)@7			-0.00346984	1262.534058	632.2743	1262.537476	632.276001	2	13	1.1.1.807.3	2.509117	414.57	345.18	2.52	0.05	300.674
2	63.41	63.41	79.3299973	79.3299973	79.3299973	sp|Q6NVD9|BFSP2_MOUSE	Phakinin OS=Mus musculus OX=10090 GN=Bfsp2 PE=1 SV=1			0	99.00000095	SETEQQQQER	Deamidated(Q)@6			-0.00346984	1262.534058	632.2743	1262.537476	632.276001	2	12	1.1.1.808.3	2.518117	414.57	393.77	2.52	0.05	354.7068
2	63.41	63.41	79.3299973	79.3299973	79.3299973	sp|Q6NVD9|BFSP2_MOUSE	Phakinin OS=Mus musculus OX=10090 GN=Bfsp2 PE=1 SV=1			0	99.00000095	SETEQQQQER	Deamidated(Q)@7			-0.00346984	1262.534058	632.2743	1262.537476	632.276001	2	12	1.1.1.808.3	2.518117	414.57	393.77	2.52	0.05	354.7068
2	63.41	63.41	79.3299973	79.3299973	79.3299973	sp|Q6NVD9|BFSP2_MOUSE	Phakinin OS=Mus musculus OX=10090 GN=Bfsp2 PE=1 SV=1			0	99.00000095	SETEQQQQER	Deamidated(Q)@5			-0.00346984	1262.534058	632.2743	1262.537476	632.276001	2	12	1.1.1.808.3	2.518117	414.57	393.77	2.52	0.05	354.7068
2	63.41	63.41	79.3299973	79.3299973	79.3299973	sp|Q6NVD9|BFSP2_MOUSE	Phakinin OS=Mus musculus OX=10090 GN=Bfsp2 PE=1 SV=1			0	99.00000095	SETEQQQQER	Methyl(E)@4	Methyl(E)@383		0.00117586	1275.570313	638.7924	1275.569092	638.7918091	2	11	1.1.1.811.11	2.559933	491.16	486.39	2.56	0.04	380.9278
2	63.41	63.41	79.3299973	79.3299973	79.3299973	sp|Q6NVD9|BFSP2_MOUSE	Phakinin OS=Mus musculus OX=10090 GN=Bfsp2 PE=1 SV=1			0	94.48999763	SETEQQQQER	Methyl(E)@4	Methyl(E)@383		0.00117586	1275.570313	638.7924	1275.569092	638.7918091	2	10	1.1.1.810.11	2.5471	491.16	436.13	2.56	0.04	449.2321
2	63.41	63.41	79.3299973	79.3299973	79.3299973	sp|Q6NVD9|BFSP2_MOUSE	Phakinin OS=Mus musculus OX=10090 GN=Bfsp2 PE=1 SV=1			0	43.68999898	SETEQQQQER	Methyl(Q)@6	Methyl(Q)@385		0.00117586	1275.570313	638.7924	1275.569092	638.7918091	2	11	1.1.1.810.11	2.5471	491.16	436.13	2.56	0.04	449.2321
2	63.41	63.41	79.3299973	79.3299973	79.3299973	sp|Q6NVD9|BFSP2_MOUSE	Phakinin OS=Mus musculus OX=10090 GN=Bfsp2 PE=1 SV=1			0	43.68999898	SETEQQQQER	Methyl(Q)@5	Methyl(Q)@384		0.00117586	1275.570313	638.7924	1275.569092	638.7918091	2	10	1.1.1.810.11	2.5471	491.16	436.13	2.56	0.04	449.2321
2	63.41	63.41	79.3299973	79.3299973	79.3299973	sp|Q6NVD9|BFSP2_MOUSE	Phakinin OS=Mus musculus OX=10090 GN=Bfsp2 PE=1 SV=1			0	33.30000043	SETEQQQQER	Methyl(T)@3	Methyl(T)@382		0.00117586	1275.570313	638.7924	1275.569092	638.7918091	2	10	1.1.1.810.11	2.5471	491.16	436.13	2.56	0.04	449.2321
2	63.41	63.41	79.3299973	79.3299973	79.3299973	sp|Q6NVD9|BFSP2_MOUSE	Phakinin OS=Mus musculus OX=10090 GN=Bfsp2 PE=1 SV=1			0	72.00999856	SGGWDALR			cleaved S-S@N-term	0.063511699	860.4776611	431.2461	860.4140625	431.2142944	2	8	1.1.1.974.2	4.614617	122.73	102.82	4.62	0.03	415.6046
2	63.41	63.41	79.3299973	79.3299973	79.3299973	sp|Q6NVD9|BFSP2_MOUSE	Phakinin OS=Mus musculus OX=10090 GN=Bfsp2 PE=1 SV=1			0	99.00000095	SSGGWDALR				-0.000543397	947.4454956	474.73	947.446106	474.7303162	2	13	1.1.1.969.2	4.550967	11332.28	4528.07	4.58	0.04	1381.774
2	63.41	63.41	79.3299973	79.3299973	79.3299973	sp|Q6NVD9|BFSP2_MOUSE	Phakinin OS=Mus musculus OX=10090 GN=Bfsp2 PE=1 SV=1			0	99.00000095	SSGGWDALR				0.00488865	947.4510498	474.7328	947.446106	474.7303162	2	10	1.1.1.939.4	4.19365	755.48	741.25	4.19	0.04	533.4257
2	63.41	63.41	79.3299973	79.3299973	79.3299973	sp|Q6NVD9|BFSP2_MOUSE	Phakinin OS=Mus musculus OX=10090 GN=Bfsp2 PE=1 SV=1			0	99.00000095	SSGGWDALR				0.00488865	947.4510498	474.7328	947.446106	474.7303162	2	10	1.1.1.938.4	4.181317	755.48	629.17	4.19	0.04	501.3022
2	63.41	63.41	79.3299973	79.3299973	79.3299973	sp|Q6NVD9|BFSP2_MOUSE	Phakinin OS=Mus musculus OX=10090 GN=Bfsp2 PE=1 SV=1			0	42.48000085	SSGGWDALR	Didehydro(S)@1; Methyl(S)@2	Didehydro(S)@147; Methyl(S)@148		0.00508273	959.4512939	480.7329	959.446106	480.7303162	2	9	1.1.1.991.4	4.8331	289.48	206.46	4.85	0.06	217.2874
2	63.41	63.41	79.3299973	79.3299973	79.3299973	sp|Q6NVD9|BFSP2_MOUSE	Phakinin OS=Mus musculus OX=10090 GN=Bfsp2 PE=1 SV=1			0	42.48000085	SSGGWDALR	Methyl(S)@1; Didehydro(S)@2	Methyl(S)@147; Didehydro(S)@148		0.00508273	959.4512939	480.7329	959.446106	480.7303162	2	9	1.1.1.991.4	4.8331	289.48	206.46	4.85	0.06	217.2874
2	63.41	63.41	79.3299973	79.3299973	79.3299973	sp|Q6NVD9|BFSP2_MOUSE	Phakinin OS=Mus musculus OX=10090 GN=Bfsp2 PE=1 SV=1			0	99.00000095	SSGLANVPAPGPER				0.00154333	1350.690918	676.3527	1350.689209	676.3518677	2	16	1.1.1.933.11	4.122983	17017.37	7361.49	4.15	0.05	3503.887
2	63.41	63.41	79.3299973	79.3299973	79.3299973	sp|Q6NVD9|BFSP2_MOUSE	Phakinin OS=Mus musculus OX=10090 GN=Bfsp2 PE=1 SV=1			0	99.00000095	SSGLANVPAPGPER	Carbamidomethyl@N-term			0.00227887	1407.712891	704.8637	1407.710693	704.8626099	2	15	1.1.1.937.8	4.171817	588.08	499.5	4.19	0.05	537.3231
2	63.41	63.41	79.3299973	79.3299973	79.3299973	sp|Q6NVD9|BFSP2_MOUSE	Phakinin OS=Mus musculus OX=10090 GN=Bfsp2 PE=1 SV=1			0	99.00000095	SSGLANVPAPGPER	Carbamidomethyl@N-term			0.00227887	1407.712891	704.8637	1407.710693	704.8626099	2	17	1.1.1.938.9	4.185483	588.08	584.09	4.19	0.05	548.3156
2	63.41	63.41	79.3299973	79.3299973	79.3299973	sp|Q6NVD9|BFSP2_MOUSE	Phakinin OS=Mus musculus OX=10090 GN=Bfsp2 PE=1 SV=1			0	99.00000095	SSGLANVPAPGPER	Methyl(E)@13	Methyl(E)@103		-0.015691901	1364.689331	683.3519	1364.704834	683.3596802	2	13	1.1.1.967.9	4.533283	309.8225	309.8225			588.9689
2	63.41	63.41	79.3299973	79.3299973	79.3299973	sp|Q6NVD9|BFSP2_MOUSE	Phakinin OS=Mus musculus OX=10090 GN=Bfsp2 PE=1 SV=1			0	23.61000031	SSGLANVPAPGPER	Methyl(R)@14	Methyl(R)@104		-0.015691901	1364.689331	683.3519	1364.704834	683.3596802	2	13	1.1.1.967.9	4.533283	309.8225	309.8225			588.9689
2	63.41	63.41	79.3299973	79.3299973	79.3299973	sp|Q6NVD9|BFSP2_MOUSE	Phakinin OS=Mus musculus OX=10090 GN=Bfsp2 PE=1 SV=1			0	76.84999704	SVFLQGLR			cleaved S-S@N-term	-0.00351816	918.5252686	460.2699	918.5286865	460.271637	2	10	1.1.1.1058.2	5.6867	635.07	631.82	5.7	0.06	707.6091
2	63.41	63.41	79.3299973	79.3299973	79.3299973	sp|Q6NVD9|BFSP2_MOUSE	Phakinin OS=Mus musculus OX=10090 GN=Bfsp2 PE=1 SV=1			0	99.00000095	SYEEDVK				-0.00136892	868.3800659	435.1973	868.3814087	435.197998	2	9	1.1.1.824.2	2.719767	3603.99	3003.23	2.73	0.04	2632.67
2	63.41	63.41	79.3299973	79.3299973	79.3299973	sp|Q6NVD9|BFSP2_MOUSE	Phakinin OS=Mus musculus OX=10090 GN=Bfsp2 PE=1 SV=1			0	99.00000095	TDLEHQIESLK				0.00069866	1311.667847	438.2299	1311.666992	438.2296143	3	11	1.1.1.996.4	4.8976	4300.62	2324.54	4.92	0.04	1361.172
2	63.41	63.41	79.3299973	79.3299973	79.3299973	sp|Q6NVD9|BFSP2_MOUSE	Phakinin OS=Mus musculus OX=10090 GN=Bfsp2 PE=1 SV=1			0	99.00000095	TSAVGSLVR				0.00172218	888.5046997	445.2596	888.5028687	445.258728	2	9	1.1.1.922.6	3.977667	12940.74	2227.62	4.01	0.04	543.369
2	63.41	63.41	79.3299973	79.3299973	79.3299973	sp|Q6NVD9|BFSP2_MOUSE	Phakinin OS=Mus musculus OX=10090 GN=Bfsp2 PE=1 SV=1			0	97.07000256	TSAVGSLVR	Carbamidomethyl@N-term			0.00106767	945.5254517	473.77	945.524353	473.7694397	2	9	1.1.1.933.5	4.118	503.07	501.92	4.11	0.04	410.1582
2	63.41	63.41	79.3299973	79.3299973	79.3299973	sp|Q6NVD9|BFSP2_MOUSE	Phakinin OS=Mus musculus OX=10090 GN=Bfsp2 PE=1 SV=1			0	99.00000095	VAADLPSGTNSSMPVQR	Oxidation(M)@13			-0.00101313	1744.840454	873.4275	1744.841431	873.4279785	2	16	1.1.1.896.8	3.64735	1057.16	989.03	3.65	0.04	537.2742
2	63.41	63.41	79.3299973	79.3299973	79.3299973	sp|Q6NVD9|BFSP2_MOUSE	Phakinin OS=Mus musculus OX=10090 GN=Bfsp2 PE=1 SV=1			0	99.00000095	VAADLPSGTNSSMPVQR	Deamidated(N)@10; Oxidation(M)@13			0.000443268	1745.825806	582.9492	1745.825439	582.9490967	3	17	1.1.1.904.9	3.74835	881.29	834.08	3.74	0.12	580.3942
2	63.41	63.41	79.3299973	79.3299973	79.3299973	sp|Q6NVD9|BFSP2_MOUSE	Phakinin OS=Mus musculus OX=10090 GN=Bfsp2 PE=1 SV=1			0	99.00000095	VAADLPSGTNSSMPVQR	Deamidated(N)@10; Oxidation(M)@13			0.000443268	1745.825806	582.9492	1745.825439	582.9490967	3	14	1.1.1.902.6	3.72085	881.29	807.34	3.74	0.12	535.4548
2	63.41	63.41	79.3299973	79.3299973	79.3299973	sp|Q6NVD9|BFSP2_MOUSE	Phakinin OS=Mus musculus OX=10090 GN=Bfsp2 PE=1 SV=1			0	99.00000095	VHALEQVSQELETQLR				-0.00105331	1878.979004	627.3336	1878.97998	627.3339233	3	23	1.1.1.1066.6	5.7927	6264.63	4956.36	5.81	0.05	4522.172
2	63.41	63.41	79.3299973	79.3299973	79.3299973	sp|Q6NVD9|BFSP2_MOUSE	Phakinin OS=Mus musculus OX=10090 GN=Bfsp2 PE=1 SV=1			0	99.00000095	VHALEQVSQELETQLR	Deamidated(Q)@6			-0.00125962	1879.962646	627.6615	1879.963989	627.6619263	3	12	1.1.1.1086.5	6.048017	24.56713	24.56713			298.1332
2	63.41	63.41	79.3299973	79.3299973	79.3299973	sp|Q6NVD9|BFSP2_MOUSE	Phakinin OS=Mus musculus OX=10090 GN=Bfsp2 PE=1 SV=1			0	99.00000095	VHALEQVSQELETQLR				-0.00105331	1878.979004	627.3336	1878.97998	627.3339233	3	14	1.1.1.1070.7	5.8447	6264.63	3509.14	5.81	0.05	1149.114
2	63.41	63.41	79.3299973	79.3299973	79.3299973	sp|Q6NVD9|BFSP2_MOUSE	Phakinin OS=Mus musculus OX=10090 GN=Bfsp2 PE=1 SV=1			0	98.79999757	VHALEQVSQELETQLR	Methyl(E)@10	Methyl(E)@132		0.000884611	1892.99646	632.0061	1892.995605	632.0057983	3	11	1.1.1.1101.5	6.241167	346.8	300.03	6.25	0.04	388.3728
2	63.41	63.41	79.3299973	79.3299973	79.3299973	sp|Q6NVD9|BFSP2_MOUSE	Phakinin OS=Mus musculus OX=10090 GN=Bfsp2 PE=1 SV=1			0	87.31999993	VHALEQVSQELETQLR				-0.00201805	1878.977905	940.4962	1878.97998	940.4972534	2	9	1.1.1.1067.11	5.809866	1851.55	1818.66	5.81	0.05	596.0338
2	63.41	63.41	79.3299973	79.3299973	79.3299973	sp|Q6NVD9|BFSP2_MOUSE	Phakinin OS=Mus musculus OX=10090 GN=Bfsp2 PE=1 SV=1			0	43.68999898	VHALEQVSQELETQLR	Methyl(Q)@9	Methyl(Q)@131		0.000884611	1892.99646	632.0061	1892.995605	632.0057983	3	11	1.1.1.1101.5	6.241167	346.8	300.03	6.25	0.04	388.3728
2	63.41	63.41	79.3299973	79.3299973	79.3299973	sp|Q6NVD9|BFSP2_MOUSE	Phakinin OS=Mus musculus OX=10090 GN=Bfsp2 PE=1 SV=1			0	99.00000095	VIDEANLTK	Deamidated(N)@6			2.15E-05	1002.523499	502.269	1002.523315	502.2689514	2	10	1.1.1.920.7	3.952667	558.59	534.56	3.96	0.05	611.9731
2	63.41	63.41	79.3299973	79.3299973	79.3299973	sp|Q6NVD9|BFSP2_MOUSE	Phakinin OS=Mus musculus OX=10090 GN=Bfsp2 PE=1 SV=1			0	80.59999943	VIDEANLTK				0.000836293	1001.5401	501.7773	1001.539307	501.776947	2	7	1.1.1.895.6	3.630533	8520.71	866.51	3.68	0.04	297.084
2	63.41	63.41	79.3299973	79.3299973	79.3299973	sp|Q6NVD9|BFSP2_MOUSE	Phakinin OS=Mus musculus OX=10090 GN=Bfsp2 PE=1 SV=1			0	63.83000016	VIDEANLTK	Deamidated(N)@6			2.15E-05	1002.523499	502.269	1002.523315	502.2689514	2	6	1.1.1.919.5	3.9385	558.59	396.14	3.96	0.05	578.041
2	63.41	63.41	79.3299973	79.3299973	79.3299973	sp|Q6NVD9|BFSP2_MOUSE	Phakinin OS=Mus musculus OX=10090 GN=Bfsp2 PE=1 SV=1			0	99.00000095	YENEQPFR				-0.00245388	1081.480469	541.7475	1081.48291	541.7487183	2	11	1.1.1.893.8	3.606867	1656.74	1490.93	3.61	0.04	884.2908
2	63.41	63.41	79.3299973	79.3299973	79.3299973	sp|Q6NVD9|BFSP2_MOUSE	Phakinin OS=Mus musculus OX=10090 GN=Bfsp2 PE=1 SV=1			0	94.34999824	YENEQPFR	Deamidated(N)@3			0.00423787	1082.471313	542.2429	1082.466919	542.2407227	2	6	1.1.1.907.8	3.786183	419.14	389.7	3.8	0.14	323.1165
2	63.41	63.41	79.3299973	79.3299973	79.3299973	sp|Q6NVD9|BFSP2_MOUSE	Phakinin OS=Mus musculus OX=10090 GN=Bfsp2 PE=1 SV=1			0	78.11999917	YENEQPFR	Deamidated(N)@3			0.00423787	1082.471313	542.2429	1082.466919	542.2407227	2	6	1.1.1.909.10	3.813517	419.14	366.58	3.8	0.14	316.8707
2	63.41	63.41	79.3299973	79.3299973	79.3299973	sp|Q6NVD9|BFSP2_MOUSE	Phakinin OS=Mus musculus OX=10090 GN=Bfsp2 PE=1 SV=1			0	54.80999947	YENEQPFR	Carbamidomethyl@N-term			0.00192138	1138.506226	570.2604	1138.504395	570.2594604	2	6	1.1.1.903.5	3.733517	179.21	154.77	3.73	0.04	162.8542
2	63.41	63.41	79.3299973	79.3299973	79.3299973	sp|Q6NVD9|BFSP2_MOUSE	Phakinin OS=Mus musculus OX=10090 GN=Bfsp2 PE=1 SV=1			0	98.83000255	YENEQPFRK			missed R-K@8	0.0021031	1209.579834	605.7972	1209.577881	605.7962036	2	9	1.1.1.831.10	2.815917	879.05	696.75	2.83	0.04	502.4916
2	63.41	63.41	79.3299973	79.3299973	79.3299973	sp|Q6NVD9|BFSP2_MOUSE	Phakinin OS=Mus musculus OX=10090 GN=Bfsp2 PE=1 SV=1			0	82.85999894	YENEQPFRK	Deamidated(N)@3		missed R-K@8	0.00183604	1210.563721	606.2891	1210.56189	606.288208	2	7	1.1.1.845.9	2.994233	384.78	381.19	3	0.05	325.6148
3	48.88	48.88	58.79999995	58.79999995	47.85000086	sp|P20152|VIME_MOUSE	Vimentin OS=Mus musculus OX=10090 GN=Vim PE=1 SV=3			2	99.00000095	ALDIEIATYR			cleaved M-A@N-term	-0.00401695	1163.614624	582.8146	1163.618652	582.8165894	2	15	1.1.1.1080.3	5.96985	811.36	752.33	5.98	0.05	618.7686
3	48.88	48.88	58.79999995	58.79999995	47.85000086	sp|P20152|VIME_MOUSE	Vimentin OS=Mus musculus OX=10090 GN=Vim PE=1 SV=3			2	99.00000095	DNLAEDIMR	Oxidation(M)@8			-0.000350813	1091.491455	546.753	1091.491699	546.7531128	2	9	1.1.1.940.7	4.208983	2274.27	1064.66	4.24	0.04	700.6023
3	48.88	48.88	58.79999995	58.79999995	47.85000086	sp|P20152|VIME_MOUSE	Vimentin OS=Mus musculus OX=10090 GN=Vim PE=1 SV=3			2	99.00000095	EEAESTLQSFR	Glu->pyro-Glu@N-term			0.00746994	1277.596313	639.8054	1277.588745	639.8016968	2	12	1.1.1.1023.8	5.246067	662.08	628.46	5.25	0.05	455.4943
3	48.88	48.88	58.79999995	58.79999995	47.85000086	sp|P20152|VIME_MOUSE	Vimentin OS=Mus musculus OX=10090 GN=Vim PE=1 SV=3			2	99.00000095	EMEENFALEAANYQDTIGR	Oxidation(M)@2			0.0122273	2215.981445	739.6677	2215.969238	739.6636963	3	15	1.1.1.1073.6	5.882517	643.49	584.4	5.88	0.05	930.8596
3	48.88	48.88	58.79999995	58.79999995	47.85000086	sp|P20152|VIME_MOUSE	Vimentin OS=Mus musculus OX=10090 GN=Vim PE=1 SV=3			2	99.00000095	ETNLESLPLVDTHSK	Glu->pyro-Glu@N-term			0.000937876	1663.842651	832.9286	1663.841675	832.9281616	2	13	1.1.1.1083.9	6.01335	409.39	373.78	6	0.05	351.6474
3	48.88	48.88	58.79999995	58.79999995	47.85000086	sp|P20152|VIME_MOUSE	Vimentin OS=Mus musculus OX=10090 GN=Vim PE=1 SV=3			2	99.00000095	FADLSEAANR				-0.000432213	1092.519531	547.267	1092.52002	547.2672729	2	17	1.1.1.927.4	4.0405	3002.77	2415.4	4.05	0.04	1947.729
3	48.88	48.88	58.79999995	58.79999995	47.85000086	sp|P20152|VIME_MOUSE	Vimentin OS=Mus musculus OX=10090 GN=Vim PE=1 SV=3			2	99.00000095	FANYIDK				0.0013479	869.4296875	435.7221	869.4283447	435.7214355	2	10	1.1.1.922.4	3.976	1657.47	1111.55	4	0.05	852.2622
3	48.88	48.88	58.79999995	58.79999995	47.85000086	sp|P20152|VIME_MOUSE	Vimentin OS=Mus musculus OX=10090 GN=Vim PE=1 SV=3			2	99.00000095	ILLAELEQLK				-0.000754965	1168.706055	585.3603	1168.706665	585.3606567	2	13	1.1.1.1158.3	6.969783	4279.32	2120.33	7.01	0.05	1053.028
3	48.88	48.88	58.79999995	58.79999995	47.85000086	sp|P20152|VIME_MOUSE	Vimentin OS=Mus musculus OX=10090 GN=Vim PE=1 SV=3			2	99.00000095	ILLAELEQLKGQGK			missed K-G@10	-0.0027058	1538.900513	513.9741	1538.903198	513.9750366	3	11	1.1.1.1067.3	5.8032	932.37	734.21	5.82	0.05	633.4088
3	48.88	48.88	58.79999995	58.79999995	47.85000086	sp|P20152|VIME_MOUSE	Vimentin OS=Mus musculus OX=10090 GN=Vim PE=1 SV=3			2	99.00000095	ISLPLPTFSSLNLR				0.00327998	1556.895874	779.4552	1556.892578	779.4536133	2	16	1.1.1.1268.3	8.368834	940.46	445.16	8.41	0.1	255.2044
3	48.88	48.88	58.79999995	58.79999995	47.85000086	sp|P20152|VIME_MOUSE	Vimentin OS=Mus musculus OX=10090 GN=Vim PE=1 SV=3			2	99.00000095	KVESLQEEIAFLK			missed K-V@1	-0.000553284	1532.84436	511.9554	1532.844971	511.9556274	3	15	1.1.1.1090.2	6.096684	1224.84	673.6	6.12	0.04	564.6548
3	48.88	48.88	58.79999995	58.79999995	47.85000086	sp|P20152|VIME_MOUSE	Vimentin OS=Mus musculus OX=10090 GN=Vim PE=1 SV=3			2	99.00000095	LGDLYEEEMR				0.00219682	1253.562134	627.7883	1253.559814	627.7871704	2	13	1.1.1.995.10	4.889767	883.83	841.5	4.89	0.04	554.8114
3	48.88	48.88	58.79999995	58.79999995	47.85000086	sp|P20152|VIME_MOUSE	Vimentin OS=Mus musculus OX=10090 GN=Vim PE=1 SV=3			2	99.00000095	NLQEAEEWYK				-0.00557692	1308.593018	655.3038	1308.598633	655.3065796	2	16	1.1.1.1002.3	4.980917	419.6101	419.6101			615.6131
3	48.88	48.88	58.79999995	58.79999995	47.85000086	sp|P20152|VIME_MOUSE	Vimentin OS=Mus musculus OX=10090 GN=Vim PE=1 SV=3			2	99.00000095	QVDQLTNDK	Gln->pyro-Glu@N-term			0.00170641	1042.494873	522.2547	1042.493164	522.2538452	2	12	1.1.1.934.9	4.13415	853.14	821.93	4.14	0.05	762.5723
3	48.88	48.88	58.79999995	58.79999995	47.85000086	sp|P20152|VIME_MOUSE	Vimentin OS=Mus musculus OX=10090 GN=Vim PE=1 SV=3			2	99.00000095	QVQSLTCEVDALK	Gln->pyro-Glu@N-term; Carbamidomethyl(C)@7			-0.00144589	1472.716675	737.3656	1472.71814	737.366333	2	17	1.1.1.1128.6	6.588967	346.21	329.76	6.58	0.08	246.4982
3	48.88	48.88	58.79999995	58.79999995	47.85000086	sp|P20152|VIME_MOUSE	Vimentin OS=Mus musculus OX=10090 GN=Vim PE=1 SV=3			2	99.00000095	SLYSSSPGGAYVTR				-0.00262701	1443.696899	722.8557	1443.699463	722.8569946	2	14	1.1.1.951.7	4.341467	353.8367	353.8367			673.6622
3	48.88	48.88	58.79999995	58.79999995	47.85000086	sp|P20152|VIME_MOUSE	Vimentin OS=Mus musculus OX=10090 GN=Vim PE=1 SV=3			2	99.00000095	VELQELNDR				0.0021581	1114.564087	558.2893	1114.56189	558.288208	2	13	1.1.1.939.8	4.196983	2380.09	2265.96	4.2	0.05	1661.359
3	48.88	48.88	58.79999995	58.79999995	47.85000086	sp|P20152|VIME_MOUSE	Vimentin OS=Mus musculus OX=10090 GN=Vim PE=1 SV=3			2	99.00000095	VESLQEEIAFLK				-0.00326067	1404.746826	703.3807	1404.75	703.3823242	2	15	1.1.1.1154.5	6.92145	339.27	315.93	6.93	0.07	303.8598
3	48.88	48.88	58.79999995	58.79999995	47.85000086	sp|P20152|VIME_MOUSE	Vimentin OS=Mus musculus OX=10090 GN=Vim PE=1 SV=3			1.585026264	99.00000095	EYQDLLNVK	Glu->pyro-Glu@N-term			-0.00240896	1102.563477	552.289	1102.565918	552.2902222	2	11	1.1.1.1123.5	6.523483	535.1	406.82	6.54	0.05	464.9216
3	48.88	48.88	58.79999995	58.79999995	47.85000086	sp|P20152|VIME_MOUSE	Vimentin OS=Mus musculus OX=10090 GN=Vim PE=1 SV=3			1.481486201	97.31000066	KLLEGEESR			missed K-L@1	-0.00350434	1059.552734	530.7836	1059.55603	530.7852783	2	8	1.1.1.825.6	2.735767	527.08	512.28	2.74	0.04	511.8901
3	48.88	48.88	58.79999995	58.79999995	47.85000086	sp|P20152|VIME_MOUSE	Vimentin OS=Mus musculus OX=10090 GN=Vim PE=1 SV=3			1.236571789	95.27999759	SYVTTSTR				-0.00264903	913.447876	457.7312	913.4505005	457.7325439	2	7	1.1.1.826.5	2.747933	647.68	597.09	2.75	0.04	476.3639
3	48.88	48.88	58.79999995	58.79999995	47.85000086	sp|P20152|VIME_MOUSE	Vimentin OS=Mus musculus OX=10090 GN=Vim PE=1 SV=3			1.221848726	95.6099987	EKLQEEMLQR	Oxidation(M)@7		missed K-L@2	0.0068114	1318.661743	440.5612	1318.655151	440.5589905	3	8	1.1.1.831.4	2.810917	357.38	286.22	2.82	0.04	409.1974
3	48.88	48.88	58.79999995	58.79999995	47.85000086	sp|P20152|VIME_MOUSE	Vimentin OS=Mus musculus OX=10090 GN=Vim PE=1 SV=3			1.214670181	95.81999779	LQEEMLQR				0.00326239	1045.525879	523.7702	1045.522583	523.7686157	2	9	1.1.1.914.8	3.876	734.23	677.46	3.88	0.04	509.6302
3	48.88	48.88	58.79999995	58.79999995	47.85000086	sp|P20152|VIME_MOUSE	Vimentin OS=Mus musculus OX=10090 GN=Vim PE=1 SV=3			1.1739254	99.00000095	ISLPLPTFSSL			cleaved L-N@C-term	-0.00282522	1173.661621	587.8381	1173.664551	587.8395386	2	17	1.1.1.1470.2	9.767233	137.7497	137.7497			174.7457
3	48.88	48.88	58.79999995	58.79999995	47.85000086	sp|P20152|VIME_MOUSE	Vimentin OS=Mus musculus OX=10090 GN=Vim PE=1 SV=3			1.148741722	94.80999708	GTNESLER				0.00178364	904.4268799	453.2207	904.4250488	453.2197876	2	9	1.1.1.819.6	2.6586	795.8	780.27	2.66	0.06	1070.266
3	48.88	48.88	58.79999995	58.79999995	47.85000086	sp|P20152|VIME_MOUSE	Vimentin OS=Mus musculus OX=10090 GN=Vim PE=1 SV=3			0.899629474	90.64999819	LLEGEESR				-0.00125954	931.4598999	466.7372	931.4610596	466.7378235	2	9	1.1.1.842.5	2.95225	2146.29	1791.31	2.96	0.05	1246.248
3	48.88	48.88	58.79999995	58.79999995	47.85000086	sp|P20152|VIME_MOUSE	Vimentin OS=Mus musculus OX=10090 GN=Vim PE=1 SV=3			0.809668362	92.04999804	QDVDNASLAR	Gln->pyro-Glu@N-term			-0.00853094	1070.490723	536.2526	1070.499268	536.256897	2	7	1.1.1.911.8	3.83735	2227.95	148.8	3.95	0.05	241.4212
3	48.88	48.88	58.79999995	58.79999995	47.85000086	sp|P20152|VIME_MOUSE	Vimentin OS=Mus musculus OX=10090 GN=Vim PE=1 SV=3			0.739928663	86.30999923	KVESLQEEIAFLKK			missed K-V@1; missed K-K@13	0.0267161	1660.966919	416.249	1660.939941	416.2422791	4	8	1.1.1.1032.2	5.356067	108.605	108.605			395.618
3	48.88	48.88	58.79999995	58.79999995	47.85000086	sp|P20152|VIME_MOUSE	Vimentin OS=Mus musculus OX=10090 GN=Vim PE=1 SV=3			0.576754153	83.38999748	LQDEIQNMK	Oxidation(M)@8			0.00404058	1133.542725	567.7786	1133.538696	567.7766113	2	6	1.1.1.832.9	2.828083	364.27	339.51	2.83	0.04	254.0128
3	48.88	48.88	58.79999995	58.79999995	47.85000086	sp|P20152|VIME_MOUSE	Vimentin OS=Mus musculus OX=10090 GN=Vim PE=1 SV=3			0.492144078	75.19000173	DGQVINETSQHHDDLE				-0.000583938	1835.791626	612.9378	1835.792236	612.9379883	3	7	1.1.1.875.7	3.37755	548.55	361.49	3.4	0.03	368.4362
3	48.88	48.88	58.79999995	58.79999995	47.85000086	sp|P20152|VIME_MOUSE	Vimentin OS=Mus musculus OX=10090 GN=Vim PE=1 SV=3			0.239577532	50.7799983	FLEQQNK				-0.00129513	905.4594727	453.737	905.4606934	453.7376099	2	8	1.1.1.839.6	2.91475	5596.19	4241.39	2.93	0.04	2645.462
3	48.88	48.88	58.79999995	58.79999995	47.85000086	sp|P20152|VIME_MOUSE	Vimentin OS=Mus musculus OX=10090 GN=Vim PE=1 SV=3			0.049635135	96.84000015	ETNLESLPLVDTH			cleaved H-S@C-term	-0.00279509	1466.722534	734.3685	1466.725342	734.3699341	2	9	1.1.1.1081.9	5.987683	411.15	396.79	5.99	0.08	354.7953
3	48.88	48.88	58.79999995	58.79999995	47.85000086	sp|P20152|VIME_MOUSE	Vimentin OS=Mus musculus OX=10090 GN=Vim PE=1 SV=3			0.008773915	98.53000045	SLPLPTFSSLNLR			cleaved I-S@N-term	-0.00143395	1443.807129	722.9108	1443.808594	722.9115601	2	10	1.1.1.1216.5	7.723217	278.35	264.89	7.74	0.06	194.8589
3	48.88	48.88	58.79999995	58.79999995	47.85000086	sp|P20152|VIME_MOUSE	Vimentin OS=Mus musculus OX=10090 GN=Vim PE=1 SV=3			0.000869447	80.61000109	LDIEIATYR			cleaved A-L@N-term	-0.000325292	1092.581299	547.2979	1092.581543	547.2980347	2	8	1.1.1.1068.3	5.815866	223.21	218.21	5.81	0.06	277.0359
3	48.88	48.88	58.79999995	58.79999995	47.85000086	sp|P20152|VIME_MOUSE	Vimentin OS=Mus musculus OX=10090 GN=Vim PE=1 SV=3			0.000434506	41.87999964	DIEIATYR			cleaved L-D@N-term	-0.00195799	979.4954834	490.755	979.4974365	490.756012	2	6	1.1.1.995.4	4.884767	398.46	304.95	4.87	0.04	476.4638
3	48.88	48.88	58.79999995	58.79999995	47.85000086	sp|P20152|VIME_MOUSE	Vimentin OS=Mus musculus OX=10090 GN=Vim PE=1 SV=3			0	99.00000095	ALDIEIATYR			cleaved M-A@N-term	-0.00401695	1163.614624	582.8146	1163.618652	582.8165894	2	13	1.1.1.1079.4	5.958183	811.36	555.34	5.98	0.05	529.928
3	48.88	48.88	58.79999995	58.79999995	47.85000086	sp|P20152|VIME_MOUSE	Vimentin OS=Mus musculus OX=10090 GN=Vim PE=1 SV=3			0	25.8100003	DGQVINETSQHHDDLE				-0.000583938	1835.791626	612.9378	1835.792236	612.9379883	3	6	1.1.1.876.9	3.392217	548.55	517.49	3.4	0.03	474.4152
3	48.88	48.88	58.79999995	58.79999995	47.85000086	sp|P20152|VIME_MOUSE	Vimentin OS=Mus musculus OX=10090 GN=Vim PE=1 SV=3			0	98.11999798	DNLAEDIMR	Oxidation(M)@8			-0.000350813	1091.491455	546.753	1091.491699	546.7531128	2	8	1.1.1.941.8	4.222317	2274.27	1645.42	4.24	0.04	1034.59
3	48.88	48.88	58.79999995	58.79999995	47.85000086	sp|P20152|VIME_MOUSE	Vimentin OS=Mus musculus OX=10090 GN=Vim PE=1 SV=3			0	99.00000095	EEAESTLQSFR				0.00172802	1295.601074	648.8078	1295.599365	648.8069458	2	13	1.1.1.955.7	4.3903	2586.69	2168.68	4.41	0.05	1182.372
3	48.88	48.88	58.79999995	58.79999995	47.85000086	sp|P20152|VIME_MOUSE	Vimentin OS=Mus musculus OX=10090 GN=Vim PE=1 SV=3			0	99.00000095	EEAESTLQSFR				0.00172802	1295.601074	648.8078	1295.599365	648.8069458	2	15	1.1.1.956.8	4.401967	2586.69	2544.53	4.41	0.05	1577.726
3	48.88	48.88	58.79999995	58.79999995	47.85000086	sp|P20152|VIME_MOUSE	Vimentin OS=Mus musculus OX=10090 GN=Vim PE=1 SV=3			0	99.00000095	EEAESTLQSFR	Glu->pyro-Glu@N-term			0.00746994	1277.596313	639.8054	1277.588745	639.8016968	2	12	1.1.1.1024.9	5.259733	662.08	550.81	5.25	0.05	415.6544
3	48.88	48.88	58.79999995	58.79999995	47.85000086	sp|P20152|VIME_MOUSE	Vimentin OS=Mus musculus OX=10090 GN=Vim PE=1 SV=3			0	72.51999974	EMEENFALEAANYQDTIGR	Glu->pyro-Glu@N-term; Oxidation(M)@2			0.0261932	2197.985352	1100	2197.958496	1099.986572	2	6	1.1.1.1124.11	6.5413	17.35496	17.35496			121.8513
3	48.88	48.88	58.79999995	58.79999995	47.85000086	sp|P20152|VIME_MOUSE	Vimentin OS=Mus musculus OX=10090 GN=Vim PE=1 SV=3			0	98.83000255	ETNLESLPLVDTHSK				0.000898177	1681.853027	841.9338	1681.852295	841.9334106	2	10	1.1.1.1020.11	5.209233	270.65	212.52	5.19	0.03	327.5136
3	48.88	48.88	58.79999995	58.79999995	47.85000086	sp|P20152|VIME_MOUSE	Vimentin OS=Mus musculus OX=10090 GN=Vim PE=1 SV=3			0	99.00000095	EYQDLLNVK	Glu->pyro-Glu@N-term			-0.00240896	1102.563477	552.289	1102.565918	552.2902222	2	10	1.1.1.1124.4	6.535467	535.1	508.22	6.54	0.05	477.3633
3	48.88	48.88	58.79999995	58.79999995	47.85000086	sp|P20152|VIME_MOUSE	Vimentin OS=Mus musculus OX=10090 GN=Vim PE=1 SV=3			0	93.33000183	EYQDLLNVK				-0.00263624	1120.573853	561.2942	1120.576416	561.2954712	2	8	1.1.1.1013.3	5.112583	2512.74	1476.19	5.13	0.05	931.5976
3	48.88	48.88	58.79999995	58.79999995	47.85000086	sp|P20152|VIME_MOUSE	Vimentin OS=Mus musculus OX=10090 GN=Vim PE=1 SV=3			0	99.00000095	FADLSEAANR				-0.000432213	1092.519531	547.267	1092.52002	547.2672729	2	12	1.1.1.926.5	4.028833	3002.77	1428.8	4.05	0.04	949.3472
3	48.88	48.88	58.79999995	58.79999995	47.85000086	sp|P20152|VIME_MOUSE	Vimentin OS=Mus musculus OX=10090 GN=Vim PE=1 SV=3			0	98.86000156	FANYIDK				0.0013479	869.4296875	435.7221	869.4283447	435.7214355	2	10	1.1.1.923.6	3.990833	1657.47	1546.66	4	0.05	1303.31
3	48.88	48.88	58.79999995	58.79999995	47.85000086	sp|P20152|VIME_MOUSE	Vimentin OS=Mus musculus OX=10090 GN=Vim PE=1 SV=3			0	84.90999937	GTNESLER				0.00178364	904.4268799	453.2207	904.4250488	453.2197876	2	7	1.1.1.818.5	2.644933	795.8	662.47	2.66	0.06	833.5748
3	48.88	48.88	58.79999995	58.79999995	47.85000086	sp|P20152|VIME_MOUSE	Vimentin OS=Mus musculus OX=10090 GN=Vim PE=1 SV=3			0	97.92000055	ILLAELEQLK				-0.000754965	1168.706055	585.3603	1168.706665	585.3606567	2	8	1.1.1.1157.2	6.956284	4279.32	941.9	7.01	0.05	349.1491
3	48.88	48.88	58.79999995	58.79999995	47.85000086	sp|P20152|VIME_MOUSE	Vimentin OS=Mus musculus OX=10090 GN=Vim PE=1 SV=3			0	93.16999912	ILLAELEQLK	Methyl(E)@5	Methyl(E)@134		-0.00674384	1182.715698	592.3651	1182.722412	592.3684692	2	9	1.1.1.1216.2	7.71655	160.99	120.85	7.73	0.08	181.1603
3	48.88	48.88	58.79999995	58.79999995	47.85000086	sp|P20152|VIME_MOUSE	Vimentin OS=Mus musculus OX=10090 GN=Vim PE=1 SV=3			0	66.68000221	ILLAELEQLKGQGK			missed K-G@10	-0.0027058	1538.900513	513.9741	1538.903198	513.9750366	3	7	1.1.1.1069.3	5.828866	932.37	854.7	5.82	0.05	572.7494
3	48.88	48.88	58.79999995	58.79999995	47.85000086	sp|P20152|VIME_MOUSE	Vimentin OS=Mus musculus OX=10090 GN=Vim PE=1 SV=3			0	99.00000095	ISLPLPTFSSL			cleaved L-N@C-term	-0.000750061	1173.663818	587.8392	1173.664551	587.8395386	2	13	1.1.1.1461.2	9.7034	33.84483	33.84483			156.8698
3	48.88	48.88	58.79999995	58.79999995	47.85000086	sp|P20152|VIME_MOUSE	Vimentin OS=Mus musculus OX=10090 GN=Vim PE=1 SV=3			0	99.00000095	ISLPLPTFSSLNLR				0.00327998	1556.895874	779.4552	1556.892578	779.4536133	2	15	1.1.1.1269.3	8.382	940.46	666.33	8.41	0.1	331.4034
3	48.88	48.88	58.79999995	58.79999995	47.85000086	sp|P20152|VIME_MOUSE	Vimentin OS=Mus musculus OX=10090 GN=Vim PE=1 SV=3			0	76.60999894	ISLPLPTFSSLNLR	Carbamidomethyl@N-term			-0.00202437	1613.912109	807.9633	1613.914063	807.9642944	2	7	1.1.1.1274.3	8.446834	10.11109	10.11109			101.4074
3	48.88	48.88	58.79999995	58.79999995	47.85000086	sp|P20152|VIME_MOUSE	Vimentin OS=Mus musculus OX=10090 GN=Vim PE=1 SV=3			0	99.00000095	KVESLQEEIAFLK			missed K-V@1	-0.000553284	1532.84436	511.9554	1532.844971	511.9556274	3	14	1.1.1.1091.2	6.110167	1224.84	1070.98	6.12	0.04	819.0844
3	48.88	48.88	58.79999995	58.79999995	47.85000086	sp|P20152|VIME_MOUSE	Vimentin OS=Mus musculus OX=10090 GN=Vim PE=1 SV=3			0	99.00000095	LGDLYEEEMR	Oxidation(M)@9			0.0034744	1269.558228	635.7864	1269.554688	635.7846069	2	13	1.1.1.941.9	4.22315	1040.83	896.7	4.21	0.03	532.976
3	48.88	48.88	58.79999995	58.79999995	47.85000086	sp|P20152|VIME_MOUSE	Vimentin OS=Mus musculus OX=10090 GN=Vim PE=1 SV=3			0	99.00000095	LGDLYEEEMR	Oxidation(M)@9			0.0034744	1269.558228	635.7864	1269.554688	635.7846069	2	12	1.1.1.940.8	4.209816	1040.83	982.7	4.21	0.03	693.2687
3	48.88	48.88	58.79999995	58.79999995	47.85000086	sp|P20152|VIME_MOUSE	Vimentin OS=Mus musculus OX=10090 GN=Vim PE=1 SV=3			0	99.00000095	LGDLYEEEMR				0.00219682	1253.562134	627.7883	1253.559814	627.7871704	2	11	1.1.1.994.7	4.874267	883.83	581.31	4.89	0.04	397.7665
3	48.88	48.88	58.79999995	58.79999995	47.85000086	sp|P20152|VIME_MOUSE	Vimentin OS=Mus musculus OX=10090 GN=Vim PE=1 SV=3			0	90.31999707	LLEGEESR				-0.00125954	931.4598999	466.7372	931.4610596	466.7378235	2	8	1.1.1.841.8	2.94175	2146.29	1170.77	2.96	0.05	605.6773
3	48.88	48.88	58.79999995	58.79999995	47.85000086	sp|P20152|VIME_MOUSE	Vimentin OS=Mus musculus OX=10090 GN=Vim PE=1 SV=3			0	58.49000216	LQDEIQNMK	Oxidation(M)@8			0.00404058	1133.542725	567.7786	1133.538696	567.7766113	2	5	1.1.1.834.7	2.852083	364.27	270.88	2.83	0.04	218.3866
3	48.88	48.88	58.79999995	58.79999995	47.85000086	sp|P20152|VIME_MOUSE	Vimentin OS=Mus musculus OX=10090 GN=Vim PE=1 SV=3			0	68.33000183	QDVDNASLAR	Gln->pyro-Glu@N-term			-0.00853094	1070.490723	536.2526	1070.499268	536.256897	2	7	1.1.1.924.9	4.005833	2227.95	318.7	3.95	0.05	357.9432
3	48.88	48.88	58.79999995	58.79999995	47.85000086	sp|P20152|VIME_MOUSE	Vimentin OS=Mus musculus OX=10090 GN=Vim PE=1 SV=3			0	99.00000095	QVDQLTNDK	Gln->pyro-Glu@N-term			0.00170641	1042.494873	522.2547	1042.493164	522.2538452	2	12	1.1.1.933.7	4.119667	853.14	751.03	4.14	0.05	709.9075
3	48.88	48.88	58.79999995	58.79999995	47.85000086	sp|P20152|VIME_MOUSE	Vimentin OS=Mus musculus OX=10090 GN=Vim PE=1 SV=3			0	99.00000095	QVDQLTNDK	Gln->pyro-Glu@N-term; Deamidated(N)@7			0.00339366	1043.480713	522.7476	1043.477173	522.7458496	2	11	1.1.1.925.6	4.016667	285.54	253.88	4.01	0.05	283.4431
3	48.88	48.88	58.79999995	58.79999995	47.85000086	sp|P20152|VIME_MOUSE	Vimentin OS=Mus musculus OX=10090 GN=Vim PE=1 SV=3			0	99.00000095	QVQSLTCEVDALK	Gln->pyro-Glu@N-term; Carbamidomethyl(C)@7			-0.00144589	1472.716675	737.3656	1472.71814	737.366333	2	10	1.1.1.1127.7	6.576633	346.21	329.21	6.58	0.08	254.0627
3	48.88	48.88	58.79999995	58.79999995	47.85000086	sp|P20152|VIME_MOUSE	Vimentin OS=Mus musculus OX=10090 GN=Vim PE=1 SV=3			0	43.68999898	SLPLPTFSSL			cleaved I-S@N-term; cleaved L-N@C-term	0.000376408	1060.580933	531.2977	1060.580444	531.2974854	2	7	1.1.1.1315.2	8.758966	82.18	67.75	8.75	0.05	129.1762
3	48.88	48.88	58.79999995	58.79999995	47.85000086	sp|P20152|VIME_MOUSE	Vimentin OS=Mus musculus OX=10090 GN=Vim PE=1 SV=3			0	94.98999715	SLPLPTFSSLNLR			cleaved I-S@N-term	-0.00143395	1443.807129	722.9108	1443.808594	722.9115601	2	10	1.1.1.1217.5	7.73405	278.35	276.78	7.74	0.06	174.0522
3	48.88	48.88	58.79999995	58.79999995	47.85000086	sp|P20152|VIME_MOUSE	Vimentin OS=Mus musculus OX=10090 GN=Vim PE=1 SV=3			0	99.00000095	SLYSSSPGGAYVTR				0.0144625	1443.713867	722.8642	1443.699463	722.8569946	2	15	1.1.1.950.5	4.328967	440.394	440.394			786.068
3	48.88	48.88	58.79999995	58.79999995	47.85000086	sp|P20152|VIME_MOUSE	Vimentin OS=Mus musculus OX=10090 GN=Vim PE=1 SV=3			0	99.00000095	VELQELNDR				0.0021581	1114.564087	558.2893	1114.56189	558.288208	2	13	1.1.1.938.7	4.183816	2380.09	1741.29	4.2	0.05	1240.947
4	46.23	46.23	43.79999936	43.65000129	39.75999951	sp|A2AMT1|BFSP1_MOUSE	Filensin OS=Mus musculus OX=10090 GN=Bfsp1 PE=1 SV=1			2	99.00000095	AELQAQTTALEQAIK				-0.00397058	1613.858521	807.9365	1613.862427	807.9384766	2	23	1.1.1.1040.11	5.465384	10231.13	5586.08	5.49	0.05	2267.814
4	46.23	46.23	43.79999936	43.65000129	39.75999951	sp|A2AMT1|BFSP1_MOUSE	Filensin OS=Mus musculus OX=10090 GN=Bfsp1 PE=1 SV=1			2	99.00000095	AQPAGPAAQPGGTAPGLAALQALGER				0.000253646	2369.245361	593.3186	2369.245117	593.3185425	4	16	1.1.1.1141.4	6.7513	1082.53	480.67	6.71	0.06	703.1121
4	46.23	46.23	43.79999936	43.65000129	39.75999951	sp|A2AMT1|BFSP1_MOUSE	Filensin OS=Mus musculus OX=10090 GN=Bfsp1 PE=1 SV=1			2	99.00000095	AVQDITAAKPR				0.00121019	1168.657715	585.3361	1168.656372	585.3355103	2	13	1.1.1.834.8	2.852917	3928.49	1892.9	2.88	0.04	740.8868
4	46.23	46.23	43.79999936	43.65000129	39.75999951	sp|A2AMT1|BFSP1_MOUSE	Filensin OS=Mus musculus OX=10090 GN=Bfsp1 PE=1 SV=1			2	99.00000095	DLEEKDDDGKK			missed K-D@5; missed K-K@10	0.00369245	1290.597656	646.3061	1290.593994	646.3042603	2	11	1.1.1.320.4	1.09755	18.85066	18.85066			198.7485
4	46.23	46.23	43.79999936	43.65000129	39.75999951	sp|A2AMT1|BFSP1_MOUSE	Filensin OS=Mus musculus OX=10090 GN=Bfsp1 PE=1 SV=1			2	99.00000095	DLTAEHAR				-0.00241586	911.4436646	456.7291	911.446106	456.7303162	2	11	1.1.1.816.5	2.619433	4082.4	3429.38	2.63	0.04	2393.53
4	46.23	46.23	43.79999936	43.65000129	39.75999951	sp|A2AMT1|BFSP1_MOUSE	Filensin OS=Mus musculus OX=10090 GN=Bfsp1 PE=1 SV=1			2	99.00000095	EAVTHLQAQK				-0.000402337	1123.598022	562.8063	1123.598511	562.8065796	2	15	1.1.1.818.10	2.6491	3032.51	2296.09	2.66	0.03	1753.109
4	46.23	46.23	43.79999936	43.65000129	39.75999951	sp|A2AMT1|BFSP1_MOUSE	Filensin OS=Mus musculus OX=10090 GN=Bfsp1 PE=1 SV=1			2	99.00000095	EIIAQDKVEETLEDAPLKPPQEPK			missed K-V@7	-0.00539217	2716.411865	680.1102	2716.416992	680.1115723	4	15	1.1.1.1050.9	5.591717	1999.7	1920.54	5.59	0.08	1962.319
4	46.23	46.23	43.79999936	43.65000129	39.75999951	sp|A2AMT1|BFSP1_MOUSE	Filensin OS=Mus musculus OX=10090 GN=Bfsp1 PE=1 SV=1			2	99.00000095	ESGLLMQEK	Oxidation(M)@6			-0.00428293	1049.502075	525.7583	1049.506348	525.760437	2	12	1.1.1.881.6	3.453533	2404.56	2170.24	3.46	0.05	1592.467
4	46.23	46.23	43.79999936	43.65000129	39.75999951	sp|A2AMT1|BFSP1_MOUSE	Filensin OS=Mus musculus OX=10090 GN=Bfsp1 PE=1 SV=1			2	99.00000095	EVAALQNQLEEGR	Glu->pyro-Glu@N-term			-0.00136971	1437.719849	719.8672	1437.721191	719.8678589	2	17	1.1.1.1071.7	5.858016	2465.61	1984.89	5.88	0.05	1334.339
4	46.23	46.23	43.79999936	43.65000129	39.75999951	sp|A2AMT1|BFSP1_MOUSE	Filensin OS=Mus musculus OX=10090 GN=Bfsp1 PE=1 SV=1			2	99.00000095	HVEANLQR				-0.00216278	965.5020752	483.7583	965.5042725	483.7594299	2	13	1.1.1.817.9	2.635267	4503.86	3999.78	2.63	0.04	2514.788
4	46.23	46.23	43.79999936	43.65000129	39.75999951	sp|A2AMT1|BFSP1_MOUSE	Filensin OS=Mus musculus OX=10090 GN=Bfsp1 PE=1 SV=1			2	99.00000095	HVLVTGESSFVDPEFYSSSIPAR				0.0141139	2523.242432	842.088	2523.228271	842.083313	3	14	1.1.1.1096.9	6.180167	566.67	442.42	6.2	0.04	498.549
4	46.23	46.23	43.79999936	43.65000129	39.75999951	sp|A2AMT1|BFSP1_MOUSE	Filensin OS=Mus musculus OX=10090 GN=Bfsp1 PE=1 SV=1			2	99.00000095	KVEVVESIEK			missed K-V@1	9.16E-06	1158.649658	580.3321	1158.649658	580.3320923	2	14	1.1.1.888.5	3.5427	1808.25	1501.09	3.56	0.04	972.0834
4	46.23	46.23	43.79999936	43.65000129	39.75999951	sp|A2AMT1|BFSP1_MOUSE	Filensin OS=Mus musculus OX=10090 GN=Bfsp1 PE=1 SV=1			2	99.00000095	LGEQPGPEDALAR				0.00139748	1351.674438	676.8445	1351.673218	676.8438721	2	21	1.1.1.949.4	4.314133	21046.87	9877.95	4.34	0.05	4579.728
4	46.23	46.23	43.79999936	43.65000129	39.75999951	sp|A2AMT1|BFSP1_MOUSE	Filensin OS=Mus musculus OX=10090 GN=Bfsp1 PE=1 SV=1			2	99.00000095	QLAVAQQTLR	Gln->pyro-Glu@N-term			0.000688622	1109.620117	555.8173	1109.619263	555.8169556	2	16	1.1.1.1056.2	5.661383	17513.18	13350.77	5.68	0.05	6302.463
4	46.23	46.23	43.79999936	43.65000129	39.75999951	sp|A2AMT1|BFSP1_MOUSE	Filensin OS=Mus musculus OX=10090 GN=Bfsp1 PE=1 SV=1			2	99.00000095	QLDAFQR	Gln->pyro-Glu@N-term			-0.000429249	859.418457	430.7165	859.4188232	430.7166748	2	10	1.1.1.1046.2	5.53405	7245.19	2940	5.57	0.05	1338.737
4	46.23	46.23	43.79999936	43.65000129	39.75999951	sp|A2AMT1|BFSP1_MOUSE	Filensin OS=Mus musculus OX=10090 GN=Bfsp1 PE=1 SV=1			2	99.00000095	SYVFQAR				0.00171102	869.4412842	435.7279	869.4395752	435.7270508	2	11	1.1.1.938.3	4.180483	7657.03	5733.97	4.2	0.05	4259.231
4	46.23	46.23	43.79999936	43.65000129	39.75999951	sp|A2AMT1|BFSP1_MOUSE	Filensin OS=Mus musculus OX=10090 GN=Bfsp1 PE=1 SV=1			2	99.00000095	VEETLEDAPLKPPQEPK				0.00219884	1918.991211	640.671	1918.98877	640.6702271	3	17	1.1.1.967.8	4.531617	2565.76	1514.61	4.56	0.05	1127.658
4	46.23	46.23	43.79999936	43.65000129	39.75999951	sp|A2AMT1|BFSP1_MOUSE	Filensin OS=Mus musculus OX=10090 GN=Bfsp1 PE=1 SV=1			1.95860815	99.00000095	RSYVFQAR			missed R-S@1	-0.00445964	1025.536255	513.7754	1025.540649	513.7775879	2	10	1.1.1.880.6	3.440867	2345.63	2053.97	3.45	0.03	1351.643
4	46.23	46.23	43.79999936	43.65000129	39.75999951	sp|A2AMT1|BFSP1_MOUSE	Filensin OS=Mus musculus OX=10090 GN=Bfsp1 PE=1 SV=1			1.744727373	98.6199975	IIEIEGSR				-0.0100964	915.4924927	458.7535	915.5025635	458.7585449	2	11	1.1.1.927.3	4.039667	30243.36	14242.85	4.06	0.04	7169.333
4	46.23	46.23	43.79999936	43.65000129	39.75999951	sp|A2AMT1|BFSP1_MOUSE	Filensin OS=Mus musculus OX=10090 GN=Bfsp1 PE=1 SV=1			1.744727373	98.65999818	VAVQVQR				0.000423108	798.4716797	400.2431	798.4711914	400.2428589	2	11	1.1.1.834.2	2.847917	18761.9	9453.46	2.87	0.04	3657.384
4	46.23	46.23	43.79999936	43.65000129	39.75999951	sp|A2AMT1|BFSP1_MOUSE	Filensin OS=Mus musculus OX=10090 GN=Bfsp1 PE=1 SV=1			1.638272166	99.00000095	EADEALLR	Glu->pyro-Glu@N-term			0.00310739	897.4586792	449.7366	897.4555664	449.7350769	2	12	1.1.1.1020.2	5.20175	1227.51	1216.45	5.2	0.1	1224.863
4	46.23	46.23	43.79999936	43.65000129	39.75999951	sp|A2AMT1|BFSP1_MOUSE	Filensin OS=Mus musculus OX=10090 GN=Bfsp1 PE=1 SV=1			1.207608461	97.17000127	QEAEAQR	Gln->pyro-Glu@N-term			-0.00190895	813.3598633	407.6872	813.3616943	407.6881104	2	10	1.1.1.816.3	2.617767	1567.2	1341.32	2.63	0.03	1422.38
4	46.23	46.23	43.79999936	43.65000129	39.75999951	sp|A2AMT1|BFSP1_MOUSE	Filensin OS=Mus musculus OX=10090 GN=Bfsp1 PE=1 SV=1			0.90309	99.00000095	LSSVFIETPISLITPSH			cleaved H-G@C-term	-0.000855003	1839.997437	921.006	1839.998169	921.0064087	2	17	1.1.1.1297.3	8.615983	1404.39	793.35	8.65	0.08	379.771
4	46.23	46.23	43.79999936	43.65000129	39.75999951	sp|A2AMT1|BFSP1_MOUSE	Filensin OS=Mus musculus OX=10090 GN=Bfsp1 PE=1 SV=1			0.617982984	97.94999957	EPEPEPPTDLFTK	Glu->pyro-Glu@N-term			-0.00366708	1480.704834	741.3597	1480.708618	741.3615723	2	8	1.1.1.1117.9	6.450316	552.02	263.08	6.49	0.09	211.0415
4	46.23	46.23	43.79999936	43.65000129	39.75999951	sp|A2AMT1|BFSP1_MOUSE	Filensin OS=Mus musculus OX=10090 GN=Bfsp1 PE=1 SV=1			0.382999688	76.12000108	LSSVFIETPISLITPSHGAPLSLGSSVK				0.00661022	2836.565186	946.529	2836.558594	946.5267944	3	9	1.1.1.1254.4	8.198517	293.15	281.29	8.2	0.04	204.8445
4	46.23	46.23	43.79999936	43.65000129	39.75999951	sp|A2AMT1|BFSP1_MOUSE	Filensin OS=Mus musculus OX=10090 GN=Bfsp1 PE=1 SV=1			0.363512069	99.00000095	LSSVFIETPISL			cleaved L-I@C-term	0.00377384	1304.72644	653.3705	1304.722778	653.3686523	2	12	1.1.1.1364.3	9.125116	107.81	103.98	9.13	0.08	108.5017
4	46.23	46.23	43.79999936	43.65000129	39.75999951	sp|A2AMT1|BFSP1_MOUSE	Filensin OS=Mus musculus OX=10090 GN=Bfsp1 PE=1 SV=1			0.334419012	71.24999762	EIIAQDK				0.00107686	815.4400635	408.7273	815.4389038	408.7267151	2	7	1.1.1.831.3	2.810083	2026.08	1569.7	2.82	0.04	1365.569
4	46.23	46.23	43.79999936	43.65000129	39.75999951	sp|A2AMT1|BFSP1_MOUSE	Filensin OS=Mus musculus OX=10090 GN=Bfsp1 PE=1 SV=1			0.313363731	99.00000095	QPAGPAAQPGGTAPGLAALQALGER	Gln->pyro-Glu@N-term		cleaved A-Q@N-term	0.0166898	2281.198242	761.4067	2281.181396	761.401123	3	16	1.1.1.1214.4	7.697717	129.76	123.71	7.71	0.08	152.6794
4	46.23	46.23	43.79999936	43.65000129	39.75999951	sp|A2AMT1|BFSP1_MOUSE	Filensin OS=Mus musculus OX=10090 GN=Bfsp1 PE=1 SV=1			0.287350267	99.00000095	AQPAGPAAQPGGTAPGLAALQAL			cleaved L-G@C-term	0.000508618	2027.080566	676.7008	2027.079956	676.7006226	3	13	1.1.1.1212.4	7.667217	793.8	639.42	7.69	0.06	581.9713
4	46.23	46.23	43.79999936	43.65000129	39.75999951	sp|A2AMT1|BFSP1_MOUSE	Filensin OS=Mus musculus OX=10090 GN=Bfsp1 PE=1 SV=1			0.259637296	55.11999726	VSGHKEPEPEPPTDLFTK			missed K-E@5	0.00199859	2006.996826	670.0062	2006.994873	670.0055542	3	8	1.1.1.972.8	4.59395	77.08038	77.08038			490.0048
4	46.23	46.23	43.79999936	43.65000129	39.75999951	sp|A2AMT1|BFSP1_MOUSE	Filensin OS=Mus musculus OX=10090 GN=Bfsp1 PE=1 SV=1			0.255707026	98.03000093	AVQDITAAK			cleaved K-P@C-term	0.00107283	915.5036621	458.7591	915.5025635	458.7585449	2	9	1.1.1.845.4	2.990083	1115.14	1114.2	2.99	0.04	873.9977
4	46.23	46.23	43.79999936	43.65000129	39.75999951	sp|A2AMT1|BFSP1_MOUSE	Filensin OS=Mus musculus OX=10090 GN=Bfsp1 PE=1 SV=1			0.177831903	87.45999932	EIEEAER	Glu->pyro-Glu@N-term			0.00300018	856.3956909	429.2051	856.3926392	429.2036133	2	9	1.1.1.896.4	3.641533	314.24	226.72	3.65	0.03	337.8566
4	46.23	46.23	43.79999936	43.65000129	39.75999951	sp|A2AMT1|BFSP1_MOUSE	Filensin OS=Mus musculus OX=10090 GN=Bfsp1 PE=1 SV=1			0.018181397	99.00000095	TTALEQAIK			cleaved Q-T@N-term	0.00080005	973.5452881	487.7799	973.5444336	487.77948	2	13	1.1.1.936.7	4.158317	2412.84	1799.26	4.18	0.05	1328.443
4	46.23	46.23	43.79999936	43.65000129	39.75999951	sp|A2AMT1|BFSP1_MOUSE	Filensin OS=Mus musculus OX=10090 GN=Bfsp1 PE=1 SV=1			0.015922973	96.6899991	GEQPGPEDALAR			cleaved L-G@N-term	-0.00332071	1238.585815	620.3002	1238.589111	620.3018188	2	8	1.1.1.910.10	3.82635	229.39	219	3.84	0.08	218.3866
4	46.23	46.23	43.79999936	43.65000129	39.75999951	sp|A2AMT1|BFSP1_MOUSE	Filensin OS=Mus musculus OX=10090 GN=Bfsp1 PE=1 SV=1			0.002613608	98.17000031	EIIAQDKVEETL			cleaved L-E@C-term; missed K-V@7	0.00126951	1386.725464	694.37	1386.724243	694.3693848	2	10	1.1.1.1011.11	5.09375	96.16523	96.16523			298.1332
4	46.23	46.23	43.79999936	43.65000129	39.75999951	sp|A2AMT1|BFSP1_MOUSE	Filensin OS=Mus musculus OX=10090 GN=Bfsp1 PE=1 SV=1			0.002613608	81.99999928	LNKEADEALLR	Carbamyl@N-term		missed K-E@3	-0.0153897	1313.678711	657.8466	1313.69397	657.854248	2	9	1.1.1.992.8	4.849433	591.1	395.26	4.91	0.1	408.3093
4	46.23	46.23	43.79999936	43.65000129	39.75999951	sp|A2AMT1|BFSP1_MOUSE	Filensin OS=Mus musculus OX=10090 GN=Bfsp1 PE=1 SV=1			0.000869447	72.00999856	AQPAGPAAQPGGTAPGLAAL			cleaved L-Q@C-term	-0.000561928	1714.899658	858.4571	1714.900269	858.4573975	2	8	1.1.1.1092.7	6.127333	1113.63	407.73	6.08	0.05	317.0158
4	46.23	46.23	43.79999936	43.65000129	39.75999951	sp|A2AMT1|BFSP1_MOUSE	Filensin OS=Mus musculus OX=10090 GN=Bfsp1 PE=1 SV=1			0.000869447	31.70000017	KEIEEAER	Carbamyl@N-term		missed K-E@1	0.00187011	1045.505859	523.7602	1045.504028	523.7592773	2	6	1.1.1.828.9	2.777083	647.2	559.23	2.77	0.04	361.9405
4	46.23	46.23	43.79999936	43.65000129	39.75999951	sp|A2AMT1|BFSP1_MOUSE	Filensin OS=Mus musculus OX=10090 GN=Bfsp1 PE=1 SV=1			0.000434506	76.37000084	EPEPPTDLFTK			cleaved P-E@N-term	-0.001556	1272.622314	637.3184	1272.623779	637.3191528	2	8	1.1.1.1038.9	5.438217	461.13	379.76	5.46	0.1	356.8939
4	46.23	46.23	43.79999936	43.65000129	39.75999951	sp|A2AMT1|BFSP1_MOUSE	Filensin OS=Mus musculus OX=10090 GN=Bfsp1 PE=1 SV=1			0	99.00000095	AELQAQTTALEQAIK				-0.00397058	1613.858521	807.9365	1613.862427	807.9384766	2	26	1.1.1.1041.11	5.478384	10231.13	8934.01	5.49	0.05	4365.86
4	46.23	46.23	43.79999936	43.65000129	39.75999951	sp|A2AMT1|BFSP1_MOUSE	Filensin OS=Mus musculus OX=10090 GN=Bfsp1 PE=1 SV=1			0	99.00000095	AELQAQTTALEQAIK	Carbamidomethyl@N-term			-0.00819051	1670.875732	836.4451	1670.883911	836.4492188	2	15	1.1.1.1042.11	5.490883	432.32	285.42	5.52	0.05	383.0714
4	46.23	46.23	43.79999936	43.65000129	39.75999951	sp|A2AMT1|BFSP1_MOUSE	Filensin OS=Mus musculus OX=10090 GN=Bfsp1 PE=1 SV=1			0	99.00000095	AELQAQTTALEQAIK	Deamidated(Q)@6			-0.00240877	1614.844116	808.4293	1614.846436	808.430481	2	16	1.1.1.1080.9	5.97485	478.28	425.36	5.98	0.05	360.0418
4	46.23	46.23	43.79999936	43.65000129	39.75999951	sp|A2AMT1|BFSP1_MOUSE	Filensin OS=Mus musculus OX=10090 GN=Bfsp1 PE=1 SV=1			0	99.00000095	AELQAQTTALEQAIK	Deamidated(Q)@12			0.0193193	1614.865845	808.4402	1614.846436	808.430481	2	14	1.1.1.1056.9	5.668867	244.9714	244.9714			420.7316
4	46.23	46.23	43.79999936	43.65000129	39.75999951	sp|A2AMT1|BFSP1_MOUSE	Filensin OS=Mus musculus OX=10090 GN=Bfsp1 PE=1 SV=1			0	99.00000095	AELQAQTTALEQAIK	Carbamidomethyl@N-term			-0.00819051	1670.875732	836.4451	1670.883911	836.4492188	2	12	1.1.1.1043.11	5.503883	432.32	391.17	5.52	0.05	346.4009
4	46.23	46.23	43.79999936	43.65000129	39.75999951	sp|A2AMT1|BFSP1_MOUSE	Filensin OS=Mus musculus OX=10090 GN=Bfsp1 PE=1 SV=1			0	99.00000095	AELQAQTTALEQAIK	Deamidated(Q)@6			-0.00240877	1614.844116	808.4293	1614.846436	808.430481	2	11	1.1.1.1081.11	5.98935	478.28	435.36	5.98	0.05	341.0928
4	46.23	46.23	43.79999936	43.65000129	39.75999951	sp|A2AMT1|BFSP1_MOUSE	Filensin OS=Mus musculus OX=10090 GN=Bfsp1 PE=1 SV=1			0	17.23999977	AELQAQTTALEQAIK	Methyl(E)@2	Methyl(E)@239		-0.0143882	1627.863647	814.9391	1627.878052	814.9463501	2	6	1.1.1.1063.7	5.7562	169.52	110.6	5.77	0.03	144.1168
4	46.23	46.23	43.79999936	43.65000129	39.75999951	sp|A2AMT1|BFSP1_MOUSE	Filensin OS=Mus musculus OX=10090 GN=Bfsp1 PE=1 SV=1			0	41.2800014	AQPAGPAAQPGGTAPGLAAL			cleaved L-Q@C-term	-0.00186006	1714.898315	572.6401	1714.900269	572.640686	3	8	1.1.1.1089.5	6.086667	459.85	435.45	6.09	0.04	410.4033
4	46.23	46.23	43.79999936	43.65000129	39.75999951	sp|A2AMT1|BFSP1_MOUSE	Filensin OS=Mus musculus OX=10090 GN=Bfsp1 PE=1 SV=1			0	99.00000095	AQPAGPAAQPGGTAPGLAALQAL			cleaved L-G@C-term	0.000508618	2027.080566	676.7008	2027.079956	676.7006226	3	11	1.1.1.1211.9	7.657717	793.8	491.37	7.69	0.06	496.4505
4	46.23	46.23	43.79999936	43.65000129	39.75999951	sp|A2AMT1|BFSP1_MOUSE	Filensin OS=Mus musculus OX=10090 GN=Bfsp1 PE=1 SV=1			0	99.00000095	AQPAGPAAQPGGTAPGLAALQALGER				-0.000122319	2369.245117	790.7556	2369.245117	790.7556763	3	21	1.1.1.1133.8	6.6538	12198.29	1414.79	6.71	0.08	730.4438
4	46.23	46.23	43.79999936	43.65000129	39.75999951	sp|A2AMT1|BFSP1_MOUSE	Filensin OS=Mus musculus OX=10090 GN=Bfsp1 PE=1 SV=1			0	99.00000095	AQPAGPAAQPGGTAPGLAALQALGER				-0.000122319	2369.245117	790.7556	2369.245117	790.7556763	3	28	1.1.1.1134.8	6.667467	12198.29	3646.64	6.71	0.08	1755.483
4	46.23	46.23	43.79999936	43.65000129	39.75999951	sp|A2AMT1|BFSP1_MOUSE	Filensin OS=Mus musculus OX=10090 GN=Bfsp1 PE=1 SV=1			0	99.00000095	AQPAGPAAQPGGTAPGLAALQALGER				0.00195048	2369.247314	1185.631	2369.245117	1185.629883	2	16	1.1.1.1135.11	6.681467	1952.67	1103.76	6.71	0.05	513.1778
4	46.23	46.23	43.79999936	43.65000129	39.75999951	sp|A2AMT1|BFSP1_MOUSE	Filensin OS=Mus musculus OX=10090 GN=Bfsp1 PE=1 SV=1			0	99.00000095	AQPAGPAAQPGGTAPGLAALQALGER	Carbamidomethyl@N-term			-0.00231729	2426.264404	809.762	2426.266602	809.7628174	3	18	1.1.1.1136.8	6.691967	1110.21	1002.98	6.7	0.05	686.3733
4	46.23	46.23	43.79999936	43.65000129	39.75999951	sp|A2AMT1|BFSP1_MOUSE	Filensin OS=Mus musculus OX=10090 GN=Bfsp1 PE=1 SV=1			0	99.00000095	AQPAGPAAQPGGTAPGLAALQALGER	Deamidated(Q)@21			0.00516271	2370.234375	791.0854	2370.229248	791.0836792	3	20	1.1.1.1167.5	7.092933	344.26	337.8	7.12	0.09	391.4117
4	46.23	46.23	43.79999936	43.65000129	39.75999951	sp|A2AMT1|BFSP1_MOUSE	Filensin OS=Mus musculus OX=10090 GN=Bfsp1 PE=1 SV=1			0	99.00000095	AQPAGPAAQPGGTAPGLAALQALGER	Methyl(E)@25	Methyl(E)@42		-0.00516672	2383.255615	795.4258	2383.260742	795.4275513	3	20	1.1.1.1176.3	7.209417	368.31	269.63	7.25	0.1	268.5455
4	46.23	46.23	43.79999936	43.65000129	39.75999951	sp|A2AMT1|BFSP1_MOUSE	Filensin OS=Mus musculus OX=10090 GN=Bfsp1 PE=1 SV=1			0	99.00000095	AQPAGPAAQPGGTAPGLAALQALGER	Methyl(E)@25	Methyl(E)@42		-0.00516672	2383.255615	795.4258	2383.260742	795.4275513	3	20	1.1.1.1177.5	7.22025	368.31	299.86	7.25	0.1	322.7971
4	46.23	46.23	43.79999936	43.65000129	39.75999951	sp|A2AMT1|BFSP1_MOUSE	Filensin OS=Mus musculus OX=10090 GN=Bfsp1 PE=1 SV=1			0	99.00000095	AQPAGPAAQPGGTAPGLAALQALGER				-0.000122319	2369.245117	790.7556	2369.245117	790.7556763	3	14	1.1.1.1148.8	6.844783	12198.29	210.23	6.71	0.08	594.0351
4	46.23	46.23	43.79999936	43.65000129	39.75999951	sp|A2AMT1|BFSP1_MOUSE	Filensin OS=Mus musculus OX=10090 GN=Bfsp1 PE=1 SV=1			0	99.00000095	AQPAGPAAQPGGTAPGLAALQALGER	Carbamidomethyl@N-term			-0.00231729	2426.264404	809.762	2426.266602	809.7628174	3	15	1.1.1.1138.10	6.718783	1110.21	930.08	6.7	0.05	766.1151
4	46.23	46.23	43.79999936	43.65000129	39.75999951	sp|A2AMT1|BFSP1_MOUSE	Filensin OS=Mus musculus OX=10090 GN=Bfsp1 PE=1 SV=1			0	99.00000095	AQPAGPAAQPGGTAPGLAALQALGER				-0.000122319	2369.245117	790.7556	2369.245117	790.7556763	3	13	1.1.1.1147.10	6.833117	12198.29	407.84	6.71	0.08	486.9568
4	46.23	46.23	43.79999936	43.65000129	39.75999951	sp|A2AMT1|BFSP1_MOUSE	Filensin OS=Mus musculus OX=10090 GN=Bfsp1 PE=1 SV=1			0	98.90999794	AQPAGPAAQPGGTAPGLAALQALGER	Deamidated(Q)@2; Deamidated(Q)@9; Oxidation(P)@10	Oxidation(P)@27		0.058205601	2387.266357	796.7627	2387.208008	796.7432861	3	13	1.1.1.1138.8	6.717134	173.78	162.8	6.72	0.04	1179.093
4	46.23	46.23	43.79999936	43.65000129	39.75999951	sp|A2AMT1|BFSP1_MOUSE	Filensin OS=Mus musculus OX=10090 GN=Bfsp1 PE=1 SV=1			0	23.61000031	AQPAGPAAQPGGTAPGLAALQALGER	Methyl(R)@26	Methyl(R)@43		-0.00516672	2383.255615	795.4258	2383.260742	795.4275513	3	19	1.1.1.1176.3	7.209417	368.31	269.63	7.25	0.1	268.5455
4	46.23	46.23	43.79999936	43.65000129	39.75999951	sp|A2AMT1|BFSP1_MOUSE	Filensin OS=Mus musculus OX=10090 GN=Bfsp1 PE=1 SV=1			0	97.86999822	AVQDITAAK			cleaved K-P@C-term	0.00107283	915.5036621	458.7591	915.5025635	458.7585449	2	8	1.1.1.844.7	2.97975	1115.14	978.09	2.99	0.04	752.1033
4	46.23	46.23	43.79999936	43.65000129	39.75999951	sp|A2AMT1|BFSP1_MOUSE	Filensin OS=Mus musculus OX=10090 GN=Bfsp1 PE=1 SV=1			0	99.00000095	AVQDITAAKPR				0.00121019	1168.657715	585.3361	1168.656372	585.3355103	2	14	1.1.1.835.8	2.865417	3928.49	3304.55	2.88	0.04	1889.268
4	46.23	46.23	43.79999936	43.65000129	39.75999951	sp|A2AMT1|BFSP1_MOUSE	Filensin OS=Mus musculus OX=10090 GN=Bfsp1 PE=1 SV=1			0	99.00000095	AVQDITAAKPR	Carbamyl(K)@9			0.000922524	1211.66333	606.8389	1211.662231	606.8383789	2	15	1.1.1.912.10	3.852017	335.4	298.61	3.84	0.05	278.1966
4	46.23	46.23	43.79999936	43.65000129	39.75999951	sp|A2AMT1|BFSP1_MOUSE	Filensin OS=Mus musculus OX=10090 GN=Bfsp1 PE=1 SV=1			0	99.00000095	AVQDITAAKPR	Carbamidomethyl@N-term			-0.00155861	1225.676147	409.566	1225.677856	409.5665588	3	11	1.1.1.838.2	2.898917	761.1	672.08	2.91	0.04	819.9722
4	46.23	46.23	43.79999936	43.65000129	39.75999951	sp|A2AMT1|BFSP1_MOUSE	Filensin OS=Mus musculus OX=10090 GN=Bfsp1 PE=1 SV=1			0	99.00000095	AVQDITAAKPR	Carbamyl(K)@9			0.000922524	1211.66333	606.8389	1211.662231	606.8383789	2	10	1.1.1.910.9	3.825517	335.4	227.04	3.84	0.05	279.2459
4	46.23	46.23	43.79999936	43.65000129	39.75999951	sp|A2AMT1|BFSP1_MOUSE	Filensin OS=Mus musculus OX=10090 GN=Bfsp1 PE=1 SV=1			0	95.34000158	AVQDITAAKPR	Deamidated(Q)@3			0.00411717	1169.644531	585.8295	1169.640381	585.8275146	2	8	1.1.1.849.9	3.045567	231.32	169.51	3.04	0.04	250.8649
4	46.23	46.23	43.79999936	43.65000129	39.75999951	sp|A2AMT1|BFSP1_MOUSE	Filensin OS=Mus musculus OX=10090 GN=Bfsp1 PE=1 SV=1			0	98.57000113	DLTAEHAR				-0.00241586	911.4436646	456.7291	911.446106	456.7303162	2	10	1.1.1.817.7	2.6336	4082.4	3785.25	2.63	0.04	2543.03
4	46.23	46.23	43.79999936	43.65000129	39.75999951	sp|A2AMT1|BFSP1_MOUSE	Filensin OS=Mus musculus OX=10090 GN=Bfsp1 PE=1 SV=1			0	98.3799994	EADEALLR				0.00187535	915.4680786	458.7413	915.4661865	458.7403564	2	9	1.1.1.914.6	3.87435	656.35	492.09	3.89	0.05	451.0309
4	46.23	46.23	43.79999936	43.65000129	39.75999951	sp|A2AMT1|BFSP1_MOUSE	Filensin OS=Mus musculus OX=10090 GN=Bfsp1 PE=1 SV=1			0	97.82000184	EADEALLR				0.00187535	915.4680786	458.7413	915.4661865	458.7403564	2	9	1.1.1.915.3	3.88435	656.35	611.69	3.89	0.05	526.4802
4	46.23	46.23	43.79999936	43.65000129	39.75999951	sp|A2AMT1|BFSP1_MOUSE	Filensin OS=Mus musculus OX=10090 GN=Bfsp1 PE=1 SV=1			0	99.00000095	EAVTHLQAQK				-0.000402337	1123.598022	562.8063	1123.598511	562.8065796	2	13	1.1.1.819.10	2.661933	3032.51	2922.66	2.66	0.03	1872.429
4	46.23	46.23	43.79999936	43.65000129	39.75999951	sp|A2AMT1|BFSP1_MOUSE	Filensin OS=Mus musculus OX=10090 GN=Bfsp1 PE=1 SV=1			0	92.83999801	EAVTHLQAQK	Glu->pyro-Glu@N-term; Carbamidomethyl(T)@4			-0.000204194	1162.609253	582.3119	1162.609497	582.3120117	2	12	1.1.1.861.10	3.199883	856.62	791.07	3.2	0.04	522.483
4	46.23	46.23	43.79999936	43.65000129	39.75999951	sp|A2AMT1|BFSP1_MOUSE	Filensin OS=Mus musculus OX=10090 GN=Bfsp1 PE=1 SV=1			0	48.60999882	EAVTHLQAQK	Carbamidomethyl@N-term; Dehydrated(T)@4	Dehydrated(T)@231		-0.000204194	1162.609253	582.3119	1162.609497	582.3120117	2	12	1.1.1.861.10	3.199883	856.62	791.07	3.2	0.04	522.483
4	46.23	46.23	43.79999936	43.65000129	39.75999951	sp|A2AMT1|BFSP1_MOUSE	Filensin OS=Mus musculus OX=10090 GN=Bfsp1 PE=1 SV=1			0	27.68999934	EIEEAER	Glu->pyro-Glu@N-term			0.000558801	856.3932495	429.2039	856.3926392	429.2036133	2	6	1.1.1.818.2	2.642433	338.72	279.33	2.65	0.03	641.0536
4	46.23	46.23	43.79999936	43.65000129	39.75999951	sp|A2AMT1|BFSP1_MOUSE	Filensin OS=Mus musculus OX=10090 GN=Bfsp1 PE=1 SV=1			0	33.30000043	EIIAQDK				0.00107686	815.4400635	408.7273	815.4389038	408.7267151	2	5	1.1.1.830.3	2.797417	2026.08	788.29	2.82	0.04	357.7933
4	46.23	46.23	43.79999936	43.65000129	39.75999951	sp|A2AMT1|BFSP1_MOUSE	Filensin OS=Mus musculus OX=10090 GN=Bfsp1 PE=1 SV=1			0	99.00000095	EIIAQDKVEETLEDAPLKPPQEPK			missed K-V@7	-0.00315058	2716.414063	906.4786	2716.416992	906.4796143	3	13	1.1.1.1051.7	5.604217	223.1661	223.1661			660.6709
4	46.23	46.23	43.79999936	43.65000129	39.75999951	sp|A2AMT1|BFSP1_MOUSE	Filensin OS=Mus musculus OX=10090 GN=Bfsp1 PE=1 SV=1			0	94.98999715	EIIAQDKVEETLEDAPLKPPQEPK	Glu->pyro-Glu@N-term		missed K-V@7	-0.00120952	2698.405518	900.4757	2698.406494	900.4761353	3	10	1.1.1.1107.9	6.321167	565.92	555.78	6.32	0.05	472.2167
4	46.23	46.23	43.79999936	43.65000129	39.75999951	sp|A2AMT1|BFSP1_MOUSE	Filensin OS=Mus musculus OX=10090 GN=Bfsp1 PE=1 SV=1			0	94.73999739	EIIAQDKVEETLEDAPLKPPQEPK	Glu->pyro-Glu@N-term		missed K-V@7	-0.00120952	2698.405518	900.4757	2698.406494	900.4761353	3	10	1.1.1.1106.10	6.30915	565.92	495.29	6.32	0.05	379.9785
4	46.23	46.23	43.79999936	43.65000129	39.75999951	sp|A2AMT1|BFSP1_MOUSE	Filensin OS=Mus musculus OX=10090 GN=Bfsp1 PE=1 SV=1			0	66.11999869	EIIAQDKVEETLEDAPLKPPQEPK			missed K-V@7	-0.00539217	2716.411865	680.1102	2716.416992	680.1115723	4	8	1.1.1.1048.10	5.566717	1999.7	1171.52	5.59	0.08	1410.039
4	46.23	46.23	43.79999936	43.65000129	39.75999951	sp|A2AMT1|BFSP1_MOUSE	Filensin OS=Mus musculus OX=10090 GN=Bfsp1 PE=1 SV=1			0	96.35000229	EPEPEPPTDLFTK	Dehydrated(E)@5			-0.0036671	1480.704834	741.3597	1480.708618	741.3615723	2	9	1.1.1.1119.4	6.471817	552.02	438.31	6.49	0.09	295.9847
4	46.23	46.23	43.79999936	43.65000129	39.75999951	sp|A2AMT1|BFSP1_MOUSE	Filensin OS=Mus musculus OX=10090 GN=Bfsp1 PE=1 SV=1			0	67.77999997	EPEPEPPTDLFTK	Glu->pyro-Glu@N-term			-0.00366708	1480.704834	741.3597	1480.708618	741.3615723	2	8	1.1.1.1119.4	6.471817	552.02	438.31	6.49	0.09	295.9847
4	46.23	46.23	43.79999936	43.65000129	39.75999951	sp|A2AMT1|BFSP1_MOUSE	Filensin OS=Mus musculus OX=10090 GN=Bfsp1 PE=1 SV=1			0	73.50999713	EPEPPTDLFTK			cleaved P-E@N-term	-0.001556	1272.622314	637.3184	1272.623779	637.3191528	2	7	1.1.1.1037.8	5.424883	461.13	304.45	5.46	0.1	283.3931
4	46.23	46.23	43.79999936	43.65000129	39.75999951	sp|A2AMT1|BFSP1_MOUSE	Filensin OS=Mus musculus OX=10090 GN=Bfsp1 PE=1 SV=1			0	99.00000095	ESGLLMQEK	Oxidation(M)@6			-0.00428293	1049.502075	525.7583	1049.506348	525.760437	2	11	1.1.1.880.8	3.442533	2404.56	1666.7	3.46	0.05	1106.592
4	46.23	46.23	43.79999936	43.65000129	39.75999951	sp|A2AMT1|BFSP1_MOUSE	Filensin OS=Mus musculus OX=10090 GN=Bfsp1 PE=1 SV=1			0	99.00000095	EVAALQNQLEEGR	Deamidated(N)@7			0.00175881	1456.717529	729.366	1456.71582	729.3651733	2	16	1.1.1.939.11	4.199483	1329.69	893.99	4.22	0.04	835.1237
4	46.23	46.23	43.79999936	43.65000129	39.75999951	sp|A2AMT1|BFSP1_MOUSE	Filensin OS=Mus musculus OX=10090 GN=Bfsp1 PE=1 SV=1			0	99.00000095	EVAALQNQLEEGR	Deamidated(N)@7			0.00175881	1456.717529	729.366	1456.71582	729.3651733	2	17	1.1.1.940.9	4.21065	1329.69	1223.79	4.22	0.04	1131.425
4	46.23	46.23	43.79999936	43.65000129	39.75999951	sp|A2AMT1|BFSP1_MOUSE	Filensin OS=Mus musculus OX=10090 GN=Bfsp1 PE=1 SV=1			0	99.00000095	EVAALQNQLEEGR				-0.000414072	1455.731323	728.8729	1455.731812	728.8731689	2	16	1.1.1.954.10	4.378133	444	441.96	4.38	0.05	407.2102
4	46.23	46.23	43.79999936	43.65000129	39.75999951	sp|A2AMT1|BFSP1_MOUSE	Filensin OS=Mus musculus OX=10090 GN=Bfsp1 PE=1 SV=1			0	99.00000095	EVAALQNQLEEGR				-0.00383198	1455.727905	728.8712	1455.731812	728.8731689	2	23	1.1.1.964.7	4.495467	11480.7	6549.52	4.52	0.05	4438.591
4	46.23	46.23	43.79999936	43.65000129	39.75999951	sp|A2AMT1|BFSP1_MOUSE	Filensin OS=Mus musculus OX=10090 GN=Bfsp1 PE=1 SV=1			0	99.00000095	EVAALQNQLEEGR				-0.00383198	1455.727905	728.8712	1455.731812	728.8731689	2	23	1.1.1.968.10	4.545617	11480.7	6424.7	4.52	0.05	3274.871
4	46.23	46.23	43.79999936	43.65000129	39.75999951	sp|A2AMT1|BFSP1_MOUSE	Filensin OS=Mus musculus OX=10090 GN=Bfsp1 PE=1 SV=1			0	99.00000095	EVAALQNQLEEGR				-0.00383198	1455.727905	728.8712	1455.731812	728.8731689	2	20	1.1.1.969.11	4.55845	11480.7	4087.37	4.52	0.05	1930.874
4	46.23	46.23	43.79999936	43.65000129	39.75999951	sp|A2AMT1|BFSP1_MOUSE	Filensin OS=Mus musculus OX=10090 GN=Bfsp1 PE=1 SV=1			0	99.00000095	EVAALQNQLEEGR	Methyl(E)@11	Methyl(E)@225		0.00309442	1469.750488	735.8825	1469.747437	735.8809814	2	16	1.1.1.995.11	4.8906	811.21	774.14	4.91	0.05	565.7041
4	46.23	46.23	43.79999936	43.65000129	39.75999951	sp|A2AMT1|BFSP1_MOUSE	Filensin OS=Mus musculus OX=10090 GN=Bfsp1 PE=1 SV=1			0	99.00000095	EVAALQNQLEEGR	Methyl(E)@10	Methyl(E)@224		0.00309442	1469.750488	735.8825	1469.747437	735.8809814	2	16	1.1.1.995.11	4.8906	811.21	774.14	4.91	0.05	565.7041
4	46.23	46.23	43.79999936	43.65000129	39.75999951	sp|A2AMT1|BFSP1_MOUSE	Filensin OS=Mus musculus OX=10090 GN=Bfsp1 PE=1 SV=1			0	99.00000095	EVAALQNQLEEGR	Methyl(E)@10	Methyl(E)@224		0.00309442	1469.750488	735.8825	1469.747437	735.8809814	2	16	1.1.1.996.10	4.9026	811.21	809.8	4.91	0.05	609.6746
4	46.23	46.23	43.79999936	43.65000129	39.75999951	sp|A2AMT1|BFSP1_MOUSE	Filensin OS=Mus musculus OX=10090 GN=Bfsp1 PE=1 SV=1			0	99.00000095	EVAALQNQLEEGR	Glu->pyro-Glu@N-term			-0.00136971	1437.719849	719.8672	1437.721191	719.8678589	2	19	1.1.1.1072.7	5.87085	2465.61	2420.23	5.88	0.05	1358.673
4	46.23	46.23	43.79999936	43.65000129	39.75999951	sp|A2AMT1|BFSP1_MOUSE	Filensin OS=Mus musculus OX=10090 GN=Bfsp1 PE=1 SV=1			0	99.00000095	EVAALQNQLEEGR	Glu->pyro-Glu@N-term; Deamidated(N)@7			0.00202393	1438.707275	720.3609	1438.7052	720.3598633	2	13	1.1.1.1021.10	5.221567	366.92	366.11	5.22	0.05	309.6255
4	46.23	46.23	43.79999936	43.65000129	39.75999951	sp|A2AMT1|BFSP1_MOUSE	Filensin OS=Mus musculus OX=10090 GN=Bfsp1 PE=1 SV=1			0	99.00000095	EVAALQNQLEEGR	Deamidated(Q)@6			0.00395603	1456.719727	729.3671	1456.71582	729.3651733	2	11	1.1.1.985.11	4.762267	1290.71	515.98	4.69	0.09	388.3728
4	46.23	46.23	43.79999936	43.65000129	39.75999951	sp|A2AMT1|BFSP1_MOUSE	Filensin OS=Mus musculus OX=10090 GN=Bfsp1 PE=1 SV=1			0	98.21000099	EVAALQNQLEEGR	Glu->pyro-Glu@N-term			-0.00136971	1437.719849	719.8672	1437.721191	719.8678589	2	8	1.1.1.1076.6	5.921517	2465.61	809.93	5.88	0.05	209.9922
4	46.23	46.23	43.79999936	43.65000129	39.75999951	sp|A2AMT1|BFSP1_MOUSE	Filensin OS=Mus musculus OX=10090 GN=Bfsp1 PE=1 SV=1			0	96.92000151	EVAALQNQLEEGR	Glu->pyro-Glu@N-term; Deamidated(N)@7			-0.0100608	1438.695313	720.3549	1438.7052	720.3598633	2	8	1.1.1.1086.7	6.049684	289.73	286.56	6.04	0.22	244.6191
4	46.23	46.23	43.79999936	43.65000129	39.75999951	sp|A2AMT1|BFSP1_MOUSE	Filensin OS=Mus musculus OX=10090 GN=Bfsp1 PE=1 SV=1			0	58.49000216	EVAALQNQLEEGR	Deamidated(Q)@8			0.00175881	1456.717529	729.366	1456.71582	729.3651733	2	16	1.1.1.939.11	4.199483	1329.69	893.99	4.22	0.04	835.1237
4	46.23	46.23	43.79999936	43.65000129	39.75999951	sp|A2AMT1|BFSP1_MOUSE	Filensin OS=Mus musculus OX=10090 GN=Bfsp1 PE=1 SV=1			0	57.88000226	EVAALQNQLEEGR	Glu->pyro-Glu@N-term; Deamidated(Q)@8			-0.0100608	1438.695313	720.3549	1438.7052	720.3598633	2	8	1.1.1.1086.7	6.049684	289.73	286.56	6.04	0.22	244.6191
4	46.23	46.23	43.79999936	43.65000129	39.75999951	sp|A2AMT1|BFSP1_MOUSE	Filensin OS=Mus musculus OX=10090 GN=Bfsp1 PE=1 SV=1			0	52.32999921	EVAALQNQLEEGR	Glu->pyro-Glu@N-term; Deamidated(N)@7			-0.0100608	1438.695313	720.3549	1438.7052	720.3598633	2	6	1.1.1.1084.5	6.022517	289.73	218.7	6.04	0.22	228.8796
4	46.23	46.23	43.79999936	43.65000129	39.75999951	sp|A2AMT1|BFSP1_MOUSE	Filensin OS=Mus musculus OX=10090 GN=Bfsp1 PE=1 SV=1			0	99.00000095	HVEANLQR				-0.00216278	965.5020752	483.7583	965.5042725	483.7594299	2	11	1.1.1.816.8	2.621933	4503.86	4038.57	2.63	0.04	2895.145
4	46.23	46.23	43.79999936	43.65000129	39.75999951	sp|A2AMT1|BFSP1_MOUSE	Filensin OS=Mus musculus OX=10090 GN=Bfsp1 PE=1 SV=1			0	75.19000173	HVEANLQR	Carbamidomethyl@N-term			-0.00182182	1022.523926	512.2692	1022.525757	512.2701416	2	7	1.1.1.826.7	2.7496	568.17	512.8	2.76	0.04	515.1879
4	46.23	46.23	43.79999936	43.65000129	39.75999951	sp|A2AMT1|BFSP1_MOUSE	Filensin OS=Mus musculus OX=10090 GN=Bfsp1 PE=1 SV=1			0	99.00000095	HVLVTGESSFVDPEFYSSSIPAR				0.0141139	2523.242432	842.088	2523.228271	842.083313	3	17	1.1.1.1098.9	6.206167	566.67	524.11	6.2	0.04	541.5701
4	46.23	46.23	43.79999936	43.65000129	39.75999951	sp|A2AMT1|BFSP1_MOUSE	Filensin OS=Mus musculus OX=10090 GN=Bfsp1 PE=1 SV=1			0	99.00000095	HVLVTGESSFVDPEFYSSSIPAR				0.0141139	2523.242432	842.088	2523.228271	842.083313	3	11	1.1.1.1100.11	6.233333	566.67	236.71	6.2	0.04	272.9501
4	46.23	46.23	43.79999936	43.65000129	39.75999951	sp|A2AMT1|BFSP1_MOUSE	Filensin OS=Mus musculus OX=10090 GN=Bfsp1 PE=1 SV=1			0	97.21000195	IIEIEGSR				-0.0100964	915.4924927	458.7535	915.5025635	458.7585449	2	12	1.1.1.928.2	4.051667	30243.36	24095.99	4.06	0.04	14966.31
4	46.23	46.23	43.79999936	43.65000129	39.75999951	sp|A2AMT1|BFSP1_MOUSE	Filensin OS=Mus musculus OX=10090 GN=Bfsp1 PE=1 SV=1			0	81.77000284	IIEIEGSR	Carbamidomethyl@N-term			-0.00319804	972.520874	487.2677	972.5239868	487.2692871	2	9	1.1.1.942.6	4.234317	2471.76	2161.18	4.24	0.03	1690.346
4	46.23	46.23	43.79999936	43.65000129	39.75999951	sp|A2AMT1|BFSP1_MOUSE	Filensin OS=Mus musculus OX=10090 GN=Bfsp1 PE=1 SV=1			0	79.90999818	IIEIEGSR	Carbamidomethyl@N-term			-0.00319804	972.520874	487.2677	972.5239868	487.2692871	2	9	1.1.1.943.6	4.24715	2471.76	2347.46	4.24	0.03	1689.547
4	46.23	46.23	43.79999936	43.65000129	39.75999951	sp|A2AMT1|BFSP1_MOUSE	Filensin OS=Mus musculus OX=10090 GN=Bfsp1 PE=1 SV=1			0	69.41000223	IIEIEGSR	Methyl(E)@3	Methyl(E)@312		-0.00275002	929.5155029	465.765	929.5181885	465.7663879	2	8	1.1.1.956.4	4.398633	889.46	852.99	4.41	0.05	839.4708
4	46.23	46.23	43.79999936	43.65000129	39.75999951	sp|A2AMT1|BFSP1_MOUSE	Filensin OS=Mus musculus OX=10090 GN=Bfsp1 PE=1 SV=1			0	64.98000026	IIEIEGSR	Methyl(E)@3	Methyl(E)@312		-0.00275002	929.5155029	465.765	929.5181885	465.7663879	2	8	1.1.1.955.3	4.3853	889.46	598.45	4.41	0.05	682.9256
4	46.23	46.23	43.79999936	43.65000129	39.75999951	sp|A2AMT1|BFSP1_MOUSE	Filensin OS=Mus musculus OX=10090 GN=Bfsp1 PE=1 SV=1			0	99.00000095	KVEVVESIEK			missed K-V@1	9.16E-06	1158.649658	580.3321	1158.649658	580.3320923	2	15	1.1.1.889.7	3.555367	1808.25	1783.73	3.56	0.04	1163.942
4	46.23	46.23	43.79999936	43.65000129	39.75999951	sp|A2AMT1|BFSP1_MOUSE	Filensin OS=Mus musculus OX=10090 GN=Bfsp1 PE=1 SV=1			0	99.00000095	LGEQPGPEDALAR				0.00298436	1351.676025	676.8453	1351.673218	676.8438721	2	14	1.1.1.918.9	3.928833	1551.04	1307.75	3.95	0.04	909.8187
4	46.23	46.23	43.79999936	43.65000129	39.75999951	sp|A2AMT1|BFSP1_MOUSE	Filensin OS=Mus musculus OX=10090 GN=Bfsp1 PE=1 SV=1			0	99.00000095	LGEQPGPEDALAR				0.00298436	1351.676025	676.8453	1351.673218	676.8438721	2	14	1.1.1.919.10	3.942667	1551.04	1533.73	3.95	0.04	944.2505
4	46.23	46.23	43.79999936	43.65000129	39.75999951	sp|A2AMT1|BFSP1_MOUSE	Filensin OS=Mus musculus OX=10090 GN=Bfsp1 PE=1 SV=1			0	99.00000095	LGEQPGPEDALAR				0.00139748	1351.674438	676.8445	1351.673218	676.8438721	2	20	1.1.1.948.4	4.303967	21046.87	5154.03	4.34	0.05	2505.554
4	46.23	46.23	43.79999936	43.65000129	39.75999951	sp|A2AMT1|BFSP1_MOUSE	Filensin OS=Mus musculus OX=10090 GN=Bfsp1 PE=1 SV=1			0	99.00000095	LGEQPGPEDALAR	Carbamidomethyl@N-term			0.00725956	1408.701904	705.3582	1408.694702	705.3546143	2	16	1.1.1.952.4	4.3538	880.64	825.03	4.36	0.1	555.5097
4	46.23	46.23	43.79999936	43.65000129	39.75999951	sp|A2AMT1|BFSP1_MOUSE	Filensin OS=Mus musculus OX=10090 GN=Bfsp1 PE=1 SV=1			0	99.00000095	LGEQPGPEDALAR				0.00139748	1351.674438	676.8445	1351.673218	676.8438721	2	11	1.1.1.965.4	4.5048	21046.87	48.93	4.34	0.05	770.9922
4	46.23	46.23	43.79999936	43.65000129	39.75999951	sp|A2AMT1|BFSP1_MOUSE	Filensin OS=Mus musculus OX=10090 GN=Bfsp1 PE=1 SV=1			0	99.00000095	LGEQPGPEDALAR	Methyl(E)@3	Methyl(E)@73		-0.00497375	1365.683838	683.8492	1365.688843	683.8516846	2	13	1.1.1.978.11	4.672616	803.97	722.67	4.68	0.05	575.3362
4	46.23	46.23	43.79999936	43.65000129	39.75999951	sp|A2AMT1|BFSP1_MOUSE	Filensin OS=Mus musculus OX=10090 GN=Bfsp1 PE=1 SV=1			0	99.00000095	LGEQPGPEDALAR	Carbamidomethyl@N-term			0.00725956	1408.701904	705.3582	1408.694702	705.3546143	2	10	1.1.1.954.8	4.376467	880.64	518.94	4.36	0.1	435.6911
4	46.23	46.23	43.79999936	43.65000129	39.75999951	sp|A2AMT1|BFSP1_MOUSE	Filensin OS=Mus musculus OX=10090 GN=Bfsp1 PE=1 SV=1			0	94.73999739	LGEQPGPEDALAR	Deamidated(Q)@4			-0.00265457	1352.654419	677.3345	1352.657227	677.3358765	2	7	1.1.1.968.9	4.54395	221.5729	221.5729			367.187
4	46.23	46.23	43.79999936	43.65000129	39.75999951	sp|A2AMT1|BFSP1_MOUSE	Filensin OS=Mus musculus OX=10090 GN=Bfsp1 PE=1 SV=1			0	79.90999818	LGEQPGPEDALAR	Methyl(E)@3	Methyl(E)@73		-0.00497375	1365.683838	683.8492	1365.688843	683.8516846	2	8	1.1.1.979.9	4.68395	803.97	790.3	4.68	0.05	626.2635
4	46.23	46.23	43.79999936	43.65000129	39.75999951	sp|A2AMT1|BFSP1_MOUSE	Filensin OS=Mus musculus OX=10090 GN=Bfsp1 PE=1 SV=1			0	27.68999934	LNKEADEALLR	Carbamyl(K)@3		missed K-E@3	-0.0153897	1313.678711	657.8466	1313.69397	657.854248	2	7	1.1.1.994.8	4.8751	591.1	392.58	4.91	0.1	310.6134
4	46.23	46.23	43.79999936	43.65000129	39.75999951	sp|A2AMT1|BFSP1_MOUSE	Filensin OS=Mus musculus OX=10090 GN=Bfsp1 PE=1 SV=1			0	17.5699994	LNKEADEALLR	Carbamyl(K)@3		missed K-E@3	-0.0153897	1313.678711	657.8466	1313.69397	657.854248	2	9	1.1.1.992.8	4.849433	591.1	395.26	4.91	0.1	408.3093
4	46.23	46.23	43.79999936	43.65000129	39.75999951	sp|A2AMT1|BFSP1_MOUSE	Filensin OS=Mus musculus OX=10090 GN=Bfsp1 PE=1 SV=1			0	99.00000095	LSSVFIETPISL			cleaved L-I@C-term	0.00377384	1304.72644	653.3705	1304.722778	653.3686523	2	11	1.1.1.1365.2	9.137617	107.81	106.76	9.13	0.08	114.9357
4	46.23	46.23	43.79999936	43.65000129	39.75999951	sp|A2AMT1|BFSP1_MOUSE	Filensin OS=Mus musculus OX=10090 GN=Bfsp1 PE=1 SV=1			0	99.00000095	LSSVFIETPISLITPSH			cleaved H-G@C-term	-0.000855003	1839.997437	921.006	1839.998169	921.0064087	2	16	1.1.1.1296.2	8.60265	1404.39	485.41	8.65	0.08	226.0613
4	46.23	46.23	43.79999936	43.65000129	39.75999951	sp|A2AMT1|BFSP1_MOUSE	Filensin OS=Mus musculus OX=10090 GN=Bfsp1 PE=1 SV=1			0	97.21000195	QDITAAKPR			cleaved V-Q@N-term	-0.00305787	998.5478516	500.2812	998.5509033	500.2827148	2	9	1.1.1.835.7	2.864583	985.69	845.97	2.88	0.04	771.866
4	46.23	46.23	43.79999936	43.65000129	39.75999951	sp|A2AMT1|BFSP1_MOUSE	Filensin OS=Mus musculus OX=10090 GN=Bfsp1 PE=1 SV=1			0	93.33000183	QEAEAQR	Gln->pyro-Glu@N-term			-0.00190895	813.3598633	407.6872	813.3616943	407.6881104	2	10	1.1.1.817.3	2.630267	1567.2	1457.88	2.63	0.03	1060.489
4	46.23	46.23	43.79999936	43.65000129	39.75999951	sp|A2AMT1|BFSP1_MOUSE	Filensin OS=Mus musculus OX=10090 GN=Bfsp1 PE=1 SV=1			0	99.00000095	QLAVAQQTLR	Gln->pyro-Glu@N-term			0.000688622	1109.620117	555.8173	1109.619263	555.8169556	2	16	1.1.1.1055.2	5.649384	17513.18	7490.12	5.68	0.05	2539.334
4	46.23	46.23	43.79999936	43.65000129	39.75999951	sp|A2AMT1|BFSP1_MOUSE	Filensin OS=Mus musculus OX=10090 GN=Bfsp1 PE=1 SV=1			0	95.6700027	QLAVAQQTLR	Gln->pyro-Glu@N-term; Deamidated(Q)@7			-0.00397221	1110.599243	556.3069	1110.603271	556.30896	2	7	1.1.1.1080.2	5.969017	380.69	309.91	5.98	0.05	373.9325
4	46.23	46.23	43.79999936	43.65000129	39.75999951	sp|A2AMT1|BFSP1_MOUSE	Filensin OS=Mus musculus OX=10090 GN=Bfsp1 PE=1 SV=1			0	66.68000221	QLAVAQQTLR	Carbamidomethyl@N-term			7.82E-05	1183.66748	592.841	1183.667358	592.8409424	2	7	1.1.1.937.6	4.17015	369.46	335.06	4.18	0.04	587.7393
4	46.23	46.23	43.79999936	43.65000129	39.75999951	sp|A2AMT1|BFSP1_MOUSE	Filensin OS=Mus musculus OX=10090 GN=Bfsp1 PE=1 SV=1			0	66.68000221	QLAVAQQTLR	Gln->pyro-Glu@N-term; Deamidated(Q)@6			0.00261948	1110.605835	556.3102	1110.603271	556.30896	2	6	1.1.1.1096.3	6.175167	22.6063	22.6063			248.8212
4	46.23	46.23	43.79999936	43.65000129	39.75999951	sp|A2AMT1|BFSP1_MOUSE	Filensin OS=Mus musculus OX=10090 GN=Bfsp1 PE=1 SV=1			0	99.00000095	QLDAFQR	Gln->pyro-Glu@N-term			-0.000429249	859.418457	430.7165	859.4188232	430.7166748	2	10	1.1.1.1045.2	5.52155	7245.19	1002.88	5.57	0.05	327.4636
4	46.23	46.23	43.79999936	43.65000129	39.75999951	sp|A2AMT1|BFSP1_MOUSE	Filensin OS=Mus musculus OX=10090 GN=Bfsp1 PE=1 SV=1			0	44.29999888	QLDAFQR	Carbamidomethyl@N-term			-0.000877458	933.4660645	467.7403	933.4668579	467.7406921	2	6	1.1.1.925.2	4.013333	422.13	414.85	4.01	0.04	358.8925
4	46.23	46.23	43.79999936	43.65000129	39.75999951	sp|A2AMT1|BFSP1_MOUSE	Filensin OS=Mus musculus OX=10090 GN=Bfsp1 PE=1 SV=1			0	43.07999909	QLDAFQR	Deamidated(Q)@1			0.000787418	877.4302979	439.7224	877.4293823	439.7219543	2	6	1.1.1.935.5	4.14365	483.23	463.5	4.14	0.04	605.3775
4	46.23	46.23	43.79999936	43.65000129	39.75999951	sp|A2AMT1|BFSP1_MOUSE	Filensin OS=Mus musculus OX=10090 GN=Bfsp1 PE=1 SV=1			0	99.00000095	QPAGPAAQPGGTAPGLAALQALGER	Gln->pyro-Glu@N-term		cleaved A-Q@N-term	0.0166898	2281.198242	761.4067	2281.181396	761.401123	3	11	1.1.1.1217.6	7.735717	129.76	85.44	7.71	0.08	144.8663
4	46.23	46.23	43.79999936	43.65000129	39.75999951	sp|A2AMT1|BFSP1_MOUSE	Filensin OS=Mus musculus OX=10090 GN=Bfsp1 PE=1 SV=1			0	96.77000046	RSYVFQAR			missed R-S@1	-0.00445964	1025.536255	513.7754	1025.540649	513.7775879	2	10	1.1.1.881.4	3.451867	2345.63	2333.96	3.45	0.03	1478.343
4	46.23	46.23	43.79999936	43.65000129	39.75999951	sp|A2AMT1|BFSP1_MOUSE	Filensin OS=Mus musculus OX=10090 GN=Bfsp1 PE=1 SV=1			0	99.00000095	SYVFQAR				0.00171102	869.4412842	435.7279	869.4395752	435.7270508	2	8	1.1.1.937.2	4.166817	7657.03	2728.51	4.2	0.05	1164.503
4	46.23	46.23	43.79999936	43.65000129	39.75999951	sp|A2AMT1|BFSP1_MOUSE	Filensin OS=Mus musculus OX=10090 GN=Bfsp1 PE=1 SV=1			0	81.77000284	SYVFQAR	Carbamidomethyl@N-term			-0.00631738	926.4546509	464.2346	926.4609985	464.237793	2	8	1.1.1.951.4	4.336467	642.45	512.37	4.36	0.06	858.4885
4	46.23	46.23	43.79999936	43.65000129	39.75999951	sp|A2AMT1|BFSP1_MOUSE	Filensin OS=Mus musculus OX=10090 GN=Bfsp1 PE=1 SV=1			0	30.16000092	SYVFQAR	Carbamidomethyl@N-term			-0.00631738	926.4546509	464.2346	926.4609985	464.237793	2	6	1.1.1.953.3	4.3598	642.45	563.35	4.36	0.06	710.4572
4	46.23	46.23	43.79999936	43.65000129	39.75999951	sp|A2AMT1|BFSP1_MOUSE	Filensin OS=Mus musculus OX=10090 GN=Bfsp1 PE=1 SV=1			0	99.00000095	TTALEQAIK			cleaved Q-T@N-term	0.00080005	973.5452881	487.7799	973.5444336	487.77948	2	12	1.1.1.937.5	4.169317	2412.84	2267.54	4.18	0.05	1568.183
4	46.23	46.23	43.79999936	43.65000129	39.75999951	sp|A2AMT1|BFSP1_MOUSE	Filensin OS=Mus musculus OX=10090 GN=Bfsp1 PE=1 SV=1			0	98.21000099	VAVQVQR	Carbamidomethyl@N-term			8.23E-06	855.4926758	428.7536	855.4926758	428.7536011	2	10	1.1.1.840.4	2.925917	1998.79	1845.13	2.92	0.04	1255.442
4	46.23	46.23	43.79999936	43.65000129	39.75999951	sp|A2AMT1|BFSP1_MOUSE	Filensin OS=Mus musculus OX=10090 GN=Bfsp1 PE=1 SV=1			0	96.84000015	VAVQVQR				0.000423108	798.4716797	400.2431	798.4711914	400.2428589	2	11	1.1.1.835.2	2.860417	18761.9	15800.38	2.87	0.04	9555.685
4	46.23	46.23	43.79999936	43.65000129	39.75999951	sp|A2AMT1|BFSP1_MOUSE	Filensin OS=Mus musculus OX=10090 GN=Bfsp1 PE=1 SV=1			0	94.48999763	VAVQVQR	Deamidated(Q)@6			0.00119732	799.4564819	400.7355	799.4552002	400.7348633	2	8	1.1.1.848.2	3.02725	913.68	684.09	3.01	0.05	455.0782
4	46.23	46.23	43.79999936	43.65000129	39.75999951	sp|A2AMT1|BFSP1_MOUSE	Filensin OS=Mus musculus OX=10090 GN=Bfsp1 PE=1 SV=1			0	83.39999914	VAVQVQR	Carbamidomethyl@N-term			8.23E-06	855.4926758	428.7536	855.4926758	428.7536011	2	8	1.1.1.839.4	2.913083	1998.79	1858.92	2.92	0.04	1571.381
4	46.23	46.23	43.79999936	43.65000129	39.75999951	sp|A2AMT1|BFSP1_MOUSE	Filensin OS=Mus musculus OX=10090 GN=Bfsp1 PE=1 SV=1			0	29.64999974	VAVQVQR	Carbamidomethyl@N-term			8.23E-06	855.4926758	428.7536	855.4926758	428.7536011	2	7	1.1.1.838.3	2.89975	1998.79	1214.52	2.92	0.04	502.7962
4	46.23	46.23	43.79999936	43.65000129	39.75999951	sp|A2AMT1|BFSP1_MOUSE	Filensin OS=Mus musculus OX=10090 GN=Bfsp1 PE=1 SV=1			0	99.00000095	VEETLEDAPLKPPQEPK				0.00219884	1918.991211	640.671	1918.98877	640.6702271	3	17	1.1.1.969.9	4.556783	2565.76	2545.61	4.56	0.05	1743.516
5	36.04	36.04	13.67000043	11.33999974	7.701999694	sp|Q62261|SPTB2_MOUSE	Spectrin beta chain, non-erythrocytic 1 OS=Mus musculus OX=10090 GN=Sptbn1 PE=1 SV=2			2	99.00000095	DLDDFQSWLSR				0.040285598	1380.671265	691.3429	1380.630981	691.3227539	2	13	1.1.1.1200.4	7.513233	135.52	127.02	7.52	0.04	195.1326
5	36.04	36.04	13.67000043	11.33999974	7.701999694	sp|Q62261|SPTB2_MOUSE	Spectrin beta chain, non-erythrocytic 1 OS=Mus musculus OX=10090 GN=Sptbn1 PE=1 SV=2			2	99.00000095	DLMLWMEDVIR	Oxidation(M)@3; Oxidation(M)@6			0.00336229	1451.682251	726.8484	1451.678833	726.8467407	2	12	1.1.1.1155.3	6.93245	192.61	154.21	6.91	0.05	165.6731
5	36.04	36.04	13.67000043	11.33999974	7.701999694	sp|Q62261|SPTB2_MOUSE	Spectrin beta chain, non-erythrocytic 1 OS=Mus musculus OX=10090 GN=Sptbn1 PE=1 SV=2			2	99.00000095	DQNTVETLQR				-0.000896653	1202.588257	602.3014	1202.589111	602.3018188	2	12	1.1.1.873.11	3.355383	427.75	412.75	3.36	0.05	351.5974
5	36.04	36.04	13.67000043	11.33999974	7.701999694	sp|Q62261|SPTB2_MOUSE	Spectrin beta chain, non-erythrocytic 1 OS=Mus musculus OX=10090 GN=Sptbn1 PE=1 SV=2			2	99.00000095	DVEDEILWVGER				-0.00317025	1458.695923	730.3552	1458.699097	730.3568115	2	14	1.1.1.1158.4	6.971433	315.4	304.72	6.98	0.05	252.744
5	36.04	36.04	13.67000043	11.33999974	7.701999694	sp|Q62261|SPTB2_MOUSE	Spectrin beta chain, non-erythrocytic 1 OS=Mus musculus OX=10090 GN=Sptbn1 PE=1 SV=2			2	99.00000095	EQWANLEQLSAIR				-0.0031651	1556.791626	779.4031	1556.794678	779.4046021	2	10	1.1.1.1121.7	6.499817	284	231.99	6.52	0.14	206.7685
5	36.04	36.04	13.67000043	11.33999974	7.701999694	sp|Q62261|SPTB2_MOUSE	Spectrin beta chain, non-erythrocytic 1 OS=Mus musculus OX=10090 GN=Sptbn1 PE=1 SV=2			2	99.00000095	FMELLEPLSER	Oxidation(M)@2			-0.000759333	1378.679443	690.347	1378.680298	690.3474121	2	10	1.1.1.1088.7	6.075167	387.34	329.01	6.08	0.05	379.9785
5	36.04	36.04	13.67000043	11.33999974	7.701999694	sp|Q62261|SPTB2_MOUSE	Spectrin beta chain, non-erythrocytic 1 OS=Mus musculus OX=10090 GN=Sptbn1 PE=1 SV=2			2	99.00000095	LTTLELLEVR				0.00929468	1185.706299	593.8604	1185.696899	593.8557129	2	12	1.1.1.1166.3	7.074934	105.1879	105.1879			597.6827
5	36.04	36.04	13.67000043	11.33999974	7.701999694	sp|Q62261|SPTB2_MOUSE	Spectrin beta chain, non-erythrocytic 1 OS=Mus musculus OX=10090 GN=Sptbn1 PE=1 SV=2			2	99.00000095	QALQDTLALYK	Gln->pyro-Glu@N-term			-0.00413348	1245.65625	623.8354	1245.660522	623.8375244	2	11	1.1.1.1160.7	7.000767	311.83	285.53	7.01	0.05	232.0275
5	36.04	36.04	13.67000043	11.33999974	7.701999694	sp|Q62261|SPTB2_MOUSE	Spectrin beta chain, non-erythrocytic 1 OS=Mus musculus OX=10090 GN=Sptbn1 PE=1 SV=2			2	99.00000095	VLLLSQDYGK				-0.000939044	1134.627441	568.321	1134.628418	568.3215332	2	12	1.1.1.1029.6	5.321567	876.99	550.24	5.34	0.04	513.9886
5	36.04	36.04	13.67000043	11.33999974	7.701999694	sp|Q62261|SPTB2_MOUSE	Spectrin beta chain, non-erythrocytic 1 OS=Mus musculus OX=10090 GN=Sptbn1 PE=1 SV=2			1.95860815	99.00000095	ITDLYTDLR				0.00316755	1108.579712	555.2971	1108.576416	555.2954712	2	12	1.1.1.1027.4	5.294066	840.85	783.7	5.29	0.14	629.3615
5	36.04	36.04	13.67000043	11.33999974	7.701999694	sp|Q62261|SPTB2_MOUSE	Spectrin beta chain, non-erythrocytic 1 OS=Mus musculus OX=10090 GN=Sptbn1 PE=1 SV=2			1.886056304	99.00000095	LVSQDNFGFDLPAVEAATK	Deamidated(Q)@4			0.0265147	2022.021484	1012.018	2021.994629	1012.004578	2	13	1.1.1.1190.4	7.39025	96.91	73.64	7.41	0.05	135.0912
5	36.04	36.04	13.67000043	11.33999974	7.701999694	sp|Q62261|SPTB2_MOUSE	Spectrin beta chain, non-erythrocytic 1 OS=Mus musculus OX=10090 GN=Sptbn1 PE=1 SV=2			1.795880795	99.00000095	VLDNAIETEK				-0.00705289	1130.574829	566.2947	1130.581909	566.2982178	2	8	1.1.1.902.5	3.719183	360.59	338.18	3.73	0.05	218.2637
5	36.04	36.04	13.67000043	11.33999974	7.701999694	sp|Q62261|SPTB2_MOUSE	Spectrin beta chain, non-erythrocytic 1 OS=Mus musculus OX=10090 GN=Sptbn1 PE=1 SV=2			1.744727373	98.83999825	IDDIFER				0.00246856	906.4472656	454.2309	906.4447021	454.2296143	2	9	1.1.1.1012.3	5.099916	793.3	764.38	5.1	0.04	628.1123
5	36.04	36.04	13.67000043	11.33999974	7.701999694	sp|Q62261|SPTB2_MOUSE	Spectrin beta chain, non-erythrocytic 1 OS=Mus musculus OX=10090 GN=Sptbn1 PE=1 SV=2			1.468521357	98.97999763	QIEAQEKPR	Gln->pyro-Glu@N-term			-0.00172012	1080.554688	541.2846	1080.556396	541.2854614	2	9	1.1.1.845.8	2.9934	492.59	427.12	3	0.04	453.829
5	36.04	36.04	13.67000043	11.33999974	7.701999694	sp|Q62261|SPTB2_MOUSE	Spectrin beta chain, non-erythrocytic 1 OS=Mus musculus OX=10090 GN=Sptbn1 PE=1 SV=2			1.309803724	97.43999839	HLLGVEDLLQK				-0.00553322	1263.713135	422.245	1263.718628	422.2468262	3	8	1.1.1.1083.3	6.00835	223.72	178.87	6.02	0.03	298.0333
5	36.04	36.04	13.67000043	11.33999974	7.701999694	sp|Q62261|SPTB2_MOUSE	Spectrin beta chain, non-erythrocytic 1 OS=Mus musculus OX=10090 GN=Sptbn1 PE=1 SV=2			1.130768299	97.56000042	DLTSVNILLK				-0.00555648	1114.654297	558.3344	1114.65979	558.3371582	2	9	1.1.1.1142.5	6.76495	363.86	300.37	6.77	0.06	284.3924
5	36.04	36.04	13.67000043	11.33999974	7.701999694	sp|Q62261|SPTB2_MOUSE	Spectrin beta chain, non-erythrocytic 1 OS=Mus musculus OX=10090 GN=Sptbn1 PE=1 SV=2			1.130768299	96.48000002	DLVAIEAK				-0.00339443	857.4824829	429.7485	857.4858398	429.7501831	2	7	1.1.1.971.2	4.57645	609.94	608.98	4.57	0.04	555.2611
5	36.04	36.04	13.67000043	11.33999974	7.701999694	sp|Q62261|SPTB2_MOUSE	Spectrin beta chain, non-erythrocytic 1 OS=Mus musculus OX=10090 GN=Sptbn1 PE=1 SV=2			0.987162828	93.86000037	INAVVETGR				-0.000324905	957.5240479	479.7693	957.524353	479.7694397	2	9	1.1.1.872.5	3.337883	411.77	288.13	3.36	0.05	215.2387
5	36.04	36.04	13.67000043	11.33999974	7.701999694	sp|Q62261|SPTB2_MOUSE	Spectrin beta chain, non-erythrocytic 1 OS=Mus musculus OX=10090 GN=Sptbn1 PE=1 SV=2			0.899629474	92.40999818	VDSIDDR				-0.0132607	818.3636475	410.1891	818.3770142	410.1957703	2	7	1.1.1.825.2	2.732433	283.33	280.36	2.73	0.03	377.7799
5	36.04	36.04	13.67000043	11.33999974	7.701999694	sp|Q62261|SPTB2_MOUSE	Spectrin beta chain, non-erythrocytic 1 OS=Mus musculus OX=10090 GN=Sptbn1 PE=1 SV=2			0.869666278	92.58999825	LLDPEDISVDHPDEK				0.0041664	1720.819458	574.6138	1720.815552	574.6124878	3	8	1.1.1.996.7	4.9001	601.94	543.06	4.89	0.06	429.134
5	36.04	36.04	13.67000043	11.33999974	7.701999694	sp|Q62261|SPTB2_MOUSE	Spectrin beta chain, non-erythrocytic 1 OS=Mus musculus OX=10090 GN=Sptbn1 PE=1 SV=2			0.721246421	89.27999735	LLQLTEK				-0.00557281	843.5010986	422.7578	843.5065918	422.7605591	2	8	1.1.1.961.2	4.4638	626.93	328.62	4.44	0.03	408.8016
5	36.04	36.04	13.67000043	11.33999974	7.701999694	sp|Q62261|SPTB2_MOUSE	Spectrin beta chain, non-erythrocytic 1 OS=Mus musculus OX=10090 GN=Sptbn1 PE=1 SV=2			0.665546179	91.26999974	ILSSDDYGK				-0.00451363	996.4718628	499.2432	996.4763794	499.2454834	2	6	1.1.1.864.8	3.23705	378.43	320.35	3.24	0.05	269.6019
5	36.04	36.04	13.67000043	11.33999974	7.701999694	sp|Q62261|SPTB2_MOUSE	Spectrin beta chain, non-erythrocytic 1 OS=Mus musculus OX=10090 GN=Sptbn1 PE=1 SV=2			0.518557429	79.18000221	EAASELLMR	Oxidation(M)@8			-0.00158262	1034.505127	518.2598	1034.506592	518.2606201	2	7	1.1.1.940.5	4.207317	678.17	672.73	4.2	0.04	669.5345
5	36.04	36.04	13.67000043	11.33999974	7.701999694	sp|Q62261|SPTB2_MOUSE	Spectrin beta chain, non-erythrocytic 1 OS=Mus musculus OX=10090 GN=Sptbn1 PE=1 SV=2			0.299296319	64.70000148	EIGQSVDEVEK				0.0107791	1231.604126	616.8093	1231.593262	616.803894	2	6	1.1.1.884.10	3.4952	752.19	423.35	3.47	0.03	282.3938
5	36.04	36.04	13.67000043	11.33999974	7.701999694	sp|Q62261|SPTB2_MOUSE	Spectrin beta chain, non-erythrocytic 1 OS=Mus musculus OX=10090 GN=Sptbn1 PE=1 SV=2			0.293282211	65.2700007	LISDINK				0.000905652	801.4604492	401.7375	801.4595947	401.7370911	2	6	1.1.1.876.2	3.386383	805.36	645.06	3.4	0.04	575.7474
5	36.04	36.04	13.67000043	11.33999974	7.701999694	sp|Q62261|SPTB2_MOUSE	Spectrin beta chain, non-erythrocytic 1 OS=Mus musculus OX=10090 GN=Sptbn1 PE=1 SV=2			0.138465583	36.91000044	TLETPAAQMEGFLNR	Oxidation(M)@9			-0.00692556	1692.807251	847.4109	1692.814087	847.4143066	2	6	1.1.1.1012.11	5.106583	73.66121	73.66121			176.3533
5	36.04	36.04	13.67000043	11.33999974	7.701999694	sp|Q62261|SPTB2_MOUSE	Spectrin beta chain, non-erythrocytic 1 OS=Mus musculus OX=10090 GN=Sptbn1 PE=1 SV=2			0.137868628	49.54000115	DLTSVMR	Oxidation(M)@6			-0.00191532	836.4042969	419.2094	836.406189	419.2103882	2	5	1.1.1.860.2	3.1809	299.38	207.02	3.19	0.04	284.2925
5	36.04	36.04	13.67000043	11.33999974	7.701999694	sp|Q62261|SPTB2_MOUSE	Spectrin beta chain, non-erythrocytic 1 OS=Mus musculus OX=10090 GN=Sptbn1 PE=1 SV=2			0.040958624	15.38999975	ENEVLEAWK				0.0102946	1116.55542	559.285	1116.545166	559.2798462	2	6	1.1.1.1027.5	5.2949	470.83	367.28	5.28	0.06	410.4081
5	36.04	36.04	13.67000043	11.33999974	7.701999694	sp|Q62261|SPTB2_MOUSE	Spectrin beta chain, non-erythrocytic 1 OS=Mus musculus OX=10090 GN=Sptbn1 PE=1 SV=2			0.000434506	92.32000113	EVDDLEQWIAER	Glu->pyro-Glu@N-term; Methyl(D)@4	Methyl(D)@1709		0.0169682	1497.726929	749.8707	1497.709961	749.8622437	2	10	1.1.1.1140.5	6.7428	93.12	14.24	6.85	0.09	327.9437
5	36.04	36.04	13.67000043	11.33999974	7.701999694	sp|Q62261|SPTB2_MOUSE	Spectrin beta chain, non-erythrocytic 1 OS=Mus musculus OX=10090 GN=Sptbn1 PE=1 SV=2			0	99.00000095	DLDDFQSWLSR				0.040285598	1380.671265	691.3429	1380.630981	691.3227539	2	14	1.1.1.1201.6	7.529733	135.52	125.88	7.52	0.04	210.4224
5	36.04	36.04	13.67000043	11.33999974	7.701999694	sp|Q62261|SPTB2_MOUSE	Spectrin beta chain, non-erythrocytic 1 OS=Mus musculus OX=10090 GN=Sptbn1 PE=1 SV=2			0	98.03000093	DLMLWMEDVIR	Oxidation(M)@3; Oxidation(M)@6			0.00336229	1451.682251	726.8484	1451.678833	726.8467407	2	8	1.1.1.1152.7	6.898617	192.61	163.12	6.91	0.05	155.3093
5	36.04	36.04	13.67000043	11.33999974	7.701999694	sp|Q62261|SPTB2_MOUSE	Spectrin beta chain, non-erythrocytic 1 OS=Mus musculus OX=10090 GN=Sptbn1 PE=1 SV=2			0	99.00000095	DQNTVETLQR				-0.000896653	1202.588257	602.3014	1202.589111	602.3018188	2	10	1.1.1.872.10	3.34205	427.75	328.68	3.36	0.05	346.4009
5	36.04	36.04	13.67000043	11.33999974	7.701999694	sp|Q62261|SPTB2_MOUSE	Spectrin beta chain, non-erythrocytic 1 OS=Mus musculus OX=10090 GN=Sptbn1 PE=1 SV=2			0	99.00000095	DVEDEILWVGER				-0.00317025	1458.695923	730.3552	1458.699097	730.3568115	2	11	1.1.1.1157.8	6.961267	315.4	268.94	6.98	0.05	234.1261
5	36.04	36.04	13.67000043	11.33999974	7.701999694	sp|Q62261|SPTB2_MOUSE	Spectrin beta chain, non-erythrocytic 1 OS=Mus musculus OX=10090 GN=Sptbn1 PE=1 SV=2			0	66.11999869	EAASELLMR	Oxidation(M)@8			-0.00158262	1034.505127	518.2598	1034.506592	518.2606201	2	7	1.1.1.941.6	4.22065	678.17	632.68	4.2	0.04	555.0612
5	36.04	36.04	13.67000043	11.33999974	7.701999694	sp|Q62261|SPTB2_MOUSE	Spectrin beta chain, non-erythrocytic 1 OS=Mus musculus OX=10090 GN=Sptbn1 PE=1 SV=2			0	92.32000113	EVDDLEQWIAER	Glu->pyro-Glu@N-term; Methyl(D)@3	Methyl(D)@1708		0.0169682	1497.726929	749.8707	1497.709961	749.8622437	2	10	1.1.1.1140.5	6.7428	93.12	14.24	6.85	0.09	327.9437
5	36.04	36.04	13.67000043	11.33999974	7.701999694	sp|Q62261|SPTB2_MOUSE	Spectrin beta chain, non-erythrocytic 1 OS=Mus musculus OX=10090 GN=Sptbn1 PE=1 SV=2			0	99.00000095	FMELLEPLSER	Oxidation(M)@2			-0.000759333	1378.679443	690.347	1378.680298	690.3474121	2	9	1.1.1.1090.5	6.099167	387.34	339.13	6.08	0.05	350.5482
5	36.04	36.04	13.67000043	11.33999974	7.701999694	sp|Q62261|SPTB2_MOUSE	Spectrin beta chain, non-erythrocytic 1 OS=Mus musculus OX=10090 GN=Sptbn1 PE=1 SV=2			0	91.17000103	ILSSDDYGK				-0.00451363	996.4718628	499.2432	996.4763794	499.2454834	2	6	1.1.1.865.7	3.24905	378.43	373.24	3.24	0.05	295.83
5	36.04	36.04	13.67000043	11.33999974	7.701999694	sp|Q62261|SPTB2_MOUSE	Spectrin beta chain, non-erythrocytic 1 OS=Mus musculus OX=10090 GN=Sptbn1 PE=1 SV=2			0	93.16999912	INAVVETGR				-0.000324905	957.5240479	479.7693	957.524353	479.7694397	2	9	1.1.1.873.6	3.351217	411.77	384.31	3.36	0.05	281.1946
5	36.04	36.04	13.67000043	11.33999974	7.701999694	sp|Q62261|SPTB2_MOUSE	Spectrin beta chain, non-erythrocytic 1 OS=Mus musculus OX=10090 GN=Sptbn1 PE=1 SV=2			0	99.00000095	LTTLELLEVR				-0.00291214	1185.693848	593.8542	1185.696899	593.8557129	2	10	1.1.1.1163.4	7.0391	47.98221	47.98221			328.6432
5	36.04	36.04	13.67000043	11.33999974	7.701999694	sp|Q62261|SPTB2_MOUSE	Spectrin beta chain, non-erythrocytic 1 OS=Mus musculus OX=10090 GN=Sptbn1 PE=1 SV=2			0	99.00000095	QALQDTLALYK	Gln->pyro-Glu@N-term			-0.00413348	1245.65625	623.8354	1245.660522	623.8375244	2	9	1.1.1.1159.7	6.9871	311.83	219.91	7.01	0.05	200.5486
5	36.04	36.04	13.67000043	11.33999974	7.701999694	sp|Q62261|SPTB2_MOUSE	Spectrin beta chain, non-erythrocytic 1 OS=Mus musculus OX=10090 GN=Sptbn1 PE=1 SV=2			0	96.06999755	VLDNAIETEK				-0.00705289	1130.574829	566.2947	1130.581909	566.2982178	2	8	1.1.1.901.10	3.710017	360.59	282.37	3.73	0.05	207.6708
5	36.04	36.04	13.67000043	11.33999974	7.701999694	sp|Q62261|SPTB2_MOUSE	Spectrin beta chain, non-erythrocytic 1 OS=Mus musculus OX=10090 GN=Sptbn1 PE=1 SV=2			0	99.00000095	VLLLSQDYGK				-0.000939044	1134.627441	568.321	1134.628418	568.3215332	2	11	1.1.1.1030.5	5.3334	876.99	803.72	5.34	0.04	562.0565
6	31.33	31.33	65.60000181	65.60000181	57.8700006	sp|P63260|ACTG_MOUSE	Actin, cytoplasmic 2 OS=Mus musculus OX=10090 GN=Actg1 PE=1 SV=1			2	99.00000095	AGFAGDDAPR				0.000537215	975.4416504	488.7281	975.440979	488.7277832	2	11	1.1.1.860.7	3.185067	9884.78	1530.23	3.23	0.05	687.3726
6	31.33	31.33	65.60000181	65.60000181	57.8700006	sp|P63260|ACTG_MOUSE	Actin, cytoplasmic 2 OS=Mus musculus OX=10090 GN=Actg1 PE=1 SV=1			2	99.00000095	AVFPSIVGRPR				0.000124369	1197.698486	400.2401	1197.698242	400.2400208	3	12	1.1.1.1000.2	4.947433	16484.95	13103.66	4.96	0.04	10408.11
6	31.33	31.33	65.60000181	65.60000181	57.8700006	sp|P63260|ACTG_MOUSE	Actin, cytoplasmic 2 OS=Mus musculus OX=10090 GN=Actg1 PE=1 SV=1			2	99.00000095	DLTDYLMK				0.000397327	997.4794922	499.747	997.4790039	499.7467957	2	12	1.1.1.1095.2	6.161334	3424.79	1556.52	6.2	0.05	762.6223
6	31.33	31.33	65.60000181	65.60000181	57.8700006	sp|P63260|ACTG_MOUSE	Actin, cytoplasmic 2 OS=Mus musculus OX=10090 GN=Actg1 PE=1 SV=1			2	99.00000095	DLYANTVLSGGTTMYPGIADR	Oxidation(M)@14			-0.00131242	2230.056396	744.3594	2230.057617	744.3598022	3	20	1.1.1.1089.9	6.09	2556.51	1877.28	6.11	0.06	1661.67
6	31.33	31.33	65.60000181	65.60000181	57.8700006	sp|P63260|ACTG_MOUSE	Actin, cytoplasmic 2 OS=Mus musculus OX=10090 GN=Actg1 PE=1 SV=1			2	99.00000095	DSYVGDEAQSK				-1.00E-05	1197.515015	599.7648	1197.515015	599.7647705	2	10	1.1.1.835.9	2.86625	2793.57	374.35	2.78	0.03	271.7892
6	31.33	31.33	65.60000181	65.60000181	57.8700006	sp|P63260|ACTG_MOUSE	Actin, cytoplasmic 2 OS=Mus musculus OX=10090 GN=Actg1 PE=1 SV=1			2	99.00000095	DSYVGDEAQSKR			missed K-R@11	-0.000721291	1353.615356	452.2124	1353.616089	452.2126465	3	11	1.1.1.820.7	2.6726	1100.06	1015.91	2.68	0.04	1457.407
6	31.33	31.33	65.60000181	65.60000181	57.8700006	sp|P63260|ACTG_MOUSE	Actin, cytoplasmic 2 OS=Mus musculus OX=10090 GN=Actg1 PE=1 SV=1			2	99.00000095	EITALAPSTMK	Glu->pyro-Glu@N-term			-0.00231129	1142.598267	572.3064	1142.600586	572.3075562	2	11	1.1.1.1095.3	6.162167	525.87	490.51	6.17	0.08	489.1054
6	31.33	31.33	65.60000181	65.60000181	57.8700006	sp|P63260|ACTG_MOUSE	Actin, cytoplasmic 2 OS=Mus musculus OX=10090 GN=Actg1 PE=1 SV=1			2	99.00000095	KDLYANTVLSGGTTMYPGIADR	Oxidation(M)@15		missed K-D@1	0.00307758	2358.155518	787.0591	2358.152588	787.0581055	3	18	1.1.1.1024.11	5.2614	581.47	488.01	5.28	0.04	555.2111
6	31.33	31.33	65.60000181	65.60000181	57.8700006	sp|P63260|ACTG_MOUSE	Actin, cytoplasmic 2 OS=Mus musculus OX=10090 GN=Actg1 PE=1 SV=1			2	99.00000095	QEYDESGPSIVHR	Gln->pyro-Glu@N-term			0.00205747	1498.670898	750.3427	1498.668823	750.3416748	2	19	1.1.1.941.11	4.224817	11939.86	10688.53	4.24	0.04	5935.909
6	31.33	31.33	65.60000181	65.60000181	57.8700006	sp|P63260|ACTG_MOUSE	Actin, cytoplasmic 2 OS=Mus musculus OX=10090 GN=Actg1 PE=1 SV=1			2	99.00000095	SYELPDGQVITIGNER				0.0037045	1789.888428	895.9515	1789.884644	895.949585	2	16	1.1.1.1059.9	5.705033	2889.64	1943.42	5.72	0.05	1596.414
6	31.33	31.33	65.60000181	65.60000181	57.8700006	sp|P63260|ACTG_MOUSE	Actin, cytoplasmic 2 OS=Mus musculus OX=10090 GN=Actg1 PE=1 SV=1			2	99.00000095	VAPEEHPVLLTEAPLNPK				0.0027871	1953.059814	652.0272	1953.057129	652.0263062	3	25	1.1.1.1028.7	5.3094	24923.87	11780.55	5.34	0.05	10573.32
6	31.33	31.33	65.60000181	65.60000181	57.8700006	sp|P63260|ACTG_MOUSE	Actin, cytoplasmic 2 OS=Mus musculus OX=10090 GN=Actg1 PE=1 SV=1			1.769550562	99.00000095	EEEIAALVIDNGSGMCK	Acetyl@N-term; Deamidated(N)@11; Oxidation(M)@15; Carbamidomethyl(C)@16	Acetyl@2	cleaved M-E@N-term	-0.00757569	1893.82605	947.9203	1893.833618	947.9240723	2	15	1.1.1.1202.4	7.544066	116.01	74.32	7.51	0.06	114.6549
6	31.33	31.33	65.60000181	65.60000181	57.8700006	sp|P63260|ACTG_MOUSE	Actin, cytoplasmic 2 OS=Mus musculus OX=10090 GN=Actg1 PE=1 SV=1			1.207608461	99.00000095	AVFPSIVGR			cleaved R-P@C-term	-0.00354459	944.5408936	473.2777	944.5443726	473.2794495	2	11	1.1.1.1057.2	5.673867	5690	3495.5	5.7	0.05	1859.938
6	31.33	31.33	65.60000181	65.60000181	57.8700006	sp|P63260|ACTG_MOUSE	Actin, cytoplasmic 2 OS=Mus musculus OX=10090 GN=Actg1 PE=1 SV=1			1.124938846	99.00000095	TTGIVMDSGDGVTHTVPIYEGYALPH	Oxidation(M)@6		cleaved H-A@C-term	0.000291402	2745.295898	916.1059	2745.295654	916.105835	3	15	1.1.1.1079.11	5.964016	3373.48	2495.96	6.03	0.1	1534.655
6	31.33	31.33	65.60000181	65.60000181	57.8700006	sp|P63260|ACTG_MOUSE	Actin, cytoplasmic 2 OS=Mus musculus OX=10090 GN=Actg1 PE=1 SV=1			0.974694133	99.00000095	YPIEHGIVTNWDDMEK	Methyl(H)@5	Methyl(H)@73		-0.000115111	1959.903564	654.3085	1959.903687	654.3084717	3	15	1.1.1.1048.8	5.56505	1499.24	1335.52	5.57	0.04	1148.814
6	31.33	31.33	65.60000181	65.60000181	57.8700006	sp|P63260|ACTG_MOUSE	Actin, cytoplasmic 2 OS=Mus musculus OX=10090 GN=Actg1 PE=1 SV=1			0.970616221	99.00000095	GYSFTTTAER	Carbamidomethyl@N-term			-0.000262216	1188.540894	595.2777	1188.541138	595.277832	2	11	1.1.1.929.9	4.070167	1686.48	1553.14	4.08	0.04	1062.771
6	31.33	31.33	65.60000181	65.60000181	57.8700006	sp|P63260|ACTG_MOUSE	Actin, cytoplasmic 2 OS=Mus musculus OX=10090 GN=Actg1 PE=1 SV=1			0.966576338	99.00000095	IWHHTFYNELR	Deamidated(N)@8			0.036812901	1515.762695	506.2615	1515.725952	506.2492371	3	12	1.1.1.966.2	4.5138	420.9315	420.9315			498.6294
6	31.33	31.33	65.60000181	65.60000181	57.8700006	sp|P63260|ACTG_MOUSE	Actin, cytoplasmic 2 OS=Mus musculus OX=10090 GN=Actg1 PE=1 SV=1			0.844663918	94.2900002	HQGVMVGMGQK	Oxidation(M)@5; Oxidation(M)@8			-0.00492971	1202.548706	602.2816	1202.553589	602.2840576	2	10	1.1.1.812.11	2.572433	1360.01	1305.4	2.58	0.03	1023.543
6	31.33	31.33	65.60000181	65.60000181	57.8700006	sp|P63260|ACTG_MOUSE	Actin, cytoplasmic 2 OS=Mus musculus OX=10090 GN=Actg1 PE=1 SV=1			0.387216121	98.21000099	TTGIVMDSGDGVTHTVPIYEGYALPHAILR	Oxidation(P)@17	Oxidation(P)@164		0.0105703	3198.612549	800.6604	3198.602051	800.6577759	4	12	1.1.1.1112.9	6.385483	997.31	993.17	6.39	0.15	684.2247
6	31.33	31.33	65.60000181	65.60000181	57.8700006	sp|P63260|ACTG_MOUSE	Actin, cytoplasmic 2 OS=Mus musculus OX=10090 GN=Actg1 PE=1 SV=1			0.349692464	71.7599988	RGILTLK			missed R-G@1	0.00038584	799.5285034	400.7715	799.5279541	400.7712708	2	8	1.1.1.934.2	4.128317	3595.3	3565.03	4.13	0.04	1821.363
6	31.33	31.33	65.60000181	65.60000181	57.8700006	sp|P63260|ACTG_MOUSE	Actin, cytoplasmic 2 OS=Mus musculus OX=10090 GN=Actg1 PE=1 SV=1			0.331614077	70.20000219	IIAPPERK			missed R-K@7	-0.00228204	922.5576782	462.2861	922.5599976	462.287262	2	8	1.1.1.832.7	2.826417	1449.7	911.35	2.81	0.05	739.6874
6	31.33	31.33	65.60000181	65.60000181	57.8700006	sp|P63260|ACTG_MOUSE	Actin, cytoplasmic 2 OS=Mus musculus OX=10090 GN=Actg1 PE=1 SV=1			0.127261177	99.00000095	GFAGDDAPR			cleaved A-G@N-term	0.00210029	904.4060669	453.2103	904.4038696	453.2092285	2	9	1.1.1.848.4	3.028917	614.38	537.89	3.04	0.05	514.1886
6	31.33	31.33	65.60000181	65.60000181	57.8700006	sp|P63260|ACTG_MOUSE	Actin, cytoplasmic 2 OS=Mus musculus OX=10090 GN=Actg1 PE=1 SV=1			0.094204113	99.00000095	IKIIAPPER	Carbamyl@N-term		missed K-I@2	-0.00242369	1078.647461	540.331	1078.649902	540.3322144	2	9	1.1.1.998.7	4.9256	960.04	852.42	4.93	0.04	683.4251
6	31.33	31.33	65.60000181	65.60000181	57.8700006	sp|P63260|ACTG_MOUSE	Actin, cytoplasmic 2 OS=Mus musculus OX=10090 GN=Actg1 PE=1 SV=1			0.07779374	95.34000158	IIAPPER	Carbamidomethyl@N-term			0.00120463	851.4876709	426.7511	851.4865112	426.7505188	2	7	1.1.1.898.3	3.66785	455.76	374.39	3.68	0.04	401.8442
6	31.33	31.33	65.60000181	65.60000181	57.8700006	sp|P63260|ACTG_MOUSE	Actin, cytoplasmic 2 OS=Mus musculus OX=10090 GN=Actg1 PE=1 SV=1			0.05256629	91.17000103	ATAASSSSLEK			cleaved M-A@N-term	-0.00302365	1050.516235	526.2654	1050.519287	526.2669067	2	9	1.1.1.818.8	2.647433	291.42	274.06	2.65	0.04	533.9753
6	31.33	31.33	65.60000181	65.60000181	57.8700006	sp|P63260|ACTG_MOUSE	Actin, cytoplasmic 2 OS=Mus musculus OX=10090 GN=Actg1 PE=1 SV=1			0.015922973	98.57000113	VAPEEHPVLLTEAPLN			cleaved N-P@C-term	-0.00167643	1727.907715	864.9611	1727.909424	864.9619751	2	10	1.1.1.1078.9	5.949517	847.12	758.77	5.96	0.06	535.0745
6	31.33	31.33	65.60000181	65.60000181	57.8700006	sp|P63260|ACTG_MOUSE	Actin, cytoplasmic 2 OS=Mus musculus OX=10090 GN=Actg1 PE=1 SV=1			0.013228253	98.25999737	SFTTTAER			cleaved Y-S@N-term	-0.0013752	911.4334717	456.724	911.4348755	456.7247009	2	9	1.1.1.837.6	2.889417	1416.42	1189.77	2.9	0.04	1045.383
6	31.33	31.33	65.60000181	65.60000181	57.8700006	sp|P63260|ACTG_MOUSE	Actin, cytoplasmic 2 OS=Mus musculus OX=10090 GN=Actg1 PE=1 SV=1			0.011441053	96.24999762	PSIVGRPR			cleaved F-P@N-term	0.0038033	880.5280762	441.2713	880.524292	441.2694092	2	10	1.1.1.1001.3	4.961933	871.19	815.79	4.96	0.03	914.8703
6	31.33	31.33	65.60000181	65.60000181	57.8700006	sp|P63260|ACTG_MOUSE	Actin, cytoplasmic 2 OS=Mus musculus OX=10090 GN=Actg1 PE=1 SV=1			0.00921732	96.92000151	VAPEEHPVLLTEAPLNPKANR	Carbamyl(K)@18		missed K-A@18	-0.00585649	2337.238281	780.0867	2337.244141	780.088623	3	12	1.1.1.1039.9	5.451217	902.34	719.52	5.47	0.05	671.6831
6	31.33	31.33	65.60000181	65.60000181	57.8700006	sp|P63260|ACTG_MOUSE	Actin, cytoplasmic 2 OS=Mus musculus OX=10090 GN=Actg1 PE=1 SV=1			0.004364801	94.98999715	FPSIVGRPR			cleaved V-F@N-term	-0.00293717	1027.589844	514.8022	1027.592651	514.8036499	2	11	1.1.1.1000.6	4.950767	3489.31	3002.97	4.96	0.04	1450.212
6	31.33	31.33	65.60000181	65.60000181	57.8700006	sp|P63260|ACTG_MOUSE	Actin, cytoplasmic 2 OS=Mus musculus OX=10090 GN=Actg1 PE=1 SV=1			0.001304851	94.98999715	YSFTTTAER			cleaved G-Y@N-term	0.000892843	1074.499023	538.2568	1074.498169	538.2563477	2	9	1.1.1.920.9	3.954333	585.19	514.65	3.95	0.05	502.5963
6	31.33	31.33	65.60000181	65.60000181	57.8700006	sp|P63260|ACTG_MOUSE	Actin, cytoplasmic 2 OS=Mus musculus OX=10090 GN=Actg1 PE=1 SV=1			0.000434506	69.94000077	TVPIYEGYALPH			cleaved H-T@N-term; cleaved H-A@C-term	-0.000986297	1358.686035	680.3503	1358.687012	680.3508301	2	7	1.1.1.1080.5	5.971517	605.88	446.4	5.99	0.05	430.2383
6	31.33	31.33	65.60000181	65.60000181	57.8700006	sp|P63260|ACTG_MOUSE	Actin, cytoplasmic 2 OS=Mus musculus OX=10090 GN=Actg1 PE=1 SV=1			0	99.00000095	AGFAGDDAPR	Carbamidomethyl@N-term			-0.00315517	1032.459229	517.2369	1032.462524	517.2385254	2	10	1.1.1.863.8	3.224217	411.67	339.25	3.24	0.06	353.6461
6	31.33	31.33	65.60000181	65.60000181	57.8700006	sp|P63260|ACTG_MOUSE	Actin, cytoplasmic 2 OS=Mus musculus OX=10090 GN=Actg1 PE=1 SV=1			0	99.00000095	AGFAGDDAPR				0.000537215	975.4416504	488.7281	975.440979	488.7277832	2	9	1.1.1.858.4	3.1579	9884.78	321.38	3.23	0.05	257.341
6	31.33	31.33	65.60000181	65.60000181	57.8700006	sp|P63260|ACTG_MOUSE	Actin, cytoplasmic 2 OS=Mus musculus OX=10090 GN=Actg1 PE=1 SV=1			0	98.0700016	AGFAGDDAPR	Carbamidomethyl@N-term			-0.00315517	1032.459229	517.2369	1032.462524	517.2385254	2	9	1.1.1.864.9	3.237883	411.67	406.13	3.24	0.06	367.237
6	31.33	31.33	65.60000181	65.60000181	57.8700006	sp|P63260|ACTG_MOUSE	Actin, cytoplasmic 2 OS=Mus musculus OX=10090 GN=Actg1 PE=1 SV=1			0	98.25999737	AVFPSIVGR			cleaved R-P@C-term	-0.00354459	944.5408936	473.2777	944.5443726	473.2794495	2	10	1.1.1.1058.3	5.687533	5690	5350.2	5.7	0.05	3350.29
6	31.33	31.33	65.60000181	65.60000181	57.8700006	sp|P63260|ACTG_MOUSE	Actin, cytoplasmic 2 OS=Mus musculus OX=10090 GN=Actg1 PE=1 SV=1			0	99.00000095	AVFPSIVGRPR				0.000124369	1197.698486	400.2401	1197.698242	400.2400208	3	11	1.1.1.999.2	4.9346	16484.95	7084.65	4.96	0.04	4185.88
6	31.33	31.33	65.60000181	65.60000181	57.8700006	sp|P63260|ACTG_MOUSE	Actin, cytoplasmic 2 OS=Mus musculus OX=10090 GN=Actg1 PE=1 SV=1			0	98.3799994	AVFPSIVGRPR	Carbamidomethyl@N-term			0.00401882	1254.723633	419.2485	1254.719727	419.2471619	3	10	1.1.1.1001.2	4.9611	1480.57	1090.78	4.98	0.05	1022.348
6	31.33	31.33	65.60000181	65.60000181	57.8700006	sp|P63260|ACTG_MOUSE	Actin, cytoplasmic 2 OS=Mus musculus OX=10090 GN=Actg1 PE=1 SV=1			0	99.00000095	DLTDYLMK	Oxidation(M)@7			-0.00116307	1013.4729	507.7437	1013.473938	507.7442627	2	12	1.1.1.1024.4	5.255567	10249.66	10049.5	5.25	0.04	4844.889
6	31.33	31.33	65.60000181	65.60000181	57.8700006	sp|P63260|ACTG_MOUSE	Actin, cytoplasmic 2 OS=Mus musculus OX=10090 GN=Actg1 PE=1 SV=1			0	99.00000095	DLTDYLMK	Oxidation(M)@7			-0.00116307	1013.4729	507.7437	1013.473938	507.7442627	2	10	1.1.1.1022.4	5.229733	10249.66	5773.44	5.25	0.04	2921.776
6	31.33	31.33	65.60000181	65.60000181	57.8700006	sp|P63260|ACTG_MOUSE	Actin, cytoplasmic 2 OS=Mus musculus OX=10090 GN=Actg1 PE=1 SV=1			0	99.00000095	DLTDYLMK				0.000397327	997.4794922	499.747	997.4790039	499.7467957	2	9	1.1.1.1096.2	6.174333	3424.79	2711.81	6.2	0.05	1618.599
6	31.33	31.33	65.60000181	65.60000181	57.8700006	sp|P63260|ACTG_MOUSE	Actin, cytoplasmic 2 OS=Mus musculus OX=10090 GN=Actg1 PE=1 SV=1			0	98.73999953	DLTDYLMK	Oxidation(M)@7			-0.00116307	1013.4729	507.7437	1013.473938	507.7442627	2	11	1.1.1.1023.4	5.242733	10249.66	8930.17	5.25	0.04	5337.759
6	31.33	31.33	65.60000181	65.60000181	57.8700006	sp|P63260|ACTG_MOUSE	Actin, cytoplasmic 2 OS=Mus musculus OX=10090 GN=Actg1 PE=1 SV=1			0	97.46999741	DLTDYLMK	Carbamidomethyl@N-term; Oxidation(M)@7			-0.00188355	1070.49353	536.254	1070.495361	536.2550049	2	10	1.1.1.1036.5	5.409234	834.44	772.5	5.4	0.05	631.9597
6	31.33	31.33	65.60000181	65.60000181	57.8700006	sp|P63260|ACTG_MOUSE	Actin, cytoplasmic 2 OS=Mus musculus OX=10090 GN=Actg1 PE=1 SV=1			0	94.87000108	DLTDYLMK	Oxidation(M)@7			0.000667955	1013.47467	507.7446	1013.473938	507.7442627	2	7	1.1.1.960.6	4.451133	646.5	384.68	4.43	0.05	324.3657
6	31.33	31.33	65.60000181	65.60000181	57.8700006	sp|P63260|ACTG_MOUSE	Actin, cytoplasmic 2 OS=Mus musculus OX=10090 GN=Actg1 PE=1 SV=1			0	94.48999763	DLTDYLMK	Carbamidomethyl@N-term; Oxidation(M)@7			-0.00188355	1070.49353	536.254	1070.495361	536.2550049	2	9	1.1.1.1035.2	5.395067	834.44	786.47	5.4	0.05	636.587
6	31.33	31.33	65.60000181	65.60000181	57.8700006	sp|P63260|ACTG_MOUSE	Actin, cytoplasmic 2 OS=Mus musculus OX=10090 GN=Actg1 PE=1 SV=1			0	38.33999932	DLTDYLMK				0.00119077	997.4802856	499.7474	997.4790039	499.7467957	2	5	1.1.1.1131.2	6.623466	255.14	253.02	6.62	0.05	155.4288
6	31.33	31.33	65.60000181	65.60000181	57.8700006	sp|P63260|ACTG_MOUSE	Actin, cytoplasmic 2 OS=Mus musculus OX=10090 GN=Actg1 PE=1 SV=1			0	99.00000095	DLYANTVLSGGTTMYPGIADR	Oxidation(M)@14			-0.00131242	2230.056396	744.3594	2230.057617	744.3598022	3	14	1.1.1.1094.8	6.153833	2556.51	916.17	6.11	0.06	784.8073
6	31.33	31.33	65.60000181	65.60000181	57.8700006	sp|P63260|ACTG_MOUSE	Actin, cytoplasmic 2 OS=Mus musculus OX=10090 GN=Actg1 PE=1 SV=1			0	97.92000055	DLYANTVLSGGTTMYPGIADR				-0.00513375	2214.057861	739.0265	2214.062744	739.0281982	3	9	1.1.1.1133.6	6.652133	304.77	263.18	6.66	0.05	317.0206
6	31.33	31.33	65.60000181	65.60000181	57.8700006	sp|P63260|ACTG_MOUSE	Actin, cytoplasmic 2 OS=Mus musculus OX=10090 GN=Actg1 PE=1 SV=1			0	96.5200007	DLYANTVLSGGTTMYPGIADR	Oxidation(M)@14			-0.00131242	2230.056396	744.3594	2230.057617	744.3598022	3	10	1.1.1.1088.9	6.076833	2556.51	1062.86	6.11	0.06	846.9158
6	31.33	31.33	65.60000181	65.60000181	57.8700006	sp|P63260|ACTG_MOUSE	Actin, cytoplasmic 2 OS=Mus musculus OX=10090 GN=Actg1 PE=1 SV=1			0	95.34000158	DLYANTVLSGGTTMYPGIADR	Deamidated(N)@5; Oxidation(M)@14			0.0145304	2231.05542	1116.535	2231.041504	1116.528076	2	9	1.1.1.1080.11	5.976517	476.32	471.16	5.97	0.04	320.1685
6	31.33	31.33	65.60000181	65.60000181	57.8700006	sp|P63260|ACTG_MOUSE	Actin, cytoplasmic 2 OS=Mus musculus OX=10090 GN=Actg1 PE=1 SV=1			0	92.83999801	DLYANTVLSGGTTMYPGIADR				-0.00513375	2214.057861	739.0265	2214.062744	739.0281982	3	8	1.1.1.1134.5	6.664134	304.77	281.06	6.66	0.05	316.9706
6	31.33	31.33	65.60000181	65.60000181	57.8700006	sp|P63260|ACTG_MOUSE	Actin, cytoplasmic 2 OS=Mus musculus OX=10090 GN=Actg1 PE=1 SV=1			0	57.27000237	DLYANTVLSGGTTMYPGIADR	Deamidated(N)@5; Oxidation(M)@14			0.00342374	2231.04541	744.689	2231.041504	744.6878052	3	9	1.1.1.1080.7	5.973183	714.77	704.96	5.97	0.05	578.2957
6	31.33	31.33	65.60000181	65.60000181	57.8700006	sp|P63260|ACTG_MOUSE	Actin, cytoplasmic 2 OS=Mus musculus OX=10090 GN=Actg1 PE=1 SV=1			0	93.16999912	DSYVGDEAQSKR			missed K-R@11	-0.000721291	1353.615356	452.2124	1353.616089	452.2126465	3	8	1.1.1.822.4	2.695767	1100.06	800.78	2.68	0.04	881.5926
6	31.33	31.33	65.60000181	65.60000181	57.8700006	sp|P63260|ACTG_MOUSE	Actin, cytoplasmic 2 OS=Mus musculus OX=10090 GN=Actg1 PE=1 SV=1			0	99.00000095	EEEIAALVIDNGSGMCK	Acetyl@N-term; Deamidated(N)@11; Oxidation(M)@15; Carbamidomethyl(C)@16; Methyl(K)@17	Acetyl@2; Methyl(K)@18	cleaved M-E@N-term	-0.00201753	1907.84729	954.9309	1907.849243	954.9318848	2	13	1.1.1.1201.7	7.5314	163.88	161.73	7.52	0.05	144.8163
6	31.33	31.33	65.60000181	65.60000181	57.8700006	sp|P63260|ACTG_MOUSE	Actin, cytoplasmic 2 OS=Mus musculus OX=10090 GN=Actg1 PE=1 SV=1			0	99.00000095	EEEIAALVIDNGSGMCK	Acetyl@N-term; Deamidated(N)@11; Oxidation(M)@15; Carbamidomethyl(C)@16; Methyl(K)@17	Acetyl@2; Methyl(K)@18	cleaved M-E@N-term	-0.019473201	1907.829834	954.9222	1907.849243	954.9318848	2	14	1.1.1.1240.3	8.0192	15.07112	15.07112			89.41544
6	31.33	31.33	65.60000181	65.60000181	57.8700006	sp|P63260|ACTG_MOUSE	Actin, cytoplasmic 2 OS=Mus musculus OX=10090 GN=Actg1 PE=1 SV=1			0	44.29999888	EEEIAALVIDNGSGMCKAGFAGDDAP	Acetyl@N-term; Carbamidomethyl(C)@16; Delta:H(2)C(2)(K)@17	Acetyl@2	cleaved M-E@N-term; cleaved P-R@C-term; missed K-A@17	0.000480194	2704.200195	902.4073	2704.199707	902.4071655	3	8	1.1.1.1206.3	7.594717	58.67301	58.67301			125.4413
6	31.33	31.33	65.60000181	65.60000181	57.8700006	sp|P63260|ACTG_MOUSE	Actin, cytoplasmic 2 OS=Mus musculus OX=10090 GN=Actg1 PE=1 SV=1			0	99.00000095	EITALAPSTMK				0.000263642	1160.61145	581.313	1160.611084	581.3128052	2	15	1.1.1.981.8	4.708617	3183.6	2834.11	4.71	0.04	1783.189
6	31.33	31.33	65.60000181	65.60000181	57.8700006	sp|P63260|ACTG_MOUSE	Actin, cytoplasmic 2 OS=Mus musculus OX=10090 GN=Actg1 PE=1 SV=1			0	99.00000095	EITALAPSTMK				0.000263642	1160.61145	581.313	1160.611084	581.3128052	2	14	1.1.1.982.9	4.722116	3183.6	2989.37	4.71	0.04	1785.038
6	31.33	31.33	65.60000181	65.60000181	57.8700006	sp|P63260|ACTG_MOUSE	Actin, cytoplasmic 2 OS=Mus musculus OX=10090 GN=Actg1 PE=1 SV=1			0	99.00000095	EITALAPSTMK	Oxidation(M)@10			-0.000157784	1176.605835	589.3102	1176.606079	589.3103027	2	13	1.1.1.926.7	4.0305	10570.51	5265.64	4.06	0.05	2801.057
6	31.33	31.33	65.60000181	65.60000181	57.8700006	sp|P63260|ACTG_MOUSE	Actin, cytoplasmic 2 OS=Mus musculus OX=10090 GN=Actg1 PE=1 SV=1			0	99.00000095	EITALAPSTMK	Oxidation(M)@10			-0.000157784	1176.605835	589.3102	1176.606079	589.3103027	2	15	1.1.1.927.7	4.043	10570.51	8615.76	4.06	0.05	5357.096
6	31.33	31.33	65.60000181	65.60000181	57.8700006	sp|P63260|ACTG_MOUSE	Actin, cytoplasmic 2 OS=Mus musculus OX=10090 GN=Actg1 PE=1 SV=1			0	99.00000095	EITALAPSTMK	Glu->pyro-Glu@N-term; Oxidation(M)@10			-0.00224237	1158.593262	580.3039	1158.595459	580.3049927	2	11	1.1.1.1032.5	5.358567	2449.86	2002.34	5.37	0.05	1333.64
6	31.33	31.33	65.60000181	65.60000181	57.8700006	sp|P63260|ACTG_MOUSE	Actin, cytoplasmic 2 OS=Mus musculus OX=10090 GN=Actg1 PE=1 SV=1			0	99.00000095	EITALAPSTMK	Glu->pyro-Glu@N-term			-0.00231129	1142.598267	572.3064	1142.600586	572.3075562	2	10	1.1.1.1094.4	6.1505	525.87	401.93	6.17	0.08	416.7039
6	31.33	31.33	65.60000181	65.60000181	57.8700006	sp|P63260|ACTG_MOUSE	Actin, cytoplasmic 2 OS=Mus musculus OX=10090 GN=Actg1 PE=1 SV=1			0	99.00000095	EITALAPSTMK	Dioxidation(M)@10	Dioxidation(M)@325		0.00247069	1192.603516	597.309	1192.600952	597.3077393	2	10	1.1.1.942.11	4.238483	560.07	534.83	4.24	0.04	447.1335
6	31.33	31.33	65.60000181	65.60000181	57.8700006	sp|P63260|ACTG_MOUSE	Actin, cytoplasmic 2 OS=Mus musculus OX=10090 GN=Actg1 PE=1 SV=1			0	99.00000095	EITALAPSTMK	Glu->pyro-Glu@N-term; Oxidation(M)@10			-0.00224237	1158.593262	580.3039	1158.595459	580.3049927	2	10	1.1.1.1031.4	5.345233	2449.86	1283	5.37	0.05	888.2382
6	31.33	31.33	65.60000181	65.60000181	57.8700006	sp|P63260|ACTG_MOUSE	Actin, cytoplasmic 2 OS=Mus musculus OX=10090 GN=Actg1 PE=1 SV=1			0	69.41000223	EITALAPSTMK	Carbamidomethyl@N-term; Oxidation(M)@10			0.00784048	1233.635498	617.825	1233.627441	617.8210449	2	7	1.1.1.936.8	4.15915	645.57	448.94	4.14	0.04	374.732
6	31.33	31.33	65.60000181	65.60000181	57.8700006	sp|P63260|ACTG_MOUSE	Actin, cytoplasmic 2 OS=Mus musculus OX=10090 GN=Actg1 PE=1 SV=1			0	37.76000142	EITALAPSTMK	Carbamidomethyl@N-term; Oxidation(M)@10			0.00784048	1233.635498	617.825	1233.627441	617.8210449	2	7	1.1.1.934.10	4.134984	645.57	619.13	4.14	0.04	574.0937
6	31.33	31.33	65.60000181	65.60000181	57.8700006	sp|P63260|ACTG_MOUSE	Actin, cytoplasmic 2 OS=Mus musculus OX=10090 GN=Actg1 PE=1 SV=1			0	70.46999931	FPSIVGRPR			cleaved V-F@N-term	-0.00293717	1027.589844	514.8022	1027.592651	514.8036499	2	8	1.1.1.999.4	4.936267	3489.31	1748.66	4.96	0.04	683.9747
6	31.33	31.33	65.60000181	65.60000181	57.8700006	sp|P63260|ACTG_MOUSE	Actin, cytoplasmic 2 OS=Mus musculus OX=10090 GN=Actg1 PE=1 SV=1			0	99.00000095	GFAGDDAPR			cleaved A-G@N-term	0.00210029	904.4060669	453.2103	904.4038696	453.2092285	2	9	1.1.1.849.6	3.043067	614.38	606.25	3.04	0.05	707.2593
6	31.33	31.33	65.60000181	65.60000181	57.8700006	sp|P63260|ACTG_MOUSE	Actin, cytoplasmic 2 OS=Mus musculus OX=10090 GN=Actg1 PE=1 SV=1			0	99.00000095	GFAGDDAPR			cleaved A-G@N-term	0.00210029	904.4060669	453.2103	904.4038696	453.2092285	2	9	1.1.1.847.5	3.0169	614.38	379.04	3.04	0.05	480.711
6	31.33	31.33	65.60000181	65.60000181	57.8700006	sp|P63260|ACTG_MOUSE	Actin, cytoplasmic 2 OS=Mus musculus OX=10090 GN=Actg1 PE=1 SV=1			0	99.00000095	GYSFTTTAER	Carbamidomethyl@N-term			-0.000262216	1188.540894	595.2777	1188.541138	595.277832	2	10	1.1.1.928.7	4.055833	1686.48	1004.71	4.08	0.04	641.3535
6	31.33	31.33	65.60000181	65.60000181	57.8700006	sp|P63260|ACTG_MOUSE	Actin, cytoplasmic 2 OS=Mus musculus OX=10090 GN=Actg1 PE=1 SV=1			0	60.29999852	GYSFTTTAER				-0.000710156	1131.518921	566.7667	1131.519653	566.7670898	2	7	1.1.1.926.6	4.029667	11156.84	3825.22	4.06	0.05	1539.452
6	31.33	31.33	65.60000181	65.60000181	57.8700006	sp|P63260|ACTG_MOUSE	Actin, cytoplasmic 2 OS=Mus musculus OX=10090 GN=Actg1 PE=1 SV=1			0	82.85999894	HQGVMVGMGQK	Oxidation(M)@5			0.00464974	1186.563232	594.2889	1186.558716	594.2866211	2	7	1.1.1.825.8	2.737433	303.99	282.87	2.74	0.05	406.1609
6	31.33	31.33	65.60000181	65.60000181	57.8700006	sp|P63260|ACTG_MOUSE	Actin, cytoplasmic 2 OS=Mus musculus OX=10090 GN=Actg1 PE=1 SV=1			0	47.99000025	HQGVMVGMGQK	Oxidation(M)@5; Oxidation(M)@8			0.00502841	1202.558716	401.8602	1202.553589	401.85849	3	6	1.1.1.811.2	2.55245	1595.2	875.04	2.57	0.03	1149.563
6	31.33	31.33	65.60000181	65.60000181	57.8700006	sp|P63260|ACTG_MOUSE	Actin, cytoplasmic 2 OS=Mus musculus OX=10090 GN=Actg1 PE=1 SV=1			0	94.48999763	IIAPPER	Carbamidomethyl@N-term			0.00120463	851.4876709	426.7511	851.4865112	426.7505188	2	7	1.1.1.899.3	3.678683	455.76	444.01	3.68	0.04	446.0842
6	31.33	31.33	65.60000181	65.60000181	57.8700006	sp|P63260|ACTG_MOUSE	Actin, cytoplasmic 2 OS=Mus musculus OX=10090 GN=Actg1 PE=1 SV=1			0	28.65999937	IIAPPER	Methyl(E)@6	Methyl(E)@334		-0.00481154	808.4758911	405.2452	808.4807129	405.2476196	2	7	1.1.1.934.3	4.12915	445.2	394.55	4.12	0.04	421.5006
6	31.33	31.33	65.60000181	65.60000181	57.8700006	sp|P63260|ACTG_MOUSE	Actin, cytoplasmic 2 OS=Mus musculus OX=10090 GN=Actg1 PE=1 SV=1			0	18.07000041	IIAPPERK			missed R-K@7	-0.00228204	922.5576782	462.2861	922.5599976	462.287262	2	6	1.1.1.829.7	2.78775	1449.7	1023.24	2.81	0.05	847.7651
6	31.33	31.33	65.60000181	65.60000181	57.8700006	sp|P63260|ACTG_MOUSE	Actin, cytoplasmic 2 OS=Mus musculus OX=10090 GN=Actg1 PE=1 SV=1			0	19.2900002	IKIIAPPER	Carbamyl(K)@2		missed K-I@2	-0.00242369	1078.647461	540.331	1078.649902	540.3322144	2	9	1.1.1.998.7	4.9256	960.04	852.42	4.93	0.04	683.4251
6	31.33	31.33	65.60000181	65.60000181	57.8700006	sp|P63260|ACTG_MOUSE	Actin, cytoplasmic 2 OS=Mus musculus OX=10090 GN=Actg1 PE=1 SV=1			0	99.00000095	KDLYANTVLSGGTTMYPGIADR	Oxidation(M)@15		missed K-D@1	0.00307758	2358.155518	787.0591	2358.152588	787.0581055	3	13	1.1.1.1026.10	5.286067	581.47	493.69	5.28	0.04	460.7744
6	31.33	31.33	65.60000181	65.60000181	57.8700006	sp|P63260|ACTG_MOUSE	Actin, cytoplasmic 2 OS=Mus musculus OX=10090 GN=Actg1 PE=1 SV=1			0	92.83999801	PSIVGRPR			cleaved F-P@N-term	0.0038033	880.5280762	441.2713	880.524292	441.2694092	2	9	1.1.1.1000.3	4.948267	871.19	829.81	4.96	0.03	756.2765
6	31.33	31.33	65.60000181	65.60000181	57.8700006	sp|P63260|ACTG_MOUSE	Actin, cytoplasmic 2 OS=Mus musculus OX=10090 GN=Actg1 PE=1 SV=1			0	99.00000095	QEYDESGPSIVHR	Gln->pyro-Glu@N-term			0.00205747	1498.670898	750.3427	1498.668823	750.3416748	2	17	1.1.1.940.10	4.211483	11939.86	6531.4	4.24	0.04	2699.892
6	31.33	31.33	65.60000181	65.60000181	57.8700006	sp|P63260|ACTG_MOUSE	Actin, cytoplasmic 2 OS=Mus musculus OX=10090 GN=Actg1 PE=1 SV=1			0	99.00000095	QEYDESGPSIVHR	Gln->pyro-Glu@N-term; Iodo(Y)@3	Iodo(Y)@362		0.00801142	1624.573486	813.294	1624.56543	813.2900391	2	15	1.1.1.1000.11	4.954916	444.53	415.72	4.95	0.04	455.8277
6	31.33	31.33	65.60000181	65.60000181	57.8700006	sp|P63260|ACTG_MOUSE	Actin, cytoplasmic 2 OS=Mus musculus OX=10090 GN=Actg1 PE=1 SV=1			0	99.00000095	QEYDESGPSIVHR	Gln->pyro-Glu@N-term; Iodo(Y)@3	Iodo(Y)@362		-0.0104209	1624.555054	813.2848	1624.56543	813.2900391	2	12	1.1.1.999.10	4.941267	464.47	418.16	4.95	0.04	535.2244
6	31.33	31.33	65.60000181	65.60000181	57.8700006	sp|P63260|ACTG_MOUSE	Actin, cytoplasmic 2 OS=Mus musculus OX=10090 GN=Actg1 PE=1 SV=1			0	58.49000216	QEYDESGPSIVHR	Didehydro(Y)@3	Didehydro(Y)@362		0.065104403	1513.744873	757.8797	1513.679688	757.847168	2	9	1.1.1.971.11	4.58395	118.04	27.57	4.65	0.04	297.034
6	31.33	31.33	65.60000181	65.60000181	57.8700006	sp|P63260|ACTG_MOUSE	Actin, cytoplasmic 2 OS=Mus musculus OX=10090 GN=Actg1 PE=1 SV=1			0	93.16999912	SFTTTAER			cleaved Y-S@N-term	-0.0013752	911.4334717	456.724	911.4348755	456.7247009	2	9	1.1.1.838.5	2.901417	1416.42	1379.97	2.9	0.04	1023.448
6	31.33	31.33	65.60000181	65.60000181	57.8700006	sp|P63260|ACTG_MOUSE	Actin, cytoplasmic 2 OS=Mus musculus OX=10090 GN=Actg1 PE=1 SV=1			0	99.00000095	SYELPDGQVITIGNER				0.0037045	1789.888428	895.9515	1789.884644	895.949585	2	19	1.1.1.1060.8	5.7197	2889.64	2767.27	5.72	0.05	1648.63
6	31.33	31.33	65.60000181	65.60000181	57.8700006	sp|P63260|ACTG_MOUSE	Actin, cytoplasmic 2 OS=Mus musculus OX=10090 GN=Actg1 PE=1 SV=1			0	99.00000095	SYELPDGQVITIGNER				-0.00252097	1789.882324	895.9484	1789.884644	895.949585	2	20	1.1.1.1093.11	6.143333	4341.81	3815.86	6.16	0.05	1974.511
6	31.33	31.33	65.60000181	65.60000181	57.8700006	sp|P63260|ACTG_MOUSE	Actin, cytoplasmic 2 OS=Mus musculus OX=10090 GN=Actg1 PE=1 SV=1			0	99.00000095	SYELPDGQVITIGNER				-0.000323746	1789.884521	895.9495	1789.884644	895.949585	2	15	1.1.1.1106.9	6.308317	646.38	618.88	6.31	0.06	529.978
6	31.33	31.33	65.60000181	65.60000181	57.8700006	sp|P63260|ACTG_MOUSE	Actin, cytoplasmic 2 OS=Mus musculus OX=10090 GN=Actg1 PE=1 SV=1			0	99.00000095	SYELPDGQVITIGNER	Deamidated(N)@14			0.00169608	1790.870483	597.9641	1790.868652	597.963501	3	18	1.1.1.1107.3	6.316167	682.63	656.87	6.31	0.05	855.1103
6	31.33	31.33	65.60000181	65.60000181	57.8700006	sp|P63260|ACTG_MOUSE	Actin, cytoplasmic 2 OS=Mus musculus OX=10090 GN=Actg1 PE=1 SV=1			0	99.00000095	SYELPDGQVITIGNER				-0.00252097	1789.882324	895.9484	1789.884644	895.949585	2	12	1.1.1.1091.9	6.116	4341.81	1137.54	6.16	0.05	531.2772
6	31.33	31.33	65.60000181	65.60000181	57.8700006	sp|P63260|ACTG_MOUSE	Actin, cytoplasmic 2 OS=Mus musculus OX=10090 GN=Actg1 PE=1 SV=1			0	99.00000095	SYELPDGQVITIGNER	Deamidated(N)@14			0.00367872	1790.872314	896.4434	1790.868652	896.4415894	2	12	1.1.1.1072.11	5.874183	1019.7	378.08	5.8	0.1	314.922
6	31.33	31.33	65.60000181	65.60000181	57.8700006	sp|P63260|ACTG_MOUSE	Actin, cytoplasmic 2 OS=Mus musculus OX=10090 GN=Actg1 PE=1 SV=1			0	99.00000095	SYELPDGQVITIGNER	Deamidated(N)@14			0.00737226	1790.875854	597.9659	1790.868652	597.963501	3	13	1.1.1.1070.5	5.843033	728.92	358.91	5.79	0.05	514.2385
6	31.33	31.33	65.60000181	65.60000181	57.8700006	sp|P63260|ACTG_MOUSE	Actin, cytoplasmic 2 OS=Mus musculus OX=10090 GN=Actg1 PE=1 SV=1			0	95.6700027	SYELPDGQVITIGNER	Iodo(Y)@2	Iodo(Y)@240		0.0145152	1915.795898	958.9052	1915.78125	958.8979492	2	8	1.1.1.1153.9	6.91195	12.78094	12.78094			96.24882
6	31.33	31.33	65.60000181	65.60000181	57.8700006	sp|P63260|ACTG_MOUSE	Actin, cytoplasmic 2 OS=Mus musculus OX=10090 GN=Actg1 PE=1 SV=1			0	93.48999858	SYELPDGQVITIGNER	Iodo(Y)@2	Iodo(Y)@240		0.0071911	1915.788452	958.9015	1915.78125	958.8979492	2	8	1.1.1.1154.7	6.924783	12.63886	12.63886			98.69718
6	31.33	31.33	65.60000181	65.60000181	57.8700006	sp|P63260|ACTG_MOUSE	Actin, cytoplasmic 2 OS=Mus musculus OX=10090 GN=Actg1 PE=1 SV=1			0	79.3900013	SYELPDGQVITIGNER				-0.000295229	1789.884277	597.6354	1789.884644	597.635498	3	7	1.1.1.1056.4	5.663033	1995.87	265.41	5.72	0.05	437.685
6	31.33	31.33	65.60000181	65.60000181	57.8700006	sp|P63260|ACTG_MOUSE	Actin, cytoplasmic 2 OS=Mus musculus OX=10090 GN=Actg1 PE=1 SV=1			0	58.49000216	SYELPDGQVITIGNER	Deamidated(N)@14			0.0125897	1790.881226	896.4479	1790.868652	896.4415894	2	6	1.1.1.1122.10	6.514633	18.61256	18.61256			176.4147
6	31.33	31.33	65.60000181	65.60000181	57.8700006	sp|P63260|ACTG_MOUSE	Actin, cytoplasmic 2 OS=Mus musculus OX=10090 GN=Actg1 PE=1 SV=1			0	38.33999932	SYELPDGQVITIGNER	Deamidated(N)@14			0.0018477	1790.870483	896.4425	1790.868652	896.4415894	2	14	1.1.1.1106.9	6.308317	1342.56	1312.71	6.31	0.06	529.978
6	31.33	31.33	65.60000181	65.60000181	57.8700006	sp|P63260|ACTG_MOUSE	Actin, cytoplasmic 2 OS=Mus musculus OX=10090 GN=Actg1 PE=1 SV=1			0	99.00000095	TTGIVMDSGDGVTHTVPIYEGYALPH	Oxidation(M)@6		cleaved H-A@C-term	0.000291402	2745.295898	916.1059	2745.295654	916.105835	3	14	1.1.1.1078.11	5.951183	3373.48	2209.12	6.03	0.1	1540.901
6	31.33	31.33	65.60000181	65.60000181	57.8700006	sp|P63260|ACTG_MOUSE	Actin, cytoplasmic 2 OS=Mus musculus OX=10090 GN=Actg1 PE=1 SV=1			0	81.77000284	TTGIVMDSGDGVTHTVPIYEGYALPH			cleaved H-A@C-term	-0.0124786	2729.28833	910.77	2729.300781	910.7741699	3	9	1.1.1.1106.11	6.309983	487.76	466.31	6.31	0.06	374.727
6	31.33	31.33	65.60000181	65.60000181	57.8700006	sp|P63260|ACTG_MOUSE	Actin, cytoplasmic 2 OS=Mus musculus OX=10090 GN=Actg1 PE=1 SV=1			0	78.03000212	TTGIVMDSGDGVTHTVPIYEGYALPH			cleaved H-A@C-term	0.015719101	2729.31665	910.7794	2729.300781	910.7741699	3	8	1.1.1.1105.9	6.295817	513.65	375.97	6.31	0.06	397.8165
6	31.33	31.33	65.60000181	65.60000181	57.8700006	sp|P63260|ACTG_MOUSE	Actin, cytoplasmic 2 OS=Mus musculus OX=10090 GN=Actg1 PE=1 SV=1			0	62.66999841	TTGIVMDSGDGVTHTVPIYEGYALPHAILR	Oxidation(M)@6			0.00544343	3198.607422	800.6591	3198.602051	800.6577759	4	8	1.1.1.1103.9	6.270167	934.39	627.68	6.29	0.08	671.6831
6	31.33	31.33	65.60000181	65.60000181	57.8700006	sp|P63260|ACTG_MOUSE	Actin, cytoplasmic 2 OS=Mus musculus OX=10090 GN=Actg1 PE=1 SV=1			0	28.65999937	TTGIVMDSGDGVTHTVPIYEGYALPHAILR	Oxidation(M)@6			0.0105703	3198.612549	800.6604	3198.602051	800.6577759	4	11	1.1.1.1112.9	6.385483	997.31	993.17	6.39	0.15	684.2247
6	31.33	31.33	65.60000181	65.60000181	57.8700006	sp|P63260|ACTG_MOUSE	Actin, cytoplasmic 2 OS=Mus musculus OX=10090 GN=Actg1 PE=1 SV=1			0	44.29999888	TVPIYEGYALPH			cleaved H-T@N-term; cleaved H-A@C-term	-0.000986297	1358.686035	680.3503	1358.687012	680.3508301	2	7	1.1.1.1081.8	5.98685	605.88	579.87	5.99	0.05	445.9843
6	31.33	31.33	65.60000181	65.60000181	57.8700006	sp|P63260|ACTG_MOUSE	Actin, cytoplasmic 2 OS=Mus musculus OX=10090 GN=Actg1 PE=1 SV=1			0	17.23999977	VAPEEHPVLLTEAPLN			cleaved N-P@C-term	-0.00546054	1727.903931	864.9592	1727.909424	864.9619751	2	6	1.1.1.1093.10	6.1425	382.55	366.15	6.13	0.08	262.4571
6	31.33	31.33	65.60000181	65.60000181	57.8700006	sp|P63260|ACTG_MOUSE	Actin, cytoplasmic 2 OS=Mus musculus OX=10090 GN=Actg1 PE=1 SV=1			0	99.00000095	VAPEEHPVLLTEAPLNPK				0.0027871	1953.059814	652.0272	1953.057129	652.0263062	3	20	1.1.1.1027.8	5.2974	24923.87	6114.39	5.34	0.05	4498.771
6	31.33	31.33	65.60000181	65.60000181	57.8700006	sp|P63260|ACTG_MOUSE	Actin, cytoplasmic 2 OS=Mus musculus OX=10090 GN=Actg1 PE=1 SV=1			0	99.00000095	VAPEEHPVLLTEAPLNPK	Methyl(E)@12	Methyl(E)@107		-0.00278645	1967.07019	656.6973	1967.072754	656.6981812	3	13	1.1.1.1066.7	5.793533	1074.89	1017.2	5.8	0.05	949.7469
6	31.33	31.33	65.60000181	65.60000181	57.8700006	sp|P63260|ACTG_MOUSE	Actin, cytoplasmic 2 OS=Mus musculus OX=10090 GN=Actg1 PE=1 SV=1			0	99.00000095	VAPEEHPVLLTEAPLNPK	Carbamidomethyl@N-term			-0.000425681	2010.078125	671.0333	2010.078613	671.0334473	3	12	1.1.1.1034.8	5.3864	1869.68	1814.43	5.38	0.06	1322.147
6	31.33	31.33	65.60000181	65.60000181	57.8700006	sp|P63260|ACTG_MOUSE	Actin, cytoplasmic 2 OS=Mus musculus OX=10090 GN=Actg1 PE=1 SV=1			0	83.39999914	VAPEEHPVLLTEAPLNPK	Methyl(H)@6	Methyl(H)@101		-0.0132233	1967.059448	656.6938	1967.072754	656.6981812	3	10	1.1.1.1059.5	5.7017	1131.22	613.84	5.67	0.05	652.7958
6	31.33	31.33	65.60000181	65.60000181	57.8700006	sp|P63260|ACTG_MOUSE	Actin, cytoplasmic 2 OS=Mus musculus OX=10090 GN=Actg1 PE=1 SV=1			0	76.13999844	VAPEEHPVLLTEAPLNPK	Carbamidomethyl(E)@4			0.000856035	2010.07959	671.0338	2010.078613	671.0334473	3	10	1.1.1.1026.7	5.283566	1288.11	1221.41	5.28	0.05	993.7672
6	31.33	31.33	65.60000181	65.60000181	57.8700006	sp|P63260|ACTG_MOUSE	Actin, cytoplasmic 2 OS=Mus musculus OX=10090 GN=Actg1 PE=1 SV=1			0	76.13999844	VAPEEHPVLLTEAPLNPK	Carbamidomethyl(E)@5			0.000856035	2010.07959	671.0338	2010.078613	671.0334473	3	10	1.1.1.1026.7	5.283566	1288.11	1221.41	5.28	0.05	993.7672
6	31.33	31.33	65.60000181	65.60000181	57.8700006	sp|P63260|ACTG_MOUSE	Actin, cytoplasmic 2 OS=Mus musculus OX=10090 GN=Actg1 PE=1 SV=1			0	43.68999898	VAPEEHPVLLTEAPLNPK	Carbamidomethyl(H)@6			0.000856035	2010.07959	671.0338	2010.078613	671.0334473	3	10	1.1.1.1026.7	5.283566	1288.11	1221.41	5.28	0.05	993.7672
6	31.33	31.33	65.60000181	65.60000181	57.8700006	sp|P63260|ACTG_MOUSE	Actin, cytoplasmic 2 OS=Mus musculus OX=10090 GN=Actg1 PE=1 SV=1			0	42.48000085	VAPEEHPVLLTEAPLNPK	Methyl(E)@4	Methyl(E)@99		-0.0132233	1967.059448	656.6938	1967.072754	656.6981812	3	10	1.1.1.1059.5	5.7017	1131.22	613.84	5.67	0.05	652.7958
6	31.33	31.33	65.60000181	65.60000181	57.8700006	sp|P63260|ACTG_MOUSE	Actin, cytoplasmic 2 OS=Mus musculus OX=10090 GN=Actg1 PE=1 SV=1			0	42.48000085	VAPEEHPVLLTEAPLNPK	Methyl(E)@5	Methyl(E)@100		-0.0132233	1967.059448	656.6938	1967.072754	656.6981812	3	10	1.1.1.1059.5	5.7017	1131.22	613.84	5.67	0.05	652.7958
6	31.33	31.33	65.60000181	65.60000181	57.8700006	sp|P63260|ACTG_MOUSE	Actin, cytoplasmic 2 OS=Mus musculus OX=10090 GN=Actg1 PE=1 SV=1			0	89.86999989	VAPEEHPVLLTEAPLNPKANR	Carbamyl(K)@18		missed K-A@18	-0.00585649	2337.238281	780.0867	2337.244141	780.088623	3	11	1.1.1.1040.10	5.46455	902.34	875.72	5.47	0.05	729.3445
6	31.33	31.33	65.60000181	65.60000181	57.8700006	sp|P63260|ACTG_MOUSE	Actin, cytoplasmic 2 OS=Mus musculus OX=10090 GN=Actg1 PE=1 SV=1			0	60.89000106	VAPEEHPVLLTEAPLNPKANR	Carbamyl(R)@21		missed K-A@18	-0.00585649	2337.238281	780.0867	2337.244141	780.088623	3	12	1.1.1.1039.9	5.451217	902.34	719.52	5.47	0.05	671.6831
6	31.33	31.33	65.60000181	65.60000181	57.8700006	sp|P63260|ACTG_MOUSE	Actin, cytoplasmic 2 OS=Mus musculus OX=10090 GN=Actg1 PE=1 SV=1			0	99.00000095	YPIEHGIVTNWDDMEK	Methyl(H)@5; Oxidation(M)@14	Methyl(H)@73		-0.00653277	1975.891724	659.6379	1975.89856	659.6401367	3	15	1.1.1.1006.8	5.029083	3164.43	994.39	5.07	0.06	612.1035
6	31.33	31.33	65.60000181	65.60000181	57.8700006	sp|P63260|ACTG_MOUSE	Actin, cytoplasmic 2 OS=Mus musculus OX=10090 GN=Actg1 PE=1 SV=1			0	99.00000095	YPIEHGIVTNWDDMEK	Methyl(H)@5	Methyl(H)@73		-0.000115111	1959.903564	654.3085	1959.903687	654.3084717	3	12	1.1.1.1047.7	5.55155	1499.24	848.93	5.57	0.04	649.3981
6	31.33	31.33	65.60000181	65.60000181	57.8700006	sp|P63260|ACTG_MOUSE	Actin, cytoplasmic 2 OS=Mus musculus OX=10090 GN=Actg1 PE=1 SV=1			0	94.22000051	YPIEHGIVTNWDDMEK	Methyl(H)@5; Oxidation(M)@14	Methyl(H)@73		0.00772403	1975.90625	988.9604	1975.89856	988.956543	2	10	1.1.1.1010.10	5.08125	120.569	120.569			228.91
6	31.33	31.33	65.60000181	65.60000181	57.8700006	sp|P63260|ACTG_MOUSE	Actin, cytoplasmic 2 OS=Mus musculus OX=10090 GN=Actg1 PE=1 SV=1			0	43.68999898	YPIEHGIVTNWDDMEK	Methyl(E)@4; Oxidation(M)@14	Methyl(E)@72		-0.00653277	1975.891724	659.6379	1975.89856	659.6401367	3	15	1.1.1.1006.8	5.029083	3164.43	994.39	5.07	0.06	612.1035
6	31.33	31.33	65.60000181	65.60000181	57.8700006	sp|P63260|ACTG_MOUSE	Actin, cytoplasmic 2 OS=Mus musculus OX=10090 GN=Actg1 PE=1 SV=1			0	43.68999898	YPIEHGIVTNWDDMEK	Methyl(E)@4	Methyl(E)@72		-0.000115111	1959.903564	654.3085	1959.903687	654.3084717	3	15	1.1.1.1048.8	5.56505	1499.24	1335.52	5.57	0.04	1148.814
6	31.33	31.33	65.60000181	65.60000181	57.8700006	sp|P63260|ACTG_MOUSE	Actin, cytoplasmic 2 OS=Mus musculus OX=10090 GN=Actg1 PE=1 SV=1			0	94.22000051	YSFTTTAER			cleaved G-Y@N-term	0.000892843	1074.499023	538.2568	1074.498169	538.2563477	2	8	1.1.1.919.8	3.941	585.19	524.27	3.95	0.05	527.0349
7	23.77	23.77	60.00000238	60.00000238	49.59999919	sp|Q9WVJ5|CRBB1_MOUSE	Beta-crystallin B1 OS=Mus musculus OX=10090 GN=Crybb1 PE=1 SV=3			2	99.00000095	GAPSTGPAPAPGPTPVPASVPR			cleaved R-P@C-term	-0.00115691	1980.041626	991.0281	1980.042847	991.0286865	2	14	1.1.1.973.11	4.609617	2736.65	2552.78	4.61	0.05	1270.782
7	23.77	23.77	60.00000238	60.00000238	49.59999919	sp|Q9WVJ5|CRBB1_MOUSE	Beta-crystallin B1 OS=Mus musculus OX=10090 GN=Crybb1 PE=1 SV=3			2	99.00000095	GAPSTGPAPAPGPTPVPASVPRPAAK				0.0145446	2347.279541	783.4337	2347.264893	783.428894	3	26	1.1.1.949.5	4.316633	507.3044	507.3044			2200.421
7	23.77	23.77	60.00000238	60.00000238	49.59999919	sp|Q9WVJ5|CRBB1_MOUSE	Beta-crystallin B1 OS=Mus musculus OX=10090 GN=Crybb1 PE=1 SV=3			2	99.00000095	GEMFVLEK				-0.000839623	951.4726563	476.7436	951.4735718	476.7440491	2	11	1.1.1.1032.3	5.3569	3666.08	1068.32	5.39	0.05	501.2972
7	23.77	23.77	60.00000238	60.00000238	49.59999919	sp|Q9WVJ5|CRBB1_MOUSE	Beta-crystallin B1 OS=Mus musculus OX=10090 GN=Crybb1 PE=1 SV=3			2	99.00000095	GYQYLLEPGDFR				-0.00115374	1456.69751	729.356	1456.69873	729.3566284	2	14	1.1.1.1122.5	6.510483	10020.58	5423.83	6.47	0.05	2456.638
7	23.77	23.77	60.00000238	60.00000238	49.59999919	sp|Q9WVJ5|CRBB1_MOUSE	Beta-crystallin B1 OS=Mus musculus OX=10090 GN=Crybb1 PE=1 SV=3			2	99.00000095	HWNEWGAFQPQMQAVR				-0.00558825	1983.910889	662.3109	1983.91626	662.3126831	3	14	1.1.1.1074.6	5.89585	521.24	514.38	5.9	0.04	528.9787
7	23.77	23.77	60.00000238	60.00000238	49.59999919	sp|Q9WVJ5|CRBB1_MOUSE	Beta-crystallin B1 OS=Mus musculus OX=10090 GN=Crybb1 PE=1 SV=3			2	99.00000095	ICLFEGANFK	Carbamidomethyl(C)@2			0.00174167	1197.587036	599.8008	1197.585205	599.7998657	2	12	1.1.1.1097.2	6.186833	1299.74	958.27	6.2	0.05	603.129
7	23.77	23.77	60.00000238	60.00000238	49.59999919	sp|Q9WVJ5|CRBB1_MOUSE	Beta-crystallin B1 OS=Mus musculus OX=10090 GN=Crybb1 PE=1 SV=3			2	99.00000095	LIVFEQENFQGR				0.000529026	1478.752319	740.3834	1478.751831	740.3831787	2	17	1.1.1.1068.10	5.8217	13020.65	3886.99	5.85	0.05	1221.31
7	23.77	23.77	60.00000238	60.00000238	49.59999919	sp|Q9WVJ5|CRBB1_MOUSE	Beta-crystallin B1 OS=Mus musculus OX=10090 GN=Crybb1 PE=1 SV=3			2	99.00000095	RVEFSGECLNLGDR	Carbamidomethyl(C)@8		missed R-V@1	-0.00127227	1650.776978	551.2663	1650.778442	551.2667236	3	18	1.1.1.985.6	4.758117	2032.69	1581.78	4.78	0.05	1464.902
7	23.77	23.77	60.00000238	60.00000238	49.59999919	sp|Q9WVJ5|CRBB1_MOUSE	Beta-crystallin B1 OS=Mus musculus OX=10090 GN=Crybb1 PE=1 SV=3			2	99.00000095	VEFSGECLNLGDR	Carbamidomethyl(C)@7			-0.00303072	1494.674316	748.3444	1494.677246	748.3459473	2	15	1.1.1.1026.9	5.285233	992.05	887.94	5.29	0.04	650.5972
7	23.77	23.77	60.00000238	60.00000238	49.59999919	sp|Q9WVJ5|CRBB1_MOUSE	Beta-crystallin B1 OS=Mus musculus OX=10090 GN=Crybb1 PE=1 SV=3			2	99.00000095	VGDLPPGSYR				0.00175613	1059.536621	530.7756	1059.534912	530.7747192	2	11	1.1.1.924.8	4.005	3249.52	1486.4	3.87	0.18	934.5071
7	23.77	23.77	60.00000238	60.00000238	49.59999919	sp|Q9WVJ5|CRBB1_MOUSE	Beta-crystallin B1 OS=Mus musculus OX=10090 GN=Crybb1 PE=1 SV=3			2	99.00000095	WDTWTSSYR				-0.00264345	1200.517334	601.2659	1200.52002	601.2672729	2	10	1.1.1.1013.5	5.11425	3202.57	2780.63	5.12	0.04	1762.303
7	23.77	23.77	60.00000238	60.00000238	49.59999919	sp|Q9WVJ5|CRBB1_MOUSE	Beta-crystallin B1 OS=Mus musculus OX=10090 GN=Crybb1 PE=1 SV=3			1.060480714	95.71999907	MDSQEHK	Oxidation(M)@1			-0.00297302	889.3570557	445.6858	889.3599854	445.6872559	2	8	1.1.1.306.2	0.9635667	389.07	339.96	0.98	0.04	218.7148
7	23.77	23.77	60.00000238	60.00000238	49.59999919	sp|Q9WVJ5|CRBB1_MOUSE	Beta-crystallin B1 OS=Mus musculus OX=10090 GN=Crybb1 PE=1 SV=3			0.576754153	86.90000176	ASATTAVNPGPDGK				0.000552536	1284.631714	643.3231	1284.630981	643.3227539	2	9	1.1.1.826.11	2.752917	78.04915	78.04915			376.7806
7	23.77	23.77	60.00000238	60.00000238	49.59999919	sp|Q9WVJ5|CRBB1_MOUSE	Beta-crystallin B1 OS=Mus musculus OX=10090 GN=Crybb1 PE=1 SV=3			0.129011169	99.00000095	YQYLLEPGDFR			cleaved G-Y@N-term	0.00325261	1399.68042	700.8475	1399.677246	700.8458862	2	12	1.1.1.1111.9	6.372317	348.17	323.03	6.36	0.04	347.8999
7	23.77	23.77	60.00000238	60.00000238	49.59999919	sp|Q9WVJ5|CRBB1_MOUSE	Beta-crystallin B1 OS=Mus musculus OX=10090 GN=Crybb1 PE=1 SV=3			0.002176917	99.00000095	QYLLEPGDFR	Gln->pyro-Glu@N-term		cleaved Y-Q@N-term	-0.00121573	1219.586304	610.8004	1219.58728	610.8009644	2	9	1.1.1.1215.2	7.70355	426.58	247.64	7.73	0.08	161.6734
7	23.77	23.77	60.00000238	60.00000238	49.59999919	sp|Q9WVJ5|CRBB1_MOUSE	Beta-crystallin B1 OS=Mus musculus OX=10090 GN=Crybb1 PE=1 SV=3			0.000869447	77.78999805	VFEQENFQGR			cleaved I-V@N-term	0.00497738	1252.588623	627.3016	1252.583618	627.2990723	2	7	1.1.1.920.10	3.955167	291.81	278.85	3.95	0.04	280.2452
7	23.77	23.77	60.00000238	60.00000238	49.59999919	sp|Q9WVJ5|CRBB1_MOUSE	Beta-crystallin B1 OS=Mus musculus OX=10090 GN=Crybb1 PE=1 SV=3			0.000869447	90.53999782	YLLEPGDFR			cleaved Q-Y@N-term	0.000493565	1108.555908	555.2852	1108.555298	555.2849121	2	7	1.1.1.1082.4	5.996183	226.83	198.79	5.98	0.1	312.8234
7	23.77	23.77	60.00000238	60.00000238	49.59999919	sp|Q9WVJ5|CRBB1_MOUSE	Beta-crystallin B1 OS=Mus musculus OX=10090 GN=Crybb1 PE=1 SV=3			0.000434506	99.00000095	APSTGPAPAPGPTPVPASVPR	Carbamidomethyl(T)@4		cleaved G-A@N-term; cleaved R-P@C-term	-0.00246264	1980.040649	661.0208	1980.042847	661.0215454	3	19	1.1.1.972.7	4.593117	2954.61	1568.74	4.62	0.05	1115.525
7	23.77	23.77	60.00000238	60.00000238	49.59999919	sp|Q9WVJ5|CRBB1_MOUSE	Beta-crystallin B1 OS=Mus musculus OX=10090 GN=Crybb1 PE=1 SV=3			0	26.73999965	GAPSTGPAPAPGPTPVPASVPR			cleaved R-P@C-term	-0.00246264	1980.040649	661.0208	1980.042847	661.0215454	3	17	1.1.1.972.7	4.593117	2954.61	1568.74	4.62	0.05	1115.525
7	23.77	23.77	60.00000238	60.00000238	49.59999919	sp|Q9WVJ5|CRBB1_MOUSE	Beta-crystallin B1 OS=Mus musculus OX=10090 GN=Crybb1 PE=1 SV=3			0	99.00000095	GEMFVLEK	Oxidation(M)@3			-0.000379128	967.4680786	484.7413	967.4684448	484.7415161	2	12	1.1.1.964.3	4.4888	5960.32	2913.28	4.51	0.04	1783.838
7	23.77	23.77	60.00000238	60.00000238	49.59999919	sp|Q9WVJ5|CRBB1_MOUSE	Beta-crystallin B1 OS=Mus musculus OX=10090 GN=Crybb1 PE=1 SV=3			0	99.00000095	GEMFVLEK				-0.000839623	951.4726563	476.7436	951.4735718	476.7440491	2	11	1.1.1.1033.4	5.370567	3666.08	2413.82	5.39	0.05	1462.749
7	23.77	23.77	60.00000238	60.00000238	49.59999919	sp|Q9WVJ5|CRBB1_MOUSE	Beta-crystallin B1 OS=Mus musculus OX=10090 GN=Crybb1 PE=1 SV=3			0	99.00000095	GEMFVLEK	Oxidation(M)@3			-0.000379128	967.4680786	484.7413	967.4684448	484.7415161	2	12	1.1.1.965.3	4.503133	5960.32	5214.47	4.51	0.04	3660.512
7	23.77	23.77	60.00000238	60.00000238	49.59999919	sp|Q9WVJ5|CRBB1_MOUSE	Beta-crystallin B1 OS=Mus musculus OX=10090 GN=Crybb1 PE=1 SV=3			0	99.00000095	GEMFVLEK	Carbamidomethyl@N-term; Oxidation(M)@3			-0.0196312	1024.470215	513.2424	1024.48999	513.2522583	2	10	1.1.1.968.5	4.540633	221.5729	221.5729			456.5771
7	23.77	23.77	60.00000238	60.00000238	49.59999919	sp|Q9WVJ5|CRBB1_MOUSE	Beta-crystallin B1 OS=Mus musculus OX=10090 GN=Crybb1 PE=1 SV=3			0	98.98999929	GEMFVLEK	Dioxidation(M)@3	Dioxidation(M)@111		-0.0111514	983.4522705	492.7334	983.4633789	492.7389832	2	11	1.1.1.983.4	4.731783	330	295.88	4.73	0.04	283.6733
7	23.77	23.77	60.00000238	60.00000238	49.59999919	sp|Q9WVJ5|CRBB1_MOUSE	Beta-crystallin B1 OS=Mus musculus OX=10090 GN=Crybb1 PE=1 SV=3			0	80.14000058	GPAPAPGPTPVPASVPR	Carbamyl@N-term		cleaved T-G@N-term; cleaved R-P@C-term	-0.00872907	1609.848877	805.9317	1609.857666	805.9360962	2	9	1.1.1.1012.10	5.10575	73.66121	73.66121			238.3185
7	23.77	23.77	60.00000238	60.00000238	49.59999919	sp|Q9WVJ5|CRBB1_MOUSE	Beta-crystallin B1 OS=Mus musculus OX=10090 GN=Crybb1 PE=1 SV=3			0	99.00000095	GYQYLLEPGDFR	Carbamidomethyl@N-term			-0.00142637	1513.718628	757.8666	1513.720093	757.8673706	2	14	1.1.1.1119.7	6.474317	1298.29	913.56	6.49	0.06	584.3801
7	23.77	23.77	60.00000238	60.00000238	49.59999919	sp|Q9WVJ5|CRBB1_MOUSE	Beta-crystallin B1 OS=Mus musculus OX=10090 GN=Crybb1 PE=1 SV=3			0	99.00000095	GYQYLLEPGDFR	Carbamidomethyl@N-term			-0.00142637	1513.718628	757.8666	1513.720093	757.8673706	2	14	1.1.1.1120.9	6.488483	1298.29	1224.19	6.49	0.06	741.7362
7	23.77	23.77	60.00000238	60.00000238	49.59999919	sp|Q9WVJ5|CRBB1_MOUSE	Beta-crystallin B1 OS=Mus musculus OX=10090 GN=Crybb1 PE=1 SV=3			0	99.00000095	GYQYLLEPGDFR	Methyl(E)@7	Methyl(E)@207		-0.00594594	1470.708496	736.3615	1470.714355	736.3644409	2	13	1.1.1.1149.7	6.858617	469.21	334.55	6.89	0.06	250.1435
7	23.77	23.77	60.00000238	60.00000238	49.59999919	sp|Q9WVJ5|CRBB1_MOUSE	Beta-crystallin B1 OS=Mus musculus OX=10090 GN=Crybb1 PE=1 SV=3			0	99.00000095	GYQYLLEPGDFR	Methyl(E)@7	Methyl(E)@207		-0.00594594	1470.708496	736.3615	1470.714355	736.3644409	2	13	1.1.1.1150.5	6.871284	469.21	428.57	6.89	0.06	302.011
7	23.77	23.77	60.00000238	60.00000238	49.59999919	sp|Q9WVJ5|CRBB1_MOUSE	Beta-crystallin B1 OS=Mus musculus OX=10090 GN=Crybb1 PE=1 SV=3			0	99.00000095	GYQYLLEPGDFR				0.00421726	1456.702881	729.3587	1456.69873	729.3566284	2	12	1.1.1.1110.7	6.35815	549.08	507.91	6.36	0.06	355.7946
7	23.77	23.77	60.00000238	60.00000238	49.59999919	sp|Q9WVJ5|CRBB1_MOUSE	Beta-crystallin B1 OS=Mus musculus OX=10090 GN=Crybb1 PE=1 SV=3			0	99.00000095	GYQYLLEPGDFR	Iodo(Y)@4	Iodo(Y)@204		0.00763257	1582.603027	792.3088	1582.595337	792.3049316	2	11	1.1.1.1191.5	7.4029	10.43809	10.43809			136.8027
7	23.77	23.77	60.00000238	60.00000238	49.59999919	sp|Q9WVJ5|CRBB1_MOUSE	Beta-crystallin B1 OS=Mus musculus OX=10090 GN=Crybb1 PE=1 SV=3			0	99.00000095	GYQYLLEPGDFR				0.00421726	1456.702881	729.3587	1456.69873	729.3566284	2	9	1.1.1.1109.7	6.345317	549.08	384.54	6.36	0.06	286.591
7	23.77	23.77	60.00000238	60.00000238	49.59999919	sp|Q9WVJ5|CRBB1_MOUSE	Beta-crystallin B1 OS=Mus musculus OX=10090 GN=Crybb1 PE=1 SV=3			0	99.00000095	HWNEWGAFQPQMQAVR	Oxidation(M)@12			0.00135905	1999.912476	667.6448	1999.911133	667.6443481	3	15	1.1.1.1028.8	5.310233	1852.92	1678.8	5.33	0.05	1450.012
7	23.77	23.77	60.00000238	60.00000238	49.59999919	sp|Q9WVJ5|CRBB1_MOUSE	Beta-crystallin B1 OS=Mus musculus OX=10090 GN=Crybb1 PE=1 SV=3			0	99.00000095	HWNEWGAFQPQMQAVR	Oxidation(M)@12			0.00135905	1999.912476	667.6448	1999.911133	667.6443481	3	16	1.1.1.1029.10	5.3249	1852.92	1851.95	5.33	0.05	1617.65
7	23.77	23.77	60.00000238	60.00000238	49.59999919	sp|Q9WVJ5|CRBB1_MOUSE	Beta-crystallin B1 OS=Mus musculus OX=10090 GN=Crybb1 PE=1 SV=3			0	99.00000095	HWNEWGAFQPQMQAVR				-0.00558825	1983.910889	662.3109	1983.91626	662.3126831	3	11	1.1.1.1073.5	5.881683	521.24	411.28	5.9	0.04	545.8674
7	23.77	23.77	60.00000238	60.00000238	49.59999919	sp|Q9WVJ5|CRBB1_MOUSE	Beta-crystallin B1 OS=Mus musculus OX=10090 GN=Crybb1 PE=1 SV=3			0	50.47000051	HWNEWGAFQPQMQAVR	Deamidated(N)@3; Oxidation(M)@12			0.00682843	2000.901978	667.9746	2000.895142	667.9723511	3	7	1.1.1.1042.5	5.485883	457.62	205.88	5.44	0.1	459.725
7	23.77	23.77	60.00000238	60.00000238	49.59999919	sp|Q9WVJ5|CRBB1_MOUSE	Beta-crystallin B1 OS=Mus musculus OX=10090 GN=Crybb1 PE=1 SV=3			0	99.00000095	ICLFEGANFK	Carbamidomethyl(C)@2			0.00174167	1197.587036	599.8008	1197.585205	599.7998657	2	9	1.1.1.1096.6	6.177667	1299.74	663.02	6.2	0.05	430.1948
7	23.77	23.77	60.00000238	60.00000238	49.59999919	sp|Q9WVJ5|CRBB1_MOUSE	Beta-crystallin B1 OS=Mus musculus OX=10090 GN=Crybb1 PE=1 SV=3			0	81.76000118	ICLFEGANFK	Carbamidomethyl(C)@2; Deamidated(N)@8			0.00281744	1198.572021	600.2933	1198.569214	600.2918701	2	6	1.1.1.1110.4	6.35565	249.6	244.55	6.34	0.09	244.6191
7	23.77	23.77	60.00000238	60.00000238	49.59999919	sp|Q9WVJ5|CRBB1_MOUSE	Beta-crystallin B1 OS=Mus musculus OX=10090 GN=Crybb1 PE=1 SV=3			0	69.41000223	ICLFEGANFK	Methyl(I)@1; Carbamidomethyl(C)@2	Methyl(I)@149		-0.00180863	1211.599121	606.8068	1211.60083	606.8077393	2	8	1.1.1.1098.4	6.202	887.47	558.64	6.24	0.05	340.0552
7	23.77	23.77	60.00000238	60.00000238	49.59999919	sp|Q9WVJ5|CRBB1_MOUSE	Beta-crystallin B1 OS=Mus musculus OX=10090 GN=Crybb1 PE=1 SV=3			0	38.33999932	ICLFEGANFK	Methyl(I)@1; Carbamidomethyl(C)@2	Methyl(I)@149		-0.00180863	1211.599121	606.8068	1211.60083	606.8077393	2	7	1.1.1.1099.5	6.215833	887.47	780.35	6.24	0.05	451.2307
7	23.77	23.77	60.00000238	60.00000238	49.59999919	sp|Q9WVJ5|CRBB1_MOUSE	Beta-crystallin B1 OS=Mus musculus OX=10090 GN=Crybb1 PE=1 SV=3			0	66.11999869	IVFEQENFQGR	Deamidated(Q)@5		cleaved L-I@N-term	0.030291701	1366.682129	684.3483	1366.651733	684.3331299	2	9	1.1.1.992.9	4.850266	434.52	419.93	4.8	0.12	478.5576
7	23.77	23.77	60.00000238	60.00000238	49.59999919	sp|Q9WVJ5|CRBB1_MOUSE	Beta-crystallin B1 OS=Mus musculus OX=10090 GN=Crybb1 PE=1 SV=3			0	99.00000095	LIVFEQENFQGR	Carbamidomethyl@N-term			-0.00182492	1535.771484	768.893	1535.773193	768.8939209	2	14	1.1.1.1078.6	5.947017	974.02	968.46	5.95	0.05	644.3015
7	23.77	23.77	60.00000238	60.00000238	49.59999919	sp|Q9WVJ5|CRBB1_MOUSE	Beta-crystallin B1 OS=Mus musculus OX=10090 GN=Crybb1 PE=1 SV=3			0	99.00000095	LIVFEQENFQGR	Deamidated(N)@8			-0.000349911	1479.735474	740.875	1479.73584	740.8751831	2	16	1.1.1.1082.9	6.00035	1897.24	1773.32	6.02	0.06	1015.153
7	23.77	23.77	60.00000238	60.00000238	49.59999919	sp|Q9WVJ5|CRBB1_MOUSE	Beta-crystallin B1 OS=Mus musculus OX=10090 GN=Crybb1 PE=1 SV=3			0	99.00000095	LIVFEQENFQGR	Deamidated(N)@8			-0.000349911	1479.735474	740.875	1479.73584	740.8751831	2	16	1.1.1.1083.7	6.011683	1897.24	1884.13	6.02	0.06	1076.912
7	23.77	23.77	60.00000238	60.00000238	49.59999919	sp|Q9WVJ5|CRBB1_MOUSE	Beta-crystallin B1 OS=Mus musculus OX=10090 GN=Crybb1 PE=1 SV=3			0	98.25999737	LIVFEQENFQGR	Deamidated(N)@8			-0.000349911	1479.735474	740.875	1479.73584	740.8751831	2	11	1.1.1.1081.10	5.988517	1897.24	1359.82	6.02	0.06	858.3082
7	23.77	23.77	60.00000238	60.00000238	49.59999919	sp|Q9WVJ5|CRBB1_MOUSE	Beta-crystallin B1 OS=Mus musculus OX=10090 GN=Crybb1 PE=1 SV=3			0	82.13000298	LIVFEQENFQGR				0.000529026	1478.752319	740.3834	1478.751831	740.3831787	2	6	1.1.1.1066.9	5.7952	13020.65	381.94	5.85	0.05	286.6573
7	23.77	23.77	60.00000238	60.00000238	49.59999919	sp|Q9WVJ5|CRBB1_MOUSE	Beta-crystallin B1 OS=Mus musculus OX=10090 GN=Crybb1 PE=1 SV=3			0	58.49000216	LIVFEQENFQGR	Deamidated(Q)@10			-0.000349911	1479.735474	740.875	1479.73584	740.8751831	2	11	1.1.1.1081.10	5.988517	1897.24	1359.82	6.02	0.06	858.3082
7	23.77	23.77	60.00000238	60.00000238	49.59999919	sp|Q9WVJ5|CRBB1_MOUSE	Beta-crystallin B1 OS=Mus musculus OX=10090 GN=Crybb1 PE=1 SV=3			0	86.46000028	MDSQEHK	Oxidation(M)@1			-0.00297302	889.3570557	445.6858	889.3599854	445.6872559	2	7	1.1.1.307.2	0.9769	389.07	385.02	0.98	0.04	265.3325
7	23.77	23.77	60.00000238	60.00000238	49.59999919	sp|Q9WVJ5|CRBB1_MOUSE	Beta-crystallin B1 OS=Mus musculus OX=10090 GN=Crybb1 PE=1 SV=3			0	89.86999989	QWHQEGCFPVLT	Gln->pyro-Glu@N-term; Carbamidomethyl(C)@7		cleaved T-A@C-term	0.00181339	1483.657227	742.8359	1483.655396	742.835022	2	8	1.1.1.1199.6	7.504066	172.69	154.07	7.49	0.08	198.6802
7	23.77	23.77	60.00000238	60.00000238	49.59999919	sp|Q9WVJ5|CRBB1_MOUSE	Beta-crystallin B1 OS=Mus musculus OX=10090 GN=Crybb1 PE=1 SV=3			0	82.23000169	QWHQEGCFPVLT	Gln->pyro-Glu@N-term; Carbamidomethyl(C)@7		cleaved T-A@C-term	0.00181339	1483.657227	742.8359	1483.655396	742.835022	2	9	1.1.1.1198.7	7.491233	172.69	172.06	7.49	0.08	216.8066
7	23.77	23.77	60.00000238	60.00000238	49.59999919	sp|Q9WVJ5|CRBB1_MOUSE	Beta-crystallin B1 OS=Mus musculus OX=10090 GN=Crybb1 PE=1 SV=3			0	31.18000031	QWHQEGCFPVLT	Carbamidomethyl(C)@7		cleaved T-A@C-term	0.0104797	1500.692505	751.3535	1500.682007	751.3482666	2	7	1.1.1.1088.10	6.077667	355.23	340.66	6.08	0.11	300.2318
7	23.77	23.77	60.00000238	60.00000238	49.59999919	sp|Q9WVJ5|CRBB1_MOUSE	Beta-crystallin B1 OS=Mus musculus OX=10090 GN=Crybb1 PE=1 SV=3			0	99.00000095	QYLLEPGDFR	Gln->pyro-Glu@N-term		cleaved Y-Q@N-term	-0.00121573	1219.586304	610.8004	1219.58728	610.8009644	2	9	1.1.1.1216.3	7.718217	426.58	381.83	7.73	0.08	239.8027
7	23.77	23.77	60.00000238	60.00000238	49.59999919	sp|Q9WVJ5|CRBB1_MOUSE	Beta-crystallin B1 OS=Mus musculus OX=10090 GN=Crybb1 PE=1 SV=3			0	99.00000095	RVEFSGECLNLGDR	Carbamidomethyl(C)@8		missed R-V@1	-0.00127227	1650.776978	551.2663	1650.778442	551.2667236	3	18	1.1.1.986.7	4.7716	2032.69	1973.9	4.78	0.05	1801.622
7	23.77	23.77	60.00000238	60.00000238	49.59999919	sp|Q9WVJ5|CRBB1_MOUSE	Beta-crystallin B1 OS=Mus musculus OX=10090 GN=Crybb1 PE=1 SV=3			0	99.00000095	RVEFSGECLNLGDR	Carbamidomethyl(C)@8		missed R-V@1	-9.022250175	1641.756226	821.8854	1650.778442	826.3964844	2	12	1.1.1.1009.5	5.068583	141.8668	141.8668			243.8294
7	23.77	23.77	60.00000238	60.00000238	49.59999919	sp|Q9WVJ5|CRBB1_MOUSE	Beta-crystallin B1 OS=Mus musculus OX=10090 GN=Crybb1 PE=1 SV=3			0	99.00000095	RVEFSGECLNLGDR	Methyl(E)@7; Carbamidomethyl(C)@8	Methyl(E)@77	missed R-V@1	-0.00591113	1664.787964	555.9366	1664.794067	555.9385986	3	12	1.1.1.990.7	4.8226	674.69	665.04	4.83	0.04	706.3099
7	23.77	23.77	60.00000238	60.00000238	49.59999919	sp|Q9WVJ5|CRBB1_MOUSE	Beta-crystallin B1 OS=Mus musculus OX=10090 GN=Crybb1 PE=1 SV=3			0	99.00000095	VEFSGECLNLGDR	Carbamidomethyl(C)@7			-0.00303072	1494.674316	748.3444	1494.677246	748.3459473	2	14	1.1.1.1025.9	5.272733	992.05	569.01	5.29	0.04	421.9503
7	23.77	23.77	60.00000238	60.00000238	49.59999919	sp|Q9WVJ5|CRBB1_MOUSE	Beta-crystallin B1 OS=Mus musculus OX=10090 GN=Crybb1 PE=1 SV=3			0	99.00000095	VGDLPPGSYR				0.00175613	1059.536621	530.7756	1059.534912	530.7747192	2	11	1.1.1.912.7	3.849517	3249.52	2882.39	3.87	0.18	1774.695
7	23.77	23.77	60.00000238	60.00000238	49.59999919	sp|Q9WVJ5|CRBB1_MOUSE	Beta-crystallin B1 OS=Mus musculus OX=10090 GN=Crybb1 PE=1 SV=3			0	99.00000095	VGDLPPGSYR				0.00175613	1059.536621	530.7756	1059.534912	530.7747192	2	10	1.1.1.938.6	4.182983	3249.52	672.88	3.87	0.18	515.3878
7	23.77	23.77	60.00000238	60.00000238	49.59999919	sp|Q9WVJ5|CRBB1_MOUSE	Beta-crystallin B1 OS=Mus musculus OX=10090 GN=Crybb1 PE=1 SV=3			0	99.00000095	VGDLPPGSYR				0.00175613	1059.536621	530.7756	1059.534912	530.7747192	2	10	1.1.1.909.9	3.812683	3249.52	1698.52	3.87	0.18	1163.837
7	23.77	23.77	60.00000238	60.00000238	49.59999919	sp|Q9WVJ5|CRBB1_MOUSE	Beta-crystallin B1 OS=Mus musculus OX=10090 GN=Crybb1 PE=1 SV=3			0	91.57000184	VGDLPPGSYR				0.00065751	1059.535645	530.7751	1059.534912	530.7747192	2	7	1.1.1.957.5	4.412467	405.55	388.67	4.41	0.1	247.7622
7	23.77	23.77	60.00000238	60.00000238	49.59999919	sp|Q9WVJ5|CRBB1_MOUSE	Beta-crystallin B1 OS=Mus musculus OX=10090 GN=Crybb1 PE=1 SV=3			0	82.49999881	VGDLPPGSYR				-0.00715487	1059.527832	530.7712	1059.534912	530.7747192	2	7	1.1.1.944.7	4.260483	678.55	408.64	4.24	0.05	439.7549
7	23.77	23.77	60.00000238	60.00000238	49.59999919	sp|Q9WVJ5|CRBB1_MOUSE	Beta-crystallin B1 OS=Mus musculus OX=10090 GN=Crybb1 PE=1 SV=3			0	27.68999934	VGDLPPGSYR				0.00175613	1059.536621	530.7756	1059.534912	530.7747192	2	5	1.1.1.911.7	3.836517	3249.52	2574.44	3.87	0.18	363.0898
7	23.77	23.77	60.00000238	60.00000238	49.59999919	sp|Q9WVJ5|CRBB1_MOUSE	Beta-crystallin B1 OS=Mus musculus OX=10090 GN=Crybb1 PE=1 SV=3			0	99.00000095	WDTWTSSYR				-0.00264345	1200.517334	601.2659	1200.52002	601.2672729	2	10	1.1.1.1012.8	5.104084	3202.57	2058.54	5.12	0.04	1113.987
7	23.77	23.77	60.00000238	60.00000238	49.59999919	sp|Q9WVJ5|CRBB1_MOUSE	Beta-crystallin B1 OS=Mus musculus OX=10090 GN=Crybb1 PE=1 SV=3			0	94.34999824	YQYLLEPGDFR			cleaved G-Y@N-term	0.00325261	1399.68042	700.8475	1399.677246	700.8458862	2	7	1.1.1.1112.4	6.381317	348.17	283.5	6.36	0.04	341.6041
8	20.47	20.63	30.19999862	28.2099992	24.05000031	sp|P50446|K2C6A_MOUSE	Keratin, type II cytoskeletal 6A OS=Mus musculus OX=10090 GN=Krt6a PE=1 SV=3			2	99.00000095	AEAESWYQTK				-0.00172688	1211.544312	606.7794	1211.545898	606.7802124	2	14	1.1.1.925.9	4.019166	931.85	894.99	4.02	0.05	572.5495
8	20.47	20.63	30.19999862	28.2099992	24.05000031	sp|P50446|K2C6A_MOUSE	Keratin, type II cytoskeletal 6A OS=Mus musculus OX=10090 GN=Krt6a PE=1 SV=3			2	99.00000095	SLDLDSIIAEVK				-0.00041809	1301.70752	651.861	1301.707886	651.8612061	2	18	1.1.1.1104.5	6.279333	2790.15	2156.49	6.3	0.05	1433.073
8	20.47	20.63	30.19999862	28.2099992	24.05000031	sp|P50446|K2C6A_MOUSE	Keratin, type II cytoskeletal 6A OS=Mus musculus OX=10090 GN=Krt6a PE=1 SV=3			2	99.00000095	TAAENEFVTLK				0.00139996	1221.625488	611.82	1221.624146	611.8193359	2	12	1.1.1.996.9	4.901767	1505.62	1351.91	4.92	0.05	875.8964
8	20.47	20.63	30.19999862	28.2099992	24.05000031	sp|P50446|K2C6A_MOUSE	Keratin, type II cytoskeletal 6A OS=Mus musculus OX=10090 GN=Krt6a PE=1 SV=3			2	99.00000095	TAAENEFVTLKK			missed K-K@11	0.00139605	1349.720459	450.9141	1349.719116	450.9136353	3	13	1.1.1.930.4	4.079	2057.57	1883.79	4.09	0.05	1393.7
8	20.47	20.63	30.19999862	28.2099992	24.05000031	sp|P50446|K2C6A_MOUSE	Keratin, type II cytoskeletal 6A OS=Mus musculus OX=10090 GN=Krt6a PE=1 SV=3			2	99.00000095	YEELQVTAGR				-0.00269077	1164.574829	583.2947	1164.577515	583.2960205	2	15	1.1.1.930.10	4.083983	2393.97	2277.16	4.09	0.05	1405.192
8	20.47	20.63	30.19999862	28.2099992	24.05000031	sp|P50446|K2C6A_MOUSE	Keratin, type II cytoskeletal 6A OS=Mus musculus OX=10090 GN=Krt6a PE=1 SV=3			1.95860815	99.00000095	DVDAAYMNKVELQAK			missed K-V@9	0.00339524	1693.837769	565.6199	1693.834473	565.6187744	3	11	1.1.1.978.9	4.67095	425.97	334.22	4.65	0.04	395.6679
8	20.47	20.63	30.19999862	28.2099992	24.05000031	sp|P50446|K2C6A_MOUSE	Keratin, type II cytoskeletal 6A OS=Mus musculus OX=10090 GN=Krt6a PE=1 SV=3			1.920817852	99.00000095	FASFIDK				0.00113897	826.423645	414.2191	826.4224854	414.2185364	2	9	1.1.1.995.3	4.883934	6955.46	3766.7	4.91	0.04	1695.048
8	20.47	20.63	30.19999862	28.2099992	24.05000031	sp|P50446|K2C6A_MOUSE	Keratin, type II cytoskeletal 6A OS=Mus musculus OX=10090 GN=Krt6a PE=1 SV=3			1.920817852	99.00000095	QEIAEINR	Gln->pyro-Glu@N-term			-0.000359852	954.4766846	478.2456	954.4770508	478.2458191	2	11	1.1.1.972.3	4.589783	903.33	872.69	4.6	0.05	854.061
8	20.47	20.63	30.19999862	28.2099992	24.05000031	sp|P50446|K2C6A_MOUSE	Keratin, type II cytoskeletal 6A OS=Mus musculus OX=10090 GN=Krt6a PE=1 SV=3			1.318758965	97.68000245	GRLDSELR			missed R-L@2	-0.000916554	944.5030518	473.2588	944.5039673	473.2592468	2	10	1.1.1.845.5	2.990917	1572.18	1416.13	3	0.03	1554.242
8	20.47	20.63	30.19999862	28.2099992	24.05000031	sp|P50446|K2C6A_MOUSE	Keratin, type II cytoskeletal 6A OS=Mus musculus OX=10090 GN=Krt6a PE=1 SV=3			1.28399682	97.74000049	LLEGEECR	Carbamidomethyl(C)@7			-0.000936258	1004.458862	503.2367	1004.459717	503.2371216	2	8	1.1.1.853.4	3.093233	367.53	353.09	3.09	0.05	491.9487
8	20.47	20.63	30.19999862	28.2099992	24.05000031	sp|P50446|K2C6A_MOUSE	Keratin, type II cytoskeletal 6A OS=Mus musculus OX=10090 GN=Krt6a PE=1 SV=3			0.721246421	89.98000026	NTKQEIAEINR			missed K-Q@3	0.00196277	1314.691284	439.2377	1314.689209	439.2369995	3	8	1.1.1.844.6	2.978917	251.11	209.03	3	0.04	290.7382
8	20.47	20.63	30.19999862	28.2099992	24.05000031	sp|P50446|K2C6A_MOUSE	Keratin, type II cytoskeletal 6A OS=Mus musculus OX=10090 GN=Krt6a PE=1 SV=3			0.494850039	99.00000095	GKLEGLEDALQK	Carbamidomethyl@N-term		missed K-L@2	-0.000455654	1356.724243	453.2487	1356.724854	453.2489014	3	10	1.1.1.977.2	4.652617	914.65	715.41	4.66	0.04	757.5756
8	20.47	20.63	30.19999862	28.2099992	24.05000031	sp|P50446|K2C6A_MOUSE	Keratin, type II cytoskeletal 6A OS=Mus musculus OX=10090 GN=Krt6a PE=1 SV=3			0.472370088	82.31999874	YEDEINKR			missed K-R@7	-0.00290995	1065.506226	533.7604	1065.509033	533.7618408	2	7	1.1.1.817.10	2.6361	668.98	663.01	2.64	0.04	643.1023
8	20.47	20.63	30.19999862	28.2099992	24.05000031	sp|P50446|K2C6A_MOUSE	Keratin, type II cytoskeletal 6A OS=Mus musculus OX=10090 GN=Krt6a PE=1 SV=3			0.197910741	99.00000095	AQYEDIAQR	Methyl(D)@5	Methyl(D)@332		0.00139917	1106.537109	554.2758	1106.535645	554.2750854	2	15	1.1.1.868.10	3.290383	4203.65	3228.04	3.31	0.04	1942.727
8	20.47	20.63	30.19999862	28.2099992	24.05000031	sp|P50446|K2C6A_MOUSE	Keratin, type II cytoskeletal 6A OS=Mus musculus OX=10090 GN=Krt6a PE=1 SV=3			0.175223544	99.00000095	SLDLDSIIAEV			cleaved V-K@C-term	0.003407	1173.616333	587.8154	1173.612915	587.8137207	2	14	1.1.1.1362.3	9.099283	577.23	360.52	9.15	0.1	244.4117
8	20.47	20.63	30.19999862	28.2099992	24.05000031	sp|P50446|K2C6A_MOUSE	Keratin, type II cytoskeletal 6A OS=Mus musculus OX=10090 GN=Krt6a PE=1 SV=3			0.003488335	95.77000141	DLDSIIAEVK			cleaved L-D@N-term	-0.00349385	1101.588257	551.8014	1101.591797	551.8031616	2	9	1.1.1.1143.5	6.777617	421.51	359.52	6.77	0.05	269.8686
8	20.47	20.63	30.19999862	28.2099992	24.05000031	sp|P50446|K2C6A_MOUSE	Keratin, type II cytoskeletal 6A OS=Mus musculus OX=10090 GN=Krt6a PE=1 SV=3			0.000434506	36.05999947	WALLQEQGTK	Acetyl@N-term	Acetyl@184		0.00195469	1214.63147	608.323	1214.629517	608.3220215	2	7	1.1.1.1048.7	5.564217	615.26	534.96	5.57	0.05	404.0124
8	20.47	20.63	30.19999862	28.2099992	24.05000031	sp|P50446|K2C6A_MOUSE	Keratin, type II cytoskeletal 6A OS=Mus musculus OX=10090 GN=Krt6a PE=1 SV=3			0	99.00000095	ADSLTDDINFLR	Methyl(S)@3; Methyl(D)@7	Methyl(S)@279; Methyl(D)@283		-0.000620419	1406.703613	704.3591	1406.704102	704.359375	2	14	1.1.1.1145.8	6.805783	3116.53	1640.37	6.84	0.06	773.5035
8	20.47	20.63	30.19999862	28.2099992	24.05000031	sp|P50446|K2C6A_MOUSE	Keratin, type II cytoskeletal 6A OS=Mus musculus OX=10090 GN=Krt6a PE=1 SV=3			0	99.00000095	AEAESWYQTK				-0.00172688	1211.544312	606.7794	1211.545898	606.7802124	2	12	1.1.1.926.8	4.031333	931.85	827.41	4.02	0.05	468.0195
8	20.47	20.63	30.19999862	28.2099992	24.05000031	sp|P50446|K2C6A_MOUSE	Keratin, type II cytoskeletal 6A OS=Mus musculus OX=10090 GN=Krt6a PE=1 SV=3			0	99.00000095	AQYEDIAQR	Methyl(D)@5	Methyl(D)@332		0.00139917	1106.537109	554.2758	1106.535645	554.2750854	2	10	1.1.1.867.10	3.276883	4203.65	1638.2	3.31	0.04	476.0641
8	20.47	20.63	30.19999862	28.2099992	24.05000031	sp|P50446|K2C6A_MOUSE	Keratin, type II cytoskeletal 6A OS=Mus musculus OX=10090 GN=Krt6a PE=1 SV=3			0	82.13000298	FASFIDK				0.00113897	826.423645	414.2191	826.4224854	414.2185364	2	7	1.1.1.994.2	4.8701	6955.46	1262.26	4.91	0.04	364.139
8	20.47	20.63	30.19999862	28.2099992	24.05000031	sp|P50446|K2C6A_MOUSE	Keratin, type II cytoskeletal 6A OS=Mus musculus OX=10090 GN=Krt6a PE=1 SV=3			0	74.25000072	FASFIDK	Carbamidomethyl@N-term			-0.00191888	883.4420776	442.7283	883.4439697	442.729248	2	7	1.1.1.1027.2	5.2924	732.59	714.74	5.29	0.04	606.2769
8	20.47	20.63	30.19999862	28.2099992	24.05000031	sp|P50446|K2C6A_MOUSE	Keratin, type II cytoskeletal 6A OS=Mus musculus OX=10090 GN=Krt6a PE=1 SV=3			0	72.00999856	FASFIDK	Carbamidomethyl@N-term			-0.00191888	883.4420776	442.7283	883.4439697	442.729248	2	7	1.1.1.1026.2	5.2794	732.59	534.39	5.29	0.04	531.3771
8	20.47	20.63	30.19999862	28.2099992	24.05000031	sp|P50446|K2C6A_MOUSE	Keratin, type II cytoskeletal 6A OS=Mus musculus OX=10090 GN=Krt6a PE=1 SV=3			0	50.7799983	FLEQQNK				-0.00129513	905.4594727	453.737	905.4606934	453.7376099	2	8	1.1.1.839.6	2.91475	5596.19	4241.39	2.93	0.04	2645.462
8	20.47	20.63	30.19999862	28.2099992	24.05000031	sp|P50446|K2C6A_MOUSE	Keratin, type II cytoskeletal 6A OS=Mus musculus OX=10090 GN=Krt6a PE=1 SV=3			0	21.96000069	GKLEGLEDALQK	Carbamidomethyl(K)@2		missed K-L@2	-0.000455654	1356.724243	453.2487	1356.724854	453.2489014	3	10	1.1.1.977.2	4.652617	914.65	715.41	4.66	0.04	757.5756
8	20.47	20.63	30.19999862	28.2099992	24.05000031	sp|P50446|K2C6A_MOUSE	Keratin, type II cytoskeletal 6A OS=Mus musculus OX=10090 GN=Krt6a PE=1 SV=3			0	71.49999738	GRLDSELRN	Deamidated(R)@2	Deamidated(R)@223	cleaved N-M@C-term; missed R-L@2; missed R-N@8	0.022990501	1059.553833	530.7842	1059.530884	530.7727051	2	9	1.1.1.1002.2	4.976767	15965.23	8042.1	5.01	0.05	3585.774
8	20.47	20.63	30.19999862	28.2099992	24.05000031	sp|P50446|K2C6A_MOUSE	Keratin, type II cytoskeletal 6A OS=Mus musculus OX=10090 GN=Krt6a PE=1 SV=3			0	97.21000195	LLEGEECR	Carbamidomethyl(C)@7			-0.000936258	1004.458862	503.2367	1004.459717	503.2371216	2	7	1.1.1.852.5	3.0809	367.53	339.18	3.09	0.05	449.8816
8	20.47	20.63	30.19999862	28.2099992	24.05000031	sp|P50446|K2C6A_MOUSE	Keratin, type II cytoskeletal 6A OS=Mus musculus OX=10090 GN=Krt6a PE=1 SV=3			0	95.45000196	LLEGEECR	No Carbamidomethyl(C)@7			-0.00323977	947.4350586	474.7248	947.4382324	474.7263794	2	8	1.1.1.876.7	3.39055	264.09	254.48	3.41	0.06	271.7394
8	20.47	20.63	30.19999862	28.2099992	24.05000031	sp|P50446|K2C6A_MOUSE	Keratin, type II cytoskeletal 6A OS=Mus musculus OX=10090 GN=Krt6a PE=1 SV=3			0	19.2900002	LLEGEECR	No Carbamidomethyl(C)@7			-0.00226322	947.4360962	474.7253	947.4382324	474.7263794	2	6	1.1.1.875.4	3.37505	262.22	189.6	3.39	0.06	189.0063
8	20.47	20.63	30.19999862	28.2099992	24.05000031	sp|P50446|K2C6A_MOUSE	Keratin, type II cytoskeletal 6A OS=Mus musculus OX=10090 GN=Krt6a PE=1 SV=3			0	97.86999822	NMQDTVEDYK	Oxidation(D)@4; Methyl(T)@5; Formyl(K)@10	Oxidation(D)@233; Methyl(T)@234		-0.00612275	1299.522827	650.7687	1299.528931	650.7717285	2	13	1.1.1.982.11	4.723783	1521.56	1124.39	4.74	0.04	947.4821
8	20.47	20.63	30.19999862	28.2099992	24.05000031	sp|P50446|K2C6A_MOUSE	Keratin, type II cytoskeletal 6A OS=Mus musculus OX=10090 GN=Krt6a PE=1 SV=3			0	93.16999912	NMQDTVEDYK	Formyl(K)@10			0.00458217	1269.522827	635.7687	1269.518311	635.7664185	2	7	1.1.1.913.9	3.863667	13.2371	13.2371			159.626
8	20.47	20.63	30.19999862	28.2099992	24.05000031	sp|P50446|K2C6A_MOUSE	Keratin, type II cytoskeletal 6A OS=Mus musculus OX=10090 GN=Krt6a PE=1 SV=3			0	80.36999702	NMQDTVEDYK	Oxidation(D)@4; Methyl(T)@5; Formyl(K)@10	Oxidation(D)@233; Methyl(T)@234		-0.00612275	1299.522827	650.7687	1299.528931	650.7717285	2	11	1.1.1.983.7	4.736767	1521.56	1463.09	4.74	0.04	1025.327
8	20.47	20.63	30.19999862	28.2099992	24.05000031	sp|P50446|K2C6A_MOUSE	Keratin, type II cytoskeletal 6A OS=Mus musculus OX=10090 GN=Krt6a PE=1 SV=3			0	99.00000095	QEIAEINR	Gln->pyro-Glu@N-term			-0.000359852	954.4766846	478.2456	954.4770508	478.2458191	2	10	1.1.1.971.4	4.578117	903.33	769.05	4.6	0.05	675.2807
8	20.47	20.63	30.19999862	28.2099992	24.05000031	sp|P50446|K2C6A_MOUSE	Keratin, type II cytoskeletal 6A OS=Mus musculus OX=10090 GN=Krt6a PE=1 SV=3			0	99.00000095	SLDLDSIIAEV			cleaved V-K@C-term	0.003407	1173.616333	587.8154	1173.612915	587.8137207	2	13	1.1.1.1364.2	9.12095	577.23	393.55	9.15	0.1	347.6925
8	20.47	20.63	30.19999862	28.2099992	24.05000031	sp|P50446|K2C6A_MOUSE	Keratin, type II cytoskeletal 6A OS=Mus musculus OX=10090 GN=Krt6a PE=1 SV=3			0	99.00000095	SLDLDSIIAEVK				-0.00041809	1301.70752	651.861	1301.707886	651.8612061	2	16	1.1.1.1103.4	6.266	2790.15	1240.52	6.3	0.05	718.4019
8	20.47	20.63	30.19999862	28.2099992	24.05000031	sp|P50446|K2C6A_MOUSE	Keratin, type II cytoskeletal 6A OS=Mus musculus OX=10090 GN=Krt6a PE=1 SV=3			0	99.00000095	SLDLDSIIAEVK				0.000802593	1301.708618	651.8616	1301.707886	651.8612061	2	16	1.1.1.1220.3	7.769217	15333.12	2256.48	7.82	0.08	387.5245
8	20.47	20.63	30.19999862	28.2099992	24.05000031	sp|P50446|K2C6A_MOUSE	Keratin, type II cytoskeletal 6A OS=Mus musculus OX=10090 GN=Krt6a PE=1 SV=3			0	99.00000095	SLDLDSIIAEVK				0.000802593	1301.708618	651.8616	1301.707886	651.8612061	2	20	1.1.1.1221.2	7.78005	15333.12	5170.83	7.82	0.08	1832.775
8	20.47	20.63	30.19999862	28.2099992	24.05000031	sp|P50446|K2C6A_MOUSE	Keratin, type II cytoskeletal 6A OS=Mus musculus OX=10090 GN=Krt6a PE=1 SV=3			0	99.00000095	SLDLDSIIAEVK	Carbamidomethyl@N-term			0.0119298	1358.741333	680.3779	1358.72937	680.3719482	2	19	1.1.1.1228.3	7.872366	489.08	395.79	7.91	0.1	386.1857
8	20.47	20.63	30.19999862	28.2099992	24.05000031	sp|P50446|K2C6A_MOUSE	Keratin, type II cytoskeletal 6A OS=Mus musculus OX=10090 GN=Krt6a PE=1 SV=3			0	99.00000095	SLDLDSIIAEVK				0.000802593	1301.708618	651.8616	1301.707886	651.8612061	2	19	1.1.1.1234.2	7.938033	15333.12	833.93	7.82	0.08	458.4674
8	20.47	20.63	30.19999862	28.2099992	24.05000031	sp|P50446|K2C6A_MOUSE	Keratin, type II cytoskeletal 6A OS=Mus musculus OX=10090 GN=Krt6a PE=1 SV=3			0	99.00000095	SLDLDSIIAEVK				0.00064981	1301.708374	434.9101	1301.707886	434.9098816	3	14	1.1.1.1224.3	7.82005	1969.24	1858.55	7.82	0.06	1335.537
8	20.47	20.63	30.19999862	28.2099992	24.05000031	sp|P50446|K2C6A_MOUSE	Keratin, type II cytoskeletal 6A OS=Mus musculus OX=10090 GN=Krt6a PE=1 SV=3			0	99.00000095	SLDLDSIIAEVK	Dehydrated(S)@6	Dehydrated(S)@321		0.00276105	1283.700073	642.8573	1283.697266	642.855896	2	12	1.1.1.1174.5	7.1811	153.73	147.74	7.19	0.06	129.0768
8	20.47	20.63	30.19999862	28.2099992	24.05000031	sp|P50446|K2C6A_MOUSE	Keratin, type II cytoskeletal 6A OS=Mus musculus OX=10090 GN=Krt6a PE=1 SV=3			0	99.00000095	SLDLDSIIAEVK	Carbamidomethyl@N-term			0.0119298	1358.741333	680.3779	1358.72937	680.3719482	2	12	1.1.1.1227.3	7.857867	489.08	238.92	7.91	0.1	264.2863
8	20.47	20.63	30.19999862	28.2099992	24.05000031	sp|P50446|K2C6A_MOUSE	Keratin, type II cytoskeletal 6A OS=Mus musculus OX=10090 GN=Krt6a PE=1 SV=3			0	73.78000021	SLDLDSIIAEVK	Dehydrated(D)@5			0.00276105	1283.700073	642.8573	1283.697266	642.855896	2	12	1.1.1.1174.5	7.1811	153.73	147.74	7.19	0.06	129.0768
8	20.47	20.63	30.19999862	28.2099992	24.05000031	sp|P50446|K2C6A_MOUSE	Keratin, type II cytoskeletal 6A OS=Mus musculus OX=10090 GN=Krt6a PE=1 SV=3			0	71.49999738	SLDLDSIIAEVK	Acetyl@N-term; Oxidation(D)@3	Acetyl@316; Oxidation(D)@318		0.00287291	1359.716309	680.8654	1359.713379	680.8639526	2	11	1.1.1.1256.5	8.220683	312.65	304.89	8.24	0.08	227.0612
8	20.47	20.63	30.19999862	28.2099992	24.05000031	sp|P50446|K2C6A_MOUSE	Keratin, type II cytoskeletal 6A OS=Mus musculus OX=10090 GN=Krt6a PE=1 SV=3			0	99.00000095	TAAENEFVTLK				0.00139996	1221.625488	611.82	1221.624146	611.8193359	2	15	1.1.1.997.9	4.914767	1505.62	1493.68	4.92	0.05	915.0202
8	20.47	20.63	30.19999862	28.2099992	24.05000031	sp|P50446|K2C6A_MOUSE	Keratin, type II cytoskeletal 6A OS=Mus musculus OX=10090 GN=Krt6a PE=1 SV=3			0	75.90000033	TLNNKFASFIDK	Carbamyl@N-term; Deamidated(N)@3		missed K-F@5	-0.0380698	1440.68689	721.3507	1440.724854	721.369751	2	10	1.1.1.1144.5	6.790617	418.93	336.8	6.8	0.05	288.6896
8	20.47	20.63	30.19999862	28.2099992	24.05000031	sp|P50446|K2C6A_MOUSE	Keratin, type II cytoskeletal 6A OS=Mus musculus OX=10090 GN=Krt6a PE=1 SV=3			0	99.00000095	YEELQVTAGR				-0.00269077	1164.574829	583.2947	1164.577515	583.2960205	2	13	1.1.1.929.8	4.069334	2393.97	1665.69	4.09	0.05	956.2426
8	20.47	20.63	30.19999862	28.2099992	24.05000031	sp|P50446|K2C6A_MOUSE	Keratin, type II cytoskeletal 6A OS=Mus musculus OX=10090 GN=Krt6a PE=1 SV=3			0	99.00000095	YEELQVTAGR	Dimethyl(R)@10	Dimethyl(R)@358		-0.0041712	1192.604614	597.3096	1192.608765	597.3117065	2	12	1.1.1.974.8	4.619617	1918.71	1469.32	4.64	0.05	1103.989
8	20.47	20.63	30.19999862	28.2099992	24.05000031	sp|P50446|K2C6A_MOUSE	Keratin, type II cytoskeletal 6A OS=Mus musculus OX=10090 GN=Krt6a PE=1 SV=3			0	99.00000095	YEELQVTAGR	Dimethyl(R)@10	Dimethyl(R)@358		-0.0041712	1192.604614	597.3096	1192.608765	597.3117065	2	12	1.1.1.975.10	4.634117	1918.71	1859.64	4.64	0.05	1314.902
9	19.08	19.27	60.65999866	60.65999866	60.65999866	sp|Q9JJU9|CRBB3_MOUSE	Beta-crystallin B3 OS=Mus musculus OX=10090 GN=Crybb3 PE=2 SV=3			2	99.00000095	GEQFVLEK				-9.10E-05	948.4916992	475.2531	948.4916382	475.2531128	2	12	1.1.1.959.3	4.436133	3935.28	3426.37	4.45	0.04	2354.157
9	19.08	19.27	60.65999866	60.65999866	60.65999866	sp|Q9JJU9|CRBB3_MOUSE	Beta-crystallin B3 OS=Mus musculus OX=10090 GN=Crybb3 PE=2 SV=3			2	99.00000095	HWNEWDANQPQLQSVR				0.00562016	2006.94043	669.9874	2006.934692	669.9855347	3	13	1.1.1.990.10	4.8251	958.71	918.76	4.82	0.05	783.9579
9	19.08	19.27	60.65999866	60.65999866	60.65999866	sp|Q9JJU9|CRBB3_MOUSE	Beta-crystallin B3 OS=Mus musculus OX=10090 GN=Crybb3 PE=2 SV=3			2	99.00000095	LHLFENPAFSGR				0.00127601	1386.705688	463.2425	1386.704468	463.2420959	3	14	1.1.1.1044.2	5.508717	4228.4	2049.76	5.53	0.04	1209.953
9	19.08	19.27	60.65999866	60.65999866	60.65999866	sp|Q9JJU9|CRBB3_MOUSE	Beta-crystallin B3 OS=Mus musculus OX=10090 GN=Crybb3 PE=2 SV=3			2	99.00000095	VGSIQVESGPWLAFER				0.000394571	1773.905518	887.96	1773.905029	887.9597778	2	19	1.1.1.1197.5	7.4794	1708.85	989.71	7.51	0.08	566.6649
9	19.08	19.27	60.65999866	60.65999866	60.65999866	sp|Q9JJU9|CRBB3_MOUSE	Beta-crystallin B3 OS=Mus musculus OX=10090 GN=Crybb3 PE=2 SV=3			2	99.00000095	VINGTWVGYEFPGYR	Deamidated(N)@3			-0.00155192	1757.839844	879.9272	1757.841309	879.9279175	2	14	1.1.1.1158.7	6.976433	1737.87	1069.05	7.01	0.05	419.5823
9	19.08	19.27	60.65999866	60.65999866	60.65999866	sp|Q9JJU9|CRBB3_MOUSE	Beta-crystallin B3 OS=Mus musculus OX=10090 GN=Crybb3 PE=2 SV=3			2	99.00000095	VTVYELENFQGKR			missed K-R@12	-0.00212114	1581.81311	528.2783	1581.815063	528.2789917	3	12	1.1.1.1007.4	5.037416	1084.95	697.17	5.06	0.05	498.4991
9	19.08	19.27	60.65999866	60.65999866	60.65999866	sp|Q9JJU9|CRBB3_MOUSE	Beta-crystallin B3 OS=Mus musculus OX=10090 GN=Crybb3 PE=2 SV=3			1.537602186	98.6899972	WDAWSSSR				0.00327024	993.4336548	497.7241	993.4304199	497.7225037	2	9	1.1.1.969.5	4.55345	1205.8	1011.2	4.56	0.04	876.5959
9	19.08	19.27	60.65999866	60.65999866	60.65999866	sp|Q9JJU9|CRBB3_MOUSE	Beta-crystallin B3 OS=Mus musculus OX=10090 GN=Crybb3 PE=2 SV=3			1.397939801	98.54999781	SHGGLGGSYK				-0.0033941	961.4584961	481.7365	961.461731	481.7381592	2	9	1.1.1.816.7	2.6211	827.32	711.66	2.63	0.04	550.5642
9	19.08	19.27	60.65999866	60.65999866	60.65999866	sp|Q9JJU9|CRBB3_MOUSE	Beta-crystallin B3 OS=Mus musculus OX=10090 GN=Crybb3 PE=2 SV=3			1.200659275	99.00000095	SDILLSLRPL			cleaved L-H@C-term	-0.00132888	1125.674438	563.8445	1125.675781	563.8451538	2	12	1.1.1.1226.3	7.8472	360.02	271.85	7.83	0.05	209.2042
9	19.08	19.27	60.65999866	60.65999866	60.65999866	sp|Q9JJU9|CRBB3_MOUSE	Beta-crystallin B3 OS=Mus musculus OX=10090 GN=Crybb3 PE=2 SV=3			1.086186051	96.96000218	VTVYELENFQGK				-0.00615327	1425.707886	713.8612	1425.713989	713.8642578	2	10	1.1.1.1050.10	5.59255	2000.09	658.4	5.63	0.06	451.3307
9	19.08	19.27	60.65999866	60.65999866	60.65999866	sp|Q9JJU9|CRBB3_MOUSE	Beta-crystallin B3 OS=Mus musculus OX=10090 GN=Crybb3 PE=2 SV=3			1.075720787	96.11999989	KMEIVDDDVPSLWAHGFQDR	Oxidation(M)@2		missed K-M@1	0.0102515	2373.116211	594.2863	2373.105957	594.2837524	4	10	1.1.1.1068.6	5.818367	428.49	319.21	5.84	0.04	344.3023
9	19.08	19.27	60.65999866	60.65999866	60.65999866	sp|Q9JJU9|CRBB3_MOUSE	Beta-crystallin B3 OS=Mus musculus OX=10090 GN=Crybb3 PE=2 SV=3			0.749580085	92.22999811	MEIVDDDVPSLWAHGFQDR	Oxidation(M)@1			0.001821	2245.012695	749.3448	2245.010986	749.3442993	3	9	1.1.1.1117.10	6.45115	804.96	323.11	6.4	0.06	307.5769
9	19.08	19.27	60.65999866	60.65999866	60.65999866	sp|Q9JJU9|CRBB3_MOUSE	Beta-crystallin B3 OS=Mus musculus OX=10090 GN=Crybb3 PE=2 SV=3			0.027334403	99.00000095	SIQVESGPWLAFER			cleaved G-S@N-term	-0.0080915	1617.807129	809.9108	1617.815063	809.914856	2	11	1.1.1.1185.9	7.325583	10.11109	10.11109			110.939
9	19.08	19.27	60.65999866	60.65999866	60.65999866	sp|Q9JJU9|CRBB3_MOUSE	Beta-crystallin B3 OS=Mus musculus OX=10090 GN=Crybb3 PE=2 SV=3			0	99.00000095	GEQFVLEK				-9.10E-05	948.4916992	475.2531	948.4916382	475.2531128	2	10	1.1.1.958.4	4.424133	3935.28	1935.02	4.45	0.04	1038.138
9	19.08	19.27	60.65999866	60.65999866	60.65999866	sp|Q9JJU9|CRBB3_MOUSE	Beta-crystallin B3 OS=Mus musculus OX=10090 GN=Crybb3 PE=2 SV=3			0	99.00000095	GEQFVLEK	Carbamidomethyl@N-term			-0.00938461	1005.503662	503.7591	1005.513123	503.7638245	2	11	1.1.1.960.5	4.4503	683.31	647.35	4.45	0.03	455.6778
9	19.08	19.27	60.65999866	60.65999866	60.65999866	sp|Q9JJU9|CRBB3_MOUSE	Beta-crystallin B3 OS=Mus musculus OX=10090 GN=Crybb3 PE=2 SV=3			0	99.00000095	HWNEWDANQPQLQSVR				0.00562016	2006.94043	669.9874	2006.934692	669.9855347	3	13	1.1.1.989.9	4.8116	958.71	906.18	4.82	0.05	789.1315
9	19.08	19.27	60.65999866	60.65999866	60.65999866	sp|Q9JJU9|CRBB3_MOUSE	Beta-crystallin B3 OS=Mus musculus OX=10090 GN=Crybb3 PE=2 SV=3			0	33.30000043	KMEIVDDDVPSLWAHGFQDR	Oxidation(M)@2		missed K-M@1	0.0102515	2373.116211	594.2863	2373.105957	594.2837524	4	7	1.1.1.1069.5	5.830534	428.49	406.7	5.84	0.04	518.4357
9	19.08	19.27	60.65999866	60.65999866	60.65999866	sp|Q9JJU9|CRBB3_MOUSE	Beta-crystallin B3 OS=Mus musculus OX=10090 GN=Crybb3 PE=2 SV=3			0	99.00000095	LHLFENPAFSGR				0.00127601	1386.705688	463.2425	1386.704468	463.2420959	3	13	1.1.1.1045.3	5.522383	4228.4	3563.14	5.53	0.04	2524.009
9	19.08	19.27	60.65999866	60.65999866	60.65999866	sp|Q9JJU9|CRBB3_MOUSE	Beta-crystallin B3 OS=Mus musculus OX=10090 GN=Crybb3 PE=2 SV=3			0	28.65999937	LHLFENPAFSGR	Oxidation(H)@2; Dehydrated(E)@5			0.000963179	1384.689575	462.5705	1384.688843	462.5701904	3	8	1.1.1.1019.4	5.190084	370.42	360.54	5.19	0.04	393.5693
9	19.08	19.27	60.65999866	60.65999866	60.65999866	sp|Q9JJU9|CRBB3_MOUSE	Beta-crystallin B3 OS=Mus musculus OX=10090 GN=Crybb3 PE=2 SV=3			0	82.49999881	SHGGLGGSYK				-0.0033941	961.4584961	481.7365	961.461731	481.7381592	2	7	1.1.1.817.8	2.634433	827.32	806.11	2.63	0.04	627.9124
9	19.08	19.27	60.65999866	60.65999866	60.65999866	sp|Q9JJU9|CRBB3_MOUSE	Beta-crystallin B3 OS=Mus musculus OX=10090 GN=Crybb3 PE=2 SV=3			0	99.00000095	VGSIQVESGPWLAFER				0.000394571	1773.905518	887.96	1773.905029	887.9597778	2	10	1.1.1.1196.9	7.465233	1708.85	526.32	7.51	0.08	267.6988
9	19.08	19.27	60.65999866	60.65999866	60.65999866	sp|Q9JJU9|CRBB3_MOUSE	Beta-crystallin B3 OS=Mus musculus OX=10090 GN=Crybb3 PE=2 SV=3			0	99.00000095	VINGTWVGYEFPGYR	Deamidated(N)@3			-0.00155192	1757.839844	879.9272	1757.841309	879.9279175	2	11	1.1.1.1157.11	6.963767	1737.87	628.59	7.01	0.05	270.8515
9	19.08	19.27	60.65999866	60.65999866	60.65999866	sp|Q9JJU9|CRBB3_MOUSE	Beta-crystallin B3 OS=Mus musculus OX=10090 GN=Crybb3 PE=2 SV=3			0	17.23999977	VINGTWVGYEFPGYR	Deamidated(N)@3			0.000454897	1757.841675	586.9545	1757.841309	586.9544067	3	6	1.1.1.1157.3	6.957117	943.69	246.68	7.01	0.05	308.6262
9	19.08	19.27	60.65999866	60.65999866	60.65999866	sp|Q9JJU9|CRBB3_MOUSE	Beta-crystallin B3 OS=Mus musculus OX=10090 GN=Crybb3 PE=2 SV=3			0	70.46999931	VTVYELENFQGKR			missed K-R@12	-0.00212114	1581.81311	528.2783	1581.815063	528.2789917	3	7	1.1.1.1008.4	5.05025	1084.95	952.09	5.06	0.05	812.0277
9	19.08	19.27	60.65999866	60.65999866	60.65999866	sp|Q9JJU9|CRBB3_MOUSE	Beta-crystallin B3 OS=Mus musculus OX=10090 GN=Crybb3 PE=2 SV=3			0	96.77000046	WDAWSSSR				0.00327024	993.4336548	497.7241	993.4304199	497.7225037	2	8	1.1.1.970.5	4.565784	1205.8	1156.64	4.56	0.04	789.5542
10	16.93	16.93	24.54999983	24.54999983	21.85000032	sp|P99024|TBB5_MOUSE	Tubulin beta-5 chain OS=Mus musculus OX=10090 GN=Tubb5 PE=1 SV=1			2	99.00000095	AILVDLEPGTMDSVR	Oxidation(M)@11			-0.00134683	1630.822266	816.4184	1630.823608	816.4190674	2	16	1.1.1.1076.8	5.923183	912.56	835.59	5.93	0.04	615.9705
10	16.93	16.93	24.54999983	24.54999983	21.85000032	sp|P99024|TBB5_MOUSE	Tubulin beta-5 chain OS=Mus musculus OX=10090 GN=Tubb5 PE=1 SV=1			2	99.00000095	ALTVPELTQQVFDAK				-0.00368696	1658.884277	830.4494	1658.887939	830.4512329	2	11	1.1.1.1171.5	7.144267	286.2	240.26	7.16	0.1	171.7793
10	16.93	16.93	24.54999983	24.54999983	21.85000032	sp|P99024|TBB5_MOUSE	Tubulin beta-5 chain OS=Mus musculus OX=10090 GN=Tubb5 PE=1 SV=1			2	99.00000095	IMNTFSVVPSPK	Oxidation(M)@2			-0.00174587	1334.688721	668.3516	1334.69043	668.352478	2	11	1.1.1.1013.8	5.11675	422.39	376.45	5.12	0.06	432.4433
10	16.93	16.93	24.54999983	24.54999983	21.85000032	sp|P99024|TBB5_MOUSE	Tubulin beta-5 chain OS=Mus musculus OX=10090 GN=Tubb5 PE=1 SV=1			2	99.00000095	ISEQFTAMFR	Oxidation(M)@8			0.00316866	1244.589111	623.3018	1244.585938	623.3002319	2	11	1.1.1.1011.9	5.092083	96.16523	96.16523			408.3095
10	16.93	16.93	24.54999983	24.54999983	21.85000032	sp|P99024|TBB5_MOUSE	Tubulin beta-5 chain OS=Mus musculus OX=10090 GN=Tubb5 PE=1 SV=1			2	99.00000095	LAVNMVPFPR	Oxidation(M)@5			-0.00444031	1158.617432	580.316	1158.621948	580.3182373	2	12	1.1.1.1047.4	5.54905	1020.53	745.99	5.58	0.06	475.1811
10	16.93	16.93	24.54999983	24.54999983	21.85000032	sp|P99024|TBB5_MOUSE	Tubulin beta-5 chain OS=Mus musculus OX=10090 GN=Tubb5 PE=1 SV=1			2	99.00000095	LHFFMPGFAPLTSR	Oxidation(M)@5			-0.00149318	1635.821655	546.2812	1635.82312	546.2816772	3	14	1.1.1.1123.4	6.52265	681.41	605.88	6.53	0.05	622.0116
10	16.93	16.93	24.54999983	24.54999983	21.85000032	sp|P99024|TBB5_MOUSE	Tubulin beta-5 chain OS=Mus musculus OX=10090 GN=Tubb5 PE=1 SV=1			1.920817852	99.00000095	EVDEQMLNVQNK	Oxidation(M)@6			-0.0036908	1461.673218	731.8439	1461.677002	731.8457642	2	10	1.1.1.869.11	3.30405	341.84	319.77	3.32	0.05	265.605
10	16.93	16.93	24.54999983	24.54999983	21.85000032	sp|P99024|TBB5_MOUSE	Tubulin beta-5 chain OS=Mus musculus OX=10090 GN=Tubb5 PE=1 SV=1			1.886056304	99.00000095	YLTVAAVFR				-0.00223564	1038.584106	520.2993	1038.586182	520.300354	2	10	1.1.1.1129.4	6.603133	265.5	243.3	6.62	0.06	289.6504
10	16.93	16.93	24.54999983	24.54999983	21.85000032	sp|P99024|TBB5_MOUSE	Tubulin beta-5 chain OS=Mus musculus OX=10090 GN=Tubb5 PE=1 SV=1			0.906578243	94.98999715	ISVYYNEATGGK				0.0212414	1300.651245	651.3329	1300.629883	651.3222656	2	9	1.1.1.939.10	4.19865	3670.35	283.78	4.26	0.04	437.5899
10	16.93	16.93	24.54999983	24.54999983	21.85000032	sp|P99024|TBB5_MOUSE	Tubulin beta-5 chain OS=Mus musculus OX=10090 GN=Tubb5 PE=1 SV=1			0.212539494	99.00000095	LHFFMPGFAPL	Oxidation(M)@5		cleaved L-T@C-term	0.000673936	1291.643066	646.8288	1291.642334	646.8284302	2	10	1.1.1.1250.4	8.147017	189.5	172.3	8.14	0.06	136.3891
10	16.93	16.93	24.54999983	24.54999983	21.85000032	sp|P99024|TBB5_MOUSE	Tubulin beta-5 chain OS=Mus musculus OX=10090 GN=Tubb5 PE=1 SV=1			0	99.00000095	AILVDLEPGTMDSVR	Oxidation(M)@11			-0.00134683	1630.822266	816.4184	1630.823608	816.4190674	2	12	1.1.1.1075.8	5.91035	912.56	596.11	5.93	0.04	398.7659
10	16.93	16.93	24.54999983	24.54999983	21.85000032	sp|P99024|TBB5_MOUSE	Tubulin beta-5 chain OS=Mus musculus OX=10090 GN=Tubb5 PE=1 SV=1			0	94.98999715	AILVDLEPGTMDSVR				0.00167815	1614.830444	808.4225	1614.828735	808.4216309	2	7	1.1.1.1124.9	6.539633	17.35496	17.35496			201.5977
10	16.93	16.93	24.54999983	24.54999983	21.85000032	sp|P99024|TBB5_MOUSE	Tubulin beta-5 chain OS=Mus musculus OX=10090 GN=Tubb5 PE=1 SV=1			0	99.00000095	ALTVPELTQQVFDAK				-0.00368696	1658.884277	830.4494	1658.887939	830.4512329	2	12	1.1.1.1173.5	7.170084	286.2	257.72	7.16	0.1	196.6126
10	16.93	16.93	24.54999983	24.54999983	21.85000032	sp|P99024|TBB5_MOUSE	Tubulin beta-5 chain OS=Mus musculus OX=10090 GN=Tubb5 PE=1 SV=1			0	36.05999947	EVDEQMLNVQNK	Oxidation(M)@6			-0.0036908	1461.673218	731.8439	1461.677002	731.8457642	2	6	1.1.1.870.11	3.31655	341.84	332.33	3.32	0.05	267.7036
10	16.93	16.93	24.54999983	24.54999983	21.85000032	sp|P99024|TBB5_MOUSE	Tubulin beta-5 chain OS=Mus musculus OX=10090 GN=Tubb5 PE=1 SV=1			0	97.21000195	IMNTFSVVPSPK	Oxidation(M)@2			-0.00174587	1334.688721	668.3516	1334.69043	668.352478	2	8	1.1.1.1012.9	5.104917	422.39	260.26	5.12	0.06	275.0487
10	16.93	16.93	24.54999983	24.54999983	21.85000032	sp|P99024|TBB5_MOUSE	Tubulin beta-5 chain OS=Mus musculus OX=10090 GN=Tubb5 PE=1 SV=1			0	88.91000152	ISEQFTAMFR	Oxidation(M)@8			-0.0223436	1244.563721	623.2891	1244.585938	623.3002319	2	8	1.1.1.1009.3	5.063583	141.8668	141.8668			289.5694
10	16.93	16.93	24.54999983	24.54999983	21.85000032	sp|P99024|TBB5_MOUSE	Tubulin beta-5 chain OS=Mus musculus OX=10090 GN=Tubb5 PE=1 SV=1			0	99.00000095	LAVNMVPFPR	Oxidation(M)@5			-0.00444031	1158.617432	580.316	1158.621948	580.3182373	2	10	1.1.1.1046.7	5.538217	1020.53	573.73	5.58	0.06	418.5411
10	16.93	16.93	24.54999983	24.54999983	21.85000032	sp|P99024|TBB5_MOUSE	Tubulin beta-5 chain OS=Mus musculus OX=10090 GN=Tubb5 PE=1 SV=1			0	44.29999888	LAVNMVPFPR	Deamidated(N)@4			0.00938411	1143.620483	572.8175	1143.611084	572.8128052	2	6	1.1.1.1118.3	6.457817	263.97	228.9	6.47	0.05	381.0277
10	16.93	16.93	24.54999983	24.54999983	21.85000032	sp|P99024|TBB5_MOUSE	Tubulin beta-5 chain OS=Mus musculus OX=10090 GN=Tubb5 PE=1 SV=1			0	99.00000095	LHFFMPGFAPL	Oxidation(M)@5		cleaved L-T@C-term	0.000673936	1291.643066	646.8288	1291.642334	646.8284302	2	9	1.1.1.1251.3	8.16035	189.5	130.58	8.14	0.06	138.7824
10	16.93	16.93	24.54999983	24.54999983	21.85000032	sp|P99024|TBB5_MOUSE	Tubulin beta-5 chain OS=Mus musculus OX=10090 GN=Tubb5 PE=1 SV=1			0	99.00000095	LHFFMPGFAPLTSR	Oxidation(M)@5			-0.00149318	1635.821655	546.2812	1635.82312	546.2816772	3	11	1.1.1.1122.3	6.508817	681.41	378.94	6.53	0.05	365.222
11	16.8	16.84	29.84000146	29.84000146	28.29000056	sp|P68373|TBA1C_MOUSE; sp|P68369|TBA1A_MOUSE	Tubulin alpha-1C chain OS=Mus musculus OX=10090 GN=Tuba1c PE=1 SV=1; Tubulin alpha-1A chain OS=Mus musculus OX=10090 GN=Tuba1a PE=1 SV=1			2	99.00000095	AVFVDLEPTVIDEVR				-0.00295928	1700.89563	851.4551	1700.89856	851.456543	2	16	1.1.1.1198.8	7.4929	995.27	788.86	7.51	0.06	499.5288
11	16.8	16.84	29.84000146	29.84000146	28.29000056	sp|P68373|TBA1C_MOUSE; sp|P68369|TBA1A_MOUSE	Tubulin alpha-1C chain OS=Mus musculus OX=10090 GN=Tuba1c PE=1 SV=1; Tubulin alpha-1A chain OS=Mus musculus OX=10090 GN=Tuba1a PE=1 SV=1			2	99.00000095	DVNAAIATIK				-0.00438027	1014.56665	508.2906	1014.570984	508.2927551	2	12	1.1.1.982.7	4.72045	1532.26	1004.46	4.74	0.06	695.4172
11	16.8	16.84	29.84000146	29.84000146	28.29000056	sp|P68373|TBA1C_MOUSE; sp|P68369|TBA1A_MOUSE	Tubulin alpha-1C chain OS=Mus musculus OX=10090 GN=Tuba1c PE=1 SV=1; Tubulin alpha-1A chain OS=Mus musculus OX=10090 GN=Tuba1a PE=1 SV=1			2	99.00000095	EIIDLVLDR	Glu->pyro-Glu@N-term			-0.00527847	1066.597046	534.3058	1066.602295	534.3084106	2	12	1.1.1.1406.2	9.430083	102.62	78.02	9.49	0.11	140.5186
11	16.8	16.84	29.84000146	29.84000146	28.29000056	sp|P68373|TBA1C_MOUSE; sp|P68369|TBA1A_MOUSE	Tubulin alpha-1C chain OS=Mus musculus OX=10090 GN=Tuba1c PE=1 SV=1; Tubulin alpha-1A chain OS=Mus musculus OX=10090 GN=Tuba1a PE=1 SV=1			2	99.00000095	IHFPLATYAPVISAEK				-0.000869237	1755.954956	586.3256	1755.955933	586.3259277	3	13	1.1.1.1120.4	6.484317	913.54	566.66	6.53	0.1	598.1824
11	16.8	16.84	29.84000146	29.84000146	28.29000056	sp|P68373|TBA1C_MOUSE; sp|P68369|TBA1A_MOUSE	Tubulin alpha-1C chain OS=Mus musculus OX=10090 GN=Tuba1c PE=1 SV=1; Tubulin alpha-1A chain OS=Mus musculus OX=10090 GN=Tuba1a PE=1 SV=1			2	99.00000095	NLDIERPTYTNLNR				0.00014147	1717.875122	573.6323	1717.874756	573.6322021	3	11	1.1.1.967.5	4.5283	309.8225	309.8225			821.1331
11	16.8	16.84	29.84000146	29.84000146	28.29000056	sp|P68373|TBA1C_MOUSE; sp|P68369|TBA1A_MOUSE	Tubulin alpha-1C chain OS=Mus musculus OX=10090 GN=Tuba1c PE=1 SV=1; Tubulin alpha-1A chain OS=Mus musculus OX=10090 GN=Tuba1a PE=1 SV=1			2	99.00000095	QLFHPEQLITGK	Gln->pyro-Glu@N-term			0.000254106	1392.740479	697.3775	1392.740112	697.3773804	2	12	1.1.1.1143.7	6.779284	2139.54	835.85	6.81	0.06	474.9648
11	16.8	16.84	29.84000146	29.84000146	28.29000056	sp|P68373|TBA1C_MOUSE; sp|P68369|TBA1A_MOUSE	Tubulin alpha-1C chain OS=Mus musculus OX=10090 GN=Tuba1c PE=1 SV=1; Tubulin alpha-1A chain OS=Mus musculus OX=10090 GN=Tuba1a PE=1 SV=1			2	99.00000095	TIGGGDDSFNTFFSETGAGK				0.00148531	2006.887451	1004.451	2006.885742	1004.450134	2	11	1.1.1.1116.10	6.43815	383.75	245.99	6.47	0.04	266.6543
11	16.8	16.84	29.84000146	29.84000146	28.29000056	sp|P68373|TBA1C_MOUSE; sp|P68369|TBA1A_MOUSE	Tubulin alpha-1C chain OS=Mus musculus OX=10090 GN=Tuba1c PE=1 SV=1; Tubulin alpha-1A chain OS=Mus musculus OX=10090 GN=Tuba1a PE=1 SV=1			1.468521357	98.75000119	TIQFVDWCPTGFK	Carbamidomethyl(C)@8			1.92E-06	1597.759888	799.8872	1597.759888	799.887207	2	8	1.1.1.1177.6	7.221917	100.33	69.03	7.26	0.06	105.1429
11	16.8	16.84	29.84000146	29.84000146	28.29000056	sp|P68373|TBA1C_MOUSE; sp|P68369|TBA1A_MOUSE	Tubulin alpha-1C chain OS=Mus musculus OX=10090 GN=Tuba1c PE=1 SV=1; Tubulin alpha-1A chain OS=Mus musculus OX=10090 GN=Tuba1a PE=1 SV=1			1.207608461	97.89999723	VGINYQPPTVVPGGDLAK				-0.00647749	1823.97168	912.9931	1823.978149	912.9963379	2	10	1.1.1.1064.11	5.7707	847.72	628.3	5.79	0.05	548.8654
11	16.8	16.84	29.84000146	29.84000146	28.29000056	sp|P68373|TBA1C_MOUSE; sp|P68369|TBA1A_MOUSE	Tubulin alpha-1C chain OS=Mus musculus OX=10090 GN=Tuba1c PE=1 SV=1; Tubulin alpha-1A chain OS=Mus musculus OX=10090 GN=Tuba1a PE=1 SV=1			0.127261177	51.39999986	FDLMYAK	Oxidation(M)@4			0.00299336	902.4238892	452.2192	902.4207764	452.2176819	2	6	1.1.1.979.4	4.679783	311.91	311.32	4.68	0.04	437.8897
11	16.8	16.84	29.84000146	29.84000146	28.29000056	sp|P68373|TBA1C_MOUSE; sp|P68369|TBA1A_MOUSE	Tubulin alpha-1C chain OS=Mus musculus OX=10090 GN=Tuba1c PE=1 SV=1; Tubulin alpha-1A chain OS=Mus musculus OX=10090 GN=Tuba1a PE=1 SV=1			0	99.00000095	AVFVDLEPTVIDEVR				-0.00295928	1700.89563	851.4551	1700.89856	851.456543	2	14	1.1.1.1197.4	7.4769	995.27	401.75	7.51	0.06	263.7677
11	16.8	16.84	29.84000146	29.84000146	28.29000056	sp|P68373|TBA1C_MOUSE; sp|P68369|TBA1A_MOUSE	Tubulin alpha-1C chain OS=Mus musculus OX=10090 GN=Tuba1c PE=1 SV=1; Tubulin alpha-1A chain OS=Mus musculus OX=10090 GN=Tuba1a PE=1 SV=1			0	99.00000095	DVNAAIATIK				-0.00438027	1014.56665	508.2906	1014.570984	508.2927551	2	14	1.1.1.983.5	4.73345	1532.26	1407.26	4.74	0.06	992.8985
11	16.8	16.84	29.84000146	29.84000146	28.29000056	sp|P68373|TBA1C_MOUSE; sp|P68369|TBA1A_MOUSE	Tubulin alpha-1C chain OS=Mus musculus OX=10090 GN=Tuba1c PE=1 SV=1; Tubulin alpha-1A chain OS=Mus musculus OX=10090 GN=Tuba1a PE=1 SV=1			0	99.00000095	EIIDLVLDR	Glu->pyro-Glu@N-term			-0.00527847	1066.597046	534.3058	1066.602295	534.3084106	2	10	1.1.1.1405.3	9.417084	102.62	73.06	9.49	0.11	140.2314
11	16.8	16.84	29.84000146	29.84000146	28.29000056	sp|P68373|TBA1C_MOUSE; sp|P68369|TBA1A_MOUSE	Tubulin alpha-1C chain OS=Mus musculus OX=10090 GN=Tuba1c PE=1 SV=1; Tubulin alpha-1A chain OS=Mus musculus OX=10090 GN=Tuba1a PE=1 SV=1			0	99.00000095	EIIDLVLDR				-0.00244897	1084.610229	543.3124	1084.612793	543.3136597	2	10	1.1.1.1153.3	6.905283	1358.69	1065.85	6.93	0.05	644.2515
11	16.8	16.84	29.84000146	29.84000146	28.29000056	sp|P68373|TBA1C_MOUSE; sp|P68369|TBA1A_MOUSE	Tubulin alpha-1C chain OS=Mus musculus OX=10090 GN=Tuba1c PE=1 SV=1; Tubulin alpha-1A chain OS=Mus musculus OX=10090 GN=Tuba1a PE=1 SV=1			0	99.00000095	EIIDLVLDR				-0.00244897	1084.610229	543.3124	1084.612793	543.3136597	2	9	1.1.1.1152.5	6.895283	1358.69	779.11	6.93	0.05	443.1665
11	16.8	16.84	29.84000146	29.84000146	28.29000056	sp|P68373|TBA1C_MOUSE; sp|P68369|TBA1A_MOUSE	Tubulin alpha-1C chain OS=Mus musculus OX=10090 GN=Tuba1c PE=1 SV=1; Tubulin alpha-1A chain OS=Mus musculus OX=10090 GN=Tuba1a PE=1 SV=1			0	89.86999989	IHFPLATYAPVISAEK				-0.000869237	1755.954956	586.3256	1755.955933	586.3259277	3	8	1.1.1.1118.4	6.45865	913.54	290	6.53	0.1	397.7051
11	16.8	16.84	29.84000146	29.84000146	28.29000056	sp|P68373|TBA1C_MOUSE; sp|P68369|TBA1A_MOUSE	Tubulin alpha-1C chain OS=Mus musculus OX=10090 GN=Tuba1c PE=1 SV=1; Tubulin alpha-1A chain OS=Mus musculus OX=10090 GN=Tuba1a PE=1 SV=1			0	99.00000095	QLFHPEQLITGK	Gln->pyro-Glu@N-term			0.000254106	1392.740479	697.3775	1392.740112	697.3773804	2	12	1.1.1.1144.3	6.78895	2139.54	1314.15	6.81	0.06	657.8424
11	16.8	16.84	29.84000146	29.84000146	28.29000056	sp|P68373|TBA1C_MOUSE; sp|P68369|TBA1A_MOUSE	Tubulin alpha-1C chain OS=Mus musculus OX=10090 GN=Tuba1c PE=1 SV=1; Tubulin alpha-1A chain OS=Mus musculus OX=10090 GN=Tuba1a PE=1 SV=1			0	92.50000119	VGINYQPPTVVPGGDLAK				-0.00647749	1823.97168	912.9931	1823.978149	912.9963379	2	8	1.1.1.1065.11	5.783367	847.72	813.54	5.79	0.05	689.9709
12	16.44	16.66	26.10000074	24.25000072	17.77999997	sp|Q9QWL7|K1C17_MOUSE	Keratin, type I cytoskeletal 17 OS=Mus musculus OX=10090 GN=Krt17 PE=1 SV=3			2	99.00000095	EVATNSELVQSGK				-0.000443821	1360.683105	681.3488	1360.683472	681.348999	2	16	1.1.1.868.11	3.291217	1567.11	1229.5	3.31	0.03	913.6212
12	16.44	16.66	26.10000074	24.25000072	17.77999997	sp|Q9QWL7|K1C17_MOUSE	Keratin, type I cytoskeletal 17 OS=Mus musculus OX=10090 GN=Krt17 PE=1 SV=3			2	99.00000095	LEQEIATYR				0.00161074	1121.573242	561.7939	1121.571655	561.7930908	2	11	1.1.1.918.8	3.928	1495.53	810.29	3.95	0.04	480.3112
12	16.44	16.66	26.10000074	24.25000072	17.77999997	sp|Q9QWL7|K1C17_MOUSE	Keratin, type I cytoskeletal 17 OS=Mus musculus OX=10090 GN=Krt17 PE=1 SV=3			2	99.00000095	TRLEQEIATYR			missed R-L@2	-0.00208266	1378.718506	460.5801	1378.720459	460.58078	3	12	1.1.1.944.5	4.258817	1136.08	1121.92	4.25	0.03	1293.067
12	16.44	16.66	26.10000074	24.25000072	17.77999997	sp|Q9QWL7|K1C17_MOUSE	Keratin, type I cytoskeletal 17 OS=Mus musculus OX=10090 GN=Krt17 PE=1 SV=3			2	99.00000095	VLDELTLAR				-0.00138026	1028.585327	515.2999	1028.58667	515.3005981	2	14	1.1.1.1036.3	5.407567	7594.06	3814.45	5.43	0.04	1937.441
12	16.44	16.66	26.10000074	24.25000072	17.77999997	sp|Q9QWL7|K1C17_MOUSE	Keratin, type I cytoskeletal 17 OS=Mus musculus OX=10090 GN=Krt17 PE=1 SV=3			1.853872061	99.00000095	DAEDWFFSK				0.00387446	1143.491333	572.7529	1143.487305	572.7509155	2	10	1.1.1.1137.3	6.7003	469.29	437.84	6.71	0.05	559.3583
12	16.44	16.66	26.10000074	24.25000072	17.77999997	sp|Q9QWL7|K1C17_MOUSE	Keratin, type I cytoskeletal 17 OS=Mus musculus OX=10090 GN=Krt17 PE=1 SV=3			1.537602186	98.86999726	LAADDFR				0.0020321	806.3942871	404.2044	806.3922729	404.2033997	2	9	1.1.1.915.2	3.883517	10771.54	6936.84	3.91	0.05	3657.234
12	16.44	16.66	26.10000074	24.25000072	17.77999997	sp|Q9QWL7|K1C17_MOUSE	Keratin, type I cytoskeletal 17 OS=Mus musculus OX=10090 GN=Krt17 PE=1 SV=3			1.356546998	98.43999743	LASYLDK				0.000388486	808.4334717	405.224	808.4330444	405.2238159	2	8	1.1.1.911.2	3.83235	11428.96	2711.63	3.79	0.05	1386.305
12	16.44	16.66	26.10000074	24.25000072	17.77999997	sp|Q9QWL7|K1C17_MOUSE	Keratin, type I cytoskeletal 17 OS=Mus musculus OX=10090 GN=Krt17 PE=1 SV=3			1.327902198	98.32000136	NHEEEMNALR				0.00471884	1241.550659	621.7826	1241.545898	621.7802124	2	9	1.1.1.845.11	2.9959	427.49	419.43	3	0.04	343.0032
12	16.44	16.66	26.10000074	24.25000072	17.77999997	sp|Q9QWL7|K1C17_MOUSE	Keratin, type I cytoskeletal 17 OS=Mus musculus OX=10090 GN=Krt17 PE=1 SV=3			1.309803724	98.04999828	LASYLDKVR			missed K-V@7	-0.0053227	1063.59729	532.8059	1063.602539	532.8085938	2	8	1.1.1.926.4	4.028	374.02	353.68	4.04	0.04	314.0726
12	16.44	16.66	26.10000074	24.25000072	17.77999997	sp|Q9QWL7|K1C17_MOUSE	Keratin, type I cytoskeletal 17 OS=Mus musculus OX=10090 GN=Krt17 PE=1 SV=3			0.576754153	87.7399981	TKFETEQALR			missed K-F@2	-0.00871665	1221.626709	408.2162	1221.635376	408.2190552	3	8	1.1.1.869.2	3.29655	256.45	252.75	3.29	0.04	439.9383
12	16.44	16.66	26.10000074	24.25000072	17.77999997	sp|Q9QWL7|K1C17_MOUSE	Keratin, type I cytoskeletal 17 OS=Mus musculus OX=10090 GN=Krt17 PE=1 SV=3			0.305394799	74.72000122	SEISELR				0.00111061	832.4302979	417.2224	832.4290771	417.2218018	2	9	1.1.1.895.2	3.6272	298.72	242.55	3.64	0.05	232.0275
12	16.44	16.66	26.10000074	24.25000072	17.77999997	sp|Q9QWL7|K1C17_MOUSE	Keratin, type I cytoskeletal 17 OS=Mus musculus OX=10090 GN=Krt17 PE=1 SV=3			0.170696214	58.1799984	SEISELRR			missed R-R@7	-0.000973793	988.5292969	495.2719	988.5301514	495.2723694	2	7	1.1.1.844.9	2.981417	1188.18	749.56	3	0.04	502.4964
12	16.44	16.66	26.10000074	24.25000072	17.77999997	sp|Q9QWL7|K1C17_MOUSE	Keratin, type I cytoskeletal 17 OS=Mus musculus OX=10090 GN=Krt17 PE=1 SV=3			0.003926347	98.21000099	ILLQIDNAR			cleaved S-I@N-term	-0.00265669	1054.61084	528.3127	1054.613525	528.3140259	2	10	1.1.1.1024.6	5.257233	476.84	447.68	5.26	0.05	483.7589
12	16.44	16.66	26.10000074	24.25000072	17.77999997	sp|Q9QWL7|K1C17_MOUSE	Keratin, type I cytoskeletal 17 OS=Mus musculus OX=10090 GN=Krt17 PE=1 SV=3			0.001304851	93.16999912	DAAPGVDLSR			cleaved M-D@N-term	0.000286789	999.4989014	500.7567	999.4985352	500.7565308	2	7	1.1.1.911.5	3.83485	369.74	321.56	3.85	0.05	309.6707
12	16.44	16.66	26.10000074	24.25000072	17.77999997	sp|Q9QWL7|K1C17_MOUSE	Keratin, type I cytoskeletal 17 OS=Mus musculus OX=10090 GN=Krt17 PE=1 SV=3			0.000434506	43.68999898	LLEGEDAH			cleaved H-L@C-term	-0.00524896	882.4030762	442.2088	882.4083252	442.2114258	2	6	1.1.1.847.3	3.01525	317.63	205.93	3.05	0.06	408.0097
12	16.44	16.66	26.10000074	24.25000072	17.77999997	sp|Q9QWL7|K1C17_MOUSE	Keratin, type I cytoskeletal 17 OS=Mus musculus OX=10090 GN=Krt17 PE=1 SV=3			0	90.31999707	DAAPGVDLSR			cleaved M-D@N-term	0.000286789	999.4989014	500.7567	999.4985352	500.7565308	2	7	1.1.1.912.5	3.84785	369.74	367.8	3.85	0.05	286.591
12	16.44	16.66	26.10000074	24.25000072	17.77999997	sp|Q9QWL7|K1C17_MOUSE	Keratin, type I cytoskeletal 17 OS=Mus musculus OX=10090 GN=Krt17 PE=1 SV=3			0	92.14000106	DAEDWFFSK				0.00387446	1143.491333	572.7529	1143.487305	572.7509155	2	8	1.1.1.1136.3	6.6878	469.29	313.71	6.71	0.05	615.0211
12	16.44	16.66	26.10000074	24.25000072	17.77999997	sp|Q9QWL7|K1C17_MOUSE	Keratin, type I cytoskeletal 17 OS=Mus musculus OX=10090 GN=Krt17 PE=1 SV=3			0	99.00000095	EVATNSELVQSGK				-0.000443821	1360.683105	681.3488	1360.683472	681.348999	2	14	1.1.1.869.10	3.303217	1567.11	1507.86	3.31	0.03	1021.799
12	16.44	16.66	26.10000074	24.25000072	17.77999997	sp|Q9QWL7|K1C17_MOUSE	Keratin, type I cytoskeletal 17 OS=Mus musculus OX=10090 GN=Krt17 PE=1 SV=3			0	97.86999822	ILLQIDNAR			cleaved S-I@N-term	-0.00265669	1054.61084	528.3127	1054.613525	528.3140259	2	9	1.1.1.1023.5	5.243567	476.84	320.58	5.26	0.05	366.1377
12	16.44	16.66	26.10000074	24.25000072	17.77999997	sp|Q9QWL7|K1C17_MOUSE	Keratin, type I cytoskeletal 17 OS=Mus musculus OX=10090 GN=Krt17 PE=1 SV=3			0	98.42000008	LAADDFR				-0.00816064	806.3840942	404.1993	806.3922729	404.2033997	2	8	1.1.1.884.2	3.488533	621.25	569.21	3.48	0.04	625.4026
12	16.44	16.66	26.10000074	24.25000072	17.77999997	sp|Q9QWL7|K1C17_MOUSE	Keratin, type I cytoskeletal 17 OS=Mus musculus OX=10090 GN=Krt17 PE=1 SV=3			0	97.5300014	LAADDFR				0.0020321	806.3942871	404.2044	806.3922729	404.2033997	2	9	1.1.1.914.2	3.871017	10771.54	3209.79	3.91	0.05	941.4525
12	16.44	16.66	26.10000074	24.25000072	17.77999997	sp|Q9QWL7|K1C17_MOUSE	Keratin, type I cytoskeletal 17 OS=Mus musculus OX=10090 GN=Krt17 PE=1 SV=3			0	94.48999763	LAADDFR	Carbamidomethyl@N-term			-0.00021915	863.4134521	432.714	863.4137573	432.7141418	2	8	1.1.1.923.5	3.99	600.05	426.29	3.97	0.05	384.8752
12	16.44	16.66	26.10000074	24.25000072	17.77999997	sp|Q9QWL7|K1C17_MOUSE	Keratin, type I cytoskeletal 17 OS=Mus musculus OX=10090 GN=Krt17 PE=1 SV=3			0	75.19000173	LAADDFR				0.050432399	806.442688	404.2286	806.3922729	404.2033997	2	6	1.1.1.902.2	3.716683	72.2	45.06	3.75	0.1	235.1754
12	16.44	16.66	26.10000074	24.25000072	17.77999997	sp|Q9QWL7|K1C17_MOUSE	Keratin, type I cytoskeletal 17 OS=Mus musculus OX=10090 GN=Krt17 PE=1 SV=3			0	66.68000221	LAADDFR	Carbamidomethyl@N-term			-0.00021915	863.4134521	432.714	863.4137573	432.7141418	2	6	1.1.1.924.4	4.001667	600.05	264.68	3.97	0.05	246.6177
12	16.44	16.66	26.10000074	24.25000072	17.77999997	sp|Q9QWL7|K1C17_MOUSE	Keratin, type I cytoskeletal 17 OS=Mus musculus OX=10090 GN=Krt17 PE=1 SV=3			0	41.2800014	LAADDFR				0.050432399	806.442688	404.2286	806.3922729	404.2033997	2	6	1.1.1.901.2	3.70335	72.2	42.67	3.75	0.1	185.7585
12	16.44	16.66	26.10000074	24.25000072	17.77999997	sp|Q9QWL7|K1C17_MOUSE	Keratin, type I cytoskeletal 17 OS=Mus musculus OX=10090 GN=Krt17 PE=1 SV=3			0	90.31999707	LASYLDK	Carbamidomethyl@N-term			-0.00119275	865.4532471	433.7339	865.4545288	433.7345581	2	7	1.1.1.919.3	3.936833	1245.17	1091.31	3.95	0.04	876.6459
12	16.44	16.66	26.10000074	24.25000072	17.77999997	sp|Q9QWL7|K1C17_MOUSE	Keratin, type I cytoskeletal 17 OS=Mus musculus OX=10090 GN=Krt17 PE=1 SV=3			0	83.91000032	LASYLDK				0.000388486	808.4334717	405.224	808.4330444	405.2238159	2	6	1.1.1.904.2	3.742517	11428.96	966.44	3.79	0.05	274.7989
12	16.44	16.66	26.10000074	24.25000072	17.77999997	sp|Q9QWL7|K1C17_MOUSE	Keratin, type I cytoskeletal 17 OS=Mus musculus OX=10090 GN=Krt17 PE=1 SV=3			0	83.39999914	LASYLDK	Carbamidomethyl@N-term			-0.00119275	865.4532471	433.7339	865.4545288	433.7345581	2	7	1.1.1.918.4	3.924683	1245.17	722.43	3.95	0.04	403.1629
12	16.44	16.66	26.10000074	24.25000072	17.77999997	sp|Q9QWL7|K1C17_MOUSE	Keratin, type I cytoskeletal 17 OS=Mus musculus OX=10090 GN=Krt17 PE=1 SV=3			0	99.00000095	LEQEIATYR				0.00161074	1121.573242	561.7939	1121.571655	561.7930908	2	12	1.1.1.919.9	3.941833	1495.53	1348.35	3.95	0.04	926.5625
12	16.44	16.66	26.10000074	24.25000072	17.77999997	sp|Q9QWL7|K1C17_MOUSE	Keratin, type I cytoskeletal 17 OS=Mus musculus OX=10090 GN=Krt17 PE=1 SV=3			0	47.99000025	SEISELR				0.00111061	832.4302979	417.2224	832.4290771	417.2218018	2	8	1.1.1.896.2	3.639867	298.72	290.29	3.64	0.05	256.1114
12	16.44	16.66	26.10000074	24.25000072	17.77999997	sp|Q9QWL7|K1C17_MOUSE	Keratin, type I cytoskeletal 17 OS=Mus musculus OX=10090 GN=Krt17 PE=1 SV=3			0	99.00000095	VLDELTLAR				-0.00138026	1028.585327	515.2999	1028.58667	515.3005981	2	15	1.1.1.1037.3	5.420733	7594.06	6439.33	5.43	0.04	4062.863
13	15.57	15.74	34.5299989	34.5299989	34.5299989	sp|P16858|G3P_MOUSE	Glyceraldehyde-3-phosphate dehydrogenase OS=Mus musculus OX=10090 GN=Gapdh PE=1 SV=2			2	99.00000095	GAAQNIIPASTGAAK				-0.00189622	1368.734253	685.3744	1368.736084	685.3753662	2	17	1.1.1.929.11	4.071816	3020.46	2472.63	4.09	0.04	1878.225
13	15.57	15.74	34.5299989	34.5299989	34.5299989	sp|P16858|G3P_MOUSE	Glyceraldehyde-3-phosphate dehydrogenase OS=Mus musculus OX=10090 GN=Gapdh PE=1 SV=2			2	99.00000095	LISWYDNEYGYSNR				0.00284393	1778.792847	890.4037	1778.790039	890.4022827	2	13	1.1.1.1074.10	5.899183	843.77	789.68	5.9	0.05	442.8863
13	15.57	15.74	34.5299989	34.5299989	34.5299989	sp|P16858|G3P_MOUSE	Glyceraldehyde-3-phosphate dehydrogenase OS=Mus musculus OX=10090 GN=Gapdh PE=1 SV=2			2	99.00000095	LVINGKPITIFQER	Deamidated(N)@4			-0.00198723	1627.92749	543.6498	1627.929688	543.6505127	3	13	1.1.1.1082.3	5.99535	2035.95	2014.89	6	0.05	1490.285
13	15.57	15.74	34.5299989	34.5299989	34.5299989	sp|P16858|G3P_MOUSE	Glyceraldehyde-3-phosphate dehydrogenase OS=Mus musculus OX=10090 GN=Gapdh PE=1 SV=2			2	99.00000095	VPTPNVSVVDLTCR	Carbamidomethyl(C)@13			-0.00516522	1555.797729	778.9061	1555.802856	778.9086914	2	13	1.1.1.1060.7	5.718033	100.163	100.163			247.6974
13	15.57	15.74	34.5299989	34.5299989	34.5299989	sp|P16858|G3P_MOUSE	Glyceraldehyde-3-phosphate dehydrogenase OS=Mus musculus OX=10090 GN=Gapdh PE=1 SV=2			2	99.00000095	VVDLMAYMASK	Oxidation(M)@5; Oxidation(M)@8			0.000762857	1258.594482	630.3045	1258.59375	630.3041382	2	13	1.1.1.956.7	4.401134	724.24	546.69	4.43	0.05	498.3492
13	15.57	15.74	34.5299989	34.5299989	34.5299989	sp|P16858|G3P_MOUSE	Glyceraldehyde-3-phosphate dehydrogenase OS=Mus musculus OX=10090 GN=Gapdh PE=1 SV=2			2	99.00000095	VVDLMAYMASKE	Oxidation(M)@5; Oxidation(M)@8		missed K-E@11	-0.00705067	1387.629272	694.8219	1387.636353	694.8254395	2	15	1.1.1.963.4	4.483133	413.2481	413.2481			388.8202
13	15.57	15.74	34.5299989	34.5299989	34.5299989	sp|P16858|G3P_MOUSE	Glyceraldehyde-3-phosphate dehydrogenase OS=Mus musculus OX=10090 GN=Gapdh PE=1 SV=2			1.56863606	99.00000095	VIISAPSADAPMFVMGVNHEK	Oxidation(M)@12; Oxidation(M)@15			0.000473548	2244.092529	749.0381	2244.091797	749.0379028	3	11	1.1.1.1018.11	5.1834	564.14	516.07	5.2	0.04	463.9222
13	15.57	15.74	34.5299989	34.5299989	34.5299989	sp|P16858|G3P_MOUSE	Glyceraldehyde-3-phosphate dehydrogenase OS=Mus musculus OX=10090 GN=Gapdh PE=1 SV=2			1.346787333	99.00000095	VIHDNFGIVEGLMTTVH	Oxidation(M)@13		cleaved H-A@C-term	0.00908905	1896.949585	633.3238	1896.94043	633.3207397	3	14	1.1.1.1083.4	6.009183	441.69	348.86	5.98	0.06	495.2848
13	15.57	15.74	34.5299989	34.5299989	34.5299989	sp|P16858|G3P_MOUSE	Glyceraldehyde-3-phosphate dehydrogenase OS=Mus musculus OX=10090 GN=Gapdh PE=1 SV=2			0.657577276	95.39999962	QASEGPLK	Gln->pyro-Glu@N-term			-0.000164052	811.4074707	406.711	811.4075928	406.7110596	2	7	1.1.1.899.2	3.677867	258.26	242.32	3.69	0.04	294.9354
13	15.57	15.74	34.5299989	34.5299989	34.5299989	sp|P16858|G3P_MOUSE	Glyceraldehyde-3-phosphate dehydrogenase OS=Mus musculus OX=10090 GN=Gapdh PE=1 SV=2			0	99.00000095	GAAQNIIPASTGAAK				-0.00189622	1368.734253	685.3744	1368.736084	685.3753662	2	12	1.1.1.928.11	4.059166	3020.46	1460.82	4.09	0.04	922.815
13	15.57	15.74	34.5299989	34.5299989	34.5299989	sp|P16858|G3P_MOUSE	Glyceraldehyde-3-phosphate dehydrogenase OS=Mus musculus OX=10090 GN=Gapdh PE=1 SV=2			0	90.53999782	GAAQNIIPASTGAAK				0.016067401	1368.752075	457.258	1368.736084	457.252655	3	8	1.1.1.930.6	4.080667	471	408.95	4.11	0.05	789.4043
13	15.57	15.74	34.5299989	34.5299989	34.5299989	sp|P16858|G3P_MOUSE	Glyceraldehyde-3-phosphate dehydrogenase OS=Mus musculus OX=10090 GN=Gapdh PE=1 SV=2			0	96.6899991	LISWYDNEYGYSNR				0.00284393	1778.792847	890.4037	1778.790039	890.4022827	2	8	1.1.1.1073.10	5.88585	843.77	552.39	5.9	0.05	288.6896
13	15.57	15.74	34.5299989	34.5299989	34.5299989	sp|P16858|G3P_MOUSE	Glyceraldehyde-3-phosphate dehydrogenase OS=Mus musculus OX=10090 GN=Gapdh PE=1 SV=2			0	99.00000095	LVINGKPITIFQER	Deamidated(N)@4			-0.00198723	1627.92749	543.6498	1627.929688	543.6505127	3	13	1.1.1.1081.4	5.983517	2035.95	1644.67	6	0.05	1298.109
13	15.57	15.74	34.5299989	34.5299989	34.5299989	sp|P16858|G3P_MOUSE	Glyceraldehyde-3-phosphate dehydrogenase OS=Mus musculus OX=10090 GN=Gapdh PE=1 SV=2			0	99.00000095	VIHDNFGIVEGLMTTVH	Oxidation(M)@13		cleaved H-A@C-term	0.00908905	1896.949585	633.3238	1896.94043	633.3207397	3	13	1.1.1.1081.7	5.986017	441.69	418.98	5.98	0.06	495.3012
13	15.57	15.74	34.5299989	34.5299989	34.5299989	sp|P16858|G3P_MOUSE	Glyceraldehyde-3-phosphate dehydrogenase OS=Mus musculus OX=10090 GN=Gapdh PE=1 SV=2			0	98.21000099	VPTPNVSVVDLTCR	Methyl(T)@12; Carbamidomethyl(C)@13	Methyl(T)@244		-0.00459312	1569.813843	785.9142	1569.818481	785.9165039	2	11	1.1.1.1063.6	5.754533	329.79	314.21	5.76	0.06	277.7272
13	15.57	15.74	34.5299989	34.5299989	34.5299989	sp|P16858|G3P_MOUSE	Glyceraldehyde-3-phosphate dehydrogenase OS=Mus musculus OX=10090 GN=Gapdh PE=1 SV=2			0	82.13000298	VPTPNVSVVDLTCR	Carbamidomethyl(C)@13			0.0108257	1555.813721	778.9141	1555.802856	778.9086914	2	6	1.1.1.1059.6	5.702533	119.5338	119.5338			277.0359
13	15.57	15.74	34.5299989	34.5299989	34.5299989	sp|P16858|G3P_MOUSE	Glyceraldehyde-3-phosphate dehydrogenase OS=Mus musculus OX=10090 GN=Gapdh PE=1 SV=2			0	68.33000183	VPTPNVSVVDLTCR	Carbamidomethyl(C)@13; Methyl(R)@14	Methyl(R)@246		-0.00459312	1569.813843	785.9142	1569.818481	785.9165039	2	11	1.1.1.1063.6	5.754533	329.79	314.21	5.76	0.06	277.7272
13	15.57	15.74	34.5299989	34.5299989	34.5299989	sp|P16858|G3P_MOUSE	Glyceraldehyde-3-phosphate dehydrogenase OS=Mus musculus OX=10090 GN=Gapdh PE=1 SV=2			0	43.68999898	VPTPNVSVVDLTCR	Methyl(L)@11; Carbamidomethyl(C)@13	Methyl(L)@243		-0.00459312	1569.813843	785.9142	1569.818481	785.9165039	2	11	1.1.1.1063.6	5.754533	329.79	314.21	5.76	0.06	277.7272
13	15.57	15.74	34.5299989	34.5299989	34.5299989	sp|P16858|G3P_MOUSE	Glyceraldehyde-3-phosphate dehydrogenase OS=Mus musculus OX=10090 GN=Gapdh PE=1 SV=2			0	27.21000016	VVDLMAY	Oxidation(M)@5		cleaved Y-M@C-term	-0.00337066	825.3908081	826.3981	825.3942261	826.4014893	1	5	1.1.1.1042.10	5.49005	20.60982	20.60982			199.4993
13	15.57	15.74	34.5299989	34.5299989	34.5299989	sp|P16858|G3P_MOUSE	Glyceraldehyde-3-phosphate dehydrogenase OS=Mus musculus OX=10090 GN=Gapdh PE=1 SV=2			0	99.00000095	VVDLMAYMASK	Oxidation(M)@5; Oxidation(M)@8			0.000762857	1258.594482	630.3045	1258.59375	630.3041382	2	12	1.1.1.957.9	4.4158	724.24	691.86	4.43	0.05	674.5812
13	15.57	15.74	34.5299989	34.5299989	34.5299989	sp|P16858|G3P_MOUSE	Glyceraldehyde-3-phosphate dehydrogenase OS=Mus musculus OX=10090 GN=Gapdh PE=1 SV=2			0	99.00000095	VVDLMAYMASKE	Oxidation(M)@5; Oxidation(M)@8		missed K-E@11	0.0279829	1387.664307	694.8394	1387.636353	694.8254395	2	15	1.1.1.964.6	4.4938	410.0921	410.0921			368.6664
14	13.91	13.91	24.68000054	24.68000054	21.64999992	sp|P10126|EF1A1_MOUSE	Elongation factor 1-alpha 1 OS=Mus musculus OX=10090 GN=Eef1a1 PE=1 SV=3			2	99.00000095	IGGIGTVPVGR				6.09E-05	1024.603027	513.3088	1024.602905	513.3087158	2	13	1.1.1.978.6	4.66845	5086.3	3700.8	4.69	0.05	2231.439
14	13.91	13.91	24.68000054	24.68000054	21.64999992	sp|P10126|EF1A1_MOUSE	Elongation factor 1-alpha 1 OS=Mus musculus OX=10090 GN=Eef1a1 PE=1 SV=3			2	99.00000095	QLIVGVNK	Gln->pyro-Glu@N-term			0.0005654	852.5074463	427.261	852.506897	427.2607422	2	11	1.1.1.1071.3	5.8547	855.78	478.51	5.88	0.04	567.2531
14	13.91	13.91	24.68000054	24.68000054	21.64999992	sp|P10126|EF1A1_MOUSE	Elongation factor 1-alpha 1 OS=Mus musculus OX=10090 GN=Eef1a1 PE=1 SV=3			2	99.00000095	VETGVLKPGMVVTFAPVNVTTEVK	Oxidation(M)@10			0.00848646	2530.380127	844.4673	2530.371582	844.4644775	3	13	1.1.1.1097.10	6.1935	1296.64	1039.11	6.21	0.06	773.3036
14	13.91	13.91	24.68000054	24.68000054	21.64999992	sp|P10126|EF1A1_MOUSE	Elongation factor 1-alpha 1 OS=Mus musculus OX=10090 GN=Eef1a1 PE=1 SV=3			2	99.00000095	YYVTIIDAPGHR				-0.00185918	1403.717773	468.9132	1403.719727	468.9138489	3	12	1.1.1.1006.3	5.024083	1535.33	1335.43	5.03	0.03	1183.029
14	13.91	13.91	24.68000054	24.68000054	21.64999992	sp|P10126|EF1A1_MOUSE	Elongation factor 1-alpha 1 OS=Mus musculus OX=10090 GN=Eef1a1 PE=1 SV=3			1.95860815	99.00000095	LPLQDVYK				-0.000683429	974.5430908	488.2788	974.5437012	488.2791138	2	11	1.1.1.998.4	4.9231	3854.31	3280.67	4.93	0.04	1997.096
14	13.91	13.91	24.68000054	24.68000054	21.64999992	sp|P10126|EF1A1_MOUSE	Elongation factor 1-alpha 1 OS=Mus musculus OX=10090 GN=Eef1a1 PE=1 SV=3			1.292429805	98.51999879	MDSTEPPYSQK	Oxidation(M)@1			0.00222799	1297.55188	649.7832	1297.549683	649.7821045	2	7	1.1.1.830.11	2.804083	273.71	249.84	2.79	0.04	246.7177
14	13.91	13.91	24.68000054	24.68000054	21.64999992	sp|P10126|EF1A1_MOUSE	Elongation factor 1-alpha 1 OS=Mus musculus OX=10090 GN=Eef1a1 PE=1 SV=3			1.187086701	98.10000062	STTTGHLIYK				-0.00322428	1119.589233	560.8019	1119.592407	560.8034668	2	9	1.1.1.857.8	3.147567	174.73	77.59	3.15	0.19	290.938
14	13.91	13.91	24.68000054	24.68000054	21.64999992	sp|P10126|EF1A1_MOUSE	Elongation factor 1-alpha 1 OS=Mus musculus OX=10090 GN=Eef1a1 PE=1 SV=3			0.970616221	97.85000086	QTVAVGVIK	Gln->pyro-Glu@N-term			-0.00140383	896.5316772	449.2731	896.5331421	449.2738342	2	10	1.1.1.1040.3	5.458734	1025.35	441.68	5.49	0.05	472.8998
14	13.91	13.91	24.68000054	24.68000054	21.64999992	sp|P10126|EF1A1_MOUSE	Elongation factor 1-alpha 1 OS=Mus musculus OX=10090 GN=Eef1a1 PE=1 SV=3			0.40011692	88.52999806	EVSTYIK				0.000238399	838.4438477	420.2292	838.4436646	420.2290955	2	7	1.1.1.889.2	3.5512	887.29	710.95	3.56	0.04	750.1306
14	13.91	13.91	24.68000054	24.68000054	21.64999992	sp|P10126|EF1A1_MOUSE	Elongation factor 1-alpha 1 OS=Mus musculus OX=10090 GN=Eef1a1 PE=1 SV=3			0.096367486	53.25999856	RYEEIVK			missed R-Y@1	-0.00490426	935.5026855	468.7586	935.5076294	468.7610779	2	7	1.1.1.834.4	2.849583	641.84	585.34	2.86	0.04	559.3083
14	13.91	13.91	24.68000054	24.68000054	21.64999992	sp|P10126|EF1A1_MOUSE	Elongation factor 1-alpha 1 OS=Mus musculus OX=10090 GN=Eef1a1 PE=1 SV=3			0.004364801	97.58999944	EHALLAY			cleaved Y-T@C-term	-0.00580856	815.4120483	408.7133	815.4177246	408.716156	2	7	1.1.1.1006.2	5.02325	138.9297	138.9297			507.2432
14	13.91	13.91	24.68000054	24.68000054	21.64999992	sp|P10126|EF1A1_MOUSE	Elongation factor 1-alpha 1 OS=Mus musculus OX=10090 GN=Eef1a1 PE=1 SV=3			0	99.00000095	IGGIGTVPVGR				6.09E-05	1024.603027	513.3088	1024.602905	513.3087158	2	13	1.1.1.977.4	4.654284	5086.3	1915.5	4.69	0.05	861.6559
14	13.91	13.91	24.68000054	24.68000054	21.64999992	sp|P10126|EF1A1_MOUSE	Elongation factor 1-alpha 1 OS=Mus musculus OX=10090 GN=Eef1a1 PE=1 SV=3			0	99.00000095	IGGIGTVPVGR	Carbamidomethyl@N-term			0.00214272	1081.626709	541.8206	1081.62439	541.819458	2	12	1.1.1.981.6	4.70695	513.64	438.45	4.71	0.04	452.2301
14	13.91	13.91	24.68000054	24.68000054	21.64999992	sp|P10126|EF1A1_MOUSE	Elongation factor 1-alpha 1 OS=Mus musculus OX=10090 GN=Eef1a1 PE=1 SV=3			0	99.00000095	LPLQDVYK				-0.000683429	974.5430908	488.2788	974.5437012	488.2791138	2	10	1.1.1.997.5	4.911433	3854.31	2222.29	4.93	0.04	1254.788
14	13.91	13.91	24.68000054	24.68000054	21.64999992	sp|P10126|EF1A1_MOUSE	Elongation factor 1-alpha 1 OS=Mus musculus OX=10090 GN=Eef1a1 PE=1 SV=3			0	99.00000095	QLIVGVNK	Gln->pyro-Glu@N-term			0.0005654	852.5074463	427.261	852.506897	427.2607422	2	9	1.1.1.1072.2	5.8667	855.78	698.62	5.88	0.04	664.6542
14	13.91	13.91	24.68000054	24.68000054	21.64999992	sp|P10126|EF1A1_MOUSE	Elongation factor 1-alpha 1 OS=Mus musculus OX=10090 GN=Eef1a1 PE=1 SV=3			0	93.48999858	QTVAVGVIK	Gln->pyro-Glu@N-term			-0.00140383	896.5316772	449.2731	896.5331421	449.2738342	2	12	1.1.1.1041.2	5.470883	1025.35	771.2	5.49	0.05	761.273
14	13.91	13.91	24.68000054	24.68000054	21.64999992	sp|P10126|EF1A1_MOUSE	Elongation factor 1-alpha 1 OS=Mus musculus OX=10090 GN=Eef1a1 PE=1 SV=3			0	38.33999932	RYEEIVK			missed R-Y@1	-0.00490426	935.5026855	468.7586	935.5076294	468.7610779	2	7	1.1.1.835.5	2.862917	641.84	600.33	2.86	0.04	500.8629
14	13.91	13.91	24.68000054	24.68000054	21.64999992	sp|P10126|EF1A1_MOUSE	Elongation factor 1-alpha 1 OS=Mus musculus OX=10090 GN=Eef1a1 PE=1 SV=3			0	69.94000077	STTTGHLIYK				-0.00322428	1119.589233	560.8019	1119.592407	560.8034668	2	7	1.1.1.856.5	3.1324	174.73	99.44	3.15	0.19	250.8649
14	13.91	13.91	24.68000054	24.68000054	21.64999992	sp|P10126|EF1A1_MOUSE	Elongation factor 1-alpha 1 OS=Mus musculus OX=10090 GN=Eef1a1 PE=1 SV=3			0	99.00000095	VETGVLKPGMVVTFAPVNVTTEVK	Oxidation(M)@10			0.00848646	2530.380127	844.4673	2530.371582	844.4644775	3	11	1.1.1.1098.10	6.207	1296.64	1260.66	6.21	0.06	1035.29
15	11.53	19.38	24.8300001	23.10000062	18.44999939	sp|Q922U2|K2C5_MOUSE	Keratin, type II cytoskeletal 5 OS=Mus musculus OX=10090 GN=Krt5 PE=1 SV=1			2	99.00000095	LRSEIDNVKK			missed R-S@2; missed K-K@9	-0.000527733	1200.681885	401.2346	1200.682617	401.2348328	3	13	1.1.1.817.2	2.629433	2457.76	2385.15	2.63	0.04	2341.315
15	11.53	19.38	24.8300001	23.10000062	18.44999939	sp|Q922U2|K2C5_MOUSE	Keratin, type II cytoskeletal 5 OS=Mus musculus OX=10090 GN=Krt5 PE=1 SV=1			2	99.00000095	NKYEDEINKR			missed K-Y@2; missed K-R@9	0.00147158	1307.648438	436.8901	1307.646973	436.8895874	3	13	1.1.1.818.4	2.6441	2112.84	1698.83	2.66	0.04	2116.216
15	11.53	19.38	24.8300001	23.10000062	18.44999939	sp|Q922U2|K2C5_MOUSE	Keratin, type II cytoskeletal 5 OS=Mus musculus OX=10090 GN=Krt5 PE=1 SV=1			2	99.00000095	VDALMDEINFMK				-0.000762084	1424.667236	713.3409	1424.667969	713.3412476	2	17	1.1.1.1180.4	7.26075	339.35	332.26	7.28	0.06	239.6712
15	11.53	19.38	24.8300001	23.10000062	18.44999939	sp|Q922U2|K2C5_MOUSE	Keratin, type II cytoskeletal 5 OS=Mus musculus OX=10090 GN=Krt5 PE=1 SV=1			2	99.00000095	YEELQQTAGR				-0.000525919	1193.567017	597.7908	1193.567627	597.7911377	2	14	1.1.1.851.11	3.0729	968.71	672.92	3.09	0.04	518.1859
15	11.53	19.38	24.8300001	23.10000062	18.44999939	sp|Q922U2|K2C5_MOUSE	Keratin, type II cytoskeletal 5 OS=Mus musculus OX=10090 GN=Krt5 PE=1 SV=1			1.744727373	99.00000095	TEAESWYQTK				0.00173919	1241.558228	621.7864	1241.556396	621.7855225	2	9	1.1.1.927.8	4.043833	512.19	475.32	4.05	0.04	443.9356
15	11.53	19.38	24.8300001	23.10000062	18.44999939	sp|Q922U2|K2C5_MOUSE	Keratin, type II cytoskeletal 5 OS=Mus musculus OX=10090 GN=Krt5 PE=1 SV=1			0.962573409	96.88000083	TTAENEFVMLK				-0.00736579	1281.620117	641.8173	1281.627441	641.8210449	2	8	1.1.1.1049.8	5.577717	380.94	366.82	5.58	0.04	323.3164
15	11.53	19.38	24.8300001	23.10000062	18.44999939	sp|Q922U2|K2C5_MOUSE	Keratin, type II cytoskeletal 5 OS=Mus musculus OX=10090 GN=Krt5 PE=1 SV=1			0.465973884	86.61000133	SEIDNVKK			missed K-K@7	-0.00444239	931.493103	466.7538	931.4974365	466.756012	2	7	1.1.1.814.6	2.5946	825.7	792.04	2.59	0.04	612.8725
15	11.53	19.38	24.8300001	23.10000062	18.44999939	sp|Q922U2|K2C5_MOUSE	Keratin, type II cytoskeletal 5 OS=Mus musculus OX=10090 GN=Krt5 PE=1 SV=1			0.317854911	80.400002	SEIDNVK				-0.00455902	803.3978882	402.7062	803.4025269	402.7085266	2	7	1.1.1.827.2	2.7581	1208.42	1187.63	2.76	0.04	1034.69
15	11.53	19.38	24.8300001	23.10000062	18.44999939	sp|Q922U2|K2C5_MOUSE	Keratin, type II cytoskeletal 5 OS=Mus musculus OX=10090 GN=Krt5 PE=1 SV=1			0.037630666	99.00000095	AQYEDIANR	Methyl(D)@5	Methyl(D)@342		-0.00494876	1092.515015	547.2648	1092.52002	547.2672729	2	11	1.1.1.864.10	3.238717	1165.2	1094.08	3.24	0.04	810.4902
15	11.53	19.38	24.8300001	23.10000062	18.44999939	sp|Q922U2|K2C5_MOUSE	Keratin, type II cytoskeletal 5 OS=Mus musculus OX=10090 GN=Krt5 PE=1 SV=1			0	94.48999763	AQYEDIANR	Methyl(D)@5	Methyl(D)@342		-0.00494876	1092.515015	547.2648	1092.52002	547.2672729	2	8	1.1.1.863.9	3.22505	1165.2	754.07	3.24	0.04	460.7744
15	11.53	19.38	24.8300001	23.10000062	18.44999939	sp|Q922U2|K2C5_MOUSE	Keratin, type II cytoskeletal 5 OS=Mus musculus OX=10090 GN=Krt5 PE=1 SV=1			0	95.77000141	DLDSIIAEVK			cleaved L-D@N-term	-0.00349385	1101.588257	551.8014	1101.591797	551.8031616	2	9	1.1.1.1143.5	6.777617	421.51	359.52	6.77	0.05	269.8686
15	11.53	19.38	24.8300001	23.10000062	18.44999939	sp|Q922U2|K2C5_MOUSE	Keratin, type II cytoskeletal 5 OS=Mus musculus OX=10090 GN=Krt5 PE=1 SV=1			0	99.00000095	FASFIDK				0.00113897	826.423645	414.2191	826.4224854	414.2185364	2	9	1.1.1.995.3	4.883934	6955.46	3766.7	4.91	0.04	1695.048
15	11.53	19.38	24.8300001	23.10000062	18.44999939	sp|Q922U2|K2C5_MOUSE	Keratin, type II cytoskeletal 5 OS=Mus musculus OX=10090 GN=Krt5 PE=1 SV=1			0	82.13000298	FASFIDK				0.00113897	826.423645	414.2191	826.4224854	414.2185364	2	7	1.1.1.994.2	4.8701	6955.46	1262.26	4.91	0.04	364.139
15	11.53	19.38	24.8300001	23.10000062	18.44999939	sp|Q922U2|K2C5_MOUSE	Keratin, type II cytoskeletal 5 OS=Mus musculus OX=10090 GN=Krt5 PE=1 SV=1			0	74.25000072	FASFIDK	Carbamidomethyl@N-term			-0.00191888	883.4420776	442.7283	883.4439697	442.729248	2	7	1.1.1.1027.2	5.2924	732.59	714.74	5.29	0.04	606.2769
15	11.53	19.38	24.8300001	23.10000062	18.44999939	sp|Q922U2|K2C5_MOUSE	Keratin, type II cytoskeletal 5 OS=Mus musculus OX=10090 GN=Krt5 PE=1 SV=1			0	72.00999856	FASFIDK	Carbamidomethyl@N-term			-0.00191888	883.4420776	442.7283	883.4439697	442.729248	2	7	1.1.1.1026.2	5.2794	732.59	534.39	5.29	0.04	531.3771
15	11.53	19.38	24.8300001	23.10000062	18.44999939	sp|Q922U2|K2C5_MOUSE	Keratin, type II cytoskeletal 5 OS=Mus musculus OX=10090 GN=Krt5 PE=1 SV=1			0	50.7799983	FLEQQNK				-0.00129513	905.4594727	453.737	905.4606934	453.7376099	2	8	1.1.1.839.6	2.91475	5596.19	4241.39	2.93	0.04	2645.462
15	11.53	19.38	24.8300001	23.10000062	18.44999939	sp|Q922U2|K2C5_MOUSE	Keratin, type II cytoskeletal 5 OS=Mus musculus OX=10090 GN=Krt5 PE=1 SV=1			0	97.68000245	GRLDSELR			missed R-L@2	-0.000916554	944.5030518	473.2588	944.5039673	473.2592468	2	10	1.1.1.845.5	2.990917	1572.18	1416.13	3	0.03	1554.242
15	11.53	19.38	24.8300001	23.10000062	18.44999939	sp|Q922U2|K2C5_MOUSE	Keratin, type II cytoskeletal 5 OS=Mus musculus OX=10090 GN=Krt5 PE=1 SV=1			0	71.49999738	GRLDSELRN	Deamidated(R)@2	Deamidated(R)@223	cleaved N-M@C-term; missed R-L@2; missed R-N@8	0.022990501	1059.553833	530.7842	1059.530884	530.7727051	2	9	1.1.1.1002.2	4.976767	15965.23	8042.1	5.01	0.05	3585.774
15	11.53	19.38	24.8300001	23.10000062	18.44999939	sp|Q922U2|K2C5_MOUSE	Keratin, type II cytoskeletal 5 OS=Mus musculus OX=10090 GN=Krt5 PE=1 SV=1			0	97.74000049	LLEGEECR	Carbamidomethyl(C)@7			-0.000936258	1004.458862	503.2367	1004.459717	503.2371216	2	8	1.1.1.853.4	3.093233	367.53	353.09	3.09	0.05	491.9487
15	11.53	19.38	24.8300001	23.10000062	18.44999939	sp|Q922U2|K2C5_MOUSE	Keratin, type II cytoskeletal 5 OS=Mus musculus OX=10090 GN=Krt5 PE=1 SV=1			0	97.21000195	LLEGEECR	Carbamidomethyl(C)@7			-0.000936258	1004.458862	503.2367	1004.459717	503.2371216	2	7	1.1.1.852.5	3.0809	367.53	339.18	3.09	0.05	449.8816
15	11.53	19.38	24.8300001	23.10000062	18.44999939	sp|Q922U2|K2C5_MOUSE	Keratin, type II cytoskeletal 5 OS=Mus musculus OX=10090 GN=Krt5 PE=1 SV=1			0	95.45000196	LLEGEECR	No Carbamidomethyl(C)@7			-0.00323977	947.4350586	474.7248	947.4382324	474.7263794	2	8	1.1.1.876.7	3.39055	264.09	254.48	3.41	0.06	271.7394
15	11.53	19.38	24.8300001	23.10000062	18.44999939	sp|Q922U2|K2C5_MOUSE	Keratin, type II cytoskeletal 5 OS=Mus musculus OX=10090 GN=Krt5 PE=1 SV=1			0	19.2900002	LLEGEECR	No Carbamidomethyl(C)@7			-0.00226322	947.4360962	474.7253	947.4382324	474.7263794	2	6	1.1.1.875.4	3.37505	262.22	189.6	3.39	0.06	189.0063
15	11.53	19.38	24.8300001	23.10000062	18.44999939	sp|Q922U2|K2C5_MOUSE	Keratin, type II cytoskeletal 5 OS=Mus musculus OX=10090 GN=Krt5 PE=1 SV=1			0	99.00000095	LRSEIDNVKK			missed R-S@2; missed K-K@9	-0.000527733	1200.681885	401.2346	1200.682617	401.2348328	3	10	1.1.1.816.2	2.616933	2457.76	1871.5	2.63	0.04	2088.934
15	11.53	19.38	24.8300001	23.10000062	18.44999939	sp|Q922U2|K2C5_MOUSE	Keratin, type II cytoskeletal 5 OS=Mus musculus OX=10090 GN=Krt5 PE=1 SV=1			0	99.00000095	NKYEDEINKR			missed K-Y@2; missed K-R@9	0.00147158	1307.648438	436.8901	1307.646973	436.8895874	3	11	1.1.1.819.4	2.656933	2112.84	2068.17	2.66	0.04	2418.014
15	11.53	19.38	24.8300001	23.10000062	18.44999939	sp|Q922U2|K2C5_MOUSE	Keratin, type II cytoskeletal 5 OS=Mus musculus OX=10090 GN=Krt5 PE=1 SV=1			0	40.68999887	NKYEDEINKR			missed K-Y@2; missed K-R@9	-0.000929471	1307.646118	654.8303	1307.646973	654.8307495	2	6	1.1.1.825.10	2.739933	716.73	27.26	2.65	0.04	343.5333
15	11.53	19.38	24.8300001	23.10000062	18.44999939	sp|Q922U2|K2C5_MOUSE	Keratin, type II cytoskeletal 5 OS=Mus musculus OX=10090 GN=Krt5 PE=1 SV=1			0	52.95000076	SEIDNVK				-0.00455902	803.3978882	402.7062	803.4025269	402.7085266	2	6	1.1.1.828.2	2.771267	1208.42	1005.36	2.76	0.04	645.2507
15	11.53	19.38	24.8300001	23.10000062	18.44999939	sp|Q922U2|K2C5_MOUSE	Keratin, type II cytoskeletal 5 OS=Mus musculus OX=10090 GN=Krt5 PE=1 SV=1			0	93.48999858	SFSAASAITPSVSR	Methyl(S)@1; Oxidation(F)@2	Methyl(S)@16; Oxidation(F)@17		0.00222147	1409.717285	705.8659	1409.715088	705.8648071	2	12	1.1.1.971.10	4.583117	105.0248	105.0248			503.7456
15	11.53	19.38	24.8300001	23.10000062	18.44999939	sp|Q922U2|K2C5_MOUSE	Keratin, type II cytoskeletal 5 OS=Mus musculus OX=10090 GN=Krt5 PE=1 SV=1			0	93.48999858	SFSAASAITPSVSR	Oxidation(F)@2; Methyl(S)@3	Oxidation(F)@17; Methyl(S)@18		0.00222147	1409.717285	705.8659	1409.715088	705.8648071	2	12	1.1.1.971.10	4.583117	105.0248	105.0248			503.7456
15	11.53	19.38	24.8300001	23.10000062	18.44999939	sp|Q922U2|K2C5_MOUSE	Keratin, type II cytoskeletal 5 OS=Mus musculus OX=10090 GN=Krt5 PE=1 SV=1			0	99.00000095	SLDLDSIIAEV			cleaved V-K@C-term	0.003407	1173.616333	587.8154	1173.612915	587.8137207	2	14	1.1.1.1362.3	9.099283	577.23	360.52	9.15	0.1	244.4117
15	11.53	19.38	24.8300001	23.10000062	18.44999939	sp|Q922U2|K2C5_MOUSE	Keratin, type II cytoskeletal 5 OS=Mus musculus OX=10090 GN=Krt5 PE=1 SV=1			0	99.00000095	SLDLDSIIAEV			cleaved V-K@C-term	0.003407	1173.616333	587.8154	1173.612915	587.8137207	2	13	1.1.1.1364.2	9.12095	577.23	393.55	9.15	0.1	347.6925
15	11.53	19.38	24.8300001	23.10000062	18.44999939	sp|Q922U2|K2C5_MOUSE	Keratin, type II cytoskeletal 5 OS=Mus musculus OX=10090 GN=Krt5 PE=1 SV=1			0	99.00000095	SLDLDSIIAEVK				-0.00041809	1301.70752	651.861	1301.707886	651.8612061	2	16	1.1.1.1103.4	6.266	2790.15	1240.52	6.3	0.05	718.4019
15	11.53	19.38	24.8300001	23.10000062	18.44999939	sp|Q922U2|K2C5_MOUSE	Keratin, type II cytoskeletal 5 OS=Mus musculus OX=10090 GN=Krt5 PE=1 SV=1			0	99.00000095	SLDLDSIIAEVK				-0.00041809	1301.70752	651.861	1301.707886	651.8612061	2	18	1.1.1.1104.5	6.279333	2790.15	2156.49	6.3	0.05	1433.073
15	11.53	19.38	24.8300001	23.10000062	18.44999939	sp|Q922U2|K2C5_MOUSE	Keratin, type II cytoskeletal 5 OS=Mus musculus OX=10090 GN=Krt5 PE=1 SV=1			0	99.00000095	SLDLDSIIAEVK				0.000802593	1301.708618	651.8616	1301.707886	651.8612061	2	16	1.1.1.1220.3	7.769217	15333.12	2256.48	7.82	0.08	387.5245
15	11.53	19.38	24.8300001	23.10000062	18.44999939	sp|Q922U2|K2C5_MOUSE	Keratin, type II cytoskeletal 5 OS=Mus musculus OX=10090 GN=Krt5 PE=1 SV=1			0	99.00000095	SLDLDSIIAEVK				0.000802593	1301.708618	651.8616	1301.707886	651.8612061	2	20	1.1.1.1221.2	7.78005	15333.12	5170.83	7.82	0.08	1832.775
15	11.53	19.38	24.8300001	23.10000062	18.44999939	sp|Q922U2|K2C5_MOUSE	Keratin, type II cytoskeletal 5 OS=Mus musculus OX=10090 GN=Krt5 PE=1 SV=1			0	99.00000095	SLDLDSIIAEVK	Carbamidomethyl@N-term			0.0119298	1358.741333	680.3779	1358.72937	680.3719482	2	19	1.1.1.1228.3	7.872366	489.08	395.79	7.91	0.1	386.1857
15	11.53	19.38	24.8300001	23.10000062	18.44999939	sp|Q922U2|K2C5_MOUSE	Keratin, type II cytoskeletal 5 OS=Mus musculus OX=10090 GN=Krt5 PE=1 SV=1			0	99.00000095	SLDLDSIIAEVK				0.000802593	1301.708618	651.8616	1301.707886	651.8612061	2	19	1.1.1.1234.2	7.938033	15333.12	833.93	7.82	0.08	458.4674
15	11.53	19.38	24.8300001	23.10000062	18.44999939	sp|Q922U2|K2C5_MOUSE	Keratin, type II cytoskeletal 5 OS=Mus musculus OX=10090 GN=Krt5 PE=1 SV=1			0	99.00000095	SLDLDSIIAEVK				0.00064981	1301.708374	434.9101	1301.707886	434.9098816	3	14	1.1.1.1224.3	7.82005	1969.24	1858.55	7.82	0.06	1335.537
15	11.53	19.38	24.8300001	23.10000062	18.44999939	sp|Q922U2|K2C5_MOUSE	Keratin, type II cytoskeletal 5 OS=Mus musculus OX=10090 GN=Krt5 PE=1 SV=1			0	99.00000095	SLDLDSIIAEVK	Dehydrated(S)@6	Dehydrated(S)@321		0.00276105	1283.700073	642.8573	1283.697266	642.855896	2	12	1.1.1.1174.5	7.1811	153.73	147.74	7.19	0.06	129.0768
15	11.53	19.38	24.8300001	23.10000062	18.44999939	sp|Q922U2|K2C5_MOUSE	Keratin, type II cytoskeletal 5 OS=Mus musculus OX=10090 GN=Krt5 PE=1 SV=1			0	99.00000095	SLDLDSIIAEVK	Carbamidomethyl@N-term			0.0119298	1358.741333	680.3779	1358.72937	680.3719482	2	12	1.1.1.1227.3	7.857867	489.08	238.92	7.91	0.1	264.2863
15	11.53	19.38	24.8300001	23.10000062	18.44999939	sp|Q922U2|K2C5_MOUSE	Keratin, type II cytoskeletal 5 OS=Mus musculus OX=10090 GN=Krt5 PE=1 SV=1			0	73.78000021	SLDLDSIIAEVK	Dehydrated(D)@5			0.00276105	1283.700073	642.8573	1283.697266	642.855896	2	12	1.1.1.1174.5	7.1811	153.73	147.74	7.19	0.06	129.0768
15	11.53	19.38	24.8300001	23.10000062	18.44999939	sp|Q922U2|K2C5_MOUSE	Keratin, type II cytoskeletal 5 OS=Mus musculus OX=10090 GN=Krt5 PE=1 SV=1			0	71.49999738	SLDLDSIIAEVK	Acetyl@N-term; Oxidation(D)@3	Acetyl@316; Oxidation(D)@318		0.00287291	1359.716309	680.8654	1359.713379	680.8639526	2	11	1.1.1.1256.5	8.220683	312.65	304.89	8.24	0.08	227.0612
15	11.53	19.38	24.8300001	23.10000062	18.44999939	sp|Q922U2|K2C5_MOUSE	Keratin, type II cytoskeletal 5 OS=Mus musculus OX=10090 GN=Krt5 PE=1 SV=1			0	97.46999741	TEAESWYQTK				0.00173919	1241.558228	621.7864	1241.556396	621.7855225	2	8	1.1.1.928.10	4.058333	512.19	451.66	4.05	0.04	367.3369
15	11.53	19.38	24.8300001	23.10000062	18.44999939	sp|Q922U2|K2C5_MOUSE	Keratin, type II cytoskeletal 5 OS=Mus musculus OX=10090 GN=Krt5 PE=1 SV=1			0	75.90000033	TLNNKFASFIDK	Carbamyl@N-term; Deamidated(N)@3		missed K-F@5	-0.0380698	1440.68689	721.3507	1440.724854	721.369751	2	10	1.1.1.1144.5	6.790617	418.93	336.8	6.8	0.05	288.6896
15	11.53	19.38	24.8300001	23.10000062	18.44999939	sp|Q922U2|K2C5_MOUSE	Keratin, type II cytoskeletal 5 OS=Mus musculus OX=10090 GN=Krt5 PE=1 SV=1			0	96.77000046	TTAENEFVMLK	Oxidation(M)@9			0.00501722	1297.627441	649.821	1297.622437	649.8184814	2	8	1.1.1.997.11	4.916433	466.13	433.15	4.91	0.06	303.3298
15	11.53	19.38	24.8300001	23.10000062	18.44999939	sp|Q922U2|K2C5_MOUSE	Keratin, type II cytoskeletal 5 OS=Mus musculus OX=10090 GN=Krt5 PE=1 SV=1			0	99.00000095	VDALMDEINFMK				-0.000762084	1424.667236	713.3409	1424.667969	713.3412476	2	16	1.1.1.1179.4	7.248083	339.35	289.13	7.28	0.06	201.9464
15	11.53	19.38	24.8300001	23.10000062	18.44999939	sp|Q922U2|K2C5_MOUSE	Keratin, type II cytoskeletal 5 OS=Mus musculus OX=10090 GN=Krt5 PE=1 SV=1			0	36.05999947	WALLQEQGTK	Acetyl@N-term	Acetyl@184		0.00195469	1214.63147	608.323	1214.629517	608.3220215	2	7	1.1.1.1048.7	5.564217	615.26	534.96	5.57	0.05	404.0124
15	11.53	19.38	24.8300001	23.10000062	18.44999939	sp|Q922U2|K2C5_MOUSE	Keratin, type II cytoskeletal 5 OS=Mus musculus OX=10090 GN=Krt5 PE=1 SV=1			0	82.31999874	YEDEINKR			missed K-R@7	-0.00290995	1065.506226	533.7604	1065.509033	533.7618408	2	7	1.1.1.817.10	2.6361	668.98	663.01	2.64	0.04	643.1023
15	11.53	19.38	24.8300001	23.10000062	18.44999939	sp|Q922U2|K2C5_MOUSE	Keratin, type II cytoskeletal 5 OS=Mus musculus OX=10090 GN=Krt5 PE=1 SV=1			0	99.00000095	YEELQQTAGR				-0.000525919	1193.567017	597.7908	1193.567627	597.7911377	2	14	1.1.1.852.9	3.084233	968.71	897.2	3.09	0.04	726.2466
16	11.47	11.52	40.31000137	40.31000137	35.19999981	sp|P24622|CRYAA_MOUSE	Alpha-crystallin A chain OS=Mus musculus OX=10090 GN=Cryaa PE=2 SV=1			2	99.00000095	ALGPFYPSR				0.000480893	1006.524048	504.2693	1006.523621	504.2690735	2	10	1.1.1.1018.3	5.17675	8824.66	1837.14	5.22	0.05	898.8309
16	11.47	11.52	40.31000137	40.31000137	35.19999981	sp|P24622|CRYAA_MOUSE	Alpha-crystallin A chain OS=Mus musculus OX=10090 GN=Cryaa PE=2 SV=1			2	99.00000095	HFSPEDLTVK				-0.00104348	1171.586304	586.8004	1171.58728	586.8009644	2	15	1.1.1.959.8	4.4403	3629.06	2981.02	4.46	0.05	1737.769
16	11.47	11.52	40.31000137	40.31000137	35.19999981	sp|P24622|CRYAA_MOUSE	Alpha-crystallin A chain OS=Mus musculus OX=10090 GN=Cryaa PE=2 SV=1			2	99.00000095	MDVTIQHPWFK	Acetyl@N-term	Acetyl@1		0.000146922	1442.701904	722.3582	1442.70166	722.3580933	2	15	1.1.1.1165.3	7.0641	834.45	293.79	7.1	0.06	260.5993
16	11.47	11.52	40.31000137	40.31000137	35.19999981	sp|P24622|CRYAA_MOUSE	Alpha-crystallin A chain OS=Mus musculus OX=10090 GN=Cryaa PE=2 SV=1			2	99.00000095	VLEDFVEIHGK				-0.00119002	1284.670288	429.2307	1284.671387	429.2310791	3	15	1.1.1.1004.2	5.000083	10610.57	5172.8	5.02	0.04	3183.177
16	11.47	11.52	40.31000137	40.31000137	35.19999981	sp|P24622|CRYAA_MOUSE	Alpha-crystallin A chain OS=Mus musculus OX=10090 GN=Cryaa PE=2 SV=1			1.56863606	99.00000095	QDDHGYISR	Gln->pyro-Glu@N-term			0.000344625	1072.457642	537.2361	1072.457397	537.2359619	2	10	1.1.1.848.7	3.031417	1009.18	857.64	3.04	0.05	636.4067
16	11.47	11.52	40.31000137	40.31000137	35.19999981	sp|P24622|CRYAA_MOUSE	Alpha-crystallin A chain OS=Mus musculus OX=10090 GN=Cryaa PE=2 SV=1			1.292429805	98.47999811	VQSGLDAGHSER				0.0003509	1254.595581	419.2058	1254.595337	419.2056885	3	10	1.1.1.816.4	2.6186	2489.59	2198.9	2.63	0.03	1995.837
16	11.47	11.52	40.31000137	40.31000137	35.19999981	sp|P24622|CRYAA_MOUSE	Alpha-crystallin A chain OS=Mus musculus OX=10090 GN=Cryaa PE=2 SV=1			0.562249482	88.77999783	EEKPSSAPSS				-0.00192717	1017.459656	509.7371	1017.461487	509.7380066	2	7	1.1.1.809.9	2.532617	404.88	374.3	2.54	0.03	339.8552
16	11.47	11.52	40.31000137	40.31000137	35.19999981	sp|P24622|CRYAA_MOUSE	Alpha-crystallin A chain OS=Mus musculus OX=10090 GN=Cryaa PE=2 SV=1			0.037630666	98.03000093	VIFLDVK			cleaved F-V@N-term	-0.00146537	832.5044556	417.2595	832.5058594	417.2601929	2	9	1.1.1.1084.2	6.020017	1128.38	1079.74	6.03	0.05	693.0189
16	11.47	11.52	40.31000137	40.31000137	35.19999981	sp|P24622|CRYAA_MOUSE	Alpha-crystallin A chain OS=Mus musculus OX=10090 GN=Cryaa PE=2 SV=1			0.00700489	74.95999932	SPEDLTVK			cleaved F-S@N-term	0.00242902	887.4624634	444.7385	887.460022	444.7372742	2	8	1.1.1.877.5	3.401383	926.83	759.08	3.41	0.04	686.5002
16	11.47	11.52	40.31000137	40.31000137	35.19999981	sp|P24622|CRYAA_MOUSE	Alpha-crystallin A chain OS=Mus musculus OX=10090 GN=Cryaa PE=2 SV=1			0	95.6700027	ALGPFYPSR				0.000480893	1006.524048	504.2693	1006.523621	504.2690735	2	7	1.1.1.1017.3	5.16375	8824.66	682.46	5.22	0.05	391.4044
16	11.47	11.52	40.31000137	40.31000137	35.19999981	sp|P24622|CRYAA_MOUSE	Alpha-crystallin A chain OS=Mus musculus OX=10090 GN=Cryaa PE=2 SV=1			0	31.70000017	EEKPSSAPSS				-0.00192717	1017.459656	509.7371	1017.461487	509.7380066	2	6	1.1.1.810.9	2.545433	404.88	361.94	2.54	0.03	331.656
16	11.47	11.52	40.31000137	40.31000137	35.19999981	sp|P24622|CRYAA_MOUSE	Alpha-crystallin A chain OS=Mus musculus OX=10090 GN=Cryaa PE=2 SV=1			0	99.00000095	HFSPEDLTVK				-0.00104348	1171.586304	586.8004	1171.58728	586.8009644	2	11	1.1.1.958.9	4.4283	3629.06	1979.13	4.46	0.05	882.3373
16	11.47	11.52	40.31000137	40.31000137	35.19999981	sp|P24622|CRYAA_MOUSE	Alpha-crystallin A chain OS=Mus musculus OX=10090 GN=Cryaa PE=2 SV=1			0	62.66999841	HFSPEDLTVK	Carbamidomethyl@N-term			0.000975389	1228.609863	615.3122	1228.608765	615.3117065	2	8	1.1.1.993.8	4.862433	324.4	313.58	4.87	0.06	319.3191
16	11.47	11.52	40.31000137	40.31000137	35.19999981	sp|P24622|CRYAA_MOUSE	Alpha-crystallin A chain OS=Mus musculus OX=10090 GN=Cryaa PE=2 SV=1			0	99.00000095	MDVTIQHPWFK	Acetyl@N-term	Acetyl@1		0.000146922	1442.701904	722.3582	1442.70166	722.3580933	2	15	1.1.1.1167.4	7.090433	834.45	754.38	7.1	0.06	441.0211
16	11.47	11.52	40.31000137	40.31000137	35.19999981	sp|P24622|CRYAA_MOUSE	Alpha-crystallin A chain OS=Mus musculus OX=10090 GN=Cryaa PE=2 SV=1			0	99.00000095	MDVTIQHPWFK	Acetyl@N-term; Oxidation(D)@2	Acetyl@1; Oxidation(D)@2		-0.00115614	1458.695435	730.355	1458.696533	730.3555908	2	15	1.1.1.1083.6	6.01085	7068.01	4616.18	6.03	0.06	2201.209
16	11.47	11.52	40.31000137	40.31000137	35.19999981	sp|P24622|CRYAA_MOUSE	Alpha-crystallin A chain OS=Mus musculus OX=10090 GN=Cryaa PE=2 SV=1			0	99.00000095	MDVTIQHPWFK	Acetyl@N-term; Oxidation(D)@2	Acetyl@1; Oxidation(D)@2		-0.00115614	1458.695435	730.355	1458.696533	730.3555908	2	14	1.1.1.1082.8	5.999516	7068.01	2559.93	6.03	0.06	867.3521
16	11.47	11.52	40.31000137	40.31000137	35.19999981	sp|P24622|CRYAA_MOUSE	Alpha-crystallin A chain OS=Mus musculus OX=10090 GN=Cryaa PE=2 SV=1			0	98.33999872	MDVTIQHPWFK	Acetyl@N-term; Oxidation(D)@2; Deamidated(Q)@6	Acetyl@1; Oxidation(D)@2		-0.000203951	1459.68042	730.8475	1459.680542	730.8475952	2	11	1.1.1.1101.6	6.242	603.35	584.9	6.25	0.05	375.7813
16	11.47	11.52	40.31000137	40.31000137	35.19999981	sp|P24622|CRYAA_MOUSE	Alpha-crystallin A chain OS=Mus musculus OX=10090 GN=Cryaa PE=2 SV=1			0	83.39999914	MDVTIQHPWFK	Acetyl@N-term; Oxidation(D)@2; Deamidated(Q)@6	Acetyl@1; Oxidation(D)@2		-0.000203951	1459.68042	730.8475	1459.680542	730.8475952	2	10	1.1.1.1100.8	6.230834	603.35	509.17	6.25	0.05	405.0616
16	11.47	11.52	40.31000137	40.31000137	35.19999981	sp|P24622|CRYAA_MOUSE	Alpha-crystallin A chain OS=Mus musculus OX=10090 GN=Cryaa PE=2 SV=1			0	98.73999953	QDDHGYISR	Gln->pyro-Glu@N-term			0.00376254	1072.461304	537.2379	1072.457397	537.2359619	2	10	1.1.1.862.7	3.210567	603.83	599.17	3.22	0.05	644.8511
16	11.47	11.52	40.31000137	40.31000137	35.19999981	sp|P24622|CRYAA_MOUSE	Alpha-crystallin A chain OS=Mus musculus OX=10090 GN=Cryaa PE=2 SV=1			0	97.86999822	QDDHGYISR	Gln->pyro-Glu@N-term			0.00376254	1072.461304	537.2379	1072.457397	537.2359619	2	9	1.1.1.861.9	3.199067	603.83	550.36	3.22	0.05	535.2245
16	11.47	11.52	40.31000137	40.31000137	35.19999981	sp|P24622|CRYAA_MOUSE	Alpha-crystallin A chain OS=Mus musculus OX=10090 GN=Cryaa PE=2 SV=1			0	91.17000103	QDDHGYISR	Gln->pyro-Glu@N-term			0.000344625	1072.457642	537.2361	1072.457397	537.2359619	2	8	1.1.1.847.9	3.020233	1009.18	565.92	3.04	0.05	387.6233
16	11.47	11.52	40.31000137	40.31000137	35.19999981	sp|P24622|CRYAA_MOUSE	Alpha-crystallin A chain OS=Mus musculus OX=10090 GN=Cryaa PE=2 SV=1			0	72.51999974	SPEDLTVK			cleaved F-S@N-term	0.00242902	887.4624634	444.7385	887.460022	444.7372742	2	7	1.1.1.878.4	3.413717	926.83	896.19	3.41	0.04	726.0967
16	11.47	11.52	40.31000137	40.31000137	35.19999981	sp|P24622|CRYAA_MOUSE	Alpha-crystallin A chain OS=Mus musculus OX=10090 GN=Cryaa PE=2 SV=1			0	96.92000151	VIFLDVK			cleaved F-V@N-term	-0.00146537	832.5044556	417.2595	832.5058594	417.2601929	2	8	1.1.1.1083.2	6.007517	1128.38	795.68	6.03	0.05	584.4249
16	11.47	11.52	40.31000137	40.31000137	35.19999981	sp|P24622|CRYAA_MOUSE	Alpha-crystallin A chain OS=Mus musculus OX=10090 GN=Cryaa PE=2 SV=1			0	99.00000095	VLEDFVEIHGK				-0.00119002	1284.670288	429.2307	1284.671387	429.2310791	3	12	1.1.1.1010.2	5.07375	10610.57	1705.83	5.02	0.04	1271.327
16	11.47	11.52	40.31000137	40.31000137	35.19999981	sp|P24622|CRYAA_MOUSE	Alpha-crystallin A chain OS=Mus musculus OX=10090 GN=Cryaa PE=2 SV=1			0	99.00000095	VLEDFVEIHGK				0.00210583	1284.673584	429.2318	1284.671387	429.2310791	3	9	1.1.1.996.3	4.896767	892.19	877.25	4.89	0.04	880.8931
17	11.34	13.06	18.07000041	18.07000041	16.67000055	sp|P02535|K1C10_MOUSE	Keratin, type I cytoskeletal 10 OS=Mus musculus OX=10090 GN=Krt10 PE=1 SV=3			2	99.00000095	ALEESNYELEGK				0.000605001	1380.641479	691.328	1380.640869	691.3276978	2	20	1.1.1.926.10	4.033	9374.89	7850.52	4.05	0.05	4276.419
17	11.34	13.06	18.07000041	18.07000041	16.67000055	sp|P02535|K1C10_MOUSE	Keratin, type I cytoskeletal 10 OS=Mus musculus OX=10090 GN=Krt10 PE=1 SV=3			2	99.00000095	QSLEASLAETEGR	Gln->pyro-Glu@N-term			0.00399559	1372.651123	687.3328	1372.647095	687.3308105	2	17	1.1.1.1054.6	5.639367	2689.07	1842.72	5.66	0.05	1121.882
17	11.34	13.06	18.07000041	18.07000041	16.67000055	sp|P02535|K1C10_MOUSE	Keratin, type I cytoskeletal 10 OS=Mus musculus OX=10090 GN=Krt10 PE=1 SV=3			2	99.00000095	QSVEADINGLR	Gln->pyro-Glu@N-term; Deamidated(N)@8			-0.00163212	1184.565674	593.2901	1184.567383	593.2909546	2	14	1.1.1.1012.6	5.102417	990.57	700.37	5.11	0.05	642.003
17	11.34	13.06	18.07000041	18.07000041	16.67000055	sp|P02535|K1C10_MOUSE	Keratin, type I cytoskeletal 10 OS=Mus musculus OX=10090 GN=Krt10 PE=1 SV=3			2	99.00000095	VTMQNLNDR				0.000303678	1089.524048	545.7693	1089.523682	545.769104	2	11	1.1.1.877.7	3.40305	10109	4202.27	3.43	0.04	1303.16
17	11.34	13.06	18.07000041	18.07000041	16.67000055	sp|P02535|K1C10_MOUSE	Keratin, type I cytoskeletal 10 OS=Mus musculus OX=10090 GN=Krt10 PE=1 SV=3			1.769550562	99.00000095	LENEIQTYR				-0.000981818	1164.576416	583.2955	1164.577515	583.2960205	2	11	1.1.1.915.8	3.8885	2675.45	870.05	3.84	0.04	400.6254
17	11.34	13.06	18.07000041	18.07000041	16.67000055	sp|P02535|K1C10_MOUSE	Keratin, type I cytoskeletal 10 OS=Mus musculus OX=10090 GN=Krt10 PE=1 SV=3			0.889410257	96.2100029	SEITELR				-0.000136186	846.4447021	424.2296	846.4447021	424.2296143	2	9	1.1.1.909.4	3.808517	2039.49	1930.95	3.82	0.04	1809.365
17	11.34	13.06	18.07000041	18.07000041	16.67000055	sp|P02535|K1C10_MOUSE	Keratin, type I cytoskeletal 10 OS=Mus musculus OX=10090 GN=Krt10 PE=1 SV=3			0.326979071	80.80000281	SEITELRR			missed R-R@7	-0.00065607	1002.545044	502.2798	1002.545837	502.2801819	2	7	1.1.1.852.4	3.080067	1688.96	921.36	3.1	0.04	562.806
17	11.34	13.06	18.07000041	18.07000041	16.67000055	sp|P02535|K1C10_MOUSE	Keratin, type I cytoskeletal 10 OS=Mus musculus OX=10090 GN=Krt10 PE=1 SV=3			0.216811314	97.58999944	QSVEADINGLRR	Gln->pyro-Glu@N-term; Deamidated(N)@8		missed R-R@11	-0.00293897	1340.665527	671.34	1340.668457	671.3414917	2	11	1.1.1.959.10	4.441967	5027.05	4522.95	4.45	0.04	2460.985
17	11.34	13.06	18.07000041	18.07000041	16.67000055	sp|P02535|K1C10_MOUSE	Keratin, type I cytoskeletal 10 OS=Mus musculus OX=10090 GN=Krt10 PE=1 SV=3			0.107348956	53.88000011	IKEWYEK			missed K-E@2	-0.00306174	994.5092773	498.2619	994.5123901	498.2634583	2	5	1.1.1.892.5	3.591867	490.3	438.89	3.6	0.05	346.5508
17	11.34	13.06	18.07000041	18.07000041	16.67000055	sp|P02535|K1C10_MOUSE	Keratin, type I cytoskeletal 10 OS=Mus musculus OX=10090 GN=Krt10 PE=1 SV=3			0.023191657	99.00000095	VLDELTLSK	Methyl(S)@8	Methyl(S)@263		0.0014971	1030.592529	516.3035	1030.591064	516.3027954	2	14	1.1.1.1020.5	5.20425	13506.66	10322.34	5.22	0.05	5126.201
17	11.34	13.06	18.07000041	18.07000041	16.67000055	sp|P02535|K1C10_MOUSE	Keratin, type I cytoskeletal 10 OS=Mus musculus OX=10090 GN=Krt10 PE=1 SV=3			0.003050764	99.00000095	AETECQNAEYQQLLDIK	Carbamidomethyl(C)@5; Hydroxymethyl(N)@7	Hydroxymethyl(N)@427		0.00399277	2081.961426	1041.988	2081.95752	1041.986084	2	13	1.1.1.1070.11	5.848017	674.25	539.61	5.86	0.05	362.1404
17	11.34	13.06	18.07000041	18.07000041	16.67000055	sp|P02535|K1C10_MOUSE	Keratin, type I cytoskeletal 10 OS=Mus musculus OX=10090 GN=Krt10 PE=1 SV=3			0	99.00000095	AETECQNAEYQQLLDIK	Carbamidomethyl(C)@5; Hydroxymethyl(N)@7	Hydroxymethyl(N)@427		-0.00148045	2081.956055	694.9926	2081.95752	694.993103	3	13	1.1.1.1071.6	5.8572	799.77	757.59	5.86	0.05	818.5848
17	11.34	13.06	18.07000041	18.07000041	16.67000055	sp|P02535|K1C10_MOUSE	Keratin, type I cytoskeletal 10 OS=Mus musculus OX=10090 GN=Krt10 PE=1 SV=3			0	99.00000095	ALEESNYELEGK				0.000605001	1380.641479	691.328	1380.640869	691.3276978	2	18	1.1.1.927.9	4.044667	9374.89	9149	4.05	0.05	4501.269
17	11.34	13.06	18.07000041	18.07000041	16.67000055	sp|P02535|K1C10_MOUSE	Keratin, type I cytoskeletal 10 OS=Mus musculus OX=10090 GN=Krt10 PE=1 SV=3			0	99.00000095	ALEESNYELEGK	Carbamidomethyl@N-term			0.00230778	1437.664673	719.8396	1437.662354	719.8384399	2	12	1.1.1.927.10	4.0455	416.16	381.37	4.06	0.04	350.5981
17	11.34	13.06	18.07000041	18.07000041	16.67000055	sp|P02535|K1C10_MOUSE	Keratin, type I cytoskeletal 10 OS=Mus musculus OX=10090 GN=Krt10 PE=1 SV=3			0	98.86999726	LAADDFR				0.0020321	806.3942871	404.2044	806.3922729	404.2033997	2	9	1.1.1.915.2	3.883517	10771.54	6936.84	3.91	0.05	3657.234
17	11.34	13.06	18.07000041	18.07000041	16.67000055	sp|P02535|K1C10_MOUSE	Keratin, type I cytoskeletal 10 OS=Mus musculus OX=10090 GN=Krt10 PE=1 SV=3			0	98.42000008	LAADDFR				-0.00816064	806.3840942	404.1993	806.3922729	404.2033997	2	8	1.1.1.884.2	3.488533	621.25	569.21	3.48	0.04	625.4026
17	11.34	13.06	18.07000041	18.07000041	16.67000055	sp|P02535|K1C10_MOUSE	Keratin, type I cytoskeletal 10 OS=Mus musculus OX=10090 GN=Krt10 PE=1 SV=3			0	97.5300014	LAADDFR				0.0020321	806.3942871	404.2044	806.3922729	404.2033997	2	9	1.1.1.914.2	3.871017	10771.54	3209.79	3.91	0.05	941.4525
17	11.34	13.06	18.07000041	18.07000041	16.67000055	sp|P02535|K1C10_MOUSE	Keratin, type I cytoskeletal 10 OS=Mus musculus OX=10090 GN=Krt10 PE=1 SV=3			0	94.48999763	LAADDFR	Carbamidomethyl@N-term			-0.00021915	863.4134521	432.714	863.4137573	432.7141418	2	8	1.1.1.923.5	3.99	600.05	426.29	3.97	0.05	384.8752
17	11.34	13.06	18.07000041	18.07000041	16.67000055	sp|P02535|K1C10_MOUSE	Keratin, type I cytoskeletal 10 OS=Mus musculus OX=10090 GN=Krt10 PE=1 SV=3			0	75.19000173	LAADDFR				0.050432399	806.442688	404.2286	806.3922729	404.2033997	2	6	1.1.1.902.2	3.716683	72.2	45.06	3.75	0.1	235.1754
17	11.34	13.06	18.07000041	18.07000041	16.67000055	sp|P02535|K1C10_MOUSE	Keratin, type I cytoskeletal 10 OS=Mus musculus OX=10090 GN=Krt10 PE=1 SV=3			0	66.68000221	LAADDFR	Carbamidomethyl@N-term			-0.00021915	863.4134521	432.714	863.4137573	432.7141418	2	6	1.1.1.924.4	4.001667	600.05	264.68	3.97	0.05	246.6177
17	11.34	13.06	18.07000041	18.07000041	16.67000055	sp|P02535|K1C10_MOUSE	Keratin, type I cytoskeletal 10 OS=Mus musculus OX=10090 GN=Krt10 PE=1 SV=3			0	41.2800014	LAADDFR				0.050432399	806.442688	404.2286	806.3922729	404.2033997	2	6	1.1.1.901.2	3.70335	72.2	42.67	3.75	0.1	185.7585
17	11.34	13.06	18.07000041	18.07000041	16.67000055	sp|P02535|K1C10_MOUSE	Keratin, type I cytoskeletal 10 OS=Mus musculus OX=10090 GN=Krt10 PE=1 SV=3			0	99.00000095	QSLEASLAETEGR	Gln->pyro-Glu@N-term			0.00399559	1372.651123	687.3328	1372.647095	687.3308105	2	17	1.1.1.1057.6	5.6772	2689.07	2072.41	5.66	0.05	1183.54
17	11.34	13.06	18.07000041	18.07000041	16.67000055	sp|P02535|K1C10_MOUSE	Keratin, type I cytoskeletal 10 OS=Mus musculus OX=10090 GN=Krt10 PE=1 SV=3			0	99.00000095	QSVEADINGLR	Gln->pyro-Glu@N-term; Deamidated(N)@8			-0.00163212	1184.565674	593.2901	1184.567383	593.2909546	2	13	1.1.1.1013.4	5.113417	990.57	918.54	5.11	0.05	682.1761
17	11.34	13.06	18.07000041	18.07000041	16.67000055	sp|P02535|K1C10_MOUSE	Keratin, type I cytoskeletal 10 OS=Mus musculus OX=10090 GN=Krt10 PE=1 SV=3			0	99.00000095	QSVEADINGLR	Gln->pyro-Glu@N-term			-0.00441693	1183.579102	592.7968	1183.583374	592.7989502	2	12	1.1.1.1046.8	5.53905	526.51	396.73	5.56	0.04	350.5482
17	11.34	13.06	18.07000041	18.07000041	16.67000055	sp|P02535|K1C10_MOUSE	Keratin, type I cytoskeletal 10 OS=Mus musculus OX=10090 GN=Krt10 PE=1 SV=3			0	99.00000095	QSVEADINGLR	Gln->pyro-Glu@N-term			-0.00441693	1183.579102	592.7968	1183.583374	592.7989502	2	11	1.1.1.1047.5	5.549883	526.51	498.74	5.56	0.04	438.7391
17	11.34	13.06	18.07000041	18.07000041	16.67000055	sp|P02535|K1C10_MOUSE	Keratin, type I cytoskeletal 10 OS=Mus musculus OX=10090 GN=Krt10 PE=1 SV=3			0	99.00000095	QSVEADINGLR	Gln->pyro-Glu@N-term; Deamidated(N)@8			-0.00334108	1184.563843	593.2892	1184.567383	593.2909546	2	11	1.1.1.1065.5	5.778367	419.91	406.33	5.77	0.05	385.2249
17	11.34	13.06	18.07000041	18.07000041	16.67000055	sp|P02535|K1C10_MOUSE	Keratin, type I cytoskeletal 10 OS=Mus musculus OX=10090 GN=Krt10 PE=1 SV=3			0	91.17000103	QSVEADINGLR	Gln->pyro-Glu@N-term; Deamidated(N)@8			-0.00334108	1184.563843	593.2892	1184.567383	593.2909546	2	7	1.1.1.1063.2	5.750367	419.91	206.31	5.77	0.05	304.3791
17	11.34	13.06	18.07000041	18.07000041	16.67000055	sp|P02535|K1C10_MOUSE	Keratin, type I cytoskeletal 10 OS=Mus musculus OX=10090 GN=Krt10 PE=1 SV=3			0	80.36999702	QSVEADINGLRR	Gln->pyro-Glu@N-term; Deamidated(N)@8		missed R-R@11	-0.000741747	1340.667725	671.3411	1340.668457	671.3414917	2	8	1.1.1.1013.9	5.117583	2127.18	2080.18	5.12	0.05	1180.792
17	11.34	13.06	18.07000041	18.07000041	16.67000055	sp|P02535|K1C10_MOUSE	Keratin, type I cytoskeletal 10 OS=Mus musculus OX=10090 GN=Krt10 PE=1 SV=3			0	79.3900013	QSVEADINGLRR	Gln->pyro-Glu@N-term		missed R-R@11	-0.000229733	1339.684326	670.8494	1339.684448	670.8494873	2	9	1.1.1.999.9	4.940434	2405.08	2152.75	4.95	0.04	1407.985
17	11.34	13.06	18.07000041	18.07000041	16.67000055	sp|P02535|K1C10_MOUSE	Keratin, type I cytoskeletal 10 OS=Mus musculus OX=10090 GN=Krt10 PE=1 SV=3			0	75.19000173	QSVEADINGLRR	Gln->pyro-Glu@N-term; Deamidated(N)@8		missed R-R@11	-0.00293897	1340.665527	671.34	1340.668457	671.3414917	2	9	1.1.1.958.10	4.429133	5027.05	2643.7	4.45	0.04	1120.383
17	11.34	13.06	18.07000041	18.07000041	16.67000055	sp|P02535|K1C10_MOUSE	Keratin, type I cytoskeletal 10 OS=Mus musculus OX=10090 GN=Krt10 PE=1 SV=3			0	66.68000221	QSVEADINGLRR	Gln->pyro-Glu@N-term; Deamidated(N)@8		missed R-R@11	0.00548373	1340.673828	671.3442	1340.668457	671.3414917	2	7	1.1.1.986.9	4.773267	661.94	617.34	4.78	0.05	471.2173
17	11.34	13.06	18.07000041	18.07000041	16.67000055	sp|P02535|K1C10_MOUSE	Keratin, type I cytoskeletal 10 OS=Mus musculus OX=10090 GN=Krt10 PE=1 SV=3			0	95.34000158	SEITELR				-0.000136186	846.4447021	424.2296	846.4447021	424.2296143	2	9	1.1.1.908.4	3.796017	2039.49	1436.66	3.82	0.04	1180.293
17	11.34	13.06	18.07000041	18.07000041	16.67000055	sp|P02535|K1C10_MOUSE	Keratin, type I cytoskeletal 10 OS=Mus musculus OX=10090 GN=Krt10 PE=1 SV=3			0	43.68999898	SEITELRR			missed R-R@7	-0.00065607	1002.545044	502.2798	1002.545837	502.2801819	2	7	1.1.1.856.4	3.131567	1688.96	761.86	3.1	0.04	505.6943
17	11.34	13.06	18.07000041	18.07000041	16.67000055	sp|P02535|K1C10_MOUSE	Keratin, type I cytoskeletal 10 OS=Mus musculus OX=10090 GN=Krt10 PE=1 SV=3			0	99.00000095	VLDELTLSK	Methyl(S)@8	Methyl(S)@263		0.0014971	1030.592529	516.3035	1030.591064	516.3027954	2	12	1.1.1.1019.5	5.190917	13506.66	5497.73	5.22	0.05	1934.723
17	11.34	13.06	18.07000041	18.07000041	16.67000055	sp|P02535|K1C10_MOUSE	Keratin, type I cytoskeletal 10 OS=Mus musculus OX=10090 GN=Krt10 PE=1 SV=3			0	94.98999715	VLDELTLSK	Carbamidomethyl@N-term; Methyl(S)@8	Methyl(S)@263		-0.00545697	1087.607056	544.8108	1087.612549	544.8135376	2	12	1.1.1.1035.3	5.396733	914.7	888.67	5.39	0.05	671.114
17	11.34	13.06	18.07000041	18.07000041	16.67000055	sp|P02535|K1C10_MOUSE	Keratin, type I cytoskeletal 10 OS=Mus musculus OX=10090 GN=Krt10 PE=1 SV=3			0	99.00000095	VTMQNLNDR				0.000303678	1089.524048	545.7693	1089.523682	545.769104	2	11	1.1.1.878.8	3.41705	10109	8064.31	3.43	0.04	4731.803
17	11.34	13.06	18.07000041	18.07000041	16.67000055	sp|P02535|K1C10_MOUSE	Keratin, type I cytoskeletal 10 OS=Mus musculus OX=10090 GN=Krt10 PE=1 SV=3			0	90.53999782	VTMQNLNDR	Oxidation(M)@3; Deamidated(N)@5			0.0068264	1106.509521	554.262	1106.502563	554.258606	2	8	1.1.1.823.4	2.714267	528.76	377.96	2.68	0.06	319.8833
17	11.34	13.06	18.07000041	18.07000041	16.67000055	sp|P02535|K1C10_MOUSE	Keratin, type I cytoskeletal 10 OS=Mus musculus OX=10090 GN=Krt10 PE=1 SV=3			0	90.53999782	VTMQNLNDR	Oxidation(M)@3; Deamidated(N)@7			0.0068264	1106.509521	554.262	1106.502563	554.258606	2	8	1.1.1.823.4	2.714267	528.76	377.96	2.68	0.06	319.8833
17	11.34	13.06	18.07000041	18.07000041	16.67000055	sp|P02535|K1C10_MOUSE	Keratin, type I cytoskeletal 10 OS=Mus musculus OX=10090 GN=Krt10 PE=1 SV=3			0	86.15999818	VTMQNLNDR	Oxidation(M)@3			0.000256901	1105.518921	553.7667	1105.518555	553.7666016	2	7	1.1.1.819.9	2.6611	545.37	535.01	2.66	0.04	533.4756
18	9.56	9.56	14.67999965	12.97000051	11.77000031	sp|P26040|EZRI_MOUSE	Ezrin OS=Mus musculus OX=10090 GN=Ezr PE=1 SV=3			2	99.00000095	QLLTLSNELSQAR	Gln->pyro-Glu@N-term			0.00143522	1454.774414	728.3945	1454.772949	728.3937378	2	16	1.1.1.1228.4	7.8757	149.4682	149.4682			251.2134
18	9.56	9.56	14.67999965	12.97000051	11.77000031	sp|P26040|EZRI_MOUSE	Ezrin OS=Mus musculus OX=10090 GN=Ezr PE=1 SV=3			1.552842021	99.00000095	SGYLSSER				0.00024783	897.4194946	449.717	897.4191895	449.7168884	2	8	1.1.1.847.4	3.016067	202.57	201.86	3.02	0.04	250.8649
18	9.56	9.56	14.67999965	12.97000051	11.77000031	sp|P26040|EZRI_MOUSE	Ezrin OS=Mus musculus OX=10090 GN=Ezr PE=1 SV=3			1.337242126	99.00000095	QLFDQVVK	Gln->pyro-Glu@N-term			0.000636219	958.5130615	480.2638	958.5123901	480.2634583	2	12	1.1.1.1145.2	6.800783	496.44	488.47	6.79	0.05	426.0976
18	9.56	9.56	14.67999965	12.97000051	11.77000031	sp|P26040|EZRI_MOUSE	Ezrin OS=Mus musculus OX=10090 GN=Ezr PE=1 SV=3			1.318758965	98.78000021	ALQLEEER				0.00134219	986.5046997	494.2596	986.5032959	494.2589111	2	10	1.1.1.913.7	3.862017	666.3	641.08	3.86	0.04	560.4077
18	9.56	9.56	14.67999965	12.97000051	11.77000031	sp|P26040|EZRI_MOUSE	Ezrin OS=Mus musculus OX=10090 GN=Ezr PE=1 SV=3			1.167490959	98.22999835	IGFPWSEIR				-0.00157735	1103.574829	552.7947	1103.576416	552.7954712	2	7	1.1.1.1185.2	7.318083	747.1	339.73	7.35	0.06	223.6331
18	9.56	9.56	14.67999965	12.97000051	11.77000031	sp|P26040|EZRI_MOUSE	Ezrin OS=Mus musculus OX=10090 GN=Ezr PE=1 SV=3			1.142667294	98.1400013	IALLEEAR				-0.00584094	913.5174561	457.766	913.5232544	457.7689209	2	9	1.1.1.1008.2	5.048584	829.85	678.08	5.06	0.05	617.7692
18	9.56	9.56	14.67999965	12.97000051	11.77000031	sp|P26040|EZRI_MOUSE	Ezrin OS=Mus musculus OX=10090 GN=Ezr PE=1 SV=3			0.962573409	97.38000035	SQEQLAAELAEYTAK				-0.0064895	1650.803711	826.4091	1650.810059	826.4122925	2	9	1.1.1.1085.9	6.038683	24.98033	24.98033			187.957
18	9.56	9.56	14.67999965	12.97000051	11.77000031	sp|P26040|EZRI_MOUSE	Ezrin OS=Mus musculus OX=10090 GN=Ezr PE=1 SV=3			0.078313537	56.95999861	LFFLQVK				-0.00297312	893.5344849	447.7745	893.5374756	447.776001	2	6	1.1.1.1172.3	7.1521	528.98	473.11	7.16	0.05	315.4021
18	9.56	9.56	14.67999965	12.97000051	11.77000031	sp|P26040|EZRI_MOUSE	Ezrin OS=Mus musculus OX=10090 GN=Ezr PE=1 SV=3			0	94.87000108	ALQLEEER				0.00134219	986.5046997	494.2596	986.5032959	494.2589111	2	8	1.1.1.912.4	3.847017	666.3	547.98	3.86	0.04	481.549
18	9.56	9.56	14.67999965	12.97000051	11.77000031	sp|P26040|EZRI_MOUSE	Ezrin OS=Mus musculus OX=10090 GN=Ezr PE=1 SV=3			0	93.48999858	IGFPWSEIR				-0.00157735	1103.574829	552.7947	1103.576416	552.7954712	2	7	1.1.1.1184.3	7.307416	747.1	211.78	7.35	0.06	141.9182
18	9.56	9.56	14.67999965	12.97000051	11.77000031	sp|P26040|EZRI_MOUSE	Ezrin OS=Mus musculus OX=10090 GN=Ezr PE=1 SV=3			0	16.76000059	LFFLQVK				-0.00297312	893.5344849	447.7745	893.5374756	447.776001	2	6	1.1.1.1173.3	7.1651	528.98	519.37	7.16	0.05	323.1969
18	9.56	9.56	14.67999965	12.97000051	11.77000031	sp|P26040|EZRI_MOUSE	Ezrin OS=Mus musculus OX=10090 GN=Ezr PE=1 SV=3			0	72.00999856	QLFDQVVK	Gln->pyro-Glu@N-term			0.000636219	958.5130615	480.2638	958.5123901	480.2634583	2	9	1.1.1.1143.3	6.77595	496.44	407.7	6.79	0.05	375.6813
18	9.56	9.56	14.67999965	12.97000051	11.77000031	sp|P26040|EZRI_MOUSE	Ezrin OS=Mus musculus OX=10090 GN=Ezr PE=1 SV=3			0	75.41999817	SQEQLAAELAEYTAK				0.00242147	1650.8125	826.4135	1650.810059	826.4122925	2	7	1.1.1.1084.9	6.02585	24.52707	24.52707			223.6331
19	8.2	8.3	3.496000171	2.452000044	1.044999994	sp|Q9QXS1|PLEC_MOUSE	Plectin OS=Mus musculus OX=10090 GN=Plec PE=1 SV=3			1.677780151	99.00000095	QVQVALETAQR	Gln->pyro-Glu@N-term			-0.0129696	1224.633301	613.3239	1224.64624	613.3303833	2	10	1.1.1.1047.6	5.550717	24.26302	24.26302			335.908
19	8.2	8.3	3.496000171	2.452000044	1.044999994	sp|Q9QXS1|PLEC_MOUSE	Plectin OS=Mus musculus OX=10090 GN=Plec PE=1 SV=3			1.508638024	99.00000095	APVPASELLDAK				-0.00280637	1209.657715	605.8361	1209.660522	605.8375244	2	10	1.1.1.1024.8	5.2589	378.53	365.07	5.26	0.06	355.8446
19	8.2	8.3	3.496000171	2.452000044	1.044999994	sp|Q9QXS1|PLEC_MOUSE	Plectin OS=Mus musculus OX=10090 GN=Plec PE=1 SV=3			1.236571789	98.40000272	LTAEDLYEAR				0.0026504	1179.579834	590.7972	1179.577148	590.7958374	2	8	1.1.1.991.7	4.8356	285.25	269.49	4.83	0.04	193.2035
19	8.2	8.3	3.496000171	2.452000044	1.044999994	sp|Q9QXS1|PLEC_MOUSE	Plectin OS=Mus musculus OX=10090 GN=Plec PE=1 SV=3			0.946921647	96.72999978	LTVDEAVR				0.00031611	901.4872437	451.7509	901.4868774	451.7507324	2	8	1.1.1.914.5	3.873517	395.44	376.74	3.87	0.04	358.8925
19	8.2	8.3	3.496000171	2.452000044	1.044999994	sp|Q9QXS1|PLEC_MOUSE	Plectin OS=Mus musculus OX=10090 GN=Plec PE=1 SV=3			0.696803987	94.92999911	VEVPVGSFK				0.00113144	960.5292969	481.2719	960.5280151	481.2713013	2	7	1.1.1.993.2	4.857433	370.54	364.44	4.87	0.04	367.137
19	8.2	8.3	3.496000171	2.452000044	1.044999994	sp|Q9QXS1|PLEC_MOUSE	Plectin OS=Mus musculus OX=10090 GN=Plec PE=1 SV=3			0.673664093	94.01000142	LLEAAAQSSK				-0.00723387	1016.543091	509.2788	1016.550232	509.2823792	2	7	1.1.1.851.9	3.071233	252.13	238.39	3.06	0.04	228.7797
19	8.2	8.3	3.496000171	2.452000044	1.044999994	sp|Q9QXS1|PLEC_MOUSE	Plectin OS=Mus musculus OX=10090 GN=Plec PE=1 SV=3			0.6556077	93.70999932	GLLSAEVAR				-0.000676627	914.5178833	458.2662	914.5185547	458.2665405	2	8	1.1.1.974.5	4.617116	302.04	237.46	4.63	0.05	337.9066
19	8.2	8.3	3.496000171	2.452000044	1.044999994	sp|Q9QXS1|PLEC_MOUSE	Plectin OS=Mus musculus OX=10090 GN=Plec PE=1 SV=3			0.557520211	91.67000055	ILSDPSDDTK				0.0106271	1089.529663	545.7721	1089.519043	545.7667847	2	6	1.1.1.848.9	3.033067	243.09	234.84	3.03	0.05	238.3233
19	8.2	8.3	3.496000171	2.452000044	1.044999994	sp|Q9QXS1|PLEC_MOUSE	Plectin OS=Mus musculus OX=10090 GN=Plec PE=1 SV=3			0.088309847	78.33999991	NLVDNITGQR	Deamidated(N)@1			-0.00287417	1129.569824	565.7922	1129.572754	565.7936401	2	7	1.1.1.981.7	4.707783	395.85	65.69	4.77	0.04	349.4988
19	8.2	8.3	3.496000171	2.452000044	1.044999994	sp|Q9QXS1|PLEC_MOUSE	Plectin OS=Mus musculus OX=10090 GN=Plec PE=1 SV=3			0.05012228	31.43999875	GGAEGELQALR				-0.00294612	1099.559326	550.7869	1099.562134	550.7883911	2	6	1.1.1.958.7	4.426633	348.18	273.41	4.42	0.04	323.3164
19	8.2	8.3	3.496000171	2.452000044	1.044999994	sp|Q9QXS1|PLEC_MOUSE	Plectin OS=Mus musculus OX=10090 GN=Plec PE=1 SV=3			0.046240315	67.77999997	QLLEEELAR	Gln->pyro-Glu@N-term			0.0291101	1082.589844	542.3022	1082.560791	542.2876587	2	6	1.1.1.1145.4	6.80245	140.92	140.91	6.88	0.14	172.2175
19	8.2	8.3	3.496000171	2.452000044	1.044999994	sp|Q9QXS1|PLEC_MOUSE	Plectin OS=Mus musculus OX=10090 GN=Plec PE=1 SV=3			0.045757502	31.97000027	LLLWSQR				-0.00195591	914.5318604	458.2732	914.5338135	458.2741699	2	4	1.1.1.1089.4	6.08585	22.00004	22.00004			171.1682
19	8.2	8.3	3.496000171	2.452000044	1.044999994	sp|Q9QXS1|PLEC_MOUSE	Plectin OS=Mus musculus OX=10090 GN=Plec PE=1 SV=3			0.005243066	27.45000124	SDQLTGLSLLPLSEK	Deamidated(Q)@3			0.0112978	1600.86731	801.4409	1600.855957	801.4352417	2	6	1.1.1.1196.8	7.4644	69.07	45.03	7.44	0.03	113.4569
19	8.2	8.3	3.496000171	2.452000044	1.044999994	sp|Q9QXS1|PLEC_MOUSE	Plectin OS=Mus musculus OX=10090 GN=Plec PE=1 SV=3			0.001740665	25.8100003	ALQALDELR	Deamidated(Q)@3			0.031098999	1028.581299	515.2979	1028.550171	515.2824097	2	7	1.1.1.1024.5	5.2564	335.68	59.9	5.19	0.05	346.4008
19	8.2	8.3	3.496000171	2.452000044	1.044999994	sp|Q9QXS1|PLEC_MOUSE	Plectin OS=Mus musculus OX=10090 GN=Plec PE=1 SV=3			0.001304851	73.50999713	VPLDVAYAR				-0.041665599	1002.508301	502.2614	1002.549805	502.282196	2	8	1.1.1.985.4	4.75645	276.29	172.48	4.76	0.2	366.0877
19	8.2	8.3	3.496000171	2.452000044	1.044999994	sp|Q9QXS1|PLEC_MOUSE	Plectin OS=Mus musculus OX=10090 GN=Plec PE=1 SV=3			0	27.68999934	APVPASELLDAK				-0.00280637	1209.657715	605.8361	1209.660522	605.8375244	2	5	1.1.1.1025.6	5.270233	378.53	352.77	5.26	0.06	319.0194
19	8.2	8.3	3.496000171	2.452000044	1.044999994	sp|Q9QXS1|PLEC_MOUSE	Plectin OS=Mus musculus OX=10090 GN=Plec PE=1 SV=3			0	78.549999	GLLSAEVAR				-0.000676627	914.5178833	458.2662	914.5185547	458.2665405	2	7	1.1.1.975.6	4.630784	302.04	291.03	4.63	0.05	336.8073
19	8.2	8.3	3.496000171	2.452000044	1.044999994	sp|Q9QXS1|PLEC_MOUSE	Plectin OS=Mus musculus OX=10090 GN=Plec PE=1 SV=3			0	64.98000026	LLEAAAQSSK				-0.00723387	1016.543091	509.2788	1016.550232	509.2823792	2	6	1.1.1.852.6	3.081733	252.13	193.53	3.06	0.04	191.1713
20	5.67	5.67	35.35000086	35.35000086	29.2899996	sp|P02525|CRBA1_MOUSE	Beta-crystallin A1 OS=Mus musculus OX=10090 GN=Cryba1 PE=2 SV=2			2	99.00000095	MEFTSSCPNVSER	Oxidation(M)@1; Carbamidomethyl(C)@7			0.00082483	1558.640015	780.3273	1558.63916	780.3268433	2	13	1.1.1.888.7	3.546033	145.7322	145.7322			229.0599
20	5.67	5.67	35.35000086	35.35000086	29.2899996	sp|P02525|CRBA1_MOUSE	Beta-crystallin A1 OS=Mus musculus OX=10090 GN=Cryba1 PE=2 SV=2			2	99.00000095	WDAWSGSNAYHIER				-0.00277132	1690.745972	564.5893	1690.748779	564.59021	3	17	1.1.1.1004.3	5.002584	2098	1392.36	5.02	0.04	1730.386
20	5.67	5.67	35.35000086	35.35000086	29.2899996	sp|P02525|CRBA1_MOUSE	Beta-crystallin A1 OS=Mus musculus OX=10090 GN=Cryba1 PE=2 SV=2			1.508638024	99.00000095	HWPEWGSHAQTSQIQSIR				0.00171285	2147.03125	537.7651	2147.029785	537.7647095	4	10	1.1.1.977.6	4.65595	546.78	510.86	4.66	0.05	734.4911
20	5.67	5.67	35.35000086	35.35000086	29.2899996	sp|P02525|CRBA1_MOUSE	Beta-crystallin A1 OS=Mus musculus OX=10090 GN=Cryba1 PE=2 SV=2			0.149966747	99.00000095	AQTSQIQSIR			cleaved H-A@N-term	-0.0075474	1130.596924	566.3057	1130.60437	566.3094482	2	9	1.1.1.865.8	3.249883	325.5	280.95	3.27	0.08	248.8163
20	5.67	5.67	35.35000086	35.35000086	29.2899996	sp|P02525|CRBA1_MOUSE	Beta-crystallin A1 OS=Mus musculus OX=10090 GN=Cryba1 PE=2 SV=2			0.009661152	99.00000095	ITIYDQENFQGK			cleaved Q-I@N-term	0.000116371	1454.704224	728.3594	1454.704102	728.359375	2	17	1.1.1.979.10	4.684783	6225.51	3523.3	4.71	0.04	1456.953
20	5.67	5.67	35.35000086	35.35000086	29.2899996	sp|P02525|CRBA1_MOUSE	Beta-crystallin A1 OS=Mus musculus OX=10090 GN=Cryba1 PE=2 SV=2			0.003926347	79.67000008	ITIFEK	Carbamidomethyl@N-term			-0.00072942	806.453064	404.2338	806.4537964	404.2341919	2	7	1.1.1.997.2	4.908933	966	857.91	4.92	0.04	822.0823
20	5.67	5.67	35.35000086	35.35000086	29.2899996	sp|P02525|CRBA1_MOUSE	Beta-crystallin A1 OS=Mus musculus OX=10090 GN=Cryba1 PE=2 SV=2			0.000869447	94.87000108	SHAQTSQIQSIR			cleaved G-S@N-term	0.00301645	1354.698242	678.3564	1354.695313	678.3549194	2	7	1.1.1.831.11	2.81675	188.09	178.58	2.82	0.03	226.731
20	5.67	5.67	35.35000086	35.35000086	29.2899996	sp|P02525|CRBA1_MOUSE	Beta-crystallin A1 OS=Mus musculus OX=10090 GN=Cryba1 PE=2 SV=2			0.000434506	69.94000077	ITIFEKENFIGR	Deamidated(N)@8		missed K-E@6	-0.038201701	1466.738647	734.3766	1466.776978	734.395752	2	9	1.1.1.1174.6	7.182766	11.37292	11.37292			153.4605
20	5.67	5.67	35.35000086	35.35000086	29.2899996	sp|P02525|CRBA1_MOUSE	Beta-crystallin A1 OS=Mus musculus OX=10090 GN=Cryba1 PE=2 SV=2			0	98.73999953	AQTSQIQSIR			cleaved H-A@N-term	-0.0075474	1130.596924	566.3057	1130.60437	566.3094482	2	8	1.1.1.866.9	3.26355	325.5	324.33	3.27	0.08	268.603
20	5.67	5.67	35.35000086	35.35000086	29.2899996	sp|P02525|CRBA1_MOUSE	Beta-crystallin A1 OS=Mus musculus OX=10090 GN=Cryba1 PE=2 SV=2			0	63.83000016	HWPEWGSHAQTSQIQSIR				0.00171285	2147.03125	537.7651	2147.029785	537.7647095	4	7	1.1.1.978.7	4.669283	546.78	477.17	4.66	0.05	518.4857
20	5.67	5.67	35.35000086	35.35000086	29.2899996	sp|P02525|CRBA1_MOUSE	Beta-crystallin A1 OS=Mus musculus OX=10090 GN=Cryba1 PE=2 SV=2			0	22.36000001	ITIFEK	Carbamidomethyl@N-term			-0.00072942	806.453064	404.2338	806.4537964	404.2341919	2	6	1.1.1.996.2	4.895933	966	504.4	4.92	0.04	414.8215
20	5.67	5.67	35.35000086	35.35000086	29.2899996	sp|P02525|CRBA1_MOUSE	Beta-crystallin A1 OS=Mus musculus OX=10090 GN=Cryba1 PE=2 SV=2			0	99.00000095	ITIYDQENFQGK			cleaved Q-I@N-term	0.000116371	1454.704224	728.3594	1454.704102	728.359375	2	19	1.1.1.980.10	4.697283	6225.51	5472.95	4.71	0.04	2689.832
20	5.67	5.67	35.35000086	35.35000086	29.2899996	sp|P02525|CRBA1_MOUSE	Beta-crystallin A1 OS=Mus musculus OX=10090 GN=Cryba1 PE=2 SV=2			0	97.86999822	ITIYDQENFQGK	Deamidated(N)@8		cleaved Q-I@N-term	0.00619544	1455.694214	728.8544	1455.688232	728.8513794	2	11	1.1.1.994.9	4.875933	893.75	773.14	4.87	0.08	476.4139
20	5.67	5.67	35.35000086	35.35000086	29.2899996	sp|P02525|CRBA1_MOUSE	Beta-crystallin A1 OS=Mus musculus OX=10090 GN=Cryba1 PE=2 SV=2			0	93.16999912	ITIYDQENFQGK	Deamidated(N)@8		cleaved Q-I@N-term	0.00619544	1455.694214	728.8544	1455.688232	728.8513794	2	10	1.1.1.993.11	4.864933	893.75	859.56	4.87	0.08	491.204
20	5.67	5.67	35.35000086	35.35000086	29.2899996	sp|P02525|CRBA1_MOUSE	Beta-crystallin A1 OS=Mus musculus OX=10090 GN=Cryba1 PE=2 SV=2			0	96.5200007	ITIYDQENFQGKR			cleaved Q-I@N-term; missed K-R@12	0.0106277	1610.815918	537.9459	1610.805298	537.9423828	3	11	1.1.1.942.8	4.235983	2155.12	1946.3	4.24	0.04	1605.208
20	5.67	5.67	35.35000086	35.35000086	29.2899996	sp|P02525|CRBA1_MOUSE	Beta-crystallin A1 OS=Mus musculus OX=10090 GN=Cryba1 PE=2 SV=2			0	41.87999964	ITIYDQENFQGKR			cleaved Q-I@N-term; missed K-R@12	0.0106277	1610.815918	537.9459	1610.805298	537.9423828	3	9	1.1.1.943.9	4.24965	2155.12	2144.52	4.24	0.04	1474.745
20	5.67	5.67	35.35000086	35.35000086	29.2899996	sp|P02525|CRBA1_MOUSE	Beta-crystallin A1 OS=Mus musculus OX=10090 GN=Cryba1 PE=2 SV=2			0	99.00000095	WDAWSGSNAYHIER				-0.00277132	1690.745972	564.5893	1690.748779	564.59021	3	14	1.1.1.1006.6	5.026583	2098	1894.25	5.02	0.04	1434.522
20	5.67	5.67	35.35000086	35.35000086	29.2899996	sp|P02525|CRBA1_MOUSE	Beta-crystallin A1 OS=Mus musculus OX=10090 GN=Cryba1 PE=2 SV=2			0	99.00000095	WDAWSGSNAYHIER	Deamidated(N)@8			0.000502168	1691.733276	564.9184	1691.732788	564.9182129	3	12	1.1.1.1020.7	5.2059	811.57	658.61	5.22	0.05	749.1313
21	5.44	14.68	29.42000031	27.64999866	12.82999963	sp|Q6IFX2|K1C42_MOUSE	Keratin, type I cytoskeletal 42 OS=Mus musculus OX=10090 GN=Krt42 PE=1 SV=1			2	99.00000095	ALEEANADLEVK				0.000112029	1300.651245	651.3329	1300.651001	651.3328247	2	18	1.1.1.943.11	4.251317	3670.35	3320.44	4.26	0.04	2129.696
21	5.44	14.68	29.42000031	27.64999866	12.82999963	sp|Q6IFX2|K1C42_MOUSE	Keratin, type I cytoskeletal 42 OS=Mus musculus OX=10090 GN=Krt42 PE=1 SV=1			2	99.00000095	DAEEWFFTK				-0.00126381	1171.517334	586.7659	1171.518555	586.7666016	2	14	1.1.1.1132.4	6.638134	1919.05	1889.57	6.65	0.06	1122.581
21	5.44	14.68	29.42000031	27.64999866	12.82999963	sp|Q6IFX2|K1C42_MOUSE	Keratin, type I cytoskeletal 42 OS=Mus musculus OX=10090 GN=Krt42 PE=1 SV=1			0.645891547	93.40999722	TKYETELNLR			missed K-Y@2	0.00209302	1265.663696	422.8952	1265.661621	422.8944702	3	9	1.1.1.923.2	3.9875	930.37	878.68	4	0.05	740.3257
21	5.44	14.68	29.42000031	27.64999866	12.82999963	sp|Q6IFX2|K1C42_MOUSE	Keratin, type I cytoskeletal 42 OS=Mus musculus OX=10090 GN=Krt42 PE=1 SV=1			0.419075042	90.42999744	DYSPYFK				-0.000552698	918.4118652	460.2132	918.4123535	460.2134399	2	7	1.1.1.979.5	4.680617	1463.07	1215.33	4.69	0.04	1118.684
21	5.44	14.68	29.42000031	27.64999866	12.82999963	sp|Q6IFX2|K1C42_MOUSE	Keratin, type I cytoskeletal 42 OS=Mus musculus OX=10090 GN=Krt42 PE=1 SV=1			0.202732474	72.26999998	EVATNTEALQSSR				0.00187594	1404.686523	703.3505	1404.684448	703.3495483	2	7	1.1.1.865.11	3.252383	566.46	538.61	3.26	0.05	452.2301
21	5.44	14.68	29.42000031	27.64999866	12.82999963	sp|Q6IFX2|K1C42_MOUSE	Keratin, type I cytoskeletal 42 OS=Mus musculus OX=10090 GN=Krt42 PE=1 SV=1			0.146910474	70.73000073	EELAYLR				0.000541806	892.4660645	447.2403	892.4654541	447.2399902	2	6	1.1.1.978.2	4.665117	313.75	241.36	4.68	0.04	310.7248
21	5.44	14.68	29.42000031	27.64999866	12.82999963	sp|Q6IFX2|K1C42_MOUSE	Keratin, type I cytoskeletal 42 OS=Mus musculus OX=10090 GN=Krt42 PE=1 SV=1			0.024568195	91.17000103	GQVGGDVNVEMDAAPGVDLSR	Deamidated(Q)@2; Deamidated(N)@8			0.00518302	2086.953369	1044.484	2086.947754	1044.481079	2	9	1.1.1.1017.11	5.170417	23.2721	23.2721			262.457
21	5.44	14.68	29.42000031	27.64999866	12.82999963	sp|Q6IFX2|K1C42_MOUSE	Keratin, type I cytoskeletal 42 OS=Mus musculus OX=10090 GN=Krt42 PE=1 SV=1			0.000869447	81.18000031	IVLQIDNAR	Deamidated(Q)@4		cleaved S-I@N-term	-0.00341699	1041.578491	521.7965	1041.581909	521.7982178	2	7	1.1.1.998.6	4.924767	373.58	357.01	4.93	0.09	308.4763
21	5.44	14.68	29.42000031	27.64999866	12.82999963	sp|Q6IFX2|K1C42_MOUSE	Keratin, type I cytoskeletal 42 OS=Mus musculus OX=10090 GN=Krt42 PE=1 SV=1			0	93.16999912	DAAPGVDLSR			cleaved M-D@N-term	0.000286789	999.4989014	500.7567	999.4985352	500.7565308	2	7	1.1.1.911.5	3.83485	369.74	321.56	3.85	0.05	309.6707
21	5.44	14.68	29.42000031	27.64999866	12.82999963	sp|Q6IFX2|K1C42_MOUSE	Keratin, type I cytoskeletal 42 OS=Mus musculus OX=10090 GN=Krt42 PE=1 SV=1			0	90.31999707	DAAPGVDLSR			cleaved M-D@N-term	0.000286789	999.4989014	500.7567	999.4985352	500.7565308	2	7	1.1.1.912.5	3.84785	369.74	367.8	3.85	0.05	286.591
21	5.44	14.68	29.42000031	27.64999866	12.82999963	sp|Q6IFX2|K1C42_MOUSE	Keratin, type I cytoskeletal 42 OS=Mus musculus OX=10090 GN=Krt42 PE=1 SV=1			0	83.91000032	DYSPYFK				-0.000552698	918.4118652	460.2132	918.4123535	460.2134399	2	6	1.1.1.978.4	4.666783	1463.07	714.83	4.69	0.04	533.7755
21	5.44	14.68	29.42000031	27.64999866	12.82999963	sp|Q6IFX2|K1C42_MOUSE	Keratin, type I cytoskeletal 42 OS=Mus musculus OX=10090 GN=Krt42 PE=1 SV=1			0	69.94000077	EELAYLR				0.000541806	892.4660645	447.2403	892.4654541	447.2399902	2	6	1.1.1.979.2	4.678117	313.75	311.95	4.68	0.04	391.2209
21	5.44	14.68	29.42000031	27.64999866	12.82999963	sp|Q6IFX2|K1C42_MOUSE	Keratin, type I cytoskeletal 42 OS=Mus musculus OX=10090 GN=Krt42 PE=1 SV=1			0	69.41000223	IVLQIDNAR	Deamidated(Q)@4		cleaved S-I@N-term	-0.00341699	1041.578491	521.7965	1041.581909	521.7982178	2	7	1.1.1.997.8	4.913933	373.58	364.91	4.93	0.09	304.3291
21	5.44	14.68	29.42000031	27.64999866	12.82999963	sp|Q6IFX2|K1C42_MOUSE	Keratin, type I cytoskeletal 42 OS=Mus musculus OX=10090 GN=Krt42 PE=1 SV=1			0	98.86999726	LAADDFR				0.0020321	806.3942871	404.2044	806.3922729	404.2033997	2	9	1.1.1.915.2	3.883517	10771.54	6936.84	3.91	0.05	3657.234
21	5.44	14.68	29.42000031	27.64999866	12.82999963	sp|Q6IFX2|K1C42_MOUSE	Keratin, type I cytoskeletal 42 OS=Mus musculus OX=10090 GN=Krt42 PE=1 SV=1			0	98.42000008	LAADDFR				-0.00816064	806.3840942	404.1993	806.3922729	404.2033997	2	8	1.1.1.884.2	3.488533	621.25	569.21	3.48	0.04	625.4026
21	5.44	14.68	29.42000031	27.64999866	12.82999963	sp|Q6IFX2|K1C42_MOUSE	Keratin, type I cytoskeletal 42 OS=Mus musculus OX=10090 GN=Krt42 PE=1 SV=1			0	97.5300014	LAADDFR				0.0020321	806.3942871	404.2044	806.3922729	404.2033997	2	9	1.1.1.914.2	3.871017	10771.54	3209.79	3.91	0.05	941.4525
21	5.44	14.68	29.42000031	27.64999866	12.82999963	sp|Q6IFX2|K1C42_MOUSE	Keratin, type I cytoskeletal 42 OS=Mus musculus OX=10090 GN=Krt42 PE=1 SV=1			0	94.48999763	LAADDFR	Carbamidomethyl@N-term			-0.00021915	863.4134521	432.714	863.4137573	432.7141418	2	8	1.1.1.923.5	3.99	600.05	426.29	3.97	0.05	384.8752
21	5.44	14.68	29.42000031	27.64999866	12.82999963	sp|Q6IFX2|K1C42_MOUSE	Keratin, type I cytoskeletal 42 OS=Mus musculus OX=10090 GN=Krt42 PE=1 SV=1			0	75.19000173	LAADDFR				0.050432399	806.442688	404.2286	806.3922729	404.2033997	2	6	1.1.1.902.2	3.716683	72.2	45.06	3.75	0.1	235.1754
21	5.44	14.68	29.42000031	27.64999866	12.82999963	sp|Q6IFX2|K1C42_MOUSE	Keratin, type I cytoskeletal 42 OS=Mus musculus OX=10090 GN=Krt42 PE=1 SV=1			0	66.68000221	LAADDFR	Carbamidomethyl@N-term			-0.00021915	863.4134521	432.714	863.4137573	432.7141418	2	6	1.1.1.924.4	4.001667	600.05	264.68	3.97	0.05	246.6177
21	5.44	14.68	29.42000031	27.64999866	12.82999963	sp|Q6IFX2|K1C42_MOUSE	Keratin, type I cytoskeletal 42 OS=Mus musculus OX=10090 GN=Krt42 PE=1 SV=1			0	41.2800014	LAADDFR				0.050432399	806.442688	404.2286	806.3922729	404.2033997	2	6	1.1.1.901.2	3.70335	72.2	42.67	3.75	0.1	185.7585
21	5.44	14.68	29.42000031	27.64999866	12.82999963	sp|Q6IFX2|K1C42_MOUSE	Keratin, type I cytoskeletal 42 OS=Mus musculus OX=10090 GN=Krt42 PE=1 SV=1			0	99.00000095	LEQEIATYR				0.00161074	1121.573242	561.7939	1121.571655	561.7930908	2	11	1.1.1.918.8	3.928	1495.53	810.29	3.95	0.04	480.3112
21	5.44	14.68	29.42000031	27.64999866	12.82999963	sp|Q6IFX2|K1C42_MOUSE	Keratin, type I cytoskeletal 42 OS=Mus musculus OX=10090 GN=Krt42 PE=1 SV=1			0	99.00000095	LEQEIATYR				0.00161074	1121.573242	561.7939	1121.571655	561.7930908	2	12	1.1.1.919.9	3.941833	1495.53	1348.35	3.95	0.04	926.5625
21	5.44	14.68	29.42000031	27.64999866	12.82999963	sp|Q6IFX2|K1C42_MOUSE	Keratin, type I cytoskeletal 42 OS=Mus musculus OX=10090 GN=Krt42 PE=1 SV=1			0	43.68999898	LLEGEDAH			cleaved H-L@C-term	-0.00524896	882.4030762	442.2088	882.4083252	442.2114258	2	6	1.1.1.847.3	3.01525	317.63	205.93	3.05	0.06	408.0097
21	5.44	14.68	29.42000031	27.64999866	12.82999963	sp|Q6IFX2|K1C42_MOUSE	Keratin, type I cytoskeletal 42 OS=Mus musculus OX=10090 GN=Krt42 PE=1 SV=1			0	98.32000136	NHEEEMNALR				0.00471884	1241.550659	621.7826	1241.545898	621.7802124	2	9	1.1.1.845.11	2.9959	427.49	419.43	3	0.04	343.0032
21	5.44	14.68	29.42000031	27.64999866	12.82999963	sp|Q6IFX2|K1C42_MOUSE	Keratin, type I cytoskeletal 42 OS=Mus musculus OX=10090 GN=Krt42 PE=1 SV=1			0	91.17000103	TKYETELNLR			missed K-Y@2	0.00209302	1265.663696	422.8952	1265.661621	422.8944702	3	7	1.1.1.922.2	3.974333	930.37	600.65	4	0.05	484.6084
21	5.44	14.68	29.42000031	27.64999866	12.82999963	sp|Q6IFX2|K1C42_MOUSE	Keratin, type I cytoskeletal 42 OS=Mus musculus OX=10090 GN=Krt42 PE=1 SV=1			0	99.00000095	TRLEQEIATYR			missed R-L@2	-0.00208266	1378.718506	460.5801	1378.720459	460.58078	3	12	1.1.1.944.5	4.258817	1136.08	1121.92	4.25	0.03	1293.067
21	5.44	14.68	29.42000031	27.64999866	12.82999963	sp|Q6IFX2|K1C42_MOUSE	Keratin, type I cytoskeletal 42 OS=Mus musculus OX=10090 GN=Krt42 PE=1 SV=1			0	99.00000095	VLDELTLAR				-0.00138026	1028.585327	515.2999	1028.58667	515.3005981	2	14	1.1.1.1036.3	5.407567	7594.06	3814.45	5.43	0.04	1937.441
21	5.44	14.68	29.42000031	27.64999866	12.82999963	sp|Q6IFX2|K1C42_MOUSE	Keratin, type I cytoskeletal 42 OS=Mus musculus OX=10090 GN=Krt42 PE=1 SV=1			0	99.00000095	VLDELTLAR				-0.00138026	1028.585327	515.2999	1028.58667	515.3005981	2	15	1.1.1.1037.3	5.420733	7594.06	6439.33	5.43	0.04	4062.863
22	5.35	8.51	16.55000001	13.15000057	11.32000014	sp|Q3TTY5|K22E_MOUSE	Keratin, type II cytoskeletal 2 epidermal OS=Mus musculus OX=10090 GN=Krt2 PE=1 SV=1			2	99.00000095	DYQELMNTK				0.00167033	1140.513916	571.2642	1140.512085	571.2633667	2	14	1.1.1.951.5	4.338133	3621.37	2819.15	4.36	0.05	2006.47
22	5.35	8.51	16.55000001	13.15000057	11.32000014	sp|Q3TTY5|K22E_MOUSE	Keratin, type II cytoskeletal 2 epidermal OS=Mus musculus OX=10090 GN=Krt2 PE=1 SV=1			2	99.00000095	GFSSGSAVVSGGSR				0.00103333	1253.601074	627.8078	1253.599976	627.807312	2	23	1.1.1.882.4	3.468033	2894.68	2703.55	3.46	0.04	1774.806
22	5.35	8.51	16.55000001	13.15000057	11.32000014	sp|Q3TTY5|K22E_MOUSE	Keratin, type II cytoskeletal 2 epidermal OS=Mus musculus OX=10090 GN=Krt2 PE=1 SV=1			1.327902198	99.00000095	VDPEIQNVK				-0.00338311	1040.546875	521.2807	1040.550171	521.2824097	2	9	1.1.1.881.5	3.4527	6771.77	4130.79	3.47	0.03	2032.072
22	5.35	8.51	16.55000001	13.15000057	11.32000014	sp|Q3TTY5|K22E_MOUSE	Keratin, type II cytoskeletal 2 epidermal OS=Mus musculus OX=10090 GN=Krt2 PE=1 SV=1			0.015022865	99.00000095	MQDLVEDFK	Carbamidomethyl@N-term		cleaved N-M@N-term	-0.00146403	1180.542114	591.2783	1180.543457	591.2789917	2	12	1.1.1.1087.5	6.061017	671.08	662.46	6.06	0.05	516.337
22	5.35	8.51	16.55000001	13.15000057	11.32000014	sp|Q3TTY5|K22E_MOUSE	Keratin, type II cytoskeletal 2 epidermal OS=Mus musculus OX=10090 GN=Krt2 PE=1 SV=1			0.003050764	97.21000195	NMQDLVEDFK			cleaved N-N@N-term	0.00152794	1237.566528	619.7905	1237.564941	619.7897339	2	9	1.1.1.1088.5	6.073517	503.92	480.68	6.08	0.06	401.9023
22	5.35	8.51	16.55000001	13.15000057	11.32000014	sp|Q3TTY5|K22E_MOUSE	Keratin, type II cytoskeletal 2 epidermal OS=Mus musculus OX=10090 GN=Krt2 PE=1 SV=1			0.000869447	98.89000058	NLDLDSIIAEV			cleaved V-Q@C-term	0.00354374	1200.627319	601.3209	1200.623779	601.3191528	2	11	1.1.1.1359.3	9.070117	97.47	88.36	9.09	0.07	132.3867
22	5.35	8.51	16.55000001	13.15000057	11.32000014	sp|Q3TTY5|K22E_MOUSE	Keratin, type II cytoskeletal 2 epidermal OS=Mus musculus OX=10090 GN=Krt2 PE=1 SV=1			0.000434506	99.00000095	GVQDSIADAEQR	Carbamidomethyl@N-term; Deoxy(D)@4	Deoxy(D)@443		0.000938428	1328.633057	665.3238	1328.63208	665.3233032	2	15	1.1.1.944.9	4.263817	262.8036	262.8036			831.0069
22	5.35	8.51	16.55000001	13.15000057	11.32000014	sp|Q3TTY5|K22E_MOUSE	Keratin, type II cytoskeletal 2 epidermal OS=Mus musculus OX=10090 GN=Krt2 PE=1 SV=1			0	99.00000095	DYQELMNTK	Oxidation(M)@6			0.000518798	1156.507446	579.261	1156.50708	579.2608032	2	12	1.1.1.862.9	3.212233	646.32	639.49	3.2	0.05	480.5611
22	5.35	8.51	16.55000001	13.15000057	11.32000014	sp|Q3TTY5|K22E_MOUSE	Keratin, type II cytoskeletal 2 epidermal OS=Mus musculus OX=10090 GN=Krt2 PE=1 SV=1			0	99.00000095	DYQELMNTK	Oxidation(M)@6			0.000518798	1156.507446	579.261	1156.50708	579.2608032	2	10	1.1.1.860.10	3.187567	646.32	484.65	3.2	0.05	383.2762
22	5.35	8.51	16.55000001	13.15000057	11.32000014	sp|Q3TTY5|K22E_MOUSE	Keratin, type II cytoskeletal 2 epidermal OS=Mus musculus OX=10090 GN=Krt2 PE=1 SV=1			0	68.87000203	DYQELMNTK	Methyl(N)@7	Methyl(N)@489		0.00203183	1154.529907	578.2722	1154.527832	578.2711792	2	7	1.1.1.914.9	3.876833	399.27	342.23	3.89	0.08	251.9642
22	5.35	8.51	16.55000001	13.15000057	11.32000014	sp|Q3TTY5|K22E_MOUSE	Keratin, type II cytoskeletal 2 epidermal OS=Mus musculus OX=10090 GN=Krt2 PE=1 SV=1			0	57.27000237	DYQELMNTK	Methyl(T)@8	Methyl(T)@490		0.00203183	1154.529907	578.2722	1154.527832	578.2711792	2	7	1.1.1.914.9	3.876833	399.27	342.23	3.89	0.08	251.9642
22	5.35	8.51	16.55000001	13.15000057	11.32000014	sp|Q3TTY5|K22E_MOUSE	Keratin, type II cytoskeletal 2 epidermal OS=Mus musculus OX=10090 GN=Krt2 PE=1 SV=1			0	99.00000095	FASFIDK				0.00113897	826.423645	414.2191	826.4224854	414.2185364	2	9	1.1.1.995.3	4.883934	6955.46	3766.7	4.91	0.04	1695.048
22	5.35	8.51	16.55000001	13.15000057	11.32000014	sp|Q3TTY5|K22E_MOUSE	Keratin, type II cytoskeletal 2 epidermal OS=Mus musculus OX=10090 GN=Krt2 PE=1 SV=1			0	82.13000298	FASFIDK				0.00113897	826.423645	414.2191	826.4224854	414.2185364	2	7	1.1.1.994.2	4.8701	6955.46	1262.26	4.91	0.04	364.139
22	5.35	8.51	16.55000001	13.15000057	11.32000014	sp|Q3TTY5|K22E_MOUSE	Keratin, type II cytoskeletal 2 epidermal OS=Mus musculus OX=10090 GN=Krt2 PE=1 SV=1			0	74.25000072	FASFIDK	Carbamidomethyl@N-term			-0.00191888	883.4420776	442.7283	883.4439697	442.729248	2	7	1.1.1.1027.2	5.2924	732.59	714.74	5.29	0.04	606.2769
22	5.35	8.51	16.55000001	13.15000057	11.32000014	sp|Q3TTY5|K22E_MOUSE	Keratin, type II cytoskeletal 2 epidermal OS=Mus musculus OX=10090 GN=Krt2 PE=1 SV=1			0	72.00999856	FASFIDK	Carbamidomethyl@N-term			-0.00191888	883.4420776	442.7283	883.4439697	442.729248	2	7	1.1.1.1026.2	5.2794	732.59	534.39	5.29	0.04	531.3771
22	5.35	8.51	16.55000001	13.15000057	11.32000014	sp|Q3TTY5|K22E_MOUSE	Keratin, type II cytoskeletal 2 epidermal OS=Mus musculus OX=10090 GN=Krt2 PE=1 SV=1			0	99.00000095	GFSSGSAVVSGGSR				0.00103333	1253.601074	627.8078	1253.599976	627.807312	2	20	1.1.1.881.9	3.456033	2894.68	2584.15	3.46	0.04	2005.59
22	5.35	8.51	16.55000001	13.15000057	11.32000014	sp|Q3TTY5|K22E_MOUSE	Keratin, type II cytoskeletal 2 epidermal OS=Mus musculus OX=10090 GN=Krt2 PE=1 SV=1			0	38.9200002	GGSGGGYGSGGGSRGGSGGGYGS			cleaved S-G@C-term; missed R-G@14	-0.000190636	1790.720215	896.3674	1790.720459	896.3674927	2	9	1.1.1.818.11	2.649933	1571.7	1458.88	2.65	0.04	1286.571
22	5.35	8.51	16.55000001	13.15000057	11.32000014	sp|Q3TTY5|K22E_MOUSE	Keratin, type II cytoskeletal 2 epidermal OS=Mus musculus OX=10090 GN=Krt2 PE=1 SV=1			0	97.74000049	LLEGEECR	Carbamidomethyl(C)@7			-0.000936258	1004.458862	503.2367	1004.459717	503.2371216	2	8	1.1.1.853.4	3.093233	367.53	353.09	3.09	0.05	491.9487
22	5.35	8.51	16.55000001	13.15000057	11.32000014	sp|Q3TTY5|K22E_MOUSE	Keratin, type II cytoskeletal 2 epidermal OS=Mus musculus OX=10090 GN=Krt2 PE=1 SV=1			0	97.21000195	LLEGEECR	Carbamidomethyl(C)@7			-0.000936258	1004.458862	503.2367	1004.459717	503.2371216	2	7	1.1.1.852.5	3.0809	367.53	339.18	3.09	0.05	449.8816
22	5.35	8.51	16.55000001	13.15000057	11.32000014	sp|Q3TTY5|K22E_MOUSE	Keratin, type II cytoskeletal 2 epidermal OS=Mus musculus OX=10090 GN=Krt2 PE=1 SV=1			0	95.45000196	LLEGEECR	No Carbamidomethyl(C)@7			-0.00323977	947.4350586	474.7248	947.4382324	474.7263794	2	8	1.1.1.876.7	3.39055	264.09	254.48	3.41	0.06	271.7394
22	5.35	8.51	16.55000001	13.15000057	11.32000014	sp|Q3TTY5|K22E_MOUSE	Keratin, type II cytoskeletal 2 epidermal OS=Mus musculus OX=10090 GN=Krt2 PE=1 SV=1			0	19.2900002	LLEGEECR	No Carbamidomethyl(C)@7			-0.00226322	947.4360962	474.7253	947.4382324	474.7263794	2	6	1.1.1.875.4	3.37505	262.22	189.6	3.39	0.06	189.0063
22	5.35	8.51	16.55000001	13.15000057	11.32000014	sp|Q3TTY5|K22E_MOUSE	Keratin, type II cytoskeletal 2 epidermal OS=Mus musculus OX=10090 GN=Krt2 PE=1 SV=1			0	99.00000095	MQDLVEDFK	Carbamidomethyl@N-term		cleaved N-M@N-term	-0.00146403	1180.542114	591.2783	1180.543457	591.2789917	2	11	1.1.1.1086.4	6.047184	671.08	520	6.06	0.05	445.0349
22	5.35	8.51	16.55000001	13.15000057	11.32000014	sp|Q3TTY5|K22E_MOUSE	Keratin, type II cytoskeletal 2 epidermal OS=Mus musculus OX=10090 GN=Krt2 PE=1 SV=1			0	95.87000012	NMQDLVEDFK			cleaved N-N@N-term	0.00152794	1237.566528	619.7905	1237.564941	619.7897339	2	8	1.1.1.1087.6	6.06185	503.92	385.16	6.08	0.06	277.1473
22	5.35	8.51	16.55000001	13.15000057	11.32000014	sp|Q3TTY5|K22E_MOUSE	Keratin, type II cytoskeletal 2 epidermal OS=Mus musculus OX=10090 GN=Krt2 PE=1 SV=1			0	93.16999912	NMQDLVEDFK	Deamidated(N)@1		cleaved N-N@N-term	0.00357998	1238.55249	620.2835	1238.54895	620.2817383	2	9	1.1.1.1156.4	6.945783	175.22	157.4	6.95	0.05	146.2154
22	5.35	8.51	16.55000001	13.15000057	11.32000014	sp|Q3TTY5|K22E_MOUSE	Keratin, type II cytoskeletal 2 epidermal OS=Mus musculus OX=10090 GN=Krt2 PE=1 SV=1			0	83.39999914	NMQDLVEDFK	Deamidated(N)@1		cleaved N-N@N-term	0.00357998	1238.55249	620.2835	1238.54895	620.2817383	2	7	1.1.1.1157.5	6.958783	175.22	171	6.95	0.05	169.0697
22	5.35	8.51	16.55000001	13.15000057	11.32000014	sp|Q3TTY5|K22E_MOUSE	Keratin, type II cytoskeletal 2 epidermal OS=Mus musculus OX=10090 GN=Krt2 PE=1 SV=1			0	75.90000033	TLNNKFASFIDK	Carbamyl@N-term; Deamidated(N)@3		missed K-F@5	-0.0380698	1440.68689	721.3507	1440.724854	721.369751	2	10	1.1.1.1144.5	6.790617	418.93	336.8	6.8	0.05	288.6896
22	5.35	8.51	16.55000001	13.15000057	11.32000014	sp|Q3TTY5|K22E_MOUSE	Keratin, type II cytoskeletal 2 epidermal OS=Mus musculus OX=10090 GN=Krt2 PE=1 SV=1			0	88.91000152	VDPEIQNVK				-0.00338311	1040.546875	521.2807	1040.550171	521.2824097	2	7	1.1.1.880.7	3.4417	6771.77	1920.45	3.47	0.03	532.0266
22	5.35	8.51	16.55000001	13.15000057	11.32000014	sp|Q3TTY5|K22E_MOUSE	Keratin, type II cytoskeletal 2 epidermal OS=Mus musculus OX=10090 GN=Krt2 PE=1 SV=1			0	82.31999874	YEDEINKR			missed K-R@7	-0.00290995	1065.506226	533.7604	1065.509033	533.7618408	2	7	1.1.1.817.10	2.6361	668.98	663.01	2.64	0.04	643.1023
23	5.16	5.35	19.53999996	19.53999996	19.53999996	sp|Q61597|CRGC_MOUSE	Gamma-crystallin C OS=Mus musculus OX=10090 GN=Crygc PE=1 SV=3			2	99.00000095	FQDWGSVDAK				-0.00428294	1151.520508	576.7675	1151.52478	576.7696533	2	13	1.1.1.968.8	4.543117	1686.25	1681.31	4.55	0.04	1039.987
23	5.16	5.35	19.53999996	19.53999996	19.53999996	sp|Q61597|CRGC_MOUSE	Gamma-crystallin C OS=Mus musculus OX=10090 GN=Crygc PE=1 SV=3			1.49484992	99.00000095	QYLLRPQEYR	Gln->pyro-Glu@N-term			-7.65E-05	1347.693481	674.854	1347.693481	674.8540649	2	11	1.1.1.1049.9	5.57855	2484.97	2388.94	5.58	0.04	1367.517
23	5.16	5.35	19.53999996	19.53999996	19.53999996	sp|Q61597|CRGC_MOUSE	Gamma-crystallin C OS=Mus musculus OX=10090 GN=Crygc PE=1 SV=3			0.920818746	97.10000157	FHLSEVR				0.00190836	886.4680786	444.2413	886.4661255	444.2403259	2	8	1.1.1.908.5	3.79685	533.85	428.41	3.81	0.05	478.1127
23	5.16	5.35	19.53999996	19.53999996	19.53999996	sp|Q61597|CRGC_MOUSE	Gamma-crystallin C OS=Mus musculus OX=10090 GN=Crygc PE=1 SV=3			0.747146904	95.92000246	ITFFEDR				-0.00253015	926.4472656	464.2309	926.4497681	464.2321777	2	7	1.1.1.1037.2	5.4199	5429.93	4741.14	5.43	0.04	2781.72
23	5.16	5.35	19.53999996	19.53999996	19.53999996	sp|Q61597|CRGC_MOUSE	Gamma-crystallin C OS=Mus musculus OX=10090 GN=Crygc PE=1 SV=3			0	71.49999738	FHLSEVR				0.00190836	886.4680786	444.2413	886.4661255	444.2403259	2	6	1.1.1.909.5	3.80935	533.85	524.28	3.81	0.05	454.1125
23	5.16	5.35	19.53999996	19.53999996	19.53999996	sp|Q61597|CRGC_MOUSE	Gamma-crystallin C OS=Mus musculus OX=10090 GN=Crygc PE=1 SV=3			0	99.00000095	FQDWGSVDAK				-0.00428294	1151.520508	576.7675	1151.52478	576.7696533	2	12	1.1.1.967.6	4.529133	1686.25	1343.01	4.55	0.04	869.1509
23	5.16	5.35	19.53999996	19.53999996	19.53999996	sp|Q61597|CRGC_MOUSE	Gamma-crystallin C OS=Mus musculus OX=10090 GN=Crygc PE=1 SV=3			0	94.08000112	ITFFEDR				-0.00253015	926.4472656	464.2309	926.4497681	464.2321777	2	7	1.1.1.1036.2	5.406734	5429.93	2840	5.43	0.04	1474.246
23	5.16	5.35	19.53999996	19.53999996	19.53999996	sp|Q61597|CRGC_MOUSE	Gamma-crystallin C OS=Mus musculus OX=10090 GN=Crygc PE=1 SV=3			0	63.83000016	ITFFEDR	Carbamidomethyl@N-term			0.00082221	983.4720459	492.7433	983.4712524	492.7428894	2	7	1.1.1.1048.2	5.56005	402.61	343.88	5.55	0.04	352.3969
23	5.16	5.35	19.53999996	19.53999996	19.53999996	sp|Q61597|CRGC_MOUSE	Gamma-crystallin C OS=Mus musculus OX=10090 GN=Crygc PE=1 SV=3			0	96.84000015	QYLLRPQEYR	Gln->pyro-Glu@N-term			-7.65E-05	1347.693481	674.854	1347.693481	674.8540649	2	9	1.1.1.1048.9	5.565883	2484.97	1857.76	5.58	0.04	1006.109
23	5.16	5.35	19.53999996	19.53999996	19.53999996	sp|Q61597|CRGC_MOUSE	Gamma-crystallin C OS=Mus musculus OX=10090 GN=Crygc PE=1 SV=3			0	49.23000038	QYLLRPQEYR	Gln->pyro-Glu@N-term			-7.65E-05	1347.693481	674.854	1347.693481	674.8540649	2	6	1.1.1.1047.9	5.553216	2484.97	959.09	5.58	0.04	453.779
24	4.24	4.4	2.046000026	2.046000026	0.693699997	sp|E9Q557|DESP_MOUSE	Desmoplakin OS=Mus musculus OX=10090 GN=Dsp PE=1 SV=1			2	99.00000095	QLQNIIQATSR	Gln->pyro-Glu@N-term			-0.00276911	1253.670044	627.8423	1253.672852	627.843689	2	12	1.1.1.1156.5	6.94745	187.44	133.39	6.93	0.05	137.7211
24	4.24	4.4	2.046000026	2.046000026	0.693699997	sp|E9Q557|DESP_MOUSE	Desmoplakin OS=Mus musculus OX=10090 GN=Dsp PE=1 SV=1			1.481486201	99.00000095	IEVLEEELR				-0.00627264	1128.596436	565.3055	1128.602661	565.3085938	2	11	1.1.1.1038.3	5.433233	336.81	272.8	5.44	0.05	311.7741
24	4.24	4.4	2.046000026	2.046000026	0.693699997	sp|E9Q557|DESP_MOUSE	Desmoplakin OS=Mus musculus OX=10090 GN=Dsp PE=1 SV=1			0.610833883	93.55999827	YIELLTR				-0.0065216	906.5110474	454.2628	906.5174561	454.2660217	2	8	1.1.1.1042.2	5.483383	311.8	301.22	5.49	0.05	354.6954
24	4.24	4.4	2.046000026	2.046000026	0.693699997	sp|E9Q557|DESP_MOUSE	Desmoplakin OS=Mus musculus OX=10090 GN=Dsp PE=1 SV=1			0.146910474	78.72999907	VVIVDPETNK				0.026979599	1112.634644	557.3246	1112.607788	557.3111572	2	6	1.1.1.935.9	4.146983	99.09	81.09	4.19	0.09	216.2381
24	4.24	4.4	2.046000026	2.046000026	0.693699997	sp|E9Q557|DESP_MOUSE	Desmoplakin OS=Mus musculus OX=10090 GN=Dsp PE=1 SV=1			0	98.21000099	IEVLEEELR				-0.00627264	1128.596436	565.3055	1128.602661	565.3085938	2	8	1.1.1.1040.4	5.459567	336.81	291.46	5.44	0.05	256.1613
24	4.24	4.4	2.046000026	2.046000026	0.693699997	sp|E9Q557|DESP_MOUSE	Desmoplakin OS=Mus musculus OX=10090 GN=Dsp PE=1 SV=1			0	91.67000055	ILSDPSDDTK			cleaved E-I@N-term	0.0106271	1089.529663	545.7721	1089.519043	545.7667847	2	6	1.1.1.848.9	3.033067	243.09	234.84	3.03	0.05	238.3233
24	4.24	4.4	2.046000026	2.046000026	0.693699997	sp|E9Q557|DESP_MOUSE	Desmoplakin OS=Mus musculus OX=10090 GN=Dsp PE=1 SV=1			0	99.00000095	QLQNIIQATSR	Gln->pyro-Glu@N-term			-0.00276911	1253.670044	627.8423	1253.672852	627.843689	2	11	1.1.1.1155.2	6.930783	187.44	180.86	6.93	0.05	138.6205
24	4.24	4.4	2.046000026	2.046000026	0.693699997	sp|E9Q557|DESP_MOUSE	Desmoplakin OS=Mus musculus OX=10090 GN=Dsp PE=1 SV=1			0	19.65000033	RRAEENALQQK	Propionamide@N-term; Deamidated(N)@6; Propionamide(K)@11		missed R-R@1; missed R-A@2	0.0180289	1484.787598	495.9365	1484.769531	495.9304504	3	10	1.1.1.999.3	4.935433	167.08	134.2	4.94	0.03	312.8186
24	4.24	4.4	2.046000026	2.046000026	0.693699997	sp|E9Q557|DESP_MOUSE	Desmoplakin OS=Mus musculus OX=10090 GN=Dsp PE=1 SV=1			0	93.48999858	RRAEENALQQKA	Propionamide@N-term; Deamidated(N)@6		cleaved A-C@C-term; missed R-R@1; missed R-A@2; missed K-A@11	0.0180289	1484.787598	495.9365	1484.769531	495.9304504	3	10	1.1.1.999.3	4.935433	167.08	134.2	4.94	0.03	312.8186
25	4.08	4.22	11.9099997	9.888000041	5.843000114	sp|Q61598|GDIB_MOUSE	Rab GDP dissociation inhibitor beta OS=Mus musculus OX=10090 GN=Gdi2 PE=1 SV=1			2	99.00000095	FVSISDLFVPK				0.00378498	1250.694824	626.3547	1250.69104	626.3528442	2	16	1.1.1.1244.2	8.070184	418.83	321.84	8.09	0.08	190.7849
25	4.08	4.22	11.9099997	9.888000041	5.843000114	sp|Q61598|GDIB_MOUSE	Rab GDP dissociation inhibitor beta OS=Mus musculus OX=10090 GN=Gdi2 PE=1 SV=1			1.468521357	99.00000095	EIRPALELLEPIEQK				0.000874891	1776.99939	593.3404	1776.998535	593.3401489	3	10	1.1.1.1125.6	6.550133	228.79	188.75	6.56	0.05	286.591
25	4.08	4.22	11.9099997	9.888000041	5.843000114	sp|Q61598|GDIB_MOUSE	Rab GDP dissociation inhibitor beta OS=Mus musculus OX=10090 GN=Gdi2 PE=1 SV=1			0.442492783	91.46999717	VIEGSFVYK				-0.00105829	1040.553223	521.2839	1040.554199	521.2844238	2	7	1.1.1.987.5	4.78295	340.06	337.91	4.79	0.06	410.3581
25	4.08	4.22	11.9099997	9.888000041	5.843000114	sp|Q61598|GDIB_MOUSE	Rab GDP dissociation inhibitor beta OS=Mus musculus OX=10090 GN=Gdi2 PE=1 SV=1			0.153044671	69.66999769	MLLFTEVTR	Oxidation(M)@1			-0.00171481	1124.588257	563.3014	1124.589966	563.3022461	2	7	1.1.1.1072.4	5.868367	313.72	311.36	5.86	0.06	314.922
25	4.08	4.22	11.9099997	9.888000041	5.843000114	sp|Q61598|GDIB_MOUSE	Rab GDP dissociation inhibitor beta OS=Mus musculus OX=10090 GN=Gdi2 PE=1 SV=1			0.018181397	22.56000042	DWNVDLIPK				-0.000596059	1098.570435	550.2925	1098.570923	550.2927856	2	5	1.1.1.1126.5	6.5618	16.2386	16.2386			207.8937
25	4.08	4.22	11.9099997	9.888000041	5.843000114	sp|Q61598|GDIB_MOUSE	Rab GDP dissociation inhibitor beta OS=Mus musculus OX=10090 GN=Gdi2 PE=1 SV=1			0	99.00000095	FVSISDLFVPK				0.00378498	1250.694824	626.3547	1250.69104	626.3528442	2	13	1.1.1.1245.2	8.079017	418.83	380.86	8.09	0.08	262.7993
25	4.08	4.22	11.9099997	9.888000041	5.843000114	sp|Q61598|GDIB_MOUSE	Rab GDP dissociation inhibitor beta OS=Mus musculus OX=10090 GN=Gdi2 PE=1 SV=1			0	57.27000237	VIEGSFVYK				-0.00105829	1040.553223	521.2839	1040.554199	521.2844238	2	5	1.1.1.988.4	4.794767	340.06	313.56	4.79	0.06	330.6615
26	4.01	8.02	11.54000014	11.54000014	7.168000191	sp|Q6IFZ6|K2C1B_MOUSE	Keratin, type II cytoskeletal 1b OS=Mus musculus OX=10090 GN=Krt77 PE=1 SV=1			2	99.00000095	FLEQQNQVLQTK				2.04E-05	1474.778076	738.3963	1474.777954	738.3963013	2	20	1.1.1.955.8	4.391967	21652.18	10658.48	4.42	0.05	3074.476
26	4.01	8.02	11.54000014	11.54000014	7.168000191	sp|Q6IFZ6|K2C1B_MOUSE	Keratin, type II cytoskeletal 1b OS=Mus musculus OX=10090 GN=Krt77 PE=1 SV=1			2	99.00000095	WELLQQVNTSTR	Deamidated(N)@8			-0.00228972	1474.739502	738.377	1474.741577	738.3780518	2	19	1.1.1.1087.9	6.064333	6207.42	5723.6	6.07	0.05	4445.706
26	4.01	8.02	11.54000014	11.54000014	7.168000191	sp|Q6IFZ6|K2C1B_MOUSE	Keratin, type II cytoskeletal 1b OS=Mus musculus OX=10090 GN=Krt77 PE=1 SV=1			0.012780763	96.92000151	LEQQNQVLQTK			cleaved F-L@N-term	-0.00125037	1327.708496	664.8615	1327.709595	664.8620605	2	9	1.1.1.869.8	3.30155	232.5	221.92	3.31	0.04	200.5486
26	4.01	8.02	11.54000014	11.54000014	7.168000191	sp|Q6IFZ6|K2C1B_MOUSE	Keratin, type II cytoskeletal 1b OS=Mus musculus OX=10090 GN=Krt77 PE=1 SV=1			0.000869447	99.00000095	ELLQQVNTSTR	Deamidated(N)@7		cleaved W-E@N-term	-0.00261742	1288.659668	645.3371	1288.662354	645.3384399	2	10	1.1.1.943.10	4.250484	785.98	728.54	4.25	0.03	775.5636
26	4.01	8.02	11.54000014	11.54000014	7.168000191	sp|Q6IFZ6|K2C1B_MOUSE	Keratin, type II cytoskeletal 1b OS=Mus musculus OX=10090 GN=Krt77 PE=1 SV=1			0	99.00000095	FASFIDK				0.00113897	826.423645	414.2191	826.4224854	414.2185364	2	9	1.1.1.995.3	4.883934	6955.46	3766.7	4.91	0.04	1695.048
26	4.01	8.02	11.54000014	11.54000014	7.168000191	sp|Q6IFZ6|K2C1B_MOUSE	Keratin, type II cytoskeletal 1b OS=Mus musculus OX=10090 GN=Krt77 PE=1 SV=1			0	82.13000298	FASFIDK				0.00113897	826.423645	414.2191	826.4224854	414.2185364	2	7	1.1.1.994.2	4.8701	6955.46	1262.26	4.91	0.04	364.139
26	4.01	8.02	11.54000014	11.54000014	7.168000191	sp|Q6IFZ6|K2C1B_MOUSE	Keratin, type II cytoskeletal 1b OS=Mus musculus OX=10090 GN=Krt77 PE=1 SV=1			0	74.25000072	FASFIDK	Carbamidomethyl@N-term			-0.00191888	883.4420776	442.7283	883.4439697	442.729248	2	7	1.1.1.1027.2	5.2924	732.59	714.74	5.29	0.04	606.2769
26	4.01	8.02	11.54000014	11.54000014	7.168000191	sp|Q6IFZ6|K2C1B_MOUSE	Keratin, type II cytoskeletal 1b OS=Mus musculus OX=10090 GN=Krt77 PE=1 SV=1			0	72.00999856	FASFIDK	Carbamidomethyl@N-term			-0.00191888	883.4420776	442.7283	883.4439697	442.729248	2	7	1.1.1.1026.2	5.2794	732.59	534.39	5.29	0.04	531.3771
26	4.01	8.02	11.54000014	11.54000014	7.168000191	sp|Q6IFZ6|K2C1B_MOUSE	Keratin, type II cytoskeletal 1b OS=Mus musculus OX=10090 GN=Krt77 PE=1 SV=1			0	99.00000095	FLEQQNQVLQTK				2.04E-05	1474.778076	738.3963	1474.777954	738.3963013	2	21	1.1.1.956.11	4.404467	21652.18	18159.73	4.42	0.05	8967.979
26	4.01	8.02	11.54000014	11.54000014	7.168000191	sp|Q6IFZ6|K2C1B_MOUSE	Keratin, type II cytoskeletal 1b OS=Mus musculus OX=10090 GN=Krt77 PE=1 SV=1			0	99.00000095	FLEQQNQVLQTK	Carbamidomethyl@N-term			0.00206197	1531.801514	766.908	1531.799438	766.9069824	2	19	1.1.1.979.11	4.685616	1223.92	1138.98	4.7	0.05	904.6272
26	4.01	8.02	11.54000014	11.54000014	7.168000191	sp|Q6IFZ6|K2C1B_MOUSE	Keratin, type II cytoskeletal 1b OS=Mus musculus OX=10090 GN=Krt77 PE=1 SV=1			0	99.00000095	FLEQQNQVLQTK	Carbamidomethyl@N-term			0.00206197	1531.801514	766.908	1531.799438	766.9069824	2	16	1.1.1.980.11	4.698117	1223.92	1223.6	4.7	0.05	888.8877
26	4.01	8.02	11.54000014	11.54000014	7.168000191	sp|Q6IFZ6|K2C1B_MOUSE	Keratin, type II cytoskeletal 1b OS=Mus musculus OX=10090 GN=Krt77 PE=1 SV=1			0	99.00000095	FLEQQNQVLQTK	Deamidated(N)@6			0.00658761	1475.768677	738.8916	1475.761963	738.8883057	2	13	1.1.1.970.10	4.56995	933.08	806.35	4.56	0.04	495.3512
26	4.01	8.02	11.54000014	11.54000014	7.168000191	sp|Q6IFZ6|K2C1B_MOUSE	Keratin, type II cytoskeletal 1b OS=Mus musculus OX=10090 GN=Krt77 PE=1 SV=1			0	82.49999881	FLEQQNQVLQTK				-0.011454	1474.766724	738.3906	1474.777954	738.3963013	2	8	1.1.1.1036.10	5.413383	485.28	475.85	5.42	0.05	858.3582
26	4.01	8.02	11.54000014	11.54000014	7.168000191	sp|Q6IFZ6|K2C1B_MOUSE	Keratin, type II cytoskeletal 1b OS=Mus musculus OX=10090 GN=Krt77 PE=1 SV=1			0	66.68000221	FLEQQNQVLQTK				0.000184191	1474.778198	492.6	1474.777954	492.5999451	3	7	1.1.1.963.3	4.4798	7481.37	471.43	4.42	0.04	436.552
26	4.01	8.02	11.54000014	11.54000014	7.168000191	sp|Q6IFZ6|K2C1B_MOUSE	Keratin, type II cytoskeletal 1b OS=Mus musculus OX=10090 GN=Krt77 PE=1 SV=1			0	58.49000216	FLEQQNQVLQTK	Deamidated(Q)@7			0.00658761	1475.768677	738.8916	1475.761963	738.8883057	2	13	1.1.1.970.10	4.56995	933.08	806.35	4.56	0.04	495.3512
26	4.01	8.02	11.54000014	11.54000014	7.168000191	sp|Q6IFZ6|K2C1B_MOUSE	Keratin, type II cytoskeletal 1b OS=Mus musculus OX=10090 GN=Krt77 PE=1 SV=1			0	90.64999819	LLEGEESR			cleaved Q-L@N-term	-0.00125954	931.4598999	466.7372	931.4610596	466.7378235	2	9	1.1.1.842.5	2.95225	2146.29	1791.31	2.96	0.05	1246.248
26	4.01	8.02	11.54000014	11.54000014	7.168000191	sp|Q6IFZ6|K2C1B_MOUSE	Keratin, type II cytoskeletal 1b OS=Mus musculus OX=10090 GN=Krt77 PE=1 SV=1			0	90.31999707	LLEGEESR			cleaved Q-L@N-term	-0.00125954	931.4598999	466.7372	931.4610596	466.7378235	2	8	1.1.1.841.8	2.94175	2146.29	1170.77	2.96	0.05	605.6773
26	4.01	8.02	11.54000014	11.54000014	7.168000191	sp|Q6IFZ6|K2C1B_MOUSE	Keratin, type II cytoskeletal 1b OS=Mus musculus OX=10090 GN=Krt77 PE=1 SV=1			0	81.54000044	LQDMEEALQQAK	Oxidation(D)@3; Dethiomethyl(M)@4	Oxidation(D)@433		0.033587001	1370.701416	686.358	1370.667725	686.3411865	2	12	1.1.1.1047.10	5.55405	1206.26	1098.17	5.54	0.06	743.8848
26	4.01	8.02	11.54000014	11.54000014	7.168000191	sp|Q6IFZ6|K2C1B_MOUSE	Keratin, type II cytoskeletal 1b OS=Mus musculus OX=10090 GN=Krt77 PE=1 SV=1			0	99.00000095	NKYEDEINKR			missed K-Y@2; missed K-R@9	0.00147158	1307.648438	436.8901	1307.646973	436.8895874	3	13	1.1.1.818.4	2.6441	2112.84	1698.83	2.66	0.04	2116.216
26	4.01	8.02	11.54000014	11.54000014	7.168000191	sp|Q6IFZ6|K2C1B_MOUSE	Keratin, type II cytoskeletal 1b OS=Mus musculus OX=10090 GN=Krt77 PE=1 SV=1			0	99.00000095	NKYEDEINKR			missed K-Y@2; missed K-R@9	0.00147158	1307.648438	436.8901	1307.646973	436.8895874	3	11	1.1.1.819.4	2.656933	2112.84	2068.17	2.66	0.04	2418.014
26	4.01	8.02	11.54000014	11.54000014	7.168000191	sp|Q6IFZ6|K2C1B_MOUSE	Keratin, type II cytoskeletal 1b OS=Mus musculus OX=10090 GN=Krt77 PE=1 SV=1			0	40.68999887	NKYEDEINKR			missed K-Y@2; missed K-R@9	-0.000929471	1307.646118	654.8303	1307.646973	654.8307495	2	6	1.1.1.825.10	2.739933	716.73	27.26	2.65	0.04	343.5333
26	4.01	8.02	11.54000014	11.54000014	7.168000191	sp|Q6IFZ6|K2C1B_MOUSE	Keratin, type II cytoskeletal 1b OS=Mus musculus OX=10090 GN=Krt77 PE=1 SV=1			0	75.90000033	TLNNKFASFIDK	Carbamyl@N-term; Deamidated(N)@3		missed K-F@5	-0.0380698	1440.68689	721.3507	1440.724854	721.369751	2	10	1.1.1.1144.5	6.790617	418.93	336.8	6.8	0.05	288.6896
26	4.01	8.02	11.54000014	11.54000014	7.168000191	sp|Q6IFZ6|K2C1B_MOUSE	Keratin, type II cytoskeletal 1b OS=Mus musculus OX=10090 GN=Krt77 PE=1 SV=1			0	99.00000095	WELLQQVNTSTR	Deamidated(N)@8			-0.00228972	1474.739502	738.377	1474.741577	738.3780518	2	16	1.1.1.1088.8	6.076	6207.42	6052.29	6.07	0.05	4512.162
26	4.01	8.02	11.54000014	11.54000014	7.168000191	sp|Q6IFZ6|K2C1B_MOUSE	Keratin, type II cytoskeletal 1b OS=Mus musculus OX=10090 GN=Krt77 PE=1 SV=1			0	99.00000095	WELLQQVNTSTR	Dioxidation(W)@1; Deamidated(N)@8			-0.00539055	1506.726074	754.3703	1506.731445	754.3729858	2	11	1.1.1.1040.9	5.463717	999.8	589.98	5.49	0.06	361.0911
26	4.01	8.02	11.54000014	11.54000014	7.168000191	sp|Q6IFZ6|K2C1B_MOUSE	Keratin, type II cytoskeletal 1b OS=Mus musculus OX=10090 GN=Krt77 PE=1 SV=1			0	97.46999741	WELLQQVNTSTR	Dioxidation(W)@1; Deamidated(N)@8			-0.00539055	1506.726074	754.3703	1506.731445	754.3729858	2	10	1.1.1.1041.9	5.476717	999.8	824.19	5.49	0.06	564.5549
26	4.01	8.02	11.54000014	11.54000014	7.168000191	sp|Q6IFZ6|K2C1B_MOUSE	Keratin, type II cytoskeletal 1b OS=Mus musculus OX=10090 GN=Krt77 PE=1 SV=1			0	97.21000195	WELLQQVNTSTR	Oxidation(W)@1; Deamidated(N)@8			0.00470526	1490.741333	746.3779	1490.736572	746.3755493	2	10	1.1.1.1032.9	5.3619	108.605	108.605			443.7857
26	4.01	8.02	11.54000014	11.54000014	7.168000191	sp|Q6IFZ6|K2C1B_MOUSE	Keratin, type II cytoskeletal 1b OS=Mus musculus OX=10090 GN=Krt77 PE=1 SV=1			0	82.31999874	YEDEINKR			missed K-R@7	-0.00290995	1065.506226	533.7604	1065.509033	533.7618408	2	7	1.1.1.817.10	2.6361	668.98	663.01	2.64	0.04	643.1023
27	4	4	12.24000007	12.24000007	12.24000007	sp|Q9JJV0|CRBA4_MOUSE	Beta-crystallin A4 OS=Mus musculus OX=10090 GN=Cryba4 PE=2 SV=3			2	99.00000095	LTIFEQENFLGR				0.0010158	1465.757446	733.886	1465.75647	733.8855591	2	15	1.1.1.1148.7	6.84395	1178.83	838.26	6.86	0.06	464.9879
27	4	4	12.24000007	12.24000007	12.24000007	sp|Q9JJV0|CRBA4_MOUSE	Beta-crystallin A4 OS=Mus musculus OX=10090 GN=Cryba4 PE=2 SV=3			2	99.00000095	MVVWDEEGFQGR	Oxidation(M)@1			-0.00201075	1467.643311	734.8289	1467.645264	734.829895	2	10	1.1.1.1023.11	5.248567	591.56	585.74	5.25	0.08	467.07
27	4	4	12.24000007	12.24000007	12.24000007	sp|Q9JJV0|CRBA4_MOUSE	Beta-crystallin A4 OS=Mus musculus OX=10090 GN=Cryba4 PE=2 SV=3			0	99.00000095	LTIFEQENFLGR				0.0010158	1465.757446	733.886	1465.75647	733.8855591	2	15	1.1.1.1149.6	6.85695	1178.83	1097.31	6.86	0.06	618.3492
27	4	4	12.24000007	12.24000007	12.24000007	sp|Q9JJV0|CRBA4_MOUSE	Beta-crystallin A4 OS=Mus musculus OX=10090 GN=Cryba4 PE=2 SV=3			0	86.15999818	LTIFEQENFLGR	Deamidated(N)@8			-0.00181616	1466.738647	734.3766	1466.740601	734.3775635	2	8	1.1.1.1174.6	7.182766	11.37292	11.37292			153.4605
27	4	4	12.24000007	12.24000007	12.24000007	sp|Q9JJV0|CRBA4_MOUSE	Beta-crystallin A4 OS=Mus musculus OX=10090 GN=Cryba4 PE=2 SV=3			0	99.00000095	MVVWDEEGFQGR	Oxidation(M)@1			-0.00201075	1467.643311	734.8289	1467.645264	734.829895	2	9	1.1.1.1024.10	5.260567	591.56	505.65	5.25	0.08	357.9384
28	3.7	3.77	11.41000018	11.41000018	11.41000018	sp|P51180|MIP_MOUSE	Lens fiber major intrinsic protein OS=Mus musculus OX=10090 GN=Mip PE=2 SV=2			2	99.00000095	SFAPAILTR				-0.00593547	974.5490723	488.2818	974.5549316	488.284729	2	14	1.1.1.1053.2	5.62505	3603.32	3396.72	5.63	0.05	2428.668
28	3.7	3.77	11.41000018	11.41000018	11.41000018	sp|P51180|MIP_MOUSE	Lens fiber major intrinsic protein OS=Mus musculus OX=10090 GN=Mip PE=2 SV=2			1.698970437	99.00000095	GARPSDSNGQPEGTGEPVELK	Deamidated(N)@8			-0.000481691	2124.991943	709.3379	2124.992432	709.3380737	3	13	1.1.1.893.10	3.609367	56.78124	56.78124			193.8042
28	3.7	3.77	11.41000018	11.41000018	11.41000018	sp|P51180|MIP_MOUSE	Lens fiber major intrinsic protein OS=Mus musculus OX=10090 GN=Mip PE=2 SV=2			0	99.00000095	SFAPAILTR				-0.00593547	974.5490723	488.2818	974.5549316	488.284729	2	11	1.1.1.1052.2	5.61105	3603.32	2221.76	5.63	0.05	1623.496
29	3.67	3.77	2.820000052	2.020999976	0.939800031	sp|P15508|SPTB1_MOUSE	Spectrin beta chain, erythrocytic OS=Mus musculus OX=10090 GN=Sptb PE=1 SV=4			2	99.00000095	FLDLLEPLGR				-0.00240451	1171.657715	586.8361	1171.660156	586.8373413	2	12	1.1.1.1260.3	8.2755	184.01	175.35	8.27	0.06	150.8243
29	3.67	3.77	2.820000052	2.020999976	0.939800031	sp|P15508|SPTB1_MOUSE	Spectrin beta chain, erythrocytic OS=Mus musculus OX=10090 GN=Sptb PE=1 SV=4			1.251811981	99.00000095	DLTSVLILQR				-0.00372982	1156.677856	579.3462	1156.681519	579.3480835	2	9	1.1.1.1159.4	6.9846	14.02222	14.02222			192.1542
29	3.67	3.77	2.820000052	2.020999976	0.939800031	sp|P15508|SPTB1_MOUSE	Spectrin beta chain, erythrocytic OS=Mus musculus OX=10090 GN=Sptb PE=1 SV=4			0.304518342	84.75000262	LLSGEDVGQDEGATR				0.00216346	1545.729248	773.8719	1545.727051	773.8707886	2	7	1.1.1.906.10	3.775683	10.11109	10.11109			125.3793
29	3.67	3.77	2.820000052	2.020999976	0.939800031	sp|P15508|SPTB1_MOUSE	Spectrin beta chain, erythrocytic OS=Mus musculus OX=10090 GN=Sptb PE=1 SV=4			0.073143274	50.16000271	VEEQVNLR				0.00233994	985.5216675	493.7681	985.5192871	493.7669067	2	9	1.1.1.879.4	3.426217	303.46	267.29	3.43	0.04	368.2863
29	3.67	3.77	2.820000052	2.020999976	0.939800031	sp|P15508|SPTB1_MOUSE	Spectrin beta chain, erythrocytic OS=Mus musculus OX=10090 GN=Sptb PE=1 SV=4			0.025949083	39.21000063	QFGHPQIETR	Gln->pyro-Glu@N-term			0.00238018	1194.580444	598.2975	1194.578125	598.2963867	2	5	1.1.1.959.9	4.441133	85.36701	85.36701			310.6748
29	3.67	3.77	2.820000052	2.020999976	0.939800031	sp|P15508|SPTB1_MOUSE	Spectrin beta chain, erythrocytic OS=Mus musculus OX=10090 GN=Sptb PE=1 SV=4			0	85.85000038	DLTSVLILQR				-0.00861255	1156.673096	579.3438	1156.681519	579.3480835	2	6	1.1.1.1156.3	6.944117	11.90271	11.90271			212.0909
29	3.67	3.77	2.820000052	2.020999976	0.939800031	sp|P15508|SPTB1_MOUSE	Spectrin beta chain, erythrocytic OS=Mus musculus OX=10090 GN=Sptb PE=1 SV=4			0	44.29999888	VEEQVNLR				0.00233994	985.5216675	493.7681	985.5192871	493.7669067	2	6	1.1.1.880.4	3.439217	303.46	266.72	3.43	0.04	370.5348
30	3.56	3.68	4.262999818	4.262999818	3.020000085	sp|Q8CIX8|LGSN_MOUSE	Lengsin OS=Mus musculus OX=10090 GN=Lgsn PE=1 SV=1			2	99.00000095	QALGETFIR	Gln->pyro-Glu@N-term			4.07E-05	1016.529297	509.2719	1016.529114	509.2718201	2	13	1.1.1.1125.2	6.5468	353.28	332.93	6.56	0.06	270.7516
30	3.56	3.68	4.262999818	4.262999818	3.020000085	sp|Q8CIX8|LGSN_MOUSE	Lengsin OS=Mus musculus OX=10090 GN=Lgsn PE=1 SV=1			1.200659275	98.80999923	TGLQEVAR				-0.00277036	872.4688721	437.2417	872.4715576	437.2430725	2	9	1.1.1.867.3	3.27105	555.05	541.22	3.27	0.04	496.9001
30	3.56	3.68	4.262999818	4.262999818	3.020000085	sp|Q8CIX8|LGSN_MOUSE	Lengsin OS=Mus musculus OX=10090 GN=Lgsn PE=1 SV=1			0.363512069	88.01000118	VLPWAER				0.00194611	869.4778442	435.7462	869.4759521	435.7452393	2	6	1.1.1.1022.2	5.228066	523.13	466.66	5.24	0.07	354.8453
30	3.56	3.68	4.262999818	4.262999818	3.020000085	sp|Q8CIX8|LGSN_MOUSE	Lengsin OS=Mus musculus OX=10090 GN=Lgsn PE=1 SV=1			0	98.21000099	QALGETFIR	Gln->pyro-Glu@N-term			4.07E-05	1016.529297	509.2719	1016.529114	509.2718201	2	9	1.1.1.1126.4	6.560966	353.28	344.83	6.56	0.06	258.2599
30	3.56	3.68	4.262999818	4.262999818	3.020000085	sp|Q8CIX8|LGSN_MOUSE	Lengsin OS=Mus musculus OX=10090 GN=Lgsn PE=1 SV=1			0	95.77000141	TGLQEVAR				-0.00277036	872.4688721	437.2417	872.4715576	437.2430725	2	8	1.1.1.866.2	3.257717	555.05	445.13	3.27	0.04	361.241
30	3.56	3.68	4.262999818	4.262999818	3.020000085	sp|Q8CIX8|LGSN_MOUSE	Lengsin OS=Mus musculus OX=10090 GN=Lgsn PE=1 SV=1			0	69.94000077	VLPWAER				0.00194611	869.4778442	435.7462	869.4759521	435.7452393	2	5	1.1.1.1021.3	5.21575	523.13	359.79	5.24	0.07	278.9461
31	3.11	3.41	5.01199998	4.544999823	3.379999846	sp|P58252|EF2_MOUSE	Elongation factor 2 OS=Mus musculus OX=10090 GN=Eef2 PE=1 SV=2			0.931814194	98.00000191	FSVSPVVR				-0.00275115	889.4994507	445.757	889.5021362	445.7583618	2	8	1.1.1.987.3	4.781283	467.17	434.05	4.79	0.08	362.9398
31	3.11	3.41	5.01199998	4.544999823	3.379999846	sp|P58252|EF2_MOUSE	Elongation factor 2 OS=Mus musculus OX=10090 GN=Eef2 PE=1 SV=2			0.847711623	97.50000238	VFSGVVSTGLK				-0.00533921	1092.612427	547.3135	1092.61792	547.3162231	2	8	1.1.1.1001.7	4.965267	21.78738	21.78738			351.4975
31	3.11	3.41	5.01199998	4.544999823	3.379999846	sp|P58252|EF2_MOUSE	Elongation factor 2 OS=Mus musculus OX=10090 GN=Eef2 PE=1 SV=2			0.769551039	96.56000137	GGGQIIPTAR				0.000560451	968.5408936	485.2777	968.5403442	485.2774353	2	7	1.1.1.916.7	3.900833	301.73	286.99	3.89	0.08	305.4236
31	3.11	3.41	5.01199998	4.544999823	3.379999846	sp|P58252|EF2_MOUSE	Elongation factor 2 OS=Mus musculus OX=10090 GN=Eef2 PE=1 SV=2			0.565431058	94.55000162	GEGQLSAAER				-0.00129845	1016.487488	509.251	1016.488708	509.2516174	2	9	1.1.1.827.9	2.763933	328.23	327.8	2.77	0.06	396.6173
31	3.11	3.41	5.01199998	4.544999823	3.379999846	sp|P58252|EF2_MOUSE	Elongation factor 2 OS=Mus musculus OX=10090 GN=Eef2 PE=1 SV=2			0	83.91000032	GGGQIIPTAR				0.000560451	968.5408936	485.2777	968.5403442	485.2774353	2	6	1.1.1.917.3	3.910517	301.73	254.85	3.89	0.08	249.8156
32	2.88	11.29	21.32000029	15.98999947	10.01999974	sp|Q9Z2K1|K1C16_MOUSE	Keratin, type I cytoskeletal 16 OS=Mus musculus OX=10090 GN=Krt16 PE=1 SV=3			2	99.00000095	ASLENSLEETK				-0.000863466	1219.592529	610.8035	1219.593262	610.803894	2	14	1.1.1.925.10	4.02	2084.59	1630.6	4.04	0.05	1052.407
32	2.88	11.29	21.32000029	15.98999947	10.01999974	sp|Q9Z2K1|K1C16_MOUSE	Keratin, type I cytoskeletal 16 OS=Mus musculus OX=10090 GN=Krt16 PE=1 SV=3			0.625251651	96.39000297	DQYEQMAEK				0.00155739	1140.477295	571.2459	1140.475708	571.2451172	2	7	1.1.1.848.10	3.0339	281.14	276.26	3.04	0.05	272.9501
32	2.88	11.29	21.32000029	15.98999947	10.01999974	sp|Q9Z2K1|K1C16_MOUSE	Keratin, type I cytoskeletal 16 OS=Mus musculus OX=10090 GN=Krt16 PE=1 SV=3			0.250263661	85.39000154	KNHEEEMLALR			missed K-N@1	-8.51E-06	1368.681885	457.2346	1368.682007	457.2346191	3	7	1.1.1.908.6	3.797683	269.95	260.74	3.8	0.03	392.3701
32	2.88	11.29	21.32000029	15.98999947	10.01999974	sp|Q9Z2K1|K1C16_MOUSE	Keratin, type I cytoskeletal 16 OS=Mus musculus OX=10090 GN=Krt16 PE=1 SV=3			0	99.00000095	ASLENSLEETK				-0.000863466	1219.592529	610.8035	1219.593262	610.803894	2	15	1.1.1.926.9	4.032166	2084.59	1995.63	4.04	0.05	1215.219
32	2.88	11.29	21.32000029	15.98999947	10.01999974	sp|Q9Z2K1|K1C16_MOUSE	Keratin, type I cytoskeletal 16 OS=Mus musculus OX=10090 GN=Krt16 PE=1 SV=3			0	99.00000095	ASLENSLEETK	Deamidated(N)@5			-0.0014968	1220.575928	611.2952	1220.577271	611.2958984	2	13	1.1.1.886.3	3.516033	507.37	354.1	3.54	0.04	385.8756
32	2.88	11.29	21.32000029	15.98999947	10.01999974	sp|Q9Z2K1|K1C16_MOUSE	Keratin, type I cytoskeletal 16 OS=Mus musculus OX=10090 GN=Krt16 PE=1 SV=3			0	99.00000095	ASLENSLEETK	Deamidated(N)@5			-0.0014968	1220.575928	611.2952	1220.577271	611.2958984	2	12	1.1.1.887.3	3.533367	507.37	492.14	3.54	0.04	320.6107
32	2.88	11.29	21.32000029	15.98999947	10.01999974	sp|Q9Z2K1|K1C16_MOUSE	Keratin, type I cytoskeletal 16 OS=Mus musculus OX=10090 GN=Krt16 PE=1 SV=3			0	93.16999912	DAAPGVDLSR			cleaved M-D@N-term	0.000286789	999.4989014	500.7567	999.4985352	500.7565308	2	7	1.1.1.911.5	3.83485	369.74	321.56	3.85	0.05	309.6707
32	2.88	11.29	21.32000029	15.98999947	10.01999974	sp|Q9Z2K1|K1C16_MOUSE	Keratin, type I cytoskeletal 16 OS=Mus musculus OX=10090 GN=Krt16 PE=1 SV=3			0	90.31999707	DAAPGVDLSR			cleaved M-D@N-term	0.000286789	999.4989014	500.7567	999.4985352	500.7565308	2	7	1.1.1.912.5	3.84785	369.74	367.8	3.85	0.05	286.591
32	2.88	11.29	21.32000029	15.98999947	10.01999974	sp|Q9Z2K1|K1C16_MOUSE	Keratin, type I cytoskeletal 16 OS=Mus musculus OX=10090 GN=Krt16 PE=1 SV=3			0	90.42999744	DYSPYFK				-0.000552698	918.4118652	460.2132	918.4123535	460.2134399	2	7	1.1.1.979.5	4.680617	1463.07	1215.33	4.69	0.04	1118.684
32	2.88	11.29	21.32000029	15.98999947	10.01999974	sp|Q9Z2K1|K1C16_MOUSE	Keratin, type I cytoskeletal 16 OS=Mus musculus OX=10090 GN=Krt16 PE=1 SV=3			0	83.91000032	DYSPYFK				-0.000552698	918.4118652	460.2132	918.4123535	460.2134399	2	6	1.1.1.978.4	4.666783	1463.07	714.83	4.69	0.04	533.7755
32	2.88	11.29	21.32000029	15.98999947	10.01999974	sp|Q9Z2K1|K1C16_MOUSE	Keratin, type I cytoskeletal 16 OS=Mus musculus OX=10090 GN=Krt16 PE=1 SV=3			0	42.48000085	GQTGGDVNVEMDAAPGVDLSR				-0.00605036	2086.953369	1044.484	2086.958984	1044.486694	2	8	1.1.1.1017.11	5.170417	23.2721	23.2721			262.457
32	2.88	11.29	21.32000029	15.98999947	10.01999974	sp|Q9Z2K1|K1C16_MOUSE	Keratin, type I cytoskeletal 16 OS=Mus musculus OX=10090 GN=Krt16 PE=1 SV=3			0	98.86999726	LAADDFR				0.0020321	806.3942871	404.2044	806.3922729	404.2033997	2	9	1.1.1.915.2	3.883517	10771.54	6936.84	3.91	0.05	3657.234
32	2.88	11.29	21.32000029	15.98999947	10.01999974	sp|Q9Z2K1|K1C16_MOUSE	Keratin, type I cytoskeletal 16 OS=Mus musculus OX=10090 GN=Krt16 PE=1 SV=3			0	98.42000008	LAADDFR				-0.00816064	806.3840942	404.1993	806.3922729	404.2033997	2	8	1.1.1.884.2	3.488533	621.25	569.21	3.48	0.04	625.4026
32	2.88	11.29	21.32000029	15.98999947	10.01999974	sp|Q9Z2K1|K1C16_MOUSE	Keratin, type I cytoskeletal 16 OS=Mus musculus OX=10090 GN=Krt16 PE=1 SV=3			0	97.5300014	LAADDFR				0.0020321	806.3942871	404.2044	806.3922729	404.2033997	2	9	1.1.1.914.2	3.871017	10771.54	3209.79	3.91	0.05	941.4525
32	2.88	11.29	21.32000029	15.98999947	10.01999974	sp|Q9Z2K1|K1C16_MOUSE	Keratin, type I cytoskeletal 16 OS=Mus musculus OX=10090 GN=Krt16 PE=1 SV=3			0	94.48999763	LAADDFR	Carbamidomethyl@N-term			-0.00021915	863.4134521	432.714	863.4137573	432.7141418	2	8	1.1.1.923.5	3.99	600.05	426.29	3.97	0.05	384.8752
32	2.88	11.29	21.32000029	15.98999947	10.01999974	sp|Q9Z2K1|K1C16_MOUSE	Keratin, type I cytoskeletal 16 OS=Mus musculus OX=10090 GN=Krt16 PE=1 SV=3			0	75.19000173	LAADDFR				0.050432399	806.442688	404.2286	806.3922729	404.2033997	2	6	1.1.1.902.2	3.716683	72.2	45.06	3.75	0.1	235.1754
32	2.88	11.29	21.32000029	15.98999947	10.01999974	sp|Q9Z2K1|K1C16_MOUSE	Keratin, type I cytoskeletal 16 OS=Mus musculus OX=10090 GN=Krt16 PE=1 SV=3			0	66.68000221	LAADDFR	Carbamidomethyl@N-term			-0.00021915	863.4134521	432.714	863.4137573	432.7141418	2	6	1.1.1.924.4	4.001667	600.05	264.68	3.97	0.05	246.6177
32	2.88	11.29	21.32000029	15.98999947	10.01999974	sp|Q9Z2K1|K1C16_MOUSE	Keratin, type I cytoskeletal 16 OS=Mus musculus OX=10090 GN=Krt16 PE=1 SV=3			0	41.2800014	LAADDFR				0.050432399	806.442688	404.2286	806.3922729	404.2033997	2	6	1.1.1.901.2	3.70335	72.2	42.67	3.75	0.1	185.7585
32	2.88	11.29	21.32000029	15.98999947	10.01999974	sp|Q9Z2K1|K1C16_MOUSE	Keratin, type I cytoskeletal 16 OS=Mus musculus OX=10090 GN=Krt16 PE=1 SV=3			0	99.00000095	LEQEIATYR				0.00161074	1121.573242	561.7939	1121.571655	561.7930908	2	11	1.1.1.918.8	3.928	1495.53	810.29	3.95	0.04	480.3112
32	2.88	11.29	21.32000029	15.98999947	10.01999974	sp|Q9Z2K1|K1C16_MOUSE	Keratin, type I cytoskeletal 16 OS=Mus musculus OX=10090 GN=Krt16 PE=1 SV=3			0	99.00000095	LEQEIATYR				0.00161074	1121.573242	561.7939	1121.571655	561.7930908	2	12	1.1.1.919.9	3.941833	1495.53	1348.35	3.95	0.04	926.5625
32	2.88	11.29	21.32000029	15.98999947	10.01999974	sp|Q9Z2K1|K1C16_MOUSE	Keratin, type I cytoskeletal 16 OS=Mus musculus OX=10090 GN=Krt16 PE=1 SV=3			0	40.09999931	QRPTEIKDYSPYFK	Gln->pyro-Glu@N-term; Oxidation(R)@2; Pro->Pyrrolidinone(P)@3	Oxidation(R)@153	missed K-D@7	-0.00286215	1739.848999	580.957	1739.851929	580.9578857	3	11	1.1.1.995.7	4.887267	1104.58	998.83	4.89	0.04	849.9138
32	2.88	11.29	21.32000029	15.98999947	10.01999974	sp|Q9Z2K1|K1C16_MOUSE	Keratin, type I cytoskeletal 16 OS=Mus musculus OX=10090 GN=Krt16 PE=1 SV=3			0	99.00000095	TRLEQEIATYR			missed R-L@2	-0.00208266	1378.718506	460.5801	1378.720459	460.58078	3	12	1.1.1.944.5	4.258817	1136.08	1121.92	4.25	0.03	1293.067
32	2.88	11.29	21.32000029	15.98999947	10.01999974	sp|Q9Z2K1|K1C16_MOUSE	Keratin, type I cytoskeletal 16 OS=Mus musculus OX=10090 GN=Krt16 PE=1 SV=3			0	99.00000095	VTMQNLNDR				0.000303678	1089.524048	545.7693	1089.523682	545.769104	2	11	1.1.1.877.7	3.40305	10109	4202.27	3.43	0.04	1303.16
32	2.88	11.29	21.32000029	15.98999947	10.01999974	sp|Q9Z2K1|K1C16_MOUSE	Keratin, type I cytoskeletal 16 OS=Mus musculus OX=10090 GN=Krt16 PE=1 SV=3			0	99.00000095	VTMQNLNDR				0.000303678	1089.524048	545.7693	1089.523682	545.769104	2	11	1.1.1.878.8	3.41705	10109	8064.31	3.43	0.04	4731.803
32	2.88	11.29	21.32000029	15.98999947	10.01999974	sp|Q9Z2K1|K1C16_MOUSE	Keratin, type I cytoskeletal 16 OS=Mus musculus OX=10090 GN=Krt16 PE=1 SV=3			0	90.53999782	VTMQNLNDR	Oxidation(M)@3; Deamidated(N)@5			0.0068264	1106.509521	554.262	1106.502563	554.258606	2	8	1.1.1.823.4	2.714267	528.76	377.96	2.68	0.06	319.8833
32	2.88	11.29	21.32000029	15.98999947	10.01999974	sp|Q9Z2K1|K1C16_MOUSE	Keratin, type I cytoskeletal 16 OS=Mus musculus OX=10090 GN=Krt16 PE=1 SV=3			0	90.53999782	VTMQNLNDR	Oxidation(M)@3; Deamidated(N)@7			0.0068264	1106.509521	554.262	1106.502563	554.258606	2	8	1.1.1.823.4	2.714267	528.76	377.96	2.68	0.06	319.8833
32	2.88	11.29	21.32000029	15.98999947	10.01999974	sp|Q9Z2K1|K1C16_MOUSE	Keratin, type I cytoskeletal 16 OS=Mus musculus OX=10090 GN=Krt16 PE=1 SV=3			0	86.15999818	VTMQNLNDR	Oxidation(M)@3			0.000256901	1105.518921	553.7667	1105.518555	553.7666016	2	7	1.1.1.819.9	2.6611	545.37	535.01	2.66	0.04	533.4756
33	2.68	2.84	6.650000066	6.650000066	4.679999873	sp|P60843|IF4A1_MOUSE	Eukaryotic initiation factor 4A-I OS=Mus musculus OX=10090 GN=Eif4a1 PE=1 SV=1			1.95860815	99.00000095	VLITTDLLAR				-0.0037032	1113.672119	557.8433	1113.675781	557.8451538	2	10	1.1.1.1114.3	6.406483	772.39	722.99	6.42	0.06	515.7875
33	2.68	2.84	6.650000066	6.650000066	4.679999873	sp|P60843|IF4A1_MOUSE	Eukaryotic initiation factor 4A-I OS=Mus musculus OX=10090 GN=Eif4a1 PE=1 SV=1			0.431798279	95.05000114	DQIYDIFQK				0.00221364	1168.578613	585.2966	1168.576416	585.2954712	2	7	1.1.1.1095.4	6.163	209.41	196.32	6.16	0.1	225.7317
33	2.68	2.84	6.650000066	6.650000066	4.679999873	sp|P60843|IF4A1_MOUSE	Eukaryotic initiation factor 4A-I OS=Mus musculus OX=10090 GN=Eif4a1 PE=1 SV=1			0.288192779	87.18000054	ELAQQIQK				0.000126364	956.5292969	479.2719	956.5291138	479.2718201	2	8	1.1.1.842.7	2.953917	447.13	335.74	2.97	0.05	315.9713
33	2.68	2.84	6.650000066	6.650000066	4.679999873	sp|P60843|IF4A1_MOUSE	Eukaryotic initiation factor 4A-I OS=Mus musculus OX=10090 GN=Eif4a1 PE=1 SV=1			0	86.15999818	DQIYDIFQK				0.00221364	1168.578613	585.2966	1168.576416	585.2954712	2	7	1.1.1.1094.5	6.151333	209.41	199.69	6.16	0.1	227.8303
33	2.68	2.84	6.650000066	6.650000066	4.679999873	sp|P60843|IF4A1_MOUSE	Eukaryotic initiation factor 4A-I OS=Mus musculus OX=10090 GN=Eif4a1 PE=1 SV=1			0	76.80000067	ELAQQIQK				0.000126364	956.5292969	479.2719	956.5291138	479.2718201	2	7	1.1.1.843.5	2.96475	447.13	417.89	2.97	0.05	409.2089
34	2.53	2.76	9.144999832	9.144999832	6.194999814	sp|P07356|ANXA2_MOUSE	Annexin A2 OS=Mus musculus OX=10090 GN=Anxa2 PE=1 SV=2			1.7212466	99.00000095	DALNIETAVK				0.00165161	1072.578125	537.2963	1072.576416	537.2954712	2	10	1.1.1.994.4	4.871767	431.22	421.59	4.87	0.05	438.6795
34	2.53	2.76	9.144999832	9.144999832	6.194999814	sp|P07356|ANXA2_MOUSE	Annexin A2 OS=Mus musculus OX=10090 GN=Anxa2 PE=1 SV=2			0.498940766	93.08999777	TNQELQEINR				0.00190698	1243.617432	622.816	1243.615723	622.8151245	2	8	1.1.1.880.11	3.445033	381.7	361.6	3.45	0.04	500.5977
34	2.53	2.76	9.144999832	9.144999832	6.194999814	sp|P07356|ANXA2_MOUSE	Annexin A2 OS=Mus musculus OX=10090 GN=Anxa2 PE=1 SV=2			0.312471062	97.5300014	SLYYYIQQDTK				-0.0189438	1420.668701	711.3416	1420.6875	711.3510132	2	9	1.1.1.1035.5	5.40005	71.2298	71.2298			223.1638
34	2.53	2.76	9.144999832	9.144999832	6.194999814	sp|P07356|ANXA2_MOUSE	Annexin A2 OS=Mus musculus OX=10090 GN=Anxa2 PE=1 SV=2			0	99.00000095	DALNIETAVK				0.00165161	1072.578125	537.2963	1072.576416	537.2954712	2	10	1.1.1.993.4	4.8591	431.22	342.1	4.87	0.05	392.4701
35	2.47	3.45	15.43000042	15.43000042	15.43000042	sp|P04344|CRGB_MOUSE	Gamma-crystallin B OS=Mus musculus OX=10090 GN=Crygb PE=2 SV=4			1.443697333	99.00000095	YLDWGAANAK				-0.00155025	1107.533325	554.7739	1107.534912	554.7747192	2	9	1.1.1.994.5	4.8726	1352.29	1203.02	4.88	0.05	872.2988
35	2.47	3.45	15.43000042	15.43000042	15.43000042	sp|P04344|CRGB_MOUSE	Gamma-crystallin B OS=Mus musculus OX=10090 GN=Crygb PE=2 SV=4			1.026872277	99.00000095	QYLLRPGEYR	Gln->pyro-Glu@N-term			-0.00337756	1276.653076	639.3338	1276.656372	639.3355103	2	10	1.1.1.1050.8	5.590883	5879.72	4828.6	5.61	0.05	2366.648
35	2.47	3.45	15.43000042	15.43000042	15.43000042	sp|P04344|CRGB_MOUSE	Gamma-crystallin B OS=Mus musculus OX=10090 GN=Crygb PE=2 SV=4			0	95.92000246	ITFFEDR				-0.00253015	926.4472656	464.2309	926.4497681	464.2321777	2	7	1.1.1.1037.2	5.4199	5429.93	4741.14	5.43	0.04	2781.72
35	2.47	3.45	15.43000042	15.43000042	15.43000042	sp|P04344|CRGB_MOUSE	Gamma-crystallin B OS=Mus musculus OX=10090 GN=Crygb PE=2 SV=4			0	94.08000112	ITFFEDR				-0.00253015	926.4472656	464.2309	926.4497681	464.2321777	2	7	1.1.1.1036.2	5.406734	5429.93	2840	5.43	0.04	1474.246
35	2.47	3.45	15.43000042	15.43000042	15.43000042	sp|P04344|CRGB_MOUSE	Gamma-crystallin B OS=Mus musculus OX=10090 GN=Crygb PE=2 SV=4			0	63.83000016	ITFFEDR	Carbamidomethyl@N-term			0.00082221	983.4720459	492.7433	983.4712524	492.7428894	2	7	1.1.1.1048.2	5.56005	402.61	343.88	5.55	0.04	352.3969
35	2.47	3.45	15.43000042	15.43000042	15.43000042	sp|P04344|CRGB_MOUSE	Gamma-crystallin B OS=Mus musculus OX=10090 GN=Crygb PE=2 SV=4			0	91.17000103	QYLLRPGEYR	Gln->pyro-Glu@N-term			-0.00337756	1276.653076	639.3338	1276.656372	639.3355103	2	8	1.1.1.1049.7	5.576883	5879.72	2793.12	5.61	0.05	1240.103
35	2.47	3.45	15.43000042	15.43000042	15.43000042	sp|P04344|CRGB_MOUSE	Gamma-crystallin B OS=Mus musculus OX=10090 GN=Crygb PE=2 SV=4			0	98.73999953	YLDWGAANAK				-0.00155025	1107.533325	554.7739	1107.534912	554.7747192	2	9	1.1.1.993.7	4.8616	1352.29	898.4	4.88	0.05	596.5834
36	2.33	2.49	3.578000143	3.578000143	3.578000143	sp|P52480|KPYM_MOUSE	Pyruvate kinase PKM OS=Mus musculus OX=10090 GN=Pkm PE=1 SV=4			1.221848726	99.00000095	LDIDSAPITAR				-0.00274131	1170.621704	586.3181	1170.624512	586.319519	2	10	1.1.1.995.8	4.8881	388.32	365.21	4.89	0.05	384.1756
36	2.33	2.49	3.578000143	3.578000143	3.578000143	sp|P52480|KPYM_MOUSE	Pyruvate kinase PKM OS=Mus musculus OX=10090 GN=Pkm PE=1 SV=4			1.107905388	98.72000217	APIIAVTR				-0.00163657	839.5213013	420.7679	839.5228882	420.7687073	2	8	1.1.1.957.2	4.409966	569.1	555.1	4.41	0.04	468.1194
36	2.33	2.49	3.578000143	3.578000143	3.578000143	sp|P52480|KPYM_MOUSE	Pyruvate kinase PKM OS=Mus musculus OX=10090 GN=Pkm PE=1 SV=4			0	96.84000015	APIIAVTR				-0.00163657	839.5213013	420.7679	839.5228882	420.7687073	2	7	1.1.1.956.2	4.396966	569.1	404.33	4.41	0.04	481.1107
36	2.33	2.49	3.578000143	3.578000143	3.578000143	sp|P52480|KPYM_MOUSE	Pyruvate kinase PKM OS=Mus musculus OX=10090 GN=Pkm PE=1 SV=4			0	94.48999763	LDIDSAPITAR				-0.00274131	1170.621704	586.3181	1170.624512	586.319519	2	9	1.1.1.996.8	4.900933	388.32	352.58	4.89	0.05	322.2671
37	2.28	2.57	24.14000034	24.14000034	9.769999981	sp|P04345|CRGA_MOUSE	Gamma-crystallin A OS=Mus musculus OX=10090 GN=Cryga PE=2 SV=2			0.651695132	96.29999995	ITFYEDR				-0.000845086	942.4438477	472.2292	942.4447021	472.2296143	2	8	1.1.1.958.3	4.4233	4746.03	3058.3	4.44	0.04	1983.505
37	2.28	2.57	24.14000034	24.14000034	9.769999981	sp|P04345|CRGA_MOUSE	Gamma-crystallin A OS=Mus musculus OX=10090 GN=Cryga PE=2 SV=2			0.528708279	94.67999935	YHDWGAMDAK	Oxidation(M)@7			0.00168806	1208.493652	403.8385	1208.492065	403.8379517	3	8	1.1.1.840.2	2.92425	404.42	304.81	2.91	0.05	512.04
37	2.28	2.57	24.14000034	24.14000034	9.769999981	sp|P04345|CRGA_MOUSE	Gamma-crystallin A OS=Mus musculus OX=10090 GN=Cryga PE=2 SV=2			0.504455626	92.93000102	RVMDLY	Oxidation(M)@3		missed R-V@1	0.000810035	811.390686	406.7026	811.3898315	406.702179	2	6	1.1.1.920.2	3.9485	312.53	279.82	3.93	0.04	310.4635
37	2.28	2.57	24.14000034	24.14000034	9.769999981	sp|P04345|CRGA_MOUSE	Gamma-crystallin A OS=Mus musculus OX=10090 GN=Cryga PE=2 SV=2			0.494850039	96.02000117	QYLLRPGDYR	Gln->pyro-Glu@N-term			0.000911075	1262.641724	632.3281	1262.640747	632.3276367	2	8	1.1.1.1057.5	5.676367	4993.81	4722.71	5.68	0.05	2298.594
37	2.28	2.57	24.14000034	24.14000034	9.769999981	sp|P04345|CRGA_MOUSE	Gamma-crystallin A OS=Mus musculus OX=10090 GN=Cryga PE=2 SV=2			0.098541684	62.95999885	SIPYTSSHR				-0.00242467	1046.512085	524.2633	1046.514526	524.2645264	2	6	1.1.1.830.9	2.802417	687.34	586.36	2.79	0.05	540.0496
37	2.28	2.57	24.14000034	24.14000034	9.769999981	sp|P04345|CRGA_MOUSE	Gamma-crystallin A OS=Mus musculus OX=10090 GN=Cryga PE=2 SV=2			0	89.86999989	ITFYEDR				-0.000845086	942.4438477	472.2292	942.4447021	472.2296143	2	7	1.1.1.957.3	4.4108	4746.03	1458.08	4.44	0.04	613.3722
37	2.28	2.57	24.14000034	24.14000034	9.769999981	sp|P04345|CRGA_MOUSE	Gamma-crystallin A OS=Mus musculus OX=10090 GN=Cryga PE=2 SV=2			0	87.04000115	QYLLRPGDYR	Gln->pyro-Glu@N-term			0.000911075	1262.641724	632.3281	1262.640747	632.3276367	2	7	1.1.1.1056.6	5.6647	4993.81	3707.55	5.68	0.05	1829.108
37	2.28	2.57	24.14000034	24.14000034	9.769999981	sp|P04345|CRGA_MOUSE	Gamma-crystallin A OS=Mus musculus OX=10090 GN=Cryga PE=2 SV=2			0	54.80999947	RVMDLY	Oxidation(M)@3		missed R-V@1	0.000810035	811.390686	406.7026	811.3898315	406.702179	2	5	1.1.1.919.2	3.936	312.53	309.04	3.93	0.04	405.6113
38	2.13	2.33	5.882000178	5.882000178	3.251000121	sp|P63017|HSP7C_MOUSE	Heat shock cognate 71 kDa protein OS=Mus musculus OX=10090 GN=Hspa8 PE=1 SV=1			1.356546998	99.00000095	DAGTIAGLNVLR				-0.00483636	1198.662231	600.3384	1198.666992	600.3407593	2	10	1.1.1.1093.3	6.136667	563.08	334.93	6.11	0.06	372.6334
38	2.13	2.33	5.882000178	5.882000178	3.251000121	sp|P63017|HSP7C_MOUSE	Heat shock cognate 71 kDa protein OS=Mus musculus OX=10090 GN=Hspa8 PE=1 SV=1			0.477555752	98.94999862	LLQDFFNGK	Deamidated(N)@7			-0.000271782	1081.544312	541.7794	1081.544434	541.77948	2	8	1.1.1.1099.4	6.215	279.58	256.21	6.22	0.08	250.715
38	2.13	2.33	5.882000178	5.882000178	3.251000121	sp|P63017|HSP7C_MOUSE	Heat shock cognate 71 kDa protein OS=Mus musculus OX=10090 GN=Hspa8 PE=1 SV=1			0.224753767	84.07999873	GTLDPVEK				0.00119218	857.4506836	429.7326	857.4494629	429.7319946	2	6	1.1.1.877.4	3.40055	480.81	472.92	3.4	0.05	391.071
38	2.13	2.33	5.882000178	5.882000178	3.251000121	sp|P63017|HSP7C_MOUSE	Heat shock cognate 71 kDa protein OS=Mus musculus OX=10090 GN=Hspa8 PE=1 SV=1			0.069560409	57.5699985	ITITNDKGR			missed K-G@7	-0.0123028	1016.549255	509.2819	1016.561462	509.2879944	2	6	1.1.1.873.7	3.35205	338.92	322.44	3.35	0.05	353.5461
39	2.01	2.02	19.52999979	12.5	12.5	sp|P62984|RL40_MOUSE; sp|P62983|RS27A_MOUSE; sp|P0CG50|UBC_MOUSE; sp|P0CG49|UBB_MOUSE	Ubiquitin-60S ribosomal protein L40 OS=Mus musculus OX=10090 GN=Uba52 PE=1 SV=2; Ubiquitin-40S ribosomal protein S27a OS=Mus musculus OX=10090 GN=Rps27a PE=1 SV=2; Polyubiquitin-C OS=Mus musculus OX=10090 GN=Ubc PE=1 SV=2; Polyubiquitin-B OS=Mus musculus OX=10090 GN=Ubb PE=2 SV=1			2	99.00000095	TITLEVEPSDTIENVK				0.00170449	1786.921631	894.4681	1786.920044	894.4672852	2	14	1.1.1.1059.8	5.7042	807.59	615.07	5.72	0.05	598.0824
39	2.01	2.02	19.52999979	12.5	12.5	sp|P62984|RL40_MOUSE; sp|P62983|RS27A_MOUSE; sp|P0CG50|UBC_MOUSE; sp|P0CG49|UBB_MOUSE	Ubiquitin-60S ribosomal protein L40 OS=Mus musculus OX=10090 GN=Uba52 PE=1 SV=2; Ubiquitin-40S ribosomal protein S27a OS=Mus musculus OX=10090 GN=Rps27a PE=1 SV=2; Polyubiquitin-C OS=Mus musculus OX=10090 GN=Ubc PE=1 SV=2; Polyubiquitin-B OS=Mus musculus OX=10090 GN=Ubb PE=2 SV=1			0.013676231	24.69000071	TLSDYNIQK				-0.00159495	1080.543701	541.2791	1080.545166	541.2798462	2	5	1.1.1.907.7	3.78535	445.31	159.56	3.74	0.05	178.5133
39	2.01	2.02	19.52999979	12.5	12.5	sp|P62984|RL40_MOUSE; sp|P62983|RS27A_MOUSE; sp|P0CG50|UBC_MOUSE; sp|P0CG49|UBB_MOUSE	Ubiquitin-60S ribosomal protein L40 OS=Mus musculus OX=10090 GN=Uba52 PE=1 SV=2; Ubiquitin-40S ribosomal protein S27a OS=Mus musculus OX=10090 GN=Rps27a PE=1 SV=2; Polyubiquitin-C OS=Mus musculus OX=10090 GN=Ubc PE=1 SV=2; Polyubiquitin-B OS=Mus musculus OX=10090 GN=Ubb PE=2 SV=1			0	79.3900013	TITLEVEPSDTIENVK				0.0020903	1786.922241	596.648	1786.920044	596.6472778	3	8	1.1.1.1060.2	5.7122	377.78	362.82	5.72	0.05	450.2814
40	2	8.08	11.2999998	9.605000168	7.344999909	sp|Q8VED5|K2C79_MOUSE	Keratin, type II cytoskeletal 79 OS=Mus musculus OX=10090 GN=Krt79 PE=1 SV=2			2	99.00000095	NLDLDSIIAEVK	Deamidated(N)@1			-0.000693398	1329.702026	665.8583	1329.702759	665.8586426	2	19	1.1.1.1253.2	8.181517	584.51	515.53	8.19	0.08	332.9524
40	2	8.08	11.2999998	9.605000168	7.344999909	sp|Q8VED5|K2C79_MOUSE	Keratin, type II cytoskeletal 79 OS=Mus musculus OX=10090 GN=Krt79 PE=1 SV=2			0	99.00000095	AEAESWYQTK				-0.00172688	1211.544312	606.7794	1211.545898	606.7802124	2	14	1.1.1.925.9	4.019166	931.85	894.99	4.02	0.05	572.5495
40	2	8.08	11.2999998	9.605000168	7.344999909	sp|Q8VED5|K2C79_MOUSE	Keratin, type II cytoskeletal 79 OS=Mus musculus OX=10090 GN=Krt79 PE=1 SV=2			0	99.00000095	AEAESWYQTK				-0.00172688	1211.544312	606.7794	1211.545898	606.7802124	2	12	1.1.1.926.8	4.031333	931.85	827.41	4.02	0.05	468.0195
40	2	8.08	11.2999998	9.605000168	7.344999909	sp|Q8VED5|K2C79_MOUSE	Keratin, type II cytoskeletal 79 OS=Mus musculus OX=10090 GN=Krt79 PE=1 SV=2			0	95.77000141	DLDSIIAEVK			cleaved L-D@N-term	-0.00349385	1101.588257	551.8014	1101.591797	551.8031616	2	9	1.1.1.1143.5	6.777617	421.51	359.52	6.77	0.05	269.8686
40	2	8.08	11.2999998	9.605000168	7.344999909	sp|Q8VED5|K2C79_MOUSE	Keratin, type II cytoskeletal 79 OS=Mus musculus OX=10090 GN=Krt79 PE=1 SV=2			0	99.00000095	FASFIDK				0.00113897	826.423645	414.2191	826.4224854	414.2185364	2	9	1.1.1.995.3	4.883934	6955.46	3766.7	4.91	0.04	1695.048
40	2	8.08	11.2999998	9.605000168	7.344999909	sp|Q8VED5|K2C79_MOUSE	Keratin, type II cytoskeletal 79 OS=Mus musculus OX=10090 GN=Krt79 PE=1 SV=2			0	82.13000298	FASFIDK				0.00113897	826.423645	414.2191	826.4224854	414.2185364	2	7	1.1.1.994.2	4.8701	6955.46	1262.26	4.91	0.04	364.139
40	2	8.08	11.2999998	9.605000168	7.344999909	sp|Q8VED5|K2C79_MOUSE	Keratin, type II cytoskeletal 79 OS=Mus musculus OX=10090 GN=Krt79 PE=1 SV=2			0	74.25000072	FASFIDK	Carbamidomethyl@N-term			-0.00191888	883.4420776	442.7283	883.4439697	442.729248	2	7	1.1.1.1027.2	5.2924	732.59	714.74	5.29	0.04	606.2769
40	2	8.08	11.2999998	9.605000168	7.344999909	sp|Q8VED5|K2C79_MOUSE	Keratin, type II cytoskeletal 79 OS=Mus musculus OX=10090 GN=Krt79 PE=1 SV=2			0	72.00999856	FASFIDK	Carbamidomethyl@N-term			-0.00191888	883.4420776	442.7283	883.4439697	442.729248	2	7	1.1.1.1026.2	5.2794	732.59	534.39	5.29	0.04	531.3771
40	2	8.08	11.2999998	9.605000168	7.344999909	sp|Q8VED5|K2C79_MOUSE	Keratin, type II cytoskeletal 79 OS=Mus musculus OX=10090 GN=Krt79 PE=1 SV=2			0	50.7799983	FLEQQNK				-0.00129513	905.4594727	453.737	905.4606934	453.7376099	2	8	1.1.1.839.6	2.91475	5596.19	4241.39	2.93	0.04	2645.462
40	2	8.08	11.2999998	9.605000168	7.344999909	sp|Q8VED5|K2C79_MOUSE	Keratin, type II cytoskeletal 79 OS=Mus musculus OX=10090 GN=Krt79 PE=1 SV=2			0	99.00000095	NKYEDEINKR			missed K-Y@2; missed K-R@9	0.00147158	1307.648438	436.8901	1307.646973	436.8895874	3	13	1.1.1.818.4	2.6441	2112.84	1698.83	2.66	0.04	2116.216
40	2	8.08	11.2999998	9.605000168	7.344999909	sp|Q8VED5|K2C79_MOUSE	Keratin, type II cytoskeletal 79 OS=Mus musculus OX=10090 GN=Krt79 PE=1 SV=2			0	99.00000095	NKYEDEINKR			missed K-Y@2; missed K-R@9	0.00147158	1307.648438	436.8901	1307.646973	436.8895874	3	11	1.1.1.819.4	2.656933	2112.84	2068.17	2.66	0.04	2418.014
40	2	8.08	11.2999998	9.605000168	7.344999909	sp|Q8VED5|K2C79_MOUSE	Keratin, type II cytoskeletal 79 OS=Mus musculus OX=10090 GN=Krt79 PE=1 SV=2			0	40.68999887	NKYEDEINKR			missed K-Y@2; missed K-R@9	-0.000929471	1307.646118	654.8303	1307.646973	654.8307495	2	6	1.1.1.825.10	2.739933	716.73	27.26	2.65	0.04	343.5333
40	2	8.08	11.2999998	9.605000168	7.344999909	sp|Q8VED5|K2C79_MOUSE	Keratin, type II cytoskeletal 79 OS=Mus musculus OX=10090 GN=Krt79 PE=1 SV=2			0	98.89000058	NLDLDSIIAEV			cleaved V-K@C-term	0.00354374	1200.627319	601.3209	1200.623779	601.3191528	2	11	1.1.1.1359.3	9.070117	97.47	88.36	9.09	0.07	132.3867
40	2	8.08	11.2999998	9.605000168	7.344999909	sp|Q8VED5|K2C79_MOUSE	Keratin, type II cytoskeletal 79 OS=Mus musculus OX=10090 GN=Krt79 PE=1 SV=2			0	99.00000095	NLDLDSIIAEVK				-0.00018146	1328.718628	665.3666	1328.71875	665.3666382	2	13	1.1.1.1219.5	7.757717	4606.51	1562.29	7.79	0.05	620.7976
40	2	8.08	11.2999998	9.605000168	7.344999909	sp|Q8VED5|K2C79_MOUSE	Keratin, type II cytoskeletal 79 OS=Mus musculus OX=10090 GN=Krt79 PE=1 SV=2			0	99.00000095	NLDLDSIIAEVK				-0.00018146	1328.718628	665.3666	1328.71875	665.3666382	2	19	1.1.1.1220.5	7.77255	4606.51	3137.27	7.79	0.05	1750.691
40	2	8.08	11.2999998	9.605000168	7.344999909	sp|Q8VED5|K2C79_MOUSE	Keratin, type II cytoskeletal 79 OS=Mus musculus OX=10090 GN=Krt79 PE=1 SV=2			0	99.00000095	NLDLDSIIAEVK	Deamidated(N)@1			-0.000693398	1329.702026	665.8583	1329.702759	665.8586426	2	16	1.1.1.1252.2	8.16735	584.51	351.34	8.19	0.08	245.5799
40	2	8.08	11.2999998	9.605000168	7.344999909	sp|Q8VED5|K2C79_MOUSE	Keratin, type II cytoskeletal 79 OS=Mus musculus OX=10090 GN=Krt79 PE=1 SV=2			0	99.00000095	NLDLDSIIAEVK				0.00116129	1328.719849	665.3672	1328.71875	665.3666382	2	12	1.1.1.1103.5	6.266833	603.78	477.46	6.29	0.05	415.6046
40	2	8.08	11.2999998	9.605000168	7.344999909	sp|Q8VED5|K2C79_MOUSE	Keratin, type II cytoskeletal 79 OS=Mus musculus OX=10090 GN=Krt79 PE=1 SV=2			0	99.00000095	NLDLDSIIAEVK				0.00116129	1328.719849	665.3672	1328.71875	665.3666382	2	12	1.1.1.1104.6	6.280167	603.78	597.76	6.29	0.05	408.1596
40	2	8.08	11.2999998	9.605000168	7.344999909	sp|Q8VED5|K2C79_MOUSE	Keratin, type II cytoskeletal 79 OS=Mus musculus OX=10090 GN=Krt79 PE=1 SV=2			0	99.00000095	NLDLDSIIAEVK	Carbamidomethyl@N-term			0.0156975	1385.756104	693.8853	1385.740234	693.8773804	2	12	1.1.1.1234.3	7.9422	381.01	298.27	7.92	0.09	303.0224
40	2	8.08	11.2999998	9.605000168	7.344999909	sp|Q8VED5|K2C79_MOUSE	Keratin, type II cytoskeletal 79 OS=Mus musculus OX=10090 GN=Krt79 PE=1 SV=2			0	78.11999917	NLDLDSIIAEVK				-0.00018146	1328.718628	665.3666	1328.71875	665.3666382	2	6	1.1.1.1233.4	7.9242	4606.51	172.4	7.79	0.05	140.9189
40	2	8.08	11.2999998	9.605000168	7.344999909	sp|Q8VED5|K2C79_MOUSE	Keratin, type II cytoskeletal 79 OS=Mus musculus OX=10090 GN=Krt79 PE=1 SV=2			0	41.2800014	NLDLDSIIAEVK	Carbamidomethyl@N-term			0.0156975	1385.756104	693.8853	1385.740234	693.8773804	2	12	1.1.1.1232.2	7.916533	381.01	378.33	7.92	0.09	286.6707
40	2	8.08	11.2999998	9.605000168	7.344999909	sp|Q8VED5|K2C79_MOUSE	Keratin, type II cytoskeletal 79 OS=Mus musculus OX=10090 GN=Krt79 PE=1 SV=2			0	43.07999909	SGGGGSRMR	Deamidated(R)@7	Deamidated(R)@28	cleaved A-S@N-term; missed R-M@7	-0.00928328	864.3778687	433.1962	864.387207	433.2008667	2	9	1.1.1.821.3	2.681767	482.71	443.89	2.69	0.08	777.9119
40	2	8.08	11.2999998	9.605000168	7.344999909	sp|Q8VED5|K2C79_MOUSE	Keratin, type II cytoskeletal 79 OS=Mus musculus OX=10090 GN=Krt79 PE=1 SV=2			0	75.90000033	TLNNKFASFIDK	Carbamyl@N-term; Deamidated(N)@3		missed K-F@5	-0.0380698	1440.68689	721.3507	1440.724854	721.369751	2	10	1.1.1.1144.5	6.790617	418.93	336.8	6.8	0.05	288.6896
40	2	8.08	11.2999998	9.605000168	7.344999909	sp|Q8VED5|K2C79_MOUSE	Keratin, type II cytoskeletal 79 OS=Mus musculus OX=10090 GN=Krt79 PE=1 SV=2			0	82.31999874	YEDEINKR			missed K-R@7	-0.00290995	1065.506226	533.7604	1065.509033	533.7618408	2	7	1.1.1.817.10	2.6361	668.98	663.01	2.64	0.04	643.1023
41	2	4.77	11.11000031	11.11000031	7.238999754	sp|Q3UV17|K22O_MOUSE	Keratin, type II cytoskeletal 2 oral OS=Mus musculus OX=10090 GN=Krt76 PE=1 SV=1			2	99.00000095	AQYEDIAQK				-0.0023967	1064.511475	533.263	1064.513794	533.2642212	2	11	1.1.1.858.5	3.159567	12018.55	1137.31	3.1	0.05	448.1632
41	2	4.77	11.11000031	11.11000031	7.238999754	sp|Q3UV17|K22O_MOUSE	Keratin, type II cytoskeletal 2 oral OS=Mus musculus OX=10090 GN=Krt76 PE=1 SV=1			0.000434506	98.79999757	QYEDIAQK	Gln->pyro-Glu@N-term		cleaved A-Q@N-term	0.00136458	976.4514771	489.233	976.4501953	489.2323608	2	10	1.1.1.939.5	4.194483	464.65	359.93	4.2	0.04	432.4433
41	2	4.77	11.11000031	11.11000031	7.238999754	sp|Q3UV17|K22O_MOUSE	Keratin, type II cytoskeletal 2 oral OS=Mus musculus OX=10090 GN=Krt76 PE=1 SV=1			0	97.46999741	AQYEDIAQK	Carbamidomethyl@N-term			-0.00338495	1121.532104	561.7733	1121.535278	561.7749023	2	9	1.1.1.853.7	3.095733	661.33	572.51	3.11	0.05	329.5622
41	2	4.77	11.11000031	11.11000031	7.238999754	sp|Q3UV17|K22O_MOUSE	Keratin, type II cytoskeletal 2 oral OS=Mus musculus OX=10090 GN=Krt76 PE=1 SV=1			0	95.77000141	DLDSIIAEVK			cleaved L-D@N-term	-0.00349385	1101.588257	551.8014	1101.591797	551.8031616	2	9	1.1.1.1143.5	6.777617	421.51	359.52	6.77	0.05	269.8686
41	2	4.77	11.11000031	11.11000031	7.238999754	sp|Q3UV17|K22O_MOUSE	Keratin, type II cytoskeletal 2 oral OS=Mus musculus OX=10090 GN=Krt76 PE=1 SV=1			0	99.00000095	FASFIDK				0.00113897	826.423645	414.2191	826.4224854	414.2185364	2	9	1.1.1.995.3	4.883934	6955.46	3766.7	4.91	0.04	1695.048
41	2	4.77	11.11000031	11.11000031	7.238999754	sp|Q3UV17|K22O_MOUSE	Keratin, type II cytoskeletal 2 oral OS=Mus musculus OX=10090 GN=Krt76 PE=1 SV=1			0	82.13000298	FASFIDK				0.00113897	826.423645	414.2191	826.4224854	414.2185364	2	7	1.1.1.994.2	4.8701	6955.46	1262.26	4.91	0.04	364.139
41	2	4.77	11.11000031	11.11000031	7.238999754	sp|Q3UV17|K22O_MOUSE	Keratin, type II cytoskeletal 2 oral OS=Mus musculus OX=10090 GN=Krt76 PE=1 SV=1			0	74.25000072	FASFIDK	Carbamidomethyl@N-term			-0.00191888	883.4420776	442.7283	883.4439697	442.729248	2	7	1.1.1.1027.2	5.2924	732.59	714.74	5.29	0.04	606.2769
41	2	4.77	11.11000031	11.11000031	7.238999754	sp|Q3UV17|K22O_MOUSE	Keratin, type II cytoskeletal 2 oral OS=Mus musculus OX=10090 GN=Krt76 PE=1 SV=1			0	72.00999856	FASFIDK	Carbamidomethyl@N-term			-0.00191888	883.4420776	442.7283	883.4439697	442.729248	2	7	1.1.1.1026.2	5.2794	732.59	534.39	5.29	0.04	531.3771
41	2	4.77	11.11000031	11.11000031	7.238999754	sp|Q3UV17|K22O_MOUSE	Keratin, type II cytoskeletal 2 oral OS=Mus musculus OX=10090 GN=Krt76 PE=1 SV=1			0	50.7799983	FLEQQNK				-0.00129513	905.4594727	453.737	905.4606934	453.7376099	2	8	1.1.1.839.6	2.91475	5596.19	4241.39	2.93	0.04	2645.462
41	2	4.77	11.11000031	11.11000031	7.238999754	sp|Q3UV17|K22O_MOUSE	Keratin, type II cytoskeletal 2 oral OS=Mus musculus OX=10090 GN=Krt76 PE=1 SV=1			0	97.74000049	LLEGEECR	Carbamidomethyl(C)@7			-0.000936258	1004.458862	503.2367	1004.459717	503.2371216	2	8	1.1.1.853.4	3.093233	367.53	353.09	3.09	0.05	491.9487
41	2	4.77	11.11000031	11.11000031	7.238999754	sp|Q3UV17|K22O_MOUSE	Keratin, type II cytoskeletal 2 oral OS=Mus musculus OX=10090 GN=Krt76 PE=1 SV=1			0	97.21000195	LLEGEECR	Carbamidomethyl(C)@7			-0.000936258	1004.458862	503.2367	1004.459717	503.2371216	2	7	1.1.1.852.5	3.0809	367.53	339.18	3.09	0.05	449.8816
41	2	4.77	11.11000031	11.11000031	7.238999754	sp|Q3UV17|K22O_MOUSE	Keratin, type II cytoskeletal 2 oral OS=Mus musculus OX=10090 GN=Krt76 PE=1 SV=1			0	95.45000196	LLEGEECR	No Carbamidomethyl(C)@7			-0.00323977	947.4350586	474.7248	947.4382324	474.7263794	2	8	1.1.1.876.7	3.39055	264.09	254.48	3.41	0.06	271.7394
41	2	4.77	11.11000031	11.11000031	7.238999754	sp|Q3UV17|K22O_MOUSE	Keratin, type II cytoskeletal 2 oral OS=Mus musculus OX=10090 GN=Krt76 PE=1 SV=1			0	19.2900002	LLEGEECR	No Carbamidomethyl(C)@7			-0.00226322	947.4360962	474.7253	947.4382324	474.7263794	2	6	1.1.1.875.4	3.37505	262.22	189.6	3.39	0.06	189.0063
41	2	4.77	11.11000031	11.11000031	7.238999754	sp|Q3UV17|K22O_MOUSE	Keratin, type II cytoskeletal 2 oral OS=Mus musculus OX=10090 GN=Krt76 PE=1 SV=1			0	99.00000095	MQDLVEDFK	Carbamidomethyl@N-term		cleaved S-M@N-term	-0.00146403	1180.542114	591.2783	1180.543457	591.2789917	2	12	1.1.1.1087.5	6.061017	671.08	662.46	6.06	0.05	516.337
41	2	4.77	11.11000031	11.11000031	7.238999754	sp|Q3UV17|K22O_MOUSE	Keratin, type II cytoskeletal 2 oral OS=Mus musculus OX=10090 GN=Krt76 PE=1 SV=1			0	99.00000095	MQDLVEDFK	Carbamidomethyl@N-term		cleaved S-M@N-term	-0.00146403	1180.542114	591.2783	1180.543457	591.2789917	2	11	1.1.1.1086.4	6.047184	671.08	520	6.06	0.05	445.0349
41	2	4.77	11.11000031	11.11000031	7.238999754	sp|Q3UV17|K22O_MOUSE	Keratin, type II cytoskeletal 2 oral OS=Mus musculus OX=10090 GN=Krt76 PE=1 SV=1			0	97.21000195	QYEDIAQK	Gln->pyro-Glu@N-term		cleaved A-Q@N-term	0.00136458	976.4514771	489.233	976.4501953	489.2323608	2	10	1.1.1.941.5	4.219817	464.65	384.99	4.2	0.04	523.7043
41	2	4.77	11.11000031	11.11000031	7.238999754	sp|Q3UV17|K22O_MOUSE	Keratin, type II cytoskeletal 2 oral OS=Mus musculus OX=10090 GN=Krt76 PE=1 SV=1			0	87.59999871	TAAENEFVGLK	Methyl(E)@6; Oxidation(F)@7	Methyl(E)@270; Oxidation(F)@271		-0.00225085	1207.606323	604.8104	1207.608521	604.8115234	2	11	1.1.1.992.6	4.847767	1890.56	1722.88	4.86	0.04	1243.101
41	2	4.77	11.11000031	11.11000031	7.238999754	sp|Q3UV17|K22O_MOUSE	Keratin, type II cytoskeletal 2 oral OS=Mus musculus OX=10090 GN=Krt76 PE=1 SV=1			0	73.50999713	TAAENEFVGLK	Hydroxymethyl(N)@5	Hydroxymethyl(N)@269		-0.00225085	1207.606323	604.8104	1207.608521	604.8115234	2	10	1.1.1.992.6	4.847767	1890.56	1722.88	4.86	0.04	1243.101
41	2	4.77	11.11000031	11.11000031	7.238999754	sp|Q3UV17|K22O_MOUSE	Keratin, type II cytoskeletal 2 oral OS=Mus musculus OX=10090 GN=Krt76 PE=1 SV=1			0	75.90000033	TLNNKFASFIDK	Carbamyl@N-term; Deamidated(N)@3		missed K-F@5	-0.0380698	1440.68689	721.3507	1440.724854	721.369751	2	10	1.1.1.1144.5	6.790617	418.93	336.8	6.8	0.05	288.6896
42	2	2	0.897900015	0.307899993	0.307899993	sp|Q8C8R3|ANK2_MOUSE	Ankyrin-2 OS=Mus musculus OX=10090 GN=Ank2 PE=1 SV=2			2	99.00000095	ATFSPIVTLEPR				-0.00594307	1329.723511	665.869	1329.729248	665.8718872	2	11	1.1.1.1117.5	6.446983	286.92	280.28	6.45	0.06	278.1966
42	2	2	0.897900015	0.307899993	0.307899993	sp|Q8C8R3|ANK2_MOUSE	Ankyrin-2 OS=Mus musculus OX=10090 GN=Ank2 PE=1 SV=2			0	19.2900002	EPRQDGSSSASD	Carbamidomethyl@N-term		cleaved D-P@C-term; missed R-Q@3	0.015887899	1291.543701	646.7791	1291.52771	646.7711182	2	6	1.1.1.829.10	2.79025	277.13	247.69	2.78	0.04	272.8502
43	2	2	3.553000093	3.553000093	3.553000093	sp|Q62433|NDRG1_MOUSE	Protein NDRG1 OS=Mus musculus OX=10090 GN=Ndrg1 PE=1 SV=1			2	99.00000095	TASGSSVTSLEGTR				-0.00422005	1351.653687	676.8341	1351.657959	676.8362427	2	15	1.1.1.886.5	3.521033	195.388	195.388			365.5291
43	2	2	3.553000093	3.553000093	3.553000093	sp|Q62433|NDRG1_MOUSE	Protein NDRG1 OS=Mus musculus OX=10090 GN=Ndrg1 PE=1 SV=1			0	99.00000095	TASGSSVTSLEGTR				0.00163923	1351.659424	676.837	1351.657959	676.8362427	2	17	1.1.1.885.6	3.508367	233.7699	233.7699			464.3524
44	1.83	2.02	2.900999971	2.900999971	1.933999918	sp|P11499|HS90B_MOUSE	Heat shock protein HSP 90-beta OS=Mus musculus OX=10090 GN=Hsp90ab1 PE=1 SV=3			1.657577038	99.00000095	GVVDSEDLPLNISR				-0.00166904	1512.776733	757.3956	1512.778442	757.3964844	2	10	1.1.1.1066.10	5.796033	383.32	349.28	5.79	0.13	503.7955
44	1.83	2.02	2.900999971	2.900999971	1.933999918	sp|P11499|HS90B_MOUSE	Heat shock protein HSP 90-beta OS=Mus musculus OX=10090 GN=Hsp90ab1 PE=1 SV=3			0.176525772	80.00000119	ALLFIPR				-0.0015579	828.5206909	415.2676	828.5221558	415.2683411	2	7	1.1.1.1127.2	6.572467	218.43	154.03	6.58	0.05	304.3743
44	1.83	2.02	2.900999971	2.900999971	1.933999918	sp|P11499|HS90B_MOUSE	Heat shock protein HSP 90-beta OS=Mus musculus OX=10090 GN=Hsp90ab1 PE=1 SV=3			0	69.94000077	ALLFIPR				-0.0015579	828.5206909	415.2676	828.5221558	415.2683411	2	6	1.1.1.1128.2	6.5848	218.43	217.96	6.58	0.05	362.0904
44	1.83	2.02	2.900999971	2.900999971	1.933999918	sp|P11499|HS90B_MOUSE	Heat shock protein HSP 90-beta OS=Mus musculus OX=10090 GN=Hsp90ab1 PE=1 SV=3			0	86.15999818	GVVDSEDLPLNISR				-0.00166904	1512.776733	757.3956	1512.778442	757.3964844	2	8	1.1.1.1064.10	5.769866	383.32	290.67	5.79	0.13	420.9626
45	1.68	1.82	3.846000135	3.846000135	3.846000135	sp|P05064|ALDOA_MOUSE	Fructose-bisphosphate aldolase A OS=Mus musculus OX=10090 GN=Aldoa PE=1 SV=2			1.677780151	99.00000095	GILAADESTGSIAK				-0.00721661	1331.686035	666.8503	1331.693237	666.8538818	2	10	1.1.1.960.10	4.454467	489.91	471.04	4.45	0.04	334.8087
46	1.6	1.83	4.941000044	4.941000044	4.941000044	sp|Q9DCL9|PUR6_MOUSE	Multifunctional protein ADE2 OS=Mus musculus OX=10090 GN=Paics PE=1 SV=4			1.200659275	99.00000095	EVYELLDTPGR				-0.0014412	1290.644043	646.3293	1290.64563	646.3300781	2	9	1.1.1.1041.7	5.47505	20.70828	20.70828			259.3092
46	1.6	1.83	4.941000044	4.941000044	4.941000044	sp|Q9DCL9|PUR6_MOUSE	Multifunctional protein ADE2 OS=Mus musculus OX=10090 GN=Paics PE=1 SV=4			0.394694954	99.00000095	ATAVVVNIGK	Acetyl@N-term	Acetyl@2	cleaved M-A@N-term	-0.000855336	1012.590881	507.3027	1012.591675	507.3031311	2	10	1.1.1.1078.3	5.944517	267.96	264.61	5.94	0.05	309.6755
46	1.6	1.83	4.941000044	4.941000044	4.941000044	sp|Q9DCL9|PUR6_MOUSE	Multifunctional protein ADE2 OS=Mus musculus OX=10090 GN=Paics PE=1 SV=4			0	89.86999989	EVYELLDTPGR				0.00295326	1290.648438	646.3315	1290.64563	646.3300781	2	7	1.1.1.1040.8	5.462883	20.84852	20.84852			247.767
47	1.54	1.68	2.711999975	2.711999975	2.711999975	sp|P14206|RSSA_MOUSE	40S ribosomal protein SA OS=Mus musculus OX=10090 GN=Rpsa PE=1 SV=4			1.537602186	99.00000095	LLVVTDPR				-0.00274513	911.5412598	456.7779	911.5440063	456.7792969	2	9	1.1.1.982.4	4.71795	698.97	678.92	4.73	0.04	492.8529
[truncated: 132 more rows]
