# Supplementary material for: G91-deletion in βA3/A1-crystallin induces cellular and molecular changes in mouse lenses leading to congenital cataract development
Source: PLoS One. 2025 Jul 7;20(7):e0326305. doi: 10.1371/journal.pone.0326305 (PMC12233310; doi:10.1371/journal.pone.0326305)
Supplement: S10 Fig — (CSV) [file pone.0326305.s010.csv]

N	Unused	Total	%Cov	%Cov(50)	%Cov(95)	Accessions	Names	Used	Annotation	Contrib	Conf	Sequence	Modifications	ProteinModifications	Cleavages	dMass	Obs MW	Obs m/z	Theor MW	Theor m/z	Theor z	Sc	Spectrum	Acq Time	Intensity (Peptide)	PrecursorIntensityAcquisition	Apex Time (Peptide)	Elution Peak Width (Peptide)	MS2Counts
1	56.29	56.29	83.1700027	81.97000027	80.29000163	sp|Q6NVD9|BFSP2_MOUSE	Phakinin OS=Mus musculus OX=10090 GN=Bfsp2 PE=1 SV=1			2	99.00000095	AAEEEVSSLYK				0.00116976	1224.588623	613.3016	1224.587402	613.3009644	2	15	1.1.1.922.7	4.179167	7238.91	3084.38	4.21	0.04	1080.048
1	56.29	56.29	83.1700027	81.97000027	80.29000163	sp|Q6NVD9|BFSP2_MOUSE	Phakinin OS=Mus musculus OX=10090 GN=Bfsp2 PE=1 SV=1			2	99.00000095	AEAGALLQAK				0.000693173	970.5454712	486.28	970.5447388	486.2796631	2	17	1.1.1.908.9	4.00135	11269.99	8183.23	4.02	0.04	4809.808
1	56.29	56.29	83.1700027	81.97000027	80.29000163	sp|Q6NVD9|BFSP2_MOUSE	Phakinin OS=Mus musculus OX=10090 GN=Bfsp2 PE=1 SV=1			2	99.00000095	ALGISSVFLQGLR				0.000165494	1359.78772	680.9011	1359.787476	680.901001	2	15	1.1.1.1246.4	8.130867	3805.93	118.77	8	0.07	119.8514
1	56.29	56.29	83.1700027	81.97000027	80.29000163	sp|Q6NVD9|BFSP2_MOUSE	Phakinin OS=Mus musculus OX=10090 GN=Bfsp2 PE=1 SV=1			2	99.00000095	APGVYVGVAPSGGIGGLGAR				0.0027056	1753.950317	877.9824	1753.94751	877.9810181	2	16	1.1.1.1051.10	5.822883	2760.42	1837.5	5.85	0.05	1110.589
1	56.29	56.29	83.1700027	81.97000027	80.29000163	sp|Q6NVD9|BFSP2_MOUSE	Phakinin OS=Mus musculus OX=10090 GN=Bfsp2 PE=1 SV=1			2	99.00000095	ASWASSYQQVGEAVLENAR				0.00764264	2064.994141	689.3386	2064.986572	689.3361206	3	20	1.1.1.1122.5	6.728817	1097.69	1006.65	6.74	0.07	896.0117
1	56.29	56.29	83.1700027	81.97000027	80.29000163	sp|Q6NVD9|BFSP2_MOUSE	Phakinin OS=Mus musculus OX=10090 GN=Bfsp2 PE=1 SV=1			2	99.00000095	DVASYHALLDR				-0.00312879	1258.627441	630.321	1258.630615	630.3225708	2	12	1.1.1.968.9	4.76145	1622.2	1284.17	4.78	0.05	790.6035
1	56.29	56.29	83.1700027	81.97000027	80.29000163	sp|Q6NVD9|BFSP2_MOUSE	Phakinin OS=Mus musculus OX=10090 GN=Bfsp2 PE=1 SV=1			2	99.00000095	DVASYHALLDREENN			missed R-E@11	-0.0023607	1744.799438	582.6071	1744.801636	582.6078491	3	13	1.1.1.961.9	4.6723	1519.42	1466.46	4.68	0.05	1399.396
1	56.29	56.29	83.1700027	81.97000027	80.29000163	sp|Q6NVD9|BFSP2_MOUSE	Phakinin OS=Mus musculus OX=10090 GN=Bfsp2 PE=1 SV=1			2	99.00000095	KAAEEEVSSLYK			missed K-A@1	-0.00333135	1352.679077	677.3468	1352.682373	677.3484497	2	12	1.1.1.886.5	3.7177	211.97	190.19	3.71	0.04	159.9513
1	56.29	56.29	83.1700027	81.97000027	80.29000163	sp|Q6NVD9|BFSP2_MOUSE	Phakinin OS=Mus musculus OX=10090 GN=Bfsp2 PE=1 SV=1			2	99.00000095	LAAALSVELHDTSR				-0.00518943	1481.778687	494.9335	1481.783813	494.9352112	3	12	1.1.1.968.4	4.7573	578.9	577.23	4.77	0.05	730.9435
1	56.29	56.29	83.1700027	81.97000027	80.29000163	sp|Q6NVD9|BFSP2_MOUSE	Phakinin OS=Mus musculus OX=10090 GN=Bfsp2 PE=1 SV=1			2	99.00000095	LEAELAEIR				0.000515941	1042.566528	522.2905	1042.565918	522.2902222	2	13	1.1.1.984.6	4.964117	16006.34	2983.71	5.01	0.05	613.8718
1	56.29	56.29	83.1700027	81.97000027	80.29000163	sp|Q6NVD9|BFSP2_MOUSE	Phakinin OS=Mus musculus OX=10090 GN=Bfsp2 PE=1 SV=1			2	99.00000095	LLLQMETIQAGADDFK	Oxidation(M)@5			-0.00234636	1807.900269	904.9574	1807.902588	904.9585571	2	17	1.1.1.1059.8	5.923367	1420.09	1317.63	5.93	0.05	644.3514
1	56.29	56.29	83.1700027	81.97000027	80.29000163	sp|Q6NVD9|BFSP2_MOUSE	Phakinin OS=Mus musculus OX=10090 GN=Bfsp2 PE=1 SV=1			2	99.00000095	LLLQMETIQAGADDFKER	Oxidation(M)@5		missed K-E@16	0.000820555	2093.047119	698.6896	2093.046387	698.6893921	3	19	1.1.1.1012.10	5.324584	4022.35	3085.05	5.34	0.05	1918.099
1	56.29	56.29	83.1700027	81.97000027	80.29000163	sp|Q6NVD9|BFSP2_MOUSE	Phakinin OS=Mus musculus OX=10090 GN=Bfsp2 PE=1 SV=1			2	99.00000095	NRAEAGALLQAK			missed R-A@2	-0.00224748	1240.686523	621.3505	1240.688843	621.3516846	2	14	1.1.1.864.11	3.452217	1596.39	1529.98	3.45	0.03	1138.62
1	56.29	56.29	83.1700027	81.97000027	80.29000163	sp|Q6NVD9|BFSP2_MOUSE	Phakinin OS=Mus musculus OX=10090 GN=Bfsp2 PE=1 SV=1			2	99.00000095	QQTEVVHVSQTQEEK	Gln->pyro-Glu@N-term			-0.000240101	1751.83252	876.9235	1751.832642	876.923584	2	24	1.1.1.875.3	3.58105	5379.47	5368.13	3.58	0.04	2622.469
1	56.29	56.29	83.1700027	81.97000027	80.29000163	sp|Q6NVD9|BFSP2_MOUSE	Phakinin OS=Mus musculus OX=10090 GN=Bfsp2 PE=1 SV=1			2	99.00000095	QVQSLQAETESLR	Gln->pyro-Glu@N-term			-0.00111008	1470.730225	736.3724	1470.731445	736.3729858	2	19	1.1.1.1043.6	5.716217	8892.99	5155.69	5.68	0.05	2320.795
1	56.29	56.29	83.1700027	81.97000027	80.29000163	sp|Q6NVD9|BFSP2_MOUSE	Phakinin OS=Mus musculus OX=10090 GN=Bfsp2 PE=1 SV=1			2	99.00000095	SETEQQQQER				-0.00224962	1261.55127	631.7829	1261.553467	631.7839966	2	15	1.1.1.318.7	1.082733	539.63	513.54	1.09	0.03	375.212
1	56.29	56.29	83.1700027	81.97000027	80.29000163	sp|Q6NVD9|BFSP2_MOUSE	Phakinin OS=Mus musculus OX=10090 GN=Bfsp2 PE=1 SV=1			2	99.00000095	SSGGWDALR				-0.00193454	947.4442749	474.7294	947.446106	474.7303162	2	11	1.1.1.952.5	4.553967	7895.66	3882.42	4.58	0.05	1432.474
1	56.29	56.29	83.1700027	81.97000027	80.29000163	sp|Q6NVD9|BFSP2_MOUSE	Phakinin OS=Mus musculus OX=10090 GN=Bfsp2 PE=1 SV=1			2	99.00000095	SSGLANVPAPGPER				0.00747286	1350.696655	451.2395	1350.689209	451.2369995	3	13	1.1.1.920.4	4.151	1328.32	1268.68	4.15	0.1	1329.992
1	56.29	56.29	83.1700027	81.97000027	80.29000163	sp|Q6NVD9|BFSP2_MOUSE	Phakinin OS=Mus musculus OX=10090 GN=Bfsp2 PE=1 SV=1			2	99.00000095	SYEEDVK				0.00228089	868.383667	435.1991	868.3814087	435.197998	2	10	1.1.1.803.2	2.68845	2136.01	1615.54	2.71	0.04	1385.398
1	56.29	56.29	83.1700027	81.97000027	80.29000163	sp|Q6NVD9|BFSP2_MOUSE	Phakinin OS=Mus musculus OX=10090 GN=Bfsp2 PE=1 SV=1			2	99.00000095	TDLEHQIESLK				0.00161479	1311.668701	438.2302	1311.666992	438.2296143	3	13	1.1.1.980.3	4.90995	2374.92	2032.48	4.92	0.04	1547.197
1	56.29	56.29	83.1700027	81.97000027	80.29000163	sp|Q6NVD9|BFSP2_MOUSE	Phakinin OS=Mus musculus OX=10090 GN=Bfsp2 PE=1 SV=1			2	99.00000095	TSAVGSLVR				0.000572029	888.503479	445.259	888.5028687	445.258728	2	12	1.1.1.908.7	3.999683	10025.99	5323.42	4.02	0.04	3074.824
1	56.29	56.29	83.1700027	81.97000027	80.29000163	sp|Q6NVD9|BFSP2_MOUSE	Phakinin OS=Mus musculus OX=10090 GN=Bfsp2 PE=1 SV=1			2	99.00000095	VAADLPSGTNSSMPVQR	Deamidated(N)@10; Oxidation(M)@13			0.00103046	1745.826416	873.9205	1745.825439	873.9199829	2	15	1.1.1.886.7	3.721033	1059.41	1022.85	3.72	0.06	391.701
1	56.29	56.29	83.1700027	81.97000027	80.29000163	sp|Q6NVD9|BFSP2_MOUSE	Phakinin OS=Mus musculus OX=10090 GN=Bfsp2 PE=1 SV=1			2	99.00000095	VHALEQVSQELETQLR				0.00105365	1878.981079	627.3343	1878.97998	627.3339233	3	21	1.1.1.1048.6	5.78055	1762.92	1354.12	5.8	0.05	1224.863
1	56.29	56.29	83.1700027	81.97000027	80.29000163	sp|Q6NVD9|BFSP2_MOUSE	Phakinin OS=Mus musculus OX=10090 GN=Bfsp2 PE=1 SV=1			2	99.00000095	VIDEANLTK				0.000205354	1001.53949	501.777	1001.539307	501.776947	2	13	1.1.1.881.4	3.65255	5042.23	3058.8	3.67	0.04	1486.539
1	56.29	56.29	83.1700027	81.97000027	80.29000163	sp|Q6NVD9|BFSP2_MOUSE	Phakinin OS=Mus musculus OX=10090 GN=Bfsp2 PE=1 SV=1			1.95860815	98.93000126	GTHSPSSLDSPPASR				9.90E-06	1494.706299	499.2427	1494.706299	499.2427063	3	10	1.1.1.806.7	2.727283	784.59	721.25	2.73	0.04	888.3881
1	56.29	56.29	83.1700027	81.97000027	80.29000163	sp|Q6NVD9|BFSP2_MOUSE	Phakinin OS=Mus musculus OX=10090 GN=Bfsp2 PE=1 SV=1			1.698970437	99.00000095	EELGFLSR	Glu->pyro-Glu@N-term			0.00200147	931.4782715	466.7464	931.4763184	466.7454529	2	10	1.1.1.1131.2	6.842967	574.65	341.8	6.87	0.06	186.8078
1	56.29	56.29	83.1700027	81.97000027	80.29000163	sp|Q6NVD9|BFSP2_MOUSE	Phakinin OS=Mus musculus OX=10090 GN=Bfsp2 PE=1 SV=1			1.657577038	98.44999909	DHTTVEDLGGCLVEYMTK	Carbamidomethyl(C)@11; Oxidation(M)@16			0.0130627	2082.937012	695.3196	2082.923828	695.3151855	3	9	1.1.1.1021.10	5.439233	280.22	130.32	5.42	0.04	249.8041
1	56.29	56.29	83.1700027	81.97000027	80.29000163	sp|Q6NVD9|BFSP2_MOUSE	Phakinin OS=Mus musculus OX=10090 GN=Bfsp2 PE=1 SV=1			1.49484992	96.82000279	YENEQPFR				0.00152044	1081.484497	541.7495	1081.48291	541.7487183	2	8	1.1.1.876.6	3.592383	938.57	491.27	3.62	0.05	200.2792
1	56.29	56.29	83.1700027	81.97000027	80.29000163	sp|Q6NVD9|BFSP2_MOUSE	Phakinin OS=Mus musculus OX=10090 GN=Bfsp2 PE=1 SV=1			1.154901981	98.43999743	YENEQPFRK	Deamidated(N)@3		missed R-K@8	0.00132283	1210.563232	606.2889	1210.56189	606.288208	2	10	1.1.1.828.8	2.990083	249.51	231.48	3.01	0.05	226.3117
1	56.29	56.29	83.1700027	81.97000027	80.29000163	sp|Q6NVD9|BFSP2_MOUSE	Phakinin OS=Mus musculus OX=10090 GN=Bfsp2 PE=1 SV=1			0.104577444	99.00000095	ALGISSVFLQ			cleaved Q-G@C-term	-0.000397045	1033.580444	517.7975	1033.580811	517.7976685	2	15	1.1.1.1246.2	8.125033	678.61	390.81	8.16	0.06	217.9484
1	56.29	56.29	83.1700027	81.97000027	80.29000163	sp|Q6NVD9|BFSP2_MOUSE	Phakinin OS=Mus musculus OX=10090 GN=Bfsp2 PE=1 SV=1			0.104577444	99.00000095	GVYVGVAPSGGIGGLGAR			cleaved P-G@N-term	-0.000232467	1585.857422	793.936	1585.857666	793.9360962	2	21	1.1.1.1038.8	5.65655	3912.07	3823.34	5.66	0.04	1910.634
1	56.29	56.29	83.1700027	81.97000027	80.29000163	sp|Q6NVD9|BFSP2_MOUSE	Phakinin OS=Mus musculus OX=10090 GN=Bfsp2 PE=1 SV=1			0.051098239	99.00000095	LGISSVFLQGLR			cleaved A-L@N-term	-0.00206587	1288.748291	645.3814	1288.750366	645.3824463	2	16	1.1.1.1217.2	7.88955	131.0677	131.0677			152.0109
1	56.29	56.29	83.1700027	81.97000027	80.29000163	sp|Q6NVD9|BFSP2_MOUSE	Phakinin OS=Mus musculus OX=10090 GN=Bfsp2 PE=1 SV=1			0.023650009	96.66000009	GISSVFLQGLR			cleaved L-G@N-term	-0.000867648	1175.665527	588.84	1175.66626	588.8403931	2	11	1.1.1.1130.4	6.831634	471.8	265.17	6.87	0.05	204.7458
1	56.29	56.29	83.1700027	81.97000027	80.29000163	sp|Q6NVD9|BFSP2_MOUSE	Phakinin OS=Mus musculus OX=10090 GN=Bfsp2 PE=1 SV=1			0.0222764	96.20000124	GTGLDDVLETIR			cleaved M-G@N-term	0.00103883	1287.668091	644.8413	1287.666992	644.8408203	2	10	1.1.1.1117.3	6.661817	339.38	238.56	6.68	0.05	225.7317
1	56.29	56.29	83.1700027	81.97000027	80.29000163	sp|Q6NVD9|BFSP2_MOUSE	Phakinin OS=Mus musculus OX=10090 GN=Bfsp2 PE=1 SV=1			0.016373713	97.72999883	ELQNLGAVVGR			cleaved M-E@N-term	-0.00182468	1154.638916	578.3267	1154.640747	578.3276367	2	12	1.1.1.982.9	4.94045	617.54	587.64	4.95	0.06	533.9206
1	56.29	56.29	83.1700027	81.97000027	80.29000163	sp|Q6NVD9|BFSP2_MOUSE	Phakinin OS=Mus musculus OX=10090 GN=Bfsp2 PE=1 SV=1			0.001740665	45.78000009	AKSSGGWDALR	Carbamyl@N-term		missed K-S@2	0.00365664	1189.587646	595.8011	1189.583984	595.7992554	2	6	1.1.1.956.6	4.6058	44.33731	44.33731			294.8854
1	56.29	56.29	83.1700027	81.97000027	80.29000163	sp|Q6NVD9|BFSP2_MOUSE	Phakinin OS=Mus musculus OX=10090 GN=Bfsp2 PE=1 SV=1			0.000434506	72.03999758	AHLLACK	Carbamidomethyl(C)@6; Methyl(K)@7	Methyl(K)@396		0.00354094	825.456665	413.7356	825.453064	413.7338257	2	7	1.1.1.811.2	2.787283	448.91	434.41	2.78	0.04	403.8625
1	56.29	56.29	83.1700027	81.97000027	80.29000163	sp|Q6NVD9|BFSP2_MOUSE	Phakinin OS=Mus musculus OX=10090 GN=Bfsp2 PE=1 SV=1			0	99.00000095	AAEEEVSSLYK				0.00116976	1224.588623	613.3016	1224.587402	613.3009644	2	18	1.1.1.923.9	4.193666	7238.91	6001.65	4.21	0.04	3932.1
1	56.29	56.29	83.1700027	81.97000027	80.29000163	sp|Q6NVD9|BFSP2_MOUSE	Phakinin OS=Mus musculus OX=10090 GN=Bfsp2 PE=1 SV=1			0	99.00000095	AAEEEVSSLYK	Carbamidomethyl@N-term			0.000179453	1281.609131	641.8118	1281.608887	641.8117065	2	13	1.1.1.924.9	4.206167	407.94	367.83	4.21	0.04	304.3791
1	56.29	56.29	83.1700027	81.97000027	80.29000163	sp|Q6NVD9|BFSP2_MOUSE	Phakinin OS=Mus musculus OX=10090 GN=Bfsp2 PE=1 SV=1			0	99.00000095	AAEEEVSSLYK	Carbamidomethyl@N-term			0.000179453	1281.609131	641.8118	1281.608887	641.8117065	2	13	1.1.1.926.10	4.232666	407.94	327.13	4.21	0.04	249.8656
1	56.29	56.29	83.1700027	81.97000027	80.29000163	sp|Q6NVD9|BFSP2_MOUSE	Phakinin OS=Mus musculus OX=10090 GN=Bfsp2 PE=1 SV=1			0	99.00000095	AEAGALLQAK				0.000693173	970.5454712	486.28	970.5447388	486.2796631	2	14	1.1.1.907.6	3.986183	11269.99	3334.55	4.02	0.04	1053.427
1	56.29	56.29	83.1700027	81.97000027	80.29000163	sp|Q6NVD9|BFSP2_MOUSE	Phakinin OS=Mus musculus OX=10090 GN=Bfsp2 PE=1 SV=1			0	97.63000011	AEAGALLQAK	Deamidated(Q)@8			0.00304406	971.5318604	486.7732	971.5287476	486.7716675	2	8	1.1.1.922.3	4.175833	346.85	327.75	4.17	0.05	248.8163
1	56.29	56.29	83.1700027	81.97000027	80.29000163	sp|Q6NVD9|BFSP2_MOUSE	Phakinin OS=Mus musculus OX=10090 GN=Bfsp2 PE=1 SV=1			0	95.46999931	AEAGALLQAK	Carbamidomethyl@N-term			-7.07E-05	1027.56604	514.7903	1027.566162	514.7904053	2	11	1.1.1.910.4	4.02285	744.14	687.53	4.03	0.05	592.5361
1	56.29	56.29	83.1700027	81.97000027	80.29000163	sp|Q6NVD9|BFSP2_MOUSE	Phakinin OS=Mus musculus OX=10090 GN=Bfsp2 PE=1 SV=1			0	88.73999715	AEAGALLQAK	Deamidated(Q)@8			0.00304406	971.5318604	486.7732	971.5287476	486.7716675	2	7	1.1.1.921.4	4.164	346.85	326.55	4.17	0.05	335.7081
1	56.29	56.29	83.1700027	81.97000027	80.29000163	sp|Q6NVD9|BFSP2_MOUSE	Phakinin OS=Mus musculus OX=10090 GN=Bfsp2 PE=1 SV=1			0	21.67000026	AHLLACK	Carbamidomethyl(C)@6; Methyl(K)@7	Methyl(K)@396		0.00354094	825.456665	413.7356	825.453064	413.7338257	2	6	1.1.1.810.2	2.77445	448.91	385.8	2.78	0.04	430.2947
1	56.29	56.29	83.1700027	81.97000027	80.29000163	sp|Q6NVD9|BFSP2_MOUSE	Phakinin OS=Mus musculus OX=10090 GN=Bfsp2 PE=1 SV=1			0	22.73000032	AKSSGGWDALR	Carbamyl(K)@2		missed K-S@2	0.00365664	1189.587646	595.8011	1189.583984	595.7992554	2	6	1.1.1.956.6	4.6058	44.33731	44.33731			294.8854
1	56.29	56.29	83.1700027	81.97000027	80.29000163	sp|Q6NVD9|BFSP2_MOUSE	Phakinin OS=Mus musculus OX=10090 GN=Bfsp2 PE=1 SV=1			0	98.19999933	ALGISSVFLQ			cleaved Q-G@C-term	-0.000397045	1033.580444	517.7975	1033.580811	517.7976685	2	13	1.1.1.1247.2	8.1372	678.61	567.76	8.16	0.06	307.9571
1	56.29	56.29	83.1700027	81.97000027	80.29000163	sp|Q6NVD9|BFSP2_MOUSE	Phakinin OS=Mus musculus OX=10090 GN=Bfsp2 PE=1 SV=1			0	99.00000095	ALGISSVFLQGLR				0.000165494	1359.78772	680.9011	1359.787476	680.901001	2	17	1.1.1.1226.4	7.953883	3805.93	810.74	8	0.07	297.2826
1	56.29	56.29	83.1700027	81.97000027	80.29000163	sp|Q6NVD9|BFSP2_MOUSE	Phakinin OS=Mus musculus OX=10090 GN=Bfsp2 PE=1 SV=1			0	99.00000095	ALGISSVFLQGLR				0.000165494	1359.78772	680.9011	1359.787476	680.901001	2	18	1.1.1.1227.3	7.96355	3805.93	1549.08	8	0.07	740.6484
1	56.29	56.29	83.1700027	81.97000027	80.29000163	sp|Q6NVD9|BFSP2_MOUSE	Phakinin OS=Mus musculus OX=10090 GN=Bfsp2 PE=1 SV=1			0	99.00000095	ALGISSVFLQGLR	Carbamidomethyl@N-term			0.000937311	1416.809814	709.4122	1416.808838	709.4117432	2	17	1.1.1.1228.2	7.97955	396.73	295.17	8.01	0.06	182.9901
1	56.29	56.29	83.1700027	81.97000027	80.29000163	sp|Q6NVD9|BFSP2_MOUSE	Phakinin OS=Mus musculus OX=10090 GN=Bfsp2 PE=1 SV=1			0	99.00000095	ALGISSVFLQGLR	Carbamidomethyl@N-term			0.000937311	1416.809814	709.4122	1416.808838	709.4117432	2	17	1.1.1.1229.5	7.992383	396.73	381.57	8.01	0.06	240.6831
1	56.29	56.29	83.1700027	81.97000027	80.29000163	sp|Q6NVD9|BFSP2_MOUSE	Phakinin OS=Mus musculus OX=10090 GN=Bfsp2 PE=1 SV=1			0	96.9900012	ALGISSVFLQGLR				0.000165494	1359.78772	680.9011	1359.787476	680.901001	2	8	1.1.1.1250.3	8.182366	3805.93	83.11	8	0.07	96.56065
1	56.29	56.29	83.1700027	81.97000027	80.29000163	sp|Q6NVD9|BFSP2_MOUSE	Phakinin OS=Mus musculus OX=10090 GN=Bfsp2 PE=1 SV=1			0	99.00000095	APGVYVGVAPSGGIGGLGAR				0.0027056	1753.950317	877.9824	1753.94751	877.9810181	2	18	1.1.1.1052.11	5.8367	2760.42	2620.16	5.85	0.05	1754.908
1	56.29	56.29	83.1700027	81.97000027	80.29000163	sp|Q6NVD9|BFSP2_MOUSE	Phakinin OS=Mus musculus OX=10090 GN=Bfsp2 PE=1 SV=1			0	99.00000095	APGVYVGVAPSGGIGGLGAR	Carbamidomethyl@N-term			0.00237153	1810.971436	604.6644	1810.968994	604.6635742	3	17	1.1.1.1052.5	5.831717	508.36	480.01	5.84	0.06	570.9506
1	56.29	56.29	83.1700027	81.97000027	80.29000163	sp|Q6NVD9|BFSP2_MOUSE	Phakinin OS=Mus musculus OX=10090 GN=Bfsp2 PE=1 SV=1			0	96.57999873	APGVYVGVAPSGGIGGLGAR	Carbamidomethyl@N-term			-0.00107096	1810.967896	906.4912	1810.968994	906.4917603	2	11	1.1.1.1051.11	5.823717	444.27	299.19	5.85	0.05	281.3397
1	56.29	56.29	83.1700027	81.97000027	80.29000163	sp|Q6NVD9|BFSP2_MOUSE	Phakinin OS=Mus musculus OX=10090 GN=Bfsp2 PE=1 SV=1			0	95.53999901	APGVYVGVAPSGGIGGLGAR				-0.00656265	1753.940674	585.6542	1753.94751	585.6564331	3	9	1.1.1.1050.3	5.804383	575.84	331.7	5.88	0.09	291.6876
1	56.29	56.29	83.1700027	81.97000027	80.29000163	sp|Q6NVD9|BFSP2_MOUSE	Phakinin OS=Mus musculus OX=10090 GN=Bfsp2 PE=1 SV=1			0	71.57999873	APGVYVGVAPSGGIGGLGAR	Carbamidomethyl@N-term			-0.00107096	1810.967896	906.4912	1810.968994	906.4917603	2	7	1.1.1.1055.11	5.875033	444.27	260.84	5.85	0.05	229.9289
1	56.29	56.29	83.1700027	81.97000027	80.29000163	sp|Q6NVD9|BFSP2_MOUSE	Phakinin OS=Mus musculus OX=10090 GN=Bfsp2 PE=1 SV=1			0	99.00000095	ASWASSYQQVGEAVLENAR	Deamidated(N)@17			0.00339757	2065.973877	689.6652	2065.970459	689.6641235	3	13	1.1.1.1079.8	6.17885	450.57	427.8	6.17	0.06	348.4995
1	56.29	56.29	83.1700027	81.97000027	80.29000163	sp|Q6NVD9|BFSP2_MOUSE	Phakinin OS=Mus musculus OX=10090 GN=Bfsp2 PE=1 SV=1			0	99.00000095	ASWASSYQQVGEAVLENAR				0.00113595	2064.987305	1033.501	2064.986572	1033.500488	2	17	1.1.1.1123.11	6.746467	616.97	607.3	6.74	0.05	318.0699
1	56.29	56.29	83.1700027	81.97000027	80.29000163	sp|Q6NVD9|BFSP2_MOUSE	Phakinin OS=Mus musculus OX=10090 GN=Bfsp2 PE=1 SV=1			0	99.00000095	ASWASSYQQVGEAVLENAR				0.00113595	2064.987305	1033.501	2064.986572	1033.500488	2	12	1.1.1.1125.11	6.772467	616.97	385.26	6.74	0.05	203.6965
1	56.29	56.29	83.1700027	81.97000027	80.29000163	sp|Q6NVD9|BFSP2_MOUSE	Phakinin OS=Mus musculus OX=10090 GN=Bfsp2 PE=1 SV=1			0	99.00000095	ASWASSYQQVGEAVLENAR	Deamidated(N)@17			0.00339757	2065.973877	689.6652	2065.970459	689.6641235	3	12	1.1.1.1078.7	6.165017	450.57	406.39	6.17	0.06	369.4355
1	56.29	56.29	83.1700027	81.97000027	80.29000163	sp|Q6NVD9|BFSP2_MOUSE	Phakinin OS=Mus musculus OX=10090 GN=Bfsp2 PE=1 SV=1			0	97.18000293	ASWASSYQQVGEAVLENAR				0.00113595	2064.987305	1033.501	2064.986572	1033.500488	2	8	1.1.1.1126.11	6.785467	616.97	238.4	6.74	0.05	186.9077
1	56.29	56.29	83.1700027	81.97000027	80.29000163	sp|Q6NVD9|BFSP2_MOUSE	Phakinin OS=Mus musculus OX=10090 GN=Bfsp2 PE=1 SV=1			0	61.3499999	ASWASSYQQVGEAVLENAR	Deamidated(N)@17			-0.0046391	2065.965332	1033.99	2065.970459	1033.992554	2	6	1.1.1.1080.11	6.194016	272.76	229.53	6.18	0.05	142.8372
1	56.29	56.29	83.1700027	81.97000027	80.29000163	sp|Q6NVD9|BFSP2_MOUSE	Phakinin OS=Mus musculus OX=10090 GN=Bfsp2 PE=1 SV=1			0	52.81999707	DHTTVEDLGG			cleaved G-C@C-term	0.00359591	1042.460327	522.2374	1042.456665	522.2356567	2	6	1.1.1.881.6	3.655867	156.39	151.91	3.66	0.05	145.6657
1	56.29	56.29	83.1700027	81.97000027	80.29000163	sp|Q6NVD9|BFSP2_MOUSE	Phakinin OS=Mus musculus OX=10090 GN=Bfsp2 PE=1 SV=1			0	98.19999933	DHTTVEDLGGCLVEYMTK	Carbamidomethyl(C)@11; Methyl(L)@12; Oxidation(M)@16	Methyl(L)@116		0.00587686	2096.945557	699.9891	2096.939453	699.9871216	3	15	1.1.1.1025.7	5.4884	524.38	479.37	5.48	0.05	523.7322
1	56.29	56.29	83.1700027	81.97000027	80.29000163	sp|Q6NVD9|BFSP2_MOUSE	Phakinin OS=Mus musculus OX=10090 GN=Bfsp2 PE=1 SV=1			0	97.17000127	DHTTVEDLGGCLVEYMTK	Carbamidomethyl(C)@11; Methyl(L)@12; Oxidation(M)@16	Methyl(L)@116		0.00587686	2096.945557	699.9891	2096.939453	699.9871216	3	15	1.1.1.1024.7	5.475567	524.38	513.98	5.48	0.05	551.0139
1	56.29	56.29	83.1700027	81.97000027	80.29000163	sp|Q6NVD9|BFSP2_MOUSE	Phakinin OS=Mus musculus OX=10090 GN=Bfsp2 PE=1 SV=1			0	99.00000095	DVASYHALLDR				0.00341935	1258.633911	420.5519	1258.630615	420.5508118	3	11	1.1.1.969.2	4.7688	2658.14	2416.79	4.78	0.05	2364.45
1	56.29	56.29	83.1700027	81.97000027	80.29000163	sp|Q6NVD9|BFSP2_MOUSE	Phakinin OS=Mus musculus OX=10090 GN=Bfsp2 PE=1 SV=1			0	98.39000106	DVASYHALLDREENN			missed R-E@11	-0.0023607	1744.799438	582.6071	1744.801636	582.6078491	3	10	1.1.1.960.9	4.6593	1519.42	1204.27	4.68	0.05	1033.191
1	56.29	56.29	83.1700027	81.97000027	80.29000163	sp|Q6NVD9|BFSP2_MOUSE	Phakinin OS=Mus musculus OX=10090 GN=Bfsp2 PE=1 SV=1			0	99.00000095	EELGFLSR	Glu->pyro-Glu@N-term			0.00200147	931.4782715	466.7464	931.4763184	466.7454529	2	10	1.1.1.1132.2	6.855633	574.65	513.58	6.87	0.06	274.7989
1	56.29	56.29	83.1700027	81.97000027	80.29000163	sp|Q6NVD9|BFSP2_MOUSE	Phakinin OS=Mus musculus OX=10090 GN=Bfsp2 PE=1 SV=1			0	94.08000112	EELGFLSR				-0.00060774	949.4862671	475.7504	949.4868774	475.7507324	2	7	1.1.1.1025.3	5.485067	2925.07	1637.49	5.51	0.04	1000.463
1	56.29	56.29	83.1700027	81.97000027	80.29000163	sp|Q6NVD9|BFSP2_MOUSE	Phakinin OS=Mus musculus OX=10090 GN=Bfsp2 PE=1 SV=1			0	90.06999731	EELGFLSR	Glu->pyro-Glu@N-term			0.00200147	931.4782715	466.7464	931.4763184	466.7454529	2	8	1.1.1.1137.3	6.9228	574.65	164.43	6.87	0.06	227.8107
1	56.29	56.29	83.1700027	81.97000027	80.29000163	sp|Q6NVD9|BFSP2_MOUSE	Phakinin OS=Mus musculus OX=10090 GN=Bfsp2 PE=1 SV=1			0	77.2300005	EELGFLSR				-0.00060774	949.4862671	475.7504	949.4868774	475.7507324	2	6	1.1.1.1024.3	5.472233	2925.07	714.2	5.51	0.04	265.5551
1	56.29	56.29	83.1700027	81.97000027	80.29000163	sp|Q6NVD9|BFSP2_MOUSE	Phakinin OS=Mus musculus OX=10090 GN=Bfsp2 PE=1 SV=1			0	95.46999931	ELQNLGAVVGR			cleaved M-E@N-term	-0.00182468	1154.638916	578.3267	1154.640747	578.3276367	2	10	1.1.1.981.8	4.92695	617.54	436.58	4.95	0.06	323.2664
1	56.29	56.29	83.1700027	81.97000027	80.29000163	sp|Q6NVD9|BFSP2_MOUSE	Phakinin OS=Mus musculus OX=10090 GN=Bfsp2 PE=1 SV=1			0	95.63999772	GISSVFLQGLR			cleaved L-G@N-term	-0.000867648	1175.665527	588.84	1175.66626	588.8403931	2	10	1.1.1.1131.4	6.844633	471.8	399.35	6.87	0.05	280.2452
1	56.29	56.29	83.1700027	81.97000027	80.29000163	sp|Q6NVD9|BFSP2_MOUSE	Phakinin OS=Mus musculus OX=10090 GN=Bfsp2 PE=1 SV=1			0	82.45000243	GTGLDDVLETIR			cleaved M-G@N-term	0.00103883	1287.668091	644.8413	1287.666992	644.8408203	2	7	1.1.1.1119.9	6.69265	339.38	291.75	6.68	0.05	227.8303
1	56.29	56.29	83.1700027	81.97000027	80.29000163	sp|Q6NVD9|BFSP2_MOUSE	Phakinin OS=Mus musculus OX=10090 GN=Bfsp2 PE=1 SV=1			0	98.86999726	GTHSPSSLDSPPASR				9.90E-06	1494.706299	499.2427	1494.706299	499.2427063	3	10	1.1.1.805.4	2.714783	784.59	667.42	2.73	0.04	773.593
1	56.29	56.29	83.1700027	81.97000027	80.29000163	sp|Q6NVD9|BFSP2_MOUSE	Phakinin OS=Mus musculus OX=10090 GN=Bfsp2 PE=1 SV=1			0	99.00000095	GVYVGVAPSGGIGGLGAR			cleaved P-G@N-term	-0.000232467	1585.857422	793.936	1585.857666	793.9360962	2	21	1.1.1.1037.6	5.643883	3912.07	3184.56	5.66	0.04	1682.637
1	56.29	56.29	83.1700027	81.97000027	80.29000163	sp|Q6NVD9|BFSP2_MOUSE	Phakinin OS=Mus musculus OX=10090 GN=Bfsp2 PE=1 SV=1			0	49.91999865	HDMELQNLGAVVGR	Oxidation(M)@3		cleaved W-H@N-term	0.0607621	1553.822632	518.9482	1553.762085	518.9279785	3	8	1.1.1.969.6	4.772133	114.74	104.03	4.78	0.03	330.6615
1	56.29	56.29	83.1700027	81.97000027	80.29000163	sp|Q6NVD9|BFSP2_MOUSE	Phakinin OS=Mus musculus OX=10090 GN=Bfsp2 PE=1 SV=1			0	99.00000095	KAAEEEVSSLYK			missed K-A@1	0.00350372	1352.685913	451.9026	1352.682373	451.9013977	3	12	1.1.1.885.3	3.701533	444.01	390.22	3.71	0.04	344.2523
1	56.29	56.29	83.1700027	81.97000027	80.29000163	sp|Q6NVD9|BFSP2_MOUSE	Phakinin OS=Mus musculus OX=10090 GN=Bfsp2 PE=1 SV=1			0	99.00000095	KAAEEEVSSLYK			missed K-A@1	-0.00333135	1352.679077	677.3468	1352.682373	677.3484497	2	12	1.1.1.885.8	3.706533	211.97	197.03	3.71	0.04	139.3699
1	56.29	56.29	83.1700027	81.97000027	80.29000163	sp|Q6NVD9|BFSP2_MOUSE	Phakinin OS=Mus musculus OX=10090 GN=Bfsp2 PE=1 SV=1			0	95.46999931	KAAEEEVSSLYK	Carbamyl@N-term		missed K-A@1	0.0101848	1395.698242	698.8564	1395.688232	698.8513794	2	10	1.1.1.942.11	4.433483	504.57	458.94	4.44	0.04	388.2729
1	56.29	56.29	83.1700027	81.97000027	80.29000163	sp|Q6NVD9|BFSP2_MOUSE	Phakinin OS=Mus musculus OX=10090 GN=Bfsp2 PE=1 SV=1			0	37.02999949	KAAEEEVSSLYK	Carbamyl(K)@1		missed K-A@1	0.0101848	1395.698242	698.8564	1395.688232	698.8513794	2	10	1.1.1.942.11	4.433483	504.57	458.94	4.44	0.04	388.2729
1	56.29	56.29	83.1700027	81.97000027	80.29000163	sp|Q6NVD9|BFSP2_MOUSE	Phakinin OS=Mus musculus OX=10090 GN=Bfsp2 PE=1 SV=1			0	98.17000031	LEAELAEIR				0.000515941	1042.566528	522.2905	1042.565918	522.2902222	2	13	1.1.1.985.5	4.975783	16006.34	7419	5.01	0.05	2750.841
1	56.29	56.29	83.1700027	81.97000027	80.29000163	sp|Q6NVD9|BFSP2_MOUSE	Phakinin OS=Mus musculus OX=10090 GN=Bfsp2 PE=1 SV=1			0	96.42999768	LEAELAEIR	Carbamidomethyl@N-term			4.42E-06	1099.587524	550.801	1099.58728	550.8009644	2	13	1.1.1.995.4	5.101433	1235.93	1215.22	5.1	0.04	733.9415
1	56.29	56.29	83.1700027	81.97000027	80.29000163	sp|Q6NVD9|BFSP2_MOUSE	Phakinin OS=Mus musculus OX=10090 GN=Bfsp2 PE=1 SV=1			0	95.80000043	LEAELAEIR	Carbamidomethyl@N-term			4.42E-06	1099.587524	550.801	1099.58728	550.8009644	2	12	1.1.1.994.5	5.089767	1235.93	1035.66	5.1	0.04	720.5504
1	56.29	56.29	83.1700027	81.97000027	80.29000163	sp|Q6NVD9|BFSP2_MOUSE	Phakinin OS=Mus musculus OX=10090 GN=Bfsp2 PE=1 SV=1			0	35.0300014	LEAELAEIR	Methyl(E)@7	Methyl(E)@377		0.000275823	1056.581909	529.2982	1056.581543	529.2980347	2	10	1.1.1.1019.6	5.410417	1140.79	1005.18	5.43	0.09	840.0369
1	56.29	56.29	83.1700027	81.97000027	80.29000163	sp|Q6NVD9|BFSP2_MOUSE	Phakinin OS=Mus musculus OX=10090 GN=Bfsp2 PE=1 SV=1			0	35.0300014	LEAELAEIR	Methyl(E)@4	Methyl(E)@374		0.000275823	1056.581909	529.2982	1056.581543	529.2980347	2	10	1.1.1.1019.6	5.410417	1140.79	1005.18	5.43	0.09	840.0369
1	56.29	56.29	83.1700027	81.97000027	80.29000163	sp|Q6NVD9|BFSP2_MOUSE	Phakinin OS=Mus musculus OX=10090 GN=Bfsp2 PE=1 SV=1			0	17.21999943	LEAELAEIR	Methyl(L)@5	Methyl(L)@375		0.000275823	1056.581909	529.2982	1056.581543	529.2980347	2	10	1.1.1.1019.6	5.410417	1140.79	1005.18	5.43	0.09	840.0369
1	56.29	56.29	83.1700027	81.97000027	80.29000163	sp|Q6NVD9|BFSP2_MOUSE	Phakinin OS=Mus musculus OX=10090 GN=Bfsp2 PE=1 SV=1			0	99.00000095	LLLQMETIQAGADDFK	Oxidation(M)@5			-0.00234636	1807.900269	904.9574	1807.902588	904.9585571	2	15	1.1.1.1058.10	5.912533	1420.09	1047.74	5.93	0.05	534.2252
1	56.29	56.29	83.1700027	81.97000027	80.29000163	sp|Q6NVD9|BFSP2_MOUSE	Phakinin OS=Mus musculus OX=10090 GN=Bfsp2 PE=1 SV=1			0	94.20999885	LLLQMETIQAGADDFK	Oxidation(M)@5			-0.000382548	1807.902466	603.6414	1807.902588	603.6414795	3	9	1.1.1.1061.5	5.9462	817.78	676.8	5.93	0.05	510.0913
1	56.29	56.29	83.1700027	81.97000027	80.29000163	sp|Q6NVD9|BFSP2_MOUSE	Phakinin OS=Mus musculus OX=10090 GN=Bfsp2 PE=1 SV=1			0	87.25000024	LLLQMETIQAGADDFK	Oxidation(M)@5			-0.000382548	1807.902466	603.6414	1807.902588	603.6414795	3	8	1.1.1.1060.3	5.932034	817.78	795.41	5.93	0.05	517.3365
1	56.29	56.29	83.1700027	81.97000027	80.29000163	sp|Q6NVD9|BFSP2_MOUSE	Phakinin OS=Mus musculus OX=10090 GN=Bfsp2 PE=1 SV=1			0	99.00000095	LLLQMETIQAGADDFKER	Oxidation(M)@5		missed K-E@16	0.000820555	2093.047119	698.6896	2093.046387	698.6893921	3	20	1.1.1.1015.7	5.36025	4022.35	3012.99	5.34	0.05	1658.173
1	56.29	56.29	83.1700027	81.97000027	80.29000163	sp|Q6NVD9|BFSP2_MOUSE	Phakinin OS=Mus musculus OX=10090 GN=Bfsp2 PE=1 SV=1			0	98.19999933	LLLQMETIQAGADDFKER	Carbamidomethyl@N-term; Oxidation(M)@5		missed K-E@16	-0.000617	2150.067627	717.6964	2150.067871	717.6965332	3	14	1.1.1.1016.6	5.373083	55.85025	55.85025			450.012
1	56.29	56.29	83.1700027	81.97000027	80.29000163	sp|Q6NVD9|BFSP2_MOUSE	Phakinin OS=Mus musculus OX=10090 GN=Bfsp2 PE=1 SV=1			0	86.44000292	LLLQMETIQAGADDFKER	Oxidation(M)@5		missed K-E@16	-0.000827349	2093.045654	698.6891	2093.046387	698.6893921	3	7	1.1.1.1001.10	5.18325	272	252.93	5.19	0.03	268.7529
1	56.29	56.29	83.1700027	81.97000027	80.29000163	sp|Q6NVD9|BFSP2_MOUSE	Phakinin OS=Mus musculus OX=10090 GN=Bfsp2 PE=1 SV=1			0	98.24000001	NRAEAGALLQAK			missed R-A@2	-0.00224748	1240.686523	621.3505	1240.688843	621.3516846	2	10	1.1.1.863.10	3.438383	1596.39	1102.38	3.45	0.03	812.6887
1	56.29	56.29	83.1700027	81.97000027	80.29000163	sp|Q6NVD9|BFSP2_MOUSE	Phakinin OS=Mus musculus OX=10090 GN=Bfsp2 PE=1 SV=1			0	99.00000095	QQTEVVHVSQTQEEK	Gln->pyro-Glu@N-term			-0.000240101	1751.83252	876.9235	1751.832642	876.923584	2	24	1.1.1.874.9	3.568383	5379.47	4865.52	3.58	0.04	2923.576
1	56.29	56.29	83.1700027	81.97000027	80.29000163	sp|Q6NVD9|BFSP2_MOUSE	Phakinin OS=Mus musculus OX=10090 GN=Bfsp2 PE=1 SV=1			0	96.42999768	QQTEVVHVSQTQEEK	Gln->pyro-Glu@N-term; Methyl(E)@13	Methyl(E)@311		-0.0155787	1765.832642	883.9236	1765.848267	883.9313965	2	13	1.1.1.903.9	3.938183	46.57685	46.57685			204.3764
1	56.29	56.29	83.1700027	81.97000027	80.29000163	sp|Q6NVD9|BFSP2_MOUSE	Phakinin OS=Mus musculus OX=10090 GN=Bfsp2 PE=1 SV=1			0	96.42999768	QQTEVVHVSQTQEEK	Gln->pyro-Glu@N-term; Methyl(E)@14	Methyl(E)@312		-0.0155787	1765.832642	883.9236	1765.848267	883.9313965	2	13	1.1.1.903.9	3.938183	46.57685	46.57685			204.3764
1	56.29	56.29	83.1700027	81.97000027	80.29000163	sp|Q6NVD9|BFSP2_MOUSE	Phakinin OS=Mus musculus OX=10090 GN=Bfsp2 PE=1 SV=1			0	95.46999931	QQTEVVHVSQTQEEK	Gln->pyro-Glu@N-term; Deamidated(Q)@12			0.00509451	1752.821899	877.4182	1752.81665	877.4155884	2	10	1.1.1.889.10	3.758867	142	85.2	3.74	0.04	113.9869
1	56.29	56.29	83.1700027	81.97000027	80.29000163	sp|Q6NVD9|BFSP2_MOUSE	Phakinin OS=Mus musculus OX=10090 GN=Bfsp2 PE=1 SV=1			0	95.46999931	QQTEVVHVSQTQEEK	Gln->pyro-Glu@N-term; Deamidated(Q)@10			0.00509451	1752.821899	877.4182	1752.81665	877.4155884	2	10	1.1.1.889.10	3.758867	142	85.2	3.74	0.04	113.9869
1	56.29	56.29	83.1700027	81.97000027	80.29000163	sp|Q6NVD9|BFSP2_MOUSE	Phakinin OS=Mus musculus OX=10090 GN=Bfsp2 PE=1 SV=1			0	75.98999739	QQTEVVHVSQTQEEK	Gln->pyro-Glu@N-term; Deamidated(Q)@12			0.00509451	1752.821899	877.4182	1752.81665	877.4155884	2	7	1.1.1.888.11	3.746367	142	118.19	3.74	0.04	120.802
1	56.29	56.29	83.1700027	81.97000027	80.29000163	sp|Q6NVD9|BFSP2_MOUSE	Phakinin OS=Mus musculus OX=10090 GN=Bfsp2 PE=1 SV=1			0	75.98999739	QQTEVVHVSQTQEEK	Gln->pyro-Glu@N-term; Deamidated(Q)@10			0.00509451	1752.821899	877.4182	1752.81665	877.4155884	2	7	1.1.1.888.11	3.746367	142	118.19	3.74	0.04	120.802
1	56.29	56.29	83.1700027	81.97000027	80.29000163	sp|Q6NVD9|BFSP2_MOUSE	Phakinin OS=Mus musculus OX=10090 GN=Bfsp2 PE=1 SV=1			0	51.35999918	QQTEVVHVSQTQEEK	Gln->pyro-Glu@N-term; Methyl(E)@13	Methyl(E)@311		0.00199893	1765.85022	883.9324	1765.848267	883.9313965	2	8	1.1.1.904.11	3.951517	44.12833	44.12833			216.2381
1	56.29	56.29	83.1700027	81.97000027	80.29000163	sp|Q6NVD9|BFSP2_MOUSE	Phakinin OS=Mus musculus OX=10090 GN=Bfsp2 PE=1 SV=1			0	51.35999918	QQTEVVHVSQTQEEK	Gln->pyro-Glu@N-term; Methyl(E)@14	Methyl(E)@312		0.00199893	1765.85022	883.9324	1765.848267	883.9313965	2	8	1.1.1.904.11	3.951517	44.12833	44.12833			216.2381
1	56.29	56.29	83.1700027	81.97000027	80.29000163	sp|Q6NVD9|BFSP2_MOUSE	Phakinin OS=Mus musculus OX=10090 GN=Bfsp2 PE=1 SV=1			0	45.32999992	QQTEVVHVSQTQEEK	Gln->pyro-Glu@N-term; Methyl(K)@15	Methyl(K)@313		-0.0155787	1765.832642	883.9236	1765.848267	883.9313965	2	13	1.1.1.903.9	3.938183	46.57685	46.57685			204.3764
1	56.29	56.29	83.1700027	81.97000027	80.29000163	sp|Q6NVD9|BFSP2_MOUSE	Phakinin OS=Mus musculus OX=10090 GN=Bfsp2 PE=1 SV=1			0	35.0300014	QQTEVVHVSQTQEEK	Gln->pyro-Glu@N-term; Methyl(K)@15	Methyl(K)@313		0.00199893	1765.85022	883.9324	1765.848267	883.9313965	2	8	1.1.1.904.11	3.951517	44.12833	44.12833			216.2381
1	56.29	56.29	83.1700027	81.97000027	80.29000163	sp|Q6NVD9|BFSP2_MOUSE	Phakinin OS=Mus musculus OX=10090 GN=Bfsp2 PE=1 SV=1			0	99.00000095	QVQSLQAETESLR				0.000424736	1487.758423	744.8865	1487.757935	744.8862915	2	11	1.1.1.1040.7	5.67855	1819.44	1653.6	5.69	0.06	1860.337
1	56.29	56.29	83.1700027	81.97000027	80.29000163	sp|Q6NVD9|BFSP2_MOUSE	Phakinin OS=Mus musculus OX=10090 GN=Bfsp2 PE=1 SV=1			0	99.00000095	QVQSLQAETESLR				0.000424736	1487.758423	744.8865	1487.757935	744.8862915	2	11	1.1.1.1039.5	5.665884	1819.44	1269.34	5.69	0.06	1587.4
1	56.29	56.29	83.1700027	81.97000027	80.29000163	sp|Q6NVD9|BFSP2_MOUSE	Phakinin OS=Mus musculus OX=10090 GN=Bfsp2 PE=1 SV=1			0	96.72999978	QVQSLQAETESLR	Gln->pyro-Glu@N-term; Deamidated(Q)@6			0.00166297	1471.717041	736.8658	1471.715454	736.8649902	2	11	1.1.1.1075.5	6.125517	298.8	266.54	6.12	0.05	244.6191
1	56.29	56.29	83.1700027	81.97000027	80.29000163	sp|Q6NVD9|BFSP2_MOUSE	Phakinin OS=Mus musculus OX=10090 GN=Bfsp2 PE=1 SV=1			0	96.57999873	QVQSLQAETESLR	Gln->pyro-Glu@N-term; Deamidated(Q)@6			0.00166297	1471.717041	736.8658	1471.715454	736.8649902	2	10	1.1.1.1074.9	6.11585	298.8	290.92	6.12	0.05	225.7317
1	56.29	56.29	83.1700027	81.97000027	80.29000163	sp|Q6NVD9|BFSP2_MOUSE	Phakinin OS=Mus musculus OX=10090 GN=Bfsp2 PE=1 SV=1			0	96.11999989	QVQSLQAETESLR	Gln->pyro-Glu@N-term; Methyl(E)@8	Methyl(E)@335		0.00518319	1484.752319	743.3834	1484.74707	743.3807983	2	10	1.1.1.1109.10	6.565484	339.56	314.42	6.57	0.06	249.8656
1	56.29	56.29	83.1700027	81.97000027	80.29000163	sp|Q6NVD9|BFSP2_MOUSE	Phakinin OS=Mus musculus OX=10090 GN=Bfsp2 PE=1 SV=1			0	93.38999987	QVQSLQAETESLR	Gln->pyro-Glu@N-term; Methyl(E)@8	Methyl(E)@335		0.00518319	1484.752319	743.3834	1484.74707	743.3807983	2	9	1.1.1.1110.8	6.576317	339.56	333.87	6.57	0.06	208.943
1	56.29	56.29	83.1700027	81.97000027	80.29000163	sp|Q6NVD9|BFSP2_MOUSE	Phakinin OS=Mus musculus OX=10090 GN=Bfsp2 PE=1 SV=1			0	83.12000036	QVQSLQAETESLR	Deamidated(Q)@1			-0.0103518	1488.731689	745.3731	1488.741943	745.3782959	2	7	1.1.1.952.11	4.558967	121.9746	121.9746			182.7104
1	56.29	56.29	83.1700027	81.97000027	80.29000163	sp|Q6NVD9|BFSP2_MOUSE	Phakinin OS=Mus musculus OX=10090 GN=Bfsp2 PE=1 SV=1			0	45.32999992	QVQSLQAETESLR	Gln->pyro-Glu@N-term; Methyl(T)@9	Methyl(T)@336		0.00518319	1484.752319	743.3834	1484.74707	743.3807983	2	10	1.1.1.1109.10	6.565484	339.56	314.42	6.57	0.06	249.8656
1	56.29	56.29	83.1700027	81.97000027	80.29000163	sp|Q6NVD9|BFSP2_MOUSE	Phakinin OS=Mus musculus OX=10090 GN=Bfsp2 PE=1 SV=1			0	45.32999992	QVQSLQAETESLR	Gln->pyro-Glu@N-term; Methyl(T)@9	Methyl(T)@336		0.00518319	1484.752319	743.3834	1484.74707	743.3807983	2	9	1.1.1.1110.8	6.576317	339.56	333.87	6.57	0.06	208.943
1	56.29	56.29	83.1700027	81.97000027	80.29000163	sp|Q6NVD9|BFSP2_MOUSE	Phakinin OS=Mus musculus OX=10090 GN=Bfsp2 PE=1 SV=1			0	37.02999949	QVQSLQAETESLR	Carbamidomethyl@N-term			-0.000813043	1544.778687	773.3966	1544.779419	773.3969727	2	6	1.1.1.948.7	4.506983	305.243	305.243			145.5658
1	56.29	56.29	83.1700027	81.97000027	80.29000163	sp|Q6NVD9|BFSP2_MOUSE	Phakinin OS=Mus musculus OX=10090 GN=Bfsp2 PE=1 SV=1			0	99.00000095	SETEQQQQER				-0.00224962	1261.55127	631.7829	1261.553467	631.7839966	2	14	1.1.1.320.4	1.108067	539.63	272.35	1.09	0.03	201.6954
1	56.29	56.29	83.1700027	81.97000027	80.29000163	sp|Q6NVD9|BFSP2_MOUSE	Phakinin OS=Mus musculus OX=10090 GN=Bfsp2 PE=1 SV=1			0	99.00000095	SETEQQQQER	Deamidated(Q)@7			0.00284445	1262.540527	632.2775	1262.537476	632.276001	2	13	1.1.1.788.3	2.510633	309.12	233	2.53	0.04	306.8698
1	56.29	56.29	83.1700027	81.97000027	80.29000163	sp|Q6NVD9|BFSP2_MOUSE	Phakinin OS=Mus musculus OX=10090 GN=Bfsp2 PE=1 SV=1			0	99.00000095	SETEQQQQER	Deamidated(Q)@5			0.00284445	1262.540527	632.2775	1262.537476	632.276001	2	13	1.1.1.788.3	2.510633	309.12	233	2.53	0.04	306.8698
1	56.29	56.29	83.1700027	81.97000027	80.29000163	sp|Q6NVD9|BFSP2_MOUSE	Phakinin OS=Mus musculus OX=10090 GN=Bfsp2 PE=1 SV=1			0	99.00000095	SETEQQQQER	Deamidated(Q)@6			0.00284445	1262.540527	632.2775	1262.537476	632.276001	2	13	1.1.1.788.3	2.510633	309.12	233	2.53	0.04	306.8698
1	56.29	56.29	83.1700027	81.97000027	80.29000163	sp|Q6NVD9|BFSP2_MOUSE	Phakinin OS=Mus musculus OX=10090 GN=Bfsp2 PE=1 SV=1			0	99.00000095	SETEQQQQER	Deamidated(Q)@7			0.00284445	1262.540527	632.2775	1262.537476	632.276001	2	12	1.1.1.789.8	2.521467	309.12	290.15	2.53	0.04	323.3967
1	56.29	56.29	83.1700027	81.97000027	80.29000163	sp|Q6NVD9|BFSP2_MOUSE	Phakinin OS=Mus musculus OX=10090 GN=Bfsp2 PE=1 SV=1			0	91.80999994	SETEQQQQER	Methyl(E)@2	Methyl(E)@381		0.00187121	1275.571045	638.7928	1275.569092	638.7918091	2	9	1.1.1.791.11	2.54845	340.15	298.74	2.56	0.05	278.1966
1	56.29	56.29	83.1700027	81.97000027	80.29000163	sp|Q6NVD9|BFSP2_MOUSE	Phakinin OS=Mus musculus OX=10090 GN=Bfsp2 PE=1 SV=1			0	77.63000131	SETEQQQQER	Methyl(E)@4	Methyl(E)@383		0.00187121	1275.571045	638.7928	1275.569092	638.7918091	2	8	1.1.1.792.11	2.561617	340.15	336.29	2.56	0.05	262.4571
1	56.29	56.29	83.1700027	81.97000027	80.29000163	sp|Q6NVD9|BFSP2_MOUSE	Phakinin OS=Mus musculus OX=10090 GN=Bfsp2 PE=1 SV=1			0	49.45000112	SETEQQQQER	Methyl(Q)@5	Methyl(Q)@384		0.00187121	1275.571045	638.7928	1275.569092	638.7918091	2	9	1.1.1.791.11	2.54845	340.15	298.74	2.56	0.05	278.1966
1	56.29	56.29	83.1700027	81.97000027	80.29000163	sp|Q6NVD9|BFSP2_MOUSE	Phakinin OS=Mus musculus OX=10090 GN=Bfsp2 PE=1 SV=1			0	33.19999874	SETEQQQQER	Methyl(S)@1	Methyl(S)@380		0.00187121	1275.571045	638.7928	1275.569092	638.7918091	2	9	1.1.1.791.11	2.54845	340.15	298.74	2.56	0.05	278.1966
1	56.29	56.29	83.1700027	81.97000027	80.29000163	sp|Q6NVD9|BFSP2_MOUSE	Phakinin OS=Mus musculus OX=10090 GN=Bfsp2 PE=1 SV=1			0	69.72000003	SGGWDALR			cleaved S-S@N-term	0.003627	860.4176636	431.2161	860.4140625	431.2142944	2	7	1.1.1.958.2	4.628133	232.13	221.49	4.63	0.05	360.8912
1	56.29	56.29	83.1700027	81.97000027	80.29000163	sp|Q6NVD9|BFSP2_MOUSE	Phakinin OS=Mus musculus OX=10090 GN=Bfsp2 PE=1 SV=1			0	65.83999991	SGGWDALR			cleaved S-S@N-term	0.003627	860.4176636	431.2161	860.4140625	431.2142944	2	7	1.1.1.959.3	4.6418	232.13	162.2	4.63	0.05	367.5867
1	56.29	56.29	83.1700027	81.97000027	80.29000163	sp|Q6NVD9|BFSP2_MOUSE	Phakinin OS=Mus musculus OX=10090 GN=Bfsp2 PE=1 SV=1			0	99.00000095	SSGGWDALR				-0.00193454	947.4442749	474.7294	947.446106	474.7303162	2	12	1.1.1.953.3	4.564967	7895.66	6300.29	4.58	0.05	3373.512
1	56.29	56.29	83.1700027	81.97000027	80.29000163	sp|Q6NVD9|BFSP2_MOUSE	Phakinin OS=Mus musculus OX=10090 GN=Bfsp2 PE=1 SV=1			0	96.64000273	SSGGWDALR				-0.0015073	947.4447021	474.7296	947.446106	474.7303162	2	8	1.1.1.923.6	4.191167	761.95	733.14	4.2	0.05	441.2212
1	56.29	56.29	83.1700027	81.97000027	80.29000163	sp|Q6NVD9|BFSP2_MOUSE	Phakinin OS=Mus musculus OX=10090 GN=Bfsp2 PE=1 SV=1			0	99.00000095	SSGLANVPAPGPER	Carbamidomethyl@N-term			-0.018594701	1407.692017	704.8533	1407.710693	704.8626099	2	14	1.1.1.921.9	4.168167	335.75	313.13	4.17	0.05	311.7741
1	56.29	56.29	83.1700027	81.97000027	80.29000163	sp|Q6NVD9|BFSP2_MOUSE	Phakinin OS=Mus musculus OX=10090 GN=Bfsp2 PE=1 SV=1			0	99.00000095	SSGLANVPAPGPER	Carbamidomethyl@N-term			-0.018594701	1407.692017	704.8533	1407.710693	704.8626099	2	15	1.1.1.922.9	4.180833	335.75	329.47	4.17	0.05	358.9925
1	56.29	56.29	83.1700027	81.97000027	80.29000163	sp|Q6NVD9|BFSP2_MOUSE	Phakinin OS=Mus musculus OX=10090 GN=Bfsp2 PE=1 SV=1			0	99.00000095	SSGLANVPAPGPER	Methyl(E)@13	Methyl(E)@103		-0.0103785	1364.694458	683.3545	1364.704834	683.3596802	2	15	1.1.1.948.6	4.505317	305.243	305.243			608.1061
1	56.29	56.29	83.1700027	81.97000027	80.29000163	sp|Q6NVD9|BFSP2_MOUSE	Phakinin OS=Mus musculus OX=10090 GN=Bfsp2 PE=1 SV=1			0	98.6100018	SYEEDVK				0.00228089	868.383667	435.1991	868.3814087	435.197998	2	10	1.1.1.804.3	2.69845	2136.01	2080.94	2.71	0.04	1894.964
1	56.29	56.29	83.1700027	81.97000027	80.29000163	sp|Q6NVD9|BFSP2_MOUSE	Phakinin OS=Mus musculus OX=10090 GN=Bfsp2 PE=1 SV=1			0	99.00000095	TDLEHQIESLK				0.00161479	1311.668701	438.2302	1311.666992	438.2296143	3	11	1.1.1.979.2	4.896616	2374.92	1245.75	4.92	0.04	881.8424
1	56.29	56.29	83.1700027	81.97000027	80.29000163	sp|Q6NVD9|BFSP2_MOUSE	Phakinin OS=Mus musculus OX=10090 GN=Bfsp2 PE=1 SV=1			0	92.47999787	TSAVGSLVR				0.000572029	888.503479	445.259	888.5028687	445.258728	2	8	1.1.1.907.4	3.984517	10025.99	1669.68	4.02	0.04	478.1627
1	56.29	56.29	83.1700027	81.97000027	80.29000163	sp|Q6NVD9|BFSP2_MOUSE	Phakinin OS=Mus musculus OX=10090 GN=Bfsp2 PE=1 SV=1			0	86.97999716	TSAVGSLVR	Carbamidomethyl@N-term			0.00146261	945.5258789	473.7702	945.524353	473.7694397	2	7	1.1.1.918.5	4.12635	273.93	269.95	4.12	0.04	230.8783
1	56.29	56.29	83.1700027	81.97000027	80.29000163	sp|Q6NVD9|BFSP2_MOUSE	Phakinin OS=Mus musculus OX=10090 GN=Bfsp2 PE=1 SV=1			0	99.00000095	VAADLPSGTNSSMPVQR	Oxidation(M)@13			0.00109476	1744.842651	582.6215	1744.841431	582.6210938	3	13	1.1.1.879.6	3.632033	535.08	269.53	3.66	0.05	258.0405
1	56.29	56.29	83.1700027	81.97000027	80.29000163	sp|Q6NVD9|BFSP2_MOUSE	Phakinin OS=Mus musculus OX=10090 GN=Bfsp2 PE=1 SV=1			0	99.00000095	VAADLPSGTNSSMPVQR	Oxidation(M)@13			0.00109476	1744.842651	582.6215	1744.841431	582.6210938	3	13	1.1.1.880.8	3.642533	535.08	420.2	3.66	0.05	463.9222
1	56.29	56.29	83.1700027	81.97000027	80.29000163	sp|Q6NVD9|BFSP2_MOUSE	Phakinin OS=Mus musculus OX=10090 GN=Bfsp2 PE=1 SV=1			0	99.00000095	VAADLPSGTNSSMPVQR	Deamidated(N)@10; Oxidation(M)@13			0.00103046	1745.826416	873.9205	1745.825439	873.9199829	2	12	1.1.1.888.10	3.745533	1059.41	958.66	3.72	0.06	409.2925
1	56.29	56.29	83.1700027	81.97000027	80.29000163	sp|Q6NVD9|BFSP2_MOUSE	Phakinin OS=Mus musculus OX=10090 GN=Bfsp2 PE=1 SV=1			0	99.00000095	VHALEQVSQELETQLR				0.00105365	1878.981079	627.3343	1878.97998	627.3339233	3	19	1.1.1.1049.10	5.797383	1762.92	1734.12	5.8	0.05	1219.167
1	56.29	56.29	83.1700027	81.97000027	80.29000163	sp|Q6NVD9|BFSP2_MOUSE	Phakinin OS=Mus musculus OX=10090 GN=Bfsp2 PE=1 SV=1			0	98.04000258	VIDEANLTK				0.000205354	1001.53949	501.777	1001.539307	501.776947	2	9	1.1.1.880.5	3.64005	5042.23	1477.24	3.67	0.04	481.9602
1	56.29	56.29	83.1700027	81.97000027	80.29000163	sp|Q6NVD9|BFSP2_MOUSE	Phakinin OS=Mus musculus OX=10090 GN=Bfsp2 PE=1 SV=1			0	96.25999928	VIDEANLTK	Deamidated(N)@6			-0.00104517	1002.522278	502.2684	1002.523315	502.2689514	2	8	1.1.1.905.5	3.959683	404.5	343.87	3.97	0.05	354.6666
1	56.29	56.29	83.1700027	81.97000027	80.29000163	sp|Q6NVD9|BFSP2_MOUSE	Phakinin OS=Mus musculus OX=10090 GN=Bfsp2 PE=1 SV=1			0	33.50000083	VIDEANLTK	Deamidated(N)@6			-0.00104517	1002.522278	502.2684	1002.523315	502.2689514	2	5	1.1.1.906.7	3.974017	404.5	368.88	3.97	0.05	352.4968
1	56.29	56.29	83.1700027	81.97000027	80.29000163	sp|Q6NVD9|BFSP2_MOUSE	Phakinin OS=Mus musculus OX=10090 GN=Bfsp2 PE=1 SV=1			0	90.06999731	YENEQPFR	Deamidated(N)@3			0.000268917	1082.467041	542.2408	1082.466919	542.2407227	2	7	1.1.1.890.7	3.768367	342.8	295.19	3.79	0.06	277.0973
1	56.29	56.29	83.1700027	81.97000027	80.29000163	sp|Q6NVD9|BFSP2_MOUSE	Phakinin OS=Mus musculus OX=10090 GN=Bfsp2 PE=1 SV=1			0	86.44000292	YENEQPFR				0.00152044	1081.484497	541.7495	1081.48291	541.7487183	2	8	1.1.1.878.5	3.619383	938.57	934.82	3.62	0.05	144.8473
1	56.29	56.29	83.1700027	81.97000027	80.29000163	sp|Q6NVD9|BFSP2_MOUSE	Phakinin OS=Mus musculus OX=10090 GN=Bfsp2 PE=1 SV=1			0	81.76000118	YENEQPFR	Carbamidomethyl@N-term			0.00488869	1138.509277	570.2619	1138.504395	570.2594604	2	7	1.1.1.887.6	3.730367	131.62	128.9	3.74	0.06	138.3706
1	56.29	56.29	83.1700027	81.97000027	80.29000163	sp|Q6NVD9|BFSP2_MOUSE	Phakinin OS=Mus musculus OX=10090 GN=Bfsp2 PE=1 SV=1			0	86.15999818	YENEQPFRK			missed R-K@8	0.00296569	1209.580811	404.2009	1209.577881	404.1998901	3	7	1.1.1.814.2	2.825267	1485.78	1386.35	2.83	0.04	1223.652
1	56.29	56.29	83.1700027	81.97000027	80.29000163	sp|Q6NVD9|BFSP2_MOUSE	Phakinin OS=Mus musculus OX=10090 GN=Bfsp2 PE=1 SV=1			0	65.83999991	YENEQPFRK	Deamidated(N)@3		missed R-K@8	0.00132283	1210.563232	606.2889	1210.56189	606.288208	2	7	1.1.1.829.9	3.00275	249.51	246.51	3.01	0.05	214.1395
1	56.29	56.29	83.1700027	81.97000027	80.29000163	sp|Q6NVD9|BFSP2_MOUSE	Phakinin OS=Mus musculus OX=10090 GN=Bfsp2 PE=1 SV=1			0	45.78000009	YENEQPFRK			missed R-K@8	0.00296569	1209.580811	404.2009	1209.577881	404.1998901	3	6	1.1.1.813.2	2.812767	1485.78	924.73	2.83	0.04	780.91
2	48.27	48.27	17.03000069	15.56999981	9.020999819	sp|P16546|SPTN1_MOUSE	Spectrin alpha chain, non-erythrocytic 1 OS=Mus musculus OX=10090 GN=Sptan1 PE=1 SV=4			2	99.00000095	DLASVQALLR				-0.00412109	1084.620117	543.3173	1084.624023	543.3193359	2	12	1.1.1.1123.4	6.74065	798.65	505.76	6.76	0.05	468.819
2	48.27	48.27	17.03000069	15.56999981	9.020999819	sp|P16546|SPTN1_MOUSE	Spectrin alpha chain, non-erythrocytic 1 OS=Mus musculus OX=10090 GN=Sptan1 PE=1 SV=4			2	99.00000095	DLSSVQTLLTK				-0.0013919	1203.669678	602.8421	1203.671021	602.8428345	2	15	1.1.1.1081.6	6.20285	901.67	837.2	6.21	0.06	693.4186
2	48.27	48.27	17.03000069	15.56999981	9.020999819	sp|P16546|SPTN1_MOUSE	Spectrin alpha chain, non-erythrocytic 1 OS=Mus musculus OX=10090 GN=Sptan1 PE=1 SV=4			2	99.00000095	DVEDEETWIR				0.00400957	1290.576904	646.2957	1290.572754	646.2937012	2	12	1.1.1.1004.7	5.21925	544.53	508.51	5.22	0.05	564.5549
2	48.27	48.27	17.03000069	15.56999981	9.020999819	sp|P16546|SPTN1_MOUSE	Spectrin alpha chain, non-erythrocytic 1 OS=Mus musculus OX=10090 GN=Sptan1 PE=1 SV=4			2	99.00000095	DVTGAEALLER				0.00157039	1172.605225	587.3099	1172.60376	587.3091431	2	14	1.1.1.1023.5	5.460567	923.05	917.3	5.46	0.06	739.4377
2	48.27	48.27	17.03000069	15.56999981	9.020999819	sp|P16546|SPTN1_MOUSE	Spectrin alpha chain, non-erythrocytic 1 OS=Mus musculus OX=10090 GN=Sptan1 PE=1 SV=4			2	99.00000095	ELPTAFDYVEFTR				-0.00170465	1586.760132	794.3873	1586.761719	794.3881226	2	13	1.1.1.1175.5	7.395267	213.46	211.69	7.4	0.06	167.9098
2	48.27	48.27	17.03000069	15.56999981	9.020999819	sp|P16546|SPTN1_MOUSE	Spectrin alpha chain, non-erythrocytic 1 OS=Mus musculus OX=10090 GN=Sptan1 PE=1 SV=4			2	99.00000095	LFGAAEVQR				-0.00365628	989.5258789	495.7702	989.5294189	495.7720032	2	12	1.1.1.942.5	4.428483	906.77	884.16	4.42	0.04	734.2912
2	48.27	48.27	17.03000069	15.56999981	9.020999819	sp|P16546|SPTN1_MOUSE	Spectrin alpha chain, non-erythrocytic 1 OS=Mus musculus OX=10090 GN=Sptan1 PE=1 SV=4			2	99.00000095	LGESQTLQQFSR				0.000286519	1392.700073	697.3573	1392.699707	697.3571777	2	9	1.1.1.954.8	4.5818	533.3	475.45	4.57	0.04	319.0193
2	48.27	48.27	17.03000069	15.56999981	9.020999819	sp|P16546|SPTN1_MOUSE	Spectrin alpha chain, non-erythrocytic 1 OS=Mus musculus OX=10090 GN=Sptan1 PE=1 SV=4			2	99.00000095	SADESGQALLAASHYASDEVR				0.00427395	2176.007568	726.3431	2176.003174	726.3416748	3	12	1.1.1.998.11	5.145767	328.7	290.83	5.16	0.05	340.1051
2	48.27	48.27	17.03000069	15.56999981	9.020999819	sp|P16546|SPTN1_MOUSE	Spectrin alpha chain, non-erythrocytic 1 OS=Mus musculus OX=10090 GN=Sptan1 PE=1 SV=4			2	99.00000095	SLQQLAEER				0.00131756	1072.552734	537.2836	1072.55127	537.2828979	2	12	1.1.1.925.8	4.218333	925.81	845.23	4.22	0.04	655.6439
2	48.27	48.27	17.03000069	15.56999981	9.020999819	sp|P16546|SPTN1_MOUSE	Spectrin alpha chain, non-erythrocytic 1 OS=Mus musculus OX=10090 GN=Sptan1 PE=1 SV=4			2	99.00000095	VLETAEDIQER				-0.00569821	1301.640625	651.8276	1301.646362	651.8304443	2	13	1.1.1.898.8	3.873033	462.78	441.9	3.88	0.05	373.8629
2	48.27	48.27	17.03000069	15.56999981	9.020999819	sp|P16546|SPTN1_MOUSE	Spectrin alpha chain, non-erythrocytic 1 OS=Mus musculus OX=10090 GN=Sptan1 PE=1 SV=4			2	99.00000095	VNEVSQFAAK				-0.0058097	1091.555298	546.7849	1091.561157	546.7878418	2	11	1.1.1.896.6	3.844367	617.88	563.25	3.85	0.08	409.1089
2	48.27	48.27	17.03000069	15.56999981	9.020999819	sp|P16546|SPTN1_MOUSE	Spectrin alpha chain, non-erythrocytic 1 OS=Mus musculus OX=10090 GN=Sptan1 PE=1 SV=4			1.920817852	98.97000194	EELITNWEQIR				0.000466809	1429.720703	715.8676	1429.720093	715.8673706	2	9	1.1.1.1077.8	6.15335	316.05	309.92	6.15	0.05	226.781
2	48.27	48.27	17.03000069	15.56999981	9.020999819	sp|P16546|SPTN1_MOUSE	Spectrin alpha chain, non-erythrocytic 1 OS=Mus musculus OX=10090 GN=Sptan1 PE=1 SV=4			1.886056304	99.00000095	DLTGVQNLR				-0.00139486	1014.544495	508.2795	1014.545837	508.2801819	2	10	1.1.1.940.5	4.403316	947.03	839.87	4.42	0.05	689.2214
2	48.27	48.27	17.03000069	15.56999981	9.020999819	sp|P16546|SPTN1_MOUSE	Spectrin alpha chain, non-erythrocytic 1 OS=Mus musculus OX=10090 GN=Sptan1 PE=1 SV=4			1.886056304	98.80999923	SQLLGSAHEVQR				0.00113566	1323.690552	442.2375	1323.689453	442.2371216	3	10	1.1.1.847.4	3.229067	531.9	523.36	3.24	0.05	591.0871
2	48.27	48.27	17.03000069	15.56999981	9.020999819	sp|P16546|SPTN1_MOUSE	Spectrin alpha chain, non-erythrocytic 1 OS=Mus musculus OX=10090 GN=Sptan1 PE=1 SV=4			1.795880795	98.72999787	LSILSEER				-0.000731428	945.5124512	473.7635	945.5131226	473.7638245	2	10	1.1.1.965.3	4.718133	765.26	682.93	4.73	0.05	500.9474
2	48.27	48.27	17.03000069	15.56999981	9.020999819	sp|P16546|SPTN1_MOUSE	Spectrin alpha chain, non-erythrocytic 1 OS=Mus musculus OX=10090 GN=Sptan1 PE=1 SV=4			1.795880795	98.55999947	WTQLLANSATR				-0.0089114	1259.65332	630.8339	1259.662231	630.8383789	2	10	1.1.1.984.9	4.9666	430.41	409.35	4.97	0.06	331.5993
2	48.27	48.27	17.03000069	15.56999981	9.020999819	sp|P16546|SPTN1_MOUSE	Spectrin alpha chain, non-erythrocytic 1 OS=Mus musculus OX=10090 GN=Sptan1 PE=1 SV=4			1.744727373	98.71000051	ITALDEFATK				0.00314721	1107.584229	554.7994	1107.581177	554.7978516	2	10	1.1.1.1013.6	5.333917	1254.66	1221.92	5.33	0.04	768.918
2	48.27	48.27	17.03000069	15.56999981	9.020999819	sp|P16546|SPTN1_MOUSE	Spectrin alpha chain, non-erythrocytic 1 OS=Mus musculus OX=10090 GN=Sptan1 PE=1 SV=4			1.657577038	98.94999862	QWELLLEK	Gln->pyro-Glu@N-term			0.000594769	1040.554932	521.2847	1040.554199	521.2844238	2	10	1.1.1.1452.2	9.1248	192.75	156.56	9.14	0.08	168.5125
2	48.27	48.27	17.03000069	15.56999981	9.020999819	sp|P16546|SPTN1_MOUSE	Spectrin alpha chain, non-erythrocytic 1 OS=Mus musculus OX=10090 GN=Sptan1 PE=1 SV=4			1.508638024	98.36999774	GLVSSDELAK				-0.00332538	1017.530884	509.7727	1017.534241	509.7743835	2	10	1.1.1.914.7	4.076684	853.85	778.24	4.08	0.04	504.4951
2	48.27	48.27	17.03000069	15.56999981	9.020999819	sp|P16546|SPTN1_MOUSE	Spectrin alpha chain, non-erythrocytic 1 OS=Mus musculus OX=10090 GN=Sptan1 PE=1 SV=4			1.28399682	95.38999796	IDGITIQAR				0.000616726	985.5562744	493.7854	985.5556641	493.7850952	2	9	1.1.1.953.4	4.5658	400.88	398.15	4.57	0.05	398.8158
2	48.27	48.27	17.03000069	15.56999981	9.020999819	sp|P16546|SPTN1_MOUSE	Spectrin alpha chain, non-erythrocytic 1 OS=Mus musculus OX=10090 GN=Sptan1 PE=1 SV=4			1.26760602	97.14999795	QKLEDSYR	Gln->pyro-Glu@N-term		missed K-L@2	-0.00536337	1020.4823	511.2484	1020.48761	511.2510986	2	8	1.1.1.861.7	3.4104	460.68	214	3.43	0.04	284.3425
2	48.27	48.27	17.03000069	15.56999981	9.020999819	sp|P16546|SPTN1_MOUSE	Spectrin alpha chain, non-erythrocytic 1 OS=Mus musculus OX=10090 GN=Sptan1 PE=1 SV=4			1.070581198	94.5200026	DLTSWVTEMK	Oxidation(M)@9			0.00379197	1224.573486	613.294	1224.56958	613.2921143	2	8	1.1.1.1050.7	5.807717	238.43	225.96	5.8	0.05	221.5345
2	48.27	48.27	17.03000069	15.56999981	9.020999819	sp|P16546|SPTN1_MOUSE	Spectrin alpha chain, non-erythrocytic 1 OS=Mus musculus OX=10090 GN=Sptan1 PE=1 SV=4			1.070581198	92.40000248	MQHNLEQQIQAR	Oxidation(M)@1			0.00922199	1510.740356	504.5874	1510.731079	504.5842896	3	7	1.1.1.843.6	3.179583	298.7	258.38	3.17	0.04	275.0487
2	48.27	48.27	17.03000069	15.56999981	9.020999819	sp|P16546|SPTN1_MOUSE	Spectrin alpha chain, non-erythrocytic 1 OS=Mus musculus OX=10090 GN=Sptan1 PE=1 SV=4			0.92811811	91.36000276	LQVASDENYKDPTNLQGK			missed K-D@10	-0.000951371	2018.989868	674.0039	2018.990845	674.0042725	3	8	1.1.1.900.11	3.900183	355.3	337.86	3.9	0.04	325.3085
2	48.27	48.27	17.03000069	15.56999981	9.020999819	sp|P16546|SPTN1_MOUSE	Spectrin alpha chain, non-erythrocytic 1 OS=Mus musculus OX=10090 GN=Sptan1 PE=1 SV=4			0.809668362	87.37999797	LDILDQER				-0.00299019	1000.516052	501.2653	1000.518921	501.2667236	2	7	1.1.1.979.4	4.898283	271.15	256.34	4.89	0.08	230.9782
2	48.27	48.27	17.03000069	15.56999981	9.020999819	sp|P16546|SPTN1_MOUSE	Spectrin alpha chain, non-erythrocytic 1 OS=Mus musculus OX=10090 GN=Sptan1 PE=1 SV=4			0.790484965	88.13999891	KVEDLFLTFAK			missed K-V@1	-0.000222003	1309.728149	437.5833	1309.728149	437.5833435	3	7	1.1.1.1114.2	6.622483	157.73	121.89	6.63	0.04	195.3021
2	48.27	48.27	17.03000069	15.56999981	9.020999819	sp|P16546|SPTN1_MOUSE	Spectrin alpha chain, non-erythrocytic 1 OS=Mus musculus OX=10090 GN=Sptan1 PE=1 SV=4			0.787812412	87.88999915	LIQEQHPEEELIK				-0.00862562	1604.832397	535.9514	1604.840942	535.9542847	3	9	1.1.1.927.7	4.243166	511.08	461.77	4.24	0.03	769.6341
2	48.27	48.27	17.03000069	15.56999981	9.020999819	sp|P16546|SPTN1_MOUSE	Spectrin alpha chain, non-erythrocytic 1 OS=Mus musculus OX=10090 GN=Sptan1 PE=1 SV=4			0.677780747	84.24000144	AINVQEEK				0.000961434	929.4828491	465.7487	929.4818115	465.7481689	2	6	1.1.1.811.7	2.79145	439.2	420.32	2.8	0.04	298.8828
2	48.27	48.27	17.03000069	15.56999981	9.020999819	sp|P16546|SPTN1_MOUSE	Spectrin alpha chain, non-erythrocytic 1 OS=Mus musculus OX=10090 GN=Sptan1 PE=1 SV=4			0.651695132	79.76999879	GVIDMGNSLIER	Oxidation(M)@5			-0.00334845	1318.651733	660.3331	1318.655151	660.3348389	2	7	1.1.1.968.10	4.762283	392.7	257.64	4.8	0.08	291.8375
2	48.27	48.27	17.03000069	15.56999981	9.020999819	sp|P16546|SPTN1_MOUSE	Spectrin alpha chain, non-erythrocytic 1 OS=Mus musculus OX=10090 GN=Sptan1 PE=1 SV=4			0.545155108	80.51000237	ALSSEGKPYVTK				0.0047921	1278.686768	427.2362	1278.682007	427.2345886	3	7	1.1.1.815.3	2.840767	180.54	171.11	2.84	0.05	346.8018
2	48.27	48.27	17.03000069	15.56999981	9.020999819	sp|P16546|SPTN1_MOUSE	Spectrin alpha chain, non-erythrocytic 1 OS=Mus musculus OX=10090 GN=Sptan1 PE=1 SV=4			0.442492783	71.81000113	MNEVISLWK	Oxidation(M)@1			0.00139978	1134.575928	568.2952	1134.574341	568.2944336	2	6	1.1.1.1070.3	6.059866	436.63	423.78	6.06	0.06	381.4774
2	48.27	48.27	17.03000069	15.56999981	9.020999819	sp|P16546|SPTN1_MOUSE	Spectrin alpha chain, non-erythrocytic 1 OS=Mus musculus OX=10090 GN=Sptan1 PE=1 SV=4			0.393618643	62.61000037	SSLSSAQADFNQLAELDR				0.0107736	1950.939087	976.4768	1950.928345	976.4714355	2	6	1.1.1.1093.8	6.360667	13.02222	13.02222			93.70052
2	48.27	48.27	17.03000069	15.56999981	9.020999819	sp|P16546|SPTN1_MOUSE	Spectrin alpha chain, non-erythrocytic 1 OS=Mus musculus OX=10090 GN=Sptan1 PE=1 SV=4			0.342944145	63.35999966	LQQLFR				-0.0001091	803.465271	402.7399	803.4653931	402.7399597	2	8	1.1.1.964.2	4.7043	1060.17	576.42	4.73	0.04	330.9613
2	48.27	48.27	17.03000069	15.56999981	9.020999819	sp|P16546|SPTN1_MOUSE	Spectrin alpha chain, non-erythrocytic 1 OS=Mus musculus OX=10090 GN=Sptan1 PE=1 SV=4			0.288192779	57.5600028	LHQFFR				-8.64E-05	846.4500732	424.2323	846.4500732	424.2322998	2	6	1.1.1.909.2	4.008517	222.11	219.98	4.01	0.05	323.0166
2	48.27	48.27	17.03000069	15.56999981	9.020999819	sp|P16546|SPTN1_MOUSE	Spectrin alpha chain, non-erythrocytic 1 OS=Mus musculus OX=10090 GN=Sptan1 PE=1 SV=4			0.278189391	59.57999825	EAGSVSLR				0.00160084	817.4310913	409.7228	817.4293823	409.7219543	2	5	1.1.1.834.4	3.062583	222.71	198.42	3.07	0.05	287.379
2	48.27	48.27	17.03000069	15.56999981	9.020999819	sp|P16546|SPTN1_MOUSE	Spectrin alpha chain, non-erythrocytic 1 OS=Mus musculus OX=10090 GN=Sptan1 PE=1 SV=4			0.264401078	51.59999728	REELITNWEQIR			missed R-E@1	0.00265616	1585.823608	529.6152	1585.821289	529.6143799	3	10	1.1.1.1019.6	5.410417	285.97	247.51	5.42	0.05	840.0369
2	48.27	48.27	17.03000069	15.56999981	9.020999819	sp|P16546|SPTN1_MOUSE	Spectrin alpha chain, non-erythrocytic 1 OS=Mus musculus OX=10090 GN=Sptan1 PE=1 SV=4			0.093126476	25.29000044	LSELNQK				9.58E-05	830.4498901	416.2322	830.4497681	416.2321777	2	5	1.1.1.809.2	2.761617	443.59	414.89	2.76	0.05	508.0927
2	48.27	48.27	17.03000069	15.56999981	9.020999819	sp|P16546|SPTN1_MOUSE	Spectrin alpha chain, non-erythrocytic 1 OS=Mus musculus OX=10090 GN=Sptan1 PE=1 SV=4			0.043351434	15.35000056	EANELQQWITEK				-0.00615182	1487.719482	744.867	1487.725586	744.8701172	2	5	1.1.1.1065.9	6.001367	393.43	366.32	5.99	0.08	245.6684
2	48.27	48.27	17.03000069	15.56999981	9.020999819	sp|P16546|SPTN1_MOUSE	Spectrin alpha chain, non-erythrocytic 1 OS=Mus musculus OX=10090 GN=Sptan1 PE=1 SV=4			0	65.83999991	AINVQEEK				0.000961434	929.4828491	465.7487	929.4818115	465.7481689	2	5	1.1.1.810.5	2.77695	439.2	327.61	2.8	0.04	228.7797
2	48.27	48.27	17.03000069	15.56999981	9.020999819	sp|P16546|SPTN1_MOUSE	Spectrin alpha chain, non-erythrocytic 1 OS=Mus musculus OX=10090 GN=Sptan1 PE=1 SV=4			0	37.02999949	ALSSEGKPYVTK				0.0047921	1278.686768	427.2362	1278.682007	427.2345886	3	5	1.1.1.814.5	2.827767	180.54	155.86	2.84	0.05	383.9209
2	48.27	48.27	17.03000069	15.56999981	9.020999819	sp|P16546|SPTN1_MOUSE	Spectrin alpha chain, non-erythrocytic 1 OS=Mus musculus OX=10090 GN=Sptan1 PE=1 SV=4			0	94.08000112	DLASVQALLR				-0.00412109	1084.620117	543.3173	1084.624023	543.3193359	2	8	1.1.1.1122.3	6.72715	798.65	226.01	6.76	0.05	294.9901
2	48.27	48.27	17.03000069	15.56999981	9.020999819	sp|P16546|SPTN1_MOUSE	Spectrin alpha chain, non-erythrocytic 1 OS=Mus musculus OX=10090 GN=Sptan1 PE=1 SV=4			0	99.00000095	DLSSVQTLLTK				-0.0013919	1203.669678	602.8421	1203.671021	602.8428345	2	11	1.1.1.1080.5	6.189017	901.67	588.57	6.21	0.06	547.7161
2	48.27	48.27	17.03000069	15.56999981	9.020999819	sp|P16546|SPTN1_MOUSE	Spectrin alpha chain, non-erythrocytic 1 OS=Mus musculus OX=10090 GN=Sptan1 PE=1 SV=4			0	98.17000031	DLTGVQNLR				-0.00139486	1014.544495	508.2795	1014.545837	508.2801819	2	9	1.1.1.941.7	4.417817	947.03	939.18	4.42	0.05	801.0465
2	48.27	48.27	17.03000069	15.56999981	9.020999819	sp|P16546|SPTN1_MOUSE	Spectrin alpha chain, non-erythrocytic 1 OS=Mus musculus OX=10090 GN=Sptan1 PE=1 SV=4			0	46.2199986	DLTSWVTEMK	Oxidation(M)@9			0.00379197	1224.573486	613.294	1224.56958	613.2921143	2	6	1.1.1.1049.9	5.79655	238.43	233.88	5.8	0.05	270.8515
2	48.27	48.27	17.03000069	15.56999981	9.020999819	sp|P16546|SPTN1_MOUSE	Spectrin alpha chain, non-erythrocytic 1 OS=Mus musculus OX=10090 GN=Sptan1 PE=1 SV=4			0	95.99999785	DVEDEETWIR				0.00400957	1290.576904	646.2957	1290.572754	646.2937012	2	9	1.1.1.1003.9	5.207933	544.53	400.56	5.22	0.05	431.394
2	48.27	48.27	17.03000069	15.56999981	9.020999819	sp|P16546|SPTN1_MOUSE	Spectrin alpha chain, non-erythrocytic 1 OS=Mus musculus OX=10090 GN=Sptan1 PE=1 SV=4			0	99.00000095	DVTGAEALLER				0.00157039	1172.605225	587.3099	1172.60376	587.3091431	2	16	1.1.1.1022.4	5.447233	923.05	770.96	5.46	0.06	684.0248
2	48.27	48.27	17.03000069	15.56999981	9.020999819	sp|P16546|SPTN1_MOUSE	Spectrin alpha chain, non-erythrocytic 1 OS=Mus musculus OX=10090 GN=Sptan1 PE=1 SV=4			0	99.00000095	DVTGAEALLER				0.00157039	1172.605225	587.3099	1172.60376	587.3091431	2	10	1.1.1.1021.5	5.435067	923.05	466.29	5.46	0.06	433.4926
2	48.27	48.27	17.03000069	15.56999981	9.020999819	sp|P16546|SPTN1_MOUSE	Spectrin alpha chain, non-erythrocytic 1 OS=Mus musculus OX=10090 GN=Sptan1 PE=1 SV=4			0	82.45000243	EELITNWEQIR				0.000466809	1429.720703	715.8676	1429.720093	715.8673706	2	6	1.1.1.1076.6	6.13885	316.05	278.81	6.15	0.05	212.0909
2	48.27	48.27	17.03000069	15.56999981	9.020999819	sp|P16546|SPTN1_MOUSE	Spectrin alpha chain, non-erythrocytic 1 OS=Mus musculus OX=10090 GN=Sptan1 PE=1 SV=4			0	99.00000095	ELPTAFDYVEFTR				-0.00170465	1586.760132	794.3873	1586.761719	794.3881226	2	13	1.1.1.1176.6	7.40825	213.46	193.51	7.4	0.06	163.9718
2	48.27	48.27	17.03000069	15.56999981	9.020999819	sp|P16546|SPTN1_MOUSE	Spectrin alpha chain, non-erythrocytic 1 OS=Mus musculus OX=10090 GN=Sptan1 PE=1 SV=4			0	85.8799994	LDILDQER				-0.00299019	1000.516052	501.2653	1000.518921	501.2667236	2	7	1.1.1.978.4	4.885283	271.15	246.43	4.89	0.08	256.1613
2	48.27	48.27	17.03000069	15.56999981	9.020999819	sp|P16546|SPTN1_MOUSE	Spectrin alpha chain, non-erythrocytic 1 OS=Mus musculus OX=10090 GN=Sptan1 PE=1 SV=4			0	99.00000095	LFGAAEVQR				-0.00365628	989.5258789	495.7702	989.5294189	495.7720032	2	11	1.1.1.941.5	4.41615	906.77	722	4.42	0.04	582.8926
2	48.27	48.27	17.03000069	15.56999981	9.020999819	sp|P16546|SPTN1_MOUSE	Spectrin alpha chain, non-erythrocytic 1 OS=Mus musculus OX=10090 GN=Sptan1 PE=1 SV=4			0	59.82999802	LQQLFR				-0.0001091	803.465271	402.7399	803.4653931	402.7399597	2	7	1.1.1.965.2	4.7173	1060.17	925.11	4.73	0.04	677.7791
2	48.27	48.27	17.03000069	15.56999981	9.020999819	sp|P16546|SPTN1_MOUSE	Spectrin alpha chain, non-erythrocytic 1 OS=Mus musculus OX=10090 GN=Sptan1 PE=1 SV=4			0	16.05000049	LSASQIQVK			cleaved P-L@N-term	-0.0248293	972.5356445	487.2751	972.5604248	487.2874756	2	5	1.1.1.1109.2	6.558816	131.32	102.5	6.52	0.17	145.9851
2	48.27	48.27	17.03000069	15.56999981	9.020999819	sp|P16546|SPTN1_MOUSE	Spectrin alpha chain, non-erythrocytic 1 OS=Mus musculus OX=10090 GN=Sptan1 PE=1 SV=4			0	97.46999741	LSILSEER				-0.000731428	945.5124512	473.7635	945.5131226	473.7638245	2	9	1.1.1.964.4	4.705966	765.26	535.18	4.73	0.05	301.481
2	48.27	48.27	17.03000069	15.56999981	9.020999819	sp|P16546|SPTN1_MOUSE	Spectrin alpha chain, non-erythrocytic 1 OS=Mus musculus OX=10090 GN=Sptan1 PE=1 SV=4			0	91.97999835	QKLEDSYR	Gln->pyro-Glu@N-term		missed K-L@2	-0.00536337	1020.4823	511.2484	1020.48761	511.2510986	2	7	1.1.1.862.5	3.4219	460.68	354.22	3.43	0.04	445.4346
2	48.27	48.27	17.03000069	15.56999981	9.020999819	sp|P16546|SPTN1_MOUSE	Spectrin alpha chain, non-erythrocytic 1 OS=Mus musculus OX=10090 GN=Sptan1 PE=1 SV=4			0	98.86999726	QWELLLEK	Gln->pyro-Glu@N-term			0.000594769	1040.554932	521.2847	1040.554199	521.2844238	2	11	1.1.1.1453.2	9.141617	192.75	187.44	9.14	0.08	201.078
2	48.27	48.27	17.03000069	15.56999981	9.020999819	sp|P16546|SPTN1_MOUSE	Spectrin alpha chain, non-erythrocytic 1 OS=Mus musculus OX=10090 GN=Sptan1 PE=1 SV=4			0	99.00000095	SADESGQALLAASHYASDEVR				0.00427395	2176.007568	726.3431	2176.003174	726.3416748	3	11	1.1.1.999.10	5.1576	328.7	324.65	5.16	0.05	287.6403
2	48.27	48.27	17.03000069	15.56999981	9.020999819	sp|P16546|SPTN1_MOUSE	Spectrin alpha chain, non-erythrocytic 1 OS=Mus musculus OX=10090 GN=Sptan1 PE=1 SV=4			0	99.00000095	SLQQLAEER				0.00131756	1072.552734	537.2836	1072.55127	537.2828979	2	11	1.1.1.926.7	4.230166	925.81	892.48	4.22	0.04	769.5676
2	48.27	48.27	17.03000069	15.56999981	9.020999819	sp|P16546|SPTN1_MOUSE	Spectrin alpha chain, non-erythrocytic 1 OS=Mus musculus OX=10090 GN=Sptan1 PE=1 SV=4			0	74.26999807	SSEEIESAFR	Didehydro(S)@2	Didehydro(S)@2406		0.021022299	1151.530518	576.7725	1151.509521	576.7620239	2	8	1.1.1.945.6	4.469817	1057.12	7.05	4.55	0.05	491.1344
2	48.27	48.27	17.03000069	15.56999981	9.020999819	sp|P16546|SPTN1_MOUSE	Spectrin alpha chain, non-erythrocytic 1 OS=Mus musculus OX=10090 GN=Sptan1 PE=1 SV=4			0	74.26999807	SSEEIESAFR	Didehydro(S)@1	Didehydro(S)@2405		0.021022299	1151.530518	576.7725	1151.509521	576.7620239	2	8	1.1.1.945.6	4.469817	1057.12	7.05	4.55	0.05	491.1344
2	48.27	48.27	17.03000069	15.56999981	9.020999819	sp|P16546|SPTN1_MOUSE	Spectrin alpha chain, non-erythrocytic 1 OS=Mus musculus OX=10090 GN=Sptan1 PE=1 SV=4			0	96.9900012	VLETAEDIQER				-0.00569821	1301.640625	651.8276	1301.646362	651.8304443	2	8	1.1.1.897.10	3.860683	462.78	353.66	3.88	0.05	280.2952
2	48.27	48.27	17.03000069	15.56999981	9.020999819	sp|P16546|SPTN1_MOUSE	Spectrin alpha chain, non-erythrocytic 1 OS=Mus musculus OX=10090 GN=Sptan1 PE=1 SV=4			0	99.00000095	VNEVSQFAAK				-0.0058097	1091.555298	546.7849	1091.561157	546.7878418	2	10	1.1.1.895.4	3.8297	617.88	371.22	3.85	0.08	249.8156
2	48.27	48.27	17.03000069	15.56999981	9.020999819	sp|P16546|SPTN1_MOUSE	Spectrin alpha chain, non-erythrocytic 1 OS=Mus musculus OX=10090 GN=Sptan1 PE=1 SV=4			0	46.2199986	WTQLLANSATR				-0.0089114	1259.65332	630.8339	1259.662231	630.8383789	2	6	1.1.1.983.8	4.95295	430.41	322.02	4.97	0.06	244.6191
3	33.54	33.54	37.22000122	35.87000072	30.34000099	sp|A2AMT1|BFSP1_MOUSE	Filensin OS=Mus musculus OX=10090 GN=Bfsp1 PE=1 SV=1			2	99.00000095	AELQAQTTALEQAIK				0.00219925	1613.864624	807.9396	1613.862427	807.9384766	2	25	1.1.1.1025.9	5.490067	7295.18	6818.87	5.49	0.04	3020.81
3	33.54	33.54	37.22000122	35.87000072	30.34000099	sp|A2AMT1|BFSP1_MOUSE	Filensin OS=Mus musculus OX=10090 GN=Bfsp1 PE=1 SV=1			2	99.00000095	AQPAGPAAQPGGTAPGLAALQALGER				0.00125323	2369.246582	790.7561	2369.245117	790.7556763	3	18	1.1.1.1130.6	6.834133	9440.12	388.95	6.72	0.05	368.4166
3	33.54	33.54	37.22000122	35.87000072	30.34000099	sp|A2AMT1|BFSP1_MOUSE	Filensin OS=Mus musculus OX=10090 GN=Bfsp1 PE=1 SV=1			2	99.00000095	AVQDITAAKPR				0.000358219	1168.65686	585.3357	1168.656372	585.3355103	2	14	1.1.1.817.9	2.869933	2109.82	1988.88	2.87	0.03	1330.792
3	33.54	33.54	37.22000122	35.87000072	30.34000099	sp|A2AMT1|BFSP1_MOUSE	Filensin OS=Mus musculus OX=10090 GN=Bfsp1 PE=1 SV=1			2	99.00000095	EAVTHLQAQK				0.000138379	1123.598633	562.8066	1123.598511	562.8065796	2	13	1.1.1.797.9	2.62395	1962.6	1721.58	2.63	0.04	1332.99
3	33.54	33.54	37.22000122	35.87000072	30.34000099	sp|A2AMT1|BFSP1_MOUSE	Filensin OS=Mus musculus OX=10090 GN=Bfsp1 PE=1 SV=1			2	99.00000095	EVAALQNQLEEGR	Glu->pyro-Glu@N-term			-0.00118498	1437.720093	719.8673	1437.721191	719.8678589	2	16	1.1.1.1054.6	5.858366	1425.47	1317.59	5.87	0.05	666.1368
3	33.54	33.54	37.22000122	35.87000072	30.34000099	sp|A2AMT1|BFSP1_MOUSE	Filensin OS=Mus musculus OX=10090 GN=Bfsp1 PE=1 SV=1			2	99.00000095	LGEQPGPEDALAR	Deamidated(Q)@4			-0.00625465	1352.651123	677.3328	1352.657227	677.3358765	2	15	1.1.1.949.5	4.521317	278.8902	278.8902			441.6985
3	33.54	33.54	37.22000122	35.87000072	30.34000099	sp|A2AMT1|BFSP1_MOUSE	Filensin OS=Mus musculus OX=10090 GN=Bfsp1 PE=1 SV=1			2	99.00000095	QLAVAQQTLR	Gln->pyro-Glu@N-term			0.000746531	1109.620117	555.8173	1109.619263	555.8169556	2	16	1.1.1.1039.2	5.661716	11573.22	9162.04	5.67	0.05	4609.18
3	33.54	33.54	37.22000122	35.87000072	30.34000099	sp|A2AMT1|BFSP1_MOUSE	Filensin OS=Mus musculus OX=10090 GN=Bfsp1 PE=1 SV=1			2	99.00000095	QLDAFQR	Gln->pyro-Glu@N-term			-0.000736538	859.4180908	430.7163	859.4188232	430.7166748	2	10	1.1.1.1029.2	5.5354	4860.7	2147.82	5.56	0.04	1070.754
3	33.54	33.54	37.22000122	35.87000072	30.34000099	sp|A2AMT1|BFSP1_MOUSE	Filensin OS=Mus musculus OX=10090 GN=Bfsp1 PE=1 SV=1			2	99.00000095	SYVFQAR				0.000713804	869.4402466	435.7274	869.4395752	435.7270508	2	10	1.1.1.923.3	4.188667	5302.18	4875.11	4.2	0.05	3456.219
3	33.54	33.54	37.22000122	35.87000072	30.34000099	sp|A2AMT1|BFSP1_MOUSE	Filensin OS=Mus musculus OX=10090 GN=Bfsp1 PE=1 SV=1			1.920817852	99.00000095	RSYVFQAR			missed R-S@1	-0.00108786	1025.539429	513.777	1025.540649	513.7775879	2	11	1.1.1.863.4	3.4334	1491.19	1022.97	3.45	0.04	757.8753
3	33.54	33.54	37.22000122	35.87000072	30.34000099	sp|A2AMT1|BFSP1_MOUSE	Filensin OS=Mus musculus OX=10090 GN=Bfsp1 PE=1 SV=1			1.698970437	98.86000156	EADEALLR				-0.00108136	915.4650879	458.7398	915.4661865	458.7403564	2	9	1.1.1.901.3	3.90585	474.49	448.31	3.9	0.05	380.8778
3	33.54	33.54	37.22000122	35.87000072	30.34000099	sp|A2AMT1|BFSP1_MOUSE	Filensin OS=Mus musculus OX=10090 GN=Bfsp1 PE=1 SV=1			1.698970437	98.29999804	VAVQVQR				0.00174661	798.4729004	400.2437	798.4711914	400.2428589	2	11	1.1.1.815.2	2.8391	9994.32	3944.2	2.86	0.04	1256.57
3	33.54	33.54	37.22000122	35.87000072	30.34000099	sp|A2AMT1|BFSP1_MOUSE	Filensin OS=Mus musculus OX=10090 GN=Bfsp1 PE=1 SV=1			1.585026264	97.79999852	HVEANLQR				-0.00211919	965.5022583	483.7584	965.5042725	483.7594299	2	9	1.1.1.795.10	2.59895	3075.84	2328.32	2.61	0.04	1989.401
3	33.54	33.54	37.22000122	35.87000072	30.34000099	sp|A2AMT1|BFSP1_MOUSE	Filensin OS=Mus musculus OX=10090 GN=Bfsp1 PE=1 SV=1			1.56863606	98.18999767	DLTAEHAR				0.00149625	911.4476929	456.7311	911.446106	456.7303162	2	10	1.1.1.796.6	2.608617	2428.92	2213.48	2.62	0.03	1844.698
3	33.54	33.54	37.22000122	35.87000072	30.34000099	sp|A2AMT1|BFSP1_MOUSE	Filensin OS=Mus musculus OX=10090 GN=Bfsp1 PE=1 SV=1			1.26760602	96.13000154	ESGLLMQEK	Oxidation(M)@6			0.00351653	1049.509888	525.7622	1049.506348	525.760437	2	10	1.1.1.864.8	3.449733	1645.33	1427.15	3.46	0.04	989.4204
3	33.54	33.54	37.22000122	35.87000072	30.34000099	sp|A2AMT1|BFSP1_MOUSE	Filensin OS=Mus musculus OX=10090 GN=Bfsp1 PE=1 SV=1			1.259637237	96.29999995	VEVVESIEK				0.00434576	1030.558838	516.2867	1030.554688	516.2846069	2	9	1.1.1.918.7	4.128016	588.69	567.35	4.13	0.06	632.0597
3	33.54	33.54	37.22000122	35.87000072	30.34000099	sp|A2AMT1|BFSP1_MOUSE	Filensin OS=Mus musculus OX=10090 GN=Bfsp1 PE=1 SV=1			0.886056662	91.90000296	KVEVVESIEK			missed K-V@1	-0.00111593	1158.648438	580.3315	1158.649658	580.3320923	2	8	1.1.1.873.7	3.552217	552.76	489.91	3.56	0.03	486.9069
3	33.54	33.54	37.22000122	35.87000072	30.34000099	sp|A2AMT1|BFSP1_MOUSE	Filensin OS=Mus musculus OX=10090 GN=Bfsp1 PE=1 SV=1			0.860120893	98.83999825	EIIAQDKVEETLEDAPLKPPQEPK	Glu->pyro-Glu@N-term		missed K-V@7	-0.00300326	2698.403564	900.4751	2698.406494	900.4761353	3	11	1.1.1.1091.6	6.335166	13.42439	13.42439			202.816
3	33.54	33.54	37.22000122	35.87000072	30.34000099	sp|A2AMT1|BFSP1_MOUSE	Filensin OS=Mus musculus OX=10090 GN=Bfsp1 PE=1 SV=1			0.798602939	91.54000282	QEAEAQR	Gln->pyro-Glu@N-term			0.00253636	813.3642578	407.6894	813.3616943	407.6881104	2	10	1.1.1.796.2	2.605283	812.04	702.99	2.61	0.04	956.5923
3	33.54	33.54	37.22000122	35.87000072	30.34000099	sp|A2AMT1|BFSP1_MOUSE	Filensin OS=Mus musculus OX=10090 GN=Bfsp1 PE=1 SV=1			0.79587996	86.29999757	IIEIEGSR				-0.0116496	915.4908447	458.7527	915.5025635	458.7585449	2	11	1.1.1.913.4	4.061517	17601.64	15872.06	4.07	0.04	10758.98
3	33.54	33.54	37.22000122	35.87000072	30.34000099	sp|A2AMT1|BFSP1_MOUSE	Filensin OS=Mus musculus OX=10090 GN=Bfsp1 PE=1 SV=1			0.6003263	85.14999747	EIIAQDK				0.00153906	815.4404907	408.7275	815.4389038	408.7267151	2	7	1.1.1.812.2	2.799933	857.69	591.81	2.82	0.05	449.9316
3	33.54	33.54	37.22000122	35.87000072	30.34000099	sp|A2AMT1|BFSP1_MOUSE	Filensin OS=Mus musculus OX=10090 GN=Bfsp1 PE=1 SV=1			0.288192779	58.56999755	VEETLEDAPLKPPQEPK				-0.000840969	1918.987915	640.6699	1918.98877	640.6702271	3	7	1.1.1.952.9	4.5573	1014.42	1008.04	4.56	0.04	745.8335
3	33.54	33.54	37.22000122	35.87000072	30.34000099	sp|A2AMT1|BFSP1_MOUSE	Filensin OS=Mus musculus OX=10090 GN=Bfsp1 PE=1 SV=1			0.220403507	89.09000158	EIEEAER	Glu->pyro-Glu@N-term			-0.00491246	856.3876953	429.2011	856.3926392	429.2036133	2	7	1.1.1.881.2	3.65005	147.25	130.83	3.66	0.06	187.9521
3	33.54	33.54	37.22000122	35.87000072	30.34000099	sp|A2AMT1|BFSP1_MOUSE	Filensin OS=Mus musculus OX=10090 GN=Bfsp1 PE=1 SV=1			0.071604155	99.00000095	LSSVFIETPISLITPSH			cleaved H-G@C-term	-0.00482179	1839.99353	921.004	1839.998169	921.0064087	2	16	1.1.1.1327.2	8.628166	575.06	408.31	8.66	0.07	200.9781
3	33.54	33.54	37.22000122	35.87000072	30.34000099	sp|A2AMT1|BFSP1_MOUSE	Filensin OS=Mus musculus OX=10090 GN=Bfsp1 PE=1 SV=1			0.010995374	25.87000132	EPEPEPPTDLFTK	Glu->pyro-Glu@N-term			0.0130461	1480.72168	741.3681	1480.708618	741.3615723	2	6	1.1.1.1107.4	6.54065	172.02	96.98	6.52	0.1	145.834
3	33.54	33.54	37.22000122	35.87000072	30.34000099	sp|A2AMT1|BFSP1_MOUSE	Filensin OS=Mus musculus OX=10090 GN=Bfsp1 PE=1 SV=1			0.001740665	90.06999731	LNKEADEALLR	Carbamyl(K)@3		missed K-E@3	-0.0133566	1313.68042	657.8475	1313.69397	657.854248	2	8	1.1.1.976.9	4.86395	384.86	286.87	4.91	0.1	248.8163
3	33.54	33.54	37.22000122	35.87000072	30.34000099	sp|A2AMT1|BFSP1_MOUSE	Filensin OS=Mus musculus OX=10090 GN=Bfsp1 PE=1 SV=1			0.000869447	51.35999918	AQPAGPAAQPGGTAPGLAALQAL			cleaved L-G@C-term	0.00245349	2027.083496	1014.549	2027.079956	1014.547241	2	7	1.1.1.1199.5	7.6909	145.22	142.85	7.69	0.05	102.8754
3	33.54	33.54	37.22000122	35.87000072	30.34000099	sp|A2AMT1|BFSP1_MOUSE	Filensin OS=Mus musculus OX=10090 GN=Bfsp1 PE=1 SV=1			0.000869447	28.87000144	KEIEEAER	Carbamyl@N-term		missed K-E@1	0.00286915	1045.506836	523.7607	1045.504028	523.7592773	2	5	1.1.1.809.9	2.767433	364.93	327.51	2.76	0.04	231.9274
3	33.54	33.54	37.22000122	35.87000072	30.34000099	sp|A2AMT1|BFSP1_MOUSE	Filensin OS=Mus musculus OX=10090 GN=Bfsp1 PE=1 SV=1			0.000869447	99.00000095	SVFIETPISLITPSH			cleaved S-S@N-term; cleaved H-G@C-term	-0.00053445	1639.881714	820.9481	1639.88208	820.9483643	2	13	1.1.1.1252.3	8.2077	154.51	116.83	8.22	0.04	89.56534
3	33.54	33.54	37.22000122	35.87000072	30.34000099	sp|A2AMT1|BFSP1_MOUSE	Filensin OS=Mus musculus OX=10090 GN=Bfsp1 PE=1 SV=1			0.000434506	71.11999989	EPEPPTDLFTK			cleaved P-E@N-term	0.00759051	1272.631226	637.3229	1272.623779	637.3191528	2	6	1.1.1.1020.5	5.4224	241.44	213.96	5.43	0.08	182.7105
3	33.54	33.54	37.22000122	35.87000072	30.34000099	sp|A2AMT1|BFSP1_MOUSE	Filensin OS=Mus musculus OX=10090 GN=Bfsp1 PE=1 SV=1			0.000434506	31.00999892	GEQPGPEDALAR			cleaved L-G@N-term	-0.00104883	1238.588013	620.3013	1238.589111	620.3018188	2	5	1.1.1.895.7	3.833867	13.70229	13.70229			117.8051
3	33.54	33.54	37.22000122	35.87000072	30.34000099	sp|A2AMT1|BFSP1_MOUSE	Filensin OS=Mus musculus OX=10090 GN=Bfsp1 PE=1 SV=1			0	99.00000095	AELQAQTTALEQAIK				0.00219925	1613.864624	807.9396	1613.862427	807.9384766	2	25	1.1.1.1024.10	5.478066	7295.18	5271.78	5.49	0.04	2814.249
3	33.54	33.54	37.22000122	35.87000072	30.34000099	sp|A2AMT1|BFSP1_MOUSE	Filensin OS=Mus musculus OX=10090 GN=Bfsp1 PE=1 SV=1			0	99.00000095	AELQAQTTALEQAIK	Carbamidomethyl@N-term			0.00298749	1670.886841	836.4507	1670.883911	836.4492188	2	16	1.1.1.1026.9	5.502567	374.21	352.46	5.51	0.05	278.1964
3	33.54	33.54	37.22000122	35.87000072	30.34000099	sp|A2AMT1|BFSP1_MOUSE	Filensin OS=Mus musculus OX=10090 GN=Bfsp1 PE=1 SV=1			0	99.00000095	AELQAQTTALEQAIK	Deamidated(Q)@6			-0.00406165	1614.842529	808.4285	1614.846436	808.430481	2	11	1.1.1.1063.9	5.9757	309.28	295.54	5.98	0.05	221.5297
3	33.54	33.54	37.22000122	35.87000072	30.34000099	sp|A2AMT1|BFSP1_MOUSE	Filensin OS=Mus musculus OX=10090 GN=Bfsp1 PE=1 SV=1			0	96.88000083	AELQAQTTALEQAIK	Carbamidomethyl@N-term			0.00298749	1670.886841	836.4507	1670.883911	836.4492188	2	13	1.1.1.1027.7	5.515567	374.21	345.94	5.51	0.05	229.6595
3	33.54	33.54	37.22000122	35.87000072	30.34000099	sp|A2AMT1|BFSP1_MOUSE	Filensin OS=Mus musculus OX=10090 GN=Bfsp1 PE=1 SV=1			0	95.99999785	AELQAQTTALEQAIK	Deamidated(Q)@12			-0.00674712	1614.839722	808.4271	1614.846436	808.430481	2	8	1.1.1.1040.10	5.68105	154.2689	154.2689			262.4571
3	33.54	33.54	37.22000122	35.87000072	30.34000099	sp|A2AMT1|BFSP1_MOUSE	Filensin OS=Mus musculus OX=10090 GN=Bfsp1 PE=1 SV=1			0	90.06999731	AELQAQTTALEQAIK	Deamidated(Q)@6			-0.00406165	1614.842529	808.4285	1614.846436	808.430481	2	8	1.1.1.1064.10	5.9892	309.28	251.4	5.98	0.05	180.6119
3	33.54	33.54	37.22000122	35.87000072	30.34000099	sp|A2AMT1|BFSP1_MOUSE	Filensin OS=Mus musculus OX=10090 GN=Bfsp1 PE=1 SV=1			0	99.00000095	AQPAGPAAQPGGTAPGLAALQALGER				0.00125323	2369.246582	790.7561	2369.245117	790.7556763	3	19	1.1.1.1117.5	6.66515	9440.12	1595.9	6.72	0.05	679.2085
3	33.54	33.54	37.22000122	35.87000072	30.34000099	sp|A2AMT1|BFSP1_MOUSE	Filensin OS=Mus musculus OX=10090 GN=Bfsp1 PE=1 SV=1			0	99.00000095	AQPAGPAAQPGGTAPGLAALQALGER				0.00125323	2369.246582	790.7561	2369.245117	790.7556763	3	22	1.1.1.1118.10	6.680316	9440.12	3748.49	6.72	0.05	2338.817
3	33.54	33.54	37.22000122	35.87000072	30.34000099	sp|A2AMT1|BFSP1_MOUSE	Filensin OS=Mus musculus OX=10090 GN=Bfsp1 PE=1 SV=1			0	99.00000095	AQPAGPAAQPGGTAPGLAALQALGER				0.00143624	2369.247314	1185.631	2369.245117	1185.629883	2	19	1.1.1.1121.6	6.720634	1099.77	1062.85	6.71	0.07	510.4715
3	33.54	33.54	37.22000122	35.87000072	30.34000099	sp|A2AMT1|BFSP1_MOUSE	Filensin OS=Mus musculus OX=10090 GN=Bfsp1 PE=1 SV=1			0	99.00000095	AQPAGPAAQPGGTAPGLAALQALGER	Carbamidomethyl@N-term			0.00431611	2426.27124	809.7643	2426.266602	809.7628174	3	15	1.1.1.1119.11	6.694317	856.87	687.18	6.71	0.07	536.2623
3	33.54	33.54	37.22000122	35.87000072	30.34000099	sp|A2AMT1|BFSP1_MOUSE	Filensin OS=Mus musculus OX=10090 GN=Bfsp1 PE=1 SV=1			0	99.00000095	AQPAGPAAQPGGTAPGLAALQALGER	Deamidated(Q)@9; Oxidation(P)@10	Oxidation(P)@27		0.047159299	2386.27124	796.431	2386.224121	796.4152832	3	18	1.1.1.1121.4	6.717317	43.69622	43.69622			830.757
3	33.54	33.54	37.22000122	35.87000072	30.34000099	sp|A2AMT1|BFSP1_MOUSE	Filensin OS=Mus musculus OX=10090 GN=Bfsp1 PE=1 SV=1			0	99.00000095	AQPAGPAAQPGGTAPGLAALQALGER	Methyl(E)@25	Methyl(E)@42		0.00393487	2383.264648	795.4288	2383.260742	795.4275513	3	20	1.1.1.1162.4	7.238767	295.44	258.99	7.25	0.09	196.3502
3	33.54	33.54	37.22000122	35.87000072	30.34000099	sp|A2AMT1|BFSP1_MOUSE	Filensin OS=Mus musculus OX=10090 GN=Bfsp1 PE=1 SV=1			0	99.00000095	AQPAGPAAQPGGTAPGLAALQALGER	Methyl(E)@25	Methyl(E)@42		0.00393487	2383.264648	795.4288	2383.260742	795.4275513	3	21	1.1.1.1163.4	7.251266	295.44	289.74	7.25	0.09	229.6779
3	33.54	33.54	37.22000122	35.87000072	30.34000099	sp|A2AMT1|BFSP1_MOUSE	Filensin OS=Mus musculus OX=10090 GN=Bfsp1 PE=1 SV=1			0	99.00000095	AQPAGPAAQPGGTAPGLAALQALGER				0.00125323	2369.246582	790.7561	2369.245117	790.7556763	3	13	1.1.1.1131.9	6.8488	9440.12	180.44	6.72	0.05	470.0565
3	33.54	33.54	37.22000122	35.87000072	30.34000099	sp|A2AMT1|BFSP1_MOUSE	Filensin OS=Mus musculus OX=10090 GN=Bfsp1 PE=1 SV=1			0	99.00000095	AQPAGPAAQPGGTAPGLAALQALGER	Deamidated(Q)@21			0.0191618	2370.248291	791.09	2370.229248	791.0836792	3	11	1.1.1.1151.7	7.10395	39.00166	39.00166			220.5516
3	33.54	33.54	37.22000122	35.87000072	30.34000099	sp|A2AMT1|BFSP1_MOUSE	Filensin OS=Mus musculus OX=10090 GN=Bfsp1 PE=1 SV=1			0	96.42999768	AQPAGPAAQPGGTAPGLAALQALGER	Carbamidomethyl@N-term			0.00431611	2426.27124	809.7643	2426.266602	809.7628174	3	12	1.1.1.1118.11	6.68115	856.87	429.81	6.71	0.07	304.4454
3	33.54	33.54	37.22000122	35.87000072	30.34000099	sp|A2AMT1|BFSP1_MOUSE	Filensin OS=Mus musculus OX=10090 GN=Bfsp1 PE=1 SV=1			0	99.00000095	AVQDITAAKPR				0.000358219	1168.65686	585.3357	1168.656372	585.3355103	2	13	1.1.1.816.9	2.8566	2109.82	1419.27	2.87	0.03	934.4572
3	33.54	33.54	37.22000122	35.87000072	30.34000099	sp|A2AMT1|BFSP1_MOUSE	Filensin OS=Mus musculus OX=10090 GN=Bfsp1 PE=1 SV=1			0	92.01999903	AVQDITAAKPR	Carbamyl(K)@9			-0.00167621	1211.660645	606.8376	1211.662231	606.8383789	2	8	1.1.1.897.8	3.859033	195.36	187.98	3.86	0.04	175.3654
3	33.54	33.54	37.22000122	35.87000072	30.34000099	sp|A2AMT1|BFSP1_MOUSE	Filensin OS=Mus musculus OX=10090 GN=Bfsp1 PE=1 SV=1			0	90.06999731	AVQDITAAKPR	Carbamidomethyl@N-term			0.00122113	1225.679077	409.567	1225.677856	409.5665588	3	8	1.1.1.819.2	2.889933	448.14	441.19	2.89	0.04	543.9185
3	33.54	33.54	37.22000122	35.87000072	30.34000099	sp|A2AMT1|BFSP1_MOUSE	Filensin OS=Mus musculus OX=10090 GN=Bfsp1 PE=1 SV=1			0	62.34999895	AVQDITAAKPR	Carbamidomethyl@N-term			-0.00377398	1225.674316	613.8444	1225.677856	613.8461914	2	7	1.1.1.818.11	2.884433	265.01	228.55	2.9	0.04	219.386
3	33.54	33.54	37.22000122	35.87000072	30.34000099	sp|A2AMT1|BFSP1_MOUSE	Filensin OS=Mus musculus OX=10090 GN=Bfsp1 PE=1 SV=1			0	97.96000123	DLTAEHAR				0.00149625	911.4476929	456.7311	911.446106	456.7303162	2	10	1.1.1.795.7	2.59645	2428.92	1629.45	2.62	0.03	1296.165
3	33.54	33.54	37.22000122	35.87000072	30.34000099	sp|A2AMT1|BFSP1_MOUSE	Filensin OS=Mus musculus OX=10090 GN=Bfsp1 PE=1 SV=1			0	97.51999974	EADEALLR				-0.00108136	915.4650879	458.7398	915.4661865	458.7403564	2	8	1.1.1.900.5	3.895183	474.49	442.06	3.9	0.05	382.9764
3	33.54	33.54	37.22000122	35.87000072	30.34000099	sp|A2AMT1|BFSP1_MOUSE	Filensin OS=Mus musculus OX=10090 GN=Bfsp1 PE=1 SV=1			0	19.04000044	EADEALLR	Methyl(D)@3	Methyl(D)@142		0.000961441	929.4828491	465.7487	929.4818115	465.7481689	2	6	1.1.1.960.4	4.655133	320.15	315.29	4.65	0.04	334.7087
3	33.54	33.54	37.22000122	35.87000072	30.34000099	sp|A2AMT1|BFSP1_MOUSE	Filensin OS=Mus musculus OX=10090 GN=Bfsp1 PE=1 SV=1			0	19.04000044	EADEALLR	Methyl(E)@4	Methyl(E)@143		0.000961441	929.4828491	465.7487	929.4818115	465.7481689	2	6	1.1.1.960.4	4.655133	320.15	315.29	4.65	0.04	334.7087
3	33.54	33.54	37.22000122	35.87000072	30.34000099	sp|A2AMT1|BFSP1_MOUSE	Filensin OS=Mus musculus OX=10090 GN=Bfsp1 PE=1 SV=1			0	99.00000095	EAVTHLQAQK				0.000138379	1123.598633	562.8066	1123.598511	562.8065796	2	12	1.1.1.798.9	2.636783	1962.6	1952.26	2.63	0.04	1264.475
3	33.54	33.54	37.22000122	35.87000072	30.34000099	sp|A2AMT1|BFSP1_MOUSE	Filensin OS=Mus musculus OX=10090 GN=Bfsp1 PE=1 SV=1			0	38.08999956	EAVTHLQAQK	Carbamidomethyl@N-term; Dehydrated(T)@4	Dehydrated(T)@231		0.000953232	1162.610474	582.3125	1162.609497	582.3120117	2	8	1.1.1.844.8	3.19425	330.67	283.89	3.21	0.04	265.8049
3	33.54	33.54	37.22000122	35.87000072	30.34000099	sp|A2AMT1|BFSP1_MOUSE	Filensin OS=Mus musculus OX=10090 GN=Bfsp1 PE=1 SV=1			0	83.12000036	EIEEAER	Glu->pyro-Glu@N-term			-0.00491246	856.3876953	429.2011	856.3926392	429.2036133	2	6	1.1.1.880.2	3.63755	147.25	95	3.66	0.06	162.7739
3	33.54	33.54	37.22000122	35.87000072	30.34000099	sp|A2AMT1|BFSP1_MOUSE	Filensin OS=Mus musculus OX=10090 GN=Bfsp1 PE=1 SV=1			0	56.80000186	EIIAQDK				0.00153906	815.4404907	408.7275	815.4389038	408.7267151	2	6	1.1.1.814.3	2.8261	857.69	798.24	2.82	0.05	684.3746
3	33.54	33.54	37.22000122	35.87000072	30.34000099	sp|A2AMT1|BFSP1_MOUSE	Filensin OS=Mus musculus OX=10090 GN=Bfsp1 PE=1 SV=1			0	97.35999703	EIIAQDKVEETLEDAPLKPPQEPK			missed K-V@7	-0.0053785	2716.411865	680.1102	2716.416992	680.1115723	4	10	1.1.1.1032.11	5.5809	812.06	766.61	5.57	0.08	894.0342
3	33.54	33.54	37.22000122	35.87000072	30.34000099	sp|A2AMT1|BFSP1_MOUSE	Filensin OS=Mus musculus OX=10090 GN=Bfsp1 PE=1 SV=1			0	78.43000293	EIIAQDKVEETLEDAPLKPPQEPK			missed K-V@7	-0.0053785	2716.411865	680.1102	2716.416992	680.1115723	4	9	1.1.1.1033.6	5.5894	812.06	790.56	5.57	0.08	1045.083
3	33.54	33.54	37.22000122	35.87000072	30.34000099	sp|A2AMT1|BFSP1_MOUSE	Filensin OS=Mus musculus OX=10090 GN=Bfsp1 PE=1 SV=1			0	92.32000113	ESGLLMQEK	Oxidation(M)@6			0.00351653	1049.509888	525.7622	1049.506348	525.760437	2	8	1.1.1.863.6	3.43505	1645.33	766.07	3.46	0.04	560.3077
3	33.54	33.54	37.22000122	35.87000072	30.34000099	sp|A2AMT1|BFSP1_MOUSE	Filensin OS=Mus musculus OX=10090 GN=Bfsp1 PE=1 SV=1			0	99.00000095	EVAALQNQLEEGR	Deamidated(N)@7			-0.000324957	1456.715454	729.365	1456.71582	729.3651733	2	15	1.1.1.923.11	4.195333	1224.2	792.58	4.21	0.04	489.0054
3	33.54	33.54	37.22000122	35.87000072	30.34000099	sp|A2AMT1|BFSP1_MOUSE	Filensin OS=Mus musculus OX=10090 GN=Bfsp1 PE=1 SV=1			0	99.00000095	EVAALQNQLEEGR	Deamidated(N)@7			-0.000324957	1456.715454	729.365	1456.71582	729.3651733	2	16	1.1.1.924.11	4.207833	1224.2	1151.94	4.21	0.04	854.4108
3	33.54	33.54	37.22000122	35.87000072	30.34000099	sp|A2AMT1|BFSP1_MOUSE	Filensin OS=Mus musculus OX=10090 GN=Bfsp1 PE=1 SV=1			0	99.00000095	EVAALQNQLEEGR				-0.000900907	1455.730835	728.8727	1455.731812	728.8731689	2	22	1.1.1.947.4	4.496316	8796.2	7171.89	4.51	0.05	3583.232
3	33.54	33.54	37.22000122	35.87000072	30.34000099	sp|A2AMT1|BFSP1_MOUSE	Filensin OS=Mus musculus OX=10090 GN=Bfsp1 PE=1 SV=1			0	99.00000095	EVAALQNQLEEGR				-0.000900907	1455.730835	728.8727	1455.731812	728.8731689	2	14	1.1.1.953.8	4.569133	8796.2	1313.87	4.51	0.05	662.989
3	33.54	33.54	37.22000122	35.87000072	30.34000099	sp|A2AMT1|BFSP1_MOUSE	Filensin OS=Mus musculus OX=10090 GN=Bfsp1 PE=1 SV=1			0	99.00000095	EVAALQNQLEEGR	Glu->pyro-Glu@N-term			-0.00118498	1437.720093	719.8673	1437.721191	719.8678589	2	16	1.1.1.1055.9	5.873367	1425.47	1306.35	5.87	0.05	566.7034
3	33.54	33.54	37.22000122	35.87000072	30.34000099	sp|A2AMT1|BFSP1_MOUSE	Filensin OS=Mus musculus OX=10090 GN=Bfsp1 PE=1 SV=1			0	99.00000095	EVAALQNQLEEGR	Methyl(E)@10	Methyl(E)@224		-0.00131971	1469.746094	735.8803	1469.747437	735.8809814	2	16	1.1.1.978.11	4.891117	436.42	404.16	4.89	0.04	374.732
3	33.54	33.54	37.22000122	35.87000072	30.34000099	sp|A2AMT1|BFSP1_MOUSE	Filensin OS=Mus musculus OX=10090 GN=Bfsp1 PE=1 SV=1			0	97.17000127	EVAALQNQLEEGR	Methyl(E)@10	Methyl(E)@224		-0.00131971	1469.746094	735.8803	1469.747437	735.8809814	2	13	1.1.1.979.10	4.903283	436.42	434.28	4.89	0.04	318.0699
3	33.54	33.54	37.22000122	35.87000072	30.34000099	sp|A2AMT1|BFSP1_MOUSE	Filensin OS=Mus musculus OX=10090 GN=Bfsp1 PE=1 SV=1			0	97.17000127	EVAALQNQLEEGR	Methyl(E)@11	Methyl(E)@225		-0.00131971	1469.746094	735.8803	1469.747437	735.8809814	2	13	1.1.1.979.10	4.903283	436.42	434.28	4.89	0.04	318.0699
3	33.54	33.54	37.22000122	35.87000072	30.34000099	sp|A2AMT1|BFSP1_MOUSE	Filensin OS=Mus musculus OX=10090 GN=Bfsp1 PE=1 SV=1			0	95.63999772	EVAALQNQLEEGR				0.00251697	1455.734497	728.8745	1455.731812	728.8731689	2	8	1.1.1.939.7	4.39265	182.5001	182.5001			235.1754
3	33.54	33.54	37.22000122	35.87000072	30.34000099	sp|A2AMT1|BFSP1_MOUSE	Filensin OS=Mus musculus OX=10090 GN=Bfsp1 PE=1 SV=1			0	85.00000238	EVAALQNQLEEGR	Deamidated(Q)@6			-0.000935292	1456.714844	729.3647	1456.71582	729.3651733	2	8	1.1.1.968.11	4.763117	827.28	347.32	4.69	0.1	246.7177
3	33.54	33.54	37.22000122	35.87000072	30.34000099	sp|A2AMT1|BFSP1_MOUSE	Filensin OS=Mus musculus OX=10090 GN=Bfsp1 PE=1 SV=1			0	97.24000096	HVEANLQR				-0.00211919	965.5022583	483.7584	965.5042725	483.7594299	2	8	1.1.1.796.8	2.610283	3075.84	2896.07	2.61	0.04	1949.116
3	33.54	33.54	37.22000122	35.87000072	30.34000099	sp|A2AMT1|BFSP1_MOUSE	Filensin OS=Mus musculus OX=10090 GN=Bfsp1 PE=1 SV=1			0	85.8799994	IIEIEGSR	Carbamidomethyl@N-term			-4.03E-05	972.5240479	487.2693	972.5239868	487.2692871	2	9	1.1.1.930.4	4.281333	1306.48	227.57	4.24	0.04	630.572
3	33.54	33.54	37.22000122	35.87000072	30.34000099	sp|A2AMT1|BFSP1_MOUSE	Filensin OS=Mus musculus OX=10090 GN=Bfsp1 PE=1 SV=1			0	16.80999994	KEIEEAER	Carbamyl(K)@1		missed K-E@1	0.00286915	1045.506836	523.7607	1045.504028	523.7592773	2	5	1.1.1.809.9	2.767433	364.93	327.51	2.76	0.04	231.9274
3	33.54	33.54	37.22000122	35.87000072	30.34000099	sp|A2AMT1|BFSP1_MOUSE	Filensin OS=Mus musculus OX=10090 GN=Bfsp1 PE=1 SV=1			0	99.00000095	LGEQPGPEDALAR				-0.000728088	1351.672485	676.8435	1351.673218	676.8438721	2	13	1.1.1.903.7	3.93485	1080.66	724.77	3.95	0.04	518.5855
3	33.54	33.54	37.22000122	35.87000072	30.34000099	sp|A2AMT1|BFSP1_MOUSE	Filensin OS=Mus musculus OX=10090 GN=Bfsp1 PE=1 SV=1			0	99.00000095	LGEQPGPEDALAR				-0.000728088	1351.672485	676.8435	1351.673218	676.8438721	2	15	1.1.1.904.10	3.950683	1080.66	1034.47	3.95	0.04	725.8133
3	33.54	33.54	37.22000122	35.87000072	30.34000099	sp|A2AMT1|BFSP1_MOUSE	Filensin OS=Mus musculus OX=10090 GN=Bfsp1 PE=1 SV=1			0	99.00000095	LGEQPGPEDALAR				-0.00377976	1351.669434	676.842	1351.673218	676.8438721	2	20	1.1.1.933.6	4.319667	14648.64	6996.32	4.35	0.05	3449.104
3	33.54	33.54	37.22000122	35.87000072	30.34000099	sp|A2AMT1|BFSP1_MOUSE	Filensin OS=Mus musculus OX=10090 GN=Bfsp1 PE=1 SV=1			0	99.00000095	LGEQPGPEDALAR				-0.00377976	1351.669434	676.842	1351.673218	676.8438721	2	12	1.1.1.932.6	4.3045	14648.64	2927.15	4.35	0.05	1466.951
3	33.54	33.54	37.22000122	35.87000072	30.34000099	sp|A2AMT1|BFSP1_MOUSE	Filensin OS=Mus musculus OX=10090 GN=Bfsp1 PE=1 SV=1			0	99.00000095	LGEQPGPEDALAR	Deamidated(Q)@4			0.0363467	1352.693726	677.3541	1352.657227	677.3358765	2	14	1.1.1.947.3	4.492983	345.3442	345.3442			490.0162
3	33.54	33.54	37.22000122	35.87000072	30.34000099	sp|A2AMT1|BFSP1_MOUSE	Filensin OS=Mus musculus OX=10090 GN=Bfsp1 PE=1 SV=1			0	93.38999987	LGEQPGPEDALAR	Methyl(E)@3	Methyl(E)@73		-0.00137924	1365.6875	683.851	1365.688843	683.8516846	2	9	1.1.1.962.10	4.685633	19.52056	19.52056			388.4727
3	33.54	33.54	37.22000122	35.87000072	30.34000099	sp|A2AMT1|BFSP1_MOUSE	Filensin OS=Mus musculus OX=10090 GN=Bfsp1 PE=1 SV=1			0	45.78000009	LGEQPGPEDALAR	Methyl(L)@1	Methyl(L)@71		-0.00516331	1365.683716	683.8491	1365.688843	683.8516846	2	8	1.1.1.965.11	4.724783	75.14036	75.14036			419.8018
3	33.54	33.54	37.22000122	35.87000072	30.34000099	sp|A2AMT1|BFSP1_MOUSE	Filensin OS=Mus musculus OX=10090 GN=Bfsp1 PE=1 SV=1			0	33.50000083	LGEQPGPEDALAR	Methyl(L)@1	Methyl(L)@71		-0.00137924	1365.6875	683.851	1365.688843	683.8516846	2	9	1.1.1.962.10	4.685633	19.52056	19.52056			388.4727
3	33.54	33.54	37.22000122	35.87000072	30.34000099	sp|A2AMT1|BFSP1_MOUSE	Filensin OS=Mus musculus OX=10090 GN=Bfsp1 PE=1 SV=1			0	15.38999975	LGEQPGPEDALAR	Methyl(E)@3	Methyl(E)@73		-0.00516331	1365.683716	683.8491	1365.688843	683.8516846	2	7	1.1.1.965.11	4.724783	75.14036	75.14036			419.8018
3	33.54	33.54	37.22000122	35.87000072	30.34000099	sp|A2AMT1|BFSP1_MOUSE	Filensin OS=Mus musculus OX=10090 GN=Bfsp1 PE=1 SV=1			0	98.19999933	LSSVFIETPISLITPSH			cleaved H-G@C-term	-0.00482179	1839.99353	921.004	1839.998169	921.0064087	2	14	1.1.1.1326.3	8.615167	575.06	272.96	8.66	0.07	157.8696
3	33.54	33.54	37.22000122	35.87000072	30.34000099	sp|A2AMT1|BFSP1_MOUSE	Filensin OS=Mus musculus OX=10090 GN=Bfsp1 PE=1 SV=1			0	94.85999942	QDITAAKPR			cleaved V-Q@N-term	-0.000916439	998.5500488	500.2823	998.5509033	500.2827148	2	9	1.1.1.817.8	2.8691	709.13	689.49	2.87	0.04	543.469
3	33.54	33.54	37.22000122	35.87000072	30.34000099	sp|A2AMT1|BFSP1_MOUSE	Filensin OS=Mus musculus OX=10090 GN=Bfsp1 PE=1 SV=1			0	90.06999731	QDITAAKPR			cleaved V-Q@N-term	-0.000916439	998.5500488	500.2823	998.5509033	500.2827148	2	9	1.1.1.816.7	2.854933	709.13	537.29	2.87	0.04	401.1642
3	33.54	33.54	37.22000122	35.87000072	30.34000099	sp|A2AMT1|BFSP1_MOUSE	Filensin OS=Mus musculus OX=10090 GN=Bfsp1 PE=1 SV=1			0	25.78000128	QEAEAQR	Deamidated(Q)@1; Dehydrated(E)@2			0.00253637	813.3642578	407.6894	813.3616943	407.6881104	2	11	1.1.1.796.2	2.605283	812.04	702.99	2.61	0.04	956.5923
3	33.54	33.54	37.22000122	35.87000072	30.34000099	sp|A2AMT1|BFSP1_MOUSE	Filensin OS=Mus musculus OX=10090 GN=Bfsp1 PE=1 SV=1			0	99.00000095	QLAVAQQTLR	Gln->pyro-Glu@N-term			0.000746531	1109.620117	555.8173	1109.619263	555.8169556	2	16	1.1.1.1038.2	5.649066	11573.22	5050.73	5.67	0.05	2132.141
3	33.54	33.54	37.22000122	35.87000072	30.34000099	sp|A2AMT1|BFSP1_MOUSE	Filensin OS=Mus musculus OX=10090 GN=Bfsp1 PE=1 SV=1			0	95.95999718	QLAVAQQTLR	Gln->pyro-Glu@N-term; Deamidated(Q)@7			0.00596426	1110.609253	556.3119	1110.603271	556.30896	2	9	1.1.1.1063.3	5.9707	270.41	269.04	5.98	0.05	255.112
3	33.54	33.54	37.22000122	35.87000072	30.34000099	sp|A2AMT1|BFSP1_MOUSE	Filensin OS=Mus musculus OX=10090 GN=Bfsp1 PE=1 SV=1			0	87.25000024	QLAVAQQTLR	Gln->pyro-Glu@N-term; Deamidated(Q)@7			0.00596426	1110.609253	556.3119	1110.603271	556.30896	2	7	1.1.1.1064.5	5.985034	270.41	245.17	5.98	0.05	279.2459
3	33.54	33.54	37.22000122	35.87000072	30.34000099	sp|A2AMT1|BFSP1_MOUSE	Filensin OS=Mus musculus OX=10090 GN=Bfsp1 PE=1 SV=1			0	83.43999982	QLAVAQQTLR	Gln->pyro-Glu@N-term; Deamidated(Q)@6			0.00340084	1110.606689	556.3106	1110.603271	556.30896	2	7	1.1.1.1077.5	6.15085	240.99	183.23	6.13	0.05	244.5691
3	33.54	33.54	37.22000122	35.87000072	30.34000099	sp|A2AMT1|BFSP1_MOUSE	Filensin OS=Mus musculus OX=10090 GN=Bfsp1 PE=1 SV=1			0	21.02999985	QLAVAQQTLR	Carbamidomethyl@N-term			-0.00372158	1183.663696	592.8391	1183.667358	592.8409424	2	6	1.1.1.921.7	4.1665	323.94	286.55	4.17	0.03	427.1469
3	33.54	33.54	37.22000122	35.87000072	30.34000099	sp|A2AMT1|BFSP1_MOUSE	Filensin OS=Mus musculus OX=10090 GN=Bfsp1 PE=1 SV=1			0	99.00000095	QLDAFQR	Gln->pyro-Glu@N-term			-0.000736538	859.4180908	430.7163	859.4188232	430.7166748	2	10	1.1.1.1030.2	5.5479	4860.7	3763.11	5.56	0.04	2278.607
3	33.54	33.54	37.22000122	35.87000072	30.34000099	sp|A2AMT1|BFSP1_MOUSE	Filensin OS=Mus musculus OX=10090 GN=Bfsp1 PE=1 SV=1			0	65.83999991	QLDAFQR	Deamidated(Q)@1			0.00210668	877.4314575	439.723	877.4293823	439.7219543	2	6	1.1.1.919.3	4.1375	280.03	227.95	4.15	0.05	537.2731
3	33.54	33.54	37.22000122	35.87000072	30.34000099	sp|A2AMT1|BFSP1_MOUSE	Filensin OS=Mus musculus OX=10090 GN=Bfsp1 PE=1 SV=1			0	41.13000035	QLDAFQR	Deamidated(Q)@1			0.00210668	877.4314575	439.723	877.4293823	439.7219543	2	5	1.1.1.921.2	4.162333	280.03	225.08	4.15	0.05	316.9706
3	33.54	33.54	37.22000122	35.87000072	30.34000099	sp|A2AMT1|BFSP1_MOUSE	Filensin OS=Mus musculus OX=10090 GN=Bfsp1 PE=1 SV=1			0	97.96000123	RSYVFQAR			missed R-S@1	-0.00108786	1025.539429	513.777	1025.540649	513.7775879	2	11	1.1.1.864.6	3.448067	1491.19	1471.26	3.45	0.04	763.8714
3	33.54	33.54	37.22000122	35.87000072	30.34000099	sp|A2AMT1|BFSP1_MOUSE	Filensin OS=Mus musculus OX=10090 GN=Bfsp1 PE=1 SV=1			0	99.00000095	SYVFQAR				0.000713804	869.4402466	435.7274	869.4395752	435.7270508	2	9	1.1.1.922.2	4.175	5302.18	3134.58	4.2	0.05	1854.491
3	33.54	33.54	37.22000122	35.87000072	30.34000099	sp|A2AMT1|BFSP1_MOUSE	Filensin OS=Mus musculus OX=10090 GN=Bfsp1 PE=1 SV=1			0	96.64000273	VAVQVQR				0.00174661	798.4729004	400.2437	798.4711914	400.2428589	2	11	1.1.1.816.2	2.850767	9994.32	7482.7	2.86	0.04	5123.722
3	33.54	33.54	37.22000122	35.87000072	30.34000099	sp|A2AMT1|BFSP1_MOUSE	Filensin OS=Mus musculus OX=10090 GN=Bfsp1 PE=1 SV=1			0	94.58000064	VAVQVQR	Carbamidomethyl@N-term			-0.000878369	855.4918823	428.7532	855.4926758	428.7536011	2	11	1.1.1.821.4	2.9171	1369.54	1263.46	2.91	0.04	753.6782
3	33.54	33.54	37.22000122	35.87000072	30.34000099	sp|A2AMT1|BFSP1_MOUSE	Filensin OS=Mus musculus OX=10090 GN=Bfsp1 PE=1 SV=1			0	94.20999885	VAVQVQR	Deamidated(Q)@6			0.00373407	799.4590454	400.7368	799.4552002	400.7348633	2	9	1.1.1.831.2	3.022417	533.04	468.24	3.01	0.05	304.8288
3	33.54	33.54	37.22000122	35.87000072	30.34000099	sp|A2AMT1|BFSP1_MOUSE	Filensin OS=Mus musculus OX=10090 GN=Bfsp1 PE=1 SV=1			0	93.59999895	VAVQVQR	Carbamidomethyl@N-term			-0.000878369	855.4918823	428.7532	855.4926758	428.7536011	2	8	1.1.1.820.3	2.903767	1369.54	1220.67	2.91	0.04	971.9321
3	33.54	33.54	37.22000122	35.87000072	30.34000099	sp|A2AMT1|BFSP1_MOUSE	Filensin OS=Mus musculus OX=10090 GN=Bfsp1 PE=1 SV=1			0	79.96000051	VAVQVQR	Deamidated(Q)@6			0.00373407	799.4590454	400.7368	799.4552002	400.7348633	2	8	1.1.1.830.2	3.009933	533.04	523.45	3.01	0.05	376.2809
4	31.84	31.84	50.20999908	48.50000143	38.19999993	sp|P20152|VIME_MOUSE	Vimentin OS=Mus musculus OX=10090 GN=Vim PE=1 SV=3			2	99.00000095	DNLAEDIMR	Oxidation(M)@8			0.0037775	1091.495483	546.755	1091.491699	546.7531128	2	10	1.1.1.926.8	4.231	831.51	789.93	4.24	0.04	540.3211
4	31.84	31.84	50.20999908	48.50000143	38.19999993	sp|P20152|VIME_MOUSE	Vimentin OS=Mus musculus OX=10090 GN=Vim PE=1 SV=3			2	99.00000095	EEAESTLQSFR				-0.00399663	1295.595215	648.8049	1295.599365	648.8069458	2	12	1.1.1.939.6	4.391817	1320.25	910.4	4.41	0.04	759.7742
4	31.84	31.84	50.20999908	48.50000143	38.19999993	sp|P20152|VIME_MOUSE	Vimentin OS=Mus musculus OX=10090 GN=Vim PE=1 SV=3			2	99.00000095	EMEENFALEAANYQDTIGR	Oxidation(M)@2			0.00475735	2215.974121	739.6653	2215.969238	739.6636963	3	13	1.1.1.1053.7	5.846217	386.53	344.3	5.85	0.04	616.0704
4	31.84	31.84	50.20999908	48.50000143	38.19999993	sp|P20152|VIME_MOUSE	Vimentin OS=Mus musculus OX=10090 GN=Vim PE=1 SV=3			2	99.00000095	EYQDLLNVK	Glu->pyro-Glu@N-term			-0.00460624	1102.561279	552.2879	1102.565918	552.2902222	2	13	1.1.1.1107.3	6.537317	205.56	176.85	6.54	0.08	217.2488
4	31.84	31.84	50.20999908	48.50000143	38.19999993	sp|P20152|VIME_MOUSE	Vimentin OS=Mus musculus OX=10090 GN=Vim PE=1 SV=3			2	99.00000095	FADLSEAANR				0.00136754	1092.52124	547.2679	1092.52002	547.2672729	2	13	1.1.1.911.6	4.037683	1626.64	937.16	4.06	0.04	757.5256
4	31.84	31.84	50.20999908	48.50000143	38.19999993	sp|P20152|VIME_MOUSE	Vimentin OS=Mus musculus OX=10090 GN=Vim PE=1 SV=3			2	99.00000095	ILLAELEQLK				-0.000752912	1168.706055	585.3603	1168.706665	585.3606567	2	12	1.1.1.1142.4	6.986784	1359.89	882.74	7.01	0.06	557.6094
4	31.84	31.84	50.20999908	48.50000143	38.19999993	sp|P20152|VIME_MOUSE	Vimentin OS=Mus musculus OX=10090 GN=Vim PE=1 SV=3			2	99.00000095	LGDLYEEEMR	Oxidation(M)@9			0.00129827	1269.55603	635.7853	1269.554688	635.7846069	2	11	1.1.1.925.10	4.22	515.86	506.32	4.22	0.04	298.0285
4	31.84	31.84	50.20999908	48.50000143	38.19999993	sp|P20152|VIME_MOUSE	Vimentin OS=Mus musculus OX=10090 GN=Vim PE=1 SV=3			2	99.00000095	NLQEAEEWYK				-0.000808601	1308.5979	655.3062	1308.598633	655.3065796	2	11	1.1.1.988.11	5.0191	700.22	403.05	5	0.06	351.6474
4	31.84	31.84	50.20999908	48.50000143	38.19999993	sp|P20152|VIME_MOUSE	Vimentin OS=Mus musculus OX=10090 GN=Vim PE=1 SV=3			2	99.00000095	QVDQLTNDK	Gln->pyro-Glu@N-term			0.00529542	1042.498413	522.2565	1042.493164	522.2538452	2	12	1.1.1.918.8	4.129667	497.13	466.11	4.15	0.05	494.782
4	31.84	31.84	50.20999908	48.50000143	38.19999993	sp|P20152|VIME_MOUSE	Vimentin OS=Mus musculus OX=10090 GN=Vim PE=1 SV=3			2	99.00000095	SLYSSSPGGAYVTR				-0.000916145	1443.698486	722.8565	1443.699463	722.8569946	2	14	1.1.1.935.5	4.346317	389.6321	389.6321			418.614
4	31.84	31.84	50.20999908	48.50000143	38.19999993	sp|P20152|VIME_MOUSE	Vimentin OS=Mus musculus OX=10090 GN=Vim PE=1 SV=3			2	99.00000095	VELQELNDR				-0.00112483	1114.560913	558.2877	1114.56189	558.288208	2	11	1.1.1.923.8	4.192833	1138.18	1040.53	4.2	0.04	615.7591
4	31.84	31.84	50.20999908	48.50000143	38.19999993	sp|P20152|VIME_MOUSE	Vimentin OS=Mus musculus OX=10090 GN=Vim PE=1 SV=3			1.823909163	99.00000095	VESLQEEIAFLK				-0.0021323	1404.747925	703.3812	1404.75	703.3823242	2	10	1.1.1.1139.5	6.951967	164.76	146.98	6.94	0.05	139.6198
4	31.84	31.84	50.20999908	48.50000143	38.19999993	sp|P20152|VIME_MOUSE	Vimentin OS=Mus musculus OX=10090 GN=Vim PE=1 SV=3			1.795880795	99.00000095	KVESLQEEIAFLK			missed K-V@1	0.00235488	1532.84729	511.9564	1532.844971	511.9556274	3	10	1.1.1.1075.2	6.123017	315.32	310.69	6.12	0.05	326.4143
4	31.84	31.84	50.20999908	48.50000143	38.19999993	sp|P20152|VIME_MOUSE	Vimentin OS=Mus musculus OX=10090 GN=Vim PE=1 SV=3			1.49484992	97.69999981	ISLPLPTFSSLNLR				0.00638688	1556.899048	779.4568	1556.892578	779.4536133	2	9	1.1.1.1289.2	8.426017	115.6	115.04	8.41	0.05	100.5953
4	31.84	31.84	50.20999908	48.50000143	38.19999993	sp|P20152|VIME_MOUSE	Vimentin OS=Mus musculus OX=10090 GN=Vim PE=1 SV=3			1.408935666	97.32999802	LLEGEESR				-0.00257837	931.4584961	466.7365	931.4610596	466.7378235	2	11	1.1.1.825.3	2.950433	843.12	782.94	2.96	0.06	685.985
4	31.84	31.84	50.20999908	48.50000143	38.19999993	sp|P20152|VIME_MOUSE	Vimentin OS=Mus musculus OX=10090 GN=Vim PE=1 SV=3			1.060480714	94.01999712	FANYIDK				0.000594908	869.428894	435.7217	869.4283447	435.7214355	2	8	1.1.1.908.5	3.998017	844.79	707.87	4.01	0.04	767.3691
4	31.84	31.84	50.20999908	48.50000143	38.19999993	sp|P20152|VIME_MOUSE	Vimentin OS=Mus musculus OX=10090 GN=Vim PE=1 SV=3			0.536107004	79.3900013	LQEEMLQR	Oxidation(M)@5			-7.20E-05	1061.517456	531.766	1061.517578	531.7660522	2	7	1.1.1.833.6	3.05125	304.74	256.2	3.03	0.08	173.0891
4	31.84	31.84	50.20999908	48.50000143	38.19999993	sp|P20152|VIME_MOUSE	Vimentin OS=Mus musculus OX=10090 GN=Vim PE=1 SV=3			0.524328768	77.82999873	GTNESLER				0.00331179	904.4282837	453.2214	904.4250488	453.2197876	2	7	1.1.1.797.5	2.620617	525.84	422.87	2.63	0.06	610.9238
4	31.84	31.84	50.20999908	48.50000143	38.19999993	sp|P20152|VIME_MOUSE	Vimentin OS=Mus musculus OX=10090 GN=Vim PE=1 SV=3			0.431798279	69.48000193	SYVTTSTR				-0.00217125	913.4483032	457.7314	913.4505005	457.7325439	2	5	1.1.1.808.3	2.749617	332.94	217.02	2.73	0.05	213.1402
4	31.84	31.84	50.20999908	48.50000143	38.19999993	sp|P20152|VIME_MOUSE	Vimentin OS=Mus musculus OX=10090 GN=Vim PE=1 SV=3			0.261219472	97.72999883	ALDIEIATYR			cleaved M-A@N-term	6.07E-05	1163.618896	582.8167	1163.618652	582.8165894	2	11	1.1.1.1063.4	5.971533	449.79	436.58	5.97	0.06	356.8439
4	31.84	31.84	50.20999908	48.50000143	38.19999993	sp|P20152|VIME_MOUSE	Vimentin OS=Mus musculus OX=10090 GN=Vim PE=1 SV=3			0.247183576	63.60999942	QDVDNASLAR	Gln->pyro-Glu@N-term			-0.0137353	1070.485718	536.2501	1070.499268	536.256897	2	6	1.1.1.896.5	3.843533	2014.68	81.19	3.95	0.05	155.424
4	31.84	31.84	50.20999908	48.50000143	38.19999993	sp|P20152|VIME_MOUSE	Vimentin OS=Mus musculus OX=10090 GN=Vim PE=1 SV=3			0.087246686	24.90999997	EKLQEEMLQR	Oxidation(M)@7		missed K-L@2	0.00968562	1318.664673	440.5622	1318.655151	440.5589905	3	5	1.1.1.814.7	2.829433	173.82	164.14	2.82	0.04	239.3726
4	31.84	31.84	50.20999908	48.50000143	38.19999993	sp|P20152|VIME_MOUSE	Vimentin OS=Mus musculus OX=10090 GN=Vim PE=1 SV=3			0.062983885	18.88999939	KVESLQEEIAFLKK			missed K-V@1; missed K-K@13	-0.00180999	1660.93811	554.6533	1660.939941	554.6539307	3	6	1.1.1.1013.6	5.333917	211.98	172.14	5.35	0.04	768.918
4	31.84	31.84	50.20999908	48.50000143	38.19999993	sp|P20152|VIME_MOUSE	Vimentin OS=Mus musculus OX=10090 GN=Vim PE=1 SV=3			0.031050323	86.15999818	FLEQQNK	Carbamidomethyl@N-term			0.00110048	962.4832764	482.2489	962.4821167	482.2483521	2	8	1.1.1.852.6	3.294733	476.69	456.41	3.3	0.05	466.6204
4	31.84	31.84	50.20999908	48.50000143	38.19999993	sp|P20152|VIME_MOUSE	Vimentin OS=Mus musculus OX=10090 GN=Vim PE=1 SV=3			0.022733787	99.00000095	QVQSLTCEVDALK	Gln->pyro-Glu@N-term; Carbamidomethyl(C)@7; Methyl(E)@8	Methyl(E)@329		-0.00045183	1486.733276	744.3739	1486.733765	744.3741455	2	16	1.1.1.1113.4	6.614984	555.98	486.24	6.6	0.05	328.4744
4	31.84	31.84	50.20999908	48.50000143	38.19999993	sp|P20152|VIME_MOUSE	Vimentin OS=Mus musculus OX=10090 GN=Vim PE=1 SV=3			0	97.24000096	ALDIEIATYR			cleaved M-A@N-term	6.07E-05	1163.618896	582.8167	1163.618652	582.8165894	2	12	1.1.1.1062.4	5.9587	449.79	370.22	5.97	0.06	374.732
4	31.84	31.84	50.20999908	48.50000143	38.19999993	sp|P20152|VIME_MOUSE	Vimentin OS=Mus musculus OX=10090 GN=Vim PE=1 SV=3			0	97.46999741	DNLAEDIMR	Oxidation(M)@8			0.0037775	1091.495483	546.755	1091.491699	546.7531128	2	9	1.1.1.925.9	4.219167	831.51	642.27	4.24	0.04	431.1442
4	31.84	31.84	50.20999908	48.50000143	38.19999993	sp|P20152|VIME_MOUSE	Vimentin OS=Mus musculus OX=10090 GN=Vim PE=1 SV=3			0	99.00000095	EEAESTLQSFR				-0.00399663	1295.595215	648.8049	1295.599365	648.8069458	2	11	1.1.1.941.10	4.420317	1320.25	1144.09	4.41	0.04	534.0753
4	31.84	31.84	50.20999908	48.50000143	38.19999993	sp|P20152|VIME_MOUSE	Vimentin OS=Mus musculus OX=10090 GN=Vim PE=1 SV=3			0	99.00000095	EEAESTLQSFR	Glu->pyro-Glu@N-term			0.0031409	1277.591919	639.8032	1277.588745	639.8016968	2	10	1.1.1.1006.7	5.24475	269.64	243.69	5.25	0.06	212.0909
4	31.84	31.84	50.20999908	48.50000143	38.19999993	sp|P20152|VIME_MOUSE	Vimentin OS=Mus musculus OX=10090 GN=Vim PE=1 SV=3			0	40.34000039	EEAESTLQSFR	Glu->pyro-Glu@N-term			0.0031409	1277.591919	639.8032	1277.588745	639.8016968	2	6	1.1.1.1008.6	5.270083	269.64	232.55	5.25	0.06	218.3866
4	31.84	31.84	50.20999908	48.50000143	38.19999993	sp|P20152|VIME_MOUSE	Vimentin OS=Mus musculus OX=10090 GN=Vim PE=1 SV=3			0	97.63000011	EMEENFALEAANYQDTIGR	Oxidation(M)@2			0.00475735	2215.974121	739.6653	2215.969238	739.6636963	3	12	1.1.1.1054.8	5.860034	386.53	376.97	5.85	0.04	653.8451
4	31.84	31.84	50.20999908	48.50000143	38.19999993	sp|P20152|VIME_MOUSE	Vimentin OS=Mus musculus OX=10090 GN=Vim PE=1 SV=3			0	93.68000031	EYQDLLNVK				7.28E-06	1120.576416	561.2955	1120.576416	561.2954712	2	8	1.1.1.996.4	5.114267	1354.08	787.3	5.14	0.04	613.672
4	31.84	31.84	50.20999908	48.50000143	38.19999993	sp|P20152|VIME_MOUSE	Vimentin OS=Mus musculus OX=10090 GN=Vim PE=1 SV=3			0	99.00000095	FADLSEAANR				0.00136754	1092.52124	547.2679	1092.52002	547.2672729	2	14	1.1.1.912.5	4.04935	1626.64	1398.54	4.06	0.04	1266.185
4	31.84	31.84	50.20999908	48.50000143	38.19999993	sp|P20152|VIME_MOUSE	Vimentin OS=Mus musculus OX=10090 GN=Vim PE=1 SV=3			0	92.15000272	FANYIDK				0.000594908	869.428894	435.7217	869.4283447	435.7214355	2	8	1.1.1.910.2	4.021183	844.79	659.51	4.01	0.04	620.4175
4	31.84	31.84	50.20999908	48.50000143	38.19999993	sp|P20152|VIME_MOUSE	Vimentin OS=Mus musculus OX=10090 GN=Vim PE=1 SV=3			0	83.12000036	FLEQQNK				-0.00117918	905.4594727	453.737	905.4606934	453.7376099	2	9	1.1.1.820.4	2.9046	5285.06	4016.84	2.91	0.04	2415.965
4	31.84	31.84	50.20999908	48.50000143	38.19999993	sp|P20152|VIME_MOUSE	Vimentin OS=Mus musculus OX=10090 GN=Vim PE=1 SV=3			0	37.02999949	FLEQQNK	Deamidated(N)@6			-0.00761621	906.4370728	454.2258	906.4447021	454.2296143	2	6	1.1.1.834.8	3.065917	149.56	142.72	3.07	0.05	266.5544
4	31.84	31.84	50.20999908	48.50000143	38.19999993	sp|P20152|VIME_MOUSE	Vimentin OS=Mus musculus OX=10090 GN=Vim PE=1 SV=3			0	24.04000014	FLEQQNK				-0.00117918	905.4594727	453.737	905.4606934	453.7376099	2	7	1.1.1.819.5	2.892433	5285.06	2119.06	2.91	0.04	841.5694
4	31.84	31.84	50.20999908	48.50000143	38.19999993	sp|P20152|VIME_MOUSE	Vimentin OS=Mus musculus OX=10090 GN=Vim PE=1 SV=3			0	20.94999999	FLEQQNK	Carbamidomethyl@N-term			0.00110048	962.4832764	482.2489	962.4821167	482.2483521	2	5	1.1.1.851.6	3.2819	476.69	361.67	3.3	0.05	356.5941
4	31.84	31.84	50.20999908	48.50000143	38.19999993	sp|P20152|VIME_MOUSE	Vimentin OS=Mus musculus OX=10090 GN=Vim PE=1 SV=3			0	98.64000082	ILLAELEQLK				-0.000752912	1168.706055	585.3603	1168.706665	585.3606567	2	10	1.1.1.1141.3	6.9728	1359.89	455.5	7.01	0.06	287.5903
4	31.84	31.84	50.20999908	48.50000143	38.19999993	sp|P20152|VIME_MOUSE	Vimentin OS=Mus musculus OX=10090 GN=Vim PE=1 SV=3			0	96.9900012	ISLPLPTFSSLNLR				0.00638688	1556.899048	779.4568	1556.892578	779.4536133	2	8	1.1.1.1290.3	8.439183	115.6	110.26	8.41	0.05	87.51671
4	31.84	31.84	50.20999908	48.50000143	38.19999993	sp|P20152|VIME_MOUSE	Vimentin OS=Mus musculus OX=10090 GN=Vim PE=1 SV=3			0	95.53999901	KVESLQEEIAFLK			missed K-V@1	0.00235488	1532.84729	511.9564	1532.844971	511.9556274	3	8	1.1.1.1074.2	6.110017	315.32	237.97	6.12	0.05	327.5136
4	31.84	31.84	50.20999908	48.50000143	38.19999993	sp|P20152|VIME_MOUSE	Vimentin OS=Mus musculus OX=10090 GN=Vim PE=1 SV=3			0	99.00000095	LGDLYEEEMR	Oxidation(M)@9			0.00129827	1269.55603	635.7853	1269.554688	635.7846069	2	9	1.1.1.926.9	4.231833	515.86	422.26	4.22	0.04	280.2452
4	31.84	31.84	50.20999908	48.50000143	38.19999993	sp|P20152|VIME_MOUSE	Vimentin OS=Mus musculus OX=10090 GN=Vim PE=1 SV=3			0	68.76000166	LGDLYEEEMR				0.00517959	1253.565063	627.7898	1253.559814	627.7871704	2	5	1.1.1.981.9	4.927783	321.36	157.58	4.91	0.04	164.8725
4	31.84	31.84	50.20999908	48.50000143	38.19999993	sp|P20152|VIME_MOUSE	Vimentin OS=Mus musculus OX=10090 GN=Vim PE=1 SV=3			0	17.55000055	NLQEAEEWYK	Deamidated(N)@1			0.000256826	1309.582886	655.7987	1309.582642	655.798584	2	5	1.1.1.1052.6	5.83255	228.36	209.64	5.84	0.05	205.7951
4	31.84	31.84	50.20999908	48.50000143	38.19999993	sp|P20152|VIME_MOUSE	Vimentin OS=Mus musculus OX=10090 GN=Vim PE=1 SV=3			0	16.05000049	NLQEAEEWYK	Deamidated(Q)@3			0.000256826	1309.582886	655.7987	1309.582642	655.798584	2	5	1.1.1.1052.6	5.83255	228.36	209.64	5.84	0.05	205.7951
4	31.84	31.84	50.20999908	48.50000143	38.19999993	sp|P20152|VIME_MOUSE	Vimentin OS=Mus musculus OX=10090 GN=Vim PE=1 SV=3			0	57.30999708	QDVDNASLAR	Gln->pyro-Glu@N-term			-0.0137353	1070.485718	536.2501	1070.499268	536.256897	2	7	1.1.1.909.7	4.012683	2014.68	302.45	3.95	0.05	305.3669
4	31.84	31.84	50.20999908	48.50000143	38.19999993	sp|P20152|VIME_MOUSE	Vimentin OS=Mus musculus OX=10090 GN=Vim PE=1 SV=3			0	17.38000065	QDVDNASLAR	Ammonia-loss(N)@5			-0.0137352	1070.485718	536.2501	1070.499268	536.256897	2	8	1.1.1.909.7	4.012683	2014.68	302.45	3.95	0.05	305.3669
4	31.84	31.84	50.20999908	48.50000143	38.19999993	sp|P20152|VIME_MOUSE	Vimentin OS=Mus musculus OX=10090 GN=Vim PE=1 SV=3			0	98.19999933	QVDQLTNDK	Gln->pyro-Glu@N-term			0.00529542	1042.498413	522.2565	1042.493164	522.2538452	2	9	1.1.1.917.4	4.113017	497.13	313.15	4.15	0.05	325.315
4	31.84	31.84	50.20999908	48.50000143	38.19999993	sp|P20152|VIME_MOUSE	Vimentin OS=Mus musculus OX=10090 GN=Vim PE=1 SV=3			0	96.72999978	QVQSLTCEVDALK	Gln->pyro-Glu@N-term; Carbamidomethyl(C)@7; Methyl(E)@8	Methyl(E)@329		-0.00045183	1486.733276	744.3739	1486.733765	744.3741455	2	13	1.1.1.1112.6	6.604483	555.98	533.84	6.6	0.05	354.9756
4	31.84	31.84	50.20999908	48.50000143	38.19999993	sp|P20152|VIME_MOUSE	Vimentin OS=Mus musculus OX=10090 GN=Vim PE=1 SV=3			0	99.00000095	VELQELNDR				-0.00112483	1114.560913	558.2877	1114.56189	558.288208	2	11	1.1.1.924.8	4.205333	1138.18	1072.53	4.2	0.04	573.299
4	31.84	31.84	50.20999908	48.50000143	38.19999993	sp|P20152|VIME_MOUSE	Vimentin OS=Mus musculus OX=10090 GN=Vim PE=1 SV=3			0	96.9900012	VESLQEEIAFLK				-0.0021323	1404.747925	703.3812	1404.75	703.3823242	2	9	1.1.1.1140.4	6.96345	164.76	119.09	6.94	0.05	128.9769
5	25.74	25.77	41.40999913	34.90000069	23.87000024	sp|P50446|K2C6A_MOUSE	Keratin, type II cytoskeletal 6A OS=Mus musculus OX=10090 GN=Krt6a PE=1 SV=3			2	99.00000095	AEAESWYQTK				-0.00078456	1211.545044	606.7798	1211.545898	606.7802124	2	13	1.1.1.910.9	4.027017	1317.07	1273.9	4.03	0.04	737.0894
5	25.74	25.77	41.40999913	34.90000069	23.87000024	sp|P50446|K2C6A_MOUSE	Keratin, type II cytoskeletal 6A OS=Mus musculus OX=10090 GN=Krt6a PE=1 SV=3			2	99.00000095	DVDAAYMNKVELQAK			missed K-V@9	-0.00356125	1693.830933	565.6176	1693.834473	565.6187744	3	13	1.1.1.960.8	4.658467	830.22	785.19	4.65	0.04	665.1875
5	25.74	25.77	41.40999913	34.90000069	23.87000024	sp|P50446|K2C6A_MOUSE	Keratin, type II cytoskeletal 6A OS=Mus musculus OX=10090 GN=Krt6a PE=1 SV=3			2	99.00000095	LEGLEDALQK				-0.010042	1114.577026	558.2958	1114.587036	558.3007813	2	12	1.1.1.987.5	5.001283	557.25	514.33	4.98	0.1	545.9174
5	25.74	25.77	41.40999913	34.90000069	23.87000024	sp|P50446|K2C6A_MOUSE	Keratin, type II cytoskeletal 6A OS=Mus musculus OX=10090 GN=Krt6a PE=1 SV=3			2	99.00000095	QCANLQAAIADAEQR	Gln->pyro-Glu@N-term; Carbamidomethyl(C)@2			0.0109799	1640.768677	821.3916	1640.75769	821.3861084	2	12	1.1.1.1083.9	6.231017	14.18466	14.18466			168.0204
5	25.74	25.77	41.40999913	34.90000069	23.87000024	sp|P50446|K2C6A_MOUSE	Keratin, type II cytoskeletal 6A OS=Mus musculus OX=10090 GN=Krt6a PE=1 SV=3			2	99.00000095	SLDLDSIIAEVK				-0.00144169	1301.706421	651.8605	1301.707886	651.8612061	2	20	1.1.1.1206.4	7.777733	6237.39	1979.93	7.82	0.05	789.3658
5	25.74	25.77	41.40999913	34.90000069	23.87000024	sp|P50446|K2C6A_MOUSE	Keratin, type II cytoskeletal 6A OS=Mus musculus OX=10090 GN=Krt6a PE=1 SV=3			2	99.00000095	SRAEAESWYQTK			missed R-A@2	0.000627059	1454.679688	485.9005	1454.678955	485.9002686	3	13	1.1.1.872.3	3.53805	1020.34	777.01	3.52	0.03	713.1809
5	25.74	25.77	41.40999913	34.90000069	23.87000024	sp|P50446|K2C6A_MOUSE	Keratin, type II cytoskeletal 6A OS=Mus musculus OX=10090 GN=Krt6a PE=1 SV=3			2	99.00000095	TAAENEFVTLK				0.000171495	1221.624268	611.8194	1221.624146	611.8193359	2	15	1.1.1.979.8	4.901617	2133.08	1850.43	4.91	0.05	1097.148
5	25.74	25.77	41.40999913	34.90000069	23.87000024	sp|P50446|K2C6A_MOUSE	Keratin, type II cytoskeletal 6A OS=Mus musculus OX=10090 GN=Krt6a PE=1 SV=3			2	99.00000095	TAAENEFVTLKK			missed K-K@11	-0.00164062	1349.717529	675.866	1349.719116	675.8668213	2	13	1.1.1.915.8	4.090517	1195.88	1105.72	4.08	0.05	591.237
5	25.74	25.77	41.40999913	34.90000069	23.87000024	sp|P50446|K2C6A_MOUSE	Keratin, type II cytoskeletal 6A OS=Mus musculus OX=10090 GN=Krt6a PE=1 SV=3			2	99.00000095	YEELQVTAGR				-0.000819246	1164.57666	583.2956	1164.577515	583.2960205	2	16	1.1.1.914.8	4.077517	3635.58	2797.48	4.09	0.04	1979.957
5	25.74	25.77	41.40999913	34.90000069	23.87000024	sp|P50446|K2C6A_MOUSE	Keratin, type II cytoskeletal 6A OS=Mus musculus OX=10090 GN=Krt6a PE=1 SV=3			1.920817852	99.00000095	QEIAEINR	Gln->pyro-Glu@N-term			0.00111957	954.4782715	478.2464	954.4770508	478.2458191	2	11	1.1.1.954.3	4.577633	1323.71	989.67	4.6	0.05	719.7394
5	25.74	25.77	41.40999913	34.90000069	23.87000024	sp|P50446|K2C6A_MOUSE	Keratin, type II cytoskeletal 6A OS=Mus musculus OX=10090 GN=Krt6a PE=1 SV=3			1.552842021	98.40000272	FASFIDK				0.000479214	826.4230957	414.2188	826.4224854	414.2185364	2	10	1.1.1.978.2	4.883616	7072.78	3505.36	4.91	0.04	1609.255
5	25.74	25.77	41.40999913	34.90000069	23.87000024	sp|P50446|K2C6A_MOUSE	Keratin, type II cytoskeletal 6A OS=Mus musculus OX=10090 GN=Krt6a PE=1 SV=3			1.221848726	95.69000006	GRLDSELR			missed R-L@2	-0.000329974	944.5036621	473.2591	944.5039673	473.2592468	2	10	1.1.1.828.5	2.986767	2220.16	1974.09	2.99	0.04	1758.256
5	25.74	25.77	41.40999913	34.90000069	23.87000024	sp|P50446|K2C6A_MOUSE	Keratin, type II cytoskeletal 6A OS=Mus musculus OX=10090 GN=Krt6a PE=1 SV=3			1.031517029	93.87999773	YEDEINKR			missed K-R@7	0.00230597	1065.511475	533.763	1065.509033	533.7618408	2	7	1.1.1.797.7	2.622283	554.01	492.04	2.62	0.04	473.3659
5	25.74	25.77	41.40999913	34.90000069	23.87000024	sp|P50446|K2C6A_MOUSE	Keratin, type II cytoskeletal 6A OS=Mus musculus OX=10090 GN=Krt6a PE=1 SV=3			0.966576338	92.87999868	LLEGEECR	Carbamidomethyl(C)@7			0.00237476	1004.462097	503.2383	1004.459717	503.2371216	2	7	1.1.1.837.5	3.10175	342.48	332.18	3.11	0.05	433.3812
5	25.74	25.77	41.40999913	34.90000069	23.87000024	sp|P50446|K2C6A_MOUSE	Keratin, type II cytoskeletal 6A OS=Mus musculus OX=10090 GN=Krt6a PE=1 SV=3			0.688246191	90.9799993	DVDAAYMNK	Oxidation(M)@7			0.000636554	1041.444214	521.7294	1041.443726	521.729126	2	7	1.1.1.811.8	2.792283	189.55	182.38	2.8	0.08	155.4288
5	25.74	25.77	41.40999913	34.90000069	23.87000024	sp|P50446|K2C6A_MOUSE	Keratin, type II cytoskeletal 6A OS=Mus musculus OX=10090 GN=Krt6a PE=1 SV=3			0.183096156	90.49000144	NTKQEIAEINR			missed K-Q@3	0.062545799	1314.751587	439.2578	1314.689209	439.2369995	3	8	1.1.1.829.3	2.997767	92.78	88.65	2.99	0.03	316.9207
5	25.74	25.77	41.40999913	34.90000069	23.87000024	sp|P50446|K2C6A_MOUSE	Keratin, type II cytoskeletal 6A OS=Mus musculus OX=10090 GN=Krt6a PE=1 SV=3			0.12090414	96.35999799	GKLEGLEDALQK	Carbamidomethyl@N-term		missed K-L@2	0.00101196	1356.725708	453.2492	1356.724854	453.2489014	3	12	1.1.1.961.5	4.668967	1224.99	1151.48	4.68	0.04	1212.321
5	25.74	25.77	41.40999913	34.90000069	23.87000024	sp|P50446|K2C6A_MOUSE	Keratin, type II cytoskeletal 6A OS=Mus musculus OX=10090 GN=Krt6a PE=1 SV=3			0.016373713	98.19999933	DLDSIIAEVK			cleaved L-D@N-term	0.00200797	1101.593628	551.8041	1101.591797	551.8031616	2	13	1.1.1.1126.5	6.780467	413.68	401.74	6.78	0.06	276.048
5	25.74	25.77	41.40999913	34.90000069	23.87000024	sp|P50446|K2C6A_MOUSE	Keratin, type II cytoskeletal 6A OS=Mus musculus OX=10090 GN=Krt6a PE=1 SV=3			0.010105437	99.00000095	LDLDSIIAEVK			cleaved S-L@N-term	0.027873499	1214.703613	608.3591	1214.675781	608.3452148	2	15	1.1.1.1209.5	7.818567	61.2237	61.2237			168.2816
5	25.74	25.77	41.40999913	34.90000069	23.87000024	sp|P50446|K2C6A_MOUSE	Keratin, type II cytoskeletal 6A OS=Mus musculus OX=10090 GN=Krt6a PE=1 SV=3			0.00921732	97.51999974	AQYEDIAQR	Methyl(D)@5	Methyl(D)@332		0.00319406	1106.538818	554.2767	1106.535645	554.2750854	2	15	1.1.1.852.8	3.2964	3871.43	3473.54	3.3	0.04	2320.329
5	25.74	25.77	41.40999913	34.90000069	23.87000024	sp|P50446|K2C6A_MOUSE	Keratin, type II cytoskeletal 6A OS=Mus musculus OX=10090 GN=Krt6a PE=1 SV=3			0.00921732	99.00000095	SLDLDSIIAEV			cleaved V-K@C-term	0.00287501	1173.615845	587.8152	1173.612915	587.8137207	2	14	1.1.1.1451.2	9.115967	263.57	199.29	9.14	0.08	123.6798
5	25.74	25.77	41.40999913	34.90000069	23.87000024	sp|P50446|K2C6A_MOUSE	Keratin, type II cytoskeletal 6A OS=Mus musculus OX=10090 GN=Krt6a PE=1 SV=3			0.00700489	90.06999731	NLQIDPTIQR			cleaved L-N@N-term	0.00814514	1196.659424	599.337	1196.651367	599.3329468	2	7	1.1.1.964.9	4.710134	209.52	200.78	4.71	0.04	246.7177
5	25.74	25.77	41.40999913	34.90000069	23.87000024	sp|P50446|K2C6A_MOUSE	Keratin, type II cytoskeletal 6A OS=Mus musculus OX=10090 GN=Krt6a PE=1 SV=3			0.002176917	75.56999922	AENEFVTLK			cleaved A-A@N-term	0.00602347	1049.545532	525.78	1049.539307	525.7769165	2	6	1.1.1.959.7	4.645133	186.44	162.22	4.64	0.05	183.7598
5	25.74	25.77	41.40999913	34.90000069	23.87000024	sp|P50446|K2C6A_MOUSE	Keratin, type II cytoskeletal 6A OS=Mus musculus OX=10090 GN=Krt6a PE=1 SV=3			0.001740665	69.72000003	WALLQEQGTK	Acetyl@N-term	Acetyl@184		-0.00225904	1214.627319	608.3209	1214.629517	608.3220215	2	8	1.1.1.1031.5	5.5634	1090.4	995.93	5.57	0.04	719.1514
5	25.74	25.77	41.40999913	34.90000069	23.87000024	sp|P50446|K2C6A_MOUSE	Keratin, type II cytoskeletal 6A OS=Mus musculus OX=10090 GN=Krt6a PE=1 SV=3			0	99.00000095	ADSLTDDINFLR	Methyl(S)@3; Methyl(D)@7	Methyl(S)@279; Methyl(D)@283		0.00317375	1406.70752	704.361	1406.704102	704.359375	2	18	1.1.1.1129.3	6.8188	5177.33	3492.64	6.84	0.07	1888.899
5	25.74	25.77	41.40999913	34.90000069	23.87000024	sp|P50446|K2C6A_MOUSE	Keratin, type II cytoskeletal 6A OS=Mus musculus OX=10090 GN=Krt6a PE=1 SV=3			0	99.00000095	AEAESWYQTK				-0.00078456	1211.545044	606.7798	1211.545898	606.7802124	2	15	1.1.1.909.9	4.01435	1317.07	1041.02	4.03	0.04	682.326
5	25.74	25.77	41.40999913	34.90000069	23.87000024	sp|P50446|K2C6A_MOUSE	Keratin, type II cytoskeletal 6A OS=Mus musculus OX=10090 GN=Krt6a PE=1 SV=3			0	21.87000066	AENEFVTLKK	Lys-loss@C-term		cleaved A-A@N-term; missed K-K@9	0.00602347	1049.545532	525.78	1049.539307	525.7769165	2	7	1.1.1.959.7	4.645133	186.44	162.22	4.64	0.05	183.7598
5	25.74	25.77	41.40999913	34.90000069	23.87000024	sp|P50446|K2C6A_MOUSE	Keratin, type II cytoskeletal 6A OS=Mus musculus OX=10090 GN=Krt6a PE=1 SV=3			0	96.72999978	AQYEDIAQR	Methyl(D)@5	Methyl(D)@332		0.00319406	1106.538818	554.2767	1106.535645	554.2750854	2	13	1.1.1.851.8	3.283567	3871.43	2289.89	3.3	0.04	1252.894
5	25.74	25.77	41.40999913	34.90000069	23.87000024	sp|P50446|K2C6A_MOUSE	Keratin, type II cytoskeletal 6A OS=Mus musculus OX=10090 GN=Krt6a PE=1 SV=3			0	21.02999985	AQYEDIAQR				0.00136754	1092.52124	547.2679	1092.52002	547.2672729	2	7	1.1.1.846.7	3.219067	1193.32	679.63	3.24	0.04	415.9044
5	25.74	25.77	41.40999913	34.90000069	23.87000024	sp|P50446|K2C6A_MOUSE	Keratin, type II cytoskeletal 6A OS=Mus musculus OX=10090 GN=Krt6a PE=1 SV=3			0	96.81000113	DLDSIIAEVK			cleaved L-D@N-term	0.00200797	1101.593628	551.8041	1101.591797	551.8031616	2	12	1.1.1.1125.6	6.7683	413.68	375.96	6.78	0.06	280.2452
5	25.74	25.77	41.40999913	34.90000069	23.87000024	sp|P50446|K2C6A_MOUSE	Keratin, type II cytoskeletal 6A OS=Mus musculus OX=10090 GN=Krt6a PE=1 SV=3			0	64.85000253	DVDAAYMNK				0.00313473	1025.451904	513.7332	1025.448853	513.7316895	2	7	1.1.1.868.5	3.489383	862.11	834.15	3.49	0.05	295.1134
5	25.74	25.77	41.40999913	34.90000069	23.87000024	sp|P50446|K2C6A_MOUSE	Keratin, type II cytoskeletal 6A OS=Mus musculus OX=10090 GN=Krt6a PE=1 SV=3			0	78.43000293	FASFIDK				0.000479214	826.4230957	414.2188	826.4224854	414.2185364	2	5	1.1.1.977.2	4.871117	7072.78	1296.31	4.91	0.04	329.2124
5	25.74	25.77	41.40999913	34.90000069	23.87000024	sp|P50446|K2C6A_MOUSE	Keratin, type II cytoskeletal 6A OS=Mus musculus OX=10090 GN=Krt6a PE=1 SV=3			0	49.45000112	FASFIDK	Carbamidomethyl@N-term			0.00161037	883.4456787	442.7301	883.4439697	442.729248	2	6	1.1.1.1010.2	5.292417	468.97	457.64	5.29	0.04	500.4977
5	25.74	25.77	41.40999913	34.90000069	23.87000024	sp|P50446|K2C6A_MOUSE	Keratin, type II cytoskeletal 6A OS=Mus musculus OX=10090 GN=Krt6a PE=1 SV=3			0	86.15999818	FLEQQNK	Carbamidomethyl@N-term			0.00110048	962.4832764	482.2489	962.4821167	482.2483521	2	8	1.1.1.852.6	3.294733	476.69	456.41	3.3	0.05	466.6204
5	25.74	25.77	41.40999913	34.90000069	23.87000024	sp|P50446|K2C6A_MOUSE	Keratin, type II cytoskeletal 6A OS=Mus musculus OX=10090 GN=Krt6a PE=1 SV=3			0	83.12000036	FLEQQNK				-0.00117918	905.4594727	453.737	905.4606934	453.7376099	2	9	1.1.1.820.4	2.9046	5285.06	4016.84	2.91	0.04	2415.965
5	25.74	25.77	41.40999913	34.90000069	23.87000024	sp|P50446|K2C6A_MOUSE	Keratin, type II cytoskeletal 6A OS=Mus musculus OX=10090 GN=Krt6a PE=1 SV=3			0	37.02999949	FLEQQNK	Deamidated(N)@6			-0.00761621	906.4370728	454.2258	906.4447021	454.2296143	2	6	1.1.1.834.8	3.065917	149.56	142.72	3.07	0.05	266.5544
5	25.74	25.77	41.40999913	34.90000069	23.87000024	sp|P50446|K2C6A_MOUSE	Keratin, type II cytoskeletal 6A OS=Mus musculus OX=10090 GN=Krt6a PE=1 SV=3			0	24.04000014	FLEQQNK				-0.00117918	905.4594727	453.737	905.4606934	453.7376099	2	7	1.1.1.819.5	2.892433	5285.06	2119.06	2.91	0.04	841.5694
5	25.74	25.77	41.40999913	34.90000069	23.87000024	sp|P50446|K2C6A_MOUSE	Keratin, type II cytoskeletal 6A OS=Mus musculus OX=10090 GN=Krt6a PE=1 SV=3			0	20.94999999	FLEQQNK	Carbamidomethyl@N-term			0.00110048	962.4832764	482.2489	962.4821167	482.2483521	2	5	1.1.1.851.6	3.2819	476.69	361.67	3.3	0.05	356.5941
5	25.74	25.77	41.40999913	34.90000069	23.87000024	sp|P50446|K2C6A_MOUSE	Keratin, type II cytoskeletal 6A OS=Mus musculus OX=10090 GN=Krt6a PE=1 SV=3			0	96.11999989	GKLEGLEDALQK	Carbamidomethyl@N-term		missed K-L@2	0.00101196	1356.725708	453.2492	1356.724854	453.2489014	3	10	1.1.1.960.3	4.6543	1224.99	820.2	4.68	0.04	803.7947
5	25.74	25.77	41.40999913	34.90000069	23.87000024	sp|P50446|K2C6A_MOUSE	Keratin, type II cytoskeletal 6A OS=Mus musculus OX=10090 GN=Krt6a PE=1 SV=3			0	38.82000148	GKLEGLEDALQK	Carbamidomethyl(K)@2		missed K-L@2	0.00101196	1356.725708	453.2492	1356.724854	453.2489014	3	10	1.1.1.960.3	4.6543	1224.99	820.2	4.68	0.04	803.7947
5	25.74	25.77	41.40999913	34.90000069	23.87000024	sp|P50446|K2C6A_MOUSE	Keratin, type II cytoskeletal 6A OS=Mus musculus OX=10090 GN=Krt6a PE=1 SV=3			0	38.82000148	GKLEGLEDALQK	Carbamidomethyl(K)@2		missed K-L@2	0.00101196	1356.725708	453.2492	1356.724854	453.2489014	3	12	1.1.1.961.5	4.668967	1224.99	1151.48	4.68	0.04	1212.321
5	25.74	25.77	41.40999913	34.90000069	23.87000024	sp|P50446|K2C6A_MOUSE	Keratin, type II cytoskeletal 6A OS=Mus musculus OX=10090 GN=Krt6a PE=1 SV=3			0	95.63999772	GRLDSELR			missed R-L@2	-0.000329974	944.5036621	473.2591	944.5039673	473.2592468	2	10	1.1.1.827.3	2.973933	2220.16	1277.12	2.99	0.04	1095.23
5	25.74	25.77	41.40999913	34.90000069	23.87000024	sp|P50446|K2C6A_MOUSE	Keratin, type II cytoskeletal 6A OS=Mus musculus OX=10090 GN=Krt6a PE=1 SV=3			0	25.61999857	GRLDSELRN	Deamidated(R)@2	Deamidated(R)@223	cleaved N-M@C-term; missed R-L@2; missed R-N@8	0.025696	1059.556641	530.7856	1059.530884	530.7727051	2	7	1.1.1.984.7	4.96495	15966.91	3708.81	5.01	0.05	962.2886
5	25.74	25.77	41.40999913	34.90000069	23.87000024	sp|P50446|K2C6A_MOUSE	Keratin, type II cytoskeletal 6A OS=Mus musculus OX=10090 GN=Krt6a PE=1 SV=3			0	17.06999987	GRLDSELRN	Deamidated(R)@2	Deamidated(R)@223	cleaved N-M@C-term; missed R-L@2; missed R-N@8	0.025696	1059.556641	530.7856	1059.530884	530.7727051	2	5	1.1.1.983.5	4.95045	15966.91	858.69	5.01	0.05	213.1402
5	25.74	25.77	41.40999913	34.90000069	23.87000024	sp|P50446|K2C6A_MOUSE	Keratin, type II cytoskeletal 6A OS=Mus musculus OX=10090 GN=Krt6a PE=1 SV=3			0	28.42999995	ISIGGGSCGIGGGYGSR	Carbamidomethyl(C)@8; Oxidation(Y)@14; Dimethyl(R)@17	Oxidation(Y)@81; Dimethyl(R)@84		0.00486609	1597.756714	799.8856	1597.751831	799.8831787	2	8	1.1.1.953.10	4.571633	826.85	805.92	4.57	0.04	558.0896
5	25.74	25.77	41.40999913	34.90000069	23.87000024	sp|P50446|K2C6A_MOUSE	Keratin, type II cytoskeletal 6A OS=Mus musculus OX=10090 GN=Krt6a PE=1 SV=3			0	16.05000049	ISIGGGSCGIGGGYGSR	Carbamidomethyl(C)@8; Oxidation(Y)@14; Dimethyl(R)@17	Oxidation(Y)@81; Dimethyl(R)@84		0.00486609	1597.756714	799.8856	1597.751831	799.8831787	2	9	1.1.1.954.11	4.5843	826.85	704.24	4.57	0.04	508.9921
5	25.74	25.77	41.40999913	34.90000069	23.87000024	sp|P50446|K2C6A_MOUSE	Keratin, type II cytoskeletal 6A OS=Mus musculus OX=10090 GN=Krt6a PE=1 SV=3			0	99.00000095	LEGLEDALQK				-0.010042	1114.577026	558.2958	1114.587036	558.3007813	2	11	1.1.1.986.7	4.99045	557.25	550.27	4.98	0.1	625.2142
5	25.74	25.77	41.40999913	34.90000069	23.87000024	sp|P50446|K2C6A_MOUSE	Keratin, type II cytoskeletal 6A OS=Mus musculus OX=10090 GN=Krt6a PE=1 SV=3			0	90.06999731	LLEGEECR	Carbamidomethyl(C)@7			0.00237476	1004.462097	503.2383	1004.459717	503.2371216	2	6	1.1.1.836.5	3.089083	342.48	269.96	3.11	0.05	261.4078
5	25.74	25.77	41.40999913	34.90000069	23.87000024	sp|P50446|K2C6A_MOUSE	Keratin, type II cytoskeletal 6A OS=Mus musculus OX=10090 GN=Krt6a PE=1 SV=3			0	17.33999997	LSMDNNR			cleaved V-L@N-term	0.00167946	848.3826904	425.1986	848.3810425	425.1978149	2	5	1.1.1.809.4	2.763283	267.25	249.04	2.76	0.06	235.0755
5	25.74	25.77	41.40999913	34.90000069	23.87000024	sp|P50446|K2C6A_MOUSE	Keratin, type II cytoskeletal 6A OS=Mus musculus OX=10090 GN=Krt6a PE=1 SV=3			0	93.48999858	NMQDTVEDYK	Oxidation(D)@4; Methyl(T)@5; Formyl(K)@10	Oxidation(D)@233; Methyl(T)@234		-0.00688087	1299.522095	650.7683	1299.528931	650.7717285	2	12	1.1.1.967.10	4.749633	801.71	733.8	4.74	0.05	531.9267
5	25.74	25.77	41.40999913	34.90000069	23.87000024	sp|P50446|K2C6A_MOUSE	Keratin, type II cytoskeletal 6A OS=Mus musculus OX=10090 GN=Krt6a PE=1 SV=3			0	90.68999887	NMQDTVEDYK	Oxidation(D)@4; Methyl(T)@5; Formyl(K)@10	Oxidation(D)@233; Methyl(T)@234		-0.00688087	1299.522095	650.7683	1299.528931	650.7717285	2	12	1.1.1.966.4	4.734967	801.71	726	4.74	0.05	590.0476
5	25.74	25.77	41.40999913	34.90000069	23.87000024	sp|P50446|K2C6A_MOUSE	Keratin, type II cytoskeletal 6A OS=Mus musculus OX=10090 GN=Krt6a PE=1 SV=3			0	90.06999731	NTKQEIAEINR			missed K-Q@3	0.062545799	1314.751587	439.2578	1314.689209	439.2369995	3	7	1.1.1.828.2	2.984267	92.78	66.26	2.99	0.03	290.7382
5	25.74	25.77	41.40999913	34.90000069	23.87000024	sp|P50446|K2C6A_MOUSE	Keratin, type II cytoskeletal 6A OS=Mus musculus OX=10090 GN=Krt6a PE=1 SV=3			0	99.00000095	QEIAEINR	Gln->pyro-Glu@N-term			0.00111957	954.4782715	478.2464	954.4770508	478.2458191	2	11	1.1.1.955.3	4.590633	1323.71	1313.52	4.6	0.05	946.5491
5	25.74	25.77	41.40999913	34.90000069	23.87000024	sp|P50446|K2C6A_MOUSE	Keratin, type II cytoskeletal 6A OS=Mus musculus OX=10090 GN=Krt6a PE=1 SV=3			0	16.30000025	RQLDSIIGER	Deamidated(Q)@2; Methyl(I)@7	Methyl(I)@218	missed R-Q@1	0.036808498	1200.683105	601.3488	1200.64624	601.3303833	2	6	1.1.1.827.4	2.976433	83.47665	83.47665			187.6686
5	25.74	25.77	41.40999913	34.90000069	23.87000024	sp|P50446|K2C6A_MOUSE	Keratin, type II cytoskeletal 6A OS=Mus musculus OX=10090 GN=Krt6a PE=1 SV=3			0	16.30000025	RQLDSIIGER	Deamidated(Q)@2; Methyl(I)@6	Methyl(I)@217	missed R-Q@1	0.036808498	1200.683105	601.3488	1200.64624	601.3303833	2	6	1.1.1.827.4	2.976433	83.47665	83.47665			187.6686
5	25.74	25.77	41.40999913	34.90000069	23.87000024	sp|P50446|K2C6A_MOUSE	Keratin, type II cytoskeletal 6A OS=Mus musculus OX=10090 GN=Krt6a PE=1 SV=3			0	98.19999933	SLDLDSIIAEV			cleaved V-K@C-term	0.00287501	1173.615845	587.8152	1173.612915	587.8137207	2	13	1.1.1.1452.3	9.128966	263.57	244.34	9.14	0.08	163.5658
5	25.74	25.77	41.40999913	34.90000069	23.87000024	sp|P50446|K2C6A_MOUSE	Keratin, type II cytoskeletal 6A OS=Mus musculus OX=10090 GN=Krt6a PE=1 SV=3			0	99.00000095	SLDLDSIIAEVK				0.00124379	1301.709106	651.8618	1301.707886	651.8612061	2	15	1.1.1.1087.5	6.278683	1743.1	1339.73	6.3	0.05	791.8027
5	25.74	25.77	41.40999913	34.90000069	23.87000024	sp|P50446|K2C6A_MOUSE	Keratin, type II cytoskeletal 6A OS=Mus musculus OX=10090 GN=Krt6a PE=1 SV=3			0	99.00000095	SLDLDSIIAEVK				-0.00144169	1301.706421	651.8605	1301.707886	651.8612061	2	21	1.1.1.1207.2	7.793233	6237.39	4212.57	7.82	0.05	2015.513
5	25.74	25.77	41.40999913	34.90000069	23.87000024	sp|P50446|K2C6A_MOUSE	Keratin, type II cytoskeletal 6A OS=Mus musculus OX=10090 GN=Krt6a PE=1 SV=3			0	99.00000095	SLDLDSIIAEVK				-0.00144169	1301.706421	651.8605	1301.707886	651.8612061	2	12	1.1.1.1231.2	8.018217	6237.39	75.71	7.82	0.05	79.30956
5	25.74	25.77	41.40999913	34.90000069	23.87000024	sp|P50446|K2C6A_MOUSE	Keratin, type II cytoskeletal 6A OS=Mus musculus OX=10090 GN=Krt6a PE=1 SV=3			0	99.00000095	SLDLDSIIAEVK				0.00124379	1301.709106	651.8618	1301.707886	651.8612061	2	12	1.1.1.1086.7	6.26735	1743.1	855.52	6.3	0.05	498.1493
5	25.74	25.77	41.40999913	34.90000069	23.87000024	sp|P50446|K2C6A_MOUSE	Keratin, type II cytoskeletal 6A OS=Mus musculus OX=10090 GN=Krt6a PE=1 SV=3			0	97.24000096	SLDLDSIIAEVK	Carbamidomethyl@N-term			-0.00283877	1358.72644	680.3705	1358.72937	680.3719482	2	14	1.1.1.1214.2	7.861717	155.9695	155.9695			153.1601
5	25.74	25.77	41.40999913	34.90000069	23.87000024	sp|P50446|K2C6A_MOUSE	Keratin, type II cytoskeletal 6A OS=Mus musculus OX=10090 GN=Krt6a PE=1 SV=3			0	89.4299984	SLDLDSIIAEVK				-0.00144169	1301.706421	651.8605	1301.707886	651.8612061	2	8	1.1.1.1229.4	7.989883	6237.39	107.81	7.82	0.05	103.9247
5	25.74	25.77	41.40999913	34.90000069	23.87000024	sp|P50446|K2C6A_MOUSE	Keratin, type II cytoskeletal 6A OS=Mus musculus OX=10090 GN=Krt6a PE=1 SV=3			0	16.50000066	SLDLDSIIAEVK	Lys-loss@C-term			0.00287501	1173.615845	587.8152	1173.612915	587.8137207	2	13	1.1.1.1452.3	9.128966	263.57	244.34	9.14	0.08	163.5658
5	25.74	25.77	41.40999913	34.90000069	23.87000024	sp|P50446|K2C6A_MOUSE	Keratin, type II cytoskeletal 6A OS=Mus musculus OX=10090 GN=Krt6a PE=1 SV=3			0	16.47000015	SLDLDSIIAEVK	Lys-loss@C-term			0.00287501	1173.615845	587.8152	1173.612915	587.8137207	2	14	1.1.1.1451.2	9.115967	263.57	199.29	9.14	0.08	123.6798
5	25.74	25.77	41.40999913	34.90000069	23.87000024	sp|P50446|K2C6A_MOUSE	Keratin, type II cytoskeletal 6A OS=Mus musculus OX=10090 GN=Krt6a PE=1 SV=3			0	99.00000095	SRAEAESWYQTK			missed R-A@2	0.00379663	1454.682861	728.3487	1454.678955	728.3468018	2	11	1.1.1.871.7	3.530217	143.2926	143.2926			321.9477
5	25.74	25.77	41.40999913	34.90000069	23.87000024	sp|P50446|K2C6A_MOUSE	Keratin, type II cytoskeletal 6A OS=Mus musculus OX=10090 GN=Krt6a PE=1 SV=3			0	99.00000095	TAAENEFVTLK				0.000171495	1221.624268	611.8194	1221.624146	611.8193359	2	11	1.1.1.978.7	4.887784	2133.08	1085.65	4.91	0.05	512.9894
5	25.74	25.77	41.40999913	34.90000069	23.87000024	sp|P50446|K2C6A_MOUSE	Keratin, type II cytoskeletal 6A OS=Mus musculus OX=10090 GN=Krt6a PE=1 SV=3			0	99.00000095	TAAENEFVTLKK			missed K-K@11	-0.00164062	1349.717529	675.866	1349.719116	675.8668213	2	11	1.1.1.914.10	4.079167	1195.88	1105.65	4.08	0.05	628.2122
5	25.74	25.77	41.40999913	34.90000069	23.87000024	sp|P50446|K2C6A_MOUSE	Keratin, type II cytoskeletal 6A OS=Mus musculus OX=10090 GN=Krt6a PE=1 SV=3			0	92.32000113	TAAENEFVTLKK			missed K-K@11	-0.00193148	1349.717163	450.913	1349.719116	450.9136353	3	8	1.1.1.913.3	4.060683	3366.27	1730.07	4.08	0.04	803.8447
5	25.74	25.77	41.40999913	34.90000069	23.87000024	sp|P50446|K2C6A_MOUSE	Keratin, type II cytoskeletal 6A OS=Mus musculus OX=10090 GN=Krt6a PE=1 SV=3			0	55.80000281	TAAENEFVTLKK	Deamidated(N)@5		missed K-K@11	-0.00891772	1350.694214	451.2387	1350.703125	451.2416382	3	6	1.1.1.907.5	3.98535	280.01	239.14	3.99	0.08	345.3017
5	25.74	25.77	41.40999913	34.90000069	23.87000024	sp|P50446|K2C6A_MOUSE	Keratin, type II cytoskeletal 6A OS=Mus musculus OX=10090 GN=Krt6a PE=1 SV=3			0	94.30000186	TLNNKFASFIDK	Acetyl@N-term; Deamidated(N)@3; Deamidated(N)@4	Acetyl@158	missed K-F@5	-0.0232639	1440.69043	721.3525	1440.713623	721.3641357	2	12	1.1.1.1127.4	6.797966	331.91	316.17	6.8	0.06	204.4447
5	25.74	25.77	41.40999913	34.90000069	23.87000024	sp|P50446|K2C6A_MOUSE	Keratin, type II cytoskeletal 6A OS=Mus musculus OX=10090 GN=Krt6a PE=1 SV=3			0	81.76000118	TLNNKFASFIDK	Acetyl@N-term; Deamidated(N)@3; Deamidated(N)@4	Acetyl@158	missed K-F@5	-0.0232639	1440.69043	721.3525	1440.713623	721.3641357	2	10	1.1.1.1128.5	6.809467	331.91	321.41	6.8	0.06	212.9207
5	25.74	25.77	41.40999913	34.90000069	23.87000024	sp|P50446|K2C6A_MOUSE	Keratin, type II cytoskeletal 6A OS=Mus musculus OX=10090 GN=Krt6a PE=1 SV=3			0	48.51000011	WALLQEQGTK	Oxidation(W)@1; Methyl(L)@3	Methyl(L)@186		0.00146907	1202.631104	602.3228	1202.629517	602.3220215	2	11	1.1.1.1012.6	5.32125	3845.93	3331.5	5.33	0.04	2170.18
5	25.74	25.77	41.40999913	34.90000069	23.87000024	sp|P50446|K2C6A_MOUSE	Keratin, type II cytoskeletal 6A OS=Mus musculus OX=10090 GN=Krt6a PE=1 SV=3			0	15.98999947	WALLQEQGTK	Acetyl@N-term	Acetyl@184		-0.00225904	1214.627319	608.3209	1214.629517	608.3220215	2	7	1.1.1.1030.8	5.5529	1090.4	774.55	5.57	0.04	517.3864
5	25.74	25.77	41.40999913	34.90000069	23.87000024	sp|P50446|K2C6A_MOUSE	Keratin, type II cytoskeletal 6A OS=Mus musculus OX=10090 GN=Krt6a PE=1 SV=3			0	99.00000095	YEELQVTAGR				-0.000819246	1164.57666	583.2956	1164.577515	583.2960205	2	14	1.1.1.913.9	4.065683	3635.58	1596.39	4.09	0.04	701.4132
5	25.74	25.77	41.40999913	34.90000069	23.87000024	sp|P50446|K2C6A_MOUSE	Keratin, type II cytoskeletal 6A OS=Mus musculus OX=10090 GN=Krt6a PE=1 SV=3			0	95.46999931	YEELQVTAGR	Dimethyl(R)@10	Dimethyl(R)@358		-0.00256185	1192.606323	597.3104	1192.608765	597.3117065	2	9	1.1.1.957.8	4.620633	522.79	396.94	4.64	0.05	394.6187
5	25.74	25.77	41.40999913	34.90000069	23.87000024	sp|P50446|K2C6A_MOUSE	Keratin, type II cytoskeletal 6A OS=Mus musculus OX=10090 GN=Krt6a PE=1 SV=3			0	95.46999931	YEELQVTAGR	Dimethyl(R)@10	Dimethyl(R)@358		-0.00256185	1192.606323	597.3104	1192.608765	597.3117065	2	11	1.1.1.958.9	4.633966	522.79	502.88	4.64	0.05	495.2013
5	25.74	25.77	41.40999913	34.90000069	23.87000024	sp|P50446|K2C6A_MOUSE	Keratin, type II cytoskeletal 6A OS=Mus musculus OX=10090 GN=Krt6a PE=1 SV=3			0	15.08000046	YEELQVTAGR	Methyl(T)@7; Methyl(R)@10	Methyl(T)@355; Methyl(R)@358		-0.00256185	1192.606323	597.3104	1192.608765	597.3117065	2	12	1.1.1.958.9	4.633966	522.79	502.88	4.64	0.05	495.2013
6	22.84	22.84	56.00000024	55.19999862	55.19999862	sp|Q9WVJ5|CRBB1_MOUSE	Beta-crystallin B1 OS=Mus musculus OX=10090 GN=Crybb1 PE=1 SV=3			2	99.00000095	GAPSTGPAPAPGPTPVPASVPRPAAK				-0.00234261	2347.262451	783.4281	2347.264893	783.428894	3	24	1.1.1.931.4	4.296484	2969.34	1542.21	4.32	0.05	1172.646
6	22.84	22.84	56.00000024	55.19999862	55.19999862	sp|Q9WVJ5|CRBB1_MOUSE	Beta-crystallin B1 OS=Mus musculus OX=10090 GN=Crybb1 PE=1 SV=3			2	99.00000095	GEMFVLEK				-0.00165422	951.4718628	476.7432	951.4735718	476.7440491	2	10	1.1.1.1016.2	5.368917	1379.83	875.31	5.39	0.05	509.5417
6	22.84	22.84	56.00000024	55.19999862	55.19999862	sp|Q9WVJ5|CRBB1_MOUSE	Beta-crystallin B1 OS=Mus musculus OX=10090 GN=Crybb1 PE=1 SV=3			2	99.00000095	GYQYLLEPGDFR				0.000668841	1456.699219	729.3569	1456.69873	729.3566284	2	13	1.1.1.1105.5	6.510167	5048	2972.5	6.48	0.06	1481.691
6	22.84	22.84	56.00000024	55.19999862	55.19999862	sp|Q9WVJ5|CRBB1_MOUSE	Beta-crystallin B1 OS=Mus musculus OX=10090 GN=Crybb1 PE=1 SV=3			2	99.00000095	HWNEWGAFQPQMQAVR	Oxidation(M)@12			0.00247177	1999.913452	667.6451	1999.911133	667.6443481	3	12	1.1.1.1012.8	5.322917	1070.94	1015.98	5.33	0.05	920.1284
6	22.84	22.84	56.00000024	55.19999862	55.19999862	sp|Q9WVJ5|CRBB1_MOUSE	Beta-crystallin B1 OS=Mus musculus OX=10090 GN=Crybb1 PE=1 SV=3			2	99.00000095	LIVFEQENFQGR				0.000661155	1478.752441	740.3835	1478.751831	740.3831787	2	19	1.1.1.1051.7	5.820384	6877.14	3165.34	5.85	0.05	1324.191
6	22.84	22.84	56.00000024	55.19999862	55.19999862	sp|Q9WVJ5|CRBB1_MOUSE	Beta-crystallin B1 OS=Mus musculus OX=10090 GN=Crybb1 PE=1 SV=3			2	99.00000095	RVEFSGECLNLGDR	Carbamidomethyl(C)@8		missed R-V@1	0.00150196	1650.779907	551.2673	1650.778442	551.2667236	3	17	1.1.1.968.6	4.75895	799.54	484.27	4.78	0.04	630.6606
6	22.84	22.84	56.00000024	55.19999862	55.19999862	sp|Q9WVJ5|CRBB1_MOUSE	Beta-crystallin B1 OS=Mus musculus OX=10090 GN=Crybb1 PE=1 SV=3			2	99.00000095	VEFSGECLNLGDR	Carbamidomethyl(C)@7			0.00536034	1494.682617	748.3486	1494.677246	748.3459473	2	13	1.1.1.1009.10	5.285917	447.78	415.61	5.29	0.05	362.1404
6	22.84	22.84	56.00000024	55.19999862	55.19999862	sp|Q9WVJ5|CRBB1_MOUSE	Beta-crystallin B1 OS=Mus musculus OX=10090 GN=Crybb1 PE=1 SV=3			2	99.00000095	WDTWTSSYR				0.00365197	1200.523682	601.2691	1200.52002	601.2672729	2	11	1.1.1.996.7	5.116766	1482.15	1326.61	5.12	0.05	1074.252
6	22.84	22.84	56.00000024	55.19999862	55.19999862	sp|Q9WVJ5|CRBB1_MOUSE	Beta-crystallin B1 OS=Mus musculus OX=10090 GN=Crybb1 PE=1 SV=3			1.853872061	99.00000095	VGDLPPGSYR				0.000799773	1059.535645	530.7751	1059.534912	530.7747192	2	11	1.1.1.894.4	3.820367	1925.41	1160.73	3.88	0.23	838.8826
6	22.84	22.84	56.00000024	55.19999862	55.19999862	sp|Q9WVJ5|CRBB1_MOUSE	Beta-crystallin B1 OS=Mus musculus OX=10090 GN=Crybb1 PE=1 SV=3			1.552842021	98.51999879	ICLFEGANFK	Carbamidomethyl(C)@2			0.00269376	1197.587891	599.8012	1197.585205	599.7998657	2	9	1.1.1.1082.5	6.214684	432.24	402.3	6.2	0.06	329.4575
6	22.84	22.84	56.00000024	55.19999862	55.19999862	sp|Q9WVJ5|CRBB1_MOUSE	Beta-crystallin B1 OS=Mus musculus OX=10090 GN=Crybb1 PE=1 SV=3			1.468521357	99.00000095	GAPSTGPAPAPGPTPVPASVPR			cleaved R-P@C-term	0.00250765	1980.045288	661.0224	1980.042847	661.0215454	3	15	1.1.1.956.9	4.6083	2263.15	1711.56	4.63	0.05	1472.997
6	22.84	22.84	56.00000024	55.19999862	55.19999862	sp|Q9WVJ5|CRBB1_MOUSE	Beta-crystallin B1 OS=Mus musculus OX=10090 GN=Crybb1 PE=1 SV=3			1.107905388	95.28999925	MDSQEHK	Oxidation(M)@1			-0.00113939	889.3588867	445.6867	889.3599854	445.6872559	2	9	1.1.1.307.2	0.9684167	256.38	227.35	0.98	0.04	186.138
6	22.84	22.84	56.00000024	55.19999862	55.19999862	sp|Q9WVJ5|CRBB1_MOUSE	Beta-crystallin B1 OS=Mus musculus OX=10090 GN=Crybb1 PE=1 SV=3			0.838632047	97.24000096	ASATTAVNPGPDGK				-0.015929401	1284.615112	643.3148	1284.630981	643.3227539	2	17	1.1.1.805.6	2.718117	99.87232	99.87232			398.7463
6	22.84	22.84	56.00000024	55.19999862	55.19999862	sp|Q9WVJ5|CRBB1_MOUSE	Beta-crystallin B1 OS=Mus musculus OX=10090 GN=Crybb1 PE=1 SV=3			0.00921732	93.05999875	IVFEQENFQGR			cleaved L-I@N-term	0.0131585	1365.680908	683.8477	1365.667725	683.8411255	2	9	1.1.1.977.11	4.878617	673.41	472.58	4.81	0.11	348.4995
6	22.84	22.84	56.00000024	55.19999862	55.19999862	sp|Q9WVJ5|CRBB1_MOUSE	Beta-crystallin B1 OS=Mus musculus OX=10090 GN=Crybb1 PE=1 SV=3			0.005682853	95.71999907	VFEQENFQGR			cleaved I-V@N-term	-0.0011855	1252.58252	627.2985	1252.583618	627.2990723	2	9	1.1.1.905.11	3.964683	35.88104	35.88104			241.4712
6	22.84	22.84	56.00000024	55.19999862	55.19999862	sp|Q9WVJ5|CRBB1_MOUSE	Beta-crystallin B1 OS=Mus musculus OX=10090 GN=Crybb1 PE=1 SV=3			0.000869447	97.38000035	QYLLEPGDFR	Gln->pyro-Glu@N-term		cleaved Y-Q@N-term	0.00160341	1219.589111	610.8018	1219.58728	610.8009644	2	10	1.1.1.1200.3	7.7034	302.39	175.95	7.73	0.06	117.0469
6	22.84	22.84	56.00000024	55.19999862	55.19999862	sp|Q9WVJ5|CRBB1_MOUSE	Beta-crystallin B1 OS=Mus musculus OX=10090 GN=Crybb1 PE=1 SV=3			0	96.25999928	ASATTAVNPGPDGK				-0.00872742	1284.622314	643.3184	1284.630981	643.3227539	2	12	1.1.1.806.11	2.730617	76.45799	76.45799			353.696
6	22.84	22.84	56.00000024	55.19999862	55.19999862	sp|Q9WVJ5|CRBB1_MOUSE	Beta-crystallin B1 OS=Mus musculus OX=10090 GN=Crybb1 PE=1 SV=3			0	99.00000095	GAPSTGPAPAPGPTPVPASVPR			cleaved R-P@C-term	2.65E-05	1980.042847	991.0287	1980.042847	991.0286865	2	15	1.1.1.955.11	4.5973	2185.82	914.57	4.63	0.05	517.2318
6	22.84	22.84	56.00000024	55.19999862	55.19999862	sp|Q9WVJ5|CRBB1_MOUSE	Beta-crystallin B1 OS=Mus musculus OX=10090 GN=Crybb1 PE=1 SV=3			0	52.81999707	GAPSTGPAPAPGPTPVPASVPR			cleaved R-P@C-term	0.00250765	1980.045288	661.0224	1980.042847	661.0215454	3	7	1.1.1.961.11	4.673967	2263.15	580.58	4.63	0.05	611.8232
6	22.84	22.84	56.00000024	55.19999862	55.19999862	sp|Q9WVJ5|CRBB1_MOUSE	Beta-crystallin B1 OS=Mus musculus OX=10090 GN=Crybb1 PE=1 SV=3			0	99.00000095	GAPSTGPAPAPGPTPVPASVPRPAAK				-0.00234261	2347.262451	783.4281	2347.264893	783.428894	3	26	1.1.1.932.9	4.30865	2969.34	2435.03	4.32	0.05	2039.576
6	22.84	22.84	56.00000024	55.19999862	55.19999862	sp|Q9WVJ5|CRBB1_MOUSE	Beta-crystallin B1 OS=Mus musculus OX=10090 GN=Crybb1 PE=1 SV=3			0	94.19999719	GAPSTGPAPAPGPTPVPASVPRPAAK	Carbamidomethyl@N-term			0.035331801	2404.321777	802.4478	2404.286377	802.4360352	3	11	1.1.1.933.7	4.321333	507.3044	507.3044			479.7872
6	22.84	22.84	56.00000024	55.19999862	55.19999862	sp|Q9WVJ5|CRBB1_MOUSE	Beta-crystallin B1 OS=Mus musculus OX=10090 GN=Crybb1 PE=1 SV=3			0	99.00000095	GEMFVLEK	Oxidation(M)@3			-0.000169101	967.4682617	484.7414	967.4684448	484.7415161	2	12	1.1.1.947.2	4.490483	3556.68	2421.25	4.51	0.05	1506.086
6	22.84	22.84	56.00000024	55.19999862	55.19999862	sp|Q9WVJ5|CRBB1_MOUSE	Beta-crystallin B1 OS=Mus musculus OX=10090 GN=Crybb1 PE=1 SV=3			0	99.00000095	GEMFVLEK				-0.00165422	951.4718628	476.7432	951.4735718	476.7440491	2	11	1.1.1.1017.4	5.38325	1379.83	1252.42	5.39	0.05	834.4242
6	22.84	22.84	56.00000024	55.19999862	55.19999862	sp|Q9WVJ5|CRBB1_MOUSE	Beta-crystallin B1 OS=Mus musculus OX=10090 GN=Crybb1 PE=1 SV=3			0	98.66999984	GEMFVLEK	Oxidation(M)@3			-0.000169101	967.4682617	484.7414	967.4684448	484.7415161	2	12	1.1.1.948.4	4.502817	3556.68	3200.21	4.51	0.05	2416.415
6	22.84	22.84	56.00000024	55.19999862	55.19999862	sp|Q9WVJ5|CRBB1_MOUSE	Beta-crystallin B1 OS=Mus musculus OX=10090 GN=Crybb1 PE=1 SV=3			0	93.59999895	GEMFVLEK	Carbamidomethyl@N-term; Oxidation(M)@3			0.0121917	1024.502319	513.2584	1024.48999	513.2522583	2	10	1.1.1.948.5	4.50365	305.243	305.243			464.0222
6	22.84	22.84	56.00000024	55.19999862	55.19999862	sp|Q9WVJ5|CRBB1_MOUSE	Beta-crystallin B1 OS=Mus musculus OX=10090 GN=Crybb1 PE=1 SV=3			0	48.98000062	GEMFVLEK	Dethiomethyl(M)@3			0.00138647	903.4716797	452.7431	903.4701538	452.7423706	2	9	1.1.1.883.3	3.683033	392.05	384.16	3.69	0.05	218.3791
6	22.84	22.84	56.00000024	55.19999862	55.19999862	sp|Q9WVJ5|CRBB1_MOUSE	Beta-crystallin B1 OS=Mus musculus OX=10090 GN=Crybb1 PE=1 SV=3			0	99.00000095	GYQYLLEPGDFR	Carbamidomethyl@N-term			-0.0038517	1513.716309	757.8654	1513.720093	757.8673706	2	13	1.1.1.1102.6	6.476666	502.83	323.79	6.52	0.06	247.6974
6	22.84	22.84	56.00000024	55.19999862	55.19999862	sp|Q9WVJ5|CRBB1_MOUSE	Beta-crystallin B1 OS=Mus musculus OX=10090 GN=Crybb1 PE=1 SV=3			0	99.00000095	GYQYLLEPGDFR	Carbamidomethyl@N-term			-0.0038517	1513.716309	757.8654	1513.720093	757.8673706	2	14	1.1.1.1103.9	6.48965	502.83	433.04	6.52	0.06	357.9236
6	22.84	22.84	56.00000024	55.19999862	55.19999862	sp|Q9WVJ5|CRBB1_MOUSE	Beta-crystallin B1 OS=Mus musculus OX=10090 GN=Crybb1 PE=1 SV=3			0	98.6100018	GYQYLLEPGDFR				0.00201158	1456.700684	729.3576	1456.69873	729.3566284	2	8	1.1.1.1093.5	6.355667	334.02	250.38	6.38	0.05	204.6843
6	22.84	22.84	56.00000024	55.19999862	55.19999862	sp|Q9WVJ5|CRBB1_MOUSE	Beta-crystallin B1 OS=Mus musculus OX=10090 GN=Crybb1 PE=1 SV=3			0	97.03000188	GYQYLLEPGDFR	Methyl(E)@7	Methyl(E)@207		-0.00158107	1470.712646	736.3636	1470.714355	736.3644409	2	12	1.1.1.1133.8	6.874967	296.71	266.2	6.89	0.05	181.0421
6	22.84	22.84	56.00000024	55.19999862	55.19999862	sp|Q9WVJ5|CRBB1_MOUSE	Beta-crystallin B1 OS=Mus musculus OX=10090 GN=Crybb1 PE=1 SV=3			0	96.72999978	GYQYLLEPGDFR	Methyl(E)@7	Methyl(E)@207		-0.00158107	1470.712646	736.3636	1470.714355	736.3644409	2	12	1.1.1.1132.6	6.861467	296.71	170.76	6.89	0.05	112.0231
6	22.84	22.84	56.00000024	55.19999862	55.19999862	sp|Q9WVJ5|CRBB1_MOUSE	Beta-crystallin B1 OS=Mus musculus OX=10090 GN=Crybb1 PE=1 SV=3			0	99.00000095	HWNEWGAFQPQMQAVR				0.00740041	1983.923462	662.3151	1983.91626	662.3126831	3	10	1.1.1.1055.8	5.872533	210.1	187.9	5.89	0.04	284.4924
6	22.84	22.84	56.00000024	55.19999862	55.19999862	sp|Q9WVJ5|CRBB1_MOUSE	Beta-crystallin B1 OS=Mus musculus OX=10090 GN=Crybb1 PE=1 SV=3			0	30.75999916	HWNEWGAFQPQMQAVR	Oxidation(M)@12			0.00247177	1999.913452	667.6451	1999.911133	667.6443481	3	6	1.1.1.1021.9	5.4384	1070.94	47.57	5.33	0.05	303.3797
6	22.84	22.84	56.00000024	55.19999862	55.19999862	sp|Q9WVJ5|CRBB1_MOUSE	Beta-crystallin B1 OS=Mus musculus OX=10090 GN=Crybb1 PE=1 SV=3			0	16.99000001	HWNEWGAFQPQMQAVR	Oxidation(P)@10	Oxidation(P)@222		0.00247178	1999.913452	667.6451	1999.911133	667.6443481	3	12	1.1.1.1012.8	5.322917	1070.94	1015.98	5.33	0.05	920.1284
6	22.84	22.84	56.00000024	55.19999862	55.19999862	sp|Q9WVJ5|CRBB1_MOUSE	Beta-crystallin B1 OS=Mus musculus OX=10090 GN=Crybb1 PE=1 SV=3			0	96.85999751	ICLFEGANFK	Carbamidomethyl(C)@2			0.00269376	1197.587891	599.8012	1197.585205	599.7998657	2	8	1.1.1.1081.5	6.202017	432.24	428.33	6.2	0.06	318.9193
6	22.84	22.84	56.00000024	55.19999862	55.19999862	sp|Q9WVJ5|CRBB1_MOUSE	Beta-crystallin B1 OS=Mus musculus OX=10090 GN=Crybb1 PE=1 SV=3			0	95.55000067	ICLFEGANFK	Methyl(I)@1; Carbamidomethyl(C)@2	Methyl(I)@149		-0.00196541	1211.599121	606.8068	1211.60083	606.8077393	2	11	1.1.1.1082.6	6.215517	1563.53	1416.1	6.22	0.05	778.2618
6	22.84	22.84	56.00000024	55.19999862	55.19999862	sp|Q9WVJ5|CRBB1_MOUSE	Beta-crystallin B1 OS=Mus musculus OX=10090 GN=Crybb1 PE=1 SV=3			0	89.20000196	ICLFEGANFK	Methyl(I)@1; Carbamidomethyl(C)@2	Methyl(I)@149		-0.00196541	1211.599121	606.8068	1211.60083	606.8077393	2	9	1.1.1.1081.7	6.203683	1563.53	1045.9	6.22	0.05	563.0059
6	22.84	22.84	56.00000024	55.19999862	55.19999862	sp|Q9WVJ5|CRBB1_MOUSE	Beta-crystallin B1 OS=Mus musculus OX=10090 GN=Crybb1 PE=1 SV=3			0	38.82000148	ICLFEGANFK	Propionamide@N-term; Carbamidomethyl(C)@2			0.00571824	1268.628052	635.3213	1268.622314	635.3184204	2	5	1.1.1.1090.4	6.315834	159.46	120.61	6.34	0.08	165.917
6	22.84	22.84	56.00000024	55.19999862	55.19999862	sp|Q9WVJ5|CRBB1_MOUSE	Beta-crystallin B1 OS=Mus musculus OX=10090 GN=Crybb1 PE=1 SV=3			0	87.51000166	IVFEQENFQGR			cleaved L-I@N-term	0.0131585	1365.680908	683.8477	1365.667725	683.8411255	2	8	1.1.1.976.10	4.864783	673.41	529.35	4.81	0.11	432.4433
6	22.84	22.84	56.00000024	55.19999862	55.19999862	sp|Q9WVJ5|CRBB1_MOUSE	Beta-crystallin B1 OS=Mus musculus OX=10090 GN=Crybb1 PE=1 SV=3			0	99.00000095	LIVFEQENFQGR	Deamidated(N)@8			0.0020914	1479.737915	740.8762	1479.73584	740.8751831	2	14	1.1.1.1064.8	5.987534	978.13	774.97	6.01	0.06	521.5337
6	22.84	22.84	56.00000024	55.19999862	55.19999862	sp|Q9WVJ5|CRBB1_MOUSE	Beta-crystallin B1 OS=Mus musculus OX=10090 GN=Crybb1 PE=1 SV=3			0	99.00000095	LIVFEQENFQGR	Deamidated(N)@8			0.0020914	1479.737915	740.8762	1479.73584	740.8751831	2	14	1.1.1.1065.8	6.000533	978.13	937.89	6.01	0.06	571.7001
6	22.84	22.84	56.00000024	55.19999862	55.19999862	sp|Q9WVJ5|CRBB1_MOUSE	Beta-crystallin B1 OS=Mus musculus OX=10090 GN=Crybb1 PE=1 SV=3			0	99.00000095	LIVFEQENFQGR				0.000661155	1478.752441	740.3835	1478.751831	740.3831787	2	11	1.1.1.1050.9	5.809383	6877.14	1440.01	5.85	0.05	348.4995
6	22.84	22.84	56.00000024	55.19999862	55.19999862	sp|Q9WVJ5|CRBB1_MOUSE	Beta-crystallin B1 OS=Mus musculus OX=10090 GN=Crybb1 PE=1 SV=3			0	98.64000082	LIVFEQENFQGR				0.000661155	1478.752441	740.3835	1478.751831	740.3831787	2	11	1.1.1.1054.8	5.860034	6877.14	6216.26	5.85	0.05	653.8451
6	22.84	22.84	56.00000024	55.19999862	55.19999862	sp|Q9WVJ5|CRBB1_MOUSE	Beta-crystallin B1 OS=Mus musculus OX=10090 GN=Crybb1 PE=1 SV=3			0	97.96000123	LIVFEQENFQGR				0.000661155	1478.752441	740.3835	1478.751831	740.3831787	2	11	1.1.1.1053.7	5.846217	6877.14	6717.29	5.85	0.05	616.0704
6	22.84	22.84	56.00000024	55.19999862	55.19999862	sp|Q9WVJ5|CRBB1_MOUSE	Beta-crystallin B1 OS=Mus musculus OX=10090 GN=Crybb1 PE=1 SV=3			0	96.72999978	LIVFEQENFQGR	Carbamidomethyl@N-term			-0.00154942	1535.771729	768.8931	1535.773193	768.8939209	2	12	1.1.1.1060.5	5.9337	444.92	423.88	5.94	0.05	408.3093
6	22.84	22.84	56.00000024	55.19999862	55.19999862	sp|Q9WVJ5|CRBB1_MOUSE	Beta-crystallin B1 OS=Mus musculus OX=10090 GN=Crybb1 PE=1 SV=3			0	92.72999763	LIVFEQENFQGR	Carbamidomethyl@N-term			-0.00154942	1535.771729	768.8931	1535.773193	768.8939209	2	9	1.1.1.1059.5	5.920866	444.92	340.58	5.94	0.05	339.0059
6	22.84	22.84	56.00000024	55.19999862	55.19999862	sp|Q9WVJ5|CRBB1_MOUSE	Beta-crystallin B1 OS=Mus musculus OX=10090 GN=Crybb1 PE=1 SV=3			0	23.83999974	LIVFEQENFQGRR	Arg-loss@C-term		missed R-R@12	0.000661166	1478.752441	740.3835	1478.751831	740.3831787	2	20	1.1.1.1051.7	5.820384	6877.14	3165.34	5.85	0.05	1324.191
6	22.84	22.84	56.00000024	55.19999862	55.19999862	sp|Q9WVJ5|CRBB1_MOUSE	Beta-crystallin B1 OS=Mus musculus OX=10090 GN=Crybb1 PE=1 SV=3			0	35.67999899	LLEPGDFR	Deamidated(R)@8	Deamidated(R)@212	cleaved Y-L@N-term	0.028364301	946.5044556	474.2595	946.4760132	474.2452698	2	7	1.1.1.998.4	5.139933	277.03	180.14	5.16	0.08	254.9621
6	22.84	22.84	56.00000024	55.19999862	55.19999862	sp|Q9WVJ5|CRBB1_MOUSE	Beta-crystallin B1 OS=Mus musculus OX=10090 GN=Crybb1 PE=1 SV=3			0	87.25000024	MDSQEHK	Oxidation(M)@1			-0.00113939	889.3588867	445.6867	889.3599854	445.6872559	2	7	1.1.1.308.2	0.9820667	256.38	253.45	0.98	0.04	179.9422
6	22.84	22.84	56.00000024	55.19999862	55.19999862	sp|Q9WVJ5|CRBB1_MOUSE	Beta-crystallin B1 OS=Mus musculus OX=10090 GN=Crybb1 PE=1 SV=3			0	96.11999989	QYLLEPGDFR	Gln->pyro-Glu@N-term		cleaved Y-Q@N-term	0.00160341	1219.589111	610.8018	1219.58728	610.8009644	2	10	1.1.1.1201.2	7.7164	302.39	256.06	7.73	0.06	155.3582
6	22.84	22.84	56.00000024	55.19999862	55.19999862	sp|Q9WVJ5|CRBB1_MOUSE	Beta-crystallin B1 OS=Mus musculus OX=10090 GN=Crybb1 PE=1 SV=3			0	99.00000095	RVEFSGECLNLGDR	Carbamidomethyl(C)@8		missed R-V@1	0.00150196	1650.779907	551.2673	1650.778442	551.2667236	3	16	1.1.1.969.8	4.7738	799.54	736.26	4.78	0.04	878.2448
6	22.84	22.84	56.00000024	55.19999862	55.19999862	sp|Q9WVJ5|CRBB1_MOUSE	Beta-crystallin B1 OS=Mus musculus OX=10090 GN=Crybb1 PE=1 SV=3			0	99.00000095	RVEFSGECLNLGDR	Methyl(E)@7; Carbamidomethyl(C)@8	Methyl(E)@77	missed R-V@1	0.00570787	1664.799927	555.9406	1664.794067	555.9385986	3	15	1.1.1.973.5	4.822783	1329.65	1195.53	4.83	0.04	1030.343
6	22.84	22.84	56.00000024	55.19999862	55.19999862	sp|Q9WVJ5|CRBB1_MOUSE	Beta-crystallin B1 OS=Mus musculus OX=10090 GN=Crybb1 PE=1 SV=3			0	33.50000083	RVEFSGECLNLGDR	Carbamidomethyl(C)@8; Methyl(L)@9	Methyl(L)@79	missed R-V@1	0.00570787	1664.799927	555.9406	1664.794067	555.9385986	3	15	1.1.1.973.5	4.822783	1329.65	1195.53	4.83	0.04	1030.343
6	22.84	22.84	56.00000024	55.19999862	55.19999862	sp|Q9WVJ5|CRBB1_MOUSE	Beta-crystallin B1 OS=Mus musculus OX=10090 GN=Crybb1 PE=1 SV=3			0	99.00000095	VEFSGECLNLGDR	Carbamidomethyl(C)@7			0.00536034	1494.682617	748.3486	1494.677246	748.3459473	2	11	1.1.1.1011.11	5.312417	447.78	392.46	5.29	0.05	283.4431
6	22.84	22.84	56.00000024	55.19999862	55.19999862	sp|Q9WVJ5|CRBB1_MOUSE	Beta-crystallin B1 OS=Mus musculus OX=10090 GN=Crybb1 PE=1 SV=3			0	98.24000001	VGDLPPGSYR				0.000799773	1059.535645	530.7751	1059.534912	530.7747192	2	9	1.1.1.924.7	4.2045	1925.41	406.38	3.88	0.23	305.3284
6	22.84	22.84	56.00000024	55.19999862	55.19999862	sp|Q9WVJ5|CRBB1_MOUSE	Beta-crystallin B1 OS=Mus musculus OX=10090 GN=Crybb1 PE=1 SV=3			0	96.25999928	VGDLPPGSYR				0.000799773	1059.535645	530.7751	1059.534912	530.7747192	2	8	1.1.1.910.6	4.024517	1925.41	1071.64	3.88	0.23	678.8448
6	22.84	22.84	56.00000024	55.19999862	55.19999862	sp|Q9WVJ5|CRBB1_MOUSE	Beta-crystallin B1 OS=Mus musculus OX=10090 GN=Crybb1 PE=1 SV=3			0	95.53999901	VGDLPPGSYR				0.000799773	1059.535645	530.7751	1059.534912	530.7747192	2	9	1.1.1.911.4	4.036016	1925.41	1037.77	3.88	0.23	743.4351
6	22.84	22.84	56.00000024	55.19999862	55.19999862	sp|Q9WVJ5|CRBB1_MOUSE	Beta-crystallin B1 OS=Mus musculus OX=10090 GN=Crybb1 PE=1 SV=3			0	95.24000287	VGDLPPGSYR				0.000799773	1059.535645	530.7751	1059.534912	530.7747192	2	8	1.1.1.893.8	3.807533	1925.41	820.17	3.88	0.23	633.7086
6	22.84	22.84	56.00000024	55.19999862	55.19999862	sp|Q9WVJ5|CRBB1_MOUSE	Beta-crystallin B1 OS=Mus musculus OX=10090 GN=Crybb1 PE=1 SV=3			0	96.25999928	WDTWTSSYR				0.00365197	1200.523682	601.2691	1200.52002	601.2672729	2	8	1.1.1.995.9	5.1056	1482.15	939.61	5.12	0.05	685.9121
7	20.29	20.29	58.67000222	55.72999716	43.47000122	sp|P60710|ACTB_MOUSE	Actin, cytoplasmic 1 OS=Mus musculus OX=10090 GN=Actb PE=1 SV=1			2	99.00000095	AGFAGDDAPR				0.000130175	975.4411011	488.7278	975.440979	488.7277832	2	12	1.1.1.844.5	3.19175	4048.02	1444.12	3.22	0.05	765.8701
7	20.29	20.29	58.67000222	55.72999716	43.47000122	sp|P60710|ACTB_MOUSE	Actin, cytoplasmic 1 OS=Mus musculus OX=10090 GN=Actb PE=1 SV=1			2	99.00000095	DLYANTVLSGGTTMYPGIADR	Oxidation(M)@14			0.00590419	2230.063721	744.3618	2230.057617	744.3598022	3	19	1.1.1.1072.4	6.0887	748.46	598.3	6.11	0.05	551.2941
7	20.29	20.29	58.67000222	55.72999716	43.47000122	sp|P60710|ACTB_MOUSE	Actin, cytoplasmic 1 OS=Mus musculus OX=10090 GN=Actb PE=1 SV=1			2	99.00000095	DSYVGDEAQSK				-0.000522058	1197.514526	599.7645	1197.515015	599.7647705	2	11	1.1.1.808.9	2.7546	1634.25	1119.9	2.77	0.04	743.6849
7	20.29	20.29	58.67000222	55.72999716	43.47000122	sp|P60710|ACTB_MOUSE	Actin, cytoplasmic 1 OS=Mus musculus OX=10090 GN=Actb PE=1 SV=1			2	99.00000095	EITALAPSTMK				0.00156168	1160.612671	581.3136	1160.611084	581.3128052	2	12	1.1.1.965.7	4.721467	1005.76	991.67	4.73	0.08	658.8917
7	20.29	20.29	58.67000222	55.72999716	43.47000122	sp|P60710|ACTB_MOUSE	Actin, cytoplasmic 1 OS=Mus musculus OX=10090 GN=Actb PE=1 SV=1			2	99.00000095	GYSFTTTAER				-0.00231718	1131.517334	566.7659	1131.519653	566.7670898	2	14	1.1.1.913.7	4.064017	4298.9	4281.21	4.07	0.04	2598.743
7	20.29	20.29	58.67000222	55.72999716	43.47000122	sp|P60710|ACTB_MOUSE	Actin, cytoplasmic 1 OS=Mus musculus OX=10090 GN=Actb PE=1 SV=1			2	99.00000095	QEYDESGPSIVHR	Gln->pyro-Glu@N-term			0.000642002	1498.669434	750.342	1498.668823	750.3416748	2	15	1.1.1.925.11	4.220833	4576.47	3493.49	4.24	0.04	1915.65
7	20.29	20.29	58.67000222	55.72999716	43.47000122	sp|P60710|ACTB_MOUSE	Actin, cytoplasmic 1 OS=Mus musculus OX=10090 GN=Actb PE=1 SV=1			2	99.00000095	SYELPDGQVITIGNER				0.002974	1789.887695	895.9511	1789.884644	895.949585	2	13	1.1.1.1075.11	6.130517	1737.45	1122.37	6.16	0.05	565.6541
7	20.29	20.29	58.67000222	55.72999716	43.47000122	sp|P60710|ACTB_MOUSE	Actin, cytoplasmic 1 OS=Mus musculus OX=10090 GN=Actb PE=1 SV=1			2	99.00000095	VAPEEHPVLLTEAPLNPK				0.00179613	1953.05896	652.0269	1953.057129	652.0263062	3	17	1.1.1.1011.8	5.309916	9194.88	4467.31	5.34	0.06	2854.022
7	20.29	20.29	58.67000222	55.72999716	43.47000122	sp|P60710|ACTB_MOUSE	Actin, cytoplasmic 1 OS=Mus musculus OX=10090 GN=Actb PE=1 SV=1			1.886056304	99.00000095	AVFPSIVGRPR				0.0028421	1197.701172	400.241	1197.698242	400.2400208	3	11	1.1.1.983.2	4.94795	4181.06	3339.88	4.96	0.05	3063.282
7	20.29	20.29	58.67000222	55.72999716	43.47000122	sp|P60710|ACTB_MOUSE	Actin, cytoplasmic 1 OS=Mus musculus OX=10090 GN=Actb PE=1 SV=1			1.259637237	97.54999876	DLTDYLMK				0.00120521	997.4802856	499.7474	997.4790039	499.7467957	2	9	1.1.1.1079.3	6.174684	1025.1	907.93	6.18	0.05	601.8799
7	20.29	20.29	58.67000222	55.72999716	43.47000122	sp|P60710|ACTB_MOUSE	Actin, cytoplasmic 1 OS=Mus musculus OX=10090 GN=Actb PE=1 SV=1			0.434152216	95.38999796	AVFPSIVGR			cleaved R-P@C-term	0.00088682	944.5452881	473.2799	944.5443726	473.2794495	2	10	1.1.1.1041.2	5.687217	5171.79	4559.86	5.7	0.05	2453.24
7	20.29	20.29	58.67000222	55.72999716	43.47000122	sp|P60710|ACTB_MOUSE	Actin, cytoplasmic 1 OS=Mus musculus OX=10090 GN=Actb PE=1 SV=1			0.366531551	78.61999869	HQGVMVGMGQK	Oxidation(M)@5; Oxidation(M)@8			-0.00719815	1202.546509	602.2805	1202.553589	602.2840576	2	8	1.1.1.793.11	2.574117	681.32	661.93	2.58	0.04	714.6044
7	20.29	20.29	58.67000222	55.72999716	43.47000122	sp|P60710|ACTB_MOUSE	Actin, cytoplasmic 1 OS=Mus musculus OX=10090 GN=Actb PE=1 SV=1			0.170053303	49.68999922	RGILTLK			missed R-G@1	0.000175524	799.5282593	400.7714	799.5279541	400.7712708	2	8	1.1.1.918.2	4.12385	1491.37	1369.69	4.13	0.04	958.3912
7	20.29	20.29	58.67000222	55.72999716	43.47000122	sp|P60710|ACTB_MOUSE	Actin, cytoplasmic 1 OS=Mus musculus OX=10090 GN=Actb PE=1 SV=1			0.086716093	99.00000095	YPIEHGIVTNWDDMEK	Methyl(H)@5; Oxidation(M)@14	Methyl(H)@73		-0.00243726	1975.895996	659.6393	1975.89856	659.6401367	3	19	1.1.1.992.4	5.069433	1321.76	1267.24	5.07	0.04	1029.243
7	20.29	20.29	58.67000222	55.72999716	43.47000122	sp|P60710|ACTB_MOUSE	Actin, cytoplasmic 1 OS=Mus musculus OX=10090 GN=Actb PE=1 SV=1			0.025949083	99.00000095	DSYVGDEAQSKR	Arg-loss@C-term		missed K-R@11	-0.000522049	1197.514526	599.7645	1197.515015	599.7647705	2	15	1.1.1.809.11	2.7691	1634.25	1573.05	2.77	0.04	1024.447
7	20.29	20.29	58.67000222	55.72999716	43.47000122	sp|P60710|ACTB_MOUSE	Actin, cytoplasmic 1 OS=Mus musculus OX=10090 GN=Actb PE=1 SV=1			0.016824922	94.09999847	IKIIAPPER	Carbamyl@N-term		missed K-I@2	-0.00086526	1078.649048	540.3318	1078.649902	540.3322144	2	8	1.1.1.982.8	4.939617	387.05	356.54	4.93	0.04	418.4527
7	20.29	20.29	58.67000222	55.72999716	43.47000122	sp|P60710|ACTB_MOUSE	Actin, cytoplasmic 1 OS=Mus musculus OX=10090 GN=Actb PE=1 SV=1			0.010105437	62.34999895	TTGIVMDSGDGVTHTVPIYEGYALPH	Oxidation(M)@6		cleaved H-A@C-term	0.00402456	2745.299805	916.1072	2745.295654	916.105835	3	9	1.1.1.1060.10	5.937867	1085.05	822.6	5.95	0.06	740.8868
7	20.29	20.29	58.67000222	55.72999716	43.47000122	sp|P60710|ACTB_MOUSE	Actin, cytoplasmic 1 OS=Mus musculus OX=10090 GN=Actb PE=1 SV=1			0.004364801	94.48999763	TVPIYEGYALPH			cleaved H-T@N-term; cleaved H-A@C-term	-0.00183868	1358.685303	680.3499	1358.687012	680.3508301	2	10	1.1.1.1062.8	5.962033	908.2	703.37	5.98	0.06	502.3302
7	20.29	20.29	58.67000222	55.72999716	43.47000122	sp|P60710|ACTB_MOUSE	Actin, cytoplasmic 1 OS=Mus musculus OX=10090 GN=Actb PE=1 SV=1			0.001304851	82.10999966	SFTTTAER			cleaved Y-S@N-term	0.00131634	911.4362793	456.7254	911.4348755	456.7247009	2	8	1.1.1.820.5	2.905433	459.01	389.23	2.89	0.04	321.0179
7	20.29	20.29	58.67000222	55.72999716	43.47000122	sp|P60710|ACTB_MOUSE	Actin, cytoplasmic 1 OS=Mus musculus OX=10090 GN=Actb PE=1 SV=1			0.000434506	49.45000112	VAPEEHPVLLTEAPLNPKANR	Carbamyl(K)@18		missed K-A@18	-0.0046948	2337.239502	780.0871	2337.244141	780.088623	3	8	1.1.1.1023.10	5.464733	410.68	378.56	5.47	0.04	319.1189
7	20.29	20.29	58.67000222	55.72999716	43.47000122	sp|P60710|ACTB_MOUSE	Actin, cytoplasmic 1 OS=Mus musculus OX=10090 GN=Actb PE=1 SV=1			0	94.33000088	AGFAGDDAPR				0.000130175	975.4411011	488.7278	975.440979	488.7277832	2	8	1.1.1.843.5	3.17875	4048.02	581.78	3.22	0.05	318.0199
7	20.29	20.29	58.67000222	55.72999716	43.47000122	sp|P60710|ACTB_MOUSE	Actin, cytoplasmic 1 OS=Mus musculus OX=10090 GN=Actb PE=1 SV=1			0	92.94999838	AVFPSIVGR			cleaved R-P@C-term	0.00088682	944.5452881	473.2799	944.5443726	473.2794495	2	9	1.1.1.1040.2	5.674383	5171.79	3209.97	5.7	0.05	1668.066
7	20.29	20.29	58.67000222	55.72999716	43.47000122	sp|P60710|ACTB_MOUSE	Actin, cytoplasmic 1 OS=Mus musculus OX=10090 GN=Actb PE=1 SV=1			0	92.15000272	AVFPSIVGRPR				0.0028421	1197.701172	400.241	1197.698242	400.2400208	3	7	1.1.1.982.2	4.934617	4181.06	1768.1	4.96	0.05	1290.114
7	20.29	20.29	58.67000222	55.72999716	43.47000122	sp|P60710|ACTB_MOUSE	Actin, cytoplasmic 1 OS=Mus musculus OX=10090 GN=Actb PE=1 SV=1			0	15.50000012	AVFPSIVGRPR	Carbamidomethyl@N-term			-0.00450331	1254.71521	419.2457	1254.719727	419.2471619	3	5	1.1.1.985.2	4.973283	317.2	256.5	4.98	0.04	378.4794
7	20.29	20.29	58.67000222	55.72999716	43.47000122	sp|P60710|ACTB_MOUSE	Actin, cytoplasmic 1 OS=Mus musculus OX=10090 GN=Actb PE=1 SV=1			0	96.95000052	DDDIAALVVDNGSGMCK	Acetyl@N-term; Deamidated(N)@11; Oxidation(M)@15; Carbamidomethyl(C)@16; Methyl(K)@17	Acetyl@2; Methyl(K)@18	cleaved M-D@N-term	0.0142502	1851.800903	926.9077	1851.786621	926.9005737	2	12	1.1.1.1131.10	6.850467	186.33	180.32	6.85	0.07	122.0316
7	20.29	20.29	58.67000222	55.72999716	43.47000122	sp|P60710|ACTB_MOUSE	Actin, cytoplasmic 1 OS=Mus musculus OX=10090 GN=Actb PE=1 SV=1			0	94.19999719	DDDIAALVVDNGSGMCK	Acetyl@N-term; Methyl(N)@11; Oxidation(M)@15; Carbamidomethyl(C)@16	Acetyl@2; Methyl(N)@12	cleaved M-D@N-term	0.00732925	1850.809814	926.4122	1850.802612	926.4085693	2	9	1.1.1.1117.6	6.666817	10.84547	10.84547			114.4366
7	20.29	20.29	58.67000222	55.72999716	43.47000122	sp|P60710|ACTB_MOUSE	Actin, cytoplasmic 1 OS=Mus musculus OX=10090 GN=Actb PE=1 SV=1			0	67.30999947	DDDIAALVVDNGSGMCK	Acetyl@N-term; Oxidation(M)@15; Carbamidomethyl(C)@16; Methyl(K)@17	Acetyl@2; Methyl(K)@18	cleaved M-D@N-term	0.00732925	1850.809814	926.4122	1850.802612	926.4085693	2	9	1.1.1.1117.6	6.666817	10.84547	10.84547			114.4366
7	20.29	20.29	58.67000222	55.72999716	43.47000122	sp|P60710|ACTB_MOUSE	Actin, cytoplasmic 1 OS=Mus musculus OX=10090 GN=Actb PE=1 SV=1			0	45.32999992	DDDIAALVVDNGSGMCK	Acetyl@N-term; Methyl(S)@13; Oxidation(M)@15; Carbamidomethyl(C)@16	Acetyl@2; Methyl(S)@14	cleaved M-D@N-term	0.00732925	1850.809814	926.4122	1850.802612	926.4085693	2	9	1.1.1.1117.6	6.666817	10.84547	10.84547			114.4366
7	20.29	20.29	58.67000222	55.72999716	43.47000122	sp|P60710|ACTB_MOUSE	Actin, cytoplasmic 1 OS=Mus musculus OX=10090 GN=Actb PE=1 SV=1			0	33.50000083	DDDIAALVVDNGSGMCK	Acetyl@N-term; Hydroxymethyl(N)@11; Carbamidomethyl(C)@16	Acetyl@2; Hydroxymethyl(N)@12	cleaved M-D@N-term	0.00732925	1850.809814	926.4122	1850.802612	926.4085693	2	9	1.1.1.1117.6	6.666817	10.84547	10.84547			114.4366
7	20.29	20.29	58.67000222	55.72999716	43.47000122	sp|P60710|ACTB_MOUSE	Actin, cytoplasmic 1 OS=Mus musculus OX=10090 GN=Actb PE=1 SV=1			0	15.55999964	DDDIAALVVDNGSGMCK	Acetyl@N-term; Methyl(D)@10; Deamidated(N)@11; Dioxidation(M)@15; Carbamidomethyl(C)@16	Acetyl@2; Methyl(D)@11; Dioxidation(M)@16	cleaved M-D@N-term	0.0110332	1867.792725	934.9036	1867.781616	934.8980713	2	7	1.1.1.1092.10	6.348	239	175.05	6.36	0.06	164.1533
7	20.29	20.29	58.67000222	55.72999716	43.47000122	sp|P60710|ACTB_MOUSE	Actin, cytoplasmic 1 OS=Mus musculus OX=10090 GN=Actb PE=1 SV=1			0	97.18000293	DLTDYLMK	Oxidation(M)@7			-0.000737783	1013.473267	507.7439	1013.473938	507.7442627	2	9	1.1.1.1005.5	5.230083	4426.25	2523.29	5.25	0.04	1308.857
7	20.29	20.29	58.67000222	55.72999716	43.47000122	sp|P60710|ACTB_MOUSE	Actin, cytoplasmic 1 OS=Mus musculus OX=10090 GN=Actb PE=1 SV=1			0	95.53999901	DLTDYLMK				0.00120521	997.4802856	499.7474	997.4790039	499.7467957	2	8	1.1.1.1078.3	6.161684	1025.1	563.33	6.18	0.05	335.7581
7	20.29	20.29	58.67000222	55.72999716	43.47000122	sp|P60710|ACTB_MOUSE	Actin, cytoplasmic 1 OS=Mus musculus OX=10090 GN=Actb PE=1 SV=1			0	65.83999991	DLTDYLMK	Oxidation(M)@7			-0.000737783	1013.473267	507.7439	1013.473938	507.7442627	2	5	1.1.1.1004.3	5.215917	4426.25	960.08	5.25	0.04	279.146
7	20.29	20.29	58.67000222	55.72999716	43.47000122	sp|P60710|ACTB_MOUSE	Actin, cytoplasmic 1 OS=Mus musculus OX=10090 GN=Actb PE=1 SV=1			0	38.82000148	DLTDYLMK	Oxidation(M)@7			-0.000737783	1013.473267	507.7439	1013.473938	507.7442627	2	6	1.1.1.1010.4	5.294083	4426.25	1719.65	5.25	0.04	736.2399
7	20.29	20.29	58.67000222	55.72999716	43.47000122	sp|P60710|ACTB_MOUSE	Actin, cytoplasmic 1 OS=Mus musculus OX=10090 GN=Actb PE=1 SV=1			0	99.00000095	DLYANTVLSGGTTMYPGIADR	Oxidation(M)@14			0.00590419	2230.063721	744.3618	2230.057617	744.3598022	3	15	1.1.1.1073.7	6.101683	748.46	725.76	6.11	0.05	666.4366
7	20.29	20.29	58.67000222	55.72999716	43.47000122	sp|P60710|ACTB_MOUSE	Actin, cytoplasmic 1 OS=Mus musculus OX=10090 GN=Actb PE=1 SV=1			0	20.08000016	DSYVGDEAQSK				-0.000522058	1197.514526	599.7645	1197.515015	599.7647705	2	14	1.1.1.809.11	2.7691	1634.25	1573.05	2.77	0.04	1024.447
7	20.29	20.29	58.67000222	55.72999716	43.47000122	sp|P60710|ACTB_MOUSE	Actin, cytoplasmic 1 OS=Mus musculus OX=10090 GN=Actb PE=1 SV=1			0	99.00000095	EITALAPSTMK				0.00156168	1160.612671	581.3136	1160.611084	581.3128052	2	12	1.1.1.964.8	4.7093	1005.76	880.45	4.73	0.08	605.9272
7	20.29	20.29	58.67000222	55.72999716	43.47000122	sp|P60710|ACTB_MOUSE	Actin, cytoplasmic 1 OS=Mus musculus OX=10090 GN=Actb PE=1 SV=1			0	99.00000095	EITALAPSTMK	Oxidation(M)@10			-0.00218254	1176.603882	589.3092	1176.606079	589.3103027	2	14	1.1.1.911.7	4.038517	4607.39	2708.5	4.06	0.04	1686.742
7	20.29	20.29	58.67000222	55.72999716	43.47000122	sp|P60710|ACTB_MOUSE	Actin, cytoplasmic 1 OS=Mus musculus OX=10090 GN=Actb PE=1 SV=1			0	99.00000095	EITALAPSTMK	Oxidation(M)@10			-0.00218254	1176.603882	589.3092	1176.606079	589.3103027	2	13	1.1.1.912.7	4.051017	4607.39	4081.35	4.06	0.04	3018.212
7	20.29	20.29	58.67000222	55.72999716	43.47000122	sp|P60710|ACTB_MOUSE	Actin, cytoplasmic 1 OS=Mus musculus OX=10090 GN=Actb PE=1 SV=1			0	94.20999885	EITALAPSTMK	Glu->pyro-Glu@N-term; Oxidation(M)@10			-0.0031228	1158.592529	580.3035	1158.595459	580.3049927	2	8	1.1.1.1015.6	5.359416	617.8	527.17	5.38	0.05	422.8497
7	20.29	20.29	58.67000222	55.72999716	43.47000122	sp|P60710|ACTB_MOUSE	Actin, cytoplasmic 1 OS=Mus musculus OX=10090 GN=Actb PE=1 SV=1			0	87.25000024	EITALAPSTMK	Dioxidation(M)@10	Dioxidation(M)@325		-0.00397638	1192.597046	597.3058	1192.600952	597.3077393	2	7	1.1.1.927.9	4.244833	177.02	143.48	4.23	0.04	239.3726
7	20.29	20.29	58.67000222	55.72999716	43.47000122	sp|P60710|ACTB_MOUSE	Actin, cytoplasmic 1 OS=Mus musculus OX=10090 GN=Actb PE=1 SV=1			0	78.43000293	EITALAPSTMK	Glu->pyro-Glu@N-term			0.054694101	1142.655273	572.3349	1142.600586	572.3075562	2	7	1.1.1.1079.5	6.17635	66.28	64.27	6.17	0.04	217.2757
7	20.29	20.29	58.67000222	55.72999716	43.47000122	sp|P60710|ACTB_MOUSE	Actin, cytoplasmic 1 OS=Mus musculus OX=10090 GN=Actb PE=1 SV=1			0	59.32999849	EITALAPSTMK	Glu->pyro-Glu@N-term; Oxidation(P)@7	Oxidation(P)@322		-0.0031228	1158.592529	580.3035	1158.595459	580.3049927	2	8	1.1.1.1014.3	5.344417	617.8	317.23	5.38	0.05	269.8022
7	20.29	20.29	58.67000222	55.72999716	43.47000122	sp|P60710|ACTB_MOUSE	Actin, cytoplasmic 1 OS=Mus musculus OX=10090 GN=Actb PE=1 SV=1			0	33.50000083	EITALAPSTMK	Glu->pyro-Glu@N-term; Oxidation(M)@10			-0.0031228	1158.592529	580.3035	1158.595459	580.3049927	2	7	1.1.1.1014.3	5.344417	617.8	317.23	5.38	0.05	269.8022
7	20.29	20.29	58.67000222	55.72999716	43.47000122	sp|P60710|ACTB_MOUSE	Actin, cytoplasmic 1 OS=Mus musculus OX=10090 GN=Actb PE=1 SV=1			0	15.34000039	EITALAPSTMK	Glu->pyro-Glu@N-term; Oxidation(P)@7	Oxidation(P)@322		-0.0031228	1158.592529	580.3035	1158.595459	580.3049927	2	8	1.1.1.1015.6	5.359416	617.8	527.17	5.38	0.05	422.8497
7	20.29	20.29	58.67000222	55.72999716	43.47000122	sp|P60710|ACTB_MOUSE	Actin, cytoplasmic 1 OS=Mus musculus OX=10090 GN=Actb PE=1 SV=1			0	46.2199986	GFAGDDAPR			cleaved A-G@N-term	-0.00235268	904.4014893	453.208	904.4038696	453.2092285	2	6	1.1.1.836.3	3.087417	376.08	153.58	3.05	0.09	241.3712
7	20.29	20.29	58.67000222	55.72999716	43.47000122	sp|P60710|ACTB_MOUSE	Actin, cytoplasmic 1 OS=Mus musculus OX=10090 GN=Actb PE=1 SV=1			0	96.57999873	GYSFTTTAER	Carbamidomethyl@N-term			0.00346046	1188.544434	595.2795	1188.541138	595.277832	2	11	1.1.1.914.9	4.078333	405.75	389.48	4.08	0.05	349.4441
7	20.29	20.29	58.67000222	55.72999716	43.47000122	sp|P60710|ACTB_MOUSE	Actin, cytoplasmic 1 OS=Mus musculus OX=10090 GN=Actb PE=1 SV=1			0	94.19999719	GYSFTTTAER	Carbamidomethyl@N-term			0.00346046	1188.544434	595.2795	1188.541138	595.277832	2	8	1.1.1.915.7	4.089684	405.75	358.7	4.08	0.05	301.2312
7	20.29	20.29	58.67000222	55.72999716	43.47000122	sp|P60710|ACTB_MOUSE	Actin, cytoplasmic 1 OS=Mus musculus OX=10090 GN=Actb PE=1 SV=1			0	67.79999733	IKIIAPPER	Carbamyl@N-term		missed K-I@2	-0.00086526	1078.649048	540.3318	1078.649902	540.3322144	2	7	1.1.1.983.6	4.951283	387.05	300.94	4.93	0.04	277.0474
7	20.29	20.29	58.67000222	55.72999716	43.47000122	sp|P60710|ACTB_MOUSE	Actin, cytoplasmic 1 OS=Mus musculus OX=10090 GN=Actb PE=1 SV=1			0	37.02999949	IKIIAPPER	Carbamyl(K)@2		missed K-I@2	-0.00086526	1078.649048	540.3318	1078.649902	540.3322144	2	8	1.1.1.982.8	4.939617	387.05	356.54	4.93	0.04	418.4527
7	20.29	20.29	58.67000222	55.72999716	43.47000122	sp|P60710|ACTB_MOUSE	Actin, cytoplasmic 1 OS=Mus musculus OX=10090 GN=Actb PE=1 SV=1			0	33.50000083	IKIIAPPER	Carbamyl(K)@2		missed K-I@2	-0.00086526	1078.649048	540.3318	1078.649902	540.3322144	2	7	1.1.1.983.6	4.951283	387.05	300.94	4.93	0.04	277.0474
7	20.29	20.29	58.67000222	55.72999716	43.47000122	sp|P60710|ACTB_MOUSE	Actin, cytoplasmic 1 OS=Mus musculus OX=10090 GN=Actb PE=1 SV=1			0	99.00000095	QEYDESGPSIVHR	Gln->pyro-Glu@N-term			0.000642002	1498.669434	750.342	1498.668823	750.3416748	2	16	1.1.1.926.11	4.2335	4576.47	4420.18	4.24	0.04	2375.143
7	20.29	20.29	58.67000222	55.72999716	43.47000122	sp|P60710|ACTB_MOUSE	Actin, cytoplasmic 1 OS=Mus musculus OX=10090 GN=Actb PE=1 SV=1			0	19.22000051	QEYDESGPSIVHRK	Gln->pyro-Glu@N-term; Lys-loss@C-term		missed R-K@13	0.000642013	1498.669434	750.342	1498.668823	750.3416748	2	16	1.1.1.925.11	4.220833	4576.47	3493.49	4.24	0.04	1915.65
7	20.29	20.29	58.67000222	55.72999716	43.47000122	sp|P60710|ACTB_MOUSE	Actin, cytoplasmic 1 OS=Mus musculus OX=10090 GN=Actb PE=1 SV=1			0	64.3599987	SFTTTAER			cleaved Y-S@N-term	0.00131634	911.4362793	456.7254	911.4348755	456.7247009	2	7	1.1.1.818.6	2.880267	459.01	386.25	2.89	0.04	450.9309
7	20.29	20.29	58.67000222	55.72999716	43.47000122	sp|P60710|ACTB_MOUSE	Actin, cytoplasmic 1 OS=Mus musculus OX=10090 GN=Actb PE=1 SV=1			0	99.00000095	SYELPDGQVITIGNER				0.00309606	1789.887817	895.9512	1789.884644	895.949585	2	15	1.1.1.1045.8	5.74455	1101.39	592.37	5.71	0.04	384.1061
7	20.29	20.29	58.67000222	55.72999716	43.47000122	sp|P60710|ACTB_MOUSE	Actin, cytoplasmic 1 OS=Mus musculus OX=10090 GN=Actb PE=1 SV=1			0	99.00000095	SYELPDGQVITIGNER				0.002974	1789.887695	895.9511	1789.884644	895.949585	2	20	1.1.1.1076.10	6.143017	1737.45	1531.7	6.16	0.05	876.5264
7	20.29	20.29	58.67000222	55.72999716	43.47000122	sp|P60710|ACTB_MOUSE	Actin, cytoplasmic 1 OS=Mus musculus OX=10090 GN=Actb PE=1 SV=1			0	98.6899972	SYELPDGQVITIGNER	Deamidated(N)@14			0.0105056	1790.879028	896.4468	1790.868652	896.4415894	2	9	1.1.1.1089.9	6.3075	268.46	198.13	6.32	0.05	237.274
7	20.29	20.29	58.67000222	55.72999716	43.47000122	sp|P60710|ACTB_MOUSE	Actin, cytoplasmic 1 OS=Mus musculus OX=10090 GN=Actb PE=1 SV=1			0	46.2199986	TTGIVMDSGDGVTHTVPIYEGYALPH	Oxidation(M)@6		cleaved H-A@C-term	-0.0104403	2745.2854	916.1024	2745.295654	916.105835	3	7	1.1.1.1059.10	5.925034	26.06309	26.06309			357.9384
7	20.29	20.29	58.67000222	55.72999716	43.47000122	sp|P60710|ACTB_MOUSE	Actin, cytoplasmic 1 OS=Mus musculus OX=10090 GN=Actb PE=1 SV=1			0	99.00000095	VAPEEHPVLLTEAPLNPK				0.00179613	1953.05896	652.0269	1953.057129	652.0263062	3	13	1.1.1.1010.10	5.299083	9194.88	2122.27	5.34	0.06	1204.455
7	20.29	20.29	58.67000222	55.72999716	43.47000122	sp|P60710|ACTB_MOUSE	Actin, cytoplasmic 1 OS=Mus musculus OX=10090 GN=Actb PE=1 SV=1			0	95.46999931	VAPEEHPVLLTEAPLNPK	Methyl(E)@12	Methyl(E)@107		0.00194483	1967.074829	656.6989	1967.072754	656.6981812	3	12	1.1.1.1047.7	5.768717	633.56	559.27	5.78	0.06	523.7322
7	20.29	20.29	58.67000222	55.72999716	43.47000122	sp|P60710|ACTB_MOUSE	Actin, cytoplasmic 1 OS=Mus musculus OX=10090 GN=Actb PE=1 SV=1			0	52.81999707	VAPEEHPVLLTEAPLNPK	Methyl(E)@12	Methyl(E)@107		0.00194483	1967.074829	656.6989	1967.072754	656.6981812	3	9	1.1.1.1048.7	5.781384	633.56	609.3	5.78	0.06	507.9927
7	20.29	20.29	58.67000222	55.72999716	43.47000122	sp|P60710|ACTB_MOUSE	Actin, cytoplasmic 1 OS=Mus musculus OX=10090 GN=Actb PE=1 SV=1			0	23.83999974	VAPEEHPVLLTEAPLNPK	Carbamidomethyl(E)@5			0.00260085	2010.081421	671.0344	2010.078613	671.0334473	3	7	1.1.1.1009.8	5.28425	462.03	412.36	5.28	0.05	446.0842
7	20.29	20.29	58.67000222	55.72999716	43.47000122	sp|P60710|ACTB_MOUSE	Actin, cytoplasmic 1 OS=Mus musculus OX=10090 GN=Actb PE=1 SV=1			0	19.04000044	VAPEEHPVLLTEAPLNPK	Carbamidomethyl(T)@11			0.00260085	2010.081421	671.0344	2010.078613	671.0334473	3	7	1.1.1.1009.8	5.28425	462.03	412.36	5.28	0.05	446.0842
7	20.29	20.29	58.67000222	55.72999716	43.47000122	sp|P60710|ACTB_MOUSE	Actin, cytoplasmic 1 OS=Mus musculus OX=10090 GN=Actb PE=1 SV=1			0	19.04000044	VAPEEHPVLLTEAPLNPK	Carbamidomethyl(H)@6			0.00260085	2010.081421	671.0344	2010.078613	671.0334473	3	7	1.1.1.1009.8	5.28425	462.03	412.36	5.28	0.05	446.0842
7	20.29	20.29	58.67000222	55.72999716	43.47000122	sp|P60710|ACTB_MOUSE	Actin, cytoplasmic 1 OS=Mus musculus OX=10090 GN=Actb PE=1 SV=1			0	40.34000039	VAPEEHPVLLTEAPLNPKANR	Carbamyl(R)@21		missed K-A@18	-0.0046948	2337.239502	780.0871	2337.244141	780.088623	3	8	1.1.1.1023.10	5.464733	410.68	378.56	5.47	0.04	319.1189
7	20.29	20.29	58.67000222	55.72999716	43.47000122	sp|P60710|ACTB_MOUSE	Actin, cytoplasmic 1 OS=Mus musculus OX=10090 GN=Actb PE=1 SV=1			0	49.45000112	YPIEHGIVTNWDDMEK	Methyl(E)@4; Oxidation(M)@14	Methyl(E)@72		-0.00243726	1975.895996	659.6393	1975.89856	659.6401367	3	19	1.1.1.992.4	5.069433	1321.76	1267.24	5.07	0.04	1029.243
7	20.29	20.29	58.67000222	55.72999716	43.47000122	sp|P60710|ACTB_MOUSE	Actin, cytoplasmic 1 OS=Mus musculus OX=10090 GN=Actb PE=1 SV=1			0	22.4999994	YPIEHGIVTNWDDMEK	Methyl(I)@3; Oxidation(M)@14	Methyl(I)@71		-0.00243726	1975.895996	659.6393	1975.89856	659.6401367	3	19	1.1.1.992.4	5.069433	1321.76	1267.24	5.07	0.04	1029.243
8	19.32	19.51	42.26000011	33.03000033	20.79000026	sp|Q9QWL7|K1C17_MOUSE	Keratin, type I cytoskeletal 17 OS=Mus musculus OX=10090 GN=Krt17 PE=1 SV=3			2	99.00000095	ALEEANTELEVK				-0.0123105	1344.665039	673.3398	1344.677246	673.3458862	2	17	1.1.1.933.5	4.318	507.3044	507.3044			1773.626
8	19.32	19.51	42.26000011	33.03000033	20.79000026	sp|Q9QWL7|K1C17_MOUSE	Keratin, type I cytoskeletal 17 OS=Mus musculus OX=10090 GN=Krt17 PE=1 SV=3			2	99.00000095	DAEDWFFSK				0.00191311	1143.489258	572.7519	1143.487305	572.7509155	2	14	1.1.1.1119.7	6.690983	1338.95	871.46	6.71	0.07	768.868
8	19.32	19.51	42.26000011	33.03000033	20.79000026	sp|Q9QWL7|K1C17_MOUSE	Keratin, type I cytoskeletal 17 OS=Mus musculus OX=10090 GN=Krt17 PE=1 SV=3			2	99.00000095	EVATNSELVQSGK				-0.00131607	1360.682129	681.3483	1360.683472	681.348999	2	14	1.1.1.851.11	3.286067	2488.26	1687.87	3.3	0.04	1168.6
8	19.32	19.51	42.26000011	33.03000033	20.79000026	sp|Q9QWL7|K1C17_MOUSE	Keratin, type I cytoskeletal 17 OS=Mus musculus OX=10090 GN=Krt17 PE=1 SV=3			2	99.00000095	LEQEIATYR				-0.000637572	1121.571045	561.7928	1121.571655	561.7930908	2	13	1.1.1.904.8	3.949017	1897.95	1469.57	3.97	0.05	1019.65
8	19.32	19.51	42.26000011	33.03000033	20.79000026	sp|Q9QWL7|K1C17_MOUSE	Keratin, type I cytoskeletal 17 OS=Mus musculus OX=10090 GN=Krt17 PE=1 SV=3			2	99.00000095	VLDELTLAR				0.000500016	1028.587036	515.3008	1028.58667	515.3005981	2	14	1.1.1.1019.5	5.409584	10612.4	5013.86	5.44	0.05	2211.99
8	19.32	19.51	42.26000011	33.03000033	20.79000026	sp|Q9QWL7|K1C17_MOUSE	Keratin, type I cytoskeletal 17 OS=Mus musculus OX=10090 GN=Krt17 PE=1 SV=3			1.920817852	99.00000095	TRLEQEIATYR			missed R-L@2	-0.0151815	1378.705322	690.3599	1378.720459	690.3674927	2	12	1.1.1.928.11	4.258833	163.8307	163.8307			554.7114
8	19.32	19.51	42.26000011	33.03000033	20.79000026	sp|Q9QWL7|K1C17_MOUSE	Keratin, type I cytoskeletal 17 OS=Mus musculus OX=10090 GN=Krt17 PE=1 SV=3			1.769550562	99.00000095	LASYLDKVR			missed K-V@7	-0.00619313	1063.596436	532.8055	1063.602539	532.8085938	2	9	1.1.1.911.5	4.03685	379.96	343.9	4.04	0.04	328.2631
8	19.32	19.51	42.26000011	33.03000033	20.79000026	sp|Q9QWL7|K1C17_MOUSE	Keratin, type I cytoskeletal 17 OS=Mus musculus OX=10090 GN=Krt17 PE=1 SV=3			1.468521357	98.0700016	LAADDFR				0.000121886	806.3924561	404.2035	806.3922729	404.2033997	2	10	1.1.1.900.3	3.893517	9782.99	6061.38	3.92	0.05	3682.467
8	19.32	19.51	42.26000011	33.03000033	20.79000026	sp|Q9QWL7|K1C17_MOUSE	Keratin, type I cytoskeletal 17 OS=Mus musculus OX=10090 GN=Krt17 PE=1 SV=3			1.468521357	98.25999737	LASYLDK				-0.000499646	808.4326782	405.2236	808.4330444	405.2238159	2	9	1.1.1.890.2	3.7642	11369.51	6468.88	3.79	0.05	3189.547
8	19.32	19.51	42.26000011	33.03000033	20.79000026	sp|Q9QWL7|K1C17_MOUSE	Keratin, type I cytoskeletal 17 OS=Mus musculus OX=10090 GN=Krt17 PE=1 SV=3			1.167490959	96.05000019	TKFETEQALR			missed K-F@2	0.00132657	1221.636719	408.2195	1221.635376	408.2190552	3	9	1.1.1.852.2	3.2914	547.43	518.29	3.3	0.04	643.7518
8	19.32	19.51	42.26000011	33.03000033	20.79000026	sp|Q9QWL7|K1C17_MOUSE	Keratin, type I cytoskeletal 17 OS=Mus musculus OX=10090 GN=Krt17 PE=1 SV=3			0.774690747	90.78999758	NHEEEMNALR				-0.00072789	1241.545044	621.7798	1241.545898	621.7802124	2	6	1.1.1.829.11	3.004417	40.68299	40.68299			226.6811
8	19.32	19.51	42.26000011	33.03000033	20.79000026	sp|Q9QWL7|K1C17_MOUSE	Keratin, type I cytoskeletal 17 OS=Mus musculus OX=10090 GN=Krt17 PE=1 SV=3			0.39794004	74.91999865	GSSGLGGGSSR				0.00218052	920.4332886	461.2239	920.4311523	461.2228699	2	7	1.1.1.794.4	2.581283	404.47	358.59	2.58	0.06	596.472
8	19.32	19.51	42.26000011	33.03000033	20.79000026	sp|Q9QWL7|K1C17_MOUSE	Keratin, type I cytoskeletal 17 OS=Mus musculus OX=10090 GN=Krt17 PE=1 SV=3			0.169411346	48.73999953	SEISELR				0.00260161	832.4317017	417.2231	832.4290771	417.2218018	2	7	1.1.1.879.2	3.625383	267.2	227.78	3.64	0.04	234.4063
8	19.32	19.51	42.26000011	33.03000033	20.79000026	sp|Q9QWL7|K1C17_MOUSE	Keratin, type I cytoskeletal 17 OS=Mus musculus OX=10090 GN=Krt17 PE=1 SV=3			0.107348956	35.83999872	TIVEEVQDGK				0.00148872	1116.567627	559.2911	1116.566284	559.2904053	2	5	1.1.1.891.9	3.7842	166.71	165.69	3.77	0.09	154.3599
8	19.32	19.51	42.26000011	33.03000033	20.79000026	sp|Q9QWL7|K1C17_MOUSE	Keratin, type I cytoskeletal 17 OS=Mus musculus OX=10090 GN=Krt17 PE=1 SV=3			0.039053816	86.97999716	LLEGEDAHLTQYK			cleaved K-P@C-term	0.0037176	1515.76062	506.2608	1515.756958	506.2595825	3	8	1.1.1.918.6	4.127183	518.3	284.4	4.15	0.04	375.6266
8	19.32	19.51	42.26000011	33.03000033	20.79000026	sp|Q9QWL7|K1C17_MOUSE	Keratin, type I cytoskeletal 17 OS=Mus musculus OX=10090 GN=Krt17 PE=1 SV=3			0.003926347	77.2300005	LLEGEDAH			cleaved H-L@C-term	-0.000734814	882.4076538	442.2111	882.4083252	442.2114258	2	6	1.1.1.830.4	3.011583	207.22	199.97	3.01	0.09	412.007
8	19.32	19.51	42.26000011	33.03000033	20.79000026	sp|Q9QWL7|K1C17_MOUSE	Keratin, type I cytoskeletal 17 OS=Mus musculus OX=10090 GN=Krt17 PE=1 SV=3			0.002613608	95.88000178	DAAPGVDLSR			cleaved M-D@N-term	-0.000143403	999.4984741	500.7565	999.4985352	500.7565308	2	9	1.1.1.897.4	3.8557	334.49	324.12	3.85	0.06	225.6817
8	19.32	19.51	42.26000011	33.03000033	20.79000026	sp|Q9QWL7|K1C17_MOUSE	Keratin, type I cytoskeletal 17 OS=Mus musculus OX=10090 GN=Krt17 PE=1 SV=3			0.000434506	83.12000036	ILLQIDNAR			cleaved S-I@N-term	-0.00320307	1054.610229	528.3124	1054.613525	528.3140259	2	7	1.1.1.1007.5	5.25625	281.36	272.77	5.26	0.05	326.3643
8	19.32	19.51	42.26000011	33.03000033	20.79000026	sp|Q9QWL7|K1C17_MOUSE	Keratin, type I cytoskeletal 17 OS=Mus musculus OX=10090 GN=Krt17 PE=1 SV=3			0	99.00000095	ALEEANTELEVK				0.00575544	1344.683105	673.3488	1344.677246	673.3458862	2	14	1.1.1.932.5	4.303667	507.3044	507.3044			2055.856
8	19.32	19.51	42.26000011	33.03000033	20.79000026	sp|Q9QWL7|K1C17_MOUSE	Keratin, type I cytoskeletal 17 OS=Mus musculus OX=10090 GN=Krt17 PE=1 SV=3			0	54.29999828	DAAPGVDLSR			cleaved M-D@N-term	-0.000143403	999.4984741	500.7565	999.4985352	500.7565308	2	6	1.1.1.896.2	3.841033	334.49	283.54	3.85	0.06	213.0691
8	19.32	19.51	42.26000011	33.03000033	20.79000026	sp|Q9QWL7|K1C17_MOUSE	Keratin, type I cytoskeletal 17 OS=Mus musculus OX=10090 GN=Krt17 PE=1 SV=3			0	99.00000095	DAEDWFFSK				0.00191311	1143.489258	572.7519	1143.487305	572.7509155	2	10	1.1.1.1118.5	6.67615	1338.95	412.31	6.71	0.07	406.1609
8	19.32	19.51	42.26000011	33.03000033	20.79000026	sp|Q9QWL7|K1C17_MOUSE	Keratin, type I cytoskeletal 17 OS=Mus musculus OX=10090 GN=Krt17 PE=1 SV=3			0	99.00000095	EVATNSELVQSGK				-0.00131607	1360.682129	681.3483	1360.683472	681.348999	2	18	1.1.1.852.10	3.298067	2488.26	2330.1	3.3	0.04	1764.597
8	19.32	19.51	42.26000011	33.03000033	20.79000026	sp|Q9QWL7|K1C17_MOUSE	Keratin, type I cytoskeletal 17 OS=Mus musculus OX=10090 GN=Krt17 PE=1 SV=3			0	64.3599987	EVATNSELVQSGK	Deamidated(N)@5			-0.0113592	1361.656128	681.8353	1361.66748	681.8410034	2	7	1.1.1.903.8	3.936517	46.57685	46.57685			111.4387
8	19.32	19.51	42.26000011	33.03000033	20.79000026	sp|Q9QWL7|K1C17_MOUSE	Keratin, type I cytoskeletal 17 OS=Mus musculus OX=10090 GN=Krt17 PE=1 SV=3			0	69.23999786	GSSGLGGGSSR				0.00218052	920.4332886	461.2239	920.4311523	461.2228699	2	7	1.1.1.793.4	2.568283	404.47	372.03	2.58	0.06	760.9234
8	19.32	19.51	42.26000011	33.03000033	20.79000026	sp|Q9QWL7|K1C17_MOUSE	Keratin, type I cytoskeletal 17 OS=Mus musculus OX=10090 GN=Krt17 PE=1 SV=3			0	62.34999895	ILLQIDNAR			cleaved S-I@N-term	-0.00320307	1054.610229	528.3124	1054.613525	528.3140259	2	6	1.1.1.1008.3	5.267583	281.36	274.88	5.26	0.05	296.0346
8	19.32	19.51	42.26000011	33.03000033	20.79000026	sp|Q9QWL7|K1C17_MOUSE	Keratin, type I cytoskeletal 17 OS=Mus musculus OX=10090 GN=Krt17 PE=1 SV=3			0	52.32999921	ILVATVDNASILLQIDNAR	Carbamyl@N-term; Dehydrated(T)@5	Dehydrated(T)@149		0.00236304	2063.139893	688.7206	2063.137451	688.7197876	3	12	1.1.1.1104.5	6.497167	2425.81	2123.87	6.51	0.05	1812.403
8	19.32	19.51	42.26000011	33.03000033	20.79000026	sp|Q9QWL7|K1C17_MOUSE	Keratin, type I cytoskeletal 17 OS=Mus musculus OX=10090 GN=Krt17 PE=1 SV=3			0	48.98000062	ILVATVDNASILLQIDNAR	Carbamyl@N-term; Dehydrated(S)@10	Dehydrated(S)@154		0.00236304	2063.139893	688.7206	2063.137451	688.7197876	3	12	1.1.1.1104.5	6.497167	2425.81	2123.87	6.51	0.05	1812.403
8	19.32	19.51	42.26000011	33.03000033	20.79000026	sp|Q9QWL7|K1C17_MOUSE	Keratin, type I cytoskeletal 17 OS=Mus musculus OX=10090 GN=Krt17 PE=1 SV=3			0	45.78000009	ILVATVDNASILLQIDNAR	Carbamyl@N-term; Dehydrated(D)@7			0.00236304	2063.139893	688.7206	2063.137451	688.7197876	3	12	1.1.1.1104.5	6.497167	2425.81	2123.87	6.51	0.05	1812.403
8	19.32	19.51	42.26000011	33.03000033	20.79000026	sp|Q9QWL7|K1C17_MOUSE	Keratin, type I cytoskeletal 17 OS=Mus musculus OX=10090 GN=Krt17 PE=1 SV=3			0	97.90999889	LAADDFR				-0.0118408	806.3804932	404.1975	806.3922729	404.2033997	2	8	1.1.1.866.2	3.470883	263.1844	263.1844			473.3463
8	19.32	19.51	42.26000011	33.03000033	20.79000026	sp|Q9QWL7|K1C17_MOUSE	Keratin, type I cytoskeletal 17 OS=Mus musculus OX=10090 GN=Krt17 PE=1 SV=3			0	96.78999782	LAADDFR				0.000121886	806.3924561	404.2035	806.3922729	404.2033997	2	9	1.1.1.899.3	3.880533	9782.99	2687.42	3.92	0.05	951.5957
8	19.32	19.51	42.26000011	33.03000033	20.79000026	sp|Q9QWL7|K1C17_MOUSE	Keratin, type I cytoskeletal 17 OS=Mus musculus OX=10090 GN=Krt17 PE=1 SV=3			0	94.95000243	LAADDFR	Carbamidomethyl@N-term			0.00365326	863.4174805	432.716	863.4137573	432.7141418	2	9	1.1.1.908.4	3.997183	431.82	341.63	3.98	0.05	289.489
8	19.32	19.51	42.26000011	33.03000033	20.79000026	sp|Q9QWL7|K1C17_MOUSE	Keratin, type I cytoskeletal 17 OS=Mus musculus OX=10090 GN=Krt17 PE=1 SV=3			0	90.49000144	LAADDFR				-0.000671555	806.3916626	404.2031	806.3922729	404.2033997	2	7	1.1.1.868.2	3.485217	251.2564	251.2564			581.7433
8	19.32	19.51	42.26000011	33.03000033	20.79000026	sp|Q9QWL7|K1C17_MOUSE	Keratin, type I cytoskeletal 17 OS=Mus musculus OX=10090 GN=Krt17 PE=1 SV=3			0	90.06999731	LAADDFR	Carbamidomethyl@N-term			0.00365326	863.4174805	432.716	863.4137573	432.7141418	2	8	1.1.1.906.3	3.970683	431.82	368.46	3.98	0.05	369.5354
8	19.32	19.51	42.26000011	33.03000033	20.79000026	sp|Q9QWL7|K1C17_MOUSE	Keratin, type I cytoskeletal 17 OS=Mus musculus OX=10090 GN=Krt17 PE=1 SV=3			0	86.97999716	LASYLDK				-0.000499646	808.4326782	405.2236	808.4330444	405.2238159	2	7	1.1.1.889.2	3.751367	11369.51	2545.78	3.79	0.05	660.2408
8	19.32	19.51	42.26000011	33.03000033	20.79000026	sp|Q9QWL7|K1C17_MOUSE	Keratin, type I cytoskeletal 17 OS=Mus musculus OX=10090 GN=Krt17 PE=1 SV=3			0	84.70000029	LASYLDK	Carbamidomethyl@N-term			-0.00276855	865.4518433	433.7332	865.4545288	433.7345581	2	7	1.1.1.904.3	3.94485	973.95	799.31	3.95	0.04	590.3876
8	19.32	19.51	42.26000011	33.03000033	20.79000026	sp|Q9QWL7|K1C17_MOUSE	Keratin, type I cytoskeletal 17 OS=Mus musculus OX=10090 GN=Krt17 PE=1 SV=3			0	78.43000293	LASYLDK	Carbamidomethyl@N-term			-0.00276855	865.4518433	433.7332	865.4545288	433.7345581	2	7	1.1.1.905.3	3.958017	973.95	941.12	3.95	0.04	735.8901
8	19.32	19.51	42.26000011	33.03000033	20.79000026	sp|Q9QWL7|K1C17_MOUSE	Keratin, type I cytoskeletal 17 OS=Mus musculus OX=10090 GN=Krt17 PE=1 SV=3			0	16.67000055	LASYLDK	Iodo(Y)@4	Iodo(Y)@98		-0.000430502	934.3292847	468.1719	934.3297119	468.1721191	2	5	1.1.1.979.3	4.89745	241.31	220.42	4.91	0.03	301.1312
8	19.32	19.51	42.26000011	33.03000033	20.79000026	sp|Q9QWL7|K1C17_MOUSE	Keratin, type I cytoskeletal 17 OS=Mus musculus OX=10090 GN=Krt17 PE=1 SV=3			0	99.00000095	LEQEIATYR				-0.000637572	1121.571045	561.7928	1121.571655	561.7930908	2	14	1.1.1.905.9	3.963017	1897.95	1843.96	3.97	0.05	1293.767
8	19.32	19.51	42.26000011	33.03000033	20.79000026	sp|Q9QWL7|K1C17_MOUSE	Keratin, type I cytoskeletal 17 OS=Mus musculus OX=10090 GN=Krt17 PE=1 SV=3			0	60.83999872	LLEGEDAHLTQYK			cleaved K-P@C-term	0.0037176	1515.76062	506.2608	1515.756958	506.2595825	3	8	1.1.1.919.5	4.139167	518.3	434.26	4.15	0.04	522.1832
8	19.32	19.51	42.26000011	33.03000033	20.79000026	sp|Q9QWL7|K1C17_MOUSE	Keratin, type I cytoskeletal 17 OS=Mus musculus OX=10090 GN=Krt17 PE=1 SV=3			0	17.19000041	LSGSLGAGSCR	Acetyl(S)@4; Carbamidomethyl(C)@10	Acetyl(S)@34		0.0362399	1105.554932	553.7847	1105.518555	553.7666016	2	8	1.1.1.891.8	3.782533	669.73	628.71	3.79	0.04	439.1692
8	19.32	19.51	42.26000011	33.03000033	20.79000026	sp|Q9QWL7|K1C17_MOUSE	Keratin, type I cytoskeletal 17 OS=Mus musculus OX=10090 GN=Krt17 PE=1 SV=3			0	64.3599987	TKFETEQALR			missed K-F@2	-0.00324961	1221.63208	611.8233	1221.635376	611.8249512	2	5	1.1.1.851.9	3.2844	326.31	241.95	3.3	0.04	235.0755
8	19.32	19.51	42.26000011	33.03000033	20.79000026	sp|Q9QWL7|K1C17_MOUSE	Keratin, type I cytoskeletal 17 OS=Mus musculus OX=10090 GN=Krt17 PE=1 SV=3			0	96.17000222	VLDELTLAR				-0.00438268	1028.582275	515.2984	1028.58667	515.3005981	2	8	1.1.1.1001.5	5.1791	470.62	467.45	5.19	0.05	431.0941
8	19.32	19.51	42.26000011	33.03000033	20.79000026	sp|Q9QWL7|K1C17_MOUSE	Keratin, type I cytoskeletal 17 OS=Mus musculus OX=10090 GN=Krt17 PE=1 SV=3			0	90.06999731	VLDELTLAR				0.000500016	1028.587036	515.3008	1028.58667	515.3005981	2	8	1.1.1.1018.5	5.397083	10612.4	1972.45	5.44	0.05	503.441
8	19.32	19.51	42.26000011	33.03000033	20.79000026	sp|Q9QWL7|K1C17_MOUSE	Keratin, type I cytoskeletal 17 OS=Mus musculus OX=10090 GN=Krt17 PE=1 SV=3			0	67.30999947	VLDELTLAR				-0.00438268	1028.582275	515.2984	1028.58667	515.3005981	2	6	1.1.1.1000.4	5.1656	470.62	391.97	5.19	0.05	309.5208
9	18.76	19.31	7.998000085	6.813000143	5.41700013	sp|Q62261|SPTB2_MOUSE	Spectrin beta chain, non-erythrocytic 1 OS=Mus musculus OX=10090 GN=Sptbn1 PE=1 SV=2			2	99.00000095	DVEDEILWVGER				-0.00686107	1458.692261	730.3534	1458.699097	730.3568115	2	13	1.1.1.1141.6	6.9778	125.38	119.25	6.98	0.05	127.378
9	18.76	19.31	7.998000085	6.813000143	5.41700013	sp|Q62261|SPTB2_MOUSE	Spectrin beta chain, non-erythrocytic 1 OS=Mus musculus OX=10090 GN=Sptbn1 PE=1 SV=2			2	99.00000095	LTTLELLEVR				-0.00404545	1185.692871	593.8537	1185.696899	593.8557129	2	13	1.1.1.1148.3	7.069117	41.28165	41.28165			425.1906
9	18.76	19.31	7.998000085	6.813000143	5.41700013	sp|Q62261|SPTB2_MOUSE	Spectrin beta chain, non-erythrocytic 1 OS=Mus musculus OX=10090 GN=Sptbn1 PE=1 SV=2			2	99.00000095	VLLLSQDYGK				-0.000377419	1134.628296	568.3214	1134.628418	568.3215332	2	11	1.1.1.1013.8	5.335583	534.03	515.61	5.34	0.05	354.6454
9	18.76	19.31	7.998000085	6.813000143	5.41700013	sp|Q62261|SPTB2_MOUSE	Spectrin beta chain, non-erythrocytic 1 OS=Mus musculus OX=10090 GN=Sptbn1 PE=1 SV=2			1.95860815	99.00000095	VLDNAIETEK				-0.00498924	1130.576904	566.2957	1130.581909	566.2982178	2	11	1.1.1.886.4	3.716033	172.86	142.45	3.72	0.06	130.7811
9	18.76	19.31	7.998000085	6.813000143	5.41700013	sp|Q62261|SPTB2_MOUSE	Spectrin beta chain, non-erythrocytic 1 OS=Mus musculus OX=10090 GN=Sptbn1 PE=1 SV=2			1.769550562	99.00000095	SQNIITDSSSLNAEAIR				0.00743937	1817.919434	909.967	1817.911865	909.9632568	2	9	1.1.1.1000.10	5.1706	15.71858	15.71858			184.8091
9	18.76	19.31	7.998000085	6.813000143	5.41700013	sp|Q62261|SPTB2_MOUSE	Spectrin beta chain, non-erythrocytic 1 OS=Mus musculus OX=10090 GN=Sptbn1 PE=1 SV=2			1.585026264	98.76000285	FMELLEPLSER	Oxidation(M)@2			2.01E-05	1378.680298	690.3474	1378.680298	690.3474121	2	9	1.1.1.1071.6	6.075533	203.01	184.63	6.09	0.05	251.9642
9	18.76	19.31	7.998000085	6.813000143	5.41700013	sp|Q62261|SPTB2_MOUSE	Spectrin beta chain, non-erythrocytic 1 OS=Mus musculus OX=10090 GN=Sptbn1 PE=1 SV=2			1.468521357	98.53000045	DQNTVETLQR				-0.0012124	1202.587891	602.3012	1202.589111	602.3018188	2	9	1.1.1.857.8	3.360067	251.37	235.43	3.35	0.04	266.6543
9	18.76	19.31	7.998000085	6.813000143	5.41700013	sp|Q62261|SPTB2_MOUSE	Spectrin beta chain, non-erythrocytic 1 OS=Mus musculus OX=10090 GN=Sptbn1 PE=1 SV=2			1.207608461	96.96000218	SAATWDER				0.000208887	934.4146729	468.2146	934.4144897	468.2145081	2	8	1.1.1.848.6	3.243733	160.8	157.52	3.24	0.05	192.1042
9	18.76	19.31	7.998000085	6.813000143	5.41700013	sp|Q62261|SPTB2_MOUSE	Spectrin beta chain, non-erythrocytic 1 OS=Mus musculus OX=10090 GN=Sptbn1 PE=1 SV=2			1.113509178	95.95999718	AQTLPTSVVTITSESSPGKR			missed K-R@19	-0.00208028	2058.09375	687.0385	2058.095703	687.0391846	3	10	1.1.1.985.10	4.979933	223.68	187.94	4.97	0.04	366.1877
9	18.76	19.31	7.998000085	6.813000143	5.41700013	sp|Q62261|SPTB2_MOUSE	Spectrin beta chain, non-erythrocytic 1 OS=Mus musculus OX=10090 GN=Sptbn1 PE=1 SV=2			1.013228297	97.43999839	QIEAQEKPR	Gln->pyro-Glu@N-term			-0.00554979	1080.550903	541.2827	1080.556396	541.2854614	2	9	1.1.1.829.8	3.001917	285.98	281.94	3.01	0.04	232.9769
9	18.76	19.31	7.998000085	6.813000143	5.41700013	sp|Q62261|SPTB2_MOUSE	Spectrin beta chain, non-erythrocytic 1 OS=Mus musculus OX=10090 GN=Sptbn1 PE=1 SV=2			0.978810608	94.13999915	IDDIFER				0.000806457	906.4454956	454.23	906.4447021	454.2296143	2	8	1.1.1.995.2	5.099767	442.08	429.02	5.1	0.04	385.4748
9	18.76	19.31	7.998000085	6.813000143	5.41700013	sp|Q62261|SPTB2_MOUSE	Spectrin beta chain, non-erythrocytic 1 OS=Mus musculus OX=10090 GN=Sptbn1 PE=1 SV=2			0.847711623	92.72000194	INAVVETGR				0.00399743	957.5285034	479.7715	957.524353	479.7694397	2	6	1.1.1.857.3	3.3559	129.92	125.06	3.35	0.1	127.093
9	18.76	19.31	7.998000085	6.813000143	5.41700013	sp|Q62261|SPTB2_MOUSE	Spectrin beta chain, non-erythrocytic 1 OS=Mus musculus OX=10090 GN=Sptbn1 PE=1 SV=2			0.332547069	99.00000095	QALQDTLALYK	Gln->pyro-Glu@N-term			-0.031713702	1245.628906	623.8217	1245.660522	623.8375244	2	12	1.1.1.1144.3	7.013283	82.99	75.36	7	0.06	124.7298
9	18.76	19.31	7.998000085	6.813000143	5.41700013	sp|Q62261|SPTB2_MOUSE	Spectrin beta chain, non-erythrocytic 1 OS=Mus musculus OX=10090 GN=Sptbn1 PE=1 SV=2			0.241088107	61.08999848	LLEVLSGER				-0.0001804	1014.570862	508.2927	1014.570984	508.2927551	2	7	1.1.1.1010.4	5.294083	328.37	323.17	5.3	0.04	736.2399
9	18.76	19.31	7.998000085	6.813000143	5.41700013	sp|Q62261|SPTB2_MOUSE	Spectrin beta chain, non-erythrocytic 1 OS=Mus musculus OX=10090 GN=Sptbn1 PE=1 SV=2			0.166852891	60.07999778	QLQEDAAR	Gln->pyro-Glu@N-term			0.00921898	912.43927	457.2269	912.4301147	457.2223206	2	6	1.1.1.880.4	3.639217	27.27282	27.27282			99.81602
9	18.76	19.31	7.998000085	6.813000143	5.41700013	sp|Q62261|SPTB2_MOUSE	Spectrin beta chain, non-erythrocytic 1 OS=Mus musculus OX=10090 GN=Sptbn1 PE=1 SV=2			0.071604155	29.6600014	LLDPEDISVDHPDEK				0.00831377	1720.823608	574.6152	1720.815552	574.6124878	3	6	1.1.1.977.10	4.877783	316.83	276.46	4.89	0.06	464.9715
9	18.76	19.31	7.998000085	6.813000143	5.41700013	sp|Q62261|SPTB2_MOUSE	Spectrin beta chain, non-erythrocytic 1 OS=Mus musculus OX=10090 GN=Sptbn1 PE=1 SV=2			0.001740665	43.59999895	EQWANLEQLSAIR	Deamidated(Q)@2			-0.0247497	1557.754028	779.8843	1557.778687	779.8966064	2	6	1.1.1.1105.8	6.51515	55.21	5.54	6.48	0.08	109.8397
9	18.76	19.31	7.998000085	6.813000143	5.41700013	sp|Q62261|SPTB2_MOUSE	Spectrin beta chain, non-erythrocytic 1 OS=Mus musculus OX=10090 GN=Sptbn1 PE=1 SV=2			0	98.17000031	DQNTVETLQR				-0.0012124	1202.587891	602.3012	1202.589111	602.3018188	2	8	1.1.1.856.11	3.3499	251.37	241.11	3.35	0.04	288.5896
9	18.76	19.31	7.998000085	6.813000143	5.41700013	sp|Q62261|SPTB2_MOUSE	Spectrin beta chain, non-erythrocytic 1 OS=Mus musculus OX=10090 GN=Sptbn1 PE=1 SV=2			0	94.20999885	DVEDEILWVGER				-0.00686107	1458.692261	730.3534	1458.699097	730.3568115	2	7	1.1.1.1144.4	7.01495	125.38	58.99	6.98	0.05	90.70253
9	18.76	19.31	7.998000085	6.813000143	5.41700013	sp|Q62261|SPTB2_MOUSE	Spectrin beta chain, non-erythrocytic 1 OS=Mus musculus OX=10090 GN=Sptbn1 PE=1 SV=2			0	92.79999733	FMELLEPLSER	Oxidation(M)@2			2.01E-05	1378.680298	690.3474	1378.680298	690.3474121	2	7	1.1.1.1073.6	6.10085	203.01	166.68	6.09	0.05	189.0063
9	18.76	19.31	7.998000085	6.813000143	5.41700013	sp|Q62261|SPTB2_MOUSE	Spectrin beta chain, non-erythrocytic 1 OS=Mus musculus OX=10090 GN=Sptbn1 PE=1 SV=2			0	87.25000024	INAVVETGR				0.00399743	957.5285034	479.7715	957.524353	479.7694397	2	7	1.1.1.856.4	3.344067	129.92	117.84	3.35	0.1	137.5907
9	18.76	19.31	7.998000085	6.813000143	5.41700013	sp|Q62261|SPTB2_MOUSE	Spectrin beta chain, non-erythrocytic 1 OS=Mus musculus OX=10090 GN=Sptbn1 PE=1 SV=2			0	90.28000236	QIEAQEKPR	Gln->pyro-Glu@N-term			-0.00554979	1080.550903	541.2827	1080.556396	541.2854614	2	8	1.1.1.828.7	2.988417	285.98	232.47	3.01	0.04	242.1707
9	18.76	19.31	7.998000085	6.813000143	5.41700013	sp|Q62261|SPTB2_MOUSE	Spectrin beta chain, non-erythrocytic 1 OS=Mus musculus OX=10090 GN=Sptbn1 PE=1 SV=2			0	20.85999995	QLQEDAAR	Deamidated(Q)@3; Dehydrated(E)@4			0.00921899	912.43927	457.2269	912.4301147	457.2223206	2	7	1.1.1.880.4	3.639217	27.27282	27.27282			99.81602
9	18.76	19.31	7.998000085	6.813000143	5.41700013	sp|Q62261|SPTB2_MOUSE	Spectrin beta chain, non-erythrocytic 1 OS=Mus musculus OX=10090 GN=Sptbn1 PE=1 SV=2			0	98.24000001	VLLLSQDYGK				-0.000377419	1134.628296	568.3214	1134.628418	568.3215332	2	8	1.1.1.1012.4	5.319583	534.03	372.98	5.34	0.05	328.4629
10	13.52	13.52	55.44999838	52.60999799	47.8700012	sp|Q9JJU9|CRBB3_MOUSE	Beta-crystallin B3 OS=Mus musculus OX=10090 GN=Crybb3 PE=2 SV=3			2	99.00000095	GEQFVLEK				-0.000697505	948.4908447	475.2527	948.4916382	475.2531128	2	12	1.1.1.942.4	4.42765	3731.32	2149.72	4.45	0.04	1370.615
10	13.52	13.52	55.44999838	52.60999799	47.8700012	sp|Q9JJU9|CRBB3_MOUSE	Beta-crystallin B3 OS=Mus musculus OX=10090 GN=Crybb3 PE=2 SV=3			2	99.00000095	HWNEWDANQPQLQSVR				0.00410013	2006.938843	669.9869	2006.934692	669.9855347	3	14	1.1.1.972.8	4.812117	904.85	849.49	4.82	0.04	635.096
10	13.52	13.52	55.44999838	52.60999799	47.8700012	sp|Q9JJU9|CRBB3_MOUSE	Beta-crystallin B3 OS=Mus musculus OX=10090 GN=Crybb3 PE=2 SV=3			2	99.00000095	LHLFENPAFSGR				0.00432835	1386.708618	463.2435	1386.704468	463.2420959	3	14	1.1.1.1028.2	5.522233	3043.61	2348.74	5.53	0.04	1938.135
10	13.52	13.52	55.44999838	52.60999799	47.8700012	sp|Q9JJU9|CRBB3_MOUSE	Beta-crystallin B3 OS=Mus musculus OX=10090 GN=Crybb3 PE=2 SV=3			2	99.00000095	VGSIQVESGPWLAFER				0.000815304	1773.905884	887.9602	1773.905029	887.9597778	2	17	1.1.1.1183.5	7.497083	806.21	557.55	7.53	0.06	372.5449
10	13.52	13.52	55.44999838	52.60999799	47.8700012	sp|Q9JJU9|CRBB3_MOUSE	Beta-crystallin B3 OS=Mus musculus OX=10090 GN=Crybb3 PE=2 SV=3			2	99.00000095	VTVYELENFQGK				0.00294204	1425.716919	713.8657	1425.713989	713.8642578	2	16	1.1.1.1035.6	5.61855	392.1343	392.1343			1172.728
10	13.52	13.52	55.44999838	52.60999799	47.8700012	sp|Q9JJU9|CRBB3_MOUSE	Beta-crystallin B3 OS=Mus musculus OX=10090 GN=Crybb3 PE=2 SV=3			1.508638024	99.00000095	VINGTWVGYEFPGYR	Deamidated(N)@3			0.00160731	1757.842896	879.9287	1757.841309	879.9279175	2	12	1.1.1.1141.7	6.97945	874.95	493.16	7.01	0.06	264.3862
10	13.52	13.52	55.44999838	52.60999799	47.8700012	sp|Q9JJU9|CRBB3_MOUSE	Beta-crystallin B3 OS=Mus musculus OX=10090 GN=Crybb3 PE=2 SV=3			1.200659275	96.67999744	WDAWSSSR				0.00203781	993.4324951	497.7235	993.4304199	497.7225037	2	8	1.1.1.955.5	4.5923	1100.74	585.21	4.56	0.04	422.7998
10	13.52	13.52	55.44999838	52.60999799	47.8700012	sp|Q9JJU9|CRBB3_MOUSE	Beta-crystallin B3 OS=Mus musculus OX=10090 GN=Crybb3 PE=2 SV=3			0.568636239	86.84999943	SHGGLGGSYK				0.000284688	961.4620972	481.7383	961.461731	481.7381592	2	7	1.1.1.797.6	2.62145	591.53	523.15	2.62	0.04	456.827
10	13.52	13.52	55.44999838	52.60999799	47.8700012	sp|Q9JJU9|CRBB3_MOUSE	Beta-crystallin B3 OS=Mus musculus OX=10090 GN=Crybb3 PE=2 SV=3			0.158640519	49.21000004	MEIVDDDVPSLWAHGFQDR	Oxidation(M)@1			0.00155966	2245.012695	749.3448	2245.010986	749.3442993	3	6	1.1.1.1098.10	6.4245	297.27	294.95	6.41	0.08	281.4061
10	13.52	13.52	55.44999838	52.60999799	47.8700012	sp|Q9JJU9|CRBB3_MOUSE	Beta-crystallin B3 OS=Mus musculus OX=10090 GN=Crybb3 PE=2 SV=3			0.05256629	99.00000095	MEIVDDDVPSLWAH	Oxidation(M)@1		cleaved H-G@C-term	-0.000277174	1641.734253	821.8744	1641.734497	821.8745117	2	14	1.1.1.1100.5	6.449167	291.5	282.5	6.45	0.06	213.4204
10	13.52	13.52	55.44999838	52.60999799	47.8700012	sp|Q9JJU9|CRBB3_MOUSE	Beta-crystallin B3 OS=Mus musculus OX=10090 GN=Crybb3 PE=2 SV=3			0	99.00000095	GEQFVLEK				-0.000697505	948.4908447	475.2527	948.4916382	475.2531128	2	12	1.1.1.944.4	4.45365	3731.32	3418.95	4.45	0.04	2184.451
10	13.52	13.52	55.44999838	52.60999799	47.8700012	sp|Q9JJU9|CRBB3_MOUSE	Beta-crystallin B3 OS=Mus musculus OX=10090 GN=Crybb3 PE=2 SV=3			0	96.11999989	GEQFVLEK	Carbamidomethyl@N-term			0.00508655	1005.51825	503.7664	1005.513123	503.7638245	2	11	1.1.1.945.4	4.466483	327.8532	327.8532			307.5573
10	13.52	13.52	55.44999838	52.60999799	47.8700012	sp|Q9JJU9|CRBB3_MOUSE	Beta-crystallin B3 OS=Mus musculus OX=10090 GN=Crybb3 PE=2 SV=3			0	99.00000095	HWNEWDANQPQLQSVR				0.00410013	2006.938843	669.9869	2006.934692	669.9855347	3	13	1.1.1.971.8	4.79945	904.85	631.98	4.82	0.04	589.788
10	13.52	13.52	55.44999838	52.60999799	47.8700012	sp|Q9JJU9|CRBB3_MOUSE	Beta-crystallin B3 OS=Mus musculus OX=10090 GN=Crybb3 PE=2 SV=3			0	24.10999984	HWNEWDANQPQLQSVR				0.00410013	2006.938843	669.9869	2006.934692	669.9855347	3	5	1.1.1.985.9	4.9791	904.85	31.04	4.82	0.04	363.1897
10	13.52	13.52	55.44999838	52.60999799	47.8700012	sp|Q9JJU9|CRBB3_MOUSE	Beta-crystallin B3 OS=Mus musculus OX=10090 GN=Crybb3 PE=2 SV=3			0	99.00000095	LHLFENPAFSGR				0.00432835	1386.708618	463.2435	1386.704468	463.2420959	3	11	1.1.1.1027.2	5.509733	3043.61	1299.63	5.53	0.04	1011.051
10	13.52	13.52	55.44999838	52.60999799	47.8700012	sp|Q9JJU9|CRBB3_MOUSE	Beta-crystallin B3 OS=Mus musculus OX=10090 GN=Crybb3 PE=2 SV=3			0	26.84000134	LHLFENPAFSGR	Oxidation(H)@2; Ammonia-loss(N)@6			0.00129979	1385.674072	693.8443	1385.672852	693.843689	2	10	1.1.1.1255.2	8.2422	390.18	342.28	8.26	0.06	282.5852
10	13.52	13.52	55.44999838	52.60999799	47.8700012	sp|Q9JJU9|CRBB3_MOUSE	Beta-crystallin B3 OS=Mus musculus OX=10090 GN=Crybb3 PE=2 SV=3			0	18.1400001	LHLFENPAFSGR	Oxidation(H)@2; Dehydrated(E)@5; Deamidated(N)@6			0.00129979	1385.674072	693.8443	1385.672852	693.843689	2	10	1.1.1.1255.2	8.2422	390.18	342.28	8.26	0.06	282.5852
10	13.52	13.52	55.44999838	52.60999799	47.8700012	sp|Q9JJU9|CRBB3_MOUSE	Beta-crystallin B3 OS=Mus musculus OX=10090 GN=Crybb3 PE=2 SV=3			0	97.17000127	MEIVDDDVPSLWAH	Oxidation(M)@1		cleaved H-G@C-term	-0.000277174	1641.734253	821.8744	1641.734497	821.8745117	2	13	1.1.1.1099.5	6.436666	291.5	236.22	6.45	0.06	197.9307
10	13.52	13.52	55.44999838	52.60999799	47.8700012	sp|Q9JJU9|CRBB3_MOUSE	Beta-crystallin B3 OS=Mus musculus OX=10090 GN=Crybb3 PE=2 SV=3			0	75.56999922	SHGGLGGSYK				0.000284688	961.4620972	481.7383	961.461731	481.7381592	2	6	1.1.1.796.7	2.60945	591.53	544.52	2.62	0.04	595.6226
10	13.52	13.52	55.44999838	52.60999799	47.8700012	sp|Q9JJU9|CRBB3_MOUSE	Beta-crystallin B3 OS=Mus musculus OX=10090 GN=Crybb3 PE=2 SV=3			0	99.00000095	VGSIQVESGPWLAFER				0.000815304	1773.905884	887.9602	1773.905029	887.9597778	2	17	1.1.1.1182.3	7.484583	806.21	382.84	7.53	0.06	234.2684
10	13.52	13.52	55.44999838	52.60999799	47.8700012	sp|Q9JJU9|CRBB3_MOUSE	Beta-crystallin B3 OS=Mus musculus OX=10090 GN=Crybb3 PE=2 SV=3			0	99.00000095	VINGTWVGYEFPGYR	Deamidated(N)@3			0.00160731	1757.842896	879.9287	1757.841309	879.9279175	2	11	1.1.1.1142.8	6.992617	874.95	732.19	7.01	0.06	344.8324
10	13.52	13.52	55.44999838	52.60999799	47.8700012	sp|Q9JJU9|CRBB3_MOUSE	Beta-crystallin B3 OS=Mus musculus OX=10090 GN=Crybb3 PE=2 SV=3			0	66.33999944	VTVYELENFQGK	Deamidated(N)@8			0.00632576	1426.704224	714.3594	1426.697998	714.3562622	2	6	1.1.1.1031.10	5.567567	39.60484	39.60484			153.3966
10	13.52	13.52	55.44999838	52.60999799	47.8700012	sp|Q9JJU9|CRBB3_MOUSE	Beta-crystallin B3 OS=Mus musculus OX=10090 GN=Crybb3 PE=2 SV=3			0	50.40000081	VTVYELENFQGK	Deamidated(Q)@10			0.00632576	1426.704224	714.3594	1426.697998	714.3562622	2	6	1.1.1.1031.10	5.567567	39.60484	39.60484			153.3966
11	13.28	13.34	20.43000013	20.11999935	10.67999974	sp|P63017|HSP7C_MOUSE	Heat shock cognate 71 kDa protein OS=Mus musculus OX=10090 GN=Hspa8 PE=1 SV=1			2	99.00000095	DAGTIAGLNVLR				0.00123242	1198.668213	600.3414	1198.666992	600.3407593	2	15	1.1.1.1072.3	6.087033	841.48	726.33	6.1	0.05	747.0131
11	13.28	13.34	20.43000013	20.11999935	10.67999974	sp|P63017|HSP7C_MOUSE	Heat shock cognate 71 kDa protein OS=Mus musculus OX=10090 GN=Hspa8 PE=1 SV=1			2	99.00000095	TTPSYVAFTDTER				-0.00317477	1486.690918	744.3527	1486.69397	744.354248	2	11	1.1.1.984.11	4.968266	582.3	532.18	4.98	0.05	381.877
11	13.28	13.34	20.43000013	20.11999935	10.67999974	sp|P63017|HSP7C_MOUSE	Heat shock cognate 71 kDa protein OS=Mus musculus OX=10090 GN=Hspa8 PE=1 SV=1			2	99.00000095	VEIIANDQGNR				-0.00920348	1227.61145	614.813	1227.620728	614.817688	2	12	1.1.1.876.7	3.59405	59.73121	59.73121			170.699
11	13.28	13.34	20.43000013	20.11999935	10.67999974	sp|P63017|HSP7C_MOUSE	Heat shock cognate 71 kDa protein OS=Mus musculus OX=10090 GN=Hspa8 PE=1 SV=1			1.95860815	99.00000095	SQIHDIVLVGGSTR				-0.00030759	1480.799438	494.6071	1480.799805	494.6072083	3	10	1.1.1.957.6	4.618967	435.34	369.1	4.63	0.05	407.3601
11	13.28	13.34	20.43000013	20.11999935	10.67999974	sp|P63017|HSP7C_MOUSE	Heat shock cognate 71 kDa protein OS=Mus musculus OX=10090 GN=Hspa8 PE=1 SV=1			1.795880795	99.00000095	FEELNADLFR				-0.00717309	1252.601685	627.3081	1252.608765	627.3117065	2	9	1.1.1.1095.7	6.383	559.28	336.77	6.4	0.05	319.1192
11	13.28	13.34	20.43000013	20.11999935	10.67999974	sp|P63017|HSP7C_MOUSE	Heat shock cognate 71 kDa protein OS=Mus musculus OX=10090 GN=Hspa8 PE=1 SV=1			0.946921647	99.00000095	LLQDFFNGK	Deamidated(N)@7			-0.00264553	1081.541626	541.7781	1081.544434	541.77948	2	9	1.1.1.1081.3	6.20035	475.39	311.93	6.22	0.05	212.0909
11	13.28	13.34	20.43000013	20.11999935	10.67999974	sp|P63017|HSP7C_MOUSE	Heat shock cognate 71 kDa protein OS=Mus musculus OX=10090 GN=Hspa8 PE=1 SV=1			0.879426003	94.38999891	IINEPTAAAIAYGLDK				-0.0047095	1658.883301	830.4489	1658.887939	830.4512329	2	9	1.1.1.1083.10	6.23185	213.94	210.75	6.22	0.05	174.3161
11	13.28	13.34	20.43000013	20.11999935	10.67999974	sp|P63017|HSP7C_MOUSE	Heat shock cognate 71 kDa protein OS=Mus musculus OX=10090 GN=Hspa8 PE=1 SV=1			0.793174088	92.23999977	GTLDPVEK				0.000473215	857.4498901	429.7322	857.4494629	429.7319946	2	8	1.1.1.861.4	3.4079	828.23	705.44	3.39	0.05	580.8939
11	13.28	13.34	20.43000013	20.11999935	10.67999974	sp|P63017|HSP7C_MOUSE	Heat shock cognate 71 kDa protein OS=Mus musculus OX=10090 GN=Hspa8 PE=1 SV=1			0.58335954	86.58000231	TVTNAVVTVPAYFNDSQR				0.0101302	1981.000732	991.5076	1980.990479	991.5025024	2	6	1.1.1.1060.11	5.9387	22.45105	22.45105			118.7034
11	13.28	13.34	20.43000013	20.11999935	10.67999974	sp|P63017|HSP7C_MOUSE	Heat shock cognate 71 kDa protein OS=Mus musculus OX=10090 GN=Hspa8 PE=1 SV=1			0.243363902	63.1099999	RFDDAVVQSDMK	Oxidation(M)@11		missed R-F@1	0.0063715	1425.662109	476.228	1425.655884	476.2258911	3	5	1.1.1.851.5	3.281067	109.71	109.5	3.28	0.04	242.5155
11	13.28	13.34	20.43000013	20.11999935	10.67999974	sp|P63017|HSP7C_MOUSE	Heat shock cognate 71 kDa protein OS=Mus musculus OX=10090 GN=Hspa8 PE=1 SV=1			0.050610002	57.05000162	ITITNDK	Deamidated(N)@5			-0.00105054	804.421875	403.2182	804.4229126	403.2187195	2	7	1.1.1.833.2	3.047917	120.15	102.49	3.07	0.06	257.2106
11	13.28	13.34	20.43000013	20.11999935	10.67999974	sp|P63017|HSP7C_MOUSE	Heat shock cognate 71 kDa protein OS=Mus musculus OX=10090 GN=Hspa8 PE=1 SV=1			0.032920271	15.11999965	ITITNDKGR			missed K-G@7	-0.0133081	1016.548096	509.2813	1016.561462	509.2879944	2	4	1.1.1.856.6	3.345733	362.38	355.24	3.34	0.04	335.6581
11	13.28	13.34	20.43000013	20.11999935	10.67999974	sp|P63017|HSP7C_MOUSE	Heat shock cognate 71 kDa protein OS=Mus musculus OX=10090 GN=Hspa8 PE=1 SV=1			0	99.00000095	DAGTIAGLNVLR				0.00123242	1198.668213	600.3414	1198.666992	600.3407593	2	16	1.1.1.1073.4	6.099184	841.48	836.99	6.1	0.05	832.6254
11	13.28	13.34	20.43000013	20.11999935	10.67999974	sp|P63017|HSP7C_MOUSE	Heat shock cognate 71 kDa protein OS=Mus musculus OX=10090 GN=Hspa8 PE=1 SV=1			0	98.6899972	FEELNADLFR				-0.00717309	1252.601685	627.3081	1252.608765	627.3117065	2	10	1.1.1.1096.9	6.397833	559.28	512.05	6.4	0.05	403.013
11	13.28	13.34	20.43000013	20.11999935	10.67999974	sp|P63017|HSP7C_MOUSE	Heat shock cognate 71 kDa protein OS=Mus musculus OX=10090 GN=Hspa8 PE=1 SV=1			0	84.07999873	GTLDPVEK				0.000473215	857.4498901	429.7322	857.4494629	429.7319946	2	6	1.1.1.862.3	3.420233	828.23	515.12	3.39	0.05	413.5445
11	13.28	13.34	20.43000013	20.11999935	10.67999974	sp|P63017|HSP7C_MOUSE	Heat shock cognate 71 kDa protein OS=Mus musculus OX=10090 GN=Hspa8 PE=1 SV=1			0	85.00000238	IINEPTAAAIAYGLDK				-0.0047095	1658.883301	830.4489	1658.887939	830.4512329	2	6	1.1.1.1084.11	6.245183	213.94	188.57	6.22	0.05	175.3654
11	13.28	13.34	20.43000013	20.11999935	10.67999974	sp|P63017|HSP7C_MOUSE	Heat shock cognate 71 kDa protein OS=Mus musculus OX=10090 GN=Hspa8 PE=1 SV=1			0	54.29999828	ITITNDK	Deamidated(N)@5			-0.00105054	804.421875	403.2182	804.4229126	403.2187195	2	7	1.1.1.834.3	3.06175	120.15	115.59	3.07	0.06	262.4571
11	13.28	13.34	20.43000013	20.11999935	10.67999974	sp|P63017|HSP7C_MOUSE	Heat shock cognate 71 kDa protein OS=Mus musculus OX=10090 GN=Hspa8 PE=1 SV=1			0	97.90999889	LLQDFFNGK	Deamidated(N)@7			-0.00264553	1081.541626	541.7781	1081.544434	541.77948	2	9	1.1.1.1082.3	6.213017	475.39	432.76	6.22	0.05	292.8368
11	13.28	13.34	20.43000013	20.11999935	10.67999974	sp|P63017|HSP7C_MOUSE	Heat shock cognate 71 kDa protein OS=Mus musculus OX=10090 GN=Hspa8 PE=1 SV=1			0	99.00000095	TTPSYVAFTDTER				-0.00317477	1486.690918	744.3527	1486.69397	744.354248	2	12	1.1.1.985.11	4.980767	582.3	578.76	4.98	0.05	400.9641
11	13.28	13.34	20.43000013	20.11999935	10.67999974	sp|P63017|HSP7C_MOUSE	Heat shock cognate 71 kDa protein OS=Mus musculus OX=10090 GN=Hspa8 PE=1 SV=1			0	41.94000065	TVTNAVVTVPAYFNDSQR	Deamidated(N)@4			0.0109953	1981.985474	661.6691	1981.974487	661.6654663	3	6	1.1.1.1059.4	5.920033	152.99	151.62	5.93	0.09	227.8303
11	13.28	13.34	20.43000013	20.11999935	10.67999974	sp|P63017|HSP7C_MOUSE	Heat shock cognate 71 kDa protein OS=Mus musculus OX=10090 GN=Hspa8 PE=1 SV=1			0	99.00000095	VEIIANDQGNR				-0.00151325	1227.619263	614.8169	1227.620728	614.817688	2	10	1.1.1.877.6	3.60505	52.69661	52.69661			149.6631
12	12.47	20.13	33.79000127	29.30999994	16.71999991	sp|Q922U2|K2C5_MOUSE	Keratin, type II cytoskeletal 5 OS=Mus musculus OX=10090 GN=Krt5 PE=1 SV=1			2	99.00000095	NKYEDEINKR			missed K-Y@2; missed K-R@9	-0.00262144	1307.644531	654.8295	1307.646973	654.8307495	2	12	1.1.1.797.10	2.624783	860.03	802.66	2.63	0.03	631.4101
12	12.47	20.13	33.79000127	29.30999994	16.71999991	sp|Q922U2|K2C5_MOUSE	Keratin, type II cytoskeletal 5 OS=Mus musculus OX=10090 GN=Krt5 PE=1 SV=1			2	99.00000095	TEAESWYQTK				0.00166334	1241.558105	621.7863	1241.556396	621.7855225	2	13	1.1.1.912.8	4.05185	563.75	554.52	4.06	0.04	485.7461
12	12.47	20.13	33.79000127	29.30999994	16.71999991	sp|Q922U2|K2C5_MOUSE	Keratin, type II cytoskeletal 5 OS=Mus musculus OX=10090 GN=Krt5 PE=1 SV=1			2	99.00000095	VDALMDEINFMK				0.000775605	1424.668823	713.3417	1424.667969	713.3412476	2	15	1.1.1.1165.2	7.277267	160.81	159.93	7.28	0.05	124.6288
12	12.47	20.13	33.79000127	29.30999994	16.71999991	sp|Q922U2|K2C5_MOUSE	Keratin, type II cytoskeletal 5 OS=Mus musculus OX=10090 GN=Krt5 PE=1 SV=1			2	99.00000095	YEELQQTAGR				0.00131849	1193.568848	597.7917	1193.567627	597.7911377	2	15	1.1.1.836.7	3.092417	1002.18	895.07	3.1	0.04	730.9239
12	12.47	20.13	33.79000127	29.30999994	16.71999991	sp|Q922U2|K2C5_MOUSE	Keratin, type II cytoskeletal 5 OS=Mus musculus OX=10090 GN=Krt5 PE=1 SV=1			1.602060437	99.00000095	TTAENEFVMLK	Oxidation(M)@9			0.00208035	1297.624512	649.8195	1297.622437	649.8184814	2	10	1.1.1.978.8	4.888617	528.09	419.31	4.91	0.05	335.858
12	12.47	20.13	33.79000127	29.30999994	16.71999991	sp|Q922U2|K2C5_MOUSE	Keratin, type II cytoskeletal 5 OS=Mus musculus OX=10090 GN=Krt5 PE=1 SV=1			1.091515183	96.38000131	SEIDNVKK			missed K-K@7	-0.00173326	931.4956665	466.7551	931.4974365	466.756012	2	8	1.1.1.794.5	2.582117	696.42	644.89	2.59	0.08	673.7318
12	12.47	20.13	33.79000127	29.30999994	16.71999991	sp|Q922U2|K2C5_MOUSE	Keratin, type II cytoskeletal 5 OS=Mus musculus OX=10090 GN=Krt5 PE=1 SV=1			0.939302146	94.74999905	LRSEIDNVKK			missed R-S@2; missed K-K@9	0.0027423	1200.685425	601.35	1200.682617	601.3485718	2	9	1.1.1.796.11	2.612783	777.88	731.29	2.62	0.03	700.314
12	12.47	20.13	33.79000127	29.30999994	16.71999991	sp|Q922U2|K2C5_MOUSE	Keratin, type II cytoskeletal 5 OS=Mus musculus OX=10090 GN=Krt5 PE=1 SV=1			0.485452205	84.54999924	LRSEIDNVK			missed R-S@2	-0.00223183	1072.585449	537.3	1072.587646	537.3010864	2	7	1.1.1.813.7	2.820267	358.38	340.24	2.82	0.04	291.8679
12	12.47	20.13	33.79000127	29.30999994	16.71999991	sp|Q922U2|K2C5_MOUSE	Keratin, type II cytoskeletal 5 OS=Mus musculus OX=10090 GN=Krt5 PE=1 SV=1			0.204815403	61.59999967	SEIDNVK				0.000755487	803.4032593	402.7089	803.4025269	402.7085266	2	8	1.1.1.807.2	2.737117	1242.24	1092.2	2.75	0.04	904.4055
12	12.47	20.13	33.79000127	29.30999994	16.71999991	sp|Q922U2|K2C5_MOUSE	Keratin, type II cytoskeletal 5 OS=Mus musculus OX=10090 GN=Krt5 PE=1 SV=1			0.134303957	46.00000083	FVSTTSSSR				0.00925668	970.4812622	486.2479	970.4719849	486.2432556	2	6	1.1.1.802.3	2.679783	246.25	77.15	2.64	0.07	322.6593
12	12.47	20.13	33.79000127	29.30999994	16.71999991	sp|Q922U2|K2C5_MOUSE	Keratin, type II cytoskeletal 5 OS=Mus musculus OX=10090 GN=Krt5 PE=1 SV=1			0.008773915	98.19999933	AQYEDIANR	Methyl(D)@5	Methyl(D)@342		0.00136755	1092.52124	547.2679	1092.52002	547.2672729	2	14	1.1.1.847.8	3.2349	1193.32	1126.77	3.24	0.04	784.9877
12	12.47	20.13	33.79000127	29.30999994	16.71999991	sp|Q922U2|K2C5_MOUSE	Keratin, type II cytoskeletal 5 OS=Mus musculus OX=10090 GN=Krt5 PE=1 SV=1			0	94.01000142	AQYEDIANR	Methyl(D)@5	Methyl(D)@342		0.00136755	1092.52124	547.2679	1092.52002	547.2672729	2	9	1.1.1.846.7	3.219067	1193.32	679.63	3.24	0.04	415.9044
12	12.47	20.13	33.79000127	29.30999994	16.71999991	sp|Q922U2|K2C5_MOUSE	Keratin, type II cytoskeletal 5 OS=Mus musculus OX=10090 GN=Krt5 PE=1 SV=1			0	98.19999933	DLDSIIAEVK			cleaved L-D@N-term	0.00200797	1101.593628	551.8041	1101.591797	551.8031616	2	13	1.1.1.1126.5	6.780467	413.68	401.74	6.78	0.06	276.048
12	12.47	20.13	33.79000127	29.30999994	16.71999991	sp|Q922U2|K2C5_MOUSE	Keratin, type II cytoskeletal 5 OS=Mus musculus OX=10090 GN=Krt5 PE=1 SV=1			0	96.81000113	DLDSIIAEVK			cleaved L-D@N-term	0.00200797	1101.593628	551.8041	1101.591797	551.8031616	2	12	1.1.1.1125.6	6.7683	413.68	375.96	6.78	0.06	280.2452
12	12.47	20.13	33.79000127	29.30999994	16.71999991	sp|Q922U2|K2C5_MOUSE	Keratin, type II cytoskeletal 5 OS=Mus musculus OX=10090 GN=Krt5 PE=1 SV=1			0	90.9799993	DVDAAYMNK	Oxidation(M)@7			0.000636554	1041.444214	521.7294	1041.443726	521.729126	2	7	1.1.1.811.8	2.792283	189.55	182.38	2.8	0.08	155.4288
12	12.47	20.13	33.79000127	29.30999994	16.71999991	sp|Q922U2|K2C5_MOUSE	Keratin, type II cytoskeletal 5 OS=Mus musculus OX=10090 GN=Krt5 PE=1 SV=1			0	64.85000253	DVDAAYMNK				0.00313473	1025.451904	513.7332	1025.448853	513.7316895	2	7	1.1.1.868.5	3.489383	862.11	834.15	3.49	0.05	295.1134
12	12.47	20.13	33.79000127	29.30999994	16.71999991	sp|Q922U2|K2C5_MOUSE	Keratin, type II cytoskeletal 5 OS=Mus musculus OX=10090 GN=Krt5 PE=1 SV=1			0	98.40000272	FASFIDK				0.000479214	826.4230957	414.2188	826.4224854	414.2185364	2	10	1.1.1.978.2	4.883616	7072.78	3505.36	4.91	0.04	1609.255
12	12.47	20.13	33.79000127	29.30999994	16.71999991	sp|Q922U2|K2C5_MOUSE	Keratin, type II cytoskeletal 5 OS=Mus musculus OX=10090 GN=Krt5 PE=1 SV=1			0	78.43000293	FASFIDK				0.000479214	826.4230957	414.2188	826.4224854	414.2185364	2	5	1.1.1.977.2	4.871117	7072.78	1296.31	4.91	0.04	329.2124
12	12.47	20.13	33.79000127	29.30999994	16.71999991	sp|Q922U2|K2C5_MOUSE	Keratin, type II cytoskeletal 5 OS=Mus musculus OX=10090 GN=Krt5 PE=1 SV=1			0	49.45000112	FASFIDK	Carbamidomethyl@N-term			0.00161037	883.4456787	442.7301	883.4439697	442.729248	2	6	1.1.1.1010.2	5.292417	468.97	457.64	5.29	0.04	500.4977
12	12.47	20.13	33.79000127	29.30999994	16.71999991	sp|Q922U2|K2C5_MOUSE	Keratin, type II cytoskeletal 5 OS=Mus musculus OX=10090 GN=Krt5 PE=1 SV=1			0	86.15999818	FLEQQNK	Carbamidomethyl@N-term			0.00110048	962.4832764	482.2489	962.4821167	482.2483521	2	8	1.1.1.852.6	3.294733	476.69	456.41	3.3	0.05	466.6204
12	12.47	20.13	33.79000127	29.30999994	16.71999991	sp|Q922U2|K2C5_MOUSE	Keratin, type II cytoskeletal 5 OS=Mus musculus OX=10090 GN=Krt5 PE=1 SV=1			0	83.12000036	FLEQQNK				-0.00117918	905.4594727	453.737	905.4606934	453.7376099	2	9	1.1.1.820.4	2.9046	5285.06	4016.84	2.91	0.04	2415.965
12	12.47	20.13	33.79000127	29.30999994	16.71999991	sp|Q922U2|K2C5_MOUSE	Keratin, type II cytoskeletal 5 OS=Mus musculus OX=10090 GN=Krt5 PE=1 SV=1			0	37.02999949	FLEQQNK	Deamidated(N)@6			-0.00761621	906.4370728	454.2258	906.4447021	454.2296143	2	6	1.1.1.834.8	3.065917	149.56	142.72	3.07	0.05	266.5544
12	12.47	20.13	33.79000127	29.30999994	16.71999991	sp|Q922U2|K2C5_MOUSE	Keratin, type II cytoskeletal 5 OS=Mus musculus OX=10090 GN=Krt5 PE=1 SV=1			0	24.04000014	FLEQQNK				-0.00117918	905.4594727	453.737	905.4606934	453.7376099	2	7	1.1.1.819.5	2.892433	5285.06	2119.06	2.91	0.04	841.5694
12	12.47	20.13	33.79000127	29.30999994	16.71999991	sp|Q922U2|K2C5_MOUSE	Keratin, type II cytoskeletal 5 OS=Mus musculus OX=10090 GN=Krt5 PE=1 SV=1			0	20.94999999	FLEQQNK	Carbamidomethyl@N-term			0.00110048	962.4832764	482.2489	962.4821167	482.2483521	2	5	1.1.1.851.6	3.2819	476.69	361.67	3.3	0.05	356.5941
12	12.47	20.13	33.79000127	29.30999994	16.71999991	sp|Q922U2|K2C5_MOUSE	Keratin, type II cytoskeletal 5 OS=Mus musculus OX=10090 GN=Krt5 PE=1 SV=1			0	95.69000006	GRLDSELR			missed R-L@2	-0.000329974	944.5036621	473.2591	944.5039673	473.2592468	2	10	1.1.1.828.5	2.986767	2220.16	1974.09	2.99	0.04	1758.256
12	12.47	20.13	33.79000127	29.30999994	16.71999991	sp|Q922U2|K2C5_MOUSE	Keratin, type II cytoskeletal 5 OS=Mus musculus OX=10090 GN=Krt5 PE=1 SV=1			0	95.63999772	GRLDSELR			missed R-L@2	-0.000329974	944.5036621	473.2591	944.5039673	473.2592468	2	10	1.1.1.827.3	2.973933	2220.16	1277.12	2.99	0.04	1095.23
12	12.47	20.13	33.79000127	29.30999994	16.71999991	sp|Q922U2|K2C5_MOUSE	Keratin, type II cytoskeletal 5 OS=Mus musculus OX=10090 GN=Krt5 PE=1 SV=1			0	25.61999857	GRLDSELRN	Deamidated(R)@2	Deamidated(R)@223	cleaved N-M@C-term; missed R-L@2; missed R-N@8	0.025696	1059.556641	530.7856	1059.530884	530.7727051	2	7	1.1.1.984.7	4.96495	15966.91	3708.81	5.01	0.05	962.2886
12	12.47	20.13	33.79000127	29.30999994	16.71999991	sp|Q922U2|K2C5_MOUSE	Keratin, type II cytoskeletal 5 OS=Mus musculus OX=10090 GN=Krt5 PE=1 SV=1			0	17.06999987	GRLDSELRN	Deamidated(R)@2	Deamidated(R)@223	cleaved N-M@C-term; missed R-L@2; missed R-N@8	0.025696	1059.556641	530.7856	1059.530884	530.7727051	2	5	1.1.1.983.5	4.95045	15966.91	858.69	5.01	0.05	213.1402
12	12.47	20.13	33.79000127	29.30999994	16.71999991	sp|Q922U2|K2C5_MOUSE	Keratin, type II cytoskeletal 5 OS=Mus musculus OX=10090 GN=Krt5 PE=1 SV=1			0	99.00000095	LDLDSIIAEVK			cleaved S-L@N-term	0.027873499	1214.703613	608.3591	1214.675781	608.3452148	2	15	1.1.1.1209.5	7.818567	61.2237	61.2237			168.2816
12	12.47	20.13	33.79000127	29.30999994	16.71999991	sp|Q922U2|K2C5_MOUSE	Keratin, type II cytoskeletal 5 OS=Mus musculus OX=10090 GN=Krt5 PE=1 SV=1			0	92.87999868	LLEGEECR	Carbamidomethyl(C)@7			0.00237476	1004.462097	503.2383	1004.459717	503.2371216	2	7	1.1.1.837.5	3.10175	342.48	332.18	3.11	0.05	433.3812
12	12.47	20.13	33.79000127	29.30999994	16.71999991	sp|Q922U2|K2C5_MOUSE	Keratin, type II cytoskeletal 5 OS=Mus musculus OX=10090 GN=Krt5 PE=1 SV=1			0	90.06999731	LLEGEECR	Carbamidomethyl(C)@7			0.00237476	1004.462097	503.2383	1004.459717	503.2371216	2	6	1.1.1.836.5	3.089083	342.48	269.96	3.11	0.05	261.4078
12	12.47	20.13	33.79000127	29.30999994	16.71999991	sp|Q922U2|K2C5_MOUSE	Keratin, type II cytoskeletal 5 OS=Mus musculus OX=10090 GN=Krt5 PE=1 SV=1			0	17.33999997	LSMDNNR			cleaved V-L@N-term	0.00167946	848.3826904	425.1986	848.3810425	425.1978149	2	5	1.1.1.809.4	2.763283	267.25	249.04	2.76	0.06	235.0755
12	12.47	20.13	33.79000127	29.30999994	16.71999991	sp|Q922U2|K2C5_MOUSE	Keratin, type II cytoskeletal 5 OS=Mus musculus OX=10090 GN=Krt5 PE=1 SV=1			0	99.00000095	NKYEDEINKR			missed K-Y@2; missed K-R@9	-0.00262144	1307.644531	654.8295	1307.646973	654.8307495	2	9	1.1.1.798.10	2.637617	860.03	776.24	2.63	0.03	533.2258
12	12.47	20.13	33.79000127	29.30999994	16.71999991	sp|Q922U2|K2C5_MOUSE	Keratin, type II cytoskeletal 5 OS=Mus musculus OX=10090 GN=Krt5 PE=1 SV=1			0	83.12000036	NKYEDEINKR	Deamidated(N)@1		missed K-Y@2; missed K-R@9	0.00321584	1308.634155	437.2187	1308.630981	437.2176208	3	7	1.1.1.806.4	2.724783	1224.67	954.83	2.71	0.05	765.187
12	12.47	20.13	33.79000127	29.30999994	16.71999991	sp|Q922U2|K2C5_MOUSE	Keratin, type II cytoskeletal 5 OS=Mus musculus OX=10090 GN=Krt5 PE=1 SV=1			0	90.06999731	NLQIDPTIQR			cleaved L-N@N-term	0.00814514	1196.659424	599.337	1196.651367	599.3329468	2	7	1.1.1.964.9	4.710134	209.52	200.78	4.71	0.04	246.7177
12	12.47	20.13	33.79000127	29.30999994	16.71999991	sp|Q922U2|K2C5_MOUSE	Keratin, type II cytoskeletal 5 OS=Mus musculus OX=10090 GN=Krt5 PE=1 SV=1			0	15.57999998	QLDGVLGER	Gln->pyro-Glu@N-term; Carbamidomethyl(D)@3			0.00281922	1025.516846	513.7657	1025.51416	513.7643433	2	6	1.1.1.1040.3	5.675217	154.2689	154.2689			429.9835
12	12.47	20.13	33.79000127	29.30999994	16.71999991	sp|Q922U2|K2C5_MOUSE	Keratin, type II cytoskeletal 5 OS=Mus musculus OX=10090 GN=Krt5 PE=1 SV=1			0	67.30999947	SEIDNVKK			missed K-K@7	-0.00173326	931.4956665	466.7551	931.4974365	466.756012	2	6	1.1.1.795.8	2.597283	696.42	613.06	2.59	0.08	553.9572
12	12.47	20.13	33.79000127	29.30999994	16.71999991	sp|Q922U2|K2C5_MOUSE	Keratin, type II cytoskeletal 5 OS=Mus musculus OX=10090 GN=Krt5 PE=1 SV=1			0	85.00000238	SFSAASAITPSVSR	Oxidation(F)@2; Methyl(S)@3	Oxidation(F)@17; Methyl(S)@18		0.000980531	1409.716064	705.8653	1409.715088	705.8648071	2	10	1.1.1.954.9	4.582633	786.89	744.32	4.59	0.05	626.4634
12	12.47	20.13	33.79000127	29.30999994	16.71999991	sp|Q922U2|K2C5_MOUSE	Keratin, type II cytoskeletal 5 OS=Mus musculus OX=10090 GN=Krt5 PE=1 SV=1			0	85.00000238	SFSAASAITPSVSR	Methyl(S)@1; Oxidation(F)@2	Methyl(S)@16; Oxidation(F)@17		0.000980531	1409.716064	705.8653	1409.715088	705.8648071	2	10	1.1.1.954.9	4.582633	786.89	744.32	4.59	0.05	626.4634
12	12.47	20.13	33.79000127	29.30999994	16.71999991	sp|Q922U2|K2C5_MOUSE	Keratin, type II cytoskeletal 5 OS=Mus musculus OX=10090 GN=Krt5 PE=1 SV=1			0	99.00000095	SLDLDSIIAEV			cleaved V-K@C-term	0.00287501	1173.615845	587.8152	1173.612915	587.8137207	2	14	1.1.1.1451.2	9.115967	263.57	199.29	9.14	0.08	123.6798
12	12.47	20.13	33.79000127	29.30999994	16.71999991	sp|Q922U2|K2C5_MOUSE	Keratin, type II cytoskeletal 5 OS=Mus musculus OX=10090 GN=Krt5 PE=1 SV=1			0	98.19999933	SLDLDSIIAEV			cleaved V-K@C-term	0.00287501	1173.615845	587.8152	1173.612915	587.8137207	2	13	1.1.1.1452.3	9.128966	263.57	244.34	9.14	0.08	163.5658
12	12.47	20.13	33.79000127	29.30999994	16.71999991	sp|Q922U2|K2C5_MOUSE	Keratin, type II cytoskeletal 5 OS=Mus musculus OX=10090 GN=Krt5 PE=1 SV=1			0	99.00000095	SLDLDSIIAEVK				0.00124379	1301.709106	651.8618	1301.707886	651.8612061	2	15	1.1.1.1087.5	6.278683	1743.1	1339.73	6.3	0.05	791.8027
12	12.47	20.13	33.79000127	29.30999994	16.71999991	sp|Q922U2|K2C5_MOUSE	Keratin, type II cytoskeletal 5 OS=Mus musculus OX=10090 GN=Krt5 PE=1 SV=1			0	99.00000095	SLDLDSIIAEVK				-0.00144169	1301.706421	651.8605	1301.707886	651.8612061	2	20	1.1.1.1206.4	7.777733	6237.39	1979.93	7.82	0.05	789.3658
12	12.47	20.13	33.79000127	29.30999994	16.71999991	sp|Q922U2|K2C5_MOUSE	Keratin, type II cytoskeletal 5 OS=Mus musculus OX=10090 GN=Krt5 PE=1 SV=1			0	99.00000095	SLDLDSIIAEVK				-0.00144169	1301.706421	651.8605	1301.707886	651.8612061	2	21	1.1.1.1207.2	7.793233	6237.39	4212.57	7.82	0.05	2015.513
12	12.47	20.13	33.79000127	29.30999994	16.71999991	sp|Q922U2|K2C5_MOUSE	Keratin, type II cytoskeletal 5 OS=Mus musculus OX=10090 GN=Krt5 PE=1 SV=1			0	99.00000095	SLDLDSIIAEVK				-0.00144169	1301.706421	651.8605	1301.707886	651.8612061	2	12	1.1.1.1231.2	8.018217	6237.39	75.71	7.82	0.05	79.30956
12	12.47	20.13	33.79000127	29.30999994	16.71999991	sp|Q922U2|K2C5_MOUSE	Keratin, type II cytoskeletal 5 OS=Mus musculus OX=10090 GN=Krt5 PE=1 SV=1			0	99.00000095	SLDLDSIIAEVK				0.00124379	1301.709106	651.8618	1301.707886	651.8612061	2	12	1.1.1.1086.7	6.26735	1743.1	855.52	6.3	0.05	498.1493
12	12.47	20.13	33.79000127	29.30999994	16.71999991	sp|Q922U2|K2C5_MOUSE	Keratin, type II cytoskeletal 5 OS=Mus musculus OX=10090 GN=Krt5 PE=1 SV=1			0	97.24000096	SLDLDSIIAEVK	Carbamidomethyl@N-term			-0.00283877	1358.72644	680.3705	1358.72937	680.3719482	2	14	1.1.1.1214.2	7.861717	155.9695	155.9695			153.1601
12	12.47	20.13	33.79000127	29.30999994	16.71999991	sp|Q922U2|K2C5_MOUSE	Keratin, type II cytoskeletal 5 OS=Mus musculus OX=10090 GN=Krt5 PE=1 SV=1			0	89.4299984	SLDLDSIIAEVK				-0.00144169	1301.706421	651.8605	1301.707886	651.8612061	2	8	1.1.1.1229.4	7.989883	6237.39	107.81	7.82	0.05	103.9247
12	12.47	20.13	33.79000127	29.30999994	16.71999991	sp|Q922U2|K2C5_MOUSE	Keratin, type II cytoskeletal 5 OS=Mus musculus OX=10090 GN=Krt5 PE=1 SV=1			0	16.50000066	SLDLDSIIAEVK	Lys-loss@C-term			0.00287501	1173.615845	587.8152	1173.612915	587.8137207	2	13	1.1.1.1452.3	9.128966	263.57	244.34	9.14	0.08	163.5658
12	12.47	20.13	33.79000127	29.30999994	16.71999991	sp|Q922U2|K2C5_MOUSE	Keratin, type II cytoskeletal 5 OS=Mus musculus OX=10090 GN=Krt5 PE=1 SV=1			0	16.47000015	SLDLDSIIAEVK	Lys-loss@C-term			0.00287501	1173.615845	587.8152	1173.612915	587.8137207	2	14	1.1.1.1451.2	9.115967	263.57	199.29	9.14	0.08	123.6798
12	12.47	20.13	33.79000127	29.30999994	16.71999991	sp|Q922U2|K2C5_MOUSE	Keratin, type II cytoskeletal 5 OS=Mus musculus OX=10090 GN=Krt5 PE=1 SV=1			0	98.00000191	TEAESWYQTK				0.00166334	1241.558105	621.7863	1241.556396	621.7855225	2	9	1.1.1.913.10	4.066517	563.75	453.31	4.06	0.04	408.2595
12	12.47	20.13	33.79000127	29.30999994	16.71999991	sp|Q922U2|K2C5_MOUSE	Keratin, type II cytoskeletal 5 OS=Mus musculus OX=10090 GN=Krt5 PE=1 SV=1			0	94.30000186	TLNNKFASFIDK	Acetyl@N-term; Deamidated(N)@3; Deamidated(N)@4	Acetyl@158	missed K-F@5	-0.0232639	1440.69043	721.3525	1440.713623	721.3641357	2	12	1.1.1.1127.4	6.797966	331.91	316.17	6.8	0.06	204.4447
12	12.47	20.13	33.79000127	29.30999994	16.71999991	sp|Q922U2|K2C5_MOUSE	Keratin, type II cytoskeletal 5 OS=Mus musculus OX=10090 GN=Krt5 PE=1 SV=1			0	81.76000118	TLNNKFASFIDK	Acetyl@N-term; Deamidated(N)@3; Deamidated(N)@4	Acetyl@158	missed K-F@5	-0.0232639	1440.69043	721.3525	1440.713623	721.3641357	2	10	1.1.1.1128.5	6.809467	331.91	321.41	6.8	0.06	212.9207
12	12.47	20.13	33.79000127	29.30999994	16.71999991	sp|Q922U2|K2C5_MOUSE	Keratin, type II cytoskeletal 5 OS=Mus musculus OX=10090 GN=Krt5 PE=1 SV=1			0	77.2300005	TSFSSVSR	Methyl(S)@4	Methyl(S)@33		0.000445233	883.4404907	442.7275	883.4399414	442.7272644	2	8	1.1.1.851.3	3.2794	566.55	534.31	3.28	0.04	397.8165
12	12.47	20.13	33.79000127	29.30999994	16.71999991	sp|Q922U2|K2C5_MOUSE	Keratin, type II cytoskeletal 5 OS=Mus musculus OX=10090 GN=Krt5 PE=1 SV=1			0	99.00000095	VDALMDEINFMK				0.000775605	1424.668823	713.3417	1424.667969	713.3412476	2	14	1.1.1.1164.5	7.264266	160.81	150.38	7.28	0.05	131.5562
12	12.47	20.13	33.79000127	29.30999994	16.71999991	sp|Q922U2|K2C5_MOUSE	Keratin, type II cytoskeletal 5 OS=Mus musculus OX=10090 GN=Krt5 PE=1 SV=1			0	69.72000003	WALLQEQGTK	Acetyl@N-term	Acetyl@184		-0.00225904	1214.627319	608.3209	1214.629517	608.3220215	2	8	1.1.1.1031.5	5.5634	1090.4	995.93	5.57	0.04	719.1514
12	12.47	20.13	33.79000127	29.30999994	16.71999991	sp|Q922U2|K2C5_MOUSE	Keratin, type II cytoskeletal 5 OS=Mus musculus OX=10090 GN=Krt5 PE=1 SV=1			0	48.51000011	WALLQEQGTK	Oxidation(W)@1; Methyl(L)@3	Methyl(L)@186		0.00146907	1202.631104	602.3228	1202.629517	602.3220215	2	11	1.1.1.1012.6	5.32125	3845.93	3331.5	5.33	0.04	2170.18
12	12.47	20.13	33.79000127	29.30999994	16.71999991	sp|Q922U2|K2C5_MOUSE	Keratin, type II cytoskeletal 5 OS=Mus musculus OX=10090 GN=Krt5 PE=1 SV=1			0	15.98999947	WALLQEQGTK	Acetyl@N-term	Acetyl@184		-0.00225904	1214.627319	608.3209	1214.629517	608.3220215	2	7	1.1.1.1030.8	5.5529	1090.4	774.55	5.57	0.04	517.3864
12	12.47	20.13	33.79000127	29.30999994	16.71999991	sp|Q922U2|K2C5_MOUSE	Keratin, type II cytoskeletal 5 OS=Mus musculus OX=10090 GN=Krt5 PE=1 SV=1			0	93.87999773	YEDEINKR			missed K-R@7	0.00230597	1065.511475	533.763	1065.509033	533.7618408	2	7	1.1.1.797.7	2.622283	554.01	492.04	2.62	0.04	473.3659
12	12.47	20.13	33.79000127	29.30999994	16.71999991	sp|Q922U2|K2C5_MOUSE	Keratin, type II cytoskeletal 5 OS=Mus musculus OX=10090 GN=Krt5 PE=1 SV=1			0	99.00000095	YEELQQTAGR				0.00131849	1193.568848	597.7917	1193.567627	597.7911377	2	14	1.1.1.837.6	3.103417	1002.18	982.23	3.1	0.04	715.6341
13	12.22	12.5	21.64999992	20.12999952	17.74999946	sp|P10126|EF1A1_MOUSE	Elongation factor 1-alpha 1 OS=Mus musculus OX=10090 GN=Eef1a1 PE=1 SV=3			2	99.00000095	IGGIGTVPVGR				-0.00131977	1024.601685	513.3081	1024.602905	513.3087158	2	14	1.1.1.962.7	4.683133	3548.62	3141.1	4.69	0.04	1959.071
13	12.22	12.5	21.64999992	20.12999952	17.74999946	sp|P10126|EF1A1_MOUSE	Elongation factor 1-alpha 1 OS=Mus musculus OX=10090 GN=Eef1a1 PE=1 SV=3			2	99.00000095	VETGVLKPGMVVTFAPVNVTTEVK	Oxidation(M)@10			0.00906565	2530.380859	844.4675	2530.371582	844.4644775	3	14	1.1.1.1082.10	6.21885	515.18	484.76	6.21	0.05	440.8377
13	12.22	12.5	21.64999992	20.12999952	17.74999946	sp|P10126|EF1A1_MOUSE	Elongation factor 1-alpha 1 OS=Mus musculus OX=10090 GN=Eef1a1 PE=1 SV=3			1.920817852	99.00000095	YYVTIIDAPGHR				0.00608734	1403.72583	468.9159	1403.719727	468.9138489	3	11	1.1.1.989.2	5.0241	932.91	861.33	5.03	0.04	964.1873
13	12.22	12.5	21.64999992	20.12999952	17.74999946	sp|P10126|EF1A1_MOUSE	Elongation factor 1-alpha 1 OS=Mus musculus OX=10090 GN=Eef1a1 PE=1 SV=3			1.56863606	98.87999892	LPLQDVYK				-0.00151005	974.5422974	488.2784	974.5437012	488.2791138	2	10	1.1.1.981.5	4.92445	2393.62	2165.82	4.93	0.04	1276.713
13	12.22	12.5	21.64999992	20.12999952	17.74999946	sp|P10126|EF1A1_MOUSE	Elongation factor 1-alpha 1 OS=Mus musculus OX=10090 GN=Eef1a1 PE=1 SV=3			1.56863606	99.00000095	QLIVGVNK	Gln->pyro-Glu@N-term			-0.00103009	852.5058594	427.2602	852.506897	427.2607422	2	10	1.1.1.1054.3	5.855883	611.4	381.31	5.88	0.05	401.564
13	12.22	12.5	21.64999992	20.12999952	17.74999946	sp|P10126|EF1A1_MOUSE	Elongation factor 1-alpha 1 OS=Mus musculus OX=10090 GN=Eef1a1 PE=1 SV=3			1.43179822	98.6199975	STTTGHLIYK				0.00162544	1119.594116	560.8043	1119.592407	560.8034668	2	10	1.1.1.840.6	3.14375	397.76	354.12	3.15	0.04	256.3416
13	12.22	12.5	21.64999992	20.12999952	17.74999946	sp|P10126|EF1A1_MOUSE	Elongation factor 1-alpha 1 OS=Mus musculus OX=10090 GN=Eef1a1 PE=1 SV=3			1.031517029	97.6000011	QTVAVGVIK	Gln->pyro-Glu@N-term			0.0022027	896.5352783	449.2749	896.5331421	449.2738342	2	12	1.1.1.1024.2	5.4714	690.9	558.49	5.49	0.05	640.504
13	12.22	12.5	21.64999992	20.12999952	17.74999946	sp|P10126|EF1A1_MOUSE	Elongation factor 1-alpha 1 OS=Mus musculus OX=10090 GN=Eef1a1 PE=1 SV=3			0.636388004	90.06999731	MDSTEPPYSQK	Oxidation(M)@1			0.0234612	1297.57312	649.7938	1297.549683	649.7821045	2	7	1.1.1.812.7	2.805767	15.06131	15.06131			145.4159
13	12.22	12.5	21.64999992	20.12999952	17.74999946	sp|P10126|EF1A1_MOUSE	Elongation factor 1-alpha 1 OS=Mus musculus OX=10090 GN=Eef1a1 PE=1 SV=3			0.066512719	36.50999963	RYEEIVK			missed R-Y@1	-0.00558532	935.5020752	468.7583	935.5076294	468.7610779	2	6	1.1.1.816.5	2.853267	401.28	400.17	2.86	0.04	376.7257
13	12.22	12.5	21.64999992	20.12999952	17.74999946	sp|P10126|EF1A1_MOUSE	Elongation factor 1-alpha 1 OS=Mus musculus OX=10090 GN=Eef1a1 PE=1 SV=3			0	99.00000095	IGGIGTVPVGR				-0.00131977	1024.601685	513.3081	1024.602905	513.3087158	2	13	1.1.1.961.7	4.670633	3548.62	2167.05	4.69	0.04	1462.254
13	12.22	12.5	21.64999992	20.12999952	17.74999946	sp|P10126|EF1A1_MOUSE	Elongation factor 1-alpha 1 OS=Mus musculus OX=10090 GN=Eef1a1 PE=1 SV=3			0	99.00000095	IGGIGTVPVGR	Carbamidomethyl@N-term			0.00098892	1081.625244	541.8199	1081.62439	541.819458	2	12	1.1.1.965.6	4.720634	513.65	482.01	4.72	0.05	437.1901
13	12.22	12.5	21.64999992	20.12999952	17.74999946	sp|P10126|EF1A1_MOUSE	Elongation factor 1-alpha 1 OS=Mus musculus OX=10090 GN=Eef1a1 PE=1 SV=3			0	96.72999978	IGGIGTVPVGR	Carbamidomethyl@N-term			0.00098892	1081.625244	541.8199	1081.62439	541.819458	2	11	1.1.1.964.6	4.707633	513.65	472.32	4.72	0.05	349.3989
13	12.22	12.5	21.64999992	20.12999952	17.74999946	sp|P10126|EF1A1_MOUSE	Elongation factor 1-alpha 1 OS=Mus musculus OX=10090 GN=Eef1a1 PE=1 SV=3			0	98.24000001	LPLQDVYK				-0.00151005	974.5422974	488.2784	974.5437012	488.2791138	2	9	1.1.1.980.5	4.911617	2393.62	1492.51	4.93	0.04	767.7688
13	12.22	12.5	21.64999992	20.12999952	17.74999946	sp|P10126|EF1A1_MOUSE	Elongation factor 1-alpha 1 OS=Mus musculus OX=10090 GN=Eef1a1 PE=1 SV=3			0	98.17000031	QLIVGVNK	Gln->pyro-Glu@N-term			-0.00103009	852.5058594	427.2602	852.506897	427.2607422	2	8	1.1.1.1055.2	5.86755	611.4	554.31	5.88	0.05	448.8823
13	12.22	12.5	21.64999992	20.12999952	17.74999946	sp|P10126|EF1A1_MOUSE	Elongation factor 1-alpha 1 OS=Mus musculus OX=10090 GN=Eef1a1 PE=1 SV=3			0	65.83999991	QTVAVGVIK	Gln->pyro-Glu@N-term			0.0022027	896.5352783	449.2749	896.5331421	449.2738342	2	9	1.1.1.1023.2	5.458066	690.9	306	5.49	0.05	261.2484
13	12.22	12.5	21.64999992	20.12999952	17.74999946	sp|P10126|EF1A1_MOUSE	Elongation factor 1-alpha 1 OS=Mus musculus OX=10090 GN=Eef1a1 PE=1 SV=3			0	98.6899972	VETGVLKPGMVVTFAPVNVTTEVK	Oxidation(M)@10			0.00906565	2530.380859	844.4675	2530.371582	844.4644775	3	12	1.1.1.1081.10	6.206183	515.18	482.18	6.21	0.05	472.3166
13	12.22	12.5	21.64999992	20.12999952	17.74999946	sp|P10126|EF1A1_MOUSE	Elongation factor 1-alpha 1 OS=Mus musculus OX=10090 GN=Eef1a1 PE=1 SV=3			0	16.99000001	VETGVLKPGMVVTFAPVNVTTEVK	Oxidation(P)@8	Oxidation(P)@274		0.00906566	2530.380859	844.4675	2530.371582	844.4644775	3	12	1.1.1.1081.10	6.206183	515.18	482.18	6.21	0.05	472.3166
13	12.22	12.5	21.64999992	20.12999952	17.74999946	sp|P10126|EF1A1_MOUSE	Elongation factor 1-alpha 1 OS=Mus musculus OX=10090 GN=Eef1a1 PE=1 SV=3			0	98.58000278	YYVTIIDAPGHR				0.00608734	1403.72583	468.9159	1403.719727	468.9138489	3	10	1.1.1.988.2	5.0116	932.91	631.65	5.03	0.04	576.9965
14	11.58	11.66	22.26999998	22.26999998	18.26000065	sp|P68373|TBA1C_MOUSE; sp|P68369|TBA1A_MOUSE; sp|P05213|TBA1B_MOUSE	Tubulin alpha-1C chain OS=Mus musculus OX=10090 GN=Tuba1c PE=1 SV=1; Tubulin alpha-1A chain OS=Mus musculus OX=10090 GN=Tuba1a PE=1 SV=1; Tubulin alpha-1B chain OS=Mus musculus OX=10090 GN=Tuba1b PE=1 SV=2			2	99.00000095	AVFVDLEPTVIDEVR				-3.80E-05	1700.898438	851.4565	1700.89856	851.456543	2	16	1.1.1.1184.4	7.510417	339.06	329.95	7.51	0.05	217.0363
14	11.58	11.66	22.26999998	22.26999998	18.26000065	sp|P68373|TBA1C_MOUSE; sp|P68369|TBA1A_MOUSE; sp|P05213|TBA1B_MOUSE	Tubulin alpha-1C chain OS=Mus musculus OX=10090 GN=Tuba1c PE=1 SV=1; Tubulin alpha-1A chain OS=Mus musculus OX=10090 GN=Tuba1a PE=1 SV=1; Tubulin alpha-1B chain OS=Mus musculus OX=10090 GN=Tuba1b PE=1 SV=2			2	99.00000095	DVNAAIATIK				-0.000729704	1014.570251	508.2924	1014.570984	508.2927551	2	15	1.1.1.966.2	4.7308	1024.06	827.29	4.74	0.05	648.579
14	11.58	11.66	22.26999998	22.26999998	18.26000065	sp|P68373|TBA1C_MOUSE; sp|P68369|TBA1A_MOUSE; sp|P05213|TBA1B_MOUSE	Tubulin alpha-1C chain OS=Mus musculus OX=10090 GN=Tuba1c PE=1 SV=1; Tubulin alpha-1A chain OS=Mus musculus OX=10090 GN=Tuba1a PE=1 SV=1; Tubulin alpha-1B chain OS=Mus musculus OX=10090 GN=Tuba1b PE=1 SV=2			2	99.00000095	IHFPLATYAPVISAEK				0.00331816	1755.959229	586.327	1755.955933	586.3259277	3	12	1.1.1.1104.2	6.494667	670.96	412.44	6.56	0.1	356.8939
14	11.58	11.66	22.26999998	22.26999998	18.26000065	sp|P68373|TBA1C_MOUSE; sp|P68369|TBA1A_MOUSE; sp|P05213|TBA1B_MOUSE	Tubulin alpha-1C chain OS=Mus musculus OX=10090 GN=Tuba1c PE=1 SV=1; Tubulin alpha-1A chain OS=Mus musculus OX=10090 GN=Tuba1a PE=1 SV=1; Tubulin alpha-1B chain OS=Mus musculus OX=10090 GN=Tuba1b PE=1 SV=2			2	99.00000095	TIGGGDDSFNTFFSETGAGK				0.00846856	2006.893433	1004.454	2006.885742	1004.450134	2	13	1.1.1.1100.6	6.450833	270.96	231.09	6.47	0.05	166.0498
14	11.58	11.66	22.26999998	22.26999998	18.26000065	sp|P68373|TBA1C_MOUSE; sp|P68369|TBA1A_MOUSE; sp|P05213|TBA1B_MOUSE	Tubulin alpha-1C chain OS=Mus musculus OX=10090 GN=Tuba1c PE=1 SV=1; Tubulin alpha-1A chain OS=Mus musculus OX=10090 GN=Tuba1a PE=1 SV=1; Tubulin alpha-1B chain OS=Mus musculus OX=10090 GN=Tuba1b PE=1 SV=2			1.42021656	99.00000095	EIIDLVLDR	Glu->pyro-Glu@N-term			0.00993724	1066.612305	534.3134	1066.602295	534.3084106	2	12	1.1.1.1537.2	9.4386	10.11109	10.11109			112.3374
14	11.58	11.66	22.26999998	22.26999998	18.26000065	sp|P68373|TBA1C_MOUSE; sp|P68369|TBA1A_MOUSE; sp|P05213|TBA1B_MOUSE	Tubulin alpha-1C chain OS=Mus musculus OX=10090 GN=Tuba1c PE=1 SV=1; Tubulin alpha-1A chain OS=Mus musculus OX=10090 GN=Tuba1a PE=1 SV=1; Tubulin alpha-1B chain OS=Mus musculus OX=10090 GN=Tuba1b PE=1 SV=2			1.397939801	99.00000095	QLFHPEQLITGK	Gln->pyro-Glu@N-term			0.00308997	1392.743286	697.3789	1392.740112	697.3773804	2	13	1.1.1.1127.3	6.794633	1040.85	707.65	6.83	0.08	407.6713
14	11.58	11.66	22.26999998	22.26999998	18.26000065	sp|P68373|TBA1C_MOUSE; sp|P68369|TBA1A_MOUSE; sp|P05213|TBA1B_MOUSE	Tubulin alpha-1C chain OS=Mus musculus OX=10090 GN=Tuba1c PE=1 SV=1; Tubulin alpha-1A chain OS=Mus musculus OX=10090 GN=Tuba1a PE=1 SV=1; Tubulin alpha-1B chain OS=Mus musculus OX=10090 GN=Tuba1b PE=1 SV=2			0.759450674	93.02999973	VGINYQPPTVVPGGDLAK				-0.000990564	1823.977051	912.9958	1823.978149	912.9963379	2	9	1.1.1.1047.11	5.77205	687.76	502.71	5.79	0.05	445.0349
14	11.58	11.66	22.26999998	22.26999998	18.26000065	sp|P68373|TBA1C_MOUSE; sp|P68369|TBA1A_MOUSE; sp|P05213|TBA1B_MOUSE	Tubulin alpha-1C chain OS=Mus musculus OX=10090 GN=Tuba1c PE=1 SV=1; Tubulin alpha-1A chain OS=Mus musculus OX=10090 GN=Tuba1a PE=1 SV=1; Tubulin alpha-1B chain OS=Mus musculus OX=10090 GN=Tuba1b PE=1 SV=2			0	99.00000095	AVFVDLEPTVIDEVR				-3.80E-05	1700.898438	851.4565	1700.89856	851.456543	2	14	1.1.1.1183.4	7.494583	339.06	252.62	7.51	0.05	179.8239
14	11.58	11.66	22.26999998	22.26999998	18.26000065	sp|P68373|TBA1C_MOUSE; sp|P68369|TBA1A_MOUSE; sp|P05213|TBA1B_MOUSE	Tubulin alpha-1C chain OS=Mus musculus OX=10090 GN=Tuba1c PE=1 SV=1; Tubulin alpha-1A chain OS=Mus musculus OX=10090 GN=Tuba1a PE=1 SV=1; Tubulin alpha-1B chain OS=Mus musculus OX=10090 GN=Tuba1b PE=1 SV=2			0	97.90999889	DVNAAIATIK				-0.000729704	1014.570251	508.2924	1014.570984	508.2927551	2	8	1.1.1.965.4	4.718966	1024.06	501.46	4.74	0.05	348.3994
14	11.58	11.66	22.26999998	22.26999998	18.26000065	sp|P68373|TBA1C_MOUSE; sp|P68369|TBA1A_MOUSE; sp|P05213|TBA1B_MOUSE	Tubulin alpha-1C chain OS=Mus musculus OX=10090 GN=Tuba1c PE=1 SV=1; Tubulin alpha-1A chain OS=Mus musculus OX=10090 GN=Tuba1a PE=1 SV=1; Tubulin alpha-1B chain OS=Mus musculus OX=10090 GN=Tuba1b PE=1 SV=2			0	99.00000095	EIIDLVLDR				-0.000455865	1084.612427	543.3135	1084.612793	543.3136597	2	12	1.1.1.1136.4	6.9128	911.2	755.89	6.93	0.06	492.4646
14	11.58	11.66	22.26999998	22.26999998	18.26000065	sp|P68373|TBA1C_MOUSE; sp|P68369|TBA1A_MOUSE; sp|P05213|TBA1B_MOUSE	Tubulin alpha-1C chain OS=Mus musculus OX=10090 GN=Tuba1c PE=1 SV=1; Tubulin alpha-1A chain OS=Mus musculus OX=10090 GN=Tuba1a PE=1 SV=1; Tubulin alpha-1B chain OS=Mus musculus OX=10090 GN=Tuba1b PE=1 SV=2			0	99.00000095	EIIDLVLDR				-0.000455865	1084.612427	543.3135	1084.612793	543.3136597	2	11	1.1.1.1135.4	6.8988	911.2	457.48	6.93	0.06	270.1824
14	11.58	11.66	22.26999998	22.26999998	18.26000065	sp|P68373|TBA1C_MOUSE; sp|P68369|TBA1A_MOUSE; sp|P05213|TBA1B_MOUSE	Tubulin alpha-1C chain OS=Mus musculus OX=10090 GN=Tuba1c PE=1 SV=1; Tubulin alpha-1A chain OS=Mus musculus OX=10090 GN=Tuba1a PE=1 SV=1; Tubulin alpha-1B chain OS=Mus musculus OX=10090 GN=Tuba1b PE=1 SV=2			0	99.00000095	EIIDLVLDR	Glu->pyro-Glu@N-term			0.00566488	1066.60791	534.3112	1066.602295	534.3084106	2	11	1.1.1.1543.2	9.465934	10.11109	10.11109			112.937
14	11.58	11.66	22.26999998	22.26999998	18.26000065	sp|P68373|TBA1C_MOUSE; sp|P68369|TBA1A_MOUSE; sp|P05213|TBA1B_MOUSE	Tubulin alpha-1C chain OS=Mus musculus OX=10090 GN=Tuba1c PE=1 SV=1; Tubulin alpha-1A chain OS=Mus musculus OX=10090 GN=Tuba1a PE=1 SV=1; Tubulin alpha-1B chain OS=Mus musculus OX=10090 GN=Tuba1b PE=1 SV=2			0	99.00000095	IHFPLATYAPVISAEK				0.00331816	1755.959229	586.327	1755.955933	586.3259277	3	12	1.1.1.1105.3	6.5085	670.96	512.31	6.56	0.1	470.1681
14	11.58	11.66	22.26999998	22.26999998	18.26000065	sp|P68373|TBA1C_MOUSE; sp|P68369|TBA1A_MOUSE; sp|P05213|TBA1B_MOUSE	Tubulin alpha-1C chain OS=Mus musculus OX=10090 GN=Tuba1c PE=1 SV=1; Tubulin alpha-1A chain OS=Mus musculus OX=10090 GN=Tuba1a PE=1 SV=1; Tubulin alpha-1B chain OS=Mus musculus OX=10090 GN=Tuba1b PE=1 SV=2			0	67.30999947	QLFHPEQLITGK	Gln->pyro-Glu@N-term			0.00308997	1392.743286	697.3789	1392.740112	697.3773804	2	7	1.1.1.1126.8	6.782967	1040.85	462.17	6.83	0.08	258.11
14	11.58	11.66	22.26999998	22.26999998	18.26000065	sp|P68373|TBA1C_MOUSE; sp|P68369|TBA1A_MOUSE; sp|P05213|TBA1B_MOUSE	Tubulin alpha-1C chain OS=Mus musculus OX=10090 GN=Tuba1c PE=1 SV=1; Tubulin alpha-1A chain OS=Mus musculus OX=10090 GN=Tuba1a PE=1 SV=1; Tubulin alpha-1B chain OS=Mus musculus OX=10090 GN=Tuba1b PE=1 SV=2			0	99.00000095	TIGGGDDSFNTFFSETGAGK				0.00846856	2006.893433	1004.454	2006.885742	1004.450134	2	11	1.1.1.1101.7	6.462333	270.96	263.45	6.47	0.05	151.212
14	11.58	11.66	22.26999998	22.26999998	18.26000065	sp|P68373|TBA1C_MOUSE; sp|P68369|TBA1A_MOUSE; sp|P05213|TBA1B_MOUSE	Tubulin alpha-1C chain OS=Mus musculus OX=10090 GN=Tuba1c PE=1 SV=1; Tubulin alpha-1A chain OS=Mus musculus OX=10090 GN=Tuba1a PE=1 SV=1; Tubulin alpha-1B chain OS=Mus musculus OX=10090 GN=Tuba1b PE=1 SV=2			0	92.32000113	VGINYQPPTVVPGGDLAK				-0.000990564	1823.977051	912.9958	1823.978149	912.9963379	2	8	1.1.1.1046.11	5.759217	687.76	299.7	5.79	0.05	315.9213
15	10.86	12.58	19.47000027	16.84000045	16.67000055	sp|P02535|K1C10_MOUSE	Keratin, type I cytoskeletal 10 OS=Mus musculus OX=10090 GN=Krt10 PE=1 SV=3			2	99.00000095	ALEESNYELEGK				-1.00E-04	1380.640869	691.3277	1380.640869	691.3276978	2	19	1.1.1.912.10	4.053517	5459.01	5456.37	4.06	0.05	2788.711
15	10.86	12.58	19.47000027	16.84000045	16.67000055	sp|P02535|K1C10_MOUSE	Keratin, type I cytoskeletal 10 OS=Mus musculus OX=10090 GN=Krt10 PE=1 SV=3			2	99.00000095	QSLEASLAETEGR	Gln->pyro-Glu@N-term			-0.00358744	1372.643433	687.329	1372.647095	687.3308105	2	15	1.1.1.1038.6	5.653217	1295.11	1213.56	5.66	0.05	659.4717
15	10.86	12.58	19.47000027	16.84000045	16.67000055	sp|P02535|K1C10_MOUSE	Keratin, type I cytoskeletal 10 OS=Mus musculus OX=10090 GN=Krt10 PE=1 SV=3			2	99.00000095	QSVEADINGLR	Gln->pyro-Glu@N-term			0.00252603	1183.585815	592.8002	1183.583374	592.7989502	2	11	1.1.1.1030.7	5.552067	357.53	330.08	5.56	0.05	209.9922
15	10.86	12.58	19.47000027	16.84000045	16.67000055	sp|P02535|K1C10_MOUSE	Keratin, type I cytoskeletal 10 OS=Mus musculus OX=10090 GN=Krt10 PE=1 SV=3			1.886056304	99.00000095	LENEIQTYR				-0.00179578	1164.575684	583.2951	1164.577515	583.2960205	2	14	1.1.1.896.8	3.846033	1846.98	1736.1	3.85	0.05	1032.891
15	10.86	12.58	19.47000027	16.84000045	16.67000055	sp|P02535|K1C10_MOUSE	Keratin, type I cytoskeletal 10 OS=Mus musculus OX=10090 GN=Krt10 PE=1 SV=3			1.356546998	99.00000095	VTMQNLNDR	Deamidated(N)@7			0.0143063	1090.522095	546.2683	1090.50769	546.2611084	2	10	1.1.1.882.5	3.668883	127.9	115.17	3.66	0.23	126.3786
15	10.86	12.58	19.47000027	16.84000045	16.67000055	sp|P02535|K1C10_MOUSE	Keratin, type I cytoskeletal 10 OS=Mus musculus OX=10090 GN=Krt10 PE=1 SV=3			1.130768299	97.02000022	SEITELR				-0.00253853	846.4422607	424.2284	846.4447021	424.2296143	2	9	1.1.1.892.4	3.791533	1089.53	565.5	3.81	0.04	553.2289
15	10.86	12.58	19.47000027	16.84000045	16.67000055	sp|P02535|K1C10_MOUSE	Keratin, type I cytoskeletal 10 OS=Mus musculus OX=10090 GN=Krt10 PE=1 SV=3			0.237321436	65.60000181	SEITELRR			missed R-R@7	-0.00129569	1002.544495	502.2795	1002.545837	502.2801819	2	6	1.1.1.838.6	3.11575	1061.86	1041.54	3.12	0.05	692.819
15	10.86	12.58	19.47000027	16.84000045	16.67000055	sp|P02535|K1C10_MOUSE	Keratin, type I cytoskeletal 10 OS=Mus musculus OX=10090 GN=Krt10 PE=1 SV=3			0.202040344	95.20999789	QSVEADINGLRR	Gln->pyro-Glu@N-term; Deamidated(N)@8		missed R-R@11	0.00322293	1340.671631	671.3431	1340.668457	671.3414917	2	11	1.1.1.943.8	4.443817	113.0781	113.0781			1499.979
15	10.86	12.58	19.47000027	16.84000045	16.67000055	sp|P02535|K1C10_MOUSE	Keratin, type I cytoskeletal 10 OS=Mus musculus OX=10090 GN=Krt10 PE=1 SV=3			0.04431225	23.90999943	IKEWYEK			missed K-E@2	-0.00790441	994.5044556	498.2595	994.5123901	498.2634583	2	5	1.1.1.878.4	3.616883	44.22606	44.22606			140.2004
15	10.86	12.58	19.47000027	16.84000045	16.67000055	sp|P02535|K1C10_MOUSE	Keratin, type I cytoskeletal 10 OS=Mus musculus OX=10090 GN=Krt10 PE=1 SV=3			0.000869447	97.10000157	VLDELTLSK	Methyl(S)@8	Methyl(S)@263		-0.00115669	1030.589844	516.3022	1030.591064	516.3027954	2	14	1.1.1.1002.7	5.193767	6241.65	3350.71	5.22	0.05	1404.393
15	10.86	12.58	19.47000027	16.84000045	16.67000055	sp|P02535|K1C10_MOUSE	Keratin, type I cytoskeletal 10 OS=Mus musculus OX=10090 GN=Krt10 PE=1 SV=3			0.000434506	96.50999904	AETECQNAEYQQLLDIK	Carbamidomethyl(C)@5; Hydroxymethyl(N)@7	Hydroxymethyl(N)@427		-0.00319722	2081.95459	694.9921	2081.95752	694.993103	3	13	1.1.1.1053.6	5.845383	509.57	477.71	5.85	0.04	513.2392
15	10.86	12.58	19.47000027	16.84000045	16.67000055	sp|P02535|K1C10_MOUSE	Keratin, type I cytoskeletal 10 OS=Mus musculus OX=10090 GN=Krt10 PE=1 SV=3			0	46.2199986	AEEWFNQK	Carbamidomethyl@N-term; Deamidated(Q)@7		cleaved D-A@N-term	-0.00015232	1108.482422	555.2485	1108.482544	555.2485352	2	10	1.1.1.1000.7	5.1681	3402.08	2690.91	5.19	0.05	1810.87
15	10.86	12.58	19.47000027	16.84000045	16.67000055	sp|P02535|K1C10_MOUSE	Keratin, type I cytoskeletal 10 OS=Mus musculus OX=10090 GN=Krt10 PE=1 SV=3			0	36.6899997	AEEWFNQK	Carbamidomethyl@N-term; Deamidated(Q)@7		cleaved D-A@N-term	-0.00015232	1108.482422	555.2485	1108.482544	555.2485352	2	8	1.1.1.999.4	5.1526	3402.08	1321	5.19	0.05	649.0983
15	10.86	12.58	19.47000027	16.84000045	16.67000055	sp|P02535|K1C10_MOUSE	Keratin, type I cytoskeletal 10 OS=Mus musculus OX=10090 GN=Krt10 PE=1 SV=3			0	78.82000208	AETECQNAEYQQLLDIK	Carbamidomethyl(C)@5; Hydroxymethyl(N)@7	Hydroxymethyl(N)@427		-0.00319722	2081.95459	694.9921	2081.95752	694.993103	3	10	1.1.1.1052.7	5.833384	509.57	353.31	5.85	0.04	471.2673
15	10.86	12.58	19.47000027	16.84000045	16.67000055	sp|P02535|K1C10_MOUSE	Keratin, type I cytoskeletal 10 OS=Mus musculus OX=10090 GN=Krt10 PE=1 SV=3			0	48.98000062	AETECQNAEYQQLLDIK	Carbamidomethyl(C)@5; Methyl(Q)@6; Oxidation(N)@7	Methyl(Q)@426; Oxidation(N)@427		-0.00319722	2081.95459	694.9921	2081.95752	694.993103	3	11	1.1.1.1052.7	5.833384	509.57	353.31	5.85	0.04	471.2673
15	10.86	12.58	19.47000027	16.84000045	16.67000055	sp|P02535|K1C10_MOUSE	Keratin, type I cytoskeletal 10 OS=Mus musculus OX=10090 GN=Krt10 PE=1 SV=3			0	99.00000095	ALEESNYELEGK				-1.00E-04	1380.640869	691.3277	1380.640869	691.3276978	2	20	1.1.1.911.10	4.041017	5459.01	4917.19	4.06	0.05	2872.659
15	10.86	12.58	19.47000027	16.84000045	16.67000055	sp|P02535|K1C10_MOUSE	Keratin, type I cytoskeletal 10 OS=Mus musculus OX=10090 GN=Krt10 PE=1 SV=3			0	98.0700016	LAADDFR				0.000121886	806.3924561	404.2035	806.3922729	404.2033997	2	10	1.1.1.900.3	3.893517	9782.99	6061.38	3.92	0.05	3682.467
15	10.86	12.58	19.47000027	16.84000045	16.67000055	sp|P02535|K1C10_MOUSE	Keratin, type I cytoskeletal 10 OS=Mus musculus OX=10090 GN=Krt10 PE=1 SV=3			0	97.90999889	LAADDFR				-0.0118408	806.3804932	404.1975	806.3922729	404.2033997	2	8	1.1.1.866.2	3.470883	263.1844	263.1844			473.3463
15	10.86	12.58	19.47000027	16.84000045	16.67000055	sp|P02535|K1C10_MOUSE	Keratin, type I cytoskeletal 10 OS=Mus musculus OX=10090 GN=Krt10 PE=1 SV=3			0	96.78999782	LAADDFR				0.000121886	806.3924561	404.2035	806.3922729	404.2033997	2	9	1.1.1.899.3	3.880533	9782.99	2687.42	3.92	0.05	951.5957
15	10.86	12.58	19.47000027	16.84000045	16.67000055	sp|P02535|K1C10_MOUSE	Keratin, type I cytoskeletal 10 OS=Mus musculus OX=10090 GN=Krt10 PE=1 SV=3			0	94.95000243	LAADDFR	Carbamidomethyl@N-term			0.00365326	863.4174805	432.716	863.4137573	432.7141418	2	9	1.1.1.908.4	3.997183	431.82	341.63	3.98	0.05	289.489
15	10.86	12.58	19.47000027	16.84000045	16.67000055	sp|P02535|K1C10_MOUSE	Keratin, type I cytoskeletal 10 OS=Mus musculus OX=10090 GN=Krt10 PE=1 SV=3			0	90.49000144	LAADDFR				-0.000671555	806.3916626	404.2031	806.3922729	404.2033997	2	7	1.1.1.868.2	3.485217	251.2564	251.2564			581.7433
15	10.86	12.58	19.47000027	16.84000045	16.67000055	sp|P02535|K1C10_MOUSE	Keratin, type I cytoskeletal 10 OS=Mus musculus OX=10090 GN=Krt10 PE=1 SV=3			0	90.06999731	LAADDFR	Carbamidomethyl@N-term			0.00365326	863.4174805	432.716	863.4137573	432.7141418	2	8	1.1.1.906.3	3.970683	431.82	368.46	3.98	0.05	369.5354
15	10.86	12.58	19.47000027	16.84000045	16.67000055	sp|P02535|K1C10_MOUSE	Keratin, type I cytoskeletal 10 OS=Mus musculus OX=10090 GN=Krt10 PE=1 SV=3			0	99.00000095	LENEIQTYR				-0.00179578	1164.575684	583.2951	1164.577515	583.2960205	2	14	1.1.1.895.6	3.8322	1846.98	1268.02	3.85	0.05	781.7399
15	10.86	12.58	19.47000027	16.84000045	16.67000055	sp|P02535|K1C10_MOUSE	Keratin, type I cytoskeletal 10 OS=Mus musculus OX=10090 GN=Krt10 PE=1 SV=3			0	99.00000095	QSVEADINGLR	Gln->pyro-Glu@N-term; Deamidated(N)@8			-0.000679692	1184.56665	593.2906	1184.567383	593.2909546	2	13	1.1.1.996.6	5.115933	588.36	562.42	5.12	0.05	446.0342
15	10.86	12.58	19.47000027	16.84000045	16.67000055	sp|P02535|K1C10_MOUSE	Keratin, type I cytoskeletal 10 OS=Mus musculus OX=10090 GN=Krt10 PE=1 SV=3			0	99.00000095	QSVEADINGLR	Gln->pyro-Glu@N-term; Deamidated(N)@8			-0.000679692	1184.56665	593.2906	1184.567383	593.2909546	2	13	1.1.1.997.6	5.1286	588.36	523.6	5.12	0.05	409.3588
15	10.86	12.58	19.47000027	16.84000045	16.67000055	sp|P02535|K1C10_MOUSE	Keratin, type I cytoskeletal 10 OS=Mus musculus OX=10090 GN=Krt10 PE=1 SV=3			0	94.19999719	QSVEADINGLR	Gln->pyro-Glu@N-term; Deamidated(N)@8			0.00884155	1184.57605	593.2953	1184.567383	593.2909546	2	10	1.1.1.1047.3	5.765383	182.43	159.52	5.77	0.12	319.0692
15	10.86	12.58	19.47000027	16.84000045	16.67000055	sp|P02535|K1C10_MOUSE	Keratin, type I cytoskeletal 10 OS=Mus musculus OX=10090 GN=Krt10 PE=1 SV=3			0	93.68000031	QSVEADINGLR	Gln->pyro-Glu@N-term			0.00252603	1183.585815	592.8002	1183.583374	592.7989502	2	7	1.1.1.1032.9	5.579233	357.53	204.03	5.56	0.05	201.5979
15	10.86	12.58	19.47000027	16.84000045	16.67000055	sp|P02535|K1C10_MOUSE	Keratin, type I cytoskeletal 10 OS=Mus musculus OX=10090 GN=Krt10 PE=1 SV=3			0	92.01999903	QSVEADINGLR	Gln->pyro-Glu@N-term; Deamidated(N)@8			-0.000679692	1184.56665	593.2906	1184.567383	593.2909546	2	8	1.1.1.995.8	5.104767	588.36	475.72	5.12	0.05	291.8375
15	10.86	12.58	19.47000027	16.84000045	16.67000055	sp|P02535|K1C10_MOUSE	Keratin, type I cytoskeletal 10 OS=Mus musculus OX=10090 GN=Krt10 PE=1 SV=3			0	16.50000066	QSVEADINGLR	Gln->pyro-Glu@N-term; Deamidated(R)@11	Deamidated(R)@254		-0.000679692	1184.56665	593.2906	1184.567383	593.2909546	2	8	1.1.1.995.8	5.104767	588.36	475.72	5.12	0.05	291.8375
15	10.86	12.58	19.47000027	16.84000045	16.67000055	sp|P02535|K1C10_MOUSE	Keratin, type I cytoskeletal 10 OS=Mus musculus OX=10090 GN=Krt10 PE=1 SV=3			0	72.03999758	QSVEADINGLRR	Gln->pyro-Glu@N-term; Deamidated(N)@8		missed R-R@11	-0.00251422	1340.665894	671.3402	1340.668457	671.3414917	2	8	1.1.1.942.10	4.43265	117.7452	117.7452			1134.623
15	10.86	12.58	19.47000027	16.84000045	16.67000055	sp|P02535|K1C10_MOUSE	Keratin, type I cytoskeletal 10 OS=Mus musculus OX=10090 GN=Krt10 PE=1 SV=3			0	57.81000257	QSVEADINGLRR	Gln->pyro-Glu@N-term; Deamidated(N)@8		missed R-R@11	0.00249053	1340.670898	671.3427	1340.668457	671.3414917	2	7	1.1.1.996.10	5.119267	1027.05	1019.03	5.12	0.05	651.5352
15	10.86	12.58	19.47000027	16.84000045	16.67000055	sp|P02535|K1C10_MOUSE	Keratin, type I cytoskeletal 10 OS=Mus musculus OX=10090 GN=Krt10 PE=1 SV=3			0	25.78000128	QSVEADINGLRR	Gln->pyro-Glu@N-term		missed R-R@11	8.26E-05	1339.684448	670.8495	1339.684448	670.8494873	2	7	1.1.1.983.10	4.954617	1059.31	1051.95	4.95	0.05	847.9651
15	10.86	12.58	19.47000027	16.84000045	16.67000055	sp|P02535|K1C10_MOUSE	Keratin, type I cytoskeletal 10 OS=Mus musculus OX=10090 GN=Krt10 PE=1 SV=3			0	16.05000049	QSVEADINGLRR	Ammonia-loss(N)@8		missed R-R@11	8.26E-05	1339.684448	670.8495	1339.684448	670.8494873	2	7	1.1.1.982.11	4.942117	1059.31	964.17	4.95	0.05	787.8939
15	10.86	12.58	19.47000027	16.84000045	16.67000055	sp|P02535|K1C10_MOUSE	Keratin, type I cytoskeletal 10 OS=Mus musculus OX=10090 GN=Krt10 PE=1 SV=3			0	94.20999885	SEITELR				-0.00253853	846.4422607	424.2284	846.4447021	424.2296143	2	9	1.1.1.893.3	3.803367	1089.53	896.3	3.81	0.04	918.0632
15	10.86	12.58	19.47000027	16.84000045	16.67000055	sp|P02535|K1C10_MOUSE	Keratin, type I cytoskeletal 10 OS=Mus musculus OX=10090 GN=Krt10 PE=1 SV=3			0	15.98999947	SEITELRR			missed R-R@7	-0.00129569	1002.544495	502.2795	1002.545837	502.2801819	2	5	1.1.1.837.4	3.100917	1061.86	745.34	3.12	0.05	501.4471
15	10.86	12.58	19.47000027	16.84000045	16.67000055	sp|P02535|K1C10_MOUSE	Keratin, type I cytoskeletal 10 OS=Mus musculus OX=10090 GN=Krt10 PE=1 SV=3			0	96.88000083	VLDELTLSK	Methyl(S)@8	Methyl(S)@263		-0.00115669	1030.589844	516.3022	1030.591064	516.3027954	2	14	1.1.1.1003.3	5.202933	6241.65	4909.75	5.22	0.05	2624.925
15	10.86	12.58	19.47000027	16.84000045	16.67000055	sp|P02535|K1C10_MOUSE	Keratin, type I cytoskeletal 10 OS=Mus musculus OX=10090 GN=Krt10 PE=1 SV=3			0	99.00000095	VTMQNLNDR				0.000665656	1089.524414	545.7695	1089.523682	545.769104	2	12	1.1.1.861.8	3.411233	6806.28	5079.61	3.43	0.05	2908.785
15	10.86	12.58	19.47000027	16.84000045	16.67000055	sp|P02535|K1C10_MOUSE	Keratin, type I cytoskeletal 10 OS=Mus musculus OX=10090 GN=Krt10 PE=1 SV=3			0	98.66999984	VTMQNLNDR				0.000665656	1089.524414	545.7695	1089.523682	545.769104	2	9	1.1.1.860.8	3.398567	6806.28	2722.84	3.43	0.05	864.6539
15	10.86	12.58	19.47000027	16.84000045	16.67000055	sp|P02535|K1C10_MOUSE	Keratin, type I cytoskeletal 10 OS=Mus musculus OX=10090 GN=Krt10 PE=1 SV=3			0	97.63000011	VTMQNLNDR	Oxidation(M)@3			0.000962419	1105.519653	553.7671	1105.518555	553.7666016	2	9	1.1.1.797.8	2.623117	584.89	443.68	2.64	0.04	451.1308
15	10.86	12.58	19.47000027	16.84000045	16.67000055	sp|P02535|K1C10_MOUSE	Keratin, type I cytoskeletal 10 OS=Mus musculus OX=10090 GN=Krt10 PE=1 SV=3			0	87.76000142	VTMQNLNDR	Oxidation(M)@3			0.000962419	1105.519653	553.7671	1105.518555	553.7666016	2	7	1.1.1.798.8	2.63595	584.89	550.67	2.64	0.04	492.0534
15	10.86	12.58	19.47000027	16.84000045	16.67000055	sp|P02535|K1C10_MOUSE	Keratin, type I cytoskeletal 10 OS=Mus musculus OX=10090 GN=Krt10 PE=1 SV=3			0	43.59999895	VTMQNLNDR	Deamidated(N)@7			0.0143063	1090.522095	546.2683	1090.50769	546.2611084	2	5	1.1.1.880.7	3.641717	127.9	125.52	3.66	0.23	116.6048
15	10.86	12.58	19.47000027	16.84000045	16.67000055	sp|P02535|K1C10_MOUSE	Keratin, type I cytoskeletal 10 OS=Mus musculus OX=10090 GN=Krt10 PE=1 SV=3			0	15.20999968	VTMQNLNDR	Carbamidomethyl@N-term			0.000244541	1146.545532	574.28	1146.545166	574.2798462	2	6	1.1.1.790.9	2.534283	464.29	450.25	2.54	0.05	368.2863
16	10.1	10.32	27.63000131	27.63000131	21.32000029	sp|P16858|G3P_MOUSE	Glyceraldehyde-3-phosphate dehydrogenase OS=Mus musculus OX=10090 GN=Gapdh PE=1 SV=2			2	99.00000095	GAAQNIIPASTGAAK				-0.00174999	1368.734497	685.3745	1368.736084	685.3753662	2	14	1.1.1.913.11	4.067333	2639.85	1859.17	4.08	0.04	1108.79
16	10.1	10.32	27.63000131	27.63000131	21.32000029	sp|P16858|G3P_MOUSE	Glyceraldehyde-3-phosphate dehydrogenase OS=Mus musculus OX=10090 GN=Gapdh PE=1 SV=2			2	99.00000095	VVDLMAYMASKE	Oxidation(M)@5; Oxidation(M)@8		missed K-E@11	-0.00733731	1387.629028	694.8218	1387.636353	694.8254395	2	17	1.1.1.945.7	4.471483	327.8532	327.8532			400.3159
16	10.1	10.32	27.63000131	27.63000131	21.32000029	sp|P16858|G3P_MOUSE	Glyceraldehyde-3-phosphate dehydrogenase OS=Mus musculus OX=10090 GN=Gapdh PE=1 SV=2			1.408935666	99.00000095	QASEGPLK	Gln->pyro-Glu@N-term			0.00112239	811.4086914	406.7116	811.4075928	406.7110596	2	10	1.1.1.883.2	3.678883	232.11	210.58	3.69	0.05	227.2232
16	10.1	10.32	27.63000131	27.63000131	21.32000029	sp|P16858|G3P_MOUSE	Glyceraldehyde-3-phosphate dehydrogenase OS=Mus musculus OX=10090 GN=Gapdh PE=1 SV=2			1.301029921	98.15000296	LISWYDNEYGYSNR				0.00492022	1778.794922	890.4047	1778.790039	890.4022827	2	9	1.1.1.1056.11	5.887866	467.89	436.36	5.9	0.06	263.445
16	10.1	10.32	27.63000131	27.63000131	21.32000029	sp|P16858|G3P_MOUSE	Glyceraldehyde-3-phosphate dehydrogenase OS=Mus musculus OX=10090 GN=Gapdh PE=1 SV=2			1.167490959	99.00000095	LVINGKPITIFQER	Deamidated(N)@4			0.00483845	1627.934814	543.6522	1627.929688	543.6505127	3	11	1.1.1.1064.3	5.983366	1582.68	1405.75	5.99	0.06	1190.036
16	10.1	10.32	27.63000131	27.63000131	21.32000029	sp|P16858|G3P_MOUSE	Glyceraldehyde-3-phosphate dehydrogenase OS=Mus musculus OX=10090 GN=Gapdh PE=1 SV=2			1.075720787	97.50000238	VVDLMAYMASK	Oxidation(M)@5; Oxidation(M)@8			0.00418549	1258.5979	630.3062	1258.59375	630.3041382	2	9	1.1.1.941.9	4.419483	599.31	586.55	4.42	0.05	456.5272
16	10.1	10.32	27.63000131	27.63000131	21.32000029	sp|P16858|G3P_MOUSE	Glyceraldehyde-3-phosphate dehydrogenase OS=Mus musculus OX=10090 GN=Gapdh PE=1 SV=2			0.696803987	91.72000289	LTGMAFR	Oxidation(M)@4			-0.000500971	810.4052734	406.2099	810.4058228	406.2101746	2	7	1.1.1.861.2	3.406233	2730.04	2440.47	3.42	0.05	2087.951
16	10.1	10.32	27.63000131	27.63000131	21.32000029	sp|P16858|G3P_MOUSE	Glyceraldehyde-3-phosphate dehydrogenase OS=Mus musculus OX=10090 GN=Gapdh PE=1 SV=2			0.446116984	95.49000263	VGVNGFGR	Deamidated(N)@4			-0.000400629	805.4078979	403.7112	805.4082642	403.7113953	2	8	1.1.1.923.2	4.187833	648.16	558.59	4.2	0.04	400.8644
16	10.1	10.32	27.63000131	27.63000131	21.32000029	sp|P16858|G3P_MOUSE	Glyceraldehyde-3-phosphate dehydrogenase OS=Mus musculus OX=10090 GN=Gapdh PE=1 SV=2			0.000869447	92.37999916	VPTPNVSVVDLTCR	Methyl(T)@12; Carbamidomethyl(C)@13	Methyl(T)@244		0.000819944	1569.819214	785.9169	1569.818481	785.9165039	2	10	1.1.1.1044.6	5.728883	868.96	633.77	5.75	0.05	426.947
16	10.1	10.32	27.63000131	27.63000131	21.32000029	sp|P16858|G3P_MOUSE	Glyceraldehyde-3-phosphate dehydrogenase OS=Mus musculus OX=10090 GN=Gapdh PE=1 SV=2			0.000434506	39.57000077	VVDLMAY	Oxidation(M)@5		cleaved Y-M@C-term	-0.00316731	825.3911133	826.3984	825.3942261	826.4014893	1	5	1.1.1.1025.10	5.4909	16.60155	16.60155			143.8865
16	10.1	10.32	27.63000131	27.63000131	21.32000029	sp|P16858|G3P_MOUSE	Glyceraldehyde-3-phosphate dehydrogenase OS=Mus musculus OX=10090 GN=Gapdh PE=1 SV=2			0	94.08000112	GAAQNIIPASTGAAK				-0.00174999	1368.734497	685.3745	1368.736084	685.3753662	2	8	1.1.1.912.9	4.052683	2639.85	814.25	4.08	0.04	339.0059
16	10.1	10.32	27.63000131	27.63000131	21.32000029	sp|P16858|G3P_MOUSE	Glyceraldehyde-3-phosphate dehydrogenase OS=Mus musculus OX=10090 GN=Gapdh PE=1 SV=2			0	94.08000112	GAAQNIIPASTGAAK	Deamidated(N)@5			0.0020004	1369.722046	685.8683	1369.720093	685.8673706	2	8	1.1.1.927.10	4.245667	240.17	114.2	4.22	0.04	195.3021
16	10.1	10.32	27.63000131	27.63000131	21.32000029	sp|P16858|G3P_MOUSE	Glyceraldehyde-3-phosphate dehydrogenase OS=Mus musculus OX=10090 GN=Gapdh PE=1 SV=2			0	90.88000059	GAAQNIIPASTGAAK				-0.00334543	1368.732666	457.2515	1368.736084	457.252655	3	8	1.1.1.915.4	4.087183	520.62	511.5	4.09	0.04	608.8752
16	10.1	10.32	27.63000131	27.63000131	21.32000029	sp|P16858|G3P_MOUSE	Glyceraldehyde-3-phosphate dehydrogenase OS=Mus musculus OX=10090 GN=Gapdh PE=1 SV=2			0	56.80000186	GAAQNIIPASTGAAK	Deamidated(Q)@4			0.0020004	1369.722046	685.8683	1369.720093	685.8673706	2	8	1.1.1.927.10	4.245667	240.17	114.2	4.22	0.04	195.3021
16	10.1	10.32	27.63000131	27.63000131	21.32000029	sp|P16858|G3P_MOUSE	Glyceraldehyde-3-phosphate dehydrogenase OS=Mus musculus OX=10090 GN=Gapdh PE=1 SV=2			0	96.56999707	LISWYDNEYGYSNR				0.00492022	1778.794922	890.4047	1778.790039	890.4022827	2	8	1.1.1.1058.9	5.9117	467.89	418.98	5.9	0.06	218.3866
16	10.1	10.32	27.63000131	27.63000131	21.32000029	sp|P16858|G3P_MOUSE	Glyceraldehyde-3-phosphate dehydrogenase OS=Mus musculus OX=10090 GN=Gapdh PE=1 SV=2			0	69.23999786	LTGMAFR	Oxidation(M)@4			-0.000500971	810.4052734	406.2099	810.4058228	406.2101746	2	6	1.1.1.860.2	3.393567	2730.04	1638.79	3.42	0.05	1164.703
16	10.1	10.32	27.63000131	27.63000131	21.32000029	sp|P16858|G3P_MOUSE	Glyceraldehyde-3-phosphate dehydrogenase OS=Mus musculus OX=10090 GN=Gapdh PE=1 SV=2			0	90.06999731	LVINGKPITIFQER	Deamidated(N)@4			0.00483845	1627.934814	543.6522	1627.929688	543.6505127	3	9	1.1.1.1063.2	5.969867	1582.68	960.84	5.99	0.06	683.5137
16	10.1	10.32	27.63000131	27.63000131	21.32000029	sp|P16858|G3P_MOUSE	Glyceraldehyde-3-phosphate dehydrogenase OS=Mus musculus OX=10090 GN=Gapdh PE=1 SV=2			0	68.76000166	LVINGKPITIFQER	Deamidated(N)@4			0.00190883	1627.931763	543.6512	1627.929688	543.6505127	3	7	1.1.1.1078.4	6.162517	375.53	355.77	6.16	0.05	369.4855
16	10.1	10.32	27.63000131	27.63000131	21.32000029	sp|P16858|G3P_MOUSE	Glyceraldehyde-3-phosphate dehydrogenase OS=Mus musculus OX=10090 GN=Gapdh PE=1 SV=2			0	88.73999715	VGVNGFGR	Deamidated(N)@4			-0.000400629	805.4078979	403.7112	805.4082642	403.7113953	2	7	1.1.1.924.2	4.200333	648.16	629.87	4.2	0.04	366.8372
16	10.1	10.32	27.63000131	27.63000131	21.32000029	sp|P16858|G3P_MOUSE	Glyceraldehyde-3-phosphate dehydrogenase OS=Mus musculus OX=10090 GN=Gapdh PE=1 SV=2			0	86.97999716	VPTPNVSVVDLTCR	Carbamidomethyl(C)@13; Methyl(R)@14	Methyl(R)@246		0.000819944	1569.819214	785.9169	1569.818481	785.9165039	2	10	1.1.1.1045.7	5.742883	868.96	831.35	5.75	0.05	493.8522
16	10.1	10.32	27.63000131	27.63000131	21.32000029	sp|P16858|G3P_MOUSE	Glyceraldehyde-3-phosphate dehydrogenase OS=Mus musculus OX=10090 GN=Gapdh PE=1 SV=2			0	62.34999895	VPTPNVSVVDLTCR	Carbamidomethyl(C)@13; Methyl(R)@14	Methyl(R)@246		0.000819944	1569.819214	785.9169	1569.818481	785.9165039	2	10	1.1.1.1044.6	5.728883	868.96	633.77	5.75	0.05	426.947
16	10.1	10.32	27.63000131	27.63000131	21.32000029	sp|P16858|G3P_MOUSE	Glyceraldehyde-3-phosphate dehydrogenase OS=Mus musculus OX=10090 GN=Gapdh PE=1 SV=2			0	49.45000112	VPTPNVSVVDLTCR	Methyl(L)@11; Carbamidomethyl(C)@13	Methyl(L)@243		0.000819944	1569.819214	785.9169	1569.818481	785.9165039	2	10	1.1.1.1044.6	5.728883	868.96	633.77	5.75	0.05	426.947
16	10.1	10.32	27.63000131	27.63000131	21.32000029	sp|P16858|G3P_MOUSE	Glyceraldehyde-3-phosphate dehydrogenase OS=Mus musculus OX=10090 GN=Gapdh PE=1 SV=2			0	38.46000135	VSVVDLTCR	Methyl(D)@5; Carbamidomethyl(C)@8	Methyl(D)@242	cleaved N-V@N-term	0.00699845	1061.560913	531.7877	1061.553955	531.7842407	2	7	1.1.1.977.7	4.875283	181.26	180.88	4.88	0.05	201.5979
16	10.1	10.32	27.63000131	27.63000131	21.32000029	sp|P16858|G3P_MOUSE	Glyceraldehyde-3-phosphate dehydrogenase OS=Mus musculus OX=10090 GN=Gapdh PE=1 SV=2			0	23.83999974	VSVVDLTCR	Methyl(T)@7; Carbamidomethyl(C)@8	Methyl(T)@244	cleaved N-V@N-term	0.00699845	1061.560913	531.7877	1061.553955	531.7842407	2	7	1.1.1.977.7	4.875283	181.26	180.88	4.88	0.05	201.5979
16	10.1	10.32	27.63000131	27.63000131	21.32000029	sp|P16858|G3P_MOUSE	Glyceraldehyde-3-phosphate dehydrogenase OS=Mus musculus OX=10090 GN=Gapdh PE=1 SV=2			0	21.11999989	VSVVDLTCR	Carbamidomethyl(C)@8; Methyl(R)@9	Methyl(R)@246	cleaved N-V@N-term	0.00699845	1061.560913	531.7877	1061.553955	531.7842407	2	7	1.1.1.977.7	4.875283	181.26	180.88	4.88	0.05	201.5979
16	10.1	10.32	27.63000131	27.63000131	21.32000029	sp|P16858|G3P_MOUSE	Glyceraldehyde-3-phosphate dehydrogenase OS=Mus musculus OX=10090 GN=Gapdh PE=1 SV=2			0	97.18000293	VVDLMAYMASK	Oxidation(M)@5; Oxidation(M)@8			0.00418549	1258.5979	630.3062	1258.59375	630.3041382	2	9	1.1.1.940.8	4.405817	599.31	526.11	4.42	0.05	396.6552
17	9.22	9.32	40.81999958	40.31000137	31.63000047	sp|P24622|CRYAA_MOUSE	Alpha-crystallin A chain OS=Mus musculus OX=10090 GN=Cryaa PE=2 SV=1			2	99.00000095	HFSPEDLTVK				-0.00058001	1171.586914	586.8007	1171.58728	586.8009644	2	14	1.1.1.942.8	4.430984	4674.29	2769.52	4.45	0.04	1289.27
17	9.22	9.32	40.81999958	40.31000137	31.63000047	sp|P24622|CRYAA_MOUSE	Alpha-crystallin A chain OS=Mus musculus OX=10090 GN=Cryaa PE=2 SV=1			2	99.00000095	VLEDFVEIHGK				0.000856141	1284.672363	429.2314	1284.671387	429.2310791	3	12	1.1.1.991.2	5.0491	10638.25	6653.47	5.02	0.04	3411.573
17	9.22	9.32	40.81999958	40.31000137	31.63000047	sp|P24622|CRYAA_MOUSE	Alpha-crystallin A chain OS=Mus musculus OX=10090 GN=Cryaa PE=2 SV=1			1.508638024	98.79000187	ALGPFYPSR				-0.00123073	1006.522461	504.2685	1006.523621	504.2690735	2	9	1.1.1.1001.4	5.178267	9706.01	2513.83	5.22	0.06	1045.648
17	9.22	9.32	40.81999958	40.31000137	31.63000047	sp|P24622|CRYAA_MOUSE	Alpha-crystallin A chain OS=Mus musculus OX=10090 GN=Cryaa PE=2 SV=1			1.309803724	98.90999794	QDDHGYISR	Gln->pyro-Glu@N-term			0.000493688	1072.457886	537.2362	1072.457397	537.2359619	2	10	1.1.1.833.8	3.052917	1348.91	1304.62	3.06	0.05	785.0573
17	9.22	9.32	40.81999958	40.31000137	31.63000047	sp|P24622|CRYAA_MOUSE	Alpha-crystallin A chain OS=Mus musculus OX=10090 GN=Cryaa PE=2 SV=1			1.119186521	97.26999998	VQSGLDAGHSER				0.00016087	1254.595215	419.2057	1254.595337	419.2056885	3	9	1.1.1.795.4	2.593967	2722.76	1913.31	2.61	0.04	1703.188
17	9.22	9.32	40.81999958	40.31000137	31.63000047	sp|P24622|CRYAA_MOUSE	Alpha-crystallin A chain OS=Mus musculus OX=10090 GN=Cryaa PE=2 SV=1			0.991399825	99.00000095	MDVTIQHPWFK	Acetyl@N-term	Acetyl@1		-0.00118374	1442.700439	722.3575	1442.70166	722.3580933	2	14	1.1.1.1150.4	7.094617	583.88	496.07	7.11	0.06	252.2128
17	9.22	9.32	40.81999958	40.31000137	31.63000047	sp|P24622|CRYAA_MOUSE	Alpha-crystallin A chain OS=Mus musculus OX=10090 GN=Cryaa PE=2 SV=1			0.240332171	64.60999846	EEKPSSAPSS				0.00365129	1017.465088	509.7398	1017.461487	509.7380066	2	7	1.1.1.791.9	2.546783	592.14	560.91	2.54	0.04	368.3525
17	9.22	9.32	40.81999958	40.31000137	31.63000047	sp|P24622|CRYAA_MOUSE	Alpha-crystallin A chain OS=Mus musculus OX=10090 GN=Cryaa PE=2 SV=1			0.037157327	93.69999766	SPEDLTVK			cleaved F-S@N-term	0.000310757	887.4602661	444.7374	887.460022	444.7372742	2	9	1.1.1.859.4	3.382233	1176.67	602.65	3.4	0.04	397.7166
17	9.22	9.32	40.81999958	40.31000137	31.63000047	sp|P24622|CRYAA_MOUSE	Alpha-crystallin A chain OS=Mus musculus OX=10090 GN=Cryaa PE=2 SV=1			0.016824922	93.91000271	VIFLDVK			cleaved F-V@N-term	0.00222229	832.5080566	417.2613	832.5058594	417.2601929	2	9	1.1.1.1066.2	6.008033	1568.36	1286.71	6.02	0.04	942.5403
17	9.22	9.32	40.81999958	40.31000137	31.63000047	sp|P24622|CRYAA_MOUSE	Alpha-crystallin A chain OS=Mus musculus OX=10090 GN=Cryaa PE=2 SV=1			0.000434506	90.49000144	EDFVEIHGK			cleaved L-E@N-term	0.00255316	1072.521484	537.268	1072.518921	537.2667236	2	9	1.1.1.989.4	5.025767	369.99	355.74	5.02	0.04	392.3202
17	9.22	9.32	40.81999958	40.31000137	31.63000047	sp|P24622|CRYAA_MOUSE	Alpha-crystallin A chain OS=Mus musculus OX=10090 GN=Cryaa PE=2 SV=1			0.000434506	38.08999956	VQSGLDAGH			cleaved H-S@C-term	-0.00793998	882.4116821	442.2131	882.4195557	442.217041	2	6	1.1.1.805.2	2.71145	99.87232	99.87232			298.5134
17	9.22	9.32	40.81999958	40.31000137	31.63000047	sp|P24622|CRYAA_MOUSE	Alpha-crystallin A chain OS=Mus musculus OX=10090 GN=Cryaa PE=2 SV=1			0	95.53999901	ALGPFYPSR				-0.00123073	1006.522461	504.2685	1006.523621	504.2690735	2	8	1.1.1.1000.3	5.164767	9706.01	922.39	5.22	0.06	435.7363
17	9.22	9.32	40.81999958	40.31000137	31.63000047	sp|P24622|CRYAA_MOUSE	Alpha-crystallin A chain OS=Mus musculus OX=10090 GN=Cryaa PE=2 SV=1			0	86.44000292	ALGPFYPSR	Carbamidomethyl@N-term			-0.00141135	1063.543701	532.7791	1063.545044	532.7798462	2	7	1.1.1.1004.5	5.217583	742.62	577.51	5.24	0.06	388.468
17	9.22	9.32	40.81999958	40.31000137	31.63000047	sp|P24622|CRYAA_MOUSE	Alpha-crystallin A chain OS=Mus musculus OX=10090 GN=Cryaa PE=2 SV=1			0	74.26999807	ALGPFYPSR	Carbamidomethyl@N-term			-0.00141135	1063.543701	532.7791	1063.545044	532.7798462	2	7	1.1.1.1003.4	5.203767	742.62	391.57	5.24	0.06	286.591
17	9.22	9.32	40.81999958	40.31000137	31.63000047	sp|P24622|CRYAA_MOUSE	Alpha-crystallin A chain OS=Mus musculus OX=10090 GN=Cryaa PE=2 SV=1			0	77.2300005	EDFVEIHGK			cleaved L-E@N-term	0.00255316	1072.521484	537.268	1072.518921	537.2667236	2	7	1.1.1.988.7	5.015767	369.99	333.39	5.02	0.04	423.8443
17	9.22	9.32	40.81999958	40.31000137	31.63000047	sp|P24622|CRYAA_MOUSE	Alpha-crystallin A chain OS=Mus musculus OX=10090 GN=Cryaa PE=2 SV=1			0	25.78000128	EEKPSSAPSS				0.00365129	1017.465088	509.7398	1017.461487	509.7380066	2	5	1.1.1.790.7	2.532633	592.14	512.59	2.54	0.04	387.1237
17	9.22	9.32	40.81999958	40.31000137	31.63000047	sp|P24622|CRYAA_MOUSE	Alpha-crystallin A chain OS=Mus musculus OX=10090 GN=Cryaa PE=2 SV=1			0	99.00000095	HFSPEDLTVK				-0.00058001	1171.586914	586.8007	1171.58728	586.8009644	2	13	1.1.1.943.7	4.442983	4674.29	4075.42	4.45	0.04	2262.318
17	9.22	9.32	40.81999958	40.31000137	31.63000047	sp|P24622|CRYAA_MOUSE	Alpha-crystallin A chain OS=Mus musculus OX=10090 GN=Cryaa PE=2 SV=1			0	97.45000005	MDVTIQHPWFK	Acetyl@N-term	Acetyl@1		-0.00118374	1442.700439	722.3575	1442.70166	722.3580933	2	12	1.1.1.1149.6	7.081783	583.88	343.11	7.11	0.06	203.8268
17	9.22	9.32	40.81999958	40.31000137	31.63000047	sp|P24622|CRYAA_MOUSE	Alpha-crystallin A chain OS=Mus musculus OX=10090 GN=Cryaa PE=2 SV=1			0	97.24000096	MDVTIQHPWFK	Acetyl@N-term; Oxidation(D)@2	Acetyl@1; Oxidation(D)@2		0.00125641	1458.697876	730.3562	1458.696533	730.3555908	2	15	1.1.1.1066.6	6.011367	7596.49	6116.73	6.03	0.05	3021.999
17	9.22	9.32	40.81999958	40.31000137	31.63000047	sp|P24622|CRYAA_MOUSE	Alpha-crystallin A chain OS=Mus musculus OX=10090 GN=Cryaa PE=2 SV=1			0	96.42999768	MDVTIQHPWFK	Acetyl@N-term; Oxidation(D)@2	Acetyl@1; Oxidation(D)@2		0.00125641	1458.697876	730.3562	1458.696533	730.3555908	2	13	1.1.1.1065.7	5.9997	7596.49	3880.62	6.03	0.05	1588.536
17	9.22	9.32	40.81999958	40.31000137	31.63000047	sp|P24622|CRYAA_MOUSE	Alpha-crystallin A chain OS=Mus musculus OX=10090 GN=Cryaa PE=2 SV=1			0	94.38999891	MDVTIQHPWFK	Acetyl@N-term; Oxidation(D)@2; Deamidated(Q)@6	Acetyl@1; Oxidation(D)@2		0.00146614	1459.682129	730.8483	1459.680542	730.8475952	2	11	1.1.1.1084.9	6.243516	624.81	624.34	6.24	0.05	384.0757
17	9.22	9.32	40.81999958	40.31000137	31.63000047	sp|P24622|CRYAA_MOUSE	Alpha-crystallin A chain OS=Mus musculus OX=10090 GN=Cryaa PE=2 SV=1			0	85.8799994	MDVTIQHPWFK	Acetyl@N-term; Oxidation(D)@2; Deamidated(Q)@6	Acetyl@1; Oxidation(D)@2		0.00146614	1459.682129	730.8483	1459.680542	730.8475952	2	10	1.1.1.1083.6	6.228517	624.81	544.66	6.24	0.05	355.7946
17	9.22	9.32	40.81999958	40.31000137	31.63000047	sp|P24622|CRYAA_MOUSE	Alpha-crystallin A chain OS=Mus musculus OX=10090 GN=Cryaa PE=2 SV=1			0	97.18000293	QDDHGYISR	Gln->pyro-Glu@N-term			0.000615755	1072.45813	537.2363	1072.457397	537.2359619	2	9	1.1.1.845.7	3.206083	3794.64	734.42	3.12	0.04	648.6985
17	9.22	9.32	40.81999958	40.31000137	31.63000047	sp|P24622|CRYAA_MOUSE	Alpha-crystallin A chain OS=Mus musculus OX=10090 GN=Cryaa PE=2 SV=1			0	93.81999969	QDDHGYISR	Gln->pyro-Glu@N-term			0.000493688	1072.457886	537.2362	1072.457397	537.2359619	2	9	1.1.1.832.4	3.037083	1348.91	943.09	3.06	0.05	562.3563
17	9.22	9.32	40.81999958	40.31000137	31.63000047	sp|P24622|CRYAA_MOUSE	Alpha-crystallin A chain OS=Mus musculus OX=10090 GN=Cryaa PE=2 SV=1			0	91.62999988	SPEDLTVK			cleaved F-S@N-term	0.000310757	887.4602661	444.7374	887.460022	444.7372742	2	8	1.1.1.860.5	3.396067	1176.67	1023.58	3.4	0.04	727.196
17	9.22	9.32	40.81999958	40.31000137	31.63000047	sp|P24622|CRYAA_MOUSE	Alpha-crystallin A chain OS=Mus musculus OX=10090 GN=Cryaa PE=2 SV=1			0	93.59999895	VIFLDVK			cleaved F-V@N-term	0.00222229	832.5080566	417.2613	832.5058594	417.2601929	2	9	1.1.1.1065.2	5.995533	1568.36	783.22	6.02	0.04	615.7206
17	9.22	9.32	40.81999958	40.31000137	31.63000047	sp|P24622|CRYAA_MOUSE	Alpha-crystallin A chain OS=Mus musculus OX=10090 GN=Cryaa PE=2 SV=1			0	99.00000095	VLEDFVEIHGK				0.00232095	1284.673584	429.2318	1284.671387	429.2310791	3	9	1.1.1.978.3	4.88445	1131.55	897.48	4.89	0.04	860.3618
17	9.22	9.32	40.81999958	40.31000137	31.63000047	sp|P24622|CRYAA_MOUSE	Alpha-crystallin A chain OS=Mus musculus OX=10090 GN=Cryaa PE=2 SV=1			0	88.73999715	VLEDFVEIHGK				0.00232095	1284.673584	429.2318	1284.671387	429.2310791	3	8	1.1.1.977.3	4.87195	1131.55	512.48	4.89	0.04	473.8656
17	9.22	9.32	40.81999958	40.31000137	31.63000047	sp|P24622|CRYAA_MOUSE	Alpha-crystallin A chain OS=Mus musculus OX=10090 GN=Cryaa PE=2 SV=1			0	81.41000271	VLEDFVEIHGK	Carbamidomethyl(K)@11			0.00150975	1341.694214	448.2387	1341.692871	448.2382202	3	8	1.1.1.984.3	4.961617	428.73	363.69	4.97	0.06	451.0473
17	9.22	9.32	40.81999958	40.31000137	31.63000047	sp|P24622|CRYAA_MOUSE	Alpha-crystallin A chain OS=Mus musculus OX=10090 GN=Cryaa PE=2 SV=1			0	28.22000086	VLEDFVEIHGK	Carbamidomethyl(H)@9			0.00150975	1341.694214	448.2387	1341.692871	448.2382202	3	8	1.1.1.984.3	4.961617	428.73	363.69	4.97	0.06	451.0473
17	9.22	9.32	40.81999958	40.31000137	31.63000047	sp|P24622|CRYAA_MOUSE	Alpha-crystallin A chain OS=Mus musculus OX=10090 GN=Cryaa PE=2 SV=1			0	27.03000009	VLEDFVEIHGK	Carbamidomethyl(E)@7			0.00150975	1341.694214	448.2387	1341.692871	448.2382202	3	7	1.1.1.981.3	4.922783	428.73	162.46	4.97	0.06	256.0612
17	9.22	9.32	40.81999958	40.31000137	31.63000047	sp|P24622|CRYAA_MOUSE	Alpha-crystallin A chain OS=Mus musculus OX=10090 GN=Cryaa PE=2 SV=1			0	94.33000088	VQSGLDAGHSER				0.00016087	1254.595215	419.2057	1254.595337	419.2056885	3	10	1.1.1.796.3	2.606117	2722.76	2548.09	2.61	0.04	2278.657
18	8.32	8.45	22.96999991	19.14000064	11.03999987	sp|P99024|TBB5_MOUSE	Tubulin beta-5 chain OS=Mus musculus OX=10090 GN=Tubb5 PE=1 SV=1			2	99.00000095	AILVDLEPGTMDSVR	Oxidation(M)@11			0.000126695	1630.82373	816.4191	1630.823608	816.4190674	2	14	1.1.1.1058.8	5.910867	608.22	547.27	5.92	0.05	404.6119
18	8.32	8.45	22.96999991	19.14000064	11.03999987	sp|P99024|TBB5_MOUSE	Tubulin beta-5 chain OS=Mus musculus OX=10090 GN=Tubb5 PE=1 SV=1			2	99.00000095	LHFFMPGFAPLTSR	Oxidation(M)@5			-0.00187957	1635.821533	546.2811	1635.82312	546.2816772	3	14	1.1.1.1106.4	6.52265	451.94	327.43	6.54	0.06	303.6598
18	8.32	8.45	22.96999991	19.14000064	11.03999987	sp|P99024|TBB5_MOUSE	Tubulin beta-5 chain OS=Mus musculus OX=10090 GN=Tubb5 PE=1 SV=1			1.619789004	99.00000095	LAVNMVPFPR	Oxidation(M)@5			0.000782394	1158.622925	580.3187	1158.621948	580.3182373	2	9	1.1.1.1030.6	5.551233	566.25	460.48	5.57	0.06	327.4136
18	8.32	8.45	22.96999991	19.14000064	11.03999987	sp|P99024|TBB5_MOUSE	Tubulin beta-5 chain OS=Mus musculus OX=10090 GN=Tubb5 PE=1 SV=1			1.086186051	96.89000249	ISEQFTAMFR	Oxidation(M)@8			0.00172105	1244.587646	623.3011	1244.585938	623.3002319	2	8	1.1.1.994.10	5.093933	60.87887	60.87887			262.4571
18	8.32	8.45	22.96999991	19.14000064	11.03999987	sp|P99024|TBB5_MOUSE	Tubulin beta-5 chain OS=Mus musculus OX=10090 GN=Tubb5 PE=1 SV=1			0.718966663	94.96999979	EVDEQMLNVQNK	Oxidation(M)@6			0.00186505	1461.678833	731.8467	1461.677002	731.8457642	2	9	1.1.1.854.8	3.3244	149.17	140.86	3.33	0.04	153.7603
18	8.32	8.45	22.96999991	19.14000064	11.03999987	sp|P99024|TBB5_MOUSE	Tubulin beta-5 chain OS=Mus musculus OX=10090 GN=Tubb5 PE=1 SV=1			0.50723964	86.01999879	YLTVAAVFR				0.00102164	1038.58728	520.3009	1038.586182	520.300354	2	8	1.1.1.1113.2	6.610816	183.56	179.44	6.61	0.08	207.1246
18	8.32	8.45	22.96999991	19.14000064	11.03999987	sp|P99024|TBB5_MOUSE	Tubulin beta-5 chain OS=Mus musculus OX=10090 GN=Tubb5 PE=1 SV=1			0.390405595	81.94000125	ALTVPELTQQVFDAK				0.00420137	1658.892334	830.4534	1658.887939	830.4512329	2	7	1.1.1.1158.3	7.194267	136.9	131.5	7.2	0.08	103.2252
18	8.32	8.45	22.96999991	19.14000064	11.03999987	sp|P99024|TBB5_MOUSE	Tubulin beta-5 chain OS=Mus musculus OX=10090 GN=Tubb5 PE=1 SV=1			0	99.00000095	AILVDLEPGTMDSVR	Oxidation(M)@11			0.000126695	1630.82373	816.4191	1630.823608	816.4190674	2	11	1.1.1.1057.10	5.8997	608.22	404.66	5.92	0.05	280.2952
18	8.32	8.45	22.96999991	19.14000064	11.03999987	sp|P99024|TBB5_MOUSE	Tubulin beta-5 chain OS=Mus musculus OX=10090 GN=Tubb5 PE=1 SV=1			0	16.36999995	AILVDLEPGTMDSVR	Oxidation(P)@8	Oxidation(P)@70		0.000126706	1630.82373	816.4191	1630.823608	816.4190674	2	11	1.1.1.1057.10	5.8997	608.22	404.66	5.92	0.05	280.2952
18	8.32	8.45	22.96999991	19.14000064	11.03999987	sp|P99024|TBB5_MOUSE	Tubulin beta-5 chain OS=Mus musculus OX=10090 GN=Tubb5 PE=1 SV=1			0	18.49000007	ALTVPELTQQVFDAK				0.00420137	1658.892334	830.4534	1658.887939	830.4512329	2	5	1.1.1.1157.5	7.182783	136.9	120.21	7.2	0.08	82.30815
18	8.32	8.45	22.96999991	19.14000064	11.03999987	sp|P99024|TBB5_MOUSE	Tubulin beta-5 chain OS=Mus musculus OX=10090 GN=Tubb5 PE=1 SV=1			0	81.76000118	LAVNMVPFPR	Oxidation(M)@5			0.000782394	1158.622925	580.3187	1158.621948	580.3182373	2	6	1.1.1.1029.7	5.539567	566.25	364.74	5.57	0.06	318.0151
18	8.32	8.45	22.96999991	19.14000064	11.03999987	sp|P99024|TBB5_MOUSE	Tubulin beta-5 chain OS=Mus musculus OX=10090 GN=Tubb5 PE=1 SV=1			0	99.00000095	LHFFMPGFAPLTSR	Oxidation(M)@5			-0.00187957	1635.821533	546.2811	1635.82312	546.2816772	3	15	1.1.1.1107.2	6.534817	451.94	415.19	6.54	0.06	366.9486
18	8.32	8.45	22.96999991	19.14000064	11.03999987	sp|P99024|TBB5_MOUSE	Tubulin beta-5 chain OS=Mus musculus OX=10090 GN=Tubb5 PE=1 SV=1			0	17.33999997	SLGGGTGSGMGTLLISK	Oxidation(M)@10		cleaved H-S@N-term	0.00437116	1550.801636	776.4081	1550.797363	776.4060059	2	5	1.1.1.976.11	4.865617	219.04	177.43	4.86	0.06	166.9711
18	8.32	8.45	22.96999991	19.14000064	11.03999987	sp|P99024|TBB5_MOUSE	Tubulin beta-5 chain OS=Mus musculus OX=10090 GN=Tubb5 PE=1 SV=1			0	67.79999733	YLTVAAVFR				0.00102164	1038.58728	520.3009	1038.586182	520.300354	2	6	1.1.1.1114.4	6.624983	183.56	160.21	6.61	0.08	204.0766
19	7.51	15.07	21.32000029	21.32000029	14.92999941	sp|Q9Z2K1|K1C16_MOUSE	Keratin, type I cytoskeletal 16 OS=Mus musculus OX=10090 GN=Krt16 PE=1 SV=3			2	99.00000095	ASLENSLEETK				-0.00463603	1219.588623	610.8016	1219.593262	610.803894	2	16	1.1.1.911.8	4.03935	2200.62	2124.19	4.04	0.05	1262.787
19	7.51	15.07	21.32000029	21.32000029	14.92999941	sp|Q9Z2K1|K1C16_MOUSE	Keratin, type I cytoskeletal 16 OS=Mus musculus OX=10090 GN=Krt16 PE=1 SV=3			1.698970437	99.00000095	GQTGGDVNVEMDAAPGVDLSR				0.0133262	2086.971436	1044.493	2086.958984	1044.486694	2	10	1.1.1.1001.11	5.184083	15.64586	15.64586			161.7246
19	7.51	15.07	21.32000029	21.32000029	14.92999941	sp|Q9Z2K1|K1C16_MOUSE	Keratin, type I cytoskeletal 16 OS=Mus musculus OX=10090 GN=Krt16 PE=1 SV=3			1.055517316	97.08999991	NHEEEMLALR				0.00991821	1240.596924	621.3057	1240.587036	621.3007813	2	9	1.1.1.935.4	4.343833	389.6321	389.6321			332.4512
19	7.51	15.07	21.32000029	21.32000029	14.92999941	sp|Q9Z2K1|K1C16_MOUSE	Keratin, type I cytoskeletal 16 OS=Mus musculus OX=10090 GN=Krt16 PE=1 SV=3			0.809668362	95.19000053	KNHEEEMLALR			missed K-N@1	-0.0028501	1368.678955	457.2336	1368.682007	457.2346191	3	9	1.1.1.892.7	3.794033	232.88	181.94	3.8	0.05	341.9539
19	7.51	15.07	21.32000029	21.32000029	14.92999941	sp|Q9Z2K1|K1C16_MOUSE	Keratin, type I cytoskeletal 16 OS=Mus musculus OX=10090 GN=Krt16 PE=1 SV=3			0.663540244	92.07000136	IRDWYQR			missed R-D@2	0.00187322	1035.526855	518.7707	1035.525024	518.7697754	2	8	1.1.1.881.5	3.6542	536.44	497.65	3.65	0.06	306.8078
19	7.51	15.07	21.32000029	21.32000029	14.92999941	sp|Q9Z2K1|K1C16_MOUSE	Keratin, type I cytoskeletal 16 OS=Mus musculus OX=10090 GN=Krt16 PE=1 SV=3			0.659555912	93.47000122	DQYEQMAEK				0.00145484	1140.477051	571.2458	1140.475708	571.2451172	2	7	1.1.1.832.8	3.040417	243.23	225.56	3.05	0.04	257.2106
19	7.51	15.07	21.32000029	21.32000029	14.92999941	sp|Q9Z2K1|K1C16_MOUSE	Keratin, type I cytoskeletal 16 OS=Mus musculus OX=10090 GN=Krt16 PE=1 SV=3			0.614393771	94.27000284	DYSPYFK				0.00110494	918.4134521	460.214	918.4123535	460.2134399	2	7	1.1.1.962.5	4.681467	1731.01	1292.95	4.7	0.05	1288.47
19	7.51	15.07	21.32000029	21.32000029	14.92999941	sp|Q9Z2K1|K1C16_MOUSE	Keratin, type I cytoskeletal 16 OS=Mus musculus OX=10090 GN=Krt16 PE=1 SV=3			0.004364801	15.23000002	PTEIKDYSPYFK			cleaved R-P@N-term; missed K-D@5	0.00963814	1486.744019	744.3793	1486.734375	744.3744507	2	6	1.1.1.1095.10	6.3855	1102.96	653.03	6.41	0.05	478.6124
19	7.51	15.07	21.32000029	21.32000029	14.92999941	sp|Q9Z2K1|K1C16_MOUSE	Keratin, type I cytoskeletal 16 OS=Mus musculus OX=10090 GN=Krt16 PE=1 SV=3			0	99.00000095	ASLENSLEETK				-0.00463603	1219.588623	610.8016	1219.593262	610.803894	2	18	1.1.1.910.10	4.02785	2200.62	1826.88	4.04	0.05	1146.765
19	7.51	15.07	21.32000029	21.32000029	14.92999941	sp|Q9Z2K1|K1C16_MOUSE	Keratin, type I cytoskeletal 16 OS=Mus musculus OX=10090 GN=Krt16 PE=1 SV=3			0	99.00000095	ASLENSLEETK	Deamidated(N)@5			0.010468	1220.587646	611.3011	1220.577271	611.2958984	2	12	1.1.1.871.6	3.52855	143.2926	143.2926			343.3334
19	7.51	15.07	21.32000029	21.32000029	14.92999941	sp|Q9Z2K1|K1C16_MOUSE	Keratin, type I cytoskeletal 16 OS=Mus musculus OX=10090 GN=Krt16 PE=1 SV=3			0	95.88000178	DAAPGVDLSR			cleaved M-D@N-term	-0.000143403	999.4984741	500.7565	999.4985352	500.7565308	2	9	1.1.1.897.4	3.8557	334.49	324.12	3.85	0.06	225.6817
19	7.51	15.07	21.32000029	21.32000029	14.92999941	sp|Q9Z2K1|K1C16_MOUSE	Keratin, type I cytoskeletal 16 OS=Mus musculus OX=10090 GN=Krt16 PE=1 SV=3			0	54.29999828	DAAPGVDLSR			cleaved M-D@N-term	-0.000143403	999.4984741	500.7565	999.4985352	500.7565308	2	6	1.1.1.896.2	3.841033	334.49	283.54	3.85	0.06	213.0691
19	7.51	15.07	21.32000029	21.32000029	14.92999941	sp|Q9Z2K1|K1C16_MOUSE	Keratin, type I cytoskeletal 16 OS=Mus musculus OX=10090 GN=Krt16 PE=1 SV=3			0	85.8799994	DYSPYFK				0.00110494	918.4134521	460.214	918.4123535	460.2134399	2	6	1.1.1.961.6	4.6698	1731.01	742.59	4.7	0.05	549.3149
19	7.51	15.07	21.32000029	21.32000029	14.92999941	sp|Q9Z2K1|K1C16_MOUSE	Keratin, type I cytoskeletal 16 OS=Mus musculus OX=10090 GN=Krt16 PE=1 SV=3			0	94.08000112	GQTGGDVNVEMDAAPGVDLSR				0.00942004	2086.967285	1044.491	2086.958984	1044.486694	2	12	1.1.1.1000.11	5.171417	15.71858	15.71858			225.7317
19	7.51	15.07	21.32000029	21.32000029	14.92999941	sp|Q9Z2K1|K1C16_MOUSE	Keratin, type I cytoskeletal 16 OS=Mus musculus OX=10090 GN=Krt16 PE=1 SV=3			0	78.43000293	GQTGGDVNVEMDAAPGVDLSR	Carbamidomethyl(D)@6			-0.00207824	2143.978271	715.6667	2143.980469	715.6674194	3	10	1.1.1.915.9	4.09135	1392.55	1370.89	4.09	0.04	1105.842
19	7.51	15.07	21.32000029	21.32000029	14.92999941	sp|Q9Z2K1|K1C16_MOUSE	Keratin, type I cytoskeletal 16 OS=Mus musculus OX=10090 GN=Krt16 PE=1 SV=3			0	17.99000055	GQTGGDVNVEMDAAPGVDLSR	Carbamidomethyl(E)@10			-0.00207824	2143.978271	715.6667	2143.980469	715.6674194	3	8	1.1.1.914.11	4.08	1392.55	1239.5	4.09	0.04	1178.882
19	7.51	15.07	21.32000029	21.32000029	14.92999941	sp|Q9Z2K1|K1C16_MOUSE	Keratin, type I cytoskeletal 16 OS=Mus musculus OX=10090 GN=Krt16 PE=1 SV=3			0	17.33999997	GQTGGDVNVEMDAAPGVDLSR	Carbamidomethyl(D)@6			-0.00207824	2143.978271	715.6667	2143.980469	715.6674194	3	8	1.1.1.914.11	4.08	1392.55	1239.5	4.09	0.04	1178.882
19	7.51	15.07	21.32000029	21.32000029	14.92999941	sp|Q9Z2K1|K1C16_MOUSE	Keratin, type I cytoskeletal 16 OS=Mus musculus OX=10090 GN=Krt16 PE=1 SV=3			0	17.33999997	GQTGGDVNVEMDAAPGVDLSR	Carbamidomethyl(D)@12			-0.00207824	2143.978271	715.6667	2143.980469	715.6674194	3	7	1.1.1.914.11	4.08	1392.55	1239.5	4.09	0.04	1178.882
19	7.51	15.07	21.32000029	21.32000029	14.92999941	sp|Q9Z2K1|K1C16_MOUSE	Keratin, type I cytoskeletal 16 OS=Mus musculus OX=10090 GN=Krt16 PE=1 SV=3			0	68.76000166	KNHEEEMLALR			missed K-N@1	-0.0028501	1368.678955	457.2336	1368.682007	457.2346191	3	6	1.1.1.893.5	3.805033	232.88	222.81	3.8	0.05	307.427
19	7.51	15.07	21.32000029	21.32000029	14.92999941	sp|Q9Z2K1|K1C16_MOUSE	Keratin, type I cytoskeletal 16 OS=Mus musculus OX=10090 GN=Krt16 PE=1 SV=3			0	98.0700016	LAADDFR				0.000121886	806.3924561	404.2035	806.3922729	404.2033997	2	10	1.1.1.900.3	3.893517	9782.99	6061.38	3.92	0.05	3682.467
19	7.51	15.07	21.32000029	21.32000029	14.92999941	sp|Q9Z2K1|K1C16_MOUSE	Keratin, type I cytoskeletal 16 OS=Mus musculus OX=10090 GN=Krt16 PE=1 SV=3			0	97.90999889	LAADDFR				-0.0118408	806.3804932	404.1975	806.3922729	404.2033997	2	8	1.1.1.866.2	3.470883	263.1844	263.1844			473.3463
19	7.51	15.07	21.32000029	21.32000029	14.92999941	sp|Q9Z2K1|K1C16_MOUSE	Keratin, type I cytoskeletal 16 OS=Mus musculus OX=10090 GN=Krt16 PE=1 SV=3			0	96.78999782	LAADDFR				0.000121886	806.3924561	404.2035	806.3922729	404.2033997	2	9	1.1.1.899.3	3.880533	9782.99	2687.42	3.92	0.05	951.5957
19	7.51	15.07	21.32000029	21.32000029	14.92999941	sp|Q9Z2K1|K1C16_MOUSE	Keratin, type I cytoskeletal 16 OS=Mus musculus OX=10090 GN=Krt16 PE=1 SV=3			0	94.95000243	LAADDFR	Carbamidomethyl@N-term			0.00365326	863.4174805	432.716	863.4137573	432.7141418	2	9	1.1.1.908.4	3.997183	431.82	341.63	3.98	0.05	289.489
19	7.51	15.07	21.32000029	21.32000029	14.92999941	sp|Q9Z2K1|K1C16_MOUSE	Keratin, type I cytoskeletal 16 OS=Mus musculus OX=10090 GN=Krt16 PE=1 SV=3			0	90.49000144	LAADDFR				-0.000671555	806.3916626	404.2031	806.3922729	404.2033997	2	7	1.1.1.868.2	3.485217	251.2564	251.2564			581.7433
19	7.51	15.07	21.32000029	21.32000029	14.92999941	sp|Q9Z2K1|K1C16_MOUSE	Keratin, type I cytoskeletal 16 OS=Mus musculus OX=10090 GN=Krt16 PE=1 SV=3			0	90.06999731	LAADDFR	Carbamidomethyl@N-term			0.00365326	863.4174805	432.716	863.4137573	432.7141418	2	8	1.1.1.906.3	3.970683	431.82	368.46	3.98	0.05	369.5354
19	7.51	15.07	21.32000029	21.32000029	14.92999941	sp|Q9Z2K1|K1C16_MOUSE	Keratin, type I cytoskeletal 16 OS=Mus musculus OX=10090 GN=Krt16 PE=1 SV=3			0	99.00000095	LEQEIATYR				-0.000637572	1121.571045	561.7928	1121.571655	561.7930908	2	13	1.1.1.904.8	3.949017	1897.95	1469.57	3.97	0.05	1019.65
19	7.51	15.07	21.32000029	21.32000029	14.92999941	sp|Q9Z2K1|K1C16_MOUSE	Keratin, type I cytoskeletal 16 OS=Mus musculus OX=10090 GN=Krt16 PE=1 SV=3			0	99.00000095	LEQEIATYR				-0.000637572	1121.571045	561.7928	1121.571655	561.7930908	2	14	1.1.1.905.9	3.963017	1897.95	1843.96	3.97	0.05	1293.767
19	7.51	15.07	21.32000029	21.32000029	14.92999941	sp|Q9Z2K1|K1C16_MOUSE	Keratin, type I cytoskeletal 16 OS=Mus musculus OX=10090 GN=Krt16 PE=1 SV=3			0	94.67999935	QRPTEIKDYSPYFK	Gln->pyro-Glu@N-term; Pro->Pyrrolidinone(P)@3		missed K-D@7	0.00161598	1723.858521	575.6268	1723.856934	575.6262817	3	12	1.1.1.985.8	4.978267	1053.59	979.01	4.98	0.04	707.9589
19	7.51	15.07	21.32000029	21.32000029	14.92999941	sp|Q9Z2K1|K1C16_MOUSE	Keratin, type I cytoskeletal 16 OS=Mus musculus OX=10090 GN=Krt16 PE=1 SV=3			0	92.01999903	QRPTEIKDYSPYFK	Gln->pyro-Glu@N-term; Pro->Pyrrolidinone(P)@3		missed K-D@7	0.00161598	1723.858521	575.6268	1723.856934	575.6262817	3	10	1.1.1.986.8	4.991283	1053.59	986.13	4.98	0.04	802.8953
19	7.51	15.07	21.32000029	21.32000029	14.92999941	sp|Q9Z2K1|K1C16_MOUSE	Keratin, type I cytoskeletal 16 OS=Mus musculus OX=10090 GN=Krt16 PE=1 SV=3			0	60.3399992	QRPTEIKDYSPYFK	Gln->pyro-Glu@N-term; Oxidation(R)@2; Pro->Pyrrolidinone(P)@3	Oxidation(R)@153	missed K-D@7	0.00293997	1739.854858	580.9589	1739.851929	580.9578857	3	12	1.1.1.978.6	4.88695	2181.36	1984.1	4.89	0.04	1380.858
19	7.51	15.07	21.32000029	21.32000029	14.92999941	sp|Q9Z2K1|K1C16_MOUSE	Keratin, type I cytoskeletal 16 OS=Mus musculus OX=10090 GN=Krt16 PE=1 SV=3			0	51.35999918	QRPTEIKDYSPYFK	Gln->pyro-Glu@N-term; Oxidation(R)@2; Pro->Pyrrolidinone(P)@3	Oxidation(R)@153	missed K-D@7	0.00293997	1739.854858	580.9589	1739.851929	580.9578857	3	10	1.1.1.979.5	4.899117	2181.36	2086.76	4.89	0.04	1207.49
19	7.51	15.07	21.32000029	21.32000029	14.92999941	sp|Q9Z2K1|K1C16_MOUSE	Keratin, type I cytoskeletal 16 OS=Mus musculus OX=10090 GN=Krt16 PE=1 SV=3			0	99.00000095	TRLEQEIATYR			missed R-L@2	-0.0151815	1378.705322	690.3599	1378.720459	690.3674927	2	12	1.1.1.928.11	4.258833	163.8307	163.8307			554.7114
19	7.51	15.07	21.32000029	21.32000029	14.92999941	sp|Q9Z2K1|K1C16_MOUSE	Keratin, type I cytoskeletal 16 OS=Mus musculus OX=10090 GN=Krt16 PE=1 SV=3			0	99.00000095	VTMQNLNDR	Deamidated(N)@7			0.0143063	1090.522095	546.2683	1090.50769	546.2611084	2	10	1.1.1.882.5	3.668883	127.9	115.17	3.66	0.23	126.3786
19	7.51	15.07	21.32000029	21.32000029	14.92999941	sp|Q9Z2K1|K1C16_MOUSE	Keratin, type I cytoskeletal 16 OS=Mus musculus OX=10090 GN=Krt16 PE=1 SV=3			0	99.00000095	VTMQNLNDR				0.000665656	1089.524414	545.7695	1089.523682	545.769104	2	12	1.1.1.861.8	3.411233	6806.28	5079.61	3.43	0.05	2908.785
19	7.51	15.07	21.32000029	21.32000029	14.92999941	sp|Q9Z2K1|K1C16_MOUSE	Keratin, type I cytoskeletal 16 OS=Mus musculus OX=10090 GN=Krt16 PE=1 SV=3			0	98.66999984	VTMQNLNDR				0.000665656	1089.524414	545.7695	1089.523682	545.769104	2	9	1.1.1.860.8	3.398567	6806.28	2722.84	3.43	0.05	864.6539
19	7.51	15.07	21.32000029	21.32000029	14.92999941	sp|Q9Z2K1|K1C16_MOUSE	Keratin, type I cytoskeletal 16 OS=Mus musculus OX=10090 GN=Krt16 PE=1 SV=3			0	97.63000011	VTMQNLNDR	Oxidation(M)@3			0.000962419	1105.519653	553.7671	1105.518555	553.7666016	2	9	1.1.1.797.8	2.623117	584.89	443.68	2.64	0.04	451.1308
19	7.51	15.07	21.32000029	21.32000029	14.92999941	sp|Q9Z2K1|K1C16_MOUSE	Keratin, type I cytoskeletal 16 OS=Mus musculus OX=10090 GN=Krt16 PE=1 SV=3			0	87.76000142	VTMQNLNDR	Oxidation(M)@3			0.000962419	1105.519653	553.7671	1105.518555	553.7666016	2	7	1.1.1.798.8	2.63595	584.89	550.67	2.64	0.04	492.0534
19	7.51	15.07	21.32000029	21.32000029	14.92999941	sp|Q9Z2K1|K1C16_MOUSE	Keratin, type I cytoskeletal 16 OS=Mus musculus OX=10090 GN=Krt16 PE=1 SV=3			0	43.59999895	VTMQNLNDR	Deamidated(N)@7			0.0143063	1090.522095	546.2683	1090.50769	546.2611084	2	5	1.1.1.880.7	3.641717	127.9	125.52	3.66	0.23	116.6048
19	7.51	15.07	21.32000029	21.32000029	14.92999941	sp|Q9Z2K1|K1C16_MOUSE	Keratin, type I cytoskeletal 16 OS=Mus musculus OX=10090 GN=Krt16 PE=1 SV=3			0	15.20999968	VTMQNLNDR	Carbamidomethyl@N-term			0.000244541	1146.545532	574.28	1146.545166	574.2798462	2	6	1.1.1.790.9	2.534283	464.29	450.25	2.54	0.05	368.2863
20	7.03	7.09	29.26999927	20.9800005	20.9800005	sp|P62696|CRBB2_MOUSE	Beta-crystallin B2 OS=Mus musculus OX=10090 GN=Crybb2 PE=1 SV=2			2	99.00000095	IILYENPNFTGK				0.00508547	1407.744873	704.8797	1407.739868	704.8771973	2	14	1.1.1.1035.5	5.6169	392.1343	392.1343			508.0731
20	7.03	7.09	29.26999927	20.9800005	20.9800005	sp|P62696|CRBB2_MOUSE	Beta-crystallin B2 OS=Mus musculus OX=10090 GN=Crybb2 PE=1 SV=2			2	99.00000095	VQSGTWVGYQYPGYR				-0.0053077	1759.826416	880.9205	1759.831787	880.9231567	2	10	1.1.1.1020.11	5.4274	21.15032	21.15032			182.7105
20	7.03	7.09	29.26999927	20.9800005	20.9800005	sp|P62696|CRBB2_MOUSE	Beta-crystallin B2 OS=Mus musculus OX=10090 GN=Crybb2 PE=1 SV=2			1.7212466	99.00000095	GEQFVFEK				0.00117285	982.4770508	492.2458	982.4760132	492.2452698	2	10	1.1.1.973.4	4.82195	479.44	454.18	4.82	0.05	305.4783
20	7.03	7.09	29.26999927	20.9800005	20.9800005	sp|P62696|CRBB2_MOUSE	Beta-crystallin B2 OS=Mus musculus OX=10090 GN=Crybb2 PE=1 SV=2			1.301029921	98.47000241	GLQYLLEK				0.000352481	962.5440674	482.2793	962.5437012	482.2791138	2	10	1.1.1.1029.3	5.536233	1027.91	970.95	5.54	0.05	696.8327
20	7.03	7.09	29.26999927	20.9800005	20.9800005	sp|P62696|CRBB2_MOUSE	Beta-crystallin B2 OS=Mus musculus OX=10090 GN=Crybb2 PE=1 SV=2			0.008773915	39.19999897	ASDHQTQAGKPQPLNPK	Acetyl@N-term	Acetyl@2	cleaved M-A@N-term	-0.000850831	1857.932495	620.3181	1857.93335	620.3183594	3	6	1.1.1.808.10	2.755433	296.37	290.95	2.76	0.05	306.3777
20	7.03	7.09	29.26999927	20.9800005	20.9800005	sp|P62696|CRBB2_MOUSE	Beta-crystallin B2 OS=Mus musculus OX=10090 GN=Crybb2 PE=1 SV=2			0	98.6899972	GEQFVFEK				0.00117285	982.4770508	492.2458	982.4760132	492.2452698	2	9	1.1.1.972.3	4.807967	479.44	401.26	4.82	0.05	357.9596
20	7.03	7.09	29.26999927	20.9800005	20.9800005	sp|P62696|CRBB2_MOUSE	Beta-crystallin B2 OS=Mus musculus OX=10090 GN=Crybb2 PE=1 SV=2			0	98.35000038	GLQYLLEK				0.000352481	962.5440674	482.2793	962.5437012	482.2791138	2	10	1.1.1.1028.3	5.523067	1027.91	703.96	5.54	0.05	562.3063
20	7.03	7.09	29.26999927	20.9800005	20.9800005	sp|P62696|CRBB2_MOUSE	Beta-crystallin B2 OS=Mus musculus OX=10090 GN=Crybb2 PE=1 SV=2			0	99.00000095	IILYENPNFTGK				0.027301701	1407.76709	704.8908	1407.739868	704.8771973	2	17	1.1.1.1036.3	5.63105	327.7555	327.7555			413.8482
21	6.29	8.43	10.98999977	9.889999777	7.220999897	sp|P04104|K2C1_MOUSE	Keratin, type II cytoskeletal 1 OS=Mus musculus OX=10090 GN=Krt1 PE=1 SV=4			2	99.00000095	FLEQQNQVLQTK				-0.00224809	1474.775635	738.3951	1474.777954	738.3963013	2	21	1.1.1.939.8	4.394317	21132.72	12925.83	4.41	0.04	4248.319
21	6.29	8.43	10.98999977	9.889999777	7.220999897	sp|P04104|K2C1_MOUSE	Keratin, type II cytoskeletal 1 OS=Mus musculus OX=10090 GN=Krt1 PE=1 SV=4			2	99.00000095	TNAENEFVTIK				0.000189218	1264.630127	633.3223	1264.629883	633.3222656	2	15	1.1.1.965.9	4.723134	7175.4	3468.83	4.75	0.05	1627.993
21	6.29	8.43	10.98999977	9.889999777	7.220999897	sp|P04104|K2C1_MOUSE	Keratin, type II cytoskeletal 1 OS=Mus musculus OX=10090 GN=Krt1 PE=1 SV=4			2	99.00000095	TNAENEFVTIKK			missed K-K@11	-0.00189297	1392.723022	465.2483	1392.724854	465.2489014	3	15	1.1.1.901.4	3.906683	6357.13	4075.43	3.93	0.04	2562.313
21	6.29	8.43	10.98999977	9.889999777	7.220999897	sp|P04104|K2C1_MOUSE	Keratin, type II cytoskeletal 1 OS=Mus musculus OX=10090 GN=Krt1 PE=1 SV=4			0.213958785	68.5199976	SLNDKFASFIDKVR			missed K-F@5; missed K-V@12	-0.0213455	1638.85144	547.2911	1638.872925	547.2982788	3	7	1.1.1.1092.2	6.3405	247.77	193.85	6.35	0.03	342.2037
21	6.29	8.43	10.98999977	9.889999777	7.220999897	sp|P04104|K2C1_MOUSE	Keratin, type II cytoskeletal 1 OS=Mus musculus OX=10090 GN=Krt1 PE=1 SV=4			0.057495899	99.00000095	YEELQITAGK	Formyl(K)@10			0.00820115	1178.590088	590.3023	1178.581909	590.2982178	2	17	1.1.1.949.4	4.518816	16071.15	8667.08	4.54	0.04	4146.068
21	6.29	8.43	10.98999977	9.889999777	7.220999897	sp|P04104|K2C1_MOUSE	Keratin, type II cytoskeletal 1 OS=Mus musculus OX=10090 GN=Krt1 PE=1 SV=4			0.013228253	95.03999949	LEQQNQVLQTK			cleaved F-L@N-term	-8.75E-05	1327.709473	664.862	1327.709595	664.8620605	2	10	1.1.1.852.9	3.297233	267.6	259.74	3.3	0.04	214.1232
21	6.29	8.43	10.98999977	9.889999777	7.220999897	sp|P04104|K2C1_MOUSE	Keratin, type II cytoskeletal 1 OS=Mus musculus OX=10090 GN=Krt1 PE=1 SV=4			0.001740665	98.19999933	SLNDKFASFIDK	Lys->Allysine(K)@5	Lys->Allysine(K)@198	missed K-F@5	0.014592	1382.686523	692.3505	1382.671753	692.3432007	2	19	1.1.1.1078.8	6.16585	14740.49	14523.5	6.16	0.05	6993.439
21	6.29	8.43	10.98999977	9.889999777	7.220999897	sp|P04104|K2C1_MOUSE	Keratin, type II cytoskeletal 1 OS=Mus musculus OX=10090 GN=Krt1 PE=1 SV=4			0	75.56999922	AENEFVTIK			cleaved N-A@N-term	0.00602347	1049.545532	525.78	1049.539307	525.7769165	2	6	1.1.1.959.7	4.645133	186.44	162.22	4.64	0.05	183.7598
21	6.29	8.43	10.98999977	9.889999777	7.220999897	sp|P04104|K2C1_MOUSE	Keratin, type II cytoskeletal 1 OS=Mus musculus OX=10090 GN=Krt1 PE=1 SV=4			0	21.87000066	AENEFVTIKK	Lys-loss@C-term		cleaved N-A@N-term; missed K-K@9	0.00602347	1049.545532	525.78	1049.539307	525.7769165	2	7	1.1.1.959.7	4.645133	186.44	162.22	4.64	0.05	183.7598
21	6.29	8.43	10.98999977	9.889999777	7.220999897	sp|P04104|K2C1_MOUSE	Keratin, type II cytoskeletal 1 OS=Mus musculus OX=10090 GN=Krt1 PE=1 SV=4			0	50.88000298	EISELNR			cleaved M-E@N-term	0.00132697	859.4412842	430.7279	859.4399414	430.7272644	2	6	1.1.1.841.4	3.152083	280.96	262.42	3.16	0.04	216.288
21	6.29	8.43	10.98999977	9.889999777	7.220999897	sp|P04104|K2C1_MOUSE	Keratin, type II cytoskeletal 1 OS=Mus musculus OX=10090 GN=Krt1 PE=1 SV=4			0	98.40000272	FASFIDK				0.000479214	826.4230957	414.2188	826.4224854	414.2185364	2	10	1.1.1.978.2	4.883616	7072.78	3505.36	4.91	0.04	1609.255
21	6.29	8.43	10.98999977	9.889999777	7.220999897	sp|P04104|K2C1_MOUSE	Keratin, type II cytoskeletal 1 OS=Mus musculus OX=10090 GN=Krt1 PE=1 SV=4			0	78.43000293	FASFIDK				0.000479214	826.4230957	414.2188	826.4224854	414.2185364	2	5	1.1.1.977.2	4.871117	7072.78	1296.31	4.91	0.04	329.2124
21	6.29	8.43	10.98999977	9.889999777	7.220999897	sp|P04104|K2C1_MOUSE	Keratin, type II cytoskeletal 1 OS=Mus musculus OX=10090 GN=Krt1 PE=1 SV=4			0	49.45000112	FASFIDK	Carbamidomethyl@N-term			0.00161037	883.4456787	442.7301	883.4439697	442.729248	2	6	1.1.1.1010.2	5.292417	468.97	457.64	5.29	0.04	500.4977
21	6.29	8.43	10.98999977	9.889999777	7.220999897	sp|P04104|K2C1_MOUSE	Keratin, type II cytoskeletal 1 OS=Mus musculus OX=10090 GN=Krt1 PE=1 SV=4			0	99.00000095	FLEQQNQVLQTK				-0.00224809	1474.775635	738.3951	1474.777954	738.3963013	2	21	1.1.1.940.11	4.408317	21132.72	19983.84	4.41	0.04	9075.606
21	6.29	8.43	10.98999977	9.889999777	7.220999897	sp|P04104|K2C1_MOUSE	Keratin, type II cytoskeletal 1 OS=Mus musculus OX=10090 GN=Krt1 PE=1 SV=4			0	99.00000095	FLEQQNQVLQTK	Deamidated(N)@6			0.000402858	1475.762451	738.8885	1475.761963	738.8883057	2	14	1.1.1.953.9	4.569967	760.64	723.54	4.56	0.04	391.5207
21	6.29	8.43	10.98999977	9.889999777	7.220999897	sp|P04104|K2C1_MOUSE	Keratin, type II cytoskeletal 1 OS=Mus musculus OX=10090 GN=Krt1 PE=1 SV=4			0	99.00000095	FLEQQNQVLQTK	Carbamidomethyl@N-term			-0.00213773	1531.797241	766.9059	1531.799438	766.9069824	2	17	1.1.1.962.11	4.686467	1088.7	926.8	4.7	0.04	677.5292
21	6.29	8.43	10.98999977	9.889999777	7.220999897	sp|P04104|K2C1_MOUSE	Keratin, type II cytoskeletal 1 OS=Mus musculus OX=10090 GN=Krt1 PE=1 SV=4			0	99.00000095	FLEQQNQVLQTK	Carbamidomethyl@N-term			-0.00213773	1531.797241	766.9059	1531.799438	766.9069824	2	18	1.1.1.963.11	4.6993	1088.7	1071.16	4.7	0.04	702.8622
21	6.29	8.43	10.98999977	9.889999777	7.220999897	sp|P04104|K2C1_MOUSE	Keratin, type II cytoskeletal 1 OS=Mus musculus OX=10090 GN=Krt1 PE=1 SV=4			0	90.06999731	FLEQQNQVLQTK				-0.00224809	1474.775635	738.3951	1474.777954	738.3963013	2	10	1.1.1.939.9	4.395983	21132.72	14053.23	4.41	0.04	922.7954
21	6.29	8.43	10.98999977	9.889999777	7.220999897	sp|P04104|K2C1_MOUSE	Keratin, type II cytoskeletal 1 OS=Mus musculus OX=10090 GN=Krt1 PE=1 SV=4			0	57.30999708	FLEQQNQVLQTK	Deamidated(Q)@7			0.000402858	1475.762451	738.8885	1475.761963	738.8883057	2	14	1.1.1.953.9	4.569967	760.64	723.54	4.56	0.04	391.5207
21	6.29	8.43	10.98999977	9.889999777	7.220999897	sp|P04104|K2C1_MOUSE	Keratin, type II cytoskeletal 1 OS=Mus musculus OX=10090 GN=Krt1 PE=1 SV=4			0	17.33999997	LSMDNNR			cleaved V-L@N-term	0.00167946	848.3826904	425.1986	848.3810425	425.1978149	2	5	1.1.1.809.4	2.763283	267.25	249.04	2.76	0.06	235.0755
21	6.29	8.43	10.98999977	9.889999777	7.220999897	sp|P04104|K2C1_MOUSE	Keratin, type II cytoskeletal 1 OS=Mus musculus OX=10090 GN=Krt1 PE=1 SV=4			0	96.11999989	SLNDKFASFIDK	Deamidated(N)@3; Lys->Allysine(K)@5	Lys->Allysine(K)@198	missed K-F@5	0.0121168	1383.667847	692.8412	1383.655762	692.8352051	2	13	1.1.1.1093.4	6.354833	1470.9	755.62	6.39	0.05	420.8962
21	6.29	8.43	10.98999977	9.889999777	7.220999897	sp|P04104|K2C1_MOUSE	Keratin, type II cytoskeletal 1 OS=Mus musculus OX=10090 GN=Krt1 PE=1 SV=4			0	95.46999931	SLNDKFASFIDK	Carbamidomethyl@N-term; Lys->Allysine(K)@5	Lys->Allysine(K)@198	missed K-F@5	0.00729668	1439.700439	720.8575	1439.693237	720.8538818	2	12	1.1.1.1088.3	6.291183	506.33	279.74	6.26	0.06	198.8301
21	6.29	8.43	10.98999977	9.889999777	7.220999897	sp|P04104|K2C1_MOUSE	Keratin, type II cytoskeletal 1 OS=Mus musculus OX=10090 GN=Krt1 PE=1 SV=4			0	95.46999931	SLNDKFASFIDK			missed K-F@5	-0.035502099	1383.667847	692.8412	1383.703491	692.8590088	2	11	1.1.1.1100.4	6.4475	1470.9	384.96	6.39	0.05	259.9892
21	6.29	8.43	10.98999977	9.889999777	7.220999897	sp|P04104|K2C1_MOUSE	Keratin, type II cytoskeletal 1 OS=Mus musculus OX=10090 GN=Krt1 PE=1 SV=4			0	95.30000091	SLNDKFASFIDK	Lys->Allysine(K)@5	Lys->Allysine(K)@198	missed K-F@5	0.0155102	1382.687134	461.903	1382.671753	461.8978882	3	10	1.1.1.1077.3	6.149183	791.42	697.75	6.16	0.04	632.6093
21	6.29	8.43	10.98999977	9.889999777	7.220999897	sp|P04104|K2C1_MOUSE	Keratin, type II cytoskeletal 1 OS=Mus musculus OX=10090 GN=Krt1 PE=1 SV=4			0	94.58000064	SLNDKFASFIDK			missed K-F@5	-0.035257999	1383.668213	692.8414	1383.703491	692.8590088	2	10	1.1.1.1065.6	5.998867	1427.16	1217.97	6.01	0.05	687.2227
21	6.29	8.43	10.98999977	9.889999777	7.220999897	sp|P04104|K2C1_MOUSE	Keratin, type II cytoskeletal 1 OS=Mus musculus OX=10090 GN=Krt1 PE=1 SV=4			0	94.01000142	SLNDKFASFIDK			missed K-F@5	-0.035257999	1383.668213	692.8414	1383.703491	692.8590088	2	10	1.1.1.1064.7	5.9867	1427.16	787.33	6.01	0.05	449.1821
21	6.29	8.43	10.98999977	9.889999777	7.220999897	sp|P04104|K2C1_MOUSE	Keratin, type II cytoskeletal 1 OS=Mus musculus OX=10090 GN=Krt1 PE=1 SV=4			0	35.0300014	SLNDKFASFIDK	Carbamidomethyl@N-term		missed K-F@5	-0.034497298	1440.69043	721.3525	1440.724854	721.369751	2	9	1.1.1.1128.5	6.809467	331.91	321.41	6.8	0.06	212.9207
21	6.29	8.43	10.98999977	9.889999777	7.220999897	sp|P04104|K2C1_MOUSE	Keratin, type II cytoskeletal 1 OS=Mus musculus OX=10090 GN=Krt1 PE=1 SV=4			0	99.00000095	TNAENEFVTIK				0.000189218	1264.630127	633.3223	1264.629883	633.3222656	2	15	1.1.1.970.8	4.78645	7175.4	2742.14	4.75	0.05	1341.485
21	6.29	8.43	10.98999977	9.889999777	7.220999897	sp|P04104|K2C1_MOUSE	Keratin, type II cytoskeletal 1 OS=Mus musculus OX=10090 GN=Krt1 PE=1 SV=4			0	99.00000095	TNAENEFVTIK	Ammonia-loss(N)@2			0.00142966	1247.604858	624.8097	1247.603394	624.80896	2	16	1.1.1.1040.6	5.677717	964.93	914.19	5.68	0.04	525.6809
21	6.29	8.43	10.98999977	9.889999777	7.220999897	sp|P04104|K2C1_MOUSE	Keratin, type II cytoskeletal 1 OS=Mus musculus OX=10090 GN=Krt1 PE=1 SV=4			0	99.00000095	TNAENEFVTIK	Ammonia-loss(N)@2			0.00142966	1247.604858	624.8097	1247.603394	624.80896	2	15	1.1.1.1041.6	5.69055	964.93	866.51	5.68	0.04	567.7028
21	6.29	8.43	10.98999977	9.889999777	7.220999897	sp|P04104|K2C1_MOUSE	Keratin, type II cytoskeletal 1 OS=Mus musculus OX=10090 GN=Krt1 PE=1 SV=4			0	99.00000095	TNAENEFVTIK	Deamidated(N)@2			-0.00240697	1265.61145	633.813	1265.613892	633.81427	2	10	1.1.1.984.10	4.967433	704.91	670.01	4.96	0.06	433.1813
21	6.29	8.43	10.98999977	9.889999777	7.220999897	sp|P04104|K2C1_MOUSE	Keratin, type II cytoskeletal 1 OS=Mus musculus OX=10090 GN=Krt1 PE=1 SV=4			0	92.79999733	TNAENEFVTIK	Deamidated(N)@5			-0.000820095	1265.613037	633.8138	1265.613892	633.81427	2	8	1.1.1.957.10	4.6223	572.42	472.58	4.61	0.05	348.4995
21	6.29	8.43	10.98999977	9.889999777	7.220999897	sp|P04104|K2C1_MOUSE	Keratin, type II cytoskeletal 1 OS=Mus musculus OX=10090 GN=Krt1 PE=1 SV=4			0	90.06999731	TNAENEFVTIK	Lys-add@N-term			-0.000702799	1392.724243	465.2487	1392.724854	465.2489014	3	10	1.1.1.916.5	4.100833	1169.38	999.19	4.11	0.05	1033.941
21	6.29	8.43	10.98999977	9.889999777	7.220999897	sp|P04104|K2C1_MOUSE	Keratin, type II cytoskeletal 1 OS=Mus musculus OX=10090 GN=Krt1 PE=1 SV=4			0	81.05000257	TNAENEFVTIK	Lys-add@N-term			-0.000702799	1392.724243	465.2487	1392.724854	465.2489014	3	9	1.1.1.915.5	4.088017	1169.38	686.51	4.11	0.05	584.2417
21	6.29	8.43	10.98999977	9.889999777	7.220999897	sp|P04104|K2C1_MOUSE	Keratin, type II cytoskeletal 1 OS=Mus musculus OX=10090 GN=Krt1 PE=1 SV=4			0	52.81999707	TNAENEFVTIK	Dehydrated(T)@1; Deamidated(N)@2	Dehydrated(T)@286		0.00142966	1247.604858	624.8097	1247.603394	624.80896	2	16	1.1.1.1040.6	5.677717	964.93	914.19	5.68	0.04	525.6809
21	6.29	8.43	10.98999977	9.889999777	7.220999897	sp|P04104|K2C1_MOUSE	Keratin, type II cytoskeletal 1 OS=Mus musculus OX=10090 GN=Krt1 PE=1 SV=4			0	52.81999707	TNAENEFVTIK	Dehydrated(T)@1; Deamidated(N)@2	Dehydrated(T)@286		0.00142966	1247.604858	624.8097	1247.603394	624.80896	2	15	1.1.1.1041.6	5.69055	964.93	866.51	5.68	0.04	567.7028
21	6.29	8.43	10.98999977	9.889999777	7.220999897	sp|P04104|K2C1_MOUSE	Keratin, type II cytoskeletal 1 OS=Mus musculus OX=10090 GN=Krt1 PE=1 SV=4			0	28.65000069	TNAENEFVTIK	Carbamidomethyl@N-term; Deamidated(N)@2			0.00341644	1322.638916	662.3267	1322.635376	662.3250122	2	6	1.1.1.1004.9	5.220917	307.93	293.43	5.23	0.1	282.3938
21	6.29	8.43	10.98999977	9.889999777	7.220999897	sp|P04104|K2C1_MOUSE	Keratin, type II cytoskeletal 1 OS=Mus musculus OX=10090 GN=Krt1 PE=1 SV=4			0	99.00000095	TNAENEFVTIKK			missed K-K@11	-0.00189297	1392.723022	465.2483	1392.724854	465.2489014	3	17	1.1.1.902.4	3.9197	6357.13	5819.51	3.93	0.04	4055.468
21	6.29	8.43	10.98999977	9.889999777	7.220999897	sp|P04104|K2C1_MOUSE	Keratin, type II cytoskeletal 1 OS=Mus musculus OX=10090 GN=Krt1 PE=1 SV=4			0	99.00000095	TNAENEFVTIKK	Ammonia-loss(N)@2		missed K-K@11	-0.00114533	1375.697266	688.8559	1375.698364	688.8564453	2	15	1.1.1.964.10	4.710967	1734.34	1577.18	4.72	0.04	932.6469
21	6.29	8.43	10.98999977	9.889999777	7.220999897	sp|P04104|K2C1_MOUSE	Keratin, type II cytoskeletal 1 OS=Mus musculus OX=10090 GN=Krt1 PE=1 SV=4			0	96.57999873	TNAENEFVTIKK	Ammonia-loss(N)@2		missed K-K@11	-0.00114533	1375.697266	688.8559	1375.698364	688.8564453	2	13	1.1.1.963.9	4.697633	1734.34	973.63	4.72	0.04	542.6695
21	6.29	8.43	10.98999977	9.889999777	7.220999897	sp|P04104|K2C1_MOUSE	Keratin, type II cytoskeletal 1 OS=Mus musculus OX=10090 GN=Krt1 PE=1 SV=4			0	52.81999707	TNAENEFVTIKK	Dehydrated(T)@1; Deamidated(N)@2	Dehydrated(T)@286	missed K-K@11	-0.00114533	1375.697266	688.8559	1375.698364	688.8564453	2	13	1.1.1.963.9	4.697633	1734.34	973.63	4.72	0.04	542.6695
21	6.29	8.43	10.98999977	9.889999777	7.220999897	sp|P04104|K2C1_MOUSE	Keratin, type II cytoskeletal 1 OS=Mus musculus OX=10090 GN=Krt1 PE=1 SV=4			0	52.81999707	TNAENEFVTIKK	Dehydrated(T)@1; Deamidated(N)@2	Dehydrated(T)@286	missed K-K@11	-0.00114533	1375.697266	688.8559	1375.698364	688.8564453	2	15	1.1.1.964.10	4.710967	1734.34	1577.18	4.72	0.04	932.6469
21	6.29	8.43	10.98999977	9.889999777	7.220999897	sp|P04104|K2C1_MOUSE	Keratin, type II cytoskeletal 1 OS=Mus musculus OX=10090 GN=Krt1 PE=1 SV=4			0	40.34000039	TNAENEFVTIKK	Deamidated(N)@2		missed K-K@11	0.00558537	1393.714478	465.5788	1393.708862	465.5769043	3	7	1.1.1.923.5	4.190333	640.37	428.9	4.16	0.09	637.8557
21	6.29	8.43	10.98999977	9.889999777	7.220999897	sp|P04104|K2C1_MOUSE	Keratin, type II cytoskeletal 1 OS=Mus musculus OX=10090 GN=Krt1 PE=1 SV=4			0	93.87999773	YEDEINKR			missed K-R@7	0.00230597	1065.511475	533.763	1065.509033	533.7618408	2	7	1.1.1.797.7	2.622283	554.01	492.04	2.62	0.04	473.3659
21	6.29	8.43	10.98999977	9.889999777	7.220999897	sp|P04104|K2C1_MOUSE	Keratin, type II cytoskeletal 1 OS=Mus musculus OX=10090 GN=Krt1 PE=1 SV=4			0	97.72999883	YEELQITAGK	Carbamidomethyl@N-term; Formyl(K)@10			0.00845754	1235.611816	618.8132	1235.603394	618.80896	2	14	1.1.1.955.7	4.593966	806.8	643.53	4.61	0.05	547.5662
21	6.29	8.43	10.98999977	9.889999777	7.220999897	sp|P04104|K2C1_MOUSE	Keratin, type II cytoskeletal 1 OS=Mus musculus OX=10090 GN=Krt1 PE=1 SV=4			0	97.38000035	YEELQITAGK	Formyl(K)@10			0.00820115	1178.590088	590.3023	1178.581909	590.2982178	2	17	1.1.1.950.4	4.533633	16071.15	14995.83	4.54	0.04	8626.706
21	6.29	8.43	10.98999977	9.889999777	7.220999897	sp|P04104|K2C1_MOUSE	Keratin, type II cytoskeletal 1 OS=Mus musculus OX=10090 GN=Krt1 PE=1 SV=4			0	33.50000083	YEELQITAGK	Methyl(T)@7; Formyl(K)@10	Methyl(T)@391		0.00867155	1192.606323	597.3104	1192.597534	597.3060303	2	12	1.1.1.958.9	4.633966	522.79	502.88	4.64	0.05	495.2013
21	6.29	8.43	10.98999977	9.889999777	7.220999897	sp|P04104|K2C1_MOUSE	Keratin, type II cytoskeletal 1 OS=Mus musculus OX=10090 GN=Krt1 PE=1 SV=4			0	22.73000032	YEELQITAGK	Methyl(I)@6; Formyl(K)@10	Methyl(I)@390		0.00867155	1192.606323	597.3104	1192.597534	597.3060303	2	12	1.1.1.958.9	4.633966	522.79	502.88	4.64	0.05	495.2013
22	5.88	6.1	10.92000008	7.850000262	7.850000262	sp|P26040|EZRI_MOUSE	Ezrin OS=Mus musculus OX=10090 GN=Ezr PE=1 SV=3			1.49484992	99.00000095	IGFPWSEIR				-0.00146452	1103.574829	552.7947	1103.576416	552.7954712	2	9	1.1.1.1171.4	7.3516	403.66	350.31	7.37	0.05	185.7699
22	5.88	6.1	10.92000008	7.850000262	7.850000262	sp|P26040|EZRI_MOUSE	Ezrin OS=Mus musculus OX=10090 GN=Ezr PE=1 SV=3			1.376750708	99.00000095	QLFDQVVK	Gln->pyro-Glu@N-term			-0.000298687	958.512085	480.2633	958.5123901	480.2634583	2	12	1.1.1.1127.2	6.792133	251.16	247.45	6.79	0.08	262.3686
22	5.88	6.1	10.92000008	7.850000262	7.850000262	sp|P26040|EZRI_MOUSE	Ezrin OS=Mus musculus OX=10090 GN=Ezr PE=1 SV=3			1.26760602	98.50000143	IALLEEAR				-0.00798819	913.5152588	457.7649	913.5232544	457.7689209	2	9	1.1.1.991.4	5.0516	88.6857	88.6857			405.6417
22	5.88	6.1	10.92000008	7.850000262	7.850000262	sp|P26040|EZRI_MOUSE	Ezrin OS=Mus musculus OX=10090 GN=Ezr PE=1 SV=3			1.124938846	97.89000154	ALQLEEER				0.00041339	986.5036621	494.2591	986.5032959	494.2589111	2	8	1.1.1.897.3	3.854867	372.02	320.69	3.86	0.05	338.0065
22	5.88	6.1	10.92000008	7.850000262	7.850000262	sp|P26040|EZRI_MOUSE	Ezrin OS=Mus musculus OX=10090 GN=Ezr PE=1 SV=3			0.595166266	99.00000095	QLLTLSNELSQAR	Gln->pyro-Glu@N-term			-0.021502201	1454.751465	728.383	1454.772949	728.3937378	2	15	1.1.1.1216.2	7.876884	140.2913	140.2913			147.6138
22	5.88	6.1	10.92000008	7.850000262	7.850000262	sp|P26040|EZRI_MOUSE	Ezrin OS=Mus musculus OX=10090 GN=Ezr PE=1 SV=3			0.0222764	16.65000021	SGYLSSER				0.00164993	897.4208984	449.7177	897.4191895	449.7168884	2	3	1.1.1.831.4	3.024083	21.63923	21.63923			153.3302
22	5.88	6.1	10.92000008	7.850000262	7.850000262	sp|P26040|EZRI_MOUSE	Ezrin OS=Mus musculus OX=10090 GN=Ezr PE=1 SV=3			0	97.68000245	ALQLEEER				0.00041339	986.5036621	494.2591	986.5032959	494.2589111	2	9	1.1.1.898.5	3.8697	372.02	363.09	3.86	0.05	339.7986
22	5.88	6.1	10.92000008	7.850000262	7.850000262	sp|P26040|EZRI_MOUSE	Ezrin OS=Mus musculus OX=10090 GN=Ezr PE=1 SV=3			0	78.03000212	IGFPWSEIR				-0.00146452	1103.574829	552.7947	1103.576416	552.7954712	2	6	1.1.1.1170.3	7.334933	403.66	222.1	7.37	0.05	136.5414
22	5.88	6.1	10.92000008	7.850000262	7.850000262	sp|P26040|EZRI_MOUSE	Ezrin OS=Mus musculus OX=10090 GN=Ezr PE=1 SV=3			0	83.12000036	QLFDQVVK	Gln->pyro-Glu@N-term			-0.000298687	958.512085	480.2633	958.5123901	480.2634583	2	8	1.1.1.1126.3	6.7788	251.16	197.4	6.79	0.08	217.3373
23	4.54	4.54	20.11000067	19.53999996	13.78999949	sp|Q61597|CRGC_MOUSE	Gamma-crystallin C OS=Mus musculus OX=10090 GN=Crygc PE=1 SV=3			2	99.00000095	FQDWGSVDAK				0.00576617	1151.530518	576.7725	1151.52478	576.7696533	2	14	1.1.1.950.3	4.5303	1057.12	891.71	4.55	0.05	679.989
23	4.54	4.54	20.11000067	19.53999996	13.78999949	sp|Q61597|CRGC_MOUSE	Gamma-crystallin C OS=Mus musculus OX=10090 GN=Crygc PE=1 SV=3			1.187086701	98.22000265	ITFFEDR				-0.000755744	926.4490967	464.2318	926.4497681	464.2321777	2	8	1.1.1.1019.2	5.407084	3870.58	1650.12	5.43	0.05	875.4467
23	4.54	4.54	20.11000067	19.53999996	13.78999949	sp|Q61597|CRGC_MOUSE	Gamma-crystallin C OS=Mus musculus OX=10090 GN=Crygc PE=1 SV=3			0.982966781	96.74999714	FHLSEVR				-0.00020189	886.4658813	444.2402	886.4661255	444.2403259	2	8	1.1.1.893.4	3.8042	375.82	340.74	3.81	0.05	334.5089
23	4.54	4.54	20.11000067	19.53999996	13.78999949	sp|Q61597|CRGC_MOUSE	Gamma-crystallin C OS=Mus musculus OX=10090 GN=Crygc PE=1 SV=3			0.306273043	85.74000001	QYLLRPQEYR	Gln->pyro-Glu@N-term			-0.0039936	1347.689697	674.8521	1347.693481	674.8540649	2	7	1.1.1.1031.8	5.5659	2159.08	1534.99	5.58	0.06	900.3253
23	4.54	4.54	20.11000067	19.53999996	13.78999949	sp|Q61597|CRGC_MOUSE	Gamma-crystallin C OS=Mus musculus OX=10090 GN=Crygc PE=1 SV=3			0.062983885	37.56000102	RFQDWGSVDAK			missed R-F@1	-0.00322001	1307.622681	654.8186	1307.625854	654.8201904	2	5	1.1.1.919.7	4.140833	166.5	158.94	4.15	0.05	149.133
23	4.54	4.54	20.11000067	19.53999996	13.78999949	sp|Q61597|CRGC_MOUSE	Gamma-crystallin C OS=Mus musculus OX=10090 GN=Crygc PE=1 SV=3			0	61.84999943	FHLSEVR				-0.00020189	886.4658813	444.2402	886.4661255	444.2403259	2	5	1.1.1.892.5	3.792367	375.82	250.76	3.81	0.05	262.9068
23	4.54	4.54	20.11000067	19.53999996	13.78999949	sp|Q61597|CRGC_MOUSE	Gamma-crystallin C OS=Mus musculus OX=10090 GN=Crygc PE=1 SV=3			0	99.00000095	FQDWGSVDAK				0.00576617	1151.530518	576.7725	1151.52478	576.7696533	2	12	1.1.1.952.8	4.556467	1057.12	911.11	4.55	0.05	637.0063
23	4.54	4.54	20.11000067	19.53999996	13.78999949	sp|Q61597|CRGC_MOUSE	Gamma-crystallin C OS=Mus musculus OX=10090 GN=Crygc PE=1 SV=3			0	97.90999889	ITFFEDR				-0.000755744	926.4490967	464.2318	926.4497681	464.2321777	2	7	1.1.1.1017.3	5.382417	3870.58	185.75	5.43	0.05	206.8444
23	4.54	4.54	20.11000067	19.53999996	13.78999949	sp|Q61597|CRGC_MOUSE	Gamma-crystallin C OS=Mus musculus OX=10090 GN=Crygc PE=1 SV=3			0	81.05000257	QYLLRPQEYR	Gln->pyro-Glu@N-term			-0.0039936	1347.689697	674.8521	1347.693481	674.8540649	2	7	1.1.1.1030.9	5.553733	2159.08	940.29	5.58	0.06	462.6731
24	4.42	14.18	41.15000069	31.63999915	12.82999963	sp|Q6IFX2|K1C42_MOUSE	Keratin, type I cytoskeletal 42 OS=Mus musculus OX=10090 GN=Krt42 PE=1 SV=1			2	99.00000095	DAEEWFFTK				0.00139751	1171.52002	586.7673	1171.518555	586.7666016	2	12	1.1.1.1118.6	6.676983	2498.57	1556.89	6.65	0.06	788.7048
24	4.42	14.18	41.15000069	31.63999915	12.82999963	sp|Q6IFX2|K1C42_MOUSE	Keratin, type I cytoskeletal 42 OS=Mus musculus OX=10090 GN=Krt42 PE=1 SV=1			0.869666278	96.2199986	ALEEANADLEVK				-0.002244	1300.648926	651.3317	1300.651001	651.3328247	2	10	1.1.1.924.10	4.207	5866.34	330.47	4.27	0.05	313.718
24	4.42	14.18	41.15000069	31.63999915	12.82999963	sp|Q6IFX2|K1C42_MOUSE	Keratin, type I cytoskeletal 42 OS=Mus musculus OX=10090 GN=Krt42 PE=1 SV=1			0.694648564	93.33000183	TKYETELNLR			missed K-Y@2	0.000992715	1265.662598	422.8948	1265.661621	422.8944702	3	10	1.1.1.907.2	3.98285	1064.8	534.03	4.01	0.04	471.0175
24	4.42	14.18	41.15000069	31.63999915	12.82999963	sp|Q6IFX2|K1C42_MOUSE	Keratin, type I cytoskeletal 42 OS=Mus musculus OX=10090 GN=Krt42 PE=1 SV=1			0.636388004	92.57000089	EVATNTEALQSSR				-0.00151156	1404.683105	703.3488	1404.684448	703.3495483	2	9	1.1.1.849.9	3.2604	833.94	827.85	3.26	0.05	622.7963
24	4.42	14.18	41.15000069	31.63999915	12.82999963	sp|Q6IFX2|K1C42_MOUSE	Keratin, type I cytoskeletal 42 OS=Mus musculus OX=10090 GN=Krt42 PE=1 SV=1			0.218244612	77.02000141	EELAYLR				0.00332683	892.4688721	447.2417	892.4654541	447.2399902	2	7	1.1.1.962.3	4.6798	322.38	240.3	4.69	0.04	414.4054
24	4.42	14.18	41.15000069	31.63999915	12.82999963	sp|Q6IFX2|K1C42_MOUSE	Keratin, type I cytoskeletal 42 OS=Mus musculus OX=10090 GN=Krt42 PE=1 SV=1			0.000869447	88.96999955	GQVGGDVNVEMDAAPGVDLSR	Carbamidomethyl(E)@10			0.019110899	2142.020264	715.014	2142.001221	715.0076294	3	10	1.1.1.932.8	4.306983	507.3044	507.3044			683.8032
24	4.42	14.18	41.15000069	31.63999915	12.82999963	sp|Q6IFX2|K1C42_MOUSE	Keratin, type I cytoskeletal 42 OS=Mus musculus OX=10090 GN=Krt42 PE=1 SV=1			0	86.97999716	ALEEANADLEVK				-0.002244	1300.648926	651.3317	1300.651001	651.3328247	2	7	1.1.1.923.10	4.1945	5866.34	314.24	4.27	0.05	330.6615
24	4.42	14.18	41.15000069	31.63999915	12.82999963	sp|Q6IFX2|K1C42_MOUSE	Keratin, type I cytoskeletal 42 OS=Mus musculus OX=10090 GN=Krt42 PE=1 SV=1			0	95.88000178	DAAPGVDLSR			cleaved M-D@N-term	-0.000143403	999.4984741	500.7565	999.4985352	500.7565308	2	9	1.1.1.897.4	3.8557	334.49	324.12	3.85	0.06	225.6817
24	4.42	14.18	41.15000069	31.63999915	12.82999963	sp|Q6IFX2|K1C42_MOUSE	Keratin, type I cytoskeletal 42 OS=Mus musculus OX=10090 GN=Krt42 PE=1 SV=1			0	54.29999828	DAAPGVDLSR			cleaved M-D@N-term	-0.000143403	999.4984741	500.7565	999.4985352	500.7565308	2	6	1.1.1.896.2	3.841033	334.49	283.54	3.85	0.06	213.0691
24	4.42	14.18	41.15000069	31.63999915	12.82999963	sp|Q6IFX2|K1C42_MOUSE	Keratin, type I cytoskeletal 42 OS=Mus musculus OX=10090 GN=Krt42 PE=1 SV=1			0	94.27000284	DYSPYFK				0.00110494	918.4134521	460.214	918.4123535	460.2134399	2	7	1.1.1.962.5	4.681467	1731.01	1292.95	4.7	0.05	1288.47
24	4.42	14.18	41.15000069	31.63999915	12.82999963	sp|Q6IFX2|K1C42_MOUSE	Keratin, type I cytoskeletal 42 OS=Mus musculus OX=10090 GN=Krt42 PE=1 SV=1			0	85.8799994	DYSPYFK				0.00110494	918.4134521	460.214	918.4123535	460.2134399	2	6	1.1.1.961.6	4.6698	1731.01	742.59	4.7	0.05	549.3149
24	4.42	14.18	41.15000069	31.63999915	12.82999963	sp|Q6IFX2|K1C42_MOUSE	Keratin, type I cytoskeletal 42 OS=Mus musculus OX=10090 GN=Krt42 PE=1 SV=1			0	75.56999922	EELAYLR				0.00332683	892.4688721	447.2417	892.4654541	447.2399902	2	7	1.1.1.963.3	4.692633	322.38	312.59	4.69	0.04	438.4893
24	4.42	14.18	41.15000069	31.63999915	12.82999963	sp|Q6IFX2|K1C42_MOUSE	Keratin, type I cytoskeletal 42 OS=Mus musculus OX=10090 GN=Krt42 PE=1 SV=1			0	38.08999956	EELNREVATNTEALQSSR	Carbamidomethyl@N-term; Oxidation(R)@5	Oxidation(R)@294	cleaved T-E@N-term; missed R-E@5	0.0268219	2119.040771	707.3542	2119.01416	707.3453369	3	11	1.1.1.908.11	4.003016	1385.47	1301.89	4.01	0.04	1485.588
24	4.42	14.18	41.15000069	31.63999915	12.82999963	sp|Q6IFX2|K1C42_MOUSE	Keratin, type I cytoskeletal 42 OS=Mus musculus OX=10090 GN=Krt42 PE=1 SV=1			0	35.0300014	EELNREVATNTEALQSSR	Carbamidomethyl@N-term; Oxidation(N)@4	Oxidation(N)@293	cleaved T-E@N-term; missed R-E@5	0.0268219	2119.040771	707.3542	2119.01416	707.3453369	3	11	1.1.1.908.11	4.003016	1385.47	1301.89	4.01	0.04	1485.588
24	4.42	14.18	41.15000069	31.63999915	12.82999963	sp|Q6IFX2|K1C42_MOUSE	Keratin, type I cytoskeletal 42 OS=Mus musculus OX=10090 GN=Krt42 PE=1 SV=1			0	83.77000093	EVATNTEALQSSR				-0.00151156	1404.683105	703.3488	1404.684448	703.3495483	2	9	1.1.1.848.9	3.2479	833.94	748.54	3.26	0.05	577.5765
24	4.42	14.18	41.15000069	31.63999915	12.82999963	sp|Q6IFX2|K1C42_MOUSE	Keratin, type I cytoskeletal 42 OS=Mus musculus OX=10090 GN=Krt42 PE=1 SV=1			0	35.0300014	GFSRMSSVR			cleaved M-G@N-term; missed R-M@4	0.0047058	1025.512329	513.7634	1025.50769	513.7611084	2	7	1.1.1.933.4	4.316333	507.3044	507.3044			1113.667
24	4.42	14.18	41.15000069	31.63999915	12.82999963	sp|Q6IFX2|K1C42_MOUSE	Keratin, type I cytoskeletal 42 OS=Mus musculus OX=10090 GN=Krt42 PE=1 SV=1			0	75.98999739	GQVGGDVNVEMDAAPGVDLSR	Oxidation(M)@11			-0.0005715	2100.973389	1051.494	2100.974609	1051.494629	2	6	1.1.1.973.11	4.827783	17.90075	17.90075			111.3583
24	4.42	14.18	41.15000069	31.63999915	12.82999963	sp|Q6IFX2|K1C42_MOUSE	Keratin, type I cytoskeletal 42 OS=Mus musculus OX=10090 GN=Krt42 PE=1 SV=1			0	75.56999922	GQVGGDVNVEMDAAPGVDLSR	Carbamidomethyl(D)@6			0.019110899	2142.020264	715.014	2142.001221	715.0076294	3	10	1.1.1.932.8	4.306983	507.3044	507.3044			683.8032
24	4.42	14.18	41.15000069	31.63999915	12.82999963	sp|Q6IFX2|K1C42_MOUSE	Keratin, type I cytoskeletal 42 OS=Mus musculus OX=10090 GN=Krt42 PE=1 SV=1			0	81.76000118	ILAATIDNASIVLQIDNAR	Propionamide@N-term; Dehydrated(T)@5	Dehydrated(T)@159		0.00236304	2063.139893	688.7206	2063.137451	688.7197876	3	12	1.1.1.1104.5	6.497167	2425.81	2123.87	6.51	0.05	1812.403
24	4.42	14.18	41.15000069	31.63999915	12.82999963	sp|Q6IFX2|K1C42_MOUSE	Keratin, type I cytoskeletal 42 OS=Mus musculus OX=10090 GN=Krt42 PE=1 SV=1			0	67.79999733	ILAATIDNASIVLQIDNAR	Propionamide@N-term; Dehydrated(S)@10	Dehydrated(S)@164		0.00236304	2063.139893	688.7206	2063.137451	688.7197876	3	12	1.1.1.1104.5	6.497167	2425.81	2123.87	6.51	0.05	1812.403
24	4.42	14.18	41.15000069	31.63999915	12.82999963	sp|Q6IFX2|K1C42_MOUSE	Keratin, type I cytoskeletal 42 OS=Mus musculus OX=10090 GN=Krt42 PE=1 SV=1			0	59.32999849	ILAATIDNASIVLQIDNAR	Propionamide@N-term; Dehydrated(D)@7			0.00236304	2063.139893	688.7206	2063.137451	688.7197876	3	12	1.1.1.1104.5	6.497167	2425.81	2123.87	6.51	0.05	1812.403
24	4.42	14.18	41.15000069	31.63999915	12.82999963	sp|Q6IFX2|K1C42_MOUSE	Keratin, type I cytoskeletal 42 OS=Mus musculus OX=10090 GN=Krt42 PE=1 SV=1			0	15.18000066	KQGPGPARDYSPYFK	Methyl(Q)@2; Oxidation(P)@4	Methyl(Q)@133; Oxidation(P)@135	missed K-Q@1; missed R-D@8	-0.00829343	1739.854858	580.9589	1739.863159	580.9616699	3	11	1.1.1.978.6	4.88695	2181.36	1984.1	4.89	0.04	1380.858
24	4.42	14.18	41.15000069	31.63999915	12.82999963	sp|Q6IFX2|K1C42_MOUSE	Keratin, type I cytoskeletal 42 OS=Mus musculus OX=10090 GN=Krt42 PE=1 SV=1			0	15.18000066	KQGPGPARDYSPYFK	Methyl(Q)@2; Oxidation(P)@6	Methyl(Q)@133; Oxidation(P)@137	missed K-Q@1; missed R-D@8	-0.00829343	1739.854858	580.9589	1739.863159	580.9616699	3	11	1.1.1.978.6	4.88695	2181.36	1984.1	4.89	0.04	1380.858
24	4.42	14.18	41.15000069	31.63999915	12.82999963	sp|Q6IFX2|K1C42_MOUSE	Keratin, type I cytoskeletal 42 OS=Mus musculus OX=10090 GN=Krt42 PE=1 SV=1			0	98.0700016	LAADDFR				0.000121886	806.3924561	404.2035	806.3922729	404.2033997	2	10	1.1.1.900.3	3.893517	9782.99	6061.38	3.92	0.05	3682.467
24	4.42	14.18	41.15000069	31.63999915	12.82999963	sp|Q6IFX2|K1C42_MOUSE	Keratin, type I cytoskeletal 42 OS=Mus musculus OX=10090 GN=Krt42 PE=1 SV=1			0	97.90999889	LAADDFR				-0.0118408	806.3804932	404.1975	806.3922729	404.2033997	2	8	1.1.1.866.2	3.470883	263.1844	263.1844			473.3463
24	4.42	14.18	41.15000069	31.63999915	12.82999963	sp|Q6IFX2|K1C42_MOUSE	Keratin, type I cytoskeletal 42 OS=Mus musculus OX=10090 GN=Krt42 PE=1 SV=1			0	96.78999782	LAADDFR				0.000121886	806.3924561	404.2035	806.3922729	404.2033997	2	9	1.1.1.899.3	3.880533	9782.99	2687.42	3.92	0.05	951.5957
24	4.42	14.18	41.15000069	31.63999915	12.82999963	sp|Q6IFX2|K1C42_MOUSE	Keratin, type I cytoskeletal 42 OS=Mus musculus OX=10090 GN=Krt42 PE=1 SV=1			0	94.95000243	LAADDFR	Carbamidomethyl@N-term			0.00365326	863.4174805	432.716	863.4137573	432.7141418	2	9	1.1.1.908.4	3.997183	431.82	341.63	3.98	0.05	289.489
24	4.42	14.18	41.15000069	31.63999915	12.82999963	sp|Q6IFX2|K1C42_MOUSE	Keratin, type I cytoskeletal 42 OS=Mus musculus OX=10090 GN=Krt42 PE=1 SV=1			0	90.49000144	LAADDFR				-0.000671555	806.3916626	404.2031	806.3922729	404.2033997	2	7	1.1.1.868.2	3.485217	251.2564	251.2564			581.7433
24	4.42	14.18	41.15000069	31.63999915	12.82999963	sp|Q6IFX2|K1C42_MOUSE	Keratin, type I cytoskeletal 42 OS=Mus musculus OX=10090 GN=Krt42 PE=1 SV=1			0	90.06999731	LAADDFR	Carbamidomethyl@N-term			0.00365326	863.4174805	432.716	863.4137573	432.7141418	2	8	1.1.1.906.3	3.970683	431.82	368.46	3.98	0.05	369.5354
24	4.42	14.18	41.15000069	31.63999915	12.82999963	sp|Q6IFX2|K1C42_MOUSE	Keratin, type I cytoskeletal 42 OS=Mus musculus OX=10090 GN=Krt42 PE=1 SV=1			0	99.00000095	LEQEIATYR				-0.000637572	1121.571045	561.7928	1121.571655	561.7930908	2	13	1.1.1.904.8	3.949017	1897.95	1469.57	3.97	0.05	1019.65
24	4.42	14.18	41.15000069	31.63999915	12.82999963	sp|Q6IFX2|K1C42_MOUSE	Keratin, type I cytoskeletal 42 OS=Mus musculus OX=10090 GN=Krt42 PE=1 SV=1			0	99.00000095	LEQEIATYR				-0.000637572	1121.571045	561.7928	1121.571655	561.7930908	2	14	1.1.1.905.9	3.963017	1897.95	1843.96	3.97	0.05	1293.767
24	4.42	14.18	41.15000069	31.63999915	12.82999963	sp|Q6IFX2|K1C42_MOUSE	Keratin, type I cytoskeletal 42 OS=Mus musculus OX=10090 GN=Krt42 PE=1 SV=1			0	77.2300005	LLEGEDAH			cleaved H-L@C-term	-0.000734814	882.4076538	442.2111	882.4083252	442.2114258	2	6	1.1.1.830.4	3.011583	207.22	199.97	3.01	0.09	412.007
24	4.42	14.18	41.15000069	31.63999915	12.82999963	sp|Q6IFX2|K1C42_MOUSE	Keratin, type I cytoskeletal 42 OS=Mus musculus OX=10090 GN=Krt42 PE=1 SV=1			0	90.78999758	NHEEEMNALR				-0.00072789	1241.545044	621.7798	1241.545898	621.7802124	2	6	1.1.1.829.11	3.004417	40.68299	40.68299			226.6811
24	4.42	14.18	41.15000069	31.63999915	12.82999963	sp|Q6IFX2|K1C42_MOUSE	Keratin, type I cytoskeletal 42 OS=Mus musculus OX=10090 GN=Krt42 PE=1 SV=1			0	35.83999872	TIVEEVQDGK				0.00148872	1116.567627	559.2911	1116.566284	559.2904053	2	5	1.1.1.891.9	3.7842	166.71	165.69	3.77	0.09	154.3599
24	4.42	14.18	41.15000069	31.63999915	12.82999963	sp|Q6IFX2|K1C42_MOUSE	Keratin, type I cytoskeletal 42 OS=Mus musculus OX=10090 GN=Krt42 PE=1 SV=1			0	75.56999922	TKYETELNLR			missed K-Y@2	0.000992715	1265.662598	422.8948	1265.661621	422.8944702	3	8	1.1.1.908.3	3.99635	1064.8	904.52	4.01	0.04	803.5449
24	4.42	14.18	41.15000069	31.63999915	12.82999963	sp|Q6IFX2|K1C42_MOUSE	Keratin, type I cytoskeletal 42 OS=Mus musculus OX=10090 GN=Krt42 PE=1 SV=1			0	99.00000095	TRLEQEIATYR			missed R-L@2	-0.0151815	1378.705322	690.3599	1378.720459	690.3674927	2	12	1.1.1.928.11	4.258833	163.8307	163.8307			554.7114
24	4.42	14.18	41.15000069	31.63999915	12.82999963	sp|Q6IFX2|K1C42_MOUSE	Keratin, type I cytoskeletal 42 OS=Mus musculus OX=10090 GN=Krt42 PE=1 SV=1			0	99.00000095	VLDELTLAR				0.000500016	1028.587036	515.3008	1028.58667	515.3005981	2	14	1.1.1.1019.5	5.409584	10612.4	5013.86	5.44	0.05	2211.99
24	4.42	14.18	41.15000069	31.63999915	12.82999963	sp|Q6IFX2|K1C42_MOUSE	Keratin, type I cytoskeletal 42 OS=Mus musculus OX=10090 GN=Krt42 PE=1 SV=1			0	96.17000222	VLDELTLAR				-0.00438268	1028.582275	515.2984	1028.58667	515.3005981	2	8	1.1.1.1001.5	5.1791	470.62	467.45	5.19	0.05	431.0941
24	4.42	14.18	41.15000069	31.63999915	12.82999963	sp|Q6IFX2|K1C42_MOUSE	Keratin, type I cytoskeletal 42 OS=Mus musculus OX=10090 GN=Krt42 PE=1 SV=1			0	90.06999731	VLDELTLAR				0.000500016	1028.587036	515.3008	1028.58667	515.3005981	2	8	1.1.1.1018.5	5.397083	10612.4	1972.45	5.44	0.05	503.441
24	4.42	14.18	41.15000069	31.63999915	12.82999963	sp|Q6IFX2|K1C42_MOUSE	Keratin, type I cytoskeletal 42 OS=Mus musculus OX=10090 GN=Krt42 PE=1 SV=1			0	67.30999947	VLDELTLAR				-0.00438268	1028.582275	515.2984	1028.58667	515.3005981	2	6	1.1.1.1000.4	5.1656	470.62	391.97	5.19	0.05	309.5208
25	3.62	3.67	5.649999902	5.649999902	3.578000143	sp|P52480|KPYM_MOUSE	Pyruvate kinase PKM OS=Mus musculus OX=10090 GN=Pkm PE=1 SV=4			2	99.00000095	GDLGIEIPAEK				0.000879377	1140.603516	571.309	1140.602661	571.3085938	2	14	1.1.1.1012.5	5.320416	343.78	318.39	5.31	0.14	330.6615
25	3.62	3.67	5.649999902	5.649999902	3.578000143	sp|P52480|KPYM_MOUSE	Pyruvate kinase PKM OS=Mus musculus OX=10090 GN=Pkm PE=1 SV=4			1.107905388	97.75000215	APIIAVTR				-0.00337446	839.5194702	420.767	839.5228882	420.7687073	2	8	1.1.1.941.2	4.41365	619.63	609.96	4.41	0.04	468.3693
25	3.62	3.67	5.649999902	5.649999902	3.578000143	sp|P52480|KPYM_MOUSE	Pyruvate kinase PKM OS=Mus musculus OX=10090 GN=Pkm PE=1 SV=4			0.514278591	89.31000233	LDIDSAPITAR				-0.00287918	1170.621704	586.3181	1170.624512	586.319519	2	7	1.1.1.979.6	4.89995	356.12	340.37	4.89	0.05	275.0487
25	3.62	3.67	5.649999902	5.649999902	3.578000143	sp|P52480|KPYM_MOUSE	Pyruvate kinase PKM OS=Mus musculus OX=10090 GN=Pkm PE=1 SV=4			0	99.00000095	GDLGIEIPAEK				0.000879377	1140.603516	571.309	1140.602661	571.3085938	2	10	1.1.1.1011.6	5.30825	343.78	331.16	5.31	0.14	309.6255
26	3.23	3.34	36.00000143	25.13999939	9.713999927	sp|P23927|CRYAB_MOUSE	Alpha-crystallin B chain OS=Mus musculus OX=10090 GN=Cryab PE=1 SV=2			1.327902198	99.00000095	QDEHGFISR	Gln->pyro-Glu@N-term			0.00739411	1070.485718	536.2501	1070.478149	536.2463379	2	11	1.1.1.902.6	3.92135	2014.68	961.87	3.95	0.05	549.6149
26	3.23	3.34	36.00000143	25.13999939	9.713999927	sp|P23927|CRYAB_MOUSE	Alpha-crystallin B chain OS=Mus musculus OX=10090 GN=Cryab PE=1 SV=2			1.050610065	97.93999791	HFSPEELK				0.000579978	985.4874878	493.751	985.4868774	493.7507324	2	9	1.1.1.874.3	3.561717	554.18	443	3.57	0.04	429.945
26	3.23	3.34	36.00000143	25.13999939	9.713999927	sp|P23927|CRYAB_MOUSE	Alpha-crystallin B chain OS=Mus musculus OX=10090 GN=Cryab PE=1 SV=2			0.661543489	93.75	FSVNLDVK				-0.000576061	920.4960938	461.2553	920.4967041	461.2556458	2	9	1.1.1.1009.2	5.27925	362.38	296.49	5.29	0.05	298.0333
26	3.23	3.34	36.00000143	25.13999939	9.713999927	sp|P23927|CRYAB_MOUSE	Alpha-crystallin B chain OS=Mus musculus OX=10090 GN=Cryab PE=1 SV=2			0.149966747	60.58999896	APSWIDTGLSEMR				-0.0030154	1461.689331	731.8519	1461.692261	731.8533936	2	6	1.1.1.1103.5	6.484667	145.79	73.69	6.47	0.03	160.6753
26	3.23	3.34	36.00000143	25.13999939	9.713999927	sp|P23927|CRYAB_MOUSE	Alpha-crystallin B chain OS=Mus musculus OX=10090 GN=Cryab PE=1 SV=2			0.038578894	25.69999993	KQVSGPER			missed K-Q@1	-0.00526763	899.4772949	450.7459	899.4824829	450.7485046	2	4	1.1.1.319.4	1.095567	89.98	89.36	1.09	0.03	132.5928
26	3.23	3.34	36.00000143	25.13999939	9.713999927	sp|P23927|CRYAB_MOUSE	Alpha-crystallin B chain OS=Mus musculus OX=10090 GN=Cryab PE=1 SV=2			0.001304851	88.73999715	RPFFPF			cleaved F-H@C-term	0.00192568	809.4244995	405.7195	809.4224243	405.7185059	2	6	1.1.1.1199.2	7.684233	225.38	202.91	7.69	0.06	120.5983
26	3.23	3.34	36.00000143	25.13999939	9.713999927	sp|P23927|CRYAB_MOUSE	Alpha-crystallin B chain OS=Mus musculus OX=10090 GN=Cryab PE=1 SV=2			0	90.06999731	FSVNLDVK				-0.000576061	920.4960938	461.2553	920.4967041	461.2556458	2	8	1.1.1.1010.3	5.29325	362.38	352.6	5.29	0.05	342.8033
26	3.23	3.34	36.00000143	25.13999939	9.713999927	sp|P23927|CRYAB_MOUSE	Alpha-crystallin B chain OS=Mus musculus OX=10090 GN=Cryab PE=1 SV=2			0	30.50999939	HFSPEELK				0.000579978	985.4874878	493.751	985.4868774	493.7507324	2	5	1.1.1.873.3	3.548883	554.18	270.32	3.57	0.04	190.0056
26	3.23	3.34	36.00000143	25.13999939	9.713999927	sp|P23927|CRYAB_MOUSE	Alpha-crystallin B chain OS=Mus musculus OX=10090 GN=Cryab PE=1 SV=2			0	42.75999963	MDIAIHHPWIR	Acetyl@N-term; Oxidation(D)@2	Acetyl@1; Oxidation(D)@2		0.00109435	1445.724976	482.9156	1445.723755	482.9151917	3	8	1.1.1.999.3	5.151767	1561.29	1274.16	5.16	0.05	1018.901
26	3.23	3.34	36.00000143	25.13999939	9.713999927	sp|P23927|CRYAB_MOUSE	Alpha-crystallin B chain OS=Mus musculus OX=10090 GN=Cryab PE=1 SV=2			0	40.34000039	MDIAIHHPWIR	Acetyl@N-term; Oxidation(D)@2	Acetyl@1; Oxidation(D)@2		0.00109435	1445.724976	482.9156	1445.723755	482.9151917	3	8	1.1.1.998.5	5.140767	1561.29	820.51	5.16	0.05	483.2092
26	3.23	3.34	36.00000143	25.13999939	9.713999927	sp|P23927|CRYAB_MOUSE	Alpha-crystallin B chain OS=Mus musculus OX=10090 GN=Cryab PE=1 SV=2			0	37.02999949	QDEHGFISR	Gln->pyro-Glu@N-term			0.00739411	1070.485718	536.2501	1070.478149	536.2463379	2	6	1.1.1.910.7	4.02535	2014.68	212.97	3.95	0.05	274.9488
26	3.23	3.34	36.00000143	25.13999939	9.713999927	sp|P23927|CRYAB_MOUSE	Alpha-crystallin B chain OS=Mus musculus OX=10090 GN=Cryab PE=1 SV=2			0	52.32999921	RPFFPF			cleaved F-H@C-term	0.00192568	809.4244995	405.7195	809.4224243	405.7185059	2	5	1.1.1.1198.2	7.6739	225.38	162.9	7.69	0.06	111.2487
27	3.08	3.17	3.612999991	3.612999991	2.448000014	sp|P58252|EF2_MOUSE	Elongation factor 2 OS=Mus musculus OX=10090 GN=Eef2 PE=1 SV=2			1.638272166	99.00000095	VFSGVVSTGLK				-0.00354029	1092.614502	547.3145	1092.61792	547.3162231	2	10	1.1.1.985.6	4.9766	403.15	379.49	4.97	0.04	319.0643
27	3.08	3.17	3.612999991	3.612999991	2.448000014	sp|P58252|EF2_MOUSE	Elongation factor 2 OS=Mus musculus OX=10090 GN=Eef2 PE=1 SV=2			1.096910119	98.01999927	GEGQLSAAER				0.000504387	1016.489258	509.2519	1016.488708	509.2516174	2	10	1.1.1.808.7	2.75295	310.19	294.87	2.76	0.05	336.7074
27	3.08	3.17	3.612999991	3.612999991	2.448000014	sp|P58252|EF2_MOUSE	Elongation factor 2 OS=Mus musculus OX=10090 GN=Eef2 PE=1 SV=2			0.344861537	82.27999806	GGGQIIPTAR				-0.00564717	968.534668	485.2746	968.5403442	485.2774353	2	6	1.1.1.900.6	3.896017	236.11	221.71	3.9	0.08	246.6177
27	3.08	3.17	3.612999991	3.612999991	2.448000014	sp|P58252|EF2_MOUSE	Elongation factor 2 OS=Mus musculus OX=10090 GN=Eef2 PE=1 SV=2			0	83.12000036	GEGQLSAAER				0.000504387	1016.489258	509.2519	1016.488708	509.2516174	2	8	1.1.1.809.8	2.7666	310.19	227.21	2.76	0.05	248.7163
27	3.08	3.17	3.612999991	3.612999991	2.448000014	sp|P58252|EF2_MOUSE	Elongation factor 2 OS=Mus musculus OX=10090 GN=Eef2 PE=1 SV=2			0	25.78000128	GGGQIIPTAR				-0.00564717	968.534668	485.2746	968.5403442	485.2774353	2	4	1.1.1.899.6	3.883033	236.11	170.99	3.9	0.08	181.6612
28	2.88	2.91	8.764000237	6.741999835	4.493999854	sp|Q61598|GDIB_MOUSE	Rab GDP dissociation inhibitor beta OS=Mus musculus OX=10090 GN=Gdi2 PE=1 SV=1			2	99.00000095	FVSISDLFVPK				0.00386568	1250.694824	626.3547	1250.69104	626.3528442	2	15	1.1.1.1243.3	8.092533	239.85	238.3	8.1	0.08	179.1553
28	2.88	2.91	8.764000237	6.741999835	4.493999854	sp|Q61598|GDIB_MOUSE	Rab GDP dissociation inhibitor beta OS=Mus musculus OX=10090 GN=Gdi2 PE=1 SV=1			0.774690747	95.59000134	MLLFTEVTR	Oxidation(M)@1			-0.00301417	1124.587036	563.3008	1124.589966	563.3022461	2	7	1.1.1.1053.4	5.843717	191.12	158.43	5.86	0.09	241.5376
28	2.88	2.91	8.764000237	6.741999835	4.493999854	sp|Q61598|GDIB_MOUSE	Rab GDP dissociation inhibitor beta OS=Mus musculus OX=10090 GN=Gdi2 PE=1 SV=1			0.063989185	46.450001	DWNVDLIPK				0.00578755	1098.576904	550.2957	1098.570923	550.2927856	2	5	1.1.1.1111.5	6.586983	111.32	110.13	6.59	0.06	161.7246
28	2.88	2.91	8.764000237	6.741999835	4.493999854	sp|Q61598|GDIB_MOUSE	Rab GDP dissociation inhibitor beta OS=Mus musculus OX=10090 GN=Gdi2 PE=1 SV=1			0.04431225	69.95000243	FLMANGQLVK	Oxidation(M)@3; Deamidated(N)@5			0.00767167	1136.597656	569.3061	1136.589966	569.3022461	2	7	1.1.1.970.6	4.784783	219.03	178.03	4.8	0.06	221.5297
28	2.88	2.91	8.764000237	6.741999835	4.493999854	sp|Q61598|GDIB_MOUSE	Rab GDP dissociation inhibitor beta OS=Mus musculus OX=10090 GN=Gdi2 PE=1 SV=1			0	51.84999704	FLMANGQLVK	Oxidation(M)@3; Deamidated(Q)@7			0.00767167	1136.597656	569.3061	1136.589966	569.3022461	2	7	1.1.1.970.6	4.784783	219.03	178.03	4.8	0.06	221.5297
28	2.88	2.91	8.764000237	6.741999835	4.493999854	sp|Q61598|GDIB_MOUSE	Rab GDP dissociation inhibitor beta OS=Mus musculus OX=10090 GN=Gdi2 PE=1 SV=1			0	98.28000069	FVSISDLFVPK				0.00386568	1250.694824	626.3547	1250.69104	626.3528442	2	10	1.1.1.1242.2	8.075533	239.85	199.94	8.1	0.08	144.8283
28	2.88	2.91	8.764000237	6.741999835	4.493999854	sp|Q61598|GDIB_MOUSE	Rab GDP dissociation inhibitor beta OS=Mus musculus OX=10090 GN=Gdi2 PE=1 SV=1			0	60.3399992	MLLFTEVTR	Oxidation(M)@1			-0.00301417	1124.587036	563.3008	1124.589966	563.3022461	2	6	1.1.1.1054.4	5.856717	191.12	184.61	5.86	0.09	266.6543
29	2.82	4.07	15.99999964	15.99999964	15.43000042	sp|P04344|CRGB_MOUSE	Gamma-crystallin B OS=Mus musculus OX=10090 GN=Crygb PE=2 SV=4			2	99.00000095	YLDWGAANAK				-8.56E-06	1107.534912	554.7747	1107.534912	554.7747192	2	12	1.1.1.977.9	4.87695	793.24	761.42	4.88	0.05	575.0477
29	2.82	4.07	15.99999964	15.99999964	15.43000042	sp|P04344|CRGB_MOUSE	Gamma-crystallin B OS=Mus musculus OX=10090 GN=Crygb PE=2 SV=4			0.716698825	96.60999775	QYLLRPGEYR	Gln->pyro-Glu@N-term			0.000847234	1276.657227	639.3359	1276.656372	639.3355103	2	9	1.1.1.1032.10	5.580067	5784.07	2873.62	5.61	0.05	1538.453
29	2.82	4.07	15.99999964	15.99999964	15.43000042	sp|P04344|CRGB_MOUSE	Gamma-crystallin B OS=Mus musculus OX=10090 GN=Crygb PE=2 SV=4			0.101823509	64.10999894	QYLLRPGEYRR	Gln->pyro-Glu@N-term		missed R-R@10	0.00551978	1432.763184	478.595	1432.757568	478.5931091	3	6	1.1.1.973.3	4.821116	727.46	719.99	4.82	0.04	540.1664
29	2.82	4.07	15.99999964	15.99999964	15.43000042	sp|P04344|CRGB_MOUSE	Gamma-crystallin B OS=Mus musculus OX=10090 GN=Crygb PE=2 SV=4			0	98.22000265	ITFFEDR				-0.000755744	926.4490967	464.2318	926.4497681	464.2321777	2	8	1.1.1.1019.2	5.407084	3870.58	1650.12	5.43	0.05	875.4467
29	2.82	4.07	15.99999964	15.99999964	15.43000042	sp|P04344|CRGB_MOUSE	Gamma-crystallin B OS=Mus musculus OX=10090 GN=Crygb PE=2 SV=4			0	97.90999889	ITFFEDR				-0.000755744	926.4490967	464.2318	926.4497681	464.2321777	2	7	1.1.1.1017.3	5.382417	3870.58	185.75	5.43	0.05	206.8444
29	2.82	4.07	15.99999964	15.99999964	15.43000042	sp|P04344|CRGB_MOUSE	Gamma-crystallin B OS=Mus musculus OX=10090 GN=Crygb PE=2 SV=4			0	83.12000036	QYLLRPGEY	Gln->pyro-Glu@N-term		cleaved Y-R@C-term	-0.00144579	1120.553833	561.2842	1120.555298	561.2849121	2	7	1.1.1.1139.3	6.948633	10.11109	10.11109			116.0855
29	2.82	4.07	15.99999964	15.99999964	15.43000042	sp|P04344|CRGB_MOUSE	Gamma-crystallin B OS=Mus musculus OX=10090 GN=Crygb PE=2 SV=4			0	71.11999989	QYLLRPGEY	Gln->pyro-Glu@N-term		cleaved Y-R@C-term	0.00526791	1120.560425	561.2875	1120.555298	561.2849121	2	7	1.1.1.1138.3	6.937634	10.11109	10.11109			124.5609
29	2.82	4.07	15.99999964	15.99999964	15.43000042	sp|P04344|CRGB_MOUSE	Gamma-crystallin B OS=Mus musculus OX=10090 GN=Crygb PE=2 SV=4			0	65.83999991	QYLLRPGEYR	Gln->pyro-Glu@N-term			0.000847234	1276.657227	639.3359	1276.656372	639.3355103	2	7	1.1.1.1031.7	5.565067	5784.07	1140.19	5.61	0.05	472.6664
29	2.82	4.07	15.99999964	15.99999964	15.43000042	sp|P04344|CRGB_MOUSE	Gamma-crystallin B OS=Mus musculus OX=10090 GN=Crygb PE=2 SV=4			0	15.08000046	QYLLRPGEYR	Gln->pyro-Glu@N-term; Arg-loss@C-term			-0.00144579	1120.553833	561.2842	1120.555298	561.2849121	2	7	1.1.1.1139.3	6.948633	10.11109	10.11109			116.0855
29	2.82	4.07	15.99999964	15.99999964	15.43000042	sp|P04344|CRGB_MOUSE	Gamma-crystallin B OS=Mus musculus OX=10090 GN=Crygb PE=2 SV=4			0	98.82000089	YLDWGAANAK				-8.56E-06	1107.534912	554.7747	1107.534912	554.7747192	2	10	1.1.1.976.7	4.862283	793.24	565.05	4.88	0.05	452.1801
30	2.8	2.84	1.145000011	0.936499983	0.381499995	sp|E9Q557|DESP_MOUSE	Desmoplakin OS=Mus musculus OX=10090 GN=Dsp PE=1 SV=1			2	99.00000095	QLQNIIQATSR	Gln->pyro-Glu@N-term			-0.000397714	1253.672485	627.8435	1253.672852	627.843689	2	14	1.1.1.1138.4	6.94095	139.77	129.2	6.93	0.08	129.345
30	2.8	2.84	1.145000011	0.936499983	0.381499995	sp|E9Q557|DESP_MOUSE	Desmoplakin OS=Mus musculus OX=10090 GN=Dsp PE=1 SV=1			0.60206002	93.18000078	IEVLEEELR				0.00301114	1128.605713	565.3101	1128.602661	565.3085938	2	8	1.1.1.1022.2	5.445567	246.14	238.21	5.44	0.05	221.5345
30	2.8	2.84	1.145000011	0.936499983	0.381499995	sp|E9Q557|DESP_MOUSE	Desmoplakin OS=Mus musculus OX=10090 GN=Dsp PE=1 SV=1			0.170696214	66.08999968	YIELLTR				-0.00159257	906.5158691	454.2652	906.5174561	454.2660217	2	6	1.1.1.1025.2	5.484233	247.31	225.43	5.49	0.05	280.1953
30	2.8	2.84	1.145000011	0.936499983	0.381499995	sp|E9Q557|DESP_MOUSE	Desmoplakin OS=Mus musculus OX=10090 GN=Dsp PE=1 SV=1			0.0222764	19.40000057	LWDLEK				-0.000799161	802.4216919	402.2181	802.4224854	402.2185364	2	4	1.1.1.1007.2	5.253767	164.1	106.01	5.24	0.03	182.7105
30	2.8	2.84	1.145000011	0.936499983	0.381499995	sp|E9Q557|DESP_MOUSE	Desmoplakin OS=Mus musculus OX=10090 GN=Dsp PE=1 SV=1			0	68.76000166	IEVLEEELR				0.00301114	1128.605713	565.3101	1128.602661	565.3085938	2	5	1.1.1.1024.4	5.473067	246.14	168.76	5.44	0.05	183.7598
30	2.8	2.84	1.145000011	0.936499983	0.381499995	sp|E9Q557|DESP_MOUSE	Desmoplakin OS=Mus musculus OX=10090 GN=Dsp PE=1 SV=1			0	99.00000095	QLQNIIQATSR	Gln->pyro-Glu@N-term			-0.000397714	1253.672485	627.8435	1253.672852	627.843689	2	10	1.1.1.1137.5	6.926133	139.77	133.31	6.93	0.08	125.6292
31	2.72	2.76	12.24000007	12.24000007	6.122000143	sp|Q9JJV0|CRBA4_MOUSE	Beta-crystallin A4 OS=Mus musculus OX=10090 GN=Cryba4 PE=2 SV=3			2	99.00000095	LTIFEQENFLGR				-0.00970498	1465.746826	733.8807	1465.75647	733.8855591	2	15	1.1.1.1132.5	6.8598	340.88	242.14	6.88	0.06	267.9838
31	2.72	2.76	12.24000007	12.24000007	6.122000143	sp|Q9JJV0|CRBA4_MOUSE	Beta-crystallin A4 OS=Mus musculus OX=10090 GN=Cryba4 PE=2 SV=3			0.721246421	94.63000298	MVVWDEEGFQGR	Oxidation(M)@1			-0.00152068	1467.643921	734.8292	1467.645264	734.829895	2	7	1.1.1.1006.9	5.246417	302.12	292.39	5.25	0.06	230.9782
31	2.72	2.76	12.24000007	12.24000007	6.122000143	sp|Q9JJV0|CRBA4_MOUSE	Beta-crystallin A4 OS=Mus musculus OX=10090 GN=Cryba4 PE=2 SV=3			0	99.00000095	LTIFEQENFLGR				-0.00970498	1465.746826	733.8807	1465.75647	733.8855591	2	10	1.1.1.1133.7	6.8733	340.88	305.49	6.88	0.06	249.8656
31	2.72	2.76	12.24000007	12.24000007	6.122000143	sp|Q9JJV0|CRBA4_MOUSE	Beta-crystallin A4 OS=Mus musculus OX=10090 GN=Cryba4 PE=2 SV=3			0	90.06999731	MVVWDEEGFQGR	Oxidation(M)@1			-0.00152068	1467.643921	734.8292	1467.645264	734.829895	2	6	1.1.1.1007.9	5.259583	302.12	262.51	5.25	0.06	235.1253
32	2.57	2.63	10.33999994	8.620999753	2.463000081	sp|P60843|IF4A1_MOUSE	Eukaryotic initiation factor 4A-I OS=Mus musculus OX=10090 GN=Eif4a1 PE=1 SV=1			2	99.00000095	VLITTDLLAR				0.00400806	1113.679932	557.8472	1113.675781	557.8451538	2	14	1.1.1.1099.2	6.431667	331.79	327.17	6.43	0.05	252.6441
32	2.57	2.63	10.33999994	8.620999753	2.463000081	sp|P60843|IF4A1_MOUSE	Eukaryotic initiation factor 4A-I OS=Mus musculus OX=10090 GN=Eif4a1 PE=1 SV=1			0.249491632	85.44999957	QFYINVER	Gln->pyro-Glu@N-term			-0.00474042	1050.508911	526.2617	1050.513428	526.2639771	2	7	1.1.1.1122.2	6.726316	223.14	191.39	6.75	0.04	150.1823
32	2.57	2.63	10.33999994	8.620999753	2.463000081	sp|P60843|IF4A1_MOUSE	Eukaryotic initiation factor 4A-I OS=Mus musculus OX=10090 GN=Eif4a1 PE=1 SV=1			0.236571968	78.22999954	ELAQQIQK				0.00225987	956.53125	479.2729	956.5291138	479.2718201	2	8	1.1.1.826.2	2.966433	92.73863	92.73863			335.1383
32	2.57	2.63	10.33999994	8.620999753	2.463000081	sp|P60843|IF4A1_MOUSE	Eukaryotic initiation factor 4A-I OS=Mus musculus OX=10090 GN=Eif4a1 PE=1 SV=1			0.067526229	56.5500021	DQIYDIFQK				-0.000834798	1168.575684	585.2951	1168.576416	585.2954712	2	5	1.1.1.1079.6	6.177183	211.86	140.27	6.16	0.05	202.6472
32	2.57	2.63	10.33999994	8.620999753	2.463000081	sp|P60843|IF4A1_MOUSE	Eukaryotic initiation factor 4A-I OS=Mus musculus OX=10090 GN=Eif4a1 PE=1 SV=1			0	97.96000123	VLITTDLLAR				0.00400806	1113.679932	557.8472	1113.675781	557.8451538	2	8	1.1.1.1096.4	6.393667	331.79	137.3	6.43	0.05	188.9515
33	2.45	2.57	6.311000139	6.311000139	2.669999935	sp|P16460|ASSY_MOUSE	Argininosuccinate synthase OS=Mus musculus OX=10090 GN=Ass1 PE=1 SV=1			1.769550562	99.00000095	QHGIPIPVTPK	Gln->pyro-Glu@N-term			0.00134023	1168.661865	585.3382	1168.6604	585.3375244	2	11	1.1.1.1010.7	5.296583	553.53	533.84	5.3	0.06	463.611
33	2.45	2.57	6.311000139	6.311000139	2.669999935	sp|P16460|ASSY_MOUSE	Argininosuccinate synthase OS=Mus musculus OX=10090 GN=Ass1 PE=1 SV=1			0.477555752	89.53999877	IDIVENR				-0.000933733	857.4598999	429.7372	857.4606934	429.7376099	2	7	1.1.1.889.3	3.7522	228.93	221.36	3.76	0.05	167.9204
33	2.45	2.57	6.311000139	6.311000139	2.669999935	sp|P16460|ASSY_MOUSE	Argininosuccinate synthase OS=Mus musculus OX=10090 GN=Ass1 PE=1 SV=1			0.198596284	74.48999882	GQVYILGR				-0.00293006	904.5100708	453.2623	904.5130615	453.2637939	2	5	1.1.1.976.3	4.85895	235.73	118.83	4.82	0.06	239.3726
33	2.45	2.57	6.311000139	6.311000139	2.669999935	sp|P16460|ASSY_MOUSE	Argininosuccinate synthase OS=Mus musculus OX=10090 GN=Ass1 PE=1 SV=1			0	52.32999921	GQVYILGR				-0.00293006	904.5100708	453.2623	904.5130615	453.2637939	2	5	1.1.1.975.2	4.845617	235.73	166.94	4.82	0.06	228.8796
33	2.45	2.57	6.311000139	6.311000139	2.669999935	sp|P16460|ASSY_MOUSE	Argininosuccinate synthase OS=Mus musculus OX=10090 GN=Ass1 PE=1 SV=1			0	96.25999928	QHGIPIPVTPK	Gln->pyro-Glu@N-term			0.00134023	1168.661865	585.3382	1168.6604	585.3375244	2	7	1.1.1.1009.6	5.282583	553.53	399.32	5.3	0.06	385.125
34	2.08	4.65	16.6899994	12.16000021	3.677999973	sp|Q3TTY5|K22E_MOUSE	Keratin, type II cytoskeletal 2 epidermal OS=Mus musculus OX=10090 GN=Krt2 PE=1 SV=1			2	99.00000095	DYQELMNTK				-0.000751837	1140.51123	571.2629	1140.512085	571.2633667	2	14	1.1.1.936.3	4.355317	3571.73	3507.68	4.35	0.04	2180.934
34	2.08	4.65	16.6899994	12.16000021	3.677999973	sp|Q3TTY5|K22E_MOUSE	Keratin, type II cytoskeletal 2 epidermal OS=Mus musculus OX=10090 GN=Krt2 PE=1 SV=1			0.076755978	51.12000108	VDPEIQNVK				-0.00160793	1040.548706	521.2816	1040.550171	521.2824097	2	6	1.1.1.865.3	3.458067	2092.06	1436.99	3.47	0.04	726.3965
34	2.08	4.65	16.6899994	12.16000021	3.677999973	sp|Q3TTY5|K22E_MOUSE	Keratin, type II cytoskeletal 2 epidermal OS=Mus musculus OX=10090 GN=Krt2 PE=1 SV=1			0.003050764	96.81000113	NMQDLVEDFK			cleaved N-N@N-term	0.00380957	1237.568726	619.7916	1237.564941	619.7897339	2	11	1.1.1.1070.6	6.062366	391.7	331.38	6.08	0.05	263.5064
34	2.08	4.65	16.6899994	12.16000021	3.677999973	sp|Q3TTY5|K22E_MOUSE	Keratin, type II cytoskeletal 2 epidermal OS=Mus musculus OX=10090 GN=Krt2 PE=1 SV=1			0.000869447	98.19999933	MQDLVEDFK	Carbamidomethyl@N-term		cleaved N-M@N-term	0.000502637	1180.543823	591.2792	1180.543457	591.2789917	2	15	1.1.1.1070.5	6.061533	1005.44	963.14	6.06	0.05	535.2083
34	2.08	4.65	16.6899994	12.16000021	3.677999973	sp|Q3TTY5|K22E_MOUSE	Keratin, type II cytoskeletal 2 epidermal OS=Mus musculus OX=10090 GN=Krt2 PE=1 SV=1			0	99.00000095	DYQELMNTK				-0.000751837	1140.51123	571.2629	1140.512085	571.2633667	2	14	1.1.1.935.3	4.341333	3571.73	3117.55	4.35	0.04	1958.187
34	2.08	4.65	16.6899994	12.16000021	3.677999973	sp|Q3TTY5|K22E_MOUSE	Keratin, type II cytoskeletal 2 epidermal OS=Mus musculus OX=10090 GN=Krt2 PE=1 SV=1			0	99.00000095	DYQELMNTK	Deamidated(N)@7			-0.00200403	1141.494019	571.7543	1141.496094	571.7553711	2	10	1.1.1.920.8	4.154333	227.83	180.71	4.17	0.06	257.2106
34	2.08	4.65	16.6899994	12.16000021	3.677999973	sp|Q3TTY5|K22E_MOUSE	Keratin, type II cytoskeletal 2 epidermal OS=Mus musculus OX=10090 GN=Krt2 PE=1 SV=1			0	98.24000001	DYQELMNTK	Oxidation(M)@6			0.0030756	1156.510132	579.2623	1156.50708	579.2608032	2	10	1.1.1.843.9	3.182083	575.63	438.47	3.2	0.06	318.0199
34	2.08	4.65	16.6899994	12.16000021	3.677999973	sp|Q3TTY5|K22E_MOUSE	Keratin, type II cytoskeletal 2 epidermal OS=Mus musculus OX=10090 GN=Krt2 PE=1 SV=1			0	98.17000031	DYQELMNTK	Oxidation(M)@6			0.0030756	1156.510132	579.2623	1156.50708	579.2608032	2	10	1.1.1.844.7	3.193417	575.63	537.26	3.2	0.06	371.3842
34	2.08	4.65	16.6899994	12.16000021	3.677999973	sp|Q3TTY5|K22E_MOUSE	Keratin, type II cytoskeletal 2 epidermal OS=Mus musculus OX=10090 GN=Krt2 PE=1 SV=1			0	50.88000298	EISELNR			cleaved M-E@N-term	0.00132697	859.4412842	430.7279	859.4399414	430.7272644	2	6	1.1.1.841.4	3.152083	280.96	262.42	3.16	0.04	216.288
34	2.08	4.65	16.6899994	12.16000021	3.677999973	sp|Q3TTY5|K22E_MOUSE	Keratin, type II cytoskeletal 2 epidermal OS=Mus musculus OX=10090 GN=Krt2 PE=1 SV=1			0	98.40000272	FASFIDK				0.000479214	826.4230957	414.2188	826.4224854	414.2185364	2	10	1.1.1.978.2	4.883616	7072.78	3505.36	4.91	0.04	1609.255
34	2.08	4.65	16.6899994	12.16000021	3.677999973	sp|Q3TTY5|K22E_MOUSE	Keratin, type II cytoskeletal 2 epidermal OS=Mus musculus OX=10090 GN=Krt2 PE=1 SV=1			0	78.43000293	FASFIDK				0.000479214	826.4230957	414.2188	826.4224854	414.2185364	2	5	1.1.1.977.2	4.871117	7072.78	1296.31	4.91	0.04	329.2124
34	2.08	4.65	16.6899994	12.16000021	3.677999973	sp|Q3TTY5|K22E_MOUSE	Keratin, type II cytoskeletal 2 epidermal OS=Mus musculus OX=10090 GN=Krt2 PE=1 SV=1			0	49.45000112	FASFIDK	Carbamidomethyl@N-term			0.00161037	883.4456787	442.7301	883.4439697	442.729248	2	6	1.1.1.1010.2	5.292417	468.97	457.64	5.29	0.04	500.4977
34	2.08	4.65	16.6899994	12.16000021	3.677999973	sp|Q3TTY5|K22E_MOUSE	Keratin, type II cytoskeletal 2 epidermal OS=Mus musculus OX=10090 GN=Krt2 PE=1 SV=1			0	68.76000166	GGSGGGYGSGGGSRGGSGGGYGS			cleaved S-G@C-term; missed R-G@14	0.00151112	1790.721924	896.3682	1790.720459	896.3674927	2	10	1.1.1.797.11	2.625617	1972.51	1878.93	2.63	0.03	1292.717
34	2.08	4.65	16.6899994	12.16000021	3.677999973	sp|Q3TTY5|K22E_MOUSE	Keratin, type II cytoskeletal 2 epidermal OS=Mus musculus OX=10090 GN=Krt2 PE=1 SV=1			0	54.29999828	GGSGGGYGSGGGSRGGSGGGYGS			cleaved S-G@C-term; missed R-G@14	0.00151112	1790.721924	896.3682	1790.720459	896.3674927	2	9	1.1.1.798.11	2.63845	1972.51	1707.59	2.63	0.03	879.3441
34	2.08	4.65	16.6899994	12.16000021	3.677999973	sp|Q3TTY5|K22E_MOUSE	Keratin, type II cytoskeletal 2 epidermal OS=Mus musculus OX=10090 GN=Krt2 PE=1 SV=1			0	92.87999868	LLEGEECR	Carbamidomethyl(C)@7			0.00237476	1004.462097	503.2383	1004.459717	503.2371216	2	7	1.1.1.837.5	3.10175	342.48	332.18	3.11	0.05	433.3812
34	2.08	4.65	16.6899994	12.16000021	3.677999973	sp|Q3TTY5|K22E_MOUSE	Keratin, type II cytoskeletal 2 epidermal OS=Mus musculus OX=10090 GN=Krt2 PE=1 SV=1			0	90.06999731	LLEGEECR	Carbamidomethyl(C)@7			0.00237476	1004.462097	503.2383	1004.459717	503.2371216	2	6	1.1.1.836.5	3.089083	342.48	269.96	3.11	0.05	261.4078
34	2.08	4.65	16.6899994	12.16000021	3.677999973	sp|Q3TTY5|K22E_MOUSE	Keratin, type II cytoskeletal 2 epidermal OS=Mus musculus OX=10090 GN=Krt2 PE=1 SV=1			0	17.33999997	LSMDNNR			cleaved I-L@N-term	0.00167946	848.3826904	425.1986	848.3810425	425.1978149	2	5	1.1.1.809.4	2.763283	267.25	249.04	2.76	0.06	235.0755
34	2.08	4.65	16.6899994	12.16000021	3.677999973	sp|Q3TTY5|K22E_MOUSE	Keratin, type II cytoskeletal 2 epidermal OS=Mus musculus OX=10090 GN=Krt2 PE=1 SV=1			0	97.45000005	MQDLVEDFK	Carbamidomethyl@N-term		cleaved N-M@N-term	0.000502637	1180.543823	591.2792	1180.543457	591.2789917	2	13	1.1.1.1069.5	6.049033	1005.44	903.27	6.06	0.05	505.7942
34	2.08	4.65	16.6899994	12.16000021	3.677999973	sp|Q3TTY5|K22E_MOUSE	Keratin, type II cytoskeletal 2 epidermal OS=Mus musculus OX=10090 GN=Krt2 PE=1 SV=1			0	17.50999987	MQDLVEDFK	Oxidation(M)@1; Carbamidomethyl(D)@3		cleaved N-M@N-term	0.00603215	1196.544434	599.2795	1196.53833	599.2764282	2	7	1.1.1.979.7	4.900784	282.99	277.33	4.91	0.05	226.7196
34	2.08	4.65	16.6899994	12.16000021	3.677999973	sp|Q3TTY5|K22E_MOUSE	Keratin, type II cytoskeletal 2 epidermal OS=Mus musculus OX=10090 GN=Krt2 PE=1 SV=1			0	93.59999895	NMQDLVEDFK	Deamidated(N)@1		cleaved N-N@N-term	0.00194604	1238.550903	620.2827	1238.54895	620.2817383	2	10	1.1.1.1141.4	6.974467	128.63	119.03	6.97	0.05	162.6044
34	2.08	4.65	16.6899994	12.16000021	3.677999973	sp|Q3TTY5|K22E_MOUSE	Keratin, type II cytoskeletal 2 epidermal OS=Mus musculus OX=10090 GN=Krt2 PE=1 SV=1			0	17.11000055	NMQDLVEDFK	Deamidated(N)@1		cleaved N-N@N-term	0.00194604	1238.550903	620.2827	1238.54895	620.2817383	2	8	1.1.1.1140.3	6.9618	128.63	124.34	6.97	0.05	148.5637
34	2.08	4.65	16.6899994	12.16000021	3.677999973	sp|Q3TTY5|K22E_MOUSE	Keratin, type II cytoskeletal 2 epidermal OS=Mus musculus OX=10090 GN=Krt2 PE=1 SV=1			0	94.30000186	TLNNKFASFIDK	Acetyl@N-term; Deamidated(N)@3; Deamidated(N)@4	Acetyl@158	missed K-F@5	-0.0232639	1440.69043	721.3525	1440.713623	721.3641357	2	12	1.1.1.1127.4	6.797966	331.91	316.17	6.8	0.06	204.4447
34	2.08	4.65	16.6899994	12.16000021	3.677999973	sp|Q3TTY5|K22E_MOUSE	Keratin, type II cytoskeletal 2 epidermal OS=Mus musculus OX=10090 GN=Krt2 PE=1 SV=1			0	81.76000118	TLNNKFASFIDK	Acetyl@N-term; Deamidated(N)@3; Deamidated(N)@4	Acetyl@158	missed K-F@5	-0.0232639	1440.69043	721.3525	1440.713623	721.3641357	2	10	1.1.1.1128.5	6.809467	331.91	321.41	6.8	0.06	212.9207
34	2.08	4.65	16.6899994	12.16000021	3.677999973	sp|Q3TTY5|K22E_MOUSE	Keratin, type II cytoskeletal 2 epidermal OS=Mus musculus OX=10090 GN=Krt2 PE=1 SV=1			0	41.94000065	VDPEIQNVK				-0.00160793	1040.548706	521.2816	1040.550171	521.2824097	2	5	1.1.1.864.7	3.4489	2092.06	876.65	3.47	0.04	393.5693
34	2.08	4.65	16.6899994	12.16000021	3.677999973	sp|Q3TTY5|K22E_MOUSE	Keratin, type II cytoskeletal 2 epidermal OS=Mus musculus OX=10090 GN=Krt2 PE=1 SV=1			0	93.87999773	YEDEINKR			missed K-R@7	0.00230597	1065.511475	533.763	1065.509033	533.7618408	2	7	1.1.1.797.7	2.622283	554.01	492.04	2.62	0.04	473.3659
34	2.08	4.65	16.6899994	12.16000021	3.677999973	sp|Q3TTY5|K22E_MOUSE	Keratin, type II cytoskeletal 2 epidermal OS=Mus musculus OX=10090 GN=Krt2 PE=1 SV=1			0	16.07999951	YEELQVTAVK	Methyl(T)@7	Methyl(T)@402		-0.027713999	1192.606323	597.3104	1192.633911	597.3242798	2	11	1.1.1.958.9	4.633966	522.79	502.88	4.64	0.05	495.2013
35	2.04	2.05	22.73000032	22.73000032	18.17999929	sp|P02525|CRBA1_MOUSE	Beta-crystallin A1 OS=Mus musculus OX=10090 GN=Cryba1 PE=2 SV=2			2	99.00000095	WDAWSGSNAYHIER				-0.000544424	1690.748169	564.59	1690.748779	564.59021	3	14	1.1.1.987.6	5.002117	827.41	677	5.02	0.04	757.4757
35	2.04	2.05	22.73000032	22.73000032	18.17999929	sp|P02525|CRBA1_MOUSE	Beta-crystallin A1 OS=Mus musculus OX=10090 GN=Cryba1 PE=2 SV=2			0.039529227	96.03999853	AQTSQIQSIR			cleaved H-A@N-term	-0.00255431	1130.601929	566.3082	1130.60437	566.3094482	2	9	1.1.1.849.7	3.257067	221.21	218.63	3.26	0.04	224.6824
35	2.04	2.05	22.73000032	22.73000032	18.17999929	sp|P02525|CRBA1_MOUSE	Beta-crystallin A1 OS=Mus musculus OX=10090 GN=Cryba1 PE=2 SV=2			0.000434506	58.31999779	ESKITIFEK	Carbamyl@N-term		missed K-I@3	0.00248607	1136.610229	569.3124	1136.607788	569.3111572	2	6	1.1.1.1020.2	5.419917	193.84	185.81	5.42	0.05	202.6472
35	2.04	2.05	22.73000032	22.73000032	18.17999929	sp|P02525|CRBA1_MOUSE	Beta-crystallin A1 OS=Mus musculus OX=10090 GN=Cryba1 PE=2 SV=2			0.000434506	99.00000095	ITIYDQENFQGK			cleaved Q-I@N-term	0.00220344	1454.706421	728.3605	1454.704102	728.359375	2	17	1.1.1.964.11	4.7118	2351.37	2324.28	4.71	0.05	1173.597
35	2.04	2.05	22.73000032	22.73000032	18.17999929	sp|P02525|CRBA1_MOUSE	Beta-crystallin A1 OS=Mus musculus OX=10090 GN=Cryba1 PE=2 SV=2			0	21.58000022	ESKITIFEK	Carbamyl@N-term		missed K-I@3	0.00248607	1136.610229	569.3124	1136.607788	569.3111572	2	5	1.1.1.1019.9	5.412917	193.84	176.11	5.42	0.05	254.0627
35	2.04	2.05	22.73000032	22.73000032	18.17999929	sp|P02525|CRBA1_MOUSE	Beta-crystallin A1 OS=Mus musculus OX=10090 GN=Cryba1 PE=2 SV=2			0	99.00000095	ITIYDQENFQGK			cleaved Q-I@N-term	0.00220344	1454.706421	728.3605	1454.704102	728.359375	2	15	1.1.1.963.10	4.698467	2351.37	2020.72	4.71	0.05	978.1279
35	2.04	2.05	22.73000032	22.73000032	18.17999929	sp|P02525|CRBA1_MOUSE	Beta-crystallin A1 OS=Mus musculus OX=10090 GN=Cryba1 PE=2 SV=2			0	98.39000106	WDAWSGSNAYHIER				-0.000544424	1690.748169	564.59	1690.748779	564.59021	3	10	1.1.1.988.8	5.0166	827.41	786.83	5.02	0.04	710.2571
36	2	10.24	19.76999938	13.56000006	7.721000165	sp|Q8VED5|K2C79_MOUSE	Keratin, type II cytoskeletal 79 OS=Mus musculus OX=10090 GN=Krt79 PE=1 SV=2			2	99.00000095	NLDLDSIIAEVK				-0.00146989	1328.717285	665.3659	1328.71875	665.3666382	2	20	1.1.1.1205.2	7.767567	2544.02	1634.81	7.8	0.06	692.2991
36	2	10.24	19.76999938	13.56000006	7.721000165	sp|Q8VED5|K2C79_MOUSE	Keratin, type II cytoskeletal 79 OS=Mus musculus OX=10090 GN=Krt79 PE=1 SV=2			0.001304851	31.27000034	AKEDLAR			cleaved Q-A@N-term; missed K-E@2	0.00422684	801.4386597	401.7266	801.4344482	401.7245178	2	6	1.1.1.785.2	2.482133	117.91	62.91	2.51	0.12	99.59597
36	2	10.24	19.76999938	13.56000006	7.721000165	sp|Q8VED5|K2C79_MOUSE	Keratin, type II cytoskeletal 79 OS=Mus musculus OX=10090 GN=Krt79 PE=1 SV=2			0	99.00000095	AEAESWYQTK				-0.00078456	1211.545044	606.7798	1211.545898	606.7802124	2	15	1.1.1.909.9	4.01435	1317.07	1041.02	4.03	0.04	682.326
36	2	10.24	19.76999938	13.56000006	7.721000165	sp|Q8VED5|K2C79_MOUSE	Keratin, type II cytoskeletal 79 OS=Mus musculus OX=10090 GN=Krt79 PE=1 SV=2			0	99.00000095	AEAESWYQTK				-0.00078456	1211.545044	606.7798	1211.545898	606.7802124	2	13	1.1.1.910.9	4.027017	1317.07	1273.9	4.03	0.04	737.0894
36	2	10.24	19.76999938	13.56000006	7.721000165	sp|Q8VED5|K2C79_MOUSE	Keratin, type II cytoskeletal 79 OS=Mus musculus OX=10090 GN=Krt79 PE=1 SV=2			0	25.78000128	AKEDLAR			cleaved Q-A@N-term; missed K-E@2	0.00422684	801.4386597	401.7266	801.4344482	401.7245178	2	6	1.1.1.786.2	2.494967	117.91	92.55	2.51	0.12	124.879
36	2	10.24	19.76999938	13.56000006	7.721000165	sp|Q8VED5|K2C79_MOUSE	Keratin, type II cytoskeletal 79 OS=Mus musculus OX=10090 GN=Krt79 PE=1 SV=2			0	98.19999933	DLDSIIAEVK			cleaved L-D@N-term	0.00200797	1101.593628	551.8041	1101.591797	551.8031616	2	13	1.1.1.1126.5	6.780467	413.68	401.74	6.78	0.06	276.048
36	2	10.24	19.76999938	13.56000006	7.721000165	sp|Q8VED5|K2C79_MOUSE	Keratin, type II cytoskeletal 79 OS=Mus musculus OX=10090 GN=Krt79 PE=1 SV=2			0	96.81000113	DLDSIIAEVK			cleaved L-D@N-term	0.00200797	1101.593628	551.8041	1101.591797	551.8031616	2	12	1.1.1.1125.6	6.7683	413.68	375.96	6.78	0.06	280.2452
36	2	10.24	19.76999938	13.56000006	7.721000165	sp|Q8VED5|K2C79_MOUSE	Keratin, type II cytoskeletal 79 OS=Mus musculus OX=10090 GN=Krt79 PE=1 SV=2			0	98.40000272	FASFIDK				0.000479214	826.4230957	414.2188	826.4224854	414.2185364	2	10	1.1.1.978.2	4.883616	7072.78	3505.36	4.91	0.04	1609.255
36	2	10.24	19.76999938	13.56000006	7.721000165	sp|Q8VED5|K2C79_MOUSE	Keratin, type II cytoskeletal 79 OS=Mus musculus OX=10090 GN=Krt79 PE=1 SV=2			0	78.43000293	FASFIDK				0.000479214	826.4230957	414.2188	826.4224854	414.2185364	2	5	1.1.1.977.2	4.871117	7072.78	1296.31	4.91	0.04	329.2124
36	2	10.24	19.76999938	13.56000006	7.721000165	sp|Q8VED5|K2C79_MOUSE	Keratin, type II cytoskeletal 79 OS=Mus musculus OX=10090 GN=Krt79 PE=1 SV=2			0	49.45000112	FASFIDK	Carbamidomethyl@N-term			0.00161037	883.4456787	442.7301	883.4439697	442.729248	2	6	1.1.1.1010.2	5.292417	468.97	457.64	5.29	0.04	500.4977
36	2	10.24	19.76999938	13.56000006	7.721000165	sp|Q8VED5|K2C79_MOUSE	Keratin, type II cytoskeletal 79 OS=Mus musculus OX=10090 GN=Krt79 PE=1 SV=2			0	86.15999818	FLEQQNK	Carbamidomethyl@N-term			0.00110048	962.4832764	482.2489	962.4821167	482.2483521	2	8	1.1.1.852.6	3.294733	476.69	456.41	3.3	0.05	466.6204
36	2	10.24	19.76999938	13.56000006	7.721000165	sp|Q8VED5|K2C79_MOUSE	Keratin, type II cytoskeletal 79 OS=Mus musculus OX=10090 GN=Krt79 PE=1 SV=2			0	83.12000036	FLEQQNK				-0.00117918	905.4594727	453.737	905.4606934	453.7376099	2	9	1.1.1.820.4	2.9046	5285.06	4016.84	2.91	0.04	2415.965
36	2	10.24	19.76999938	13.56000006	7.721000165	sp|Q8VED5|K2C79_MOUSE	Keratin, type II cytoskeletal 79 OS=Mus musculus OX=10090 GN=Krt79 PE=1 SV=2			0	37.02999949	FLEQQNK	Deamidated(N)@6			-0.00761621	906.4370728	454.2258	906.4447021	454.2296143	2	6	1.1.1.834.8	3.065917	149.56	142.72	3.07	0.05	266.5544
36	2	10.24	19.76999938	13.56000006	7.721000165	sp|Q8VED5|K2C79_MOUSE	Keratin, type II cytoskeletal 79 OS=Mus musculus OX=10090 GN=Krt79 PE=1 SV=2			0	24.04000014	FLEQQNK				-0.00117918	905.4594727	453.737	905.4606934	453.7376099	2	7	1.1.1.819.5	2.892433	5285.06	2119.06	2.91	0.04	841.5694
36	2	10.24	19.76999938	13.56000006	7.721000165	sp|Q8VED5|K2C79_MOUSE	Keratin, type II cytoskeletal 79 OS=Mus musculus OX=10090 GN=Krt79 PE=1 SV=2			0	20.94999999	FLEQQNK	Carbamidomethyl@N-term			0.00110048	962.4832764	482.2489	962.4821167	482.2483521	2	5	1.1.1.851.6	3.2819	476.69	361.67	3.3	0.05	356.5941
36	2	10.24	19.76999938	13.56000006	7.721000165	sp|Q8VED5|K2C79_MOUSE	Keratin, type II cytoskeletal 79 OS=Mus musculus OX=10090 GN=Krt79 PE=1 SV=2			0	15.80999941	GSGGGGGVR	Hex(R)@9	Hex(R)@49		-0.0117606	864.3820801	433.1983	864.3937378	433.2041321	2	7	1.1.1.800.7	2.661117	433.21	422.51	2.65	0.05	687.2112
36	2	10.24	19.76999938	13.56000006	7.721000165	sp|Q8VED5|K2C79_MOUSE	Keratin, type II cytoskeletal 79 OS=Mus musculus OX=10090 GN=Krt79 PE=1 SV=2			0	99.00000095	LDLDSIIAEVK			cleaved N-L@N-term	0.027873499	1214.703613	608.3591	1214.675781	608.3452148	2	15	1.1.1.1209.5	7.818567	61.2237	61.2237			168.2816
36	2	10.24	19.76999938	13.56000006	7.721000165	sp|Q8VED5|K2C79_MOUSE	Keratin, type II cytoskeletal 79 OS=Mus musculus OX=10090 GN=Krt79 PE=1 SV=2			0	17.33999997	LSMDNNR			cleaved I-L@N-term	0.00167946	848.3826904	425.1986	848.3810425	425.1978149	2	5	1.1.1.809.4	2.763283	267.25	249.04	2.76	0.06	235.0755
36	2	10.24	19.76999938	13.56000006	7.721000165	sp|Q8VED5|K2C79_MOUSE	Keratin, type II cytoskeletal 79 OS=Mus musculus OX=10090 GN=Krt79 PE=1 SV=2			0	99.00000095	NKYEDEINKR			missed K-Y@2; missed K-R@9	-0.00262144	1307.644531	654.8295	1307.646973	654.8307495	2	12	1.1.1.797.10	2.624783	860.03	802.66	2.63	0.03	631.4101
36	2	10.24	19.76999938	13.56000006	7.721000165	sp|Q8VED5|K2C79_MOUSE	Keratin, type II cytoskeletal 79 OS=Mus musculus OX=10090 GN=Krt79 PE=1 SV=2			0	99.00000095	NKYEDEINKR			missed K-Y@2; missed K-R@9	-0.00262144	1307.644531	654.8295	1307.646973	654.8307495	2	9	1.1.1.798.10	2.637617	860.03	776.24	2.63	0.03	533.2258
36	2	10.24	19.76999938	13.56000006	7.721000165	sp|Q8VED5|K2C79_MOUSE	Keratin, type II cytoskeletal 79 OS=Mus musculus OX=10090 GN=Krt79 PE=1 SV=2			0	83.12000036	NKYEDEINKR	Deamidated(N)@1		missed K-Y@2; missed K-R@9	0.00321584	1308.634155	437.2187	1308.630981	437.2176208	3	7	1.1.1.806.4	2.724783	1224.67	954.83	2.71	0.05	765.187
36	2	10.24	19.76999938	13.56000006	7.721000165	sp|Q8VED5|K2C79_MOUSE	Keratin, type II cytoskeletal 79 OS=Mus musculus OX=10090 GN=Krt79 PE=1 SV=2			0	99.00000095	NLDLDSIIAEVK				0.000727312	1328.719482	665.367	1328.71875	665.3666382	2	14	1.1.1.1086.8	6.269017	550.85	373.63	6.29	0.06	367.5172
36	2	10.24	19.76999938	13.56000006	7.721000165	sp|Q8VED5|K2C79_MOUSE	Keratin, type II cytoskeletal 79 OS=Mus musculus OX=10090 GN=Krt79 PE=1 SV=2			0	99.00000095	NLDLDSIIAEVK				-0.00146989	1328.717285	665.3659	1328.71875	665.3666382	2	20	1.1.1.1206.5	7.780233	2544.02	2313.39	7.8	0.06	1264.048
36	2	10.24	19.76999938	13.56000006	7.721000165	sp|Q8VED5|K2C79_MOUSE	Keratin, type II cytoskeletal 79 OS=Mus musculus OX=10090 GN=Krt79 PE=1 SV=2			0	99.00000095	NLDLDSIIAEVK	Deamidated(N)@1			-0.00272392	1329.700073	665.8573	1329.702759	665.8586426	2	18	1.1.1.1250.2	8.1782	370.66	281.97	8.2	0.08	185.601
36	2	10.24	19.76999938	13.56000006	7.721000165	sp|Q8VED5|K2C79_MOUSE	Keratin, type II cytoskeletal 79 OS=Mus musculus OX=10090 GN=Krt79 PE=1 SV=2			0	99.00000095	NLDLDSIIAEVK	Deamidated(N)@1			-0.00272392	1329.700073	665.8573	1329.702759	665.8586426	2	20	1.1.1.1251.2	8.1952	370.66	367.48	8.2	0.08	233.7561
36	2	10.24	19.76999938	13.56000006	7.721000165	sp|Q8VED5|K2C79_MOUSE	Keratin, type II cytoskeletal 79 OS=Mus musculus OX=10090 GN=Krt79 PE=1 SV=2			0	97.96000123	NLDLDSIIAEVK				0.000727312	1328.719482	665.367	1328.71875	665.3666382	2	9	1.1.1.1085.9	6.256516	550.85	210.74	6.29	0.06	291.8325
36	2	10.24	19.76999938	13.56000006	7.721000165	sp|Q8VED5|K2C79_MOUSE	Keratin, type II cytoskeletal 79 OS=Mus musculus OX=10090 GN=Krt79 PE=1 SV=2			0	96.11999989	NLDLDSIIAEVK	Carbamidomethyl@N-term			0.0106691	1385.750854	693.8827	1385.740234	693.8773804	2	12	1.1.1.1223.3	7.931883	54.18816	54.18816			148.6947
36	2	10.24	19.76999938	13.56000006	7.721000165	sp|Q8VED5|K2C79_MOUSE	Keratin, type II cytoskeletal 79 OS=Mus musculus OX=10090 GN=Krt79 PE=1 SV=2			0	85.8799994	NVEIDPEIQR	Arg-loss@C-term		cleaved L-N@N-term	8.43E-05	1055.513672	528.7641	1055.51355	528.7640381	2	8	1.1.1.1004.4	5.21675	250.33	195.63	5.2	0.05	202.6472
36	2	10.24	19.76999938	13.56000006	7.721000165	sp|Q8VED5|K2C79_MOUSE	Keratin, type II cytoskeletal 79 OS=Mus musculus OX=10090 GN=Krt79 PE=1 SV=2			0	63.35999966	SGGGGSRMR	Deamidated(R)@7	Deamidated(R)@28	cleaved A-S@N-term; missed R-M@7	-0.00523543	864.3820801	433.1983	864.387207	433.2008667	2	9	1.1.1.799.7	2.647783	433.21	393.3	2.65	0.05	721.8995
36	2	10.24	19.76999938	13.56000006	7.721000165	sp|Q8VED5|K2C79_MOUSE	Keratin, type II cytoskeletal 79 OS=Mus musculus OX=10090 GN=Krt79 PE=1 SV=2			0	99.00000095	SRAEAESWYQTK			missed R-A@2	0.000627059	1454.679688	485.9005	1454.678955	485.9002686	3	13	1.1.1.872.3	3.53805	1020.34	777.01	3.52	0.03	713.1809
36	2	10.24	19.76999938	13.56000006	7.721000165	sp|Q8VED5|K2C79_MOUSE	Keratin, type II cytoskeletal 79 OS=Mus musculus OX=10090 GN=Krt79 PE=1 SV=2			0	99.00000095	SRAEAESWYQTK			missed R-A@2	0.00379663	1454.682861	728.3487	1454.678955	728.3468018	2	11	1.1.1.871.7	3.530217	143.2926	143.2926			321.9477
36	2	10.24	19.76999938	13.56000006	7.721000165	sp|Q8VED5|K2C79_MOUSE	Keratin, type II cytoskeletal 79 OS=Mus musculus OX=10090 GN=Krt79 PE=1 SV=2			0	94.30000186	TLNNKFASFIDK	Acetyl@N-term; Deamidated(N)@3; Deamidated(N)@4	Acetyl@158	missed K-F@5	-0.0232639	1440.69043	721.3525	1440.713623	721.3641357	2	12	1.1.1.1127.4	6.797966	331.91	316.17	6.8	0.06	204.4447
36	2	10.24	19.76999938	13.56000006	7.721000165	sp|Q8VED5|K2C79_MOUSE	Keratin, type II cytoskeletal 79 OS=Mus musculus OX=10090 GN=Krt79 PE=1 SV=2			0	81.76000118	TLNNKFASFIDK	Acetyl@N-term; Deamidated(N)@3; Deamidated(N)@4	Acetyl@158	missed K-F@5	-0.0232639	1440.69043	721.3525	1440.713623	721.3641357	2	10	1.1.1.1128.5	6.809467	331.91	321.41	6.8	0.06	212.9207
36	2	10.24	19.76999938	13.56000006	7.721000165	sp|Q8VED5|K2C79_MOUSE	Keratin, type II cytoskeletal 79 OS=Mus musculus OX=10090 GN=Krt79 PE=1 SV=2			0	93.87999773	YEDEINKR			missed K-R@7	0.00230597	1065.511475	533.763	1065.509033	533.7618408	2	7	1.1.1.797.7	2.622283	554.01	492.04	2.62	0.04	473.3659
37	2	8.2	13.63999993	10.66000015	8.566000313	sp|Q6IFZ6|K2C1B_MOUSE	Keratin, type II cytoskeletal 1b OS=Mus musculus OX=10090 GN=Krt77 PE=1 SV=1			2	99.00000095	WELLQQVNTSTR	Deamidated(N)@8			0.00117937	1474.74292	738.3787	1474.741577	738.3780518	2	18	1.1.1.1070.10	6.065683	4785.49	4608.64	6.07	0.06	3888.08
37	2	8.2	13.63999993	10.66000015	8.566000313	sp|Q6IFZ6|K2C1B_MOUSE	Keratin, type II cytoskeletal 1b OS=Mus musculus OX=10090 GN=Krt77 PE=1 SV=1			0	50.88000298	EISELNR			cleaved M-E@N-term	0.00132697	859.4412842	430.7279	859.4399414	430.7272644	2	6	1.1.1.841.4	3.152083	280.96	262.42	3.16	0.04	216.288
37	2	8.2	13.63999993	10.66000015	8.566000313	sp|Q6IFZ6|K2C1B_MOUSE	Keratin, type II cytoskeletal 1b OS=Mus musculus OX=10090 GN=Krt77 PE=1 SV=1			0	98.40000272	FASFIDK				0.000479214	826.4230957	414.2188	826.4224854	414.2185364	2	10	1.1.1.978.2	4.883616	7072.78	3505.36	4.91	0.04	1609.255
37	2	8.2	13.63999993	10.66000015	8.566000313	sp|Q6IFZ6|K2C1B_MOUSE	Keratin, type II cytoskeletal 1b OS=Mus musculus OX=10090 GN=Krt77 PE=1 SV=1			0	78.43000293	FASFIDK				0.000479214	826.4230957	414.2188	826.4224854	414.2185364	2	5	1.1.1.977.2	4.871117	7072.78	1296.31	4.91	0.04	329.2124
37	2	8.2	13.63999993	10.66000015	8.566000313	sp|Q6IFZ6|K2C1B_MOUSE	Keratin, type II cytoskeletal 1b OS=Mus musculus OX=10090 GN=Krt77 PE=1 SV=1			0	49.45000112	FASFIDK	Carbamidomethyl@N-term			0.00161037	883.4456787	442.7301	883.4439697	442.729248	2	6	1.1.1.1010.2	5.292417	468.97	457.64	5.29	0.04	500.4977
37	2	8.2	13.63999993	10.66000015	8.566000313	sp|Q6IFZ6|K2C1B_MOUSE	Keratin, type II cytoskeletal 1b OS=Mus musculus OX=10090 GN=Krt77 PE=1 SV=1			0	99.00000095	FLEQQNQVLQTK				-0.00224809	1474.775635	738.3951	1474.777954	738.3963013	2	21	1.1.1.939.8	4.394317	21132.72	12925.83	4.41	0.04	4248.319
37	2	8.2	13.63999993	10.66000015	8.566000313	sp|Q6IFZ6|K2C1B_MOUSE	Keratin, type II cytoskeletal 1b OS=Mus musculus OX=10090 GN=Krt77 PE=1 SV=1			0	99.00000095	FLEQQNQVLQTK				-0.00224809	1474.775635	738.3951	1474.777954	738.3963013	2	21	1.1.1.940.11	4.408317	21132.72	19983.84	4.41	0.04	9075.606
37	2	8.2	13.63999993	10.66000015	8.566000313	sp|Q6IFZ6|K2C1B_MOUSE	Keratin, type II cytoskeletal 1b OS=Mus musculus OX=10090 GN=Krt77 PE=1 SV=1			0	99.00000095	FLEQQNQVLQTK	Deamidated(N)@6			0.000402858	1475.762451	738.8885	1475.761963	738.8883057	2	14	1.1.1.953.9	4.569967	760.64	723.54	4.56	0.04	391.5207
37	2	8.2	13.63999993	10.66000015	8.566000313	sp|Q6IFZ6|K2C1B_MOUSE	Keratin, type II cytoskeletal 1b OS=Mus musculus OX=10090 GN=Krt77 PE=1 SV=1			0	99.00000095	FLEQQNQVLQTK	Carbamidomethyl@N-term			-0.00213773	1531.797241	766.9059	1531.799438	766.9069824	2	17	1.1.1.962.11	4.686467	1088.7	926.8	4.7	0.04	677.5292
37	2	8.2	13.63999993	10.66000015	8.566000313	sp|Q6IFZ6|K2C1B_MOUSE	Keratin, type II cytoskeletal 1b OS=Mus musculus OX=10090 GN=Krt77 PE=1 SV=1			0	99.00000095	FLEQQNQVLQTK	Carbamidomethyl@N-term			-0.00213773	1531.797241	766.9059	1531.799438	766.9069824	2	18	1.1.1.963.11	4.6993	1088.7	1071.16	4.7	0.04	702.8622
37	2	8.2	13.63999993	10.66000015	8.566000313	sp|Q6IFZ6|K2C1B_MOUSE	Keratin, type II cytoskeletal 1b OS=Mus musculus OX=10090 GN=Krt77 PE=1 SV=1			0	90.06999731	FLEQQNQVLQTK				-0.00224809	1474.775635	738.3951	1474.777954	738.3963013	2	10	1.1.1.939.9	4.395983	21132.72	14053.23	4.41	0.04	922.7954
37	2	8.2	13.63999993	10.66000015	8.566000313	sp|Q6IFZ6|K2C1B_MOUSE	Keratin, type II cytoskeletal 1b OS=Mus musculus OX=10090 GN=Krt77 PE=1 SV=1			0	57.30999708	FLEQQNQVLQTK	Deamidated(Q)@7			0.000402858	1475.762451	738.8885	1475.761963	738.8883057	2	14	1.1.1.953.9	4.569967	760.64	723.54	4.56	0.04	391.5207
37	2	8.2	13.63999993	10.66000015	8.566000313	sp|Q6IFZ6|K2C1B_MOUSE	Keratin, type II cytoskeletal 1b OS=Mus musculus OX=10090 GN=Krt77 PE=1 SV=1			0	95.03999949	LEQQNQVLQTK			cleaved F-L@N-term	-8.75E-05	1327.709473	664.862	1327.709595	664.8620605	2	10	1.1.1.852.9	3.297233	267.6	259.74	3.3	0.04	214.1232
37	2	8.2	13.63999993	10.66000015	8.566000313	sp|Q6IFZ6|K2C1B_MOUSE	Keratin, type II cytoskeletal 1b OS=Mus musculus OX=10090 GN=Krt77 PE=1 SV=1			0	97.32999802	LLEGEESR			cleaved Q-L@N-term	-0.00257837	931.4584961	466.7365	931.4610596	466.7378235	2	11	1.1.1.825.3	2.950433	843.12	782.94	2.96	0.06	685.985
37	2	8.2	13.63999993	10.66000015	8.566000313	sp|Q6IFZ6|K2C1B_MOUSE	Keratin, type II cytoskeletal 1b OS=Mus musculus OX=10090 GN=Krt77 PE=1 SV=1			0	17.33999997	LSMDNNR			cleaved I-L@N-term	0.00167946	848.3826904	425.1986	848.3810425	425.1978149	2	5	1.1.1.809.4	2.763283	267.25	249.04	2.76	0.06	235.0755
37	2	8.2	13.63999993	10.66000015	8.566000313	sp|Q6IFZ6|K2C1B_MOUSE	Keratin, type II cytoskeletal 1b OS=Mus musculus OX=10090 GN=Krt77 PE=1 SV=1			0	99.00000095	NKYEDEINKR			missed K-Y@2; missed K-R@9	-0.00262144	1307.644531	654.8295	1307.646973	654.8307495	2	12	1.1.1.797.10	2.624783	860.03	802.66	2.63	0.03	631.4101
37	2	8.2	13.63999993	10.66000015	8.566000313	sp|Q6IFZ6|K2C1B_MOUSE	Keratin, type II cytoskeletal 1b OS=Mus musculus OX=10090 GN=Krt77 PE=1 SV=1			0	99.00000095	NKYEDEINKR			missed K-Y@2; missed K-R@9	-0.00262144	1307.644531	654.8295	1307.646973	654.8307495	2	9	1.1.1.798.10	2.637617	860.03	776.24	2.63	0.03	533.2258
37	2	8.2	13.63999993	10.66000015	8.566000313	sp|Q6IFZ6|K2C1B_MOUSE	Keratin, type II cytoskeletal 1b OS=Mus musculus OX=10090 GN=Krt77 PE=1 SV=1			0	83.12000036	NKYEDEINKR	Deamidated(N)@1		missed K-Y@2; missed K-R@9	0.00321584	1308.634155	437.2187	1308.630981	437.2176208	3	7	1.1.1.806.4	2.724783	1224.67	954.83	2.71	0.05	765.187
37	2	8.2	13.63999993	10.66000015	8.566000313	sp|Q6IFZ6|K2C1B_MOUSE	Keratin, type II cytoskeletal 1b OS=Mus musculus OX=10090 GN=Krt77 PE=1 SV=1			0	94.30000186	TLNNKFASFIDK	Acetyl@N-term; Deamidated(N)@3; Deamidated(N)@4	Acetyl@158	missed K-F@5	-0.0232639	1440.69043	721.3525	1440.713623	721.3641357	2	12	1.1.1.1127.4	6.797966	331.91	316.17	6.8	0.06	204.4447
37	2	8.2	13.63999993	10.66000015	8.566000313	sp|Q6IFZ6|K2C1B_MOUSE	Keratin, type II cytoskeletal 1b OS=Mus musculus OX=10090 GN=Krt77 PE=1 SV=1			0	81.76000118	TLNNKFASFIDK	Acetyl@N-term; Deamidated(N)@3; Deamidated(N)@4	Acetyl@158	missed K-F@5	-0.0232639	1440.69043	721.3525	1440.713623	721.3641357	2	10	1.1.1.1128.5	6.809467	331.91	321.41	6.8	0.06	212.9207
37	2	8.2	13.63999993	10.66000015	8.566000313	sp|Q6IFZ6|K2C1B_MOUSE	Keratin, type II cytoskeletal 1b OS=Mus musculus OX=10090 GN=Krt77 PE=1 SV=1			0	99.00000095	WELLQQVNTSTR	Deamidated(N)@8			0.000979201	1474.742432	492.5881	1474.741577	492.5877991	3	12	1.1.1.1069.2	6.046533	1126.42	661.1	6.07	0.06	499.3985
37	2	8.2	13.63999993	10.66000015	8.566000313	sp|Q6IFZ6|K2C1B_MOUSE	Keratin, type II cytoskeletal 1b OS=Mus musculus OX=10090 GN=Krt77 PE=1 SV=1			0	97.72999883	WELLQQVNTSTR	Deamidated(N)@8			0.00117937	1474.74292	738.3787	1474.741577	738.3780518	2	10	1.1.1.1075.6	6.12635	4785.49	1219.7	6.07	0.06	825.73
37	2	8.2	13.63999993	10.66000015	8.566000313	sp|Q6IFZ6|K2C1B_MOUSE	Keratin, type II cytoskeletal 1b OS=Mus musculus OX=10090 GN=Krt77 PE=1 SV=1			0	96.57999873	WELLQQVNTSTR	Dioxidation(W)@1; Deamidated(N)@8			0.00251004	1506.734131	754.3743	1506.731445	754.3729858	2	11	1.1.1.1024.8	5.4764	371.98	314.81	5.49	0.06	344.3022
37	2	8.2	13.63999993	10.66000015	8.566000313	sp|Q6IFZ6|K2C1B_MOUSE	Keratin, type II cytoskeletal 1b OS=Mus musculus OX=10090 GN=Krt77 PE=1 SV=1			0	94.01000142	WELLQQVNTSTR	Dioxidation(W)@1; Deamidated(N)@8			0.00251004	1506.734131	754.3743	1506.731445	754.3729858	2	9	1.1.1.1023.8	5.463067	371.98	236.89	5.49	0.06	242.459
37	2	8.2	13.63999993	10.66000015	8.566000313	sp|Q6IFZ6|K2C1B_MOUSE	Keratin, type II cytoskeletal 1b OS=Mus musculus OX=10090 GN=Krt77 PE=1 SV=1			0	86.97999716	WELLQQVNTSTR	Deamidated(N)@8			0.00117937	1474.74292	738.3787	1474.741577	738.3780518	2	9	1.1.1.1075.7	6.127183	4785.49	1177.16	6.07	0.06	701.0135
37	2	8.2	13.63999993	10.66000015	8.566000313	sp|Q6IFZ6|K2C1B_MOUSE	Keratin, type II cytoskeletal 1b OS=Mus musculus OX=10090 GN=Krt77 PE=1 SV=1			0	78.43000293	WELLQQVNTSTR	Oxidation(W)@1; Deamidated(N)@8			0.000563957	1490.737061	746.3758	1490.736572	746.3755493	2	9	1.1.1.1015.8	5.361084	354.09	210.53	5.38	0.04	323.2664
37	2	8.2	13.63999993	10.66000015	8.566000313	sp|Q6IFZ6|K2C1B_MOUSE	Keratin, type II cytoskeletal 1b OS=Mus musculus OX=10090 GN=Krt77 PE=1 SV=1			0	42.75999963	WELLQQVNTSTR	Oxidation(W)@1; Deamidated(N)@8			0.000563957	1490.737061	746.3758	1490.736572	746.3755493	2	7	1.1.1.1016.7	5.37475	354.09	321.92	5.38	0.04	284.0731
37	2	8.2	13.63999993	10.66000015	8.566000313	sp|Q6IFZ6|K2C1B_MOUSE	Keratin, type II cytoskeletal 1b OS=Mus musculus OX=10090 GN=Krt77 PE=1 SV=1			0	93.87999773	YEDEINKR			missed K-R@7	0.00230597	1065.511475	533.763	1065.509033	533.7618408	2	7	1.1.1.797.7	2.622283	554.01	492.04	2.62	0.04	473.3659
37	2	8.2	13.63999993	10.66000015	8.566000313	sp|Q6IFZ6|K2C1B_MOUSE	Keratin, type II cytoskeletal 1b OS=Mus musculus OX=10090 GN=Krt77 PE=1 SV=1			0	24.25000072	YQELQITAGK	Deamidated(Q)@2; Formyl(K)@10			0.00820115	1178.590088	590.3023	1178.581909	590.2982178	2	17	1.1.1.949.4	4.518816	16071.15	8667.08	4.54	0.04	4146.068
37	2	8.2	13.63999993	10.66000015	8.566000313	sp|Q6IFZ6|K2C1B_MOUSE	Keratin, type II cytoskeletal 1b OS=Mus musculus OX=10090 GN=Krt77 PE=1 SV=1			0	24.25000072	YQELQITAGK	Deamidated(Q)@2; Formyl(K)@10			0.00820115	1178.590088	590.3023	1178.581909	590.2982178	2	17	1.1.1.950.4	4.533633	16071.15	14995.83	4.54	0.04	8626.706
37	2	8.2	13.63999993	10.66000015	8.566000313	sp|Q6IFZ6|K2C1B_MOUSE	Keratin, type II cytoskeletal 1b OS=Mus musculus OX=10090 GN=Krt77 PE=1 SV=1			0	24.25000072	YQELQITAGK	Carbamidomethyl@N-term; Deamidated(Q)@2; Formyl(K)@10			0.00845754	1235.611816	618.8132	1235.603394	618.80896	2	14	1.1.1.955.7	4.593966	806.8	643.53	4.61	0.05	547.5662
38	2	2	0.307899993	0.307899993	0.307899993	sp|Q8C8R3|ANK2_MOUSE	Ankyrin-2 OS=Mus musculus OX=10090 GN=Ank2 PE=1 SV=2			2	99.00000095	ATFSPIVTLEPR				-0.000283576	1329.729126	665.8718	1329.729248	665.8718872	2	12	1.1.1.1099.4	6.435	228.6	225.47	6.44	0.06	203.577
38	2	2	0.307899993	0.307899993	0.307899993	sp|Q8C8R3|ANK2_MOUSE	Ankyrin-2 OS=Mus musculus OX=10090 GN=Ank2 PE=1 SV=2			0	84.70000029	ATFSPIVTLEPR				-0.000283576	1329.729126	665.8718	1329.729248	665.8718872	2	6	1.1.1.1098.6	6.421167	228.6	185.03	6.44	0.06	196.3514
39	2	2	3.421999887	3.421999887	3.421999887	sp|P51180|MIP_MOUSE	Lens fiber major intrinsic protein OS=Mus musculus OX=10090 GN=Mip PE=2 SV=2			2	99.00000095	SFAPAILTR				0.000256734	974.5552979	488.2849	974.5549316	488.284729	2	14	1.1.1.1036.2	5.6269	2530.95	2279.93	5.63	0.05	1835.047
40	1.9	2.23	21.84000015	16.08999968	9.769999981	sp|P04345|CRGA_MOUSE	Gamma-crystallin A OS=Mus musculus OX=10090 GN=Cryga PE=2 SV=2			0.974694133	97.97999859	ITFYEDR				2.85E-06	942.4447021	472.2296	942.4447021	472.2296143	2	10	1.1.1.942.3	4.426816	4489.86	3813.79	4.44	0.04	2637.667
40	1.9	2.23	21.84000015	16.08999968	9.769999981	sp|P04345|CRGA_MOUSE	Gamma-crystallin A OS=Mus musculus OX=10090 GN=Cryga PE=2 SV=2			0.508638322	95.08000016	QYLLRPGDYR	Gln->pyro-Glu@N-term			-0.00132037	1262.639526	632.327	1262.640747	632.3276367	2	9	1.1.1.1039.4	5.664217	3593.36	2765.74	5.68	0.05	1341.515
40	1.9	2.23	21.84000015	16.08999968	9.769999981	sp|P04345|CRGA_MOUSE	Gamma-crystallin A OS=Mus musculus OX=10090 GN=Cryga PE=2 SV=2			0.395773947	88.38000298	SIPYTSSHR				-0.00070214	1046.513916	524.2642	1046.514526	524.2645264	2	7	1.1.1.811.9	2.793117	478.11	477.86	2.8	0.06	379.498
40	1.9	2.23	21.84000015	16.08999968	9.769999981	sp|P04345|CRGA_MOUSE	Gamma-crystallin A OS=Mus musculus OX=10090 GN=Cryga PE=2 SV=2			0.025488298	25.5400002	YHDWGAMDAK	Oxidation(M)@7			0.0023228	1208.494507	605.2545	1208.492065	605.2532959	2	4	1.1.1.820.11	2.910433	153.19	131.35	2.9	0.04	154.3795
40	1.9	2.23	21.84000015	16.08999968	9.769999981	sp|P04345|CRGA_MOUSE	Gamma-crystallin A OS=Mus musculus OX=10090 GN=Cryga PE=2 SV=2			0	92.14000106	GKITFYEDR	Carbamyl@N-term; Carbamyl(K)@2		cleaved M-G@N-term; missed K-I@2	0.019153999	1213.591919	607.8032	1213.572754	607.7936401	2	8	1.1.1.1042.6	5.703883	204.31	203.78	5.71	0.04	144.1667
40	1.9	2.23	21.84000015	16.08999968	9.769999981	sp|P04345|CRGA_MOUSE	Gamma-crystallin A OS=Mus musculus OX=10090 GN=Cryga PE=2 SV=2			0	52.81999707	GKITFYEDR	Acetyl@N-term; Carboxy(K)@2	Acetyl@2; Carboxy(K)@3	cleaved M-G@N-term; missed K-I@2	0.0303874	1213.591919	607.8032	1213.561523	607.7880249	2	8	1.1.1.1042.6	5.703883	204.31	203.78	5.71	0.04	144.1667
40	1.9	2.23	21.84000015	16.08999968	9.769999981	sp|P04345|CRGA_MOUSE	Gamma-crystallin A OS=Mus musculus OX=10090 GN=Cryga PE=2 SV=2			0	86.97999716	ITFYEDR				2.85E-06	942.4447021	472.2296	942.4447021	472.2296143	2	7	1.1.1.941.4	4.415317	4489.86	2285.57	4.44	0.04	1023.498
40	1.9	2.23	21.84000015	16.08999968	9.769999981	sp|P04345|CRGA_MOUSE	Gamma-crystallin A OS=Mus musculus OX=10090 GN=Cryga PE=2 SV=2			0	82.78999925	ITFYEDR	Carbamidomethyl@N-term			0.00322834	999.4694824	500.742	999.4661865	500.7403564	2	7	1.1.1.950.2	4.527817	206.3023	206.3023			315.9327
40	1.9	2.23	21.84000015	16.08999968	9.769999981	sp|P04345|CRGA_MOUSE	Gamma-crystallin A OS=Mus musculus OX=10090 GN=Cryga PE=2 SV=2			0	49.91999865	ITFYEDR	Methyl(E)@5	Methyl(E)@8		0.00380998	956.4640503	479.2393	956.4603271	479.2374573	2	6	1.1.1.984.4	4.96245	239.79	232.61	4.96	0.04	238.2733
40	1.9	2.23	21.84000015	16.08999968	9.769999981	sp|P04345|CRGA_MOUSE	Gamma-crystallin A OS=Mus musculus OX=10090 GN=Cryga PE=2 SV=2			0	49.91999865	ITFYEDR	Methyl(D)@6	Methyl(D)@9		0.00380998	956.4640503	479.2393	956.4603271	479.2374573	2	6	1.1.1.984.4	4.96245	239.79	232.61	4.96	0.04	238.2733
40	1.9	2.23	21.84000015	16.08999968	9.769999981	sp|P04345|CRGA_MOUSE	Gamma-crystallin A OS=Mus musculus OX=10090 GN=Cryga PE=2 SV=2			0	86.97999716	QYLLRPGDYR	Gln->pyro-Glu@N-term			-0.00132037	1262.639526	632.327	1262.640747	632.3276367	2	7	1.1.1.1038.5	5.65155	3593.36	1743.18	5.68	0.05	847.0656
41	1.81	2.27	2.878000028	1.214999985	0.213199994	sp|Q9QXS1|PLEC_MOUSE	Plectin OS=Mus musculus OX=10090 GN=Plec PE=1 SV=3			0.692503929	95.87000012	LLEAAAQSSK				-0.00543152	1016.544861	509.2797	1016.550232	509.2823792	2	7	1.1.1.835.7	3.077917	151.38	145.16	3.08	0.05	164.761
41	1.81	2.27	2.878000028	1.214999985	0.213199994	sp|Q9QXS1|PLEC_MOUSE	Plectin OS=Mus musculus OX=10090 GN=Plec PE=1 SV=3			0.399027109	88.85999918	LTVDEAVR				-0.00209897	901.4848633	451.7497	901.4868774	451.7507324	2	6	1.1.1.900.4	3.89435	329.75	232.46	3.88	0.05	200.5486
41	1.81	2.27	2.878000028	1.214999985	0.213199994	sp|Q9QXS1|PLEC_MOUSE	Plectin OS=Mus musculus OX=10090 GN=Plec PE=1 SV=3			0.313363731	84.85000134	ALQALDELR				0.00554439	1027.571899	514.7932	1027.566162	514.7904053	2	8	1.1.1.1007.4	5.255417	233.15	192.13	5.28	0.08	281.3445
41	1.81	2.27	2.878000028	1.214999985	0.213199994	sp|Q9QXS1|PLEC_MOUSE	Plectin OS=Mus musculus OX=10090 GN=Plec PE=1 SV=3			0.138465583	68.99999976	APVPASELLDAK				-0.00331099	1209.657227	605.8359	1209.660522	605.8375244	2	6	1.1.1.1007.7	5.257916	221.84	213.82	5.26	0.08	263.4065
41	1.81	2.27	2.878000028	1.214999985	0.213199994	sp|Q9QXS1|PLEC_MOUSE	Plectin OS=Mus musculus OX=10090 GN=Plec PE=1 SV=3			0.076755978	50.63999891	LTAEDLYEAR				0.00133024	1179.578491	590.7965	1179.577148	590.7958374	2	5	1.1.1.974.6	4.836117	150.47	133.49	4.84	0.05	159.6309
41	1.81	2.27	2.878000028	1.214999985	0.213199994	sp|Q9QXS1|PLEC_MOUSE	Plectin OS=Mus musculus OX=10090 GN=Plec PE=1 SV=3			0.061480261	47.35000134	VLALPEPSPAAPTLR				-0.00431594	1530.872681	766.4436	1530.876953	766.4457397	2	5	1.1.1.1068.6	6.036867	146.53	125.27	6.03	0.03	178.5133
41	1.81	2.27	2.878000028	1.214999985	0.213199994	sp|Q9QXS1|PLEC_MOUSE	Plectin OS=Mus musculus OX=10090 GN=Plec PE=1 SV=3			0.048662484	41.33000076	LLLWSQR				0.00693563	914.5406494	458.2776	914.5338135	458.2741699	2	5	1.1.1.1071.3	6.073033	121.14	102.93	6.08	0.03	181.6612
41	1.81	2.27	2.878000028	1.214999985	0.213199994	sp|Q9QXS1|PLEC_MOUSE	Plectin OS=Mus musculus OX=10090 GN=Plec PE=1 SV=3			0.04431225	39.01000023	ALLEEIER				0.00102995	971.5298462	486.7722	971.5287476	486.7716675	2	5	1.1.1.998.6	5.1416	165.37	160.01	5.15	0.06	163.8184
41	1.81	2.27	2.878000028	1.214999985	0.213199994	sp|Q9QXS1|PLEC_MOUSE	Plectin OS=Mus musculus OX=10090 GN=Plec PE=1 SV=3			0.00700489	18.95000041	LPVDVAYQR				0.00286548	1059.574219	530.7944	1059.571289	530.7929077	2	5	1.1.1.953.5	4.566633	89.17854	89.17854			214.078
41	1.81	2.27	2.878000028	1.214999985	0.213199994	sp|Q9QXS1|PLEC_MOUSE	Plectin OS=Mus musculus OX=10090 GN=Plec PE=1 SV=3			0.000869447	20.37999928	AQAEVEGLGK				-0.0288075	1000.490051	501.2523	1000.518921	501.2667236	2	4	1.1.1.852.7	3.295567	98.31	68.77	3.33	0.14	139.6893
41	1.81	2.27	2.878000028	1.214999985	0.213199994	sp|Q9QXS1|PLEC_MOUSE	Plectin OS=Mus musculus OX=10090 GN=Plec PE=1 SV=3			0	64.3599987	ALQALDELR				0.00554439	1027.571899	514.7932	1027.566162	514.7904053	2	7	1.1.1.1008.2	5.26675	233.15	232.63	5.28	0.08	270.8015
42	1.72	1.91	5.234000087	5.234000087	3.030000068	sp|P05063|ALDOC_MOUSE	Fructose-bisphosphate aldolase C OS=Mus musculus OX=10090 GN=Aldoc PE=1 SV=4			1.619789004	99.00000095	ALQASALNAWR				-0.00782416	1199.633301	600.8239	1199.641113	600.8278198	2	11	1.1.1.1021.6	5.4359	227.06	206.87	5.44	0.05	312.8234
42	1.72	1.91	5.234000087	5.234000087	3.030000068	sp|P05063|ALDOC_MOUSE	Fructose-bisphosphate aldolase C OS=Mus musculus OX=10090 GN=Aldoc PE=1 SV=4			0.101274818	67.55999923	ELSDIALR				0.00495162	915.5074463	458.761	915.5025635	458.7585449	2	6	1.1.1.970.4	4.783117	409.55	406.49	4.79	0.05	352.4968
43	1.51	1.79	4.695999995	4.695999995	1.933999918	sp|P11499|HS90B_MOUSE	Heat shock protein HSP 90-beta OS=Mus musculus OX=10090 GN=Hsp90ab1 PE=1 SV=3			0.995678604	98.11000228	GVVDSEDLPLNISR				-0.00261984	1512.775635	757.3951	1512.778442	757.3964844	2	10	1.1.1.1049.11	5.798217	452.68	430.54	5.79	0.05	398.8158
43	1.51	1.79	4.695999995	4.695999995	1.933999918	sp|P11499|HS90B_MOUSE	Heat shock protein HSP 90-beta OS=Mus musculus OX=10090 GN=Hsp90ab1 PE=1 SV=3			0.437707126	90.59000015	ALLFIPR				0.000573703	828.522644	415.2686	828.5221558	415.2683411	2	7	1.1.1.1111.2	6.584483	261.64	251.43	6.59	0.05	293.7362
43	1.51	1.79	4.695999995	4.695999995	1.933999918	sp|P11499|HS90B_MOUSE	Heat shock protein HSP 90-beta OS=Mus musculus OX=10090 GN=Hsp90ab1 PE=1 SV=3			0.078313537	55.04999757	TLTLVDTGIGMTK	Oxidation(M)@11			0.00138386	1364.723511	683.369	1364.722168	683.3683472	2	5	1.1.1.1020.7	5.424067	191.65	170.42	5.41	0.05	242.5205
43	1.51	1.79	4.695999995	4.695999995	1.933999918	sp|P11499|HS90B_MOUSE	Heat shock protein HSP 90-beta OS=Mus musculus OX=10090 GN=Hsp90ab1 PE=1 SV=3			0	62.34999895	ALLFIPR				0.000573703	828.522644	415.2686	828.5221558	415.2683411	2	5	1.1.1.1110.2	6.571317	261.64	178.47	6.59	0.05	249.6157
43	1.51	1.79	4.695999995	4.695999995	1.933999918	sp|P11499|HS90B_MOUSE	Heat shock protein HSP 90-beta OS=Mus musculus OX=10090 GN=Hsp90ab1 PE=1 SV=3			0	93.94999743	GVVDSEDLPLNISR				-0.00261984	1512.775635	757.3951	1512.778442	757.3964844	2	8	1.1.1.1048.9	5.78305	452.68	438.79	5.79	0.05	457.6381
44	1.46	5.8	11.86999977	10.58000028	7.421000302	sp|Q6NXH9|K2C73_MOUSE	Keratin, type II cytoskeletal 73 OS=Mus musculus OX=10090 GN=Krt73 PE=1 SV=1			1.376750708	99.00000095	LALDIEIATYR				-0.00112389	1276.70166	639.3581	1276.702759	639.3586426	2	9	1.1.1.1131.5	6.845467	149.53	137.76	6.85	0.05	139.6893
44	1.46	5.8	11.86999977	10.58000028	7.421000302	sp|Q6NXH9|K2C73_MOUSE	Keratin, type II cytoskeletal 73 OS=Mus musculus OX=10090 GN=Krt73 PE=1 SV=1			0.049635135	55.54999709	DVDAAYMSK				0.000510254	998.4384766	500.2265	998.4379272	500.2262268	2	5	1.1.1.868.4	3.487717	4616.48	1693.98	3.45	0.04	768.2988
44	1.46	5.8	11.86999977	10.58000028	7.421000302	sp|Q6NXH9|K2C73_MOUSE	Keratin, type II cytoskeletal 73 OS=Mus musculus OX=10090 GN=Krt73 PE=1 SV=1			0.037630666	99.00000095	NVELDPEIQK			cleaved L-N@N-term	-0.00138638	1183.607056	592.8108	1183.608521	592.8115234	2	16	1.1.1.936.4	4.35865	2175.95	2082.92	4.36	0.04	1151.361
44	1.46	5.8	11.86999977	10.58000028	7.421000302	sp|Q6NXH9|K2C73_MOUSE	Keratin, type II cytoskeletal 73 OS=Mus musculus OX=10090 GN=Krt73 PE=1 SV=1			0	97.72999883	ALDIEIATYR			cleaved L-A@N-term	6.07E-05	1163.618896	582.8167	1163.618652	582.8165894	2	11	1.1.1.1063.4	5.971533	449.79	436.58	5.97	0.06	356.8439
44	1.46	5.8	11.86999977	10.58000028	7.421000302	sp|Q6NXH9|K2C73_MOUSE	Keratin, type II cytoskeletal 73 OS=Mus musculus OX=10090 GN=Krt73 PE=1 SV=1			0	97.24000096	ALDIEIATYR			cleaved L-A@N-term	6.07E-05	1163.618896	582.8167	1163.618652	582.8165894	2	12	1.1.1.1062.4	5.9587	449.79	370.22	5.97	0.06	374.732
44	1.46	5.8	11.86999977	10.58000028	7.421000302	sp|Q6NXH9|K2C73_MOUSE	Keratin, type II cytoskeletal 73 OS=Mus musculus OX=10090 GN=Krt73 PE=1 SV=1			0	98.40000272	FASFIDK				0.000479214	826.4230957	414.2188	826.4224854	414.2185364	2	10	1.1.1.978.2	4.883616	7072.78	3505.36	4.91	0.04	1609.255
44	1.46	5.8	11.86999977	10.58000028	7.421000302	sp|Q6NXH9|K2C73_MOUSE	Keratin, type II cytoskeletal 73 OS=Mus musculus OX=10090 GN=Krt73 PE=1 SV=1			0	78.43000293	FASFIDK				0.000479214	826.4230957	414.2188	826.4224854	414.2185364	2	5	1.1.1.977.2	4.871117	7072.78	1296.31	4.91	0.04	329.2124
44	1.46	5.8	11.86999977	10.58000028	7.421000302	sp|Q6NXH9|K2C73_MOUSE	Keratin, type II cytoskeletal 73 OS=Mus musculus OX=10090 GN=Krt73 PE=1 SV=1			0	49.45000112	FASFIDK	Carbamidomethyl@N-term			0.00161037	883.4456787	442.7301	883.4439697	442.729248	2	6	1.1.1.1010.2	5.292417	468.97	457.64	5.29	0.04	500.4977
44	1.46	5.8	11.86999977	10.58000028	7.421000302	sp|Q6NXH9|K2C73_MOUSE	Keratin, type II cytoskeletal 73 OS=Mus musculus OX=10090 GN=Krt73 PE=1 SV=1			0	99.00000095	FLEQQNQVLQTK				-0.00224809	1474.775635	738.3951	1474.777954	738.3963013	2	21	1.1.1.939.8	4.394317	21132.72	12925.83	4.41	0.04	4248.319
44	1.46	5.8	11.86999977	10.58000028	7.421000302	sp|Q6NXH9|K2C73_MOUSE	Keratin, type II cytoskeletal 73 OS=Mus musculus OX=10090 GN=Krt73 PE=1 SV=1			0	99.00000095	FLEQQNQVLQTK				-0.00224809	1474.775635	738.3951	1474.777954	738.3963013	2	21	1.1.1.940.11	4.408317	21132.72	19983.84	4.41	0.04	9075.606
44	1.46	5.8	11.86999977	10.58000028	7.421000302	sp|Q6NXH9|K2C73_MOUSE	Keratin, type II cytoskeletal 73 OS=Mus musculus OX=10090 GN=Krt73 PE=1 SV=1			0	99.00000095	FLEQQNQVLQTK	Deamidated(N)@6			0.000402858	1475.762451	738.8885	1475.761963	738.8883057	2	14	1.1.1.953.9	4.569967	760.64	723.54	4.56	0.04	391.5207
44	1.46	5.8	11.86999977	10.58000028	7.421000302	sp|Q6NXH9|K2C73_MOUSE	Keratin, type II cytoskeletal 73 OS=Mus musculus OX=10090 GN=Krt73 PE=1 SV=1			0	99.00000095	FLEQQNQVLQTK	Carbamidomethyl@N-term			-0.00213773	1531.797241	766.9059	1531.799438	766.9069824	2	17	1.1.1.962.11	4.686467	1088.7	926.8	4.7	0.04	677.5292
44	1.46	5.8	11.86999977	10.58000028	7.421000302	sp|Q6NXH9|K2C73_MOUSE	Keratin, type II cytoskeletal 73 OS=Mus musculus OX=10090 GN=Krt73 PE=1 SV=1			0	99.00000095	FLEQQNQVLQTK	Carbamidomethyl@N-term			-0.00213773	1531.797241	766.9059	1531.799438	766.9069824	2	18	1.1.1.963.11	4.6993	1088.7	1071.16	4.7	0.04	702.8622
44	1.46	5.8	11.86999977	10.58000028	7.421000302	sp|Q6NXH9|K2C73_MOUSE	Keratin, type II cytoskeletal 73 OS=Mus musculus OX=10090 GN=Krt73 PE=1 SV=1			0	90.06999731	FLEQQNQVLQTK				-0.00224809	1474.775635	738.3951	1474.777954	738.3963013	2	10	1.1.1.939.9	4.395983	21132.72	14053.23	4.41	0.04	922.7954
44	1.46	5.8	11.86999977	10.58000028	7.421000302	sp|Q6NXH9|K2C73_MOUSE	Keratin, type II cytoskeletal 73 OS=Mus musculus OX=10090 GN=Krt73 PE=1 SV=1			0	57.30999708	FLEQQNQVLQTK	Deamidated(Q)@7			0.000402858	1475.762451	738.8885	1475.761963	738.8883057	2	14	1.1.1.953.9	4.569967	760.64	723.54	4.56	0.04	391.5207
44	1.46	5.8	11.86999977	10.58000028	7.421000302	sp|Q6NXH9|K2C73_MOUSE	Keratin, type II cytoskeletal 73 OS=Mus musculus OX=10090 GN=Krt73 PE=1 SV=1			0	95.03999949	LEQQNQVLQTK			cleaved F-L@N-term	-8.75E-05	1327.709473	664.862	1327.709595	664.8620605	2	10	1.1.1.852.9	3.297233	267.6	259.74	3.3	0.04	214.1232
44	1.46	5.8	11.86999977	10.58000028	7.421000302	sp|Q6NXH9|K2C73_MOUSE	Keratin, type II cytoskeletal 73 OS=Mus musculus OX=10090 GN=Krt73 PE=1 SV=1			0	92.87999868	LLEGEECR	Carbamidomethyl(C)@7			0.00237476	1004.462097	503.2383	1004.459717	503.2371216	2	7	1.1.1.837.5	3.10175	342.48	332.18	3.11	0.05	433.3812
44	1.46	5.8	11.86999977	10.58000028	7.421000302	sp|Q6NXH9|K2C73_MOUSE	Keratin, type II cytoskeletal 73 OS=Mus musculus OX=10090 GN=Krt73 PE=1 SV=1			0	90.06999731	LLEGEECR	Carbamidomethyl(C)@7			0.00237476	1004.462097	503.2383	1004.459717	503.2371216	2	6	1.1.1.836.5	3.089083	342.48	269.96	3.11	0.05	261.4078
44	1.46	5.8	11.86999977	10.58000028	7.421000302	sp|Q6NXH9|K2C73_MOUSE	Keratin, type II cytoskeletal 73 OS=Mus musculus OX=10090 GN=Krt73 PE=1 SV=1			0	17.33999997	LSMDNNR			cleaved V-L@N-term	0.00167946	848.3826904	425.1986	848.3810425	425.1978149	2	5	1.1.1.809.4	2.763283	267.25	249.04	2.76	0.06	235.0755
45	1.41	1.6	26.55999959	19.52999979	12.5	sp|P62984|RL40_MOUSE; sp|P62983|RS27A_MOUSE; sp|P0CG50|UBC_MOUSE; sp|P0CG49|UBB_MOUSE	Ubiquitin-60S ribosomal protein L40 OS=Mus musculus OX=10090 GN=Uba52 PE=1 SV=2; Ubiquitin-40S ribosomal protein S27a OS=Mus musculus OX=10090 GN=Rps27a PE=1 SV=2; Polyubiquitin-C OS=Mus musculus OX=10090 GN=Ubc PE=1 SV=2; Polyubiquitin-B OS=Mus musculus OX=10090 GN=Ubb PE=2 SV=1			1.346787333	99.00000095	TITLEVEPSDTIENVK				-0.00119075	1786.918823	894.4667	1786.920044	894.4672852	2	11	1.1.1.1041.9	5.69305	124.0034	124.0034			360.0418
45	1.41	1.6	26.55999959	19.52999979	12.5	sp|P62984|RL40_MOUSE; sp|P62983|RS27A_MOUSE; sp|P0CG50|UBC_MOUSE; sp|P0CG49|UBB_MOUSE	Ubiquitin-60S ribosomal protein L40 OS=Mus musculus OX=10090 GN=Uba52 PE=1 SV=2; Ubiquitin-40S ribosomal protein S27a OS=Mus musculus OX=10090 GN=Rps27a PE=1 SV=2; Polyubiquitin-C OS=Mus musculus OX=10090 GN=Ubc PE=1 SV=2; Polyubiquitin-B OS=Mus musculus OX=10090 GN=Ubb PE=2 SV=1			0.059483524	54.54999804	TLSDYNIQK				-0.00334937	1080.54187	541.2782	1080.545166	541.2798462	2	6	1.1.1.887.4	3.727867	426.59	274.55	3.75	0.05	237.1741
46	1.4	1.56	14.72000033	14.72000033	4.061000049	sp|Q9JJV1|CRBA2_MOUSE	Beta-crystallin A2 OS=Mus musculus OX=10090 GN=Cryba2 PE=2 SV=3			1.397939801	99.00000095	GYQYVLER				0.00242513	1026.515869	514.2652	1026.513428	514.2639771	2	12	1.1.1.951.5	4.543133	730.67	670.34	4.55	0.04	564.3354
46	1.4	1.56	14.72000033	14.72000033	4.061000049	sp|Q9JJV1|CRBA2_MOUSE	Beta-crystallin A2 OS=Mus musculus OX=10090 GN=Cryba2 PE=2 SV=3			0.002613608	88.49999905	TGQLQSIR			cleaved H-T@N-term	-0.00454349	901.4936523	451.7541	901.4981079	451.7563477	2	8	1.1.1.845.4	3.203583	262.3	245.25	3.21	0.05	271.9008
46	1.4	1.56	14.72000033	14.72000033	4.061000049	sp|Q9JJV1|CRBA2_MOUSE	Beta-crystallin A2 OS=Mus musculus OX=10090 GN=Cryba2 PE=2 SV=3			0.000434506	93.27999949	VTLFEGENFQGCK	Carbamidomethyl(C)@12; Methyl(K)@13	Methyl(K)@120		0.000236493	1541.718628	771.8666	1541.718384	771.8665161	2	10	1.1.1.1024.9	5.477233	278.86	260.96	5.48	0.05	212.0909
47	1.39	1.55	4.377999902	2.765000053	2.765000053	sp|P17182|ENOA_MOUSE	Alpha-enolase OS=Mus musculus OX=10090 GN=Eno1 PE=1 SV=3			1.376750708	99.00000095	YITPDQLADLYK				-0.00183042	1438.732422	720.3735	1438.734375	720.3744507	2	11	1.1.1.1108.8	6.55315	187.77	183.7	6.54	0.05	189.4864
47	1.39	1.55	4.377999902	2.765000053	2.765000053	sp|P17182|ENOA_MOUSE	Alpha-enolase OS=Mus musculus OX=10090 GN=Eno1 PE=1 SV=3			0.010995374	19.49999928	EALELLK				0.00162091	814.4816895	408.2481	814.4800415	408.2472839	2	5	1.1.1.1006.3	5.241416	279.86	257.48	5.25	0.05	352.4469
47	1.39	1.55	4.377999902	2.765000053	2.765000053	sp|P17182|ENOA_MOUSE	Alpha-enolase OS=Mus musculus OX=10090 GN=Eno1 PE=1 SV=3			0	19.40000057	EALELLK				0.00162091	814.4816895	408.2481	814.4800415	408.2472839	2	5	1.1.1.1005.2	5.227583	279.86	171.39	5.25	0.05	303.3298
47	1.39	1.55	4.377999902	2.765000053	2.765000053	sp|P17182|ENOA_MOUSE	Alpha-enolase OS=Mus musculus OX=10090 GN=Eno1 PE=1 SV=3			0	91.62999988	YITPDQLADLYK				-0.00183042	1438.732422	720.3735	1438.734375	720.3744507	2	7	1.1.1.1109.9	6.56465	187.77	164.95	6.54	0.05	145.9851
48	1.09	1.22	3.064000048	3.064000048	3.064000048	sp|P49813|TMOD1_MOUSE	Tropomodulin-1 OS=Mus musculus OX=10090 GN=Tmod1 PE=1 SV=2			1.091515183	98.6800015	LADLTGPIIPK				-0.00583345	1136.674683	569.3446	1136.680542	569.3475342	2	10	1.1.1.1053.5	5.84455	192.69	144.47	5.86	0.04	264.5557
48	1.09	1.22	3.064000048	3.064000048	3.064000048	sp|P49813|TMOD1_MOUSE	Tropomodulin-1 OS=Mus musculus OX=10090 GN=Tmod1 PE=1 SV=2			0	89.20000196	LADLTGPIIPK				-0.00583345	1136.674683	569.3446	1136.680542	569.3475342	2	7	1.1.1.1054.5	5.85755	192.69	180.67	5.86	0.04	239.439
49	1	1.12	3.092999943	3.092999943	3.092999943	RRRRRsp|Q6PCP5|MFF_MOUSE	REVERSED Mitochondrial fission factor OS=Mus musculus OX=10090 GN=Mff PE=1 SV=1			0.995678604	98.32999706	ELDLFDLPR				-0.00680959	1116.574707	559.2946	1116.581543	559.2980347	2	10	1.1.1.985.7	4.977433	415.5	389.63	4.98	0.06	424.8484
49	1	1.12	3.092999943	3.092999943	3.092999943	RRRRRsp|Q6PCP5|MFF_MOUSE	REVERSED Mitochondrial fission factor OS=Mus musculus OX=10090 GN=Mff PE=1 SV=1			0	61.84999943	ELDLFDLPR				-0.00680959	1116.574707	559.2946	1116.581543	559.2980347	2	6	1.1.1.984.8	4.965766	415.5	316.18	4.98	0.06	323.2664
50	0.94	1.06	3.164999932	1.899000071	1.899000071	sp|P51855|GSHB_MOUSE	Glutathione synthetase OS=Mus musculus OX=10090 GN=Gss PE=1 SV=1			0.935542047	97.85000086	ALAEGVLLR				-0.00662225	940.5639038	471.2892	940.5705566	471.292572	2	8	1.1.1.1019.3	5.407917	288.78	266.69	5.4	0.03	285.4416
50	0.94	1.06	3.164999932	1.899000071	1.899000071	sp|P51855|GSHB_MOUSE	Glutathione synthetase OS=Mus musculus OX=10090 GN=Gss PE=1 SV=1			0	96.09000087	ALAEGVLLR				-0.00662225	940.5639038	471.2892	940.5705566	471.292572	2	8	1.1.1.1018.2	5.394583	288.78	281.56	5.4	0.03	297.9833
50	0.94	1.06	3.164999932	1.899000071	1.899000071	sp|P51855|GSHB_MOUSE	Glutathione synthetase OS=Mus musculus OX=10090 GN=Gss PE=1 SV=1			0	18.06000024	RLMLER	Oxidation(M)@3		cleaved A-R@N-term; missed R-L@1	-0.0134651	832.4454956	417.23	832.4589233	417.2367249	2	4	1.1.1.793.2	2.566633	157.08	155.53	2.58	0.14	821.8326
51	0.93	1.07	6.587000191	5.189999938	1.995999925	sp|P24549|AL1A1_MOUSE	Retinal dehydrogenase 1 OS=Mus musculus OX=10090 GN=Aldh1a1 PE=1 SV=5			0.889410257	98.58999848	QAFQIGSPWR	Gln->pyro-Glu@N-term			0.00333467	1171.580933	586.7977	1171.577393	586.7960205	2	11	1.1.1.1177.3	7.42075	264.69	195.26	7.39	0.08	144.8283
51	0.93	1.07	6.587000191	5.189999938	1.995999925	sp|P24549|AL1A1_MOUSE	Retinal dehydrogenase 1 OS=Mus musculus OX=10090 GN=Aldh1a1 PE=1 SV=5			0.030584097	38.26999962	LADLMER	Oxidation(M)@5			0.000801651	862.4226685	432.2186	862.421875	432.2182007	2	5	1.1.1.855.4	3.331067	177.32	167.13	3.34	0.06	241.2713
51	0.93	1.07	6.587000191	5.189999938	1.995999925	sp|P24549|AL1A1_MOUSE	Retinal dehydrogenase 1 OS=Mus musculus OX=10090 GN=Aldh1a1 PE=1 SV=5			0.008773915	60.83999872	SSPAQPAVPAPLADLK	Acetyl@N-term	Acetyl@2	cleaved M-S@N-term	-0.00139055	1602.860229	802.4374	1602.861694	802.4381104	2	6	1.1.1.1123.10	6.745633	312.05	303.63	6.75	0.08	178.5133
51	0.93	1.07	6.587000191	5.189999938	1.995999925	sp|P24549|AL1A1_MOUSE	Retinal dehydrogenase 1 OS=Mus musculus OX=10090 GN=Aldh1a1 PE=1 SV=5			0	90.06999731	QAFQIGSPWR	Gln->pyro-Glu@N-term			0.00333467	1171.580933	586.7977	1171.577393	586.7960205	2	12	1.1.1.1174.2	7.382767	264.69	254.39	7.39	0.08	162.304
52	0.87	1	2.480999939	1.489000022	1.489000022	sp|Q01853|TERA_MOUSE	Transitional endoplasmic reticulum ATPase OS=Mus musculus OX=10090 GN=Vcp PE=1 SV=4			0.866461158	97.64999747	EVDIGIPDATGR				-0.00202316	1241.623047	621.8188	1241.625122	621.8198853	2	8	1.1.1.996.8	5.1176	35.57306	35.57306			224.6824
52	0.87	1	2.480999939	1.489000022	1.489000022	sp|Q01853|TERA_MOUSE	Transitional endoplasmic reticulum ATPase OS=Mus musculus OX=10090 GN=Vcp PE=1 SV=4			0	17.21999943	AVTMDDFR			cleaved L-A@N-term	0.000548711	953.4282837	477.7214	953.4276733	477.7210999	2	4	1.1.1.852.5	3.2939	322.83	238.09	3.31	0.05	254.7623
53	0.85	1.02	12.91999966	12.91999966	8.98900032	sp|O35486|CRYGS_MOUSE	Gamma-crystallin S OS=Mus musculus OX=10090 GN=Crygs PE=1 SV=3			0.737548828	96.53000236	KPVDWGAASPAIQSFR				-0.0120624	1728.88269	577.3015	1728.894775	577.305542	3	9	1.1.1.1013.9	5.336417	234.36	214.83	5.33	0.05	299.1825
53	0.85	1.02	12.91999966	12.91999966	8.98900032	sp|O35486|CRYGS_MOUSE	Gamma-crystallin S OS=Mus musculus OX=10090 GN=Crygs PE=1 SV=3			0.10790541	81.23000264	QYLLDKK	Gln->pyro-Glu@N-term		missed K-K@6	-0.00207514	889.4888916	445.7517	889.4909058	445.7527466	2	7	1.1.1.958.4	4.6298	628.69	602.37	4.64	0.04	492.0534
54	0.85	0.99	1.379000023	1.379000023	1.379000023	sp|Q8C3P7|MTA70_MOUSE	N6-adenosine-methyltransferase subunit METTL3 OS=Mus musculus OX=10090 GN=Mettl3 PE=1 SV=2			0.850780964	98.65000248	QLDSLRER	Gln->pyro-Glu@N-term		missed R-E@6	-0.00914659	998.505249	500.2599	998.5145264	500.2645264	2	10	1.1.1.1047.2	5.76455	3210.25	1695.06	5.79	0.04	1096.549
54	0.85	0.99	1.379000023	1.379000023	1.379000023	sp|Q8C3P7|MTA70_MOUSE	N6-adenosine-methyltransferase subunit METTL3 OS=Mus musculus OX=10090 GN=Mettl3 PE=1 SV=2			0	97.46999741	QLDSLRER	Gln->pyro-Glu@N-term		missed R-E@6	-0.00914659	998.505249	500.2599	998.5145264	500.2645264	2	11	1.1.1.1046.2	5.751717	3210.25	659.71	5.79	0.04	275.9481
54	0.85	0.99	1.379000023	1.379000023	1.379000023	sp|Q8C3P7|MTA70_MOUSE	N6-adenosine-methyltransferase subunit METTL3 OS=Mus musculus OX=10090 GN=Mettl3 PE=1 SV=2			0	95.73000073	QLDSLRER	Gln->pyro-Glu@N-term		missed R-E@6	-0.0131138	998.5014648	500.258	998.5145264	500.2645264	2	8	1.1.1.1007.3	5.2546	260.45	196.6	5.28	0.04	338.0065
54	0.85	0.99	1.379000023	1.379000023	1.379000023	sp|Q8C3P7|MTA70_MOUSE	N6-adenosine-methyltransferase subunit METTL3 OS=Mus musculus OX=10090 GN=Mettl3 PE=1 SV=2			0	85.00000238	QLDSLRER			missed R-E@6	-0.0104611	1015.530701	508.7726	1015.541077	508.7778015	2	7	1.1.1.925.7	4.2175	535.79	437.57	4.23	0.04	383.9258
54	0.85	0.99	1.379000023	1.379000023	1.379000023	sp|Q8C3P7|MTA70_MOUSE	N6-adenosine-methyltransferase subunit METTL3 OS=Mus musculus OX=10090 GN=Mettl3 PE=1 SV=2			0	85.00000238	QLDSLRER			missed R-E@6	-0.0104611	1015.530701	508.7726	1015.541077	508.7778015	2	7	1.1.1.926.5	4.2285	535.79	519.64	4.23	0.04	458.0761
55	0.76	0.91	1.807999983	1.807999983	1.807999983	sp|Q03265|ATPA_MOUSE	ATP synthase subunit alpha, mitochondrial OS=Mus musculus OX=10090 GN=Atp5f1a PE=1 SV=1			0.764471591	97.21000195	AVDSLVPIGR				-0.00183819	1025.585083	513.7998	1025.586914	513.8007202	2	7	1.1.1.1013.5	5.333083	236.05	232.81	5.33	0.04	187.957
56	0.72	0.91	6.904999912	6.904999912	0	sp|P28656|NP1L1_MOUSE	Nucleosome assembly protein 1-like 1 OS=Mus musculus OX=10090 GN=Nap1l1 PE=1 SV=2			0.548213601	94.85999942	LDGLVDTPTGYIESLPK				0.00332815	1816.949219	909.4819	1816.945801	909.4802246	2	7	1.1.1.1130.8	6.837467	121.86	119.39	6.84	0.05	99.69651
56	0.72	0.91	6.904999912	6.904999912	0	sp|P28656|NP1L1_MOUSE	Nucleosome assembly protein 1-like 1 OS=Mus musculus OX=10090 GN=Nap1l1 PE=1 SV=2			0.167491078	77.42999792	FYEEVHDLER				0.00642585	1335.615845	446.2126	1335.609497	446.2104492	3	6	1.1.1.923.4	4.1895	438	432.68	4.19	0.04	438.6891
57	0.71	0.86	2.638000064	2.638000064	2.638000064	sp|P09411|PGK1_MOUSE	Phosphoglycerate kinase 1 OS=Mus musculus OX=10090 GN=Pgk1 PE=1 SV=4			0.705533743	96.46000266	VLPGVDALSNV				-0.000747676	1082.596436	542.3055	1082.597168	542.3058472	2	9	1.1.1.1134.4	6.889467	202.69	196.47	6.89	0.06	175.4642
58	0.52	0.64	6.216999888	3.020000085	0	sp|Q8CIX8|LGSN_MOUSE	Lengsin OS=Mus musculus OX=10090 GN=Lgsn PE=1 SV=1			0.241088107	90.38000107	QALGETFIR	Gln->pyro-Glu@N-term			0.0016601	1016.530701	509.2726	1016.529114	509.2718201	2	7	1.1.1.1108.4	6.547317	168.92	127.71	6.56	0.08	155.3672
58	0.52	0.64	6.216999888	3.020000085	0	sp|Q8CIX8|LGSN_MOUSE	Lengsin OS=Mus musculus OX=10090 GN=Lgsn PE=1 SV=1			0.235077009	82.62000084	TGLQEVAR				-0.00135037	872.4702759	437.2424	872.4715576	437.2430725	2	7	1.1.1.850.2	3.266733	257.38	238.77	3.28	0.05	261.2383
58	0.52	0.64	6.216999888	3.020000085	0	sp|Q8CIX8|LGSN_MOUSE	Lengsin OS=Mus musculus OX=10090 GN=Lgsn PE=1 SV=1			0.039529227	38.64000142	VLPWAER				-2.79E-05	869.4758911	435.7452	869.4759521	435.7452393	2	4	1.1.1.1005.3	5.228416	259.89	227.15	5.24	0.05	238.2733
58	0.52	0.64	6.216999888	3.020000085	0	sp|Q8CIX8|LGSN_MOUSE	Lengsin OS=Mus musculus OX=10090 GN=Lgsn PE=1 SV=1			0	77.2300005	QALGETFIR	Gln->pyro-Glu@N-term			0.0016601	1016.530701	509.2726	1016.529114	509.2718201	2	6	1.1.1.1109.5	6.561316	168.92	156.82	6.56	0.08	148.0837
58	0.52	0.64	6.216999888	3.020000085	0	sp|Q8CIX8|LGSN_MOUSE	Lengsin OS=Mus musculus OX=10090 GN=Lgsn PE=1 SV=1			0	15.85000008	TGLQEVAR				-0.00135037	872.4702759	437.2424	872.4715576	437.2430725	2	5	1.1.1.849.4	3.254567	257.38	164.32	3.28	0.05	284.3924
59	0.52	0.61	0.692299986	0.538499979	0	sp|Q9WTL4|INSRR_MOUSE	Insulin receptor-related protein OS=Mus musculus OX=10090 GN=Insrr PE=1 SV=2			0.500312924	93.61000061	SEVTELR				-0.00160973	832.4274902	417.221	832.4290771	417.2218018	2	8	1.1.1.847.2	3.227417	801.17	536.12	3.25	0.04	461.4737
59	0.52	0.61	0.692299986	0.538499979	0	sp|Q9WTL4|INSRR_MOUSE	Insulin receptor-related protein OS=Mus musculus OX=10090 GN=Insrr PE=1 SV=2			0.016824922	21.02999985	SEVTELRR			missed R-R@7	-0.00771816	988.5224609	495.2685	988.5301514	495.2723694	2	5	1.1.1.807.4	2.74045	818.24	795.53	2.73	0.04	492.0338
59	0.52	0.61	0.692299986	0.538499979	0	sp|Q9WTL4|INSRR_MOUSE	Insulin receptor-related protein OS=Mus musculus OX=10090 GN=Insrr PE=1 SV=2			0	32.06999898	RSEVTELR			cleaved I-R@N-term; missed R-S@1	-0.00771815	988.5224609	495.2685	988.5301514	495.2723694	2	7	1.1.1.807.4	2.74045	818.24	795.53	2.73	0.04	492.0338
59	0.52	0.61	0.692299986	0.538499979	0	sp|Q9WTL4|INSRR_MOUSE	Insulin receptor-related protein OS=Mus musculus OX=10090 GN=Insrr PE=1 SV=2			0	86.44000292	SEVTELR				-0.00160973	832.4274902	417.221	832.4290771	417.2218018	2	8	1.1.1.848.2	3.2404	801.17	762.27	3.25	0.04	603.5238
[truncated: 55 more rows]
