# Supplementary material for: G91-deletion in βA3/A1-crystallin induces cellular and molecular changes in mouse lenses leading to congenital cataract development
Source: PLoS One. 2025 Jul 7;20(7):e0326305. doi: 10.1371/journal.pone.0326305 (PMC12233310; doi:10.1371/journal.pone.0326305)
Supplement: S11 Fig — (CSV) [file pone.0326305.s011.csv]

N	Unused	Total	%Cov	%Cov(50)	%Cov(95)	Accessions	Names	Used	Annotation	Contrib	Conf	Sequence	Modifications	ProteinModifications	Cleavages	dMass	Obs MW	Obs m/z	Theor MW	Theor m/z	Theor z	Sc	Spectrum	Acq Time	Intensity (Peptide)	PrecursorIntensityAcquisition	Apex Time (Peptide)	Elution Peak Width (Peptide)	MS2Counts
1	106.47	106.47	31.34999871	26.57999992	24.34999943	sp|P16546|SPTN1_MOUSE	Spectrin alpha chain, non-erythrocytic 1 OS=Mus musculus OX=10090 GN=Sptan1 PE=1 SV=4			2	99.00000095	AINVQEEK				-0.00107906	929.480896	465.7477	929.4818115	465.7481689	2	10	1.1.1.778.5	2.79225	1432.81	1252.87	2.8	0.05	1084.407
1	106.47	106.47	31.34999871	26.57999992	24.34999943	sp|P16546|SPTN1_MOUSE	Spectrin alpha chain, non-erythrocytic 1 OS=Mus musculus OX=10090 GN=Sptan1 PE=1 SV=4			2	99.00000095	DLASVQALLR				-0.000816935	1084.623291	543.3189	1084.624023	543.3193359	2	15	1.1.1.1087.3	6.744783	2151.37	1470.21	6.77	0.05	1164.998
1	106.47	106.47	31.34999871	26.57999992	24.34999943	sp|P16546|SPTN1_MOUSE	Spectrin alpha chain, non-erythrocytic 1 OS=Mus musculus OX=10090 GN=Sptan1 PE=1 SV=4			2	99.00000095	DLIGVQNLLK				-0.00365886	1111.656494	556.8355	1111.660156	556.8373413	2	14	1.1.1.1113.3	7.077583	1120.08	1086.53	7.07	0.05	630.7606
1	106.47	106.47	31.34999871	26.57999992	24.34999943	sp|P16546|SPTN1_MOUSE	Spectrin alpha chain, non-erythrocytic 1 OS=Mus musculus OX=10090 GN=Sptan1 PE=1 SV=4			2	99.00000095	DLMSWINGIR	Oxidation(M)@3; Deamidated(N)@7			0.00696631	1220.592896	611.3037	1220.585938	611.3002319	2	11	1.1.1.1057.4	6.36115	716.53	648.35	6.37	0.08	660.0909
1	106.47	106.47	31.34999871	26.57999992	24.34999943	sp|P16546|SPTN1_MOUSE	Spectrin alpha chain, non-erythrocytic 1 OS=Mus musculus OX=10090 GN=Sptan1 PE=1 SV=4			2	99.00000095	DLSSVQTLLTK				-0.0012087	1203.669922	602.8422	1203.671021	602.8428345	2	14	1.1.1.1046.3	6.21965	3056.06	2912.03	6.22	0.04	1880.351
1	106.47	106.47	31.34999871	26.57999992	24.34999943	sp|P16546|SPTN1_MOUSE	Spectrin alpha chain, non-erythrocytic 1 OS=Mus musculus OX=10090 GN=Sptan1 PE=1 SV=4			2	99.00000095	DLTGVQNLR				-0.0020842	1014.543701	508.2791	1014.545837	508.2801819	2	12	1.1.1.904.4	4.405117	2072.05	1747.55	4.41	0.05	1628.792
1	106.47	106.47	31.34999871	26.57999992	24.34999943	sp|P16546|SPTN1_MOUSE	Spectrin alpha chain, non-erythrocytic 1 OS=Mus musculus OX=10090 GN=Sptan1 PE=1 SV=4			2	99.00000095	DLTNVQNLQK				-0.00118754	1171.61853	586.8165	1171.619751	586.8171387	2	14	1.1.1.876.7	4.04915	1672.87	1495.35	4.06	0.04	1193.434
1	106.47	106.47	31.34999871	26.57999992	24.34999943	sp|P16546|SPTN1_MOUSE	Spectrin alpha chain, non-erythrocytic 1 OS=Mus musculus OX=10090 GN=Sptan1 PE=1 SV=4			2	99.00000095	DMDDEESWIK	Oxidation(M)@2			0.00724323	1282.509644	642.2621	1282.502319	642.2584229	2	13	1.1.1.929.9	4.7271	115.9421	115.9421			637.0063
1	106.47	106.47	31.34999871	26.57999992	24.34999943	sp|P16546|SPTN1_MOUSE	Spectrin alpha chain, non-erythrocytic 1 OS=Mus musculus OX=10090 GN=Sptan1 PE=1 SV=4			2	99.00000095	DTEQVDNWMSK	Oxidation(M)@9			0.00444383	1367.570923	684.7927	1367.566284	684.7904663	2	9	1.1.1.847.10	3.681517	220.29	205.56	3.69	0.04	181.6612
1	106.47	106.47	31.34999871	26.57999992	24.34999943	sp|P16546|SPTN1_MOUSE	Spectrin alpha chain, non-erythrocytic 1 OS=Mus musculus OX=10090 GN=Sptan1 PE=1 SV=4			2	99.00000095	DVDEIEAWISEK				-0.000359897	1432.671875	717.3432	1432.672241	717.3433838	2	15	1.1.1.1118.7	7.144917	574.36	446.56	7.15	0.08	479.5118
1	106.47	106.47	31.34999871	26.57999992	24.34999943	sp|P16546|SPTN1_MOUSE	Spectrin alpha chain, non-erythrocytic 1 OS=Mus musculus OX=10090 GN=Sptan1 PE=1 SV=4			2	99.00000095	DVDETIGWIK				0.0209342	1174.60791	588.3112	1174.587036	588.3007813	2	13	1.1.1.1037.3	6.104167	2752.69	2288.08	6.11	0.05	1669.31
1	106.47	106.47	31.34999871	26.57999992	24.34999943	sp|P16546|SPTN1_MOUSE	Spectrin alpha chain, non-erythrocytic 1 OS=Mus musculus OX=10090 GN=Sptan1 PE=1 SV=4			2	99.00000095	DVEDEETWIR				0.00106085	1290.573853	646.2942	1290.572754	646.2937012	2	13	1.1.1.968.6	5.224733	1295.86	1181.61	5.23	0.05	1087.255
1	106.47	106.47	31.34999871	26.57999992	24.34999943	sp|P16546|SPTN1_MOUSE	Spectrin alpha chain, non-erythrocytic 1 OS=Mus musculus OX=10090 GN=Sptan1 PE=1 SV=4			2	99.00000095	DVTGAEALLER				0.0016213	1172.605225	587.3099	1172.60376	587.3091431	2	16	1.1.1.985.7	5.443717	3225.96	1993.26	5.46	0.05	1725.727
1	106.47	106.47	31.34999871	26.57999992	24.34999943	sp|P16546|SPTN1_MOUSE	Spectrin alpha chain, non-erythrocytic 1 OS=Mus musculus OX=10090 GN=Sptan1 PE=1 SV=4			2	99.00000095	EELITNWEQIR				-0.00707253	1429.713013	715.8638	1429.720093	715.8673706	2	14	1.1.1.1043.2	6.182483	665.73	443.39	6.14	0.06	495.6624
1	106.47	106.47	31.34999871	26.57999992	24.34999943	sp|P16546|SPTN1_MOUSE	Spectrin alpha chain, non-erythrocytic 1 OS=Mus musculus OX=10090 GN=Sptan1 PE=1 SV=4			2	99.00000095	EELYQNLTR				0.0023805	1164.579834	583.2972	1164.577515	583.2960205	2	12	1.1.1.911.3	4.494783	2226.37	1892.38	4.48	0.05	1188.018
1	106.47	106.47	31.34999871	26.57999992	24.34999943	sp|P16546|SPTN1_MOUSE	Spectrin alpha chain, non-erythrocytic 1 OS=Mus musculus OX=10090 GN=Sptan1 PE=1 SV=4			2	99.00000095	EKLDILDQER			missed K-L@2	0.0242796	1257.680908	629.8477	1257.656494	629.8355103	2	11	1.1.1.909.11	4.474617	507.3044	507.3044			575.8973
1	106.47	106.47	31.34999871	26.57999992	24.34999943	sp|P16546|SPTN1_MOUSE	Spectrin alpha chain, non-erythrocytic 1 OS=Mus musculus OX=10090 GN=Sptan1 PE=1 SV=4			2	99.00000095	ELPTAFDYVEFTR				0.00104514	1586.762695	794.3886	1586.761719	794.3881226	2	13	1.1.1.1137.10	7.3939	1478.38	1140.68	7.41	0.06	572.7761
1	106.47	106.47	31.34999871	26.57999992	24.34999943	sp|P16546|SPTN1_MOUSE	Spectrin alpha chain, non-erythrocytic 1 OS=Mus musculus OX=10090 GN=Sptan1 PE=1 SV=4			2	99.00000095	GLVSSDELAK				0.000715137	1017.534851	509.7747	1017.534241	509.7743835	2	12	1.1.1.878.3	4.072484	2314.26	1800.95	4.09	0.05	1230.159
1	106.47	106.47	31.34999871	26.57999992	24.34999943	sp|P16546|SPTN1_MOUSE	Spectrin alpha chain, non-erythrocytic 1 OS=Mus musculus OX=10090 GN=Sptan1 PE=1 SV=4			2	99.00000095	GVIDMGNSLIER	Oxidation(M)@5			-0.000776951	1318.654297	660.3344	1318.655151	660.3348389	2	16	1.1.1.934.10	4.7916	1138.68	1112.87	4.79	0.09	907.875
1	106.47	106.47	31.34999871	26.57999992	24.34999943	sp|P16546|SPTN1_MOUSE	Spectrin alpha chain, non-erythrocytic 1 OS=Mus musculus OX=10090 GN=Sptan1 PE=1 SV=4			2	99.00000095	IAALQAFADQLIAVDHYAK				0.00499428	2057.099854	686.7072	2057.094482	686.7054443	3	13	1.1.1.1214.3	8.378317	281.75	277.25	8.39	0.08	264.4362
1	106.47	106.47	31.34999871	26.57999992	24.34999943	sp|P16546|SPTN1_MOUSE	Spectrin alpha chain, non-erythrocytic 1 OS=Mus musculus OX=10090 GN=Sptan1 PE=1 SV=4			2	99.00000095	IEDLGAAMEEALILDNK	Oxidation(M)@8			-0.014341	1859.904297	930.9594	1859.918701	930.9666138	2	9	1.1.1.1051.11	6.29015	463.1	178.91	6.27	0.05	320.1685
1	106.47	106.47	31.34999871	26.57999992	24.34999943	sp|P16546|SPTN1_MOUSE	Spectrin alpha chain, non-erythrocytic 1 OS=Mus musculus OX=10090 GN=Sptan1 PE=1 SV=4			2	99.00000095	ITALDEFATK				0.000563686	1107.581909	554.7982	1107.581177	554.7978516	2	12	1.1.1.976.6	5.327883	3164.15	2839.67	5.34	0.06	1904.907
1	106.47	106.47	31.34999871	26.57999992	24.34999943	sp|P16546|SPTN1_MOUSE	Spectrin alpha chain, non-erythrocytic 1 OS=Mus musculus OX=10090 GN=Sptan1 PE=1 SV=4			2	99.00000095	KIEDLGAAMEEALILDNK	Oxidation(M)@9		missed K-I@1	0.017609	1988.031128	663.6843	1988.01355	663.6784668	3	15	1.1.1.1007.5	5.722183	169.5038	169.5038			548.9153
1	106.47	106.47	31.34999871	26.57999992	24.34999943	sp|P16546|SPTN1_MOUSE	Spectrin alpha chain, non-erythrocytic 1 OS=Mus musculus OX=10090 GN=Sptan1 PE=1 SV=4			2	99.00000095	KVEDLFLTFAK			missed K-V@1	0.00350157	1309.731689	437.5845	1309.728149	437.5833435	3	12	1.1.1.1078.2	6.62995	914.92	870.76	6.64	0.05	763.5217
1	106.47	106.47	31.34999871	26.57999992	24.34999943	sp|P16546|SPTN1_MOUSE	Spectrin alpha chain, non-erythrocytic 1 OS=Mus musculus OX=10090 GN=Sptan1 PE=1 SV=4			2	99.00000095	LAALADQWQFLVQK				0.00268665	1629.890381	544.3041	1629.887817	544.3032227	3	12	1.1.1.1160.3	7.683383	324.17	318.1	7.68	0.05	322.2671
1	106.47	106.47	31.34999871	26.57999992	24.34999943	sp|P16546|SPTN1_MOUSE	Spectrin alpha chain, non-erythrocytic 1 OS=Mus musculus OX=10090 GN=Sptan1 PE=1 SV=4			2	99.00000095	LFGAAEVQR				-0.00211078	989.5272827	495.7709	989.5294189	495.7720032	2	12	1.1.1.905.4	4.417783	2372.71	2137.93	4.43	0.04	1846.347
1	106.47	106.47	31.34999871	26.57999992	24.34999943	sp|P16546|SPTN1_MOUSE	Spectrin alpha chain, non-erythrocytic 1 OS=Mus musculus OX=10090 GN=Sptan1 PE=1 SV=4			2	99.00000095	LGESQTLQQFSR				0.00287444	1392.702637	697.3586	1392.699707	697.3571777	2	16	1.1.1.916.9	4.56095	1544.18	1232.32	4.58	0.05	1415.535
1	106.47	106.47	31.34999871	26.57999992	24.34999943	sp|P16546|SPTN1_MOUSE	Spectrin alpha chain, non-erythrocytic 1 OS=Mus musculus OX=10090 GN=Sptan1 PE=1 SV=4			2	99.00000095	LQVASDENYKDPTNLQGK			missed K-D@10	0.00914954	2019.000122	674.0073	2018.990845	674.0042725	3	10	1.1.1.866.10	3.923483	1176.51	940.45	3.91	0.04	836.8226
1	106.47	106.47	31.34999871	26.57999992	24.34999943	sp|P16546|SPTN1_MOUSE	Spectrin alpha chain, non-erythrocytic 1 OS=Mus musculus OX=10090 GN=Sptan1 PE=1 SV=4			2	99.00000095	LSILSEER				0.00257097	945.515686	473.7651	945.5131226	473.7638245	2	10	1.1.1.929.3	4.7221	2420.95	2420.65	4.72	0.04	1387.354
1	106.47	106.47	31.34999871	26.57999992	24.34999943	sp|P16546|SPTN1_MOUSE	Spectrin alpha chain, non-erythrocytic 1 OS=Mus musculus OX=10090 GN=Sptan1 PE=1 SV=4			2	99.00000095	MNEVISLWK	Oxidation(M)@1			-0.00602498	1134.568237	568.2914	1134.574341	568.2944336	2	11	1.1.1.1034.2	6.0645	1268.03	1251.42	6.06	0.09	930.21
1	106.47	106.47	31.34999871	26.57999992	24.34999943	sp|P16546|SPTN1_MOUSE	Spectrin alpha chain, non-erythrocytic 1 OS=Mus musculus OX=10090 GN=Sptan1 PE=1 SV=4			2	99.00000095	MQHNLEQQIQAR	Oxidation(M)@1			-0.00267749	1510.728394	504.5834	1510.731079	504.5842896	3	13	1.1.1.805.6	3.14255	1610.73	990.92	3.16	0.04	840.5699
1	106.47	106.47	31.34999871	26.57999992	24.34999943	sp|P16546|SPTN1_MOUSE	Spectrin alpha chain, non-erythrocytic 1 OS=Mus musculus OX=10090 GN=Sptan1 PE=1 SV=4			2	99.00000095	NTTGVTEEALK				-0.00787398	1161.579834	581.7972	1161.587769	581.8011475	2	12	1.1.1.833.8	3.503183	236.4651	236.4651			719.701
1	106.47	106.47	31.34999871	26.57999992	24.34999943	sp|P16546|SPTN1_MOUSE	Spectrin alpha chain, non-erythrocytic 1 OS=Mus musculus OX=10090 GN=Sptan1 PE=1 SV=4			2	99.00000095	QETFDAGLQAFQQEGIANITALK	Gln->pyro-Glu@N-term			-0.00662437	2475.22168	826.0811	2475.228271	826.083313	3	15	1.1.1.1251.3	8.84045	227.03	225.24	8.82	0.05	189.137
1	106.47	106.47	31.34999871	26.57999992	24.34999943	sp|P16546|SPTN1_MOUSE	Spectrin alpha chain, non-erythrocytic 1 OS=Mus musculus OX=10090 GN=Sptan1 PE=1 SV=4			2	99.00000095	QGFVPAAYVK	Gln->pyro-Glu@N-term			0.000560807	1061.555298	531.7849	1061.554565	531.7845459	2	11	1.1.1.1067.3	6.4888	1277.85	1011.65	6.51	0.06	731.543
1	106.47	106.47	31.34999871	26.57999992	24.34999943	sp|P16546|SPTN1_MOUSE	Spectrin alpha chain, non-erythrocytic 1 OS=Mus musculus OX=10090 GN=Sptan1 PE=1 SV=4			2	99.00000095	QKLEDSYR	Gln->pyro-Glu@N-term		missed K-L@2	-0.000256	1020.487244	511.2509	1020.48761	511.2510986	2	9	1.1.1.827.7	3.425867	1113.87	939.57	3.43	0.04	788.8047
1	106.47	106.47	31.34999871	26.57999992	24.34999943	sp|P16546|SPTN1_MOUSE	Spectrin alpha chain, non-erythrocytic 1 OS=Mus musculus OX=10090 GN=Sptan1 PE=1 SV=4			2	99.00000095	QWELLLEK	Gln->pyro-Glu@N-term			0.00129034	1040.55542	521.285	1040.554199	521.2844238	2	12	1.1.1.1276.3	9.138267	741.95	535.85	9.16	0.08	435.6216
1	106.47	106.47	31.34999871	26.57999992	24.34999943	sp|P16546|SPTN1_MOUSE	Spectrin alpha chain, non-erythrocytic 1 OS=Mus musculus OX=10090 GN=Sptan1 PE=1 SV=4			2	99.00000095	SADESGQALLAASHYASDEVR				0.00866106	2176.011963	726.3446	2176.003174	726.3416748	3	17	1.1.1.962.9	5.1504	33.0559	33.0559			1010.356
1	106.47	106.47	31.34999871	26.57999992	24.34999943	sp|P16546|SPTN1_MOUSE	Spectrin alpha chain, non-erythrocytic 1 OS=Mus musculus OX=10090 GN=Sptan1 PE=1 SV=4			2	99.00000095	SLQQLAEER				-0.00360972	1072.547729	537.2811	1072.55127	537.2828979	2	12	1.1.1.889.5	4.215466	3081.58	2100.23	4.24	0.05	1372.564
1	106.47	106.47	31.34999871	26.57999992	24.34999943	sp|P16546|SPTN1_MOUSE	Spectrin alpha chain, non-erythrocytic 1 OS=Mus musculus OX=10090 GN=Sptan1 PE=1 SV=4			2	99.00000095	SQLLGSAHEVQR				4.40E-05	1323.689453	442.2371	1323.689453	442.2371216	3	11	1.1.1.811.3	3.216883	1382.33	1144.53	3.23	0.03	1364.419
1	106.47	106.47	31.34999871	26.57999992	24.34999943	sp|P16546|SPTN1_MOUSE	Spectrin alpha chain, non-erythrocytic 1 OS=Mus musculus OX=10090 GN=Sptan1 PE=1 SV=4			2	99.00000095	SSLSSAQADFNQLAELDR				-6.50E-05	1950.928223	976.4714	1950.928345	976.4714355	2	12	1.1.1.1055.10	6.340633	711.09	657.3	6.34	0.05	458.6758
1	106.47	106.47	31.34999871	26.57999992	24.34999943	sp|P16546|SPTN1_MOUSE	Spectrin alpha chain, non-erythrocytic 1 OS=Mus musculus OX=10090 GN=Sptan1 PE=1 SV=4			2	99.00000095	TALLELWELR				-0.00346878	1242.693726	622.3541	1242.697266	622.355896	2	13	1.1.1.1213.4	8.36565	463.33	357.44	8.39	0.06	283.671
1	106.47	106.47	31.34999871	26.57999992	24.34999943	sp|P16546|SPTN1_MOUSE	Spectrin alpha chain, non-erythrocytic 1 OS=Mus musculus OX=10090 GN=Sptan1 PE=1 SV=4			2	99.00000095	VEDLFLTFAK				-0.00120322	1181.63208	591.8233	1181.633179	591.8239136	2	11	1.1.1.1154.3	7.605717	340.41	328.47	7.6	0.03	221.6576
1	106.47	106.47	31.34999871	26.57999992	24.34999943	sp|P16546|SPTN1_MOUSE	Spectrin alpha chain, non-erythrocytic 1 OS=Mus musculus OX=10090 GN=Sptan1 PE=1 SV=4			2	99.00000095	VLETAEDIQER				0.000536284	1301.646851	651.8307	1301.646362	651.8304443	2	15	1.1.1.862.8	3.8705	2075.46	1578.94	3.89	0.05	1271.681
1	106.47	106.47	31.34999871	26.57999992	24.34999943	sp|P16546|SPTN1_MOUSE	Spectrin alpha chain, non-erythrocytic 1 OS=Mus musculus OX=10090 GN=Sptan1 PE=1 SV=4			2	99.00000095	VNEVSQFAAK				-0.0100087	1091.551025	546.7828	1091.561157	546.7878418	2	11	1.1.1.861.7	3.857	1655.28	1608.25	3.86	0.08	942.1021
1	106.47	106.47	31.34999871	26.57999992	24.34999943	sp|P16546|SPTN1_MOUSE	Spectrin alpha chain, non-erythrocytic 1 OS=Mus musculus OX=10090 GN=Sptan1 PE=1 SV=4			1.886056304	98.80999923	LDETGNLMISEGHFASETIR	Oxidation(M)@8			-0.00462391	2235.043457	746.0217	2235.047852	746.0231934	3	11	1.1.1.962.10	5.151233	795.45	674.96	5.14	0.06	670.5839
1	106.47	106.47	31.34999871	26.57999992	24.34999943	sp|P16546|SPTN1_MOUSE	Spectrin alpha chain, non-erythrocytic 1 OS=Mus musculus OX=10090 GN=Sptan1 PE=1 SV=4			1.769550562	98.6899972	EAFLNTEDKGDSLDSVEALIK			missed K-G@9	0.0114845	2293.144043	765.3886	2293.132568	765.3847656	3	11	1.1.1.1076.9	6.609617	560.02	517.31	6.61	0.04	569.9013
1	106.47	106.47	31.34999871	26.57999992	24.34999943	sp|P16546|SPTN1_MOUSE	Spectrin alpha chain, non-erythrocytic 1 OS=Mus musculus OX=10090 GN=Sptan1 PE=1 SV=4			1.698970437	98.62999916	ALSSEGKPYVTK				-0.00172018	1278.680176	427.234	1278.682007	427.2345886	3	8	1.1.1.781.3	2.829083	871.06	750.55	2.84	0.05	921.7157
1	106.47	106.47	31.34999871	26.57999992	24.34999943	sp|P16546|SPTN1_MOUSE	Spectrin alpha chain, non-erythrocytic 1 OS=Mus musculus OX=10090 GN=Sptan1 PE=1 SV=4			1.522879124	97.28000164	LDILDQER				-0.00648549	1000.512451	501.2635	1000.518921	501.2667236	2	8	1.1.1.942.4	4.88925	889.01	843.84	4.9	0.09	759.8741
1	106.47	106.47	31.34999871	26.57999992	24.34999943	sp|P16546|SPTN1_MOUSE	Spectrin alpha chain, non-erythrocytic 1 OS=Mus musculus OX=10090 GN=Sptan1 PE=1 SV=4			1.49484992	97.10999727	LQQSHPLSASQIQVK				-0.00118164	1662.904297	555.3087	1662.905273	555.309021	3	9	1.1.1.861.8	3.857833	945.7	900.38	3.85	0.05	938.0548
1	106.47	106.47	31.34999871	26.57999992	24.34999943	sp|P16546|SPTN1_MOUSE	Spectrin alpha chain, non-erythrocytic 1 OS=Mus musculus OX=10090 GN=Sptan1 PE=1 SV=4			1.455931664	97.15999961	GEIDAHEDSFK				0.016514501	1246.56311	624.2888	1246.546631	624.2805786	2	8	1.1.1.808.11	3.185383	94.21103	94.21103			266.6543
1	106.47	106.47	31.34999871	26.57999992	24.34999943	sp|P16546|SPTN1_MOUSE	Spectrin alpha chain, non-erythrocytic 1 OS=Mus musculus OX=10090 GN=Sptan1 PE=1 SV=4			1.301029921	97.49000072	DLASVNNLLK				-0.00191778	1085.606323	543.8104	1085.608032	543.8113403	2	10	1.1.1.1021.3	5.89885	1053.12	1045.05	5.91	0.05	743.6349
1	106.47	106.47	31.34999871	26.57999992	24.34999943	sp|P16546|SPTN1_MOUSE	Spectrin alpha chain, non-erythrocytic 1 OS=Mus musculus OX=10090 GN=Sptan1 PE=1 SV=4			1.244125247	95.88000178	DLTSWVTEMK	Oxidation(M)@9			-0.000496882	1224.569214	613.2919	1224.56958	613.2921143	2	8	1.1.1.1012.5	5.78635	1109.31	785.47	5.81	0.05	768.0686
1	106.47	106.47	31.34999871	26.57999992	24.34999943	sp|P16546|SPTN1_MOUSE	Spectrin alpha chain, non-erythrocytic 1 OS=Mus musculus OX=10090 GN=Sptan1 PE=1 SV=4			1.214670181	95.1399982	FQFFQR				-0.0020296	871.4320679	436.7233	871.434082	436.7243042	2	7	1.1.1.999.2	5.6187	1644.82	1477.99	5.63	0.04	1058.024
1	106.47	106.47	31.34999871	26.57999992	24.34999943	sp|P16546|SPTN1_MOUSE	Spectrin alpha chain, non-erythrocytic 1 OS=Mus musculus OX=10090 GN=Sptan1 PE=1 SV=4			1.124938846	94.73000169	LAQFVEHWK				0.00301258	1156.605835	579.3102	1156.602905	579.3087158	2	9	1.1.1.927.7	4.6996	37.54695	37.54695			480.0614
1	106.47	106.47	31.34999871	26.57999992	24.34999943	sp|P16546|SPTN1_MOUSE	Spectrin alpha chain, non-erythrocytic 1 OS=Mus musculus OX=10090 GN=Sptan1 PE=1 SV=4			0.625251651	91.79000258	WTQLLANSATR				-0.017224099	1259.64502	630.8298	1259.662231	630.8383789	2	9	1.1.1.947.10	4.95875	632.68	616.08	4.96	0.08	483.8089
1	106.47	106.47	31.34999871	26.57999992	24.34999943	sp|P16546|SPTN1_MOUSE	Spectrin alpha chain, non-erythrocytic 1 OS=Mus musculus OX=10090 GN=Sptan1 PE=1 SV=4			0.612610161	99.00000095	IDGITIQAR	Dehydrated(D)@2			0.00411602	967.5492554	484.7819	967.545105	484.7798157	2	13	1.1.1.1019.4	5.874516	45.98299	45.98299			297.9833
1	106.47	106.47	31.34999871	26.57999992	24.34999943	sp|P16546|SPTN1_MOUSE	Spectrin alpha chain, non-erythrocytic 1 OS=Mus musculus OX=10090 GN=Sptan1 PE=1 SV=4			0.562249482	76.77999735	LLEATELK				-0.00365478	915.5240479	458.7693	915.52771	458.7711182	2	7	1.1.1.914.4	4.531617	230.9995	230.9995			1099.497
1	106.47	106.47	31.34999871	26.57999992	24.34999943	sp|P16546|SPTN1_MOUSE	Spectrin alpha chain, non-erythrocytic 1 OS=Mus musculus OX=10090 GN=Sptan1 PE=1 SV=4			0.542118132	75.62000155	LIQEQHPEEELIK				-0.00515676	1604.835815	535.9526	1604.840942	535.9542847	3	10	1.1.1.891.6	4.241967	3264.74	2931.79	4.25	0.03	3048.492
1	106.47	106.47	31.34999871	26.57999992	24.34999943	sp|P16546|SPTN1_MOUSE	Spectrin alpha chain, non-erythrocytic 1 OS=Mus musculus OX=10090 GN=Sptan1 PE=1 SV=4			0.493494987	72.6000011	SLSAQEEK				0.00282318	890.4375	446.226	890.4345093	446.2245483	2	7	1.1.1.762.4	2.5866	936.27	823.81	2.6	0.08	1411.472
1	106.47	106.47	31.34999871	26.57999992	24.34999943	sp|P16546|SPTN1_MOUSE	Spectrin alpha chain, non-erythrocytic 1 OS=Mus musculus OX=10090 GN=Sptan1 PE=1 SV=4			0.366531551	62.7399981	LQQLFR				0.000880595	803.4662476	402.7404	803.4653931	402.7399597	2	9	1.1.1.929.2	4.721267	1968.64	1965.76	4.72	0.04	1482.79
1	106.47	106.47	31.34999871	26.57999992	24.34999943	sp|P16546|SPTN1_MOUSE	Spectrin alpha chain, non-erythrocytic 1 OS=Mus musculus OX=10090 GN=Sptan1 PE=1 SV=4			0.118615322	94.19000149	LGESQTLQQF			cleaved F-S@C-term	0.00836995	1149.574829	575.7947	1149.56665	575.7905884	2	9	1.1.1.987.3	5.46605	714.05	664.88	5.47	0.05	416.7039
1	106.47	106.47	31.34999871	26.57999992	24.34999943	sp|P16546|SPTN1_MOUSE	Spectrin alpha chain, non-erythrocytic 1 OS=Mus musculus OX=10090 GN=Sptan1 PE=1 SV=4			0.111259043	29.0899992	DLAALGDK				0.00101842	801.4242554	401.7194	801.4232178	401.7189026	2	9	1.1.1.879.2	4.08415	6468.46	4542.7	4.11	0.05	3451.822
1	106.47	106.47	31.34999871	26.57999992	24.34999943	sp|P16546|SPTN1_MOUSE	Spectrin alpha chain, non-erythrocytic 1 OS=Mus musculus OX=10090 GN=Sptan1 PE=1 SV=4			0.110138267	22.40000069	YEALKEPMVAR	Oxidation(M)@8		missed K-E@5	-0.00489156	1321.665039	441.5623	1321.670044	441.5639648	3	6	1.1.1.841.3	3.600017	493.03	485.77	3.6	0.06	445.5845
1	106.47	106.47	31.34999871	26.57999992	24.34999943	sp|P16546|SPTN1_MOUSE	Spectrin alpha chain, non-erythrocytic 1 OS=Mus musculus OX=10090 GN=Sptan1 PE=1 SV=4			0.07779374	25.88	EAIVTSEELGQDLEHVEVLQK				-0.00549343	2365.196045	789.4059	2365.201172	789.4077148	3	7	1.1.1.1062.8	6.4288	884.33	826.31	6.43	0.05	1308.545
1	106.47	106.47	31.34999871	26.57999992	24.34999943	sp|P16546|SPTN1_MOUSE	Spectrin alpha chain, non-erythrocytic 1 OS=Mus musculus OX=10090 GN=Sptan1 PE=1 SV=4			0	88.53999972	AINVQEEK				-0.00107906	929.480896	465.7477	929.4818115	465.7481689	2	7	1.1.1.779.5	2.80525	1432.81	1330.93	2.8	0.05	887.4886
1	106.47	106.47	31.34999871	26.57999992	24.34999943	sp|P16546|SPTN1_MOUSE	Spectrin alpha chain, non-erythrocytic 1 OS=Mus musculus OX=10090 GN=Sptan1 PE=1 SV=4			0	84.21000242	ALSSEGKPYVTK				-0.00172018	1278.680176	427.234	1278.682007	427.2345886	3	7	1.1.1.780.6	2.819083	871.06	599.91	2.84	0.05	703.5618
1	106.47	106.47	31.34999871	26.57999992	24.34999943	sp|P16546|SPTN1_MOUSE	Spectrin alpha chain, non-erythrocytic 1 OS=Mus musculus OX=10090 GN=Sptan1 PE=1 SV=4			0	17.63000041	DLAALGDK				0.00101842	801.4242554	401.7194	801.4232178	401.7189026	2	8	1.1.1.880.2	4.09715	6468.46	6156.64	4.11	0.05	4350.77
1	106.47	106.47	31.34999871	26.57999992	24.34999943	sp|P16546|SPTN1_MOUSE	Spectrin alpha chain, non-erythrocytic 1 OS=Mus musculus OX=10090 GN=Sptan1 PE=1 SV=4			0	41.42999947	DLASVNNLLK	Deamidated(N)@7			-0.00170506	1086.590454	544.3025	1086.592041	544.3033447	2	7	1.1.1.980.3	5.376217	807.58	719.49	5.39	0.06	806.7927
1	106.47	106.47	31.34999871	26.57999992	24.34999943	sp|P16546|SPTN1_MOUSE	Spectrin alpha chain, non-erythrocytic 1 OS=Mus musculus OX=10090 GN=Sptan1 PE=1 SV=4			0	41.42999947	DLASVNNLLK	Deamidated(N)@6			-0.00170506	1086.590454	544.3025	1086.592041	544.3033447	2	7	1.1.1.980.3	5.376217	807.58	719.49	5.39	0.06	806.7927
1	106.47	106.47	31.34999871	26.57999992	24.34999943	sp|P16546|SPTN1_MOUSE	Spectrin alpha chain, non-erythrocytic 1 OS=Mus musculus OX=10090 GN=Sptan1 PE=1 SV=4			0	99.00000095	DLASVQALLR				-0.000816935	1084.623291	543.3189	1084.624023	543.3193359	2	13	1.1.1.1086.3	6.732283	2151.37	829.46	6.77	0.05	608.8752
1	106.47	106.47	31.34999871	26.57999992	24.34999943	sp|P16546|SPTN1_MOUSE	Spectrin alpha chain, non-erythrocytic 1 OS=Mus musculus OX=10090 GN=Sptan1 PE=1 SV=4			0	26.44999921	DLASVQALLRK	Lys-loss@C-term		missed R-K@10	-0.000816931	1084.623291	543.3189	1084.624023	543.3193359	2	14	1.1.1.1086.3	6.732283	2151.37	829.46	6.77	0.05	608.8752
1	106.47	106.47	31.34999871	26.57999992	24.34999943	sp|P16546|SPTN1_MOUSE	Spectrin alpha chain, non-erythrocytic 1 OS=Mus musculus OX=10090 GN=Sptan1 PE=1 SV=4			0	97.6000011	DLIGVQNLLK				-0.00365886	1111.656494	556.8355	1111.660156	556.8373413	2	10	1.1.1.1111.2	7.0511	1120.08	763.55	7.07	0.05	485.7076
1	106.47	106.47	31.34999871	26.57999992	24.34999943	sp|P16546|SPTN1_MOUSE	Spectrin alpha chain, non-erythrocytic 1 OS=Mus musculus OX=10090 GN=Sptan1 PE=1 SV=4			0	99.00000095	DLMSWINGIR	Oxidation(M)@3; Deamidated(N)@7			0.00696631	1220.592896	611.3037	1220.585938	611.3002319	2	11	1.1.1.1056.2	6.346983	716.53	461.74	6.37	0.08	418.8025
1	106.47	106.47	31.34999871	26.57999992	24.34999943	sp|P16546|SPTN1_MOUSE	Spectrin alpha chain, non-erythrocytic 1 OS=Mus musculus OX=10090 GN=Sptan1 PE=1 SV=4			0	99.00000095	DLSSVQTLLTK				-0.0012087	1203.669922	602.8422	1203.671021	602.8428345	2	17	1.1.1.1045.4	6.20765	3056.06	2738.21	6.22	0.04	1928.592
1	106.47	106.47	31.34999871	26.57999992	24.34999943	sp|P16546|SPTN1_MOUSE	Spectrin alpha chain, non-erythrocytic 1 OS=Mus musculus OX=10090 GN=Sptan1 PE=1 SV=4			0	99.00000095	DLTNVQNLQK				-0.00118754	1171.61853	586.8165	1171.619751	586.8171387	2	14	1.1.1.877.8	4.06365	1672.87	1539.53	4.06	0.04	1064.72
1	106.47	106.47	31.34999871	26.57999992	24.34999943	sp|P16546|SPTN1_MOUSE	Spectrin alpha chain, non-erythrocytic 1 OS=Mus musculus OX=10090 GN=Sptan1 PE=1 SV=4			0	94.02999878	DLTSWVTEMK	Oxidation(M)@9			-0.000496882	1224.569214	613.2919	1224.56958	613.2921143	2	8	1.1.1.1013.6	5.800017	1109.31	1065.36	5.81	0.05	1006.209
1	106.47	106.47	31.34999871	26.57999992	24.34999943	sp|P16546|SPTN1_MOUSE	Spectrin alpha chain, non-erythrocytic 1 OS=Mus musculus OX=10090 GN=Sptan1 PE=1 SV=4			0	99.00000095	DMDDEESWIK	Oxidation(M)@2			0.00651081	1282.508911	642.2617	1282.502319	642.2584229	2	11	1.1.1.928.7	4.7126	41.20458	41.20458			736.4897
1	106.47	106.47	31.34999871	26.57999992	24.34999943	sp|P16546|SPTN1_MOUSE	Spectrin alpha chain, non-erythrocytic 1 OS=Mus musculus OX=10090 GN=Sptan1 PE=1 SV=4			0	99.00000095	DVDEIEAWISEK				-0.000359897	1432.671875	717.3432	1432.672241	717.3433838	2	13	1.1.1.1117.6	7.131083	574.36	347.01	7.15	0.08	296.0346
1	106.47	106.47	31.34999871	26.57999992	24.34999943	sp|P16546|SPTN1_MOUSE	Spectrin alpha chain, non-erythrocytic 1 OS=Mus musculus OX=10090 GN=Sptan1 PE=1 SV=4			0	98.86999726	DVDETIGWIK				0.0209342	1174.60791	588.3112	1174.587036	588.3007813	2	11	1.1.1.1036.5	6.092834	2752.69	1535.57	6.11	0.05	1119.45
1	106.47	106.47	31.34999871	26.57999992	24.34999943	sp|P16546|SPTN1_MOUSE	Spectrin alpha chain, non-erythrocytic 1 OS=Mus musculus OX=10090 GN=Sptan1 PE=1 SV=4			0	99.00000095	DVTGAEALLER				0.00164758	1172.605225	587.3099	1172.60376	587.3091431	2	17	1.1.1.986.4	5.453883	3225.96	2753.78	5.46	0.05	2334.22
1	106.47	106.47	31.34999871	26.57999992	24.34999943	sp|P16546|SPTN1_MOUSE	Spectrin alpha chain, non-erythrocytic 1 OS=Mus musculus OX=10090 GN=Sptan1 PE=1 SV=4			0	99.00000095	EELITNWEQIR				-0.00707253	1429.713013	715.8638	1429.720093	715.8673706	2	12	1.1.1.1039.7	6.133817	665.73	529.28	6.14	0.06	580.5441
1	106.47	106.47	31.34999871	26.57999992	24.34999943	sp|P16546|SPTN1_MOUSE	Spectrin alpha chain, non-erythrocytic 1 OS=Mus musculus OX=10090 GN=Sptan1 PE=1 SV=4			0	96.79999948	EKLDILDQER			missed K-L@2	-0.00843556	1257.648071	629.8313	1257.656494	629.8355103	2	8	1.1.1.908.7	4.45845	207.3316	207.3316			715.3539
1	106.47	106.47	31.34999871	26.57999992	24.34999943	sp|P16546|SPTN1_MOUSE	Spectrin alpha chain, non-erythrocytic 1 OS=Mus musculus OX=10090 GN=Sptan1 PE=1 SV=4			0	99.00000095	ELPTAFDYVEFTR				0.00104514	1586.762695	794.3886	1586.761719	794.3881226	2	11	1.1.1.1138.8	7.4049	1478.38	1365.55	7.41	0.06	728.0454
1	106.47	106.47	31.34999871	26.57999992	24.34999943	sp|P16546|SPTN1_MOUSE	Spectrin alpha chain, non-erythrocytic 1 OS=Mus musculus OX=10090 GN=Sptan1 PE=1 SV=4			0	39.03000057	FQFFQR	Carbamidomethyl@N-term			0.00232887	928.4578857	465.2362	928.4555664	465.2350464	2	6	1.1.1.1018.2	5.860017	307.63	275.51	5.87	0.05	378.0797
1	106.47	106.47	31.34999871	26.57999992	24.34999943	sp|P16546|SPTN1_MOUSE	Spectrin alpha chain, non-erythrocytic 1 OS=Mus musculus OX=10090 GN=Sptan1 PE=1 SV=4			0	99.00000095	GVIDMGNSLIER	Oxidation(M)@5			-0.000776951	1318.654297	660.3344	1318.655151	660.3348389	2	13	1.1.1.931.9	4.752767	1138.68	927.32	4.79	0.09	717.9022
1	106.47	106.47	31.34999871	26.57999992	24.34999943	sp|P16546|SPTN1_MOUSE	Spectrin alpha chain, non-erythrocytic 1 OS=Mus musculus OX=10090 GN=Sptan1 PE=1 SV=4			0	99.00000095	IAALQAFADQLIAVDHYAK				0.00499428	2057.099854	686.7072	2057.094482	686.7054443	3	12	1.1.1.1212.3	8.35415	281.75	222.48	8.39	0.08	230.5399
1	106.47	106.47	31.34999871	26.57999992	24.34999943	sp|P16546|SPTN1_MOUSE	Spectrin alpha chain, non-erythrocytic 1 OS=Mus musculus OX=10090 GN=Sptan1 PE=1 SV=4			0	99.00000095	KVEDLFLTFAK			missed K-V@1	-0.0036539	1309.724731	655.8696	1309.728149	655.8713989	2	12	1.1.1.1077.4	6.61895	548.25	406.74	6.64	0.05	445.1348
1	106.47	106.47	31.34999871	26.57999992	24.34999943	sp|P16546|SPTN1_MOUSE	Spectrin alpha chain, non-erythrocytic 1 OS=Mus musculus OX=10090 GN=Sptan1 PE=1 SV=4			0	98.64000082	LAALADQWQFLVQK				0.00268665	1629.890381	544.3041	1629.887817	544.3032227	3	10	1.1.1.1159.4	7.671216	324.17	252.36	7.68	0.05	376.8257
1	106.47	106.47	31.34999871	26.57999992	24.34999943	sp|P16546|SPTN1_MOUSE	Spectrin alpha chain, non-erythrocytic 1 OS=Mus musculus OX=10090 GN=Sptan1 PE=1 SV=4			0	93.15999746	LAQFVEHWK				0.00350087	1156.606445	579.3105	1156.602905	579.3087158	2	7	1.1.1.928.4	4.7101	41.20458	41.20458			434.8302
1	106.47	106.47	31.34999871	26.57999992	24.34999943	sp|P16546|SPTN1_MOUSE	Spectrin alpha chain, non-erythrocytic 1 OS=Mus musculus OX=10090 GN=Sptan1 PE=1 SV=4			0	97.24000096	LDETGNLMISEGHFASETIR	Oxidation(M)@8			-0.00462391	2235.043457	746.0217	2235.047852	746.0231934	3	10	1.1.1.961.11	5.139567	795.45	765.03	5.14	0.06	723.0488
1	106.47	106.47	31.34999871	26.57999992	24.34999943	sp|P16546|SPTN1_MOUSE	Spectrin alpha chain, non-erythrocytic 1 OS=Mus musculus OX=10090 GN=Sptan1 PE=1 SV=4			0	99.00000095	LFGAAEVQR				-0.00211078	989.5272827	495.7709	989.5294189	495.7720032	2	12	1.1.1.906.8	4.433784	2372.71	2107.98	4.43	0.04	1436.071
1	106.47	106.47	31.34999871	26.57999992	24.34999943	sp|P16546|SPTN1_MOUSE	Spectrin alpha chain, non-erythrocytic 1 OS=Mus musculus OX=10090 GN=Sptan1 PE=1 SV=4			0	99.00000095	LGESQTLQQFSR				0.00287444	1392.702637	697.3586	1392.699707	697.3571777	2	16	1.1.1.917.9	4.573783	1544.18	1484.48	4.58	0.05	1266.635
1	106.47	106.47	31.34999871	26.57999992	24.34999943	sp|P16546|SPTN1_MOUSE	Spectrin alpha chain, non-erythrocytic 1 OS=Mus musculus OX=10090 GN=Sptan1 PE=1 SV=4			0	47.63999879	LQTASDESYKDPTNIQSK	Acetylhypusine(K)@18	Acetylhypusine(K)@1588	missed K-D@10	0.00378697	2137.058105	713.3599	2137.053955	713.3585815	3	10	1.1.1.885.10	4.1683	1484.15	1438.44	4.16	0.05	1303.31
1	106.47	106.47	31.34999871	26.57999992	24.34999943	sp|P16546|SPTN1_MOUSE	Spectrin alpha chain, non-erythrocytic 1 OS=Mus musculus OX=10090 GN=Sptan1 PE=1 SV=4			0	22.82000035	LQTASDESYKDPTNIQSK	Acetylhypusine(K)@18	Acetylhypusine(K)@1588	missed K-D@10	0.00378697	2137.058105	713.3599	2137.053955	713.3585815	3	8	1.1.1.886.9	4.180133	1484.15	1124.72	4.16	0.05	978.8774
1	106.47	106.47	31.34999871	26.57999992	24.34999943	sp|P16546|SPTN1_MOUSE	Spectrin alpha chain, non-erythrocytic 1 OS=Mus musculus OX=10090 GN=Sptan1 PE=1 SV=4			0	99.00000095	LSILSEER				0.00257097	945.515686	473.7651	945.5131226	473.7638245	2	10	1.1.1.928.2	4.708433	2420.95	1895.72	4.72	0.04	1167.301
1	106.47	106.47	31.34999871	26.57999992	24.34999943	sp|P16546|SPTN1_MOUSE	Spectrin alpha chain, non-erythrocytic 1 OS=Mus musculus OX=10090 GN=Sptan1 PE=1 SV=4			0	23.78000021	MNEVISLWK	Oxidation(M)@1			-0.00602498	1134.568237	568.2914	1134.574341	568.2944336	2	5	1.1.1.1033.4	6.0535	1268.03	1143.4	6.06	0.09	625.8524
1	106.47	106.47	31.34999871	26.57999992	24.34999943	sp|P16546|SPTN1_MOUSE	Spectrin alpha chain, non-erythrocytic 1 OS=Mus musculus OX=10090 GN=Sptan1 PE=1 SV=4			0	99.00000095	MQHNLEQQIQAR	Oxidation(M)@1			-0.00267749	1510.728394	504.5834	1510.731079	504.5842896	3	14	1.1.1.806.9	3.158217	1610.73	1517.41	3.16	0.04	1140.119
1	106.47	106.47	31.34999871	26.57999992	24.34999943	sp|P16546|SPTN1_MOUSE	Spectrin alpha chain, non-erythrocytic 1 OS=Mus musculus OX=10090 GN=Sptan1 PE=1 SV=4			0	88.70000243	QGFVPAAYVK	Gln->pyro-Glu@N-term			0.000560807	1061.555298	531.7849	1061.554565	531.7845459	2	7	1.1.1.1066.5	6.477467	1277.85	713.46	6.51	0.06	459.3253
1	106.47	106.47	31.34999871	26.57999992	24.34999943	sp|P16546|SPTN1_MOUSE	Spectrin alpha chain, non-erythrocytic 1 OS=Mus musculus OX=10090 GN=Sptan1 PE=1 SV=4			0	99.00000095	QKLEDSYR	Gln->pyro-Glu@N-term		missed K-L@2	-0.000256	1020.487244	511.2509	1020.48761	511.2510986	2	9	1.1.1.828.5	3.4367	1113.87	1067.78	3.43	0.04	1113.637
1	106.47	106.47	31.34999871	26.57999992	24.34999943	sp|P16546|SPTN1_MOUSE	Spectrin alpha chain, non-erythrocytic 1 OS=Mus musculus OX=10090 GN=Sptan1 PE=1 SV=4			0	99.00000095	QWELLLEK	Gln->pyro-Glu@N-term			0.00129034	1040.55542	521.285	1040.554199	521.2844238	2	11	1.1.1.1274.2	9.113433	741.95	209.21	9.16	0.08	211.4337
1	106.47	106.47	31.34999871	26.57999992	24.34999943	sp|P16546|SPTN1_MOUSE	Spectrin alpha chain, non-erythrocytic 1 OS=Mus musculus OX=10090 GN=Sptan1 PE=1 SV=4			0	44.85999942	QWELLLEK	Gln->pyro-Glu@N-term			0.00129034	1040.55542	521.285	1040.554199	521.2844238	2	6	1.1.1.1291.2	9.281584	741.95	47.24	9.16	0.08	117.5466
1	106.47	106.47	31.34999871	26.57999992	24.34999943	sp|P16546|SPTN1_MOUSE	Spectrin alpha chain, non-erythrocytic 1 OS=Mus musculus OX=10090 GN=Sptan1 PE=1 SV=4			0	99.00000095	SADESGQALLAASHYASDEVR				0.0101259	2176.013428	726.3451	2176.003174	726.3416748	3	15	1.1.1.963.10	5.1644	37.87759	37.87759			874.0861
1	106.47	106.47	31.34999871	26.57999992	24.34999943	sp|P16546|SPTN1_MOUSE	Spectrin alpha chain, non-erythrocytic 1 OS=Mus musculus OX=10090 GN=Sptan1 PE=1 SV=4			0	99.00000095	SLQQLAEER				-0.00360972	1072.547729	537.2811	1072.55127	537.2828979	2	13	1.1.1.890.8	4.230633	3081.58	2904.49	4.24	0.05	1823.762
1	106.47	106.47	31.34999871	26.57999992	24.34999943	sp|P16546|SPTN1_MOUSE	Spectrin alpha chain, non-erythrocytic 1 OS=Mus musculus OX=10090 GN=Sptan1 PE=1 SV=4			0	16.30000025	SLSAQEEK				0.00282318	890.4375	446.226	890.4345093	446.2245483	2	6	1.1.1.763.5	2.599933	936.27	886.8	2.6	0.08	1510.272
1	106.47	106.47	31.34999871	26.57999992	24.34999943	sp|P16546|SPTN1_MOUSE	Spectrin alpha chain, non-erythrocytic 1 OS=Mus musculus OX=10090 GN=Sptan1 PE=1 SV=4			0	99.00000095	TALLELWELR				-0.00346878	1242.693726	622.3541	1242.697266	622.355896	2	15	1.1.1.1216.4	8.408983	463.33	315.12	8.39	0.06	292.0361
1	106.47	106.47	31.34999871	26.57999992	24.34999943	sp|P16546|SPTN1_MOUSE	Spectrin alpha chain, non-erythrocytic 1 OS=Mus musculus OX=10090 GN=Sptan1 PE=1 SV=4			0	99.00000095	VEDLFLTFAK				-0.00120322	1181.63208	591.8233	1181.633179	591.8239136	2	10	1.1.1.1153.2	7.591883	340.41	312.96	7.6	0.03	215.2387
1	106.47	106.47	31.34999871	26.57999992	24.34999943	sp|P16546|SPTN1_MOUSE	Spectrin alpha chain, non-erythrocytic 1 OS=Mus musculus OX=10090 GN=Sptan1 PE=1 SV=4			0	99.00000095	VLETAEDIQER				0.000536284	1301.646851	651.8307	1301.646362	651.8304443	2	16	1.1.1.863.9	3.884167	2075.46	2003.99	3.89	0.05	1308.046
1	106.47	106.47	31.34999871	26.57999992	24.34999943	sp|P16546|SPTN1_MOUSE	Spectrin alpha chain, non-erythrocytic 1 OS=Mus musculus OX=10090 GN=Sptan1 PE=1 SV=4			0	99.00000095	VNEVSQFAAK				-0.0100087	1091.551025	546.7828	1091.561157	546.7878418	2	10	1.1.1.860.7	3.844	1655.28	1281.06	3.86	0.08	851.3129
2	53.29	53.29	77.64000297	76.20000243	75.95999837	sp|Q6NVD9|BFSP2_MOUSE	Phakinin OS=Mus musculus OX=10090 GN=Bfsp2 PE=1 SV=1			2	99.00000095	AAEEEVSSLYK				-0.00201443	1224.585449	613.3	1224.587402	613.3009644	2	18	1.1.1.888.6	4.2033	10920.13	9791.12	4.21	0.04	5870.052
2	53.29	53.29	77.64000297	76.20000243	75.95999837	sp|Q6NVD9|BFSP2_MOUSE	Phakinin OS=Mus musculus OX=10090 GN=Bfsp2 PE=1 SV=1			2	99.00000095	AEAGALLQAK				0.00167469	970.5464478	486.2805	970.5447388	486.2796631	2	17	1.1.1.872.6	3.99715	13370.99	6656.26	4.02	0.04	2922.576
2	53.29	53.29	77.64000297	76.20000243	75.95999837	sp|Q6NVD9|BFSP2_MOUSE	Phakinin OS=Mus musculus OX=10090 GN=Bfsp2 PE=1 SV=1			2	99.00000095	ALGISSVFLQGLR				0.00295363	1359.790527	680.9025	1359.787476	680.901001	2	21	1.1.1.1183.2	7.97485	9773.84	4348.86	8.01	0.06	2145.546
2	53.29	53.29	77.64000297	76.20000243	75.95999837	sp|Q6NVD9|BFSP2_MOUSE	Phakinin OS=Mus musculus OX=10090 GN=Bfsp2 PE=1 SV=1			2	99.00000095	APGVYVGVAPSGGIGGLGAR				0.000148798	1753.947632	877.9811	1753.94751	877.9810181	2	17	1.1.1.1016.10	5.841183	3683.04	3519.56	5.85	0.05	2325.126
2	53.29	53.29	77.64000297	76.20000243	75.95999837	sp|Q6NVD9|BFSP2_MOUSE	Phakinin OS=Mus musculus OX=10090 GN=Bfsp2 PE=1 SV=1			2	99.00000095	ASWASSYQQVGEAVLENAR				0.00241941	2064.989014	689.3369	2064.986572	689.3361206	3	22	1.1.1.1085.9	6.72445	3613.27	1920.8	6.75	0.05	2748.638
2	53.29	53.29	77.64000297	76.20000243	75.95999837	sp|Q6NVD9|BFSP2_MOUSE	Phakinin OS=Mus musculus OX=10090 GN=Bfsp2 PE=1 SV=1			2	99.00000095	DVASYHALLDR				-0.00476347	1258.625854	630.3202	1258.630615	630.3225708	2	12	1.1.1.931.7	4.7511	1211	915.28	4.77	0.05	719.4512
2	53.29	53.29	77.64000297	76.20000243	75.95999837	sp|Q6NVD9|BFSP2_MOUSE	Phakinin OS=Mus musculus OX=10090 GN=Bfsp2 PE=1 SV=1			2	99.00000095	DVASYHALLDREENN			missed R-E@11	0.00360698	1744.805298	873.4099	1744.801636	873.4080811	2	12	1.1.1.924.11	4.664433	843.89	778.58	4.67	0.04	554.1119
2	53.29	53.29	77.64000297	76.20000243	75.95999837	sp|Q6NVD9|BFSP2_MOUSE	Phakinin OS=Mus musculus OX=10090 GN=Bfsp2 PE=1 SV=1			2	99.00000095	GTHSPSSLDSPPASR				0.000535065	1494.706787	499.2429	1494.706299	499.2427063	3	11	1.1.1.774.5	2.741083	1460.13	1441.96	2.75	0.05	1478.088
2	53.29	53.29	77.64000297	76.20000243	75.95999837	sp|Q6NVD9|BFSP2_MOUSE	Phakinin OS=Mus musculus OX=10090 GN=Bfsp2 PE=1 SV=1			2	99.00000095	LAAALSVELHDTSR				-0.00294626	1481.780762	494.9342	1481.783813	494.9352112	3	15	1.1.1.932.4	4.7611	2205.55	2029.09	4.76	0.04	1729.125
2	53.29	53.29	77.64000297	76.20000243	75.95999837	sp|Q6NVD9|BFSP2_MOUSE	Phakinin OS=Mus musculus OX=10090 GN=Bfsp2 PE=1 SV=1			2	99.00000095	LEAELAEIR				-0.000226031	1042.565674	522.2901	1042.565918	522.2902222	2	15	1.1.1.948.7	4.969584	16428.33	4427	5	0.04	1257.141
2	53.29	53.29	77.64000297	76.20000243	75.95999837	sp|Q6NVD9|BFSP2_MOUSE	Phakinin OS=Mus musculus OX=10090 GN=Bfsp2 PE=1 SV=1			2	99.00000095	LLLQMETIQAGADDFK	Oxidation(M)@5			-0.000416028	1807.902222	904.9584	1807.902588	904.9585571	2	19	1.1.1.1023.10	5.9305	4022.69	3903.34	5.93	0.05	1992.199
2	53.29	53.29	77.64000297	76.20000243	75.95999837	sp|Q6NVD9|BFSP2_MOUSE	Phakinin OS=Mus musculus OX=10090 GN=Bfsp2 PE=1 SV=1			2	99.00000095	LLLQMETIQAGADDFKER	Oxidation(M)@5		missed K-E@16	-0.000825885	2093.045654	698.6891	2093.046387	698.6893921	3	22	1.1.1.976.9	5.330383	6989.45	5120.18	5.35	0.04	3875.888
2	53.29	53.29	77.64000297	76.20000243	75.95999837	sp|Q6NVD9|BFSP2_MOUSE	Phakinin OS=Mus musculus OX=10090 GN=Bfsp2 PE=1 SV=1			2	99.00000095	QLAGSELEQADVPMGTGLDDVLETIR	Gln->pyro-Glu@N-term; Oxidation(M)@14			-0.000813203	2755.321777	919.4478	2755.322266	919.447998	3	17	1.1.1.1170.9	7.8182	450.07	262.74	7.8	0.05	385.1554
2	53.29	53.29	77.64000297	76.20000243	75.95999837	sp|Q6NVD9|BFSP2_MOUSE	Phakinin OS=Mus musculus OX=10090 GN=Bfsp2 PE=1 SV=1			2	99.00000095	QQTEVVHVSQTQEEK	Gln->pyro-Glu@N-term			-0.00140199	1751.831299	876.9229	1751.832642	876.923584	2	21	1.1.1.839.11	3.58135	9506.21	9334.8	3.58	0.04	4346.822
2	53.29	53.29	77.64000297	76.20000243	75.95999837	sp|Q6NVD9|BFSP2_MOUSE	Phakinin OS=Mus musculus OX=10090 GN=Bfsp2 PE=1 SV=1			2	99.00000095	QVQSLQAETESLR	Gln->pyro-Glu@N-term			0.000823863	1470.7323	736.3734	1470.731445	736.3729858	2	19	1.1.1.1003.11	5.676517	10816.74	10069.08	5.69	0.05	5250.167
2	53.29	53.29	77.64000297	76.20000243	75.95999837	sp|Q6NVD9|BFSP2_MOUSE	Phakinin OS=Mus musculus OX=10090 GN=Bfsp2 PE=1 SV=1			2	99.00000095	SETEQQQQER				0.00354248	1261.557129	631.7858	1261.553467	631.7839966	2	16	1.1.1.320.5	1.098367	449.74	337.79	1.09	0.03	333.371
2	53.29	53.29	77.64000297	76.20000243	75.95999837	sp|Q6NVD9|BFSP2_MOUSE	Phakinin OS=Mus musculus OX=10090 GN=Bfsp2 PE=1 SV=1			2	99.00000095	SSGGWDALR				-0.000407344	947.4456787	474.7301	947.446106	474.7303162	2	12	1.1.1.917.5	4.57045	6299.97	5598.43	4.58	0.04	3486.798
2	53.29	53.29	77.64000297	76.20000243	75.95999837	sp|Q6NVD9|BFSP2_MOUSE	Phakinin OS=Mus musculus OX=10090 GN=Bfsp2 PE=1 SV=1			2	99.00000095	SSGLANVPAPGPER				0.0325762	1350.721802	451.2479	1350.689209	451.2369995	3	11	1.1.1.886.4	4.175967	4853.41	723.68	4.08	0.06	947.4149
2	53.29	53.29	77.64000297	76.20000243	75.95999837	sp|Q6NVD9|BFSP2_MOUSE	Phakinin OS=Mus musculus OX=10090 GN=Bfsp2 PE=1 SV=1			2	99.00000095	SYEEDVK				0.000988679	868.3824463	435.1985	868.3814087	435.197998	2	10	1.1.1.773.2	2.725583	2703.8	2571.48	2.72	0.04	2078.191
2	53.29	53.29	77.64000297	76.20000243	75.95999837	sp|Q6NVD9|BFSP2_MOUSE	Phakinin OS=Mus musculus OX=10090 GN=Bfsp2 PE=1 SV=1			2	99.00000095	TDLEHQIESLK				-0.00163462	1311.665405	438.2291	1311.666992	438.2296143	3	12	1.1.1.944.5	4.91625	2834.58	2613.08	4.92	0.05	1906.74
2	53.29	53.29	77.64000297	76.20000243	75.95999837	sp|Q6NVD9|BFSP2_MOUSE	Phakinin OS=Mus musculus OX=10090 GN=Bfsp2 PE=1 SV=1			2	99.00000095	TSAVGSLVR				0.00245099	888.505249	445.2599	888.5028687	445.258728	2	13	1.1.1.873.5	4.009316	8963.66	5944.64	4.03	0.05	3824.622
2	53.29	53.29	77.64000297	76.20000243	75.95999837	sp|Q6NVD9|BFSP2_MOUSE	Phakinin OS=Mus musculus OX=10090 GN=Bfsp2 PE=1 SV=1			2	99.00000095	VHALEQVSQELETQLR				0.00163215	1878.981567	627.3345	1878.97998	627.3339233	3	18	1.1.1.1011.6	5.77435	6686.69	3619.05	5.8	0.05	2439.649
2	53.29	53.29	77.64000297	76.20000243	75.95999837	sp|Q6NVD9|BFSP2_MOUSE	Phakinin OS=Mus musculus OX=10090 GN=Bfsp2 PE=1 SV=1			2	99.00000095	VIDEANLTK				0.00107448	1001.540466	501.7775	1001.539307	501.776947	2	13	1.1.1.846.6	3.665517	6126.93	5425.21	3.67	0.04	3263.948
2	53.29	53.29	77.64000297	76.20000243	75.95999837	sp|Q6NVD9|BFSP2_MOUSE	Phakinin OS=Mus musculus OX=10090 GN=Bfsp2 PE=1 SV=1			2	99.00000095	YENEQPFR				0.00310282	1081.48584	541.7502	1081.48291	541.7487183	2	11	1.1.1.842.3	3.615517	1333.79	1202.08	3.62	0.05	926.424
2	53.29	53.29	77.64000297	76.20000243	75.95999837	sp|Q6NVD9|BFSP2_MOUSE	Phakinin OS=Mus musculus OX=10090 GN=Bfsp2 PE=1 SV=1			1.853872061	99.00000095	EELGFLSR	Glu->pyro-Glu@N-term			-0.00124356	931.4750977	466.7448	931.4763184	466.7454529	2	10	1.1.1.1098.2	6.884433	341.38	338.05	6.88	0.06	261.3079
2	53.29	53.29	77.64000297	76.20000243	75.95999837	sp|Q6NVD9|BFSP2_MOUSE	Phakinin OS=Mus musculus OX=10090 GN=Bfsp2 PE=1 SV=1			1.124938846	98.32999706	VAADLPSGTNSSMPVQR	Deamidated(N)@10; Oxidation(M)@13			0.00601097	1745.831421	582.9511	1745.825439	582.9490967	3	10	1.1.1.851.8	3.730517	864.36	852.45	3.74	0.06	664.488
2	53.29	53.29	77.64000297	76.20000243	75.95999837	sp|Q6NVD9|BFSP2_MOUSE	Phakinin OS=Mus musculus OX=10090 GN=Bfsp2 PE=1 SV=1			0.563837349	99.00000095	ALGISSVFLQGL			cleaved L-R@C-term	-0.00499017	1203.681519	602.848	1203.686279	602.8504639	2	16	1.1.1.1372.2	9.812384	111.4639	111.4639			144.9156
2	53.29	53.29	77.64000297	76.20000243	75.95999837	sp|Q6NVD9|BFSP2_MOUSE	Phakinin OS=Mus musculus OX=10090 GN=Bfsp2 PE=1 SV=1			0.537601948	99.00000095	ALGISSVFLQ			cleaved Q-G@C-term	0.0018106	1033.582642	517.7986	1033.580811	517.7976685	2	15	1.1.1.1196.3	8.14435	1587.71	1109.21	8.17	0.06	731.0934
2	53.29	53.29	77.64000297	76.20000243	75.95999837	sp|Q6NVD9|BFSP2_MOUSE	Phakinin OS=Mus musculus OX=10090 GN=Bfsp2 PE=1 SV=1			0.472370088	99.00000095	GVYVGVAPSGGIGGLGAR			cleaved P-G@N-term	-0.00300843	1585.854614	793.9346	1585.857666	793.9360962	2	22	1.1.1.1001.11	5.651367	4571.21	3769.02	5.67	0.04	2802.307
2	53.29	53.29	77.64000297	76.20000243	75.95999837	sp|Q6NVD9|BFSP2_MOUSE	Phakinin OS=Mus musculus OX=10090 GN=Bfsp2 PE=1 SV=1			0.392545015	63.70000243	KAAEEEVSSLYK			missed K-A@1	0.0069419	1352.689331	677.3519	1352.682373	677.3484497	2	5	1.1.1.849.10	3.706833	29.27854	29.27854			195.2521
2	53.29	53.29	77.64000297	76.20000243	75.95999837	sp|Q6NVD9|BFSP2_MOUSE	Phakinin OS=Mus musculus OX=10090 GN=Bfsp2 PE=1 SV=1			0.297569454	97.46999741	ALLDREENN			cleaved H-A@N-term; missed R-E@5	0.0120237	1072.5271	537.2708	1072.514893	537.2647095	2	10	1.1.1.817.10	3.2997	506.27	503.4	3.3	0.05	591.4868
2	53.29	53.29	77.64000297	76.20000243	75.95999837	sp|Q6NVD9|BFSP2_MOUSE	Phakinin OS=Mus musculus OX=10090 GN=Bfsp2 PE=1 SV=1			0.050610002	38.60000074	YENEQPFRK	Deamidated(N)@3		missed R-K@8	-0.00222131	1210.559692	606.2871	1210.56189	606.288208	2	7	1.1.1.794.8	3.0009	494.34	440.99	3.01	0.05	404.9617
2	53.29	53.29	77.64000297	76.20000243	75.95999837	sp|Q6NVD9|BFSP2_MOUSE	Phakinin OS=Mus musculus OX=10090 GN=Bfsp2 PE=1 SV=1			0	99.00000095	AAEEEVSSLYK				-0.00201443	1224.585449	613.3	1224.587402	613.3009644	2	18	1.1.1.887.9	4.193133	10920.13	7386.19	4.21	0.04	4098.439
2	53.29	53.29	77.64000297	76.20000243	75.95999837	sp|Q6NVD9|BFSP2_MOUSE	Phakinin OS=Mus musculus OX=10090 GN=Bfsp2 PE=1 SV=1			0	99.00000095	AEAGALLQAK				0.00167469	970.5464478	486.2805	970.5447388	486.2796631	2	16	1.1.1.873.7	4.010983	13370.99	11601.24	4.02	0.04	7492.417
2	53.29	53.29	77.64000297	76.20000243	75.95999837	sp|Q6NVD9|BFSP2_MOUSE	Phakinin OS=Mus musculus OX=10090 GN=Bfsp2 PE=1 SV=1			0	99.00000095	ALGISSVFLQ			cleaved Q-G@C-term	0.0018106	1033.582642	517.7986	1033.580811	517.7976685	2	15	1.1.1.1197.2	8.156667	1587.71	1518.06	8.17	0.06	731.0434
2	53.29	53.29	77.64000297	76.20000243	75.95999837	sp|Q6NVD9|BFSP2_MOUSE	Phakinin OS=Mus musculus OX=10090 GN=Bfsp2 PE=1 SV=1			0	99.00000095	ALGISSVFLQGLR				0.00295363	1359.790527	680.9025	1359.787476	680.901001	2	23	1.1.1.1184.4	7.98935	9773.84	7603.36	8.01	0.06	3935.098
2	53.29	53.29	77.64000297	76.20000243	75.95999837	sp|Q6NVD9|BFSP2_MOUSE	Phakinin OS=Mus musculus OX=10090 GN=Bfsp2 PE=1 SV=1			0	99.00000095	ALGISSVFLQGLR	Carbamidomethyl@N-term			-0.00179474	1416.807129	709.4108	1416.808838	709.4117432	2	16	1.1.1.1185.7	8.00435	845.8	728	8.01	0.05	468.1194
2	53.29	53.29	77.64000297	76.20000243	75.95999837	sp|Q6NVD9|BFSP2_MOUSE	Phakinin OS=Mus musculus OX=10090 GN=Bfsp2 PE=1 SV=1			0	99.00000095	ALGISSVFLQGLR	Carbamidomethyl@N-term			-0.00179474	1416.807129	709.4108	1416.808838	709.4117432	2	16	1.1.1.1186.5	8.015683	845.8	804.88	8.01	0.05	468.8689
2	53.29	53.29	77.64000297	76.20000243	75.95999837	sp|Q6NVD9|BFSP2_MOUSE	Phakinin OS=Mus musculus OX=10090 GN=Bfsp2 PE=1 SV=1			0	96.36999965	ALGISSVFLQGLR	Deamidated(Q)@10			0.00258668	1360.774048	681.3943	1360.771484	681.3930054	2	9	1.1.1.1198.7	8.173333	193.81	181.78	8.18	0.1	247.767
2	53.29	53.29	77.64000297	76.20000243	75.95999837	sp|Q6NVD9|BFSP2_MOUSE	Phakinin OS=Mus musculus OX=10090 GN=Bfsp2 PE=1 SV=1			0	92.9700017	ALGISSVFLQGLR				0.00295363	1359.790527	680.9025	1359.787476	680.901001	2	7	1.1.1.1196.9	8.149333	9773.84	203.64	8.01	0.06	215.2387
2	53.29	53.29	77.64000297	76.20000243	75.95999837	sp|Q6NVD9|BFSP2_MOUSE	Phakinin OS=Mus musculus OX=10090 GN=Bfsp2 PE=1 SV=1			0	56.69999719	ALGISSVFLQGLR				-1.033310056	1358.754028	680.3843	1359.787476	680.901001	2	8	1.1.1.1937.2	11.90055	42.42008	42.42008			85.90514
2	53.29	53.29	77.64000297	76.20000243	75.95999837	sp|Q6NVD9|BFSP2_MOUSE	Phakinin OS=Mus musculus OX=10090 GN=Bfsp2 PE=1 SV=1			0	99.00000095	APGVYVGVAPSGGIGGLGAR				0.000148798	1753.947632	877.9811	1753.94751	877.9810181	2	19	1.1.1.1015.11	5.829517	3683.04	2826.5	5.85	0.05	2006.706
2	53.29	53.29	77.64000297	76.20000243	75.95999837	sp|Q6NVD9|BFSP2_MOUSE	Phakinin OS=Mus musculus OX=10090 GN=Bfsp2 PE=1 SV=1			0	99.00000095	ASWASSYQQVGEAVLENAR				0.00241941	2064.989014	689.3369	2064.986572	689.3361206	3	23	1.1.1.1086.7	6.735617	3613.27	2792.41	6.75	0.05	3155.759
2	53.29	53.29	77.64000297	76.20000243	75.95999837	sp|Q6NVD9|BFSP2_MOUSE	Phakinin OS=Mus musculus OX=10090 GN=Bfsp2 PE=1 SV=1			0	99.00000095	ASWASSYQQVGEAVLENAR	Deamidated(N)@17			-0.024334701	2065.945313	1033.98	2065.970459	1033.992554	2	12	1.1.1.1045.10	6.21265	258.3759	258.3759			270.8467
2	53.29	53.29	77.64000297	76.20000243	75.95999837	sp|Q6NVD9|BFSP2_MOUSE	Phakinin OS=Mus musculus OX=10090 GN=Bfsp2 PE=1 SV=1			0	99.00000095	DVASYHALLDR				-0.00476347	1258.625854	630.3202	1258.630615	630.3225708	2	12	1.1.1.932.7	4.7636	1211	1145.43	4.77	0.05	1222.914
2	53.29	53.29	77.64000297	76.20000243	75.95999837	sp|Q6NVD9|BFSP2_MOUSE	Phakinin OS=Mus musculus OX=10090 GN=Bfsp2 PE=1 SV=1			0	98.40000272	DVASYHALLDR				-0.000323533	1258.630249	420.5507	1258.630615	420.5508118	3	8	1.1.1.934.2	4.784934	1700.5	1317.57	4.77	0.04	1158.357
2	53.29	53.29	77.64000297	76.20000243	75.95999837	sp|Q6NVD9|BFSP2_MOUSE	Phakinin OS=Mus musculus OX=10090 GN=Bfsp2 PE=1 SV=1			0	99.00000095	DVASYHALLDREENN			missed R-E@11	0.00475022	1744.806274	582.6094	1744.801636	582.6078491	3	11	1.1.1.925.9	4.675766	1788.52	1754.96	4.68	0.04	1737.186
2	53.29	53.29	77.64000297	76.20000243	75.95999837	sp|Q6NVD9|BFSP2_MOUSE	Phakinin OS=Mus musculus OX=10090 GN=Bfsp2 PE=1 SV=1			0	99.00000095	EELGFLSR				0.0014406	949.4882813	475.7514	949.4868774	475.7507324	2	10	1.1.1.989.4	5.492533	3665.7	2650.86	5.51	0.05	1808.722
2	53.29	53.29	77.64000297	76.20000243	75.95999837	sp|Q6NVD9|BFSP2_MOUSE	Phakinin OS=Mus musculus OX=10090 GN=Bfsp2 PE=1 SV=1			0	96.92000151	EELGFLSR				0.0014406	949.4882813	475.7514	949.4868774	475.7507324	2	9	1.1.1.990.2	5.503716	3665.7	3373.2	5.51	0.05	2321.928
2	53.29	53.29	77.64000297	76.20000243	75.95999837	sp|Q6NVD9|BFSP2_MOUSE	Phakinin OS=Mus musculus OX=10090 GN=Bfsp2 PE=1 SV=1			0	49.50999916	GAVVGRLEAELAEIR			cleaved L-G@N-term; missed R-L@6	-0.044779401	1581.839111	528.287	1581.883911	528.3018799	3	7	1.1.1.1006.2	5.7067	225.6228	225.6228			416.6039
2	53.29	53.29	77.64000297	76.20000243	75.95999837	sp|Q6NVD9|BFSP2_MOUSE	Phakinin OS=Mus musculus OX=10090 GN=Bfsp2 PE=1 SV=1			0	98.25999737	GTHSPSSLDSPPASR				0.000535065	1494.706787	499.2429	1494.706299	499.2427063	3	10	1.1.1.773.5	2.728083	1460.13	1216.71	2.75	0.05	1189.187
2	53.29	53.29	77.64000297	76.20000243	75.95999837	sp|Q6NVD9|BFSP2_MOUSE	Phakinin OS=Mus musculus OX=10090 GN=Bfsp2 PE=1 SV=1			0	99.00000095	GVYVGVAPSGGIGGLGAR			cleaved P-G@N-term	-0.00300843	1585.854614	793.9346	1585.857666	793.9360962	2	21	1.1.1.1002.11	5.663867	4571.21	4476.11	5.67	0.04	2695.728
2	53.29	53.29	77.64000297	76.20000243	75.95999837	sp|Q6NVD9|BFSP2_MOUSE	Phakinin OS=Mus musculus OX=10090 GN=Bfsp2 PE=1 SV=1			0	99.00000095	LAAALSVELHDTSR				-0.00294626	1481.780762	494.9342	1481.783813	494.9352112	3	10	1.1.1.930.4	4.7356	2205.55	1578.02	4.76	0.04	1351.828
2	53.29	53.29	77.64000297	76.20000243	75.95999837	sp|Q6NVD9|BFSP2_MOUSE	Phakinin OS=Mus musculus OX=10090 GN=Bfsp2 PE=1 SV=1			0	99.00000095	LEAELAEIR				-0.000226031	1042.565674	522.2901	1042.565918	522.2902222	2	15	1.1.1.949.5	4.98075	16428.33	8925.59	5	0.04	4413.128
2	53.29	53.29	77.64000297	76.20000243	75.95999837	sp|Q6NVD9|BFSP2_MOUSE	Phakinin OS=Mus musculus OX=10090 GN=Bfsp2 PE=1 SV=1			0	99.00000095	LEAELAEIR	Carbamidomethyl@N-term			-0.00344796	1099.583862	550.7992	1099.58728	550.8009644	2	12	1.1.1.957.3	5.081733	795.71	525.04	5.1	0.05	445.6844
2	53.29	53.29	77.64000297	76.20000243	75.95999837	sp|Q6NVD9|BFSP2_MOUSE	Phakinin OS=Mus musculus OX=10090 GN=Bfsp2 PE=1 SV=1			0	99.00000095	LEAELAEIR	Carbamidomethyl@N-term			-0.00344796	1099.583862	550.7992	1099.58728	550.8009644	2	12	1.1.1.958.4	5.095067	795.71	750.88	5.1	0.05	612.7226
2	53.29	53.29	77.64000297	76.20000243	75.95999837	sp|Q6NVD9|BFSP2_MOUSE	Phakinin OS=Mus musculus OX=10090 GN=Bfsp2 PE=1 SV=1			0	93.19000244	LHDTSRQVQSLQAETESLR	Delta:H(2)C(2)(H)@2; Deamidated(Q)@7		cleaved E-L@N-term; missed R-Q@6	0.00239032	2224.111084	742.3776	2224.108398	742.376709	3	11	1.1.1.1006.9	5.712517	8894.01	3270.35	5.67	0.05	1248.447
2	53.29	53.29	77.64000297	76.20000243	75.95999837	sp|Q6NVD9|BFSP2_MOUSE	Phakinin OS=Mus musculus OX=10090 GN=Bfsp2 PE=1 SV=1			0	93.19000244	LHDTSRQVQSLQAETESLR	Delta:H(2)C(2)(H)@2; Deamidated(Q)@9		cleaved E-L@N-term; missed R-Q@6	0.00239032	2224.111084	742.3776	2224.108398	742.376709	3	11	1.1.1.1006.9	5.712517	8894.01	3270.35	5.67	0.05	1248.447
2	53.29	53.29	77.64000297	76.20000243	75.95999837	sp|Q6NVD9|BFSP2_MOUSE	Phakinin OS=Mus musculus OX=10090 GN=Bfsp2 PE=1 SV=1			0	99.00000095	LLLQMETIQAGADDFK	Oxidation(M)@5			-0.000416028	1807.902222	904.9584	1807.902588	904.9585571	2	21	1.1.1.1022.11	5.91785	4022.69	3292.19	5.93	0.05	1814.618
2	53.29	53.29	77.64000297	76.20000243	75.95999837	sp|Q6NVD9|BFSP2_MOUSE	Phakinin OS=Mus musculus OX=10090 GN=Bfsp2 PE=1 SV=1			0	99.00000095	LLLQMETIQAGADDFK	Oxidation(M)@5			0.00216428	1807.904785	603.6422	1807.902588	603.6414795	3	12	1.1.1.1023.4	5.925517	2437.69	2311.47	5.93	0.05	1951.077
2	53.29	53.29	77.64000297	76.20000243	75.95999837	sp|Q6NVD9|BFSP2_MOUSE	Phakinin OS=Mus musculus OX=10090 GN=Bfsp2 PE=1 SV=1			0	99.00000095	LLLQMETIQAGADDFKER	Oxidation(M)@5		missed K-E@16	-0.000825885	2093.045654	698.6891	2093.046387	698.6893921	3	22	1.1.1.978.9	5.35605	6989.45	6771.88	5.35	0.04	4370.557
2	53.29	53.29	77.64000297	76.20000243	75.95999837	sp|Q6NVD9|BFSP2_MOUSE	Phakinin OS=Mus musculus OX=10090 GN=Bfsp2 PE=1 SV=1			0	93.76999736	LLLQMETIQAGADDFKER	Oxidation(M)@5		missed K-E@16	0.000455865	2093.046875	698.6895	2093.046387	698.6893921	3	9	1.1.1.965.9	5.189067	757.31	675.86	5.18	0.04	625.3641
2	53.29	53.29	77.64000297	76.20000243	75.95999837	sp|Q6NVD9|BFSP2_MOUSE	Phakinin OS=Mus musculus OX=10090 GN=Bfsp2 PE=1 SV=1			0	99.00000095	QLAGSELEQADVPMGTGLDDVLETIR	Gln->pyro-Glu@N-term; Oxidation(M)@14			0.00431379	2755.326904	919.4495	2755.322266	919.447998	3	25	1.1.1.1225.2	8.51515	5396.03	1393.85	8.57	0.09	594.4641
2	53.29	53.29	77.64000297	76.20000243	75.95999837	sp|Q6NVD9|BFSP2_MOUSE	Phakinin OS=Mus musculus OX=10090 GN=Bfsp2 PE=1 SV=1			0	99.00000095	QLAGSELEQADVPMGTGLDDVLETIR	Gln->pyro-Glu@N-term; Oxidation(M)@14			0.00431379	2755.326904	919.4495	2755.322266	919.447998	3	26	1.1.1.1226.6	8.52615	5396.03	2559.79	8.57	0.09	1534.936
2	53.29	53.29	77.64000297	76.20000243	75.95999837	sp|Q6NVD9|BFSP2_MOUSE	Phakinin OS=Mus musculus OX=10090 GN=Bfsp2 PE=1 SV=1			0	99.00000095	QLAGSELEQADVPMGTGLDDVLETIR	Gln->pyro-Glu@N-term; Oxidation(M)@14			0.00431379	2755.326904	919.4495	2755.322266	919.447998	3	22	1.1.1.1238.5	8.682633	5396.03	665.79	8.57	0.09	445.6459
2	53.29	53.29	77.64000297	76.20000243	75.95999837	sp|Q6NVD9|BFSP2_MOUSE	Phakinin OS=Mus musculus OX=10090 GN=Bfsp2 PE=1 SV=1			0	99.00000095	QLAGSELEQADVPMGTGLDDVLETIR	Gln->pyro-Glu@N-term; Deamidated(Q)@9; Oxidation(P)@13; Oxidation(M)@14	Oxidation(P)@264		0.0471857	2772.348389	925.1234	2772.301025	925.107666	3	19	1.1.1.1226.7	8.527817	2032.57	1079.54	8.57	0.09	704.0103
2	53.29	53.29	77.64000297	76.20000243	75.95999837	sp|Q6NVD9|BFSP2_MOUSE	Phakinin OS=Mus musculus OX=10090 GN=Bfsp2 PE=1 SV=1			0	99.00000095	QLAGSELEQADVPMGTGLDDVLETIR	Gln->pyro-Glu@N-term; Deamidated(Q)@9; Oxidation(D)@11; Oxidation(M)@14	Oxidation(D)@262		0.0471857	2772.348389	925.1234	2772.301025	925.107666	3	23	1.1.1.1227.3	8.5413	2032.57	1582.44	8.57	0.09	1056.868
2	53.29	53.29	77.64000297	76.20000243	75.95999837	sp|Q6NVD9|BFSP2_MOUSE	Phakinin OS=Mus musculus OX=10090 GN=Bfsp2 PE=1 SV=1			0	99.00000095	QLAGSELEQADVPMGTGLDDVLETIR	Gln->pyro-Glu@N-term; Oxidation(M)@14			-0.000813203	2755.321777	919.4478	2755.322266	919.447998	3	13	1.1.1.1169.9	7.803534	450.07	411.98	7.8	0.05	497.4998
2	53.29	53.29	77.64000297	76.20000243	75.95999837	sp|Q6NVD9|BFSP2_MOUSE	Phakinin OS=Mus musculus OX=10090 GN=Bfsp2 PE=1 SV=1			0	99.00000095	QLAGSELEQADVPMGTGLDDVLETIR	Gln->pyro-Glu@N-term; Methyl(E)@8; Oxidation(M)@14	Methyl(E)@259		0.0029347	2769.340576	924.1208	2769.337891	924.119873	3	18	1.1.1.1254.3	8.87895	11.26789	11.26789			165.9142
2	53.29	53.29	77.64000297	76.20000243	75.95999837	sp|Q6NVD9|BFSP2_MOUSE	Phakinin OS=Mus musculus OX=10090 GN=Bfsp2 PE=1 SV=1			0	99.00000095	QLAGSELEQADVPMGTGLDDVLETIR	Gln->pyro-Glu@N-term; Methyl(D)@11; Oxidation(M)@14	Methyl(D)@262		0.0029347	2769.340576	924.1208	2769.337891	924.119873	3	18	1.1.1.1254.3	8.87895	11.26789	11.26789			165.9142
2	53.29	53.29	77.64000297	76.20000243	75.95999837	sp|Q6NVD9|BFSP2_MOUSE	Phakinin OS=Mus musculus OX=10090 GN=Bfsp2 PE=1 SV=1			0	99.00000095	QLAGSELEQADVPMGTGLDDVLETIR	Gln->pyro-Glu@N-term; Cation:Na(E)@6; Oxidation(P)@13; Oxidation(M)@14	Oxidation(P)@264		-0.00605789	2793.292969	932.1049	2793.299072	932.1069946	3	15	1.1.1.1229.6	8.566967	380.97	359.34	8.57	0.09	408.3898
2	53.29	53.29	77.64000297	76.20000243	75.95999837	sp|Q6NVD9|BFSP2_MOUSE	Phakinin OS=Mus musculus OX=10090 GN=Bfsp2 PE=1 SV=1			0	99.00000095	QLAGSELEQADVPMGTGLDDVLETIR	Gln->pyro-Glu@N-term; Cation:Na(E)@8; Oxidation(P)@13; Oxidation(M)@14	Oxidation(P)@264		-0.00605789	2793.292969	932.1049	2793.299072	932.1069946	3	15	1.1.1.1229.6	8.566967	380.97	359.34	8.57	0.09	408.3898
2	53.29	53.29	77.64000297	76.20000243	75.95999837	sp|Q6NVD9|BFSP2_MOUSE	Phakinin OS=Mus musculus OX=10090 GN=Bfsp2 PE=1 SV=1			0	99.00000095	QLAGSELEQADVPMGTGLDDVLETIR	Gln->pyro-Glu@N-term; Cation:K(E)@8; Oxidation(M)@14			0.0149195	2793.292969	932.1049	2793.278076	932.0999756	3	14	1.1.1.1228.7	8.554317	380.97	271.55	8.57	0.09	378.0602
2	53.29	53.29	77.64000297	76.20000243	75.95999837	sp|Q6NVD9|BFSP2_MOUSE	Phakinin OS=Mus musculus OX=10090 GN=Bfsp2 PE=1 SV=1			0	94.94000077	QLAGSELEQADVPMGTGLDDVLETIR	Gln->pyro-Glu@N-term; Oxidation(M)@14			-0.000813203	2755.321777	919.4478	2755.322266	919.447998	3	10	1.1.1.1167.8	7.777033	450.07	315.74	7.8	0.05	437.6898
2	53.29	53.29	77.64000297	76.20000243	75.95999837	sp|Q6NVD9|BFSP2_MOUSE	Phakinin OS=Mus musculus OX=10090 GN=Bfsp2 PE=1 SV=1			0	73.6899972	QLAGSELEQADVPMGTGLDDVLETIR	Deamidated(Q)@1; Oxidation(D)@11; Oxidation(M)@14	Oxidation(D)@262		0.047017001	2789.374756	930.7988	2789.327637	930.7831421	3	11	1.1.1.1229.5	8.5653	548.72	533.08	8.57	0.08	655.9718
2	53.29	53.29	77.64000297	76.20000243	75.95999837	sp|Q6NVD9|BFSP2_MOUSE	Phakinin OS=Mus musculus OX=10090 GN=Bfsp2 PE=1 SV=1			0	73.6899972	QLAGSELEQADVPMGTGLDDVLETIR	Deamidated(Q)@9; Oxidation(D)@11; Oxidation(M)@14	Oxidation(D)@262		0.047017001	2789.374756	930.7988	2789.327637	930.7831421	3	11	1.1.1.1229.5	8.5653	548.72	533.08	8.57	0.08	655.9718
2	53.29	53.29	77.64000297	76.20000243	75.95999837	sp|Q6NVD9|BFSP2_MOUSE	Phakinin OS=Mus musculus OX=10090 GN=Bfsp2 PE=1 SV=1			0	52.88000107	QLAGSELEQADVPMGTGLDDVLETIR	Gln->pyro-Glu@N-term; Cation:K(D)@11; Oxidation(M)@14			0.0149195	2793.292969	932.1049	2793.278076	932.0999756	3	14	1.1.1.1228.7	8.554317	380.97	271.55	8.57	0.09	378.0602
2	53.29	53.29	77.64000297	76.20000243	75.95999837	sp|Q6NVD9|BFSP2_MOUSE	Phakinin OS=Mus musculus OX=10090 GN=Bfsp2 PE=1 SV=1			0	52.88000107	QLAGSELEQADVPMGTGLDDVLETIR	Deamidated(Q)@9; Oxidation(P)@13; Oxidation(M)@14	Oxidation(P)@264		0.047017001	2789.374756	930.7988	2789.327637	930.7831421	3	10	1.1.1.1229.5	8.5653	548.72	533.08	8.57	0.08	655.9718
2	53.29	53.29	77.64000297	76.20000243	75.95999837	sp|Q6NVD9|BFSP2_MOUSE	Phakinin OS=Mus musculus OX=10090 GN=Bfsp2 PE=1 SV=1			0	52.88000107	QLAGSELEQADVPMGTGLDDVLETIR	Deamidated(Q)@1; Oxidation(P)@13; Oxidation(M)@14	Oxidation(P)@264		0.047017001	2789.374756	930.7988	2789.327637	930.7831421	3	10	1.1.1.1229.5	8.5653	548.72	533.08	8.57	0.08	655.9718
2	53.29	53.29	77.64000297	76.20000243	75.95999837	sp|Q6NVD9|BFSP2_MOUSE	Phakinin OS=Mus musculus OX=10090 GN=Bfsp2 PE=1 SV=1			0	50.58000088	QLAGSELEQADVPMGTGLDDVLETIR	Deamidated(Q)@1; Oxidation(D)@11; Oxidation(M)@14	Oxidation(D)@262		0.047017001	2789.374756	930.7988	2789.327637	930.7831421	3	10	1.1.1.1228.6	8.55265	548.72	471.23	8.57	0.08	633.4099
2	53.29	53.29	77.64000297	76.20000243	75.95999837	sp|Q6NVD9|BFSP2_MOUSE	Phakinin OS=Mus musculus OX=10090 GN=Bfsp2 PE=1 SV=1			0	50.58000088	QLAGSELEQADVPMGTGLDDVLETIR	Deamidated(Q)@9; Oxidation(D)@11; Oxidation(M)@14	Oxidation(D)@262		0.047017001	2789.374756	930.7988	2789.327637	930.7831421	3	10	1.1.1.1228.6	8.55265	548.72	471.23	8.57	0.08	633.4099
2	53.29	53.29	77.64000297	76.20000243	75.95999837	sp|Q6NVD9|BFSP2_MOUSE	Phakinin OS=Mus musculus OX=10090 GN=Bfsp2 PE=1 SV=1			0	49.50999916	QLAGSELEQADVPMGTGLDDVLETIR	Gln->pyro-Glu@N-term; Oxidation(M)@14			0.00431379	2755.326904	919.4495	2755.322266	919.447998	3	10	1.1.1.1235.2	8.644633	5396.03	1908.62	8.57	0.09	436.8701
2	53.29	53.29	77.64000297	76.20000243	75.95999837	sp|Q6NVD9|BFSP2_MOUSE	Phakinin OS=Mus musculus OX=10090 GN=Bfsp2 PE=1 SV=1			0	47.51000106	QLAGSELEQADVPMGTGLDDVLETIR	Deamidated(Q)@1; Oxidation(P)@13; Oxidation(M)@14	Oxidation(P)@264		0.047017001	2789.374756	930.7988	2789.327637	930.7831421	3	9	1.1.1.1228.6	8.55265	548.72	471.23	8.57	0.08	633.4099
2	53.29	53.29	77.64000297	76.20000243	75.95999837	sp|Q6NVD9|BFSP2_MOUSE	Phakinin OS=Mus musculus OX=10090 GN=Bfsp2 PE=1 SV=1			0	47.51000106	QLAGSELEQADVPMGTGLDDVLETIR	Deamidated(Q)@9; Oxidation(P)@13; Oxidation(M)@14	Oxidation(P)@264		0.047017001	2789.374756	930.7988	2789.327637	930.7831421	3	9	1.1.1.1228.6	8.55265	548.72	471.23	8.57	0.08	633.4099
2	53.29	53.29	77.64000297	76.20000243	75.95999837	sp|Q6NVD9|BFSP2_MOUSE	Phakinin OS=Mus musculus OX=10090 GN=Bfsp2 PE=1 SV=1			0	46.57999873	QLAGSELEQADVPMGTGLDDVLETIR	Gln->pyro-Glu@N-term; Cation:Na(E)@8; Dioxidation(M)@14	Dioxidation(M)@265		-0.00605789	2793.292969	932.1049	2793.299072	932.1069946	3	16	1.1.1.1229.6	8.566967	380.97	359.34	8.57	0.09	408.3898
2	53.29	53.29	77.64000297	76.20000243	75.95999837	sp|Q6NVD9|BFSP2_MOUSE	Phakinin OS=Mus musculus OX=10090 GN=Bfsp2 PE=1 SV=1			0	46.57999873	QLAGSELEQADVPMGTGLDDVLETIR	Gln->pyro-Glu@N-term; Cation:Na(E)@6; Dioxidation(M)@14	Dioxidation(M)@265		-0.00605789	2793.292969	932.1049	2793.299072	932.1069946	3	16	1.1.1.1229.6	8.566967	380.97	359.34	8.57	0.09	408.3898
2	53.29	53.29	77.64000297	76.20000243	75.95999837	sp|Q6NVD9|BFSP2_MOUSE	Phakinin OS=Mus musculus OX=10090 GN=Bfsp2 PE=1 SV=1			0	46.57999873	QLAGSELEQADVPMGTGLDDVLETIR	Gln->pyro-Glu@N-term; Methyl(Q)@9; Oxidation(M)@14	Methyl(Q)@260		0.0029347	2769.340576	924.1208	2769.337891	924.119873	3	18	1.1.1.1254.3	8.87895	11.26789	11.26789			165.9142
2	53.29	53.29	77.64000297	76.20000243	75.95999837	sp|Q6NVD9|BFSP2_MOUSE	Phakinin OS=Mus musculus OX=10090 GN=Bfsp2 PE=1 SV=1			0	40.09999931	QLAGSELEQADVPMGTGLDDVLETIR	Deamidated(Q)@9; Dioxidation(M)@14	Dioxidation(M)@265		0.047017001	2789.374756	930.7988	2789.327637	930.7831421	3	10	1.1.1.1229.5	8.5653	548.72	533.08	8.57	0.08	655.9718
2	53.29	53.29	77.64000297	76.20000243	75.95999837	sp|Q6NVD9|BFSP2_MOUSE	Phakinin OS=Mus musculus OX=10090 GN=Bfsp2 PE=1 SV=1			0	40.09999931	QLAGSELEQADVPMGTGLDDVLETIR	Deamidated(Q)@1; Dioxidation(M)@14	Dioxidation(M)@265		0.047017001	2789.374756	930.7988	2789.327637	930.7831421	3	10	1.1.1.1229.5	8.5653	548.72	533.08	8.57	0.08	655.9718
2	53.29	53.29	77.64000297	76.20000243	75.95999837	sp|Q6NVD9|BFSP2_MOUSE	Phakinin OS=Mus musculus OX=10090 GN=Bfsp2 PE=1 SV=1			0	37.59000003	QLAGSELEQADVPMGTGLDDVLETIR	Deamidated(Q)@1; Dioxidation(M)@14	Dioxidation(M)@265		0.047017001	2789.374756	930.7988	2789.327637	930.7831421	3	9	1.1.1.1228.6	8.55265	548.72	471.23	8.57	0.08	633.4099
2	53.29	53.29	77.64000297	76.20000243	75.95999837	sp|Q6NVD9|BFSP2_MOUSE	Phakinin OS=Mus musculus OX=10090 GN=Bfsp2 PE=1 SV=1			0	37.59000003	QLAGSELEQADVPMGTGLDDVLETIR	Deamidated(Q)@9; Dioxidation(M)@14	Dioxidation(M)@265		0.047017001	2789.374756	930.7988	2789.327637	930.7831421	3	9	1.1.1.1228.6	8.55265	548.72	471.23	8.57	0.08	633.4099
2	53.29	53.29	77.64000297	76.20000243	75.95999837	sp|Q6NVD9|BFSP2_MOUSE	Phakinin OS=Mus musculus OX=10090 GN=Bfsp2 PE=1 SV=1			0	33.19999874	QLAGSELEQADVPMGTGLDDVLETIR	Gln->pyro-Glu@N-term; Methyl(L)@7; Oxidation(M)@14	Methyl(L)@258		0.0029347	2769.340576	924.1208	2769.337891	924.119873	3	18	1.1.1.1254.3	8.87895	11.26789	11.26789			165.9142
2	53.29	53.29	77.64000297	76.20000243	75.95999837	sp|Q6NVD9|BFSP2_MOUSE	Phakinin OS=Mus musculus OX=10090 GN=Bfsp2 PE=1 SV=1			0	22.08999991	QLAGSELEQADVPMGTGLDDVLETIR	Gln->pyro-Glu@N-term; Cation:Na(D)@11; Oxidation(P)@13; Oxidation(M)@14	Oxidation(P)@264		-0.00605789	2793.292969	932.1049	2793.299072	932.1069946	3	15	1.1.1.1229.6	8.566967	380.97	359.34	8.57	0.09	408.3898
2	53.29	53.29	77.64000297	76.20000243	75.95999837	sp|Q6NVD9|BFSP2_MOUSE	Phakinin OS=Mus musculus OX=10090 GN=Bfsp2 PE=1 SV=1			0	19.68999952	QLAGSELEQADVPMGTGLDDVLETIR	Gln->pyro-Glu@N-term; Cation:K(E)@8; Oxidation(P)@13	Oxidation(P)@264		0.0149195	2793.292969	932.1049	2793.278076	932.0999756	3	14	1.1.1.1228.7	8.554317	380.97	271.55	8.57	0.09	378.0602
2	53.29	53.29	77.64000297	76.20000243	75.95999837	sp|Q6NVD9|BFSP2_MOUSE	Phakinin OS=Mus musculus OX=10090 GN=Bfsp2 PE=1 SV=1			0	19.68999952	QLAGSELEQADVPMGTGLDDVLETIR	Gln->pyro-Glu@N-term; Methyl(E)@8; Oxidation(P)@13	Methyl(E)@259; Oxidation(P)@264		0.0029347	2769.340576	924.1208	2769.337891	924.119873	3	18	1.1.1.1254.3	8.87895	11.26789	11.26789			165.9142
2	53.29	53.29	77.64000297	76.20000243	75.95999837	sp|Q6NVD9|BFSP2_MOUSE	Phakinin OS=Mus musculus OX=10090 GN=Bfsp2 PE=1 SV=1			0	19.68999952	QLAGSELEQADVPMGTGLDDVLETIR	Gln->pyro-Glu@N-term; Methyl(D)@11; Oxidation(P)@13	Methyl(D)@262; Oxidation(P)@264		0.0029347	2769.340576	924.1208	2769.337891	924.119873	3	18	1.1.1.1254.3	8.87895	11.26789	11.26789			165.9142
2	53.29	53.29	77.64000297	76.20000243	75.95999837	sp|Q6NVD9|BFSP2_MOUSE	Phakinin OS=Mus musculus OX=10090 GN=Bfsp2 PE=1 SV=1			0	19.49000061	QLAGSELEQADVPMGTGLDDVLETIR	Gln->pyro-Glu@N-term; Oxidation(P)@13	Oxidation(P)@264		0.0043138	2755.326904	919.4495	2755.322266	919.447998	3	24	1.1.1.1225.2	8.51515	5396.03	1393.85	8.57	0.09	594.4641
2	53.29	53.29	77.64000297	76.20000243	75.95999837	sp|Q6NVD9|BFSP2_MOUSE	Phakinin OS=Mus musculus OX=10090 GN=Bfsp2 PE=1 SV=1			0	19.49000061	QLAGSELEQADVPMGTGLDDVLETIR	Deamidated(Q)@9; Oxidation(D)@11; Oxidation(P)@13	Oxidation(D)@262; Oxidation(P)@264		0.047017001	2789.374756	930.7988	2789.327637	930.7831421	3	11	1.1.1.1229.5	8.5653	548.72	533.08	8.57	0.08	655.9718
2	53.29	53.29	77.64000297	76.20000243	75.95999837	sp|Q6NVD9|BFSP2_MOUSE	Phakinin OS=Mus musculus OX=10090 GN=Bfsp2 PE=1 SV=1			0	19.49000061	QLAGSELEQADVPMGTGLDDVLETIR	Deamidated(Q)@1; Oxidation(D)@11; Oxidation(P)@13	Oxidation(D)@262; Oxidation(P)@264		0.047017001	2789.374756	930.7988	2789.327637	930.7831421	3	11	1.1.1.1229.5	8.5653	548.72	533.08	8.57	0.08	655.9718
2	53.29	53.29	77.64000297	76.20000243	75.95999837	sp|Q6NVD9|BFSP2_MOUSE	Phakinin OS=Mus musculus OX=10090 GN=Bfsp2 PE=1 SV=1			0	19.30000037	QLAGSELEQADVPMGTGLDDVLETIR	Gln->pyro-Glu@N-term; Oxidation(P)@13	Oxidation(P)@264		-0.000813195	2755.321777	919.4478	2755.322266	919.447998	3	13	1.1.1.1169.9	7.803534	450.07	411.98	7.8	0.05	497.4998
2	53.29	53.29	77.64000297	76.20000243	75.95999837	sp|Q6NVD9|BFSP2_MOUSE	Phakinin OS=Mus musculus OX=10090 GN=Bfsp2 PE=1 SV=1			0	19.30000037	QLAGSELEQADVPMGTGLDDVLETIR	Gln->pyro-Glu@N-term; Oxidation(P)@13	Oxidation(P)@264		-0.000813195	2755.321777	919.4478	2755.322266	919.447998	3	17	1.1.1.1170.9	7.8182	450.07	262.74	7.8	0.05	385.1554
2	53.29	53.29	77.64000297	76.20000243	75.95999837	sp|Q6NVD9|BFSP2_MOUSE	Phakinin OS=Mus musculus OX=10090 GN=Bfsp2 PE=1 SV=1			0	18.72999966	QLAGSELEQADVPMGTGLDDVLETIR	Gln->pyro-Glu@N-term; Cation:Na(D)@11; Dioxidation(M)@14	Dioxidation(M)@265		-0.00605789	2793.292969	932.1049	2793.299072	932.1069946	3	16	1.1.1.1229.6	8.566967	380.97	359.34	8.57	0.09	408.3898
2	53.29	53.29	77.64000297	76.20000243	75.95999837	sp|Q6NVD9|BFSP2_MOUSE	Phakinin OS=Mus musculus OX=10090 GN=Bfsp2 PE=1 SV=1			0	17.79000014	QLAGSELEQADVPMGTGLDDVLETIR	Gln->pyro-Glu@N-term; Cation:K(D)@11; Oxidation(P)@13	Oxidation(P)@264		0.0149195	2793.292969	932.1049	2793.278076	932.0999756	3	14	1.1.1.1228.7	8.554317	380.97	271.55	8.57	0.09	378.0602
2	53.29	53.29	77.64000297	76.20000243	75.95999837	sp|Q6NVD9|BFSP2_MOUSE	Phakinin OS=Mus musculus OX=10090 GN=Bfsp2 PE=1 SV=1			0	17.0599997	QLAGSELEQADVPMGTGLDDVLETIR	Deamidated(Q)@1; Oxidation(D)@11; Oxidation(P)@13	Oxidation(D)@262; Oxidation(P)@264		0.047017001	2789.374756	930.7988	2789.327637	930.7831421	3	10	1.1.1.1228.6	8.55265	548.72	471.23	8.57	0.08	633.4099
2	53.29	53.29	77.64000297	76.20000243	75.95999837	sp|Q6NVD9|BFSP2_MOUSE	Phakinin OS=Mus musculus OX=10090 GN=Bfsp2 PE=1 SV=1			0	17.0599997	QLAGSELEQADVPMGTGLDDVLETIR	Deamidated(Q)@9; Oxidation(D)@11; Oxidation(P)@13	Oxidation(D)@262; Oxidation(P)@264		0.047017001	2789.374756	930.7988	2789.327637	930.7831421	3	10	1.1.1.1228.6	8.55265	548.72	471.23	8.57	0.08	633.4099
2	53.29	53.29	77.64000297	76.20000243	75.95999837	sp|Q6NVD9|BFSP2_MOUSE	Phakinin OS=Mus musculus OX=10090 GN=Bfsp2 PE=1 SV=1			0	99.00000095	QQTEVVHVSQTQEEK	Gln->pyro-Glu@N-term			-0.00140199	1751.831299	876.9229	1751.832642	876.923584	2	23	1.1.1.838.11	3.56885	9506.21	7939.95	3.58	0.04	4726.818
2	53.29	53.29	77.64000297	76.20000243	75.95999837	sp|Q6NVD9|BFSP2_MOUSE	Phakinin OS=Mus musculus OX=10090 GN=Bfsp2 PE=1 SV=1			0	99.00000095	SETEQQQQER				0.00354248	1261.557129	631.7858	1261.553467	631.7839966	2	11	1.1.1.319.11	1.0852	449.74	433.64	1.09	0.03	399.8651
2	53.29	53.29	77.64000297	76.20000243	75.95999837	sp|Q6NVD9|BFSP2_MOUSE	Phakinin OS=Mus musculus OX=10090 GN=Bfsp2 PE=1 SV=1			0	99.00000095	SSGGWDALR				0.00874799	947.454895	474.7347	947.446106	474.7303162	2	11	1.1.1.888.3	4.2008	552.45	550.29	4.2	0.04	470.9675
2	53.29	53.29	77.64000297	76.20000243	75.95999837	sp|Q6NVD9|BFSP2_MOUSE	Phakinin OS=Mus musculus OX=10090 GN=Bfsp2 PE=1 SV=1			0	99.00000095	SSGGWDALR				-0.000407344	947.4456787	474.7301	947.446106	474.7303162	2	11	1.1.1.916.2	4.555117	6299.97	3519.55	4.58	0.04	1925.337
2	53.29	53.29	77.64000297	76.20000243	75.95999837	sp|Q6NVD9|BFSP2_MOUSE	Phakinin OS=Mus musculus OX=10090 GN=Bfsp2 PE=1 SV=1			0	82.34999776	SSGLANVPAPGPER				0.0325762	1350.721802	451.2479	1350.689209	451.2369995	3	7	1.1.1.887.3	4.188133	4853.41	495.61	4.08	0.06	718.4854
2	53.29	53.29	77.64000297	76.20000243	75.95999837	sp|Q6NVD9|BFSP2_MOUSE	Phakinin OS=Mus musculus OX=10090 GN=Bfsp2 PE=1 SV=1			0	99.00000095	SYEEDVK				0.000988679	868.3824463	435.1985	868.3814087	435.197998	2	9	1.1.1.772.3	2.713917	2703.8	2329.05	2.72	0.04	2348.161
2	53.29	53.29	77.64000297	76.20000243	75.95999837	sp|Q6NVD9|BFSP2_MOUSE	Phakinin OS=Mus musculus OX=10090 GN=Bfsp2 PE=1 SV=1			0	99.00000095	TDLEHQIESLK				-0.00163462	1311.665405	438.2291	1311.666992	438.2296143	3	11	1.1.1.943.2	4.900917	2834.58	1817.95	4.92	0.05	1281.275
2	53.29	53.29	77.64000297	76.20000243	75.95999837	sp|Q6NVD9|BFSP2_MOUSE	Phakinin OS=Mus musculus OX=10090 GN=Bfsp2 PE=1 SV=1			0	91.26999974	TSAVGSLVR				0.00245099	888.505249	445.2599	888.5028687	445.258728	2	7	1.1.1.870.3	3.968983	8963.66	355.08	4.03	0.05	474.2653
2	53.29	53.29	77.64000297	76.20000243	75.95999837	sp|Q6NVD9|BFSP2_MOUSE	Phakinin OS=Mus musculus OX=10090 GN=Bfsp2 PE=1 SV=1			0	88.53999972	VAADLPSGTNSSMPVQR	Deamidated(N)@10; Oxidation(M)@13			0.00601097	1745.831421	582.9511	1745.825439	582.9490967	3	8	1.1.1.850.8	3.717667	864.36	792.02	3.74	0.06	713.5551
2	53.29	53.29	77.64000297	76.20000243	75.95999837	sp|Q6NVD9|BFSP2_MOUSE	Phakinin OS=Mus musculus OX=10090 GN=Bfsp2 PE=1 SV=1			0	54.14000154	VAADLPSGTNSSMPVQR	Deamidated(N)@10; Oxidation(M)@13			0.00426047	1745.829712	873.9221	1745.825439	873.9199829	2	8	1.1.1.845.9	3.657017	1428.93	319.16	3.72	0.06	503.676
2	53.29	53.29	77.64000297	76.20000243	75.95999837	sp|Q6NVD9|BFSP2_MOUSE	Phakinin OS=Mus musculus OX=10090 GN=Bfsp2 PE=1 SV=1			0	30.79999983	VAADLPSGTNSSMPVQR	Oxidation(M)@13; Deamidated(Q)@16			0.00426047	1745.829712	873.9221	1745.825439	873.9199829	2	8	1.1.1.845.9	3.657017	1428.93	319.16	3.72	0.06	503.676
2	53.29	53.29	77.64000297	76.20000243	75.95999837	sp|Q6NVD9|BFSP2_MOUSE	Phakinin OS=Mus musculus OX=10090 GN=Bfsp2 PE=1 SV=1			0	27.73000002	VAADLPSGTNSSMPVQR	Deamidated(N)@10; Oxidation(M)@13			0.00426047	1745.829712	873.9221	1745.825439	873.9199829	2	8	1.1.1.844.9	3.642517	1428.93	194.77	3.72	0.06	462.823
2	53.29	53.29	77.64000297	76.20000243	75.95999837	sp|Q6NVD9|BFSP2_MOUSE	Phakinin OS=Mus musculus OX=10090 GN=Bfsp2 PE=1 SV=1			0	19.77999955	VAADLPSGTNSSMPVQR	Oxidation(M)@13; Deamidated(Q)@16			0.00426047	1745.829712	873.9221	1745.825439	873.9199829	2	8	1.1.1.844.9	3.642517	1428.93	194.77	3.72	0.06	462.823
2	53.29	53.29	77.64000297	76.20000243	75.95999837	sp|Q6NVD9|BFSP2_MOUSE	Phakinin OS=Mus musculus OX=10090 GN=Bfsp2 PE=1 SV=1			0	99.00000095	VHALEQVSQELETQLR				0.00163215	1878.981567	627.3345	1878.97998	627.3339233	3	22	1.1.1.1012.6	5.787183	6686.69	5720.55	5.8	0.05	4643.824
2	53.29	53.29	77.64000297	76.20000243	75.95999837	sp|Q6NVD9|BFSP2_MOUSE	Phakinin OS=Mus musculus OX=10090 GN=Bfsp2 PE=1 SV=1			0	98.24000001	VHALEQVSQELETQLR	Oxidation(H)@2; Dehydrated(E)@5; Deamidated(Q)@6			-0.00348235	1877.944824	626.9889	1877.948364	626.9900513	3	13	1.1.1.1226.3	8.52115	417.44	250.01	8.54	0.04	347.4502
2	53.29	53.29	77.64000297	76.20000243	75.95999837	sp|Q6NVD9|BFSP2_MOUSE	Phakinin OS=Mus musculus OX=10090 GN=Bfsp2 PE=1 SV=1			0	38.51999938	VHALEQVSQELETQLR	Oxidation(H)@2; Dehydrated(E)@5; Deamidated(Q)@6			-0.00348235	1877.944824	626.9889	1877.948364	626.9900513	3	9	1.1.1.1224.2	8.495317	417.44	20.61	8.54	0.04	179.1296
2	53.29	53.29	77.64000297	76.20000243	75.95999837	sp|Q6NVD9|BFSP2_MOUSE	Phakinin OS=Mus musculus OX=10090 GN=Bfsp2 PE=1 SV=1			0	49.18000102	VIDEANLTK				0.00107448	1001.540466	501.7775	1001.539307	501.776947	2	6	1.1.1.843.5	3.626683	6126.93	444.98	3.67	0.04	242.4704
2	53.29	53.29	77.64000297	76.20000243	75.95999837	sp|Q6NVD9|BFSP2_MOUSE	Phakinin OS=Mus musculus OX=10090 GN=Bfsp2 PE=1 SV=1			0	39.57999945	VIDEANLTK	Deamidated(N)@6			0.00430925	1002.527649	502.2711	1002.523315	502.2689514	2	6	1.1.1.870.6	3.971483	494.66	491.3	3.98	0.12	531.7269
2	53.29	53.29	77.64000297	76.20000243	75.95999837	sp|Q6NVD9|BFSP2_MOUSE	Phakinin OS=Mus musculus OX=10090 GN=Bfsp2 PE=1 SV=1			0	99.00000095	YENEQPFR				0.00310282	1081.48584	541.7502	1081.48291	541.7487183	2	9	1.1.1.841.8	3.604183	1333.79	930.8	3.62	0.05	779.3062
2	53.29	53.29	77.64000297	76.20000243	75.95999837	sp|Q6NVD9|BFSP2_MOUSE	Phakinin OS=Mus musculus OX=10090 GN=Bfsp2 PE=1 SV=1			0	95.81000209	YENEQPFR	Deamidated(N)@3			0.00151643	1082.468506	542.2415	1082.466919	542.2407227	2	8	1.1.1.855.7	3.7805	574.74	559.98	3.77	0.08	545.5676
3	46.09	46.09	15.99999964	14.35000002	9.649000317	sp|Q62261|SPTB2_MOUSE	Spectrin beta chain, non-erythrocytic 1 OS=Mus musculus OX=10090 GN=Sptbn1 PE=1 SV=2			2	99.00000095	AQTLPTSVVTITSESSPGKR			missed K-R@19	-0.00300179	2058.092529	687.0381	2058.095703	687.0391846	3	11	1.1.1.949.9	4.984083	641.95	633.57	4.99	0.04	819.3842
3	46.09	46.09	15.99999964	14.35000002	9.649000317	sp|Q62261|SPTB2_MOUSE	Spectrin beta chain, non-erythrocytic 1 OS=Mus musculus OX=10090 GN=Sptbn1 PE=1 SV=2			2	99.00000095	DLDDFQSWLSR				0.00876707	1380.639648	691.3271	1380.630981	691.3227539	2	12	1.1.1.1150.6	7.557217	334.38	258.42	7.54	0.08	366.3376
3	46.09	46.09	15.99999964	14.35000002	9.649000317	sp|Q62261|SPTB2_MOUSE	Spectrin beta chain, non-erythrocytic 1 OS=Mus musculus OX=10090 GN=Sptbn1 PE=1 SV=2			2	99.00000095	DLMLWMEDVIR	Oxidation(M)@3; Oxidation(M)@6			0.0134676	1451.692505	726.8535	1451.678833	726.8467407	2	10	1.1.1.1101.9	6.9286	368.2	362.97	6.93	0.06	325.415
3	46.09	46.09	15.99999964	14.35000002	9.649000317	sp|Q62261|SPTB2_MOUSE	Spectrin beta chain, non-erythrocytic 1 OS=Mus musculus OX=10090 GN=Sptbn1 PE=1 SV=2			2	99.00000095	DQNTVETLQR				-0.00441881	1202.584717	602.2996	1202.589111	602.3018188	2	13	1.1.1.820.10	3.338367	712.47	635.88	3.35	0.04	567.5529
3	46.09	46.09	15.99999964	14.35000002	9.649000317	sp|Q62261|SPTB2_MOUSE	Spectrin beta chain, non-erythrocytic 1 OS=Mus musculus OX=10090 GN=Sptbn1 PE=1 SV=2			2	99.00000095	DVEDEILWVGER				0.00319995	1458.702271	730.3584	1458.699097	730.3568115	2	15	1.1.1.1106.6	6.9906	528.51	496.99	7	0.04	543.6688
3	46.09	46.09	15.99999964	14.35000002	9.649000317	sp|Q62261|SPTB2_MOUSE	Spectrin beta chain, non-erythrocytic 1 OS=Mus musculus OX=10090 GN=Sptbn1 PE=1 SV=2			2	99.00000095	EIGQSVDEVEK				-0.00142093	1231.591919	616.8032	1231.593262	616.803894	2	11	1.1.1.831.8	3.4777	94.16763	94.16763			1122.831
3	46.09	46.09	15.99999964	14.35000002	9.649000317	sp|Q62261|SPTB2_MOUSE	Spectrin beta chain, non-erythrocytic 1 OS=Mus musculus OX=10090 GN=Sptbn1 PE=1 SV=2			2	99.00000095	FMELLEPLSER	Oxidation(M)@2			0.00148866	1378.681641	690.3481	1378.680298	690.3474121	2	13	1.1.1.1035.7	6.081833	853.56	773.86	6.09	0.06	913.9709
3	46.09	46.09	15.99999964	14.35000002	9.649000317	sp|Q62261|SPTB2_MOUSE	Spectrin beta chain, non-erythrocytic 1 OS=Mus musculus OX=10090 GN=Sptbn1 PE=1 SV=2			2	99.00000095	ITDLYTDLR				0.003003	1108.579468	555.297	1108.576416	555.2954712	2	12	1.1.1.974.4	5.300717	1494.71	1469.26	5.33	0.1	905.7764
3	46.09	46.09	15.99999964	14.35000002	9.649000317	sp|Q62261|SPTB2_MOUSE	Spectrin beta chain, non-erythrocytic 1 OS=Mus musculus OX=10090 GN=Sptbn1 PE=1 SV=2			2	99.00000095	LLDPEDISVDHPDEK				-0.00258542	1720.812866	574.6116	1720.815552	574.6124878	3	13	1.1.1.943.7	4.905083	983.83	779.09	4.88	0.05	682.8094
3	46.09	46.09	15.99999964	14.35000002	9.649000317	sp|Q62261|SPTB2_MOUSE	Spectrin beta chain, non-erythrocytic 1 OS=Mus musculus OX=10090 GN=Sptbn1 PE=1 SV=2			2	99.00000095	LTTLELLEVR				0.0019277	1185.698853	593.8567	1185.696899	593.8557129	2	12	1.1.1.1112.3	7.065084	1024.53	837.23	7.07	0.05	675.7304
3	46.09	46.09	15.99999964	14.35000002	9.649000317	sp|Q62261|SPTB2_MOUSE	Spectrin beta chain, non-erythrocytic 1 OS=Mus musculus OX=10090 GN=Sptbn1 PE=1 SV=2			2	99.00000095	QALQDTLALYK	Gln->pyro-Glu@N-term			-0.00481832	1245.65564	623.8351	1245.660522	623.8375244	2	16	1.1.1.1109.2	7.026267	116.1657	116.1657			363.1201
3	46.09	46.09	15.99999964	14.35000002	9.649000317	sp|Q62261|SPTB2_MOUSE	Spectrin beta chain, non-erythrocytic 1 OS=Mus musculus OX=10090 GN=Sptbn1 PE=1 SV=2			2	99.00000095	QIEAQEKPR	Gln->pyro-Glu@N-term			-0.000823322	1080.55542	541.285	1080.556396	541.2854614	2	10	1.1.1.795.8	3.014233	885.61	836.03	3.02	0.05	727.5957
3	46.09	46.09	15.99999964	14.35000002	9.649000317	sp|Q62261|SPTB2_MOUSE	Spectrin beta chain, non-erythrocytic 1 OS=Mus musculus OX=10090 GN=Sptbn1 PE=1 SV=2			2	99.00000095	QLWGLLIEETEKR	Gln->pyro-Glu@N-term		missed K-R@12	0.00135469	1596.852417	799.4335	1596.851196	799.4328613	2	14	1.1.1.1291.3	9.28575	220.5	177.64	9.32	0.1	138.9323
3	46.09	46.09	15.99999964	14.35000002	9.649000317	sp|Q62261|SPTB2_MOUSE	Spectrin beta chain, non-erythrocytic 1 OS=Mus musculus OX=10090 GN=Sptbn1 PE=1 SV=2			2	99.00000095	QNLLSQSHAYQQFLR	Gln->pyro-Glu@N-term			-0.00353121	1814.902832	908.4587	1814.906372	908.4604492	2	11	1.1.1.1070.11	6.534133	30.36444	30.36444			397.605
3	46.09	46.09	15.99999964	14.35000002	9.649000317	sp|Q62261|SPTB2_MOUSE	Spectrin beta chain, non-erythrocytic 1 OS=Mus musculus OX=10090 GN=Sptbn1 PE=1 SV=2			2	99.00000095	TLETPAAQMEGFLNR	Oxidation(M)@9			-0.00626863	1692.807861	847.4112	1692.814087	847.4143066	2	12	1.1.1.957.10	5.087567	644.89	606.52	5.09	0.05	492.2033
3	46.09	46.09	15.99999964	14.35000002	9.649000317	sp|Q62261|SPTB2_MOUSE	Spectrin beta chain, non-erythrocytic 1 OS=Mus musculus OX=10090 GN=Sptbn1 PE=1 SV=2			2	99.00000095	VLLLSQDYGK				0.00134021	1134.629883	568.3222	1134.628418	568.3215332	2	13	1.1.1.977.7	5.341717	1466.38	1419.08	5.35	0.06	935.4066
3	46.09	46.09	15.99999964	14.35000002	9.649000317	sp|Q62261|SPTB2_MOUSE	Spectrin beta chain, non-erythrocytic 1 OS=Mus musculus OX=10090 GN=Sptbn1 PE=1 SV=2			1.920817852	98.94000292	IDDIFER				-0.00066319	906.4440918	454.2293	906.4447021	454.2296143	2	9	1.1.1.957.2	5.0809	1225.57	826.85	5.1	0.05	686.9729
3	46.09	46.09	15.99999964	14.35000002	9.649000317	sp|Q62261|SPTB2_MOUSE	Spectrin beta chain, non-erythrocytic 1 OS=Mus musculus OX=10090 GN=Sptbn1 PE=1 SV=2			1.853872061	98.90999794	LLEVLSGER				-0.00227276	1014.568665	508.2916	1014.570984	508.2927551	2	11	1.1.1.975.3	5.3129	1395.5	1318.86	5.3	0.06	1541.551
3	46.09	46.09	15.99999964	14.35000002	9.649000317	sp|Q62261|SPTB2_MOUSE	Spectrin beta chain, non-erythrocytic 1 OS=Mus musculus OX=10090 GN=Sptbn1 PE=1 SV=2			1.677780151	98.47000241	VLDNAIETEK				-0.00279442	1130.579102	566.2968	1130.581909	566.2982178	2	9	1.1.1.850.7	3.716833	549.6	501.85	3.72	0.08	355.6947
3	46.09	46.09	15.99999964	14.35000002	9.649000317	sp|Q62261|SPTB2_MOUSE	Spectrin beta chain, non-erythrocytic 1 OS=Mus musculus OX=10090 GN=Sptbn1 PE=1 SV=2			1.221848726	94.88999844	EAASELLMR	Oxidation(M)@8			0.00206148	1034.508911	518.2617	1034.506592	518.2606201	2	8	1.1.1.890.6	4.228967	1320.21	979.35	4.21	0.05	733.0421
3	46.09	46.09	15.99999964	14.35000002	9.649000317	sp|Q62261|SPTB2_MOUSE	Spectrin beta chain, non-erythrocytic 1 OS=Mus musculus OX=10090 GN=Sptbn1 PE=1 SV=2			1.119186521	93.86000037	TQTAIASEDMPNTLTEAEK	Oxidation(M)@10			-0.0110754	2064.941406	1033.478	2064.952148	1033.483398	2	8	1.1.1.882.11	4.1303	44.49411	44.49411			282.3938
3	46.09	46.09	15.99999964	14.35000002	9.649000317	sp|Q62261|SPTB2_MOUSE	Spectrin beta chain, non-erythrocytic 1 OS=Mus musculus OX=10090 GN=Sptbn1 PE=1 SV=2			1.107905388	93.76999736	LQAAYAGDK				0.0245372	935.4958496	468.7552	935.4712524	468.7428894	2	9	1.1.1.783.5	2.856417	564.85	504.93	2.86	0.04	691.3699
3	46.09	46.09	15.99999964	14.35000002	9.649000317	sp|Q62261|SPTB2_MOUSE	Spectrin beta chain, non-erythrocytic 1 OS=Mus musculus OX=10090 GN=Sptbn1 PE=1 SV=2			1.050610065	94.23000216	DLVAIEAK				0.0043124	857.4900513	429.7523	857.4858398	429.7501831	2	7	1.1.1.917.3	4.568783	1184.75	921.07	4.58	0.05	1123.231
3	46.09	46.09	15.99999964	14.35000002	9.649000317	sp|Q62261|SPTB2_MOUSE	Spectrin beta chain, non-erythrocytic 1 OS=Mus musculus OX=10090 GN=Sptbn1 PE=1 SV=2			1.045757651	95.48000097	ILSSDDYGK				-0.00560521	996.4708862	499.2427	996.4763794	499.2454834	2	7	1.1.1.812.7	3.233217	473.92	424.09	3.24	0.09	425.8977
3	46.09	46.09	15.99999964	14.35000002	9.649000317	sp|Q62261|SPTB2_MOUSE	Spectrin beta chain, non-erythrocytic 1 OS=Mus musculus OX=10090 GN=Sptbn1 PE=1 SV=2			0.906578243	90.85999727	LLQLTEK				-0.00508312	843.5014648	422.758	843.5065918	422.7605591	2	7	1.1.1.906.3	4.429633	1155.47	956.39	4.44	0.05	897.332
3	46.09	46.09	15.99999964	14.35000002	9.649000317	sp|Q62261|SPTB2_MOUSE	Spectrin beta chain, non-erythrocytic 1 OS=Mus musculus OX=10090 GN=Sptbn1 PE=1 SV=2			0.703334808	85.31000018	LVSQDNFGFDLPAVEAATK				0.00515801	2021.015503	1011.515	2021.01062	1011.512573	2	7	1.1.1.1141.11	7.44555	20.3744	20.3744			194.2528
3	46.09	46.09	15.99999964	14.35000002	9.649000317	sp|Q62261|SPTB2_MOUSE	Spectrin beta chain, non-erythrocytic 1 OS=Mus musculus OX=10090 GN=Sptbn1 PE=1 SV=2			0.468521118	93.15999746	VDSIDDR				0.038715702	818.4156494	410.2151	818.3770142	410.1957703	2	7	1.1.1.771.3	2.70075	1219.76	235.07	2.62	0.1	619.0569
3	46.09	46.09	15.99999964	14.35000002	9.649000317	sp|Q62261|SPTB2_MOUSE	Spectrin beta chain, non-erythrocytic 1 OS=Mus musculus OX=10090 GN=Sptbn1 PE=1 SV=2			0.318758756	67.54999757	QLQEDAAR	Gln->pyro-Glu@N-term			0.007734	912.4378662	457.2262	912.4301147	457.2223206	2	6	1.1.1.846.4	3.66385	209.42	124.64	3.65	0.03	154.3795
3	46.09	46.09	15.99999964	14.35000002	9.649000317	sp|Q62261|SPTB2_MOUSE	Spectrin beta chain, non-erythrocytic 1 OS=Mus musculus OX=10090 GN=Sptbn1 PE=1 SV=2			0.244125143	51.59999728	LISDINK				-0.000149639	801.4594727	401.737	801.4595947	401.7370911	2	7	1.1.1.825.2	3.396033	1587.85	1552.04	3.39	0.05	1014.903
3	46.09	46.09	15.99999964	14.35000002	9.649000317	sp|Q62261|SPTB2_MOUSE	Spectrin beta chain, non-erythrocytic 1 OS=Mus musculus OX=10090 GN=Sptbn1 PE=1 SV=2			0.229884714	44.04999912	LVSDGNINSDR				-0.00609668	1188.567505	595.291	1188.573486	595.2940063	2	6	1.1.1.789.10	2.938067	242.76	187.61	2.92	0.1	248.7663
3	46.09	46.09	15.99999964	14.35000002	9.649000317	sp|Q62261|SPTB2_MOUSE	Spectrin beta chain, non-erythrocytic 1 OS=Mus musculus OX=10090 GN=Sptbn1 PE=1 SV=2			0.151195318	48.98999929	DLTSVNILLK				-0.00111272	1114.658691	558.3366	1114.65979	558.3371582	2	6	1.1.1.1089.4	6.77095	358.89	267.36	6.79	0.06	336.9073
3	46.09	46.09	15.99999964	14.35000002	9.649000317	sp|Q62261|SPTB2_MOUSE	Spectrin beta chain, non-erythrocytic 1 OS=Mus musculus OX=10090 GN=Sptbn1 PE=1 SV=2			0.064996846	15.36999941	AFEDEMSGR	Oxidation(M)@6			-0.0114116	1056.40686	529.2107	1056.418213	529.2163696	2	5	1.1.1.776.10	2.770917	350.07	293.34	2.76	0.03	656.993
3	46.09	46.09	15.99999964	14.35000002	9.649000317	sp|Q62261|SPTB2_MOUSE	Spectrin beta chain, non-erythrocytic 1 OS=Mus musculus OX=10090 GN=Sptbn1 PE=1 SV=2			0.009661152	23.10000062	ENEVLEAWK	Deamidated(N)@2			0.0275294	1117.556641	559.7856	1117.529175	559.7718506	2	6	1.1.1.973.5	5.28855	2127.03	1857.33	5.28	0.05	764.8208
3	46.09	46.09	15.99999964	14.35000002	9.649000317	sp|Q62261|SPTB2_MOUSE	Spectrin beta chain, non-erythrocytic 1 OS=Mus musculus OX=10090 GN=Sptbn1 PE=1 SV=2			0	99.00000095	DLDDFQSWLSR				0.00876707	1380.639648	691.3271	1380.630981	691.3227539	2	11	1.1.1.1148.5	7.53105	334.38	292.21	7.54	0.08	299.1326
3	46.09	46.09	15.99999964	14.35000002	9.649000317	sp|Q62261|SPTB2_MOUSE	Spectrin beta chain, non-erythrocytic 1 OS=Mus musculus OX=10090 GN=Sptbn1 PE=1 SV=2			0	88.19000125	DLVAIEAK				0.0043124	857.4900513	429.7523	857.4858398	429.7501831	2	8	1.1.1.919.3	4.594283	1184.75	977.94	4.58	0.05	845.8665
3	46.09	46.09	15.99999964	14.35000002	9.649000317	sp|Q62261|SPTB2_MOUSE	Spectrin beta chain, non-erythrocytic 1 OS=Mus musculus OX=10090 GN=Sptbn1 PE=1 SV=2			0	99.00000095	DQNTVETLQR				-0.00441881	1202.584717	602.2996	1202.589111	602.3018188	2	12	1.1.1.821.11	3.3522	712.47	707.68	3.35	0.04	547.7161
3	46.09	46.09	15.99999964	14.35000002	9.649000317	sp|Q62261|SPTB2_MOUSE	Spectrin beta chain, non-erythrocytic 1 OS=Mus musculus OX=10090 GN=Sptbn1 PE=1 SV=2			0	52.88000107	DVEDEILWVGER	Oxidation(W)@8; Dimethyl(R)@12	Dimethyl(R)@1504		0.00657575	1502.731934	752.3732	1502.725342	752.3699341	2	8	1.1.1.1163.9	7.7267	19.11495	19.11495			277.1473
3	46.09	46.09	15.99999964	14.35000002	9.649000317	sp|Q62261|SPTB2_MOUSE	Spectrin beta chain, non-erythrocytic 1 OS=Mus musculus OX=10090 GN=Sptbn1 PE=1 SV=2			0	99.00000095	FMELLEPLSER	Oxidation(M)@2			0.00148866	1378.681641	690.3481	1378.680298	690.3474121	2	12	1.1.1.1036.7	6.0945	853.56	814.16	6.09	0.06	789.0046
3	46.09	46.09	15.99999964	14.35000002	9.649000317	sp|Q62261|SPTB2_MOUSE	Spectrin beta chain, non-erythrocytic 1 OS=Mus musculus OX=10090 GN=Sptbn1 PE=1 SV=2			0	95.81000209	IDDIFER				-0.00066319	906.4440918	454.2293	906.4447021	454.2296143	2	8	1.1.1.961.2	5.132067	1225.57	656.02	5.1	0.05	551.3637
3	46.09	46.09	15.99999964	14.35000002	9.649000317	sp|Q62261|SPTB2_MOUSE	Spectrin beta chain, non-erythrocytic 1 OS=Mus musculus OX=10090 GN=Sptbn1 PE=1 SV=2			0	51.70999765	LFQLNREVDDLEQWIAER	Dehydrated(E)@7		missed R-E@6	-0.055514202	2255.078369	752.7	2255.133545	752.7184448	3	9	1.1.1.1088.3	6.757617	482.94	14.07	6.69	0.05	411.4074
3	46.09	46.09	15.99999964	14.35000002	9.649000317	sp|Q62261|SPTB2_MOUSE	Spectrin beta chain, non-erythrocytic 1 OS=Mus musculus OX=10090 GN=Sptbn1 PE=1 SV=2			0	28.34999859	LFQLNREVDDLEQWIAER	Dehydrated(E)@7		missed R-E@6	-0.055514202	2255.078369	752.7	2255.133545	752.7184448	3	8	1.1.1.1089.6	6.772617	482.94	7.53	6.69	0.05	384.1756
3	46.09	46.09	15.99999964	14.35000002	9.649000317	sp|Q62261|SPTB2_MOUSE	Spectrin beta chain, non-erythrocytic 1 OS=Mus musculus OX=10090 GN=Sptbn1 PE=1 SV=2			0	15.10999948	LISDINK				-0.000149639	801.4594727	401.737	801.4595947	401.7370911	2	6	1.1.1.824.2	3.382867	1587.85	1295.23	3.39	0.05	960.5897
3	46.09	46.09	15.99999964	14.35000002	9.649000317	sp|Q62261|SPTB2_MOUSE	Spectrin beta chain, non-erythrocytic 1 OS=Mus musculus OX=10090 GN=Sptbn1 PE=1 SV=2			0	97.24000096	LLEVLSGER				-0.00227276	1014.568665	508.2916	1014.570984	508.2927551	2	11	1.1.1.974.3	5.299883	1395.5	1308.11	5.3	0.06	2048.761
3	46.09	46.09	15.99999964	14.35000002	9.649000317	sp|Q62261|SPTB2_MOUSE	Spectrin beta chain, non-erythrocytic 1 OS=Mus musculus OX=10090 GN=Sptbn1 PE=1 SV=2			0	30.79999983	LLQLTEK				-0.00508312	843.5014648	422.758	843.5065918	422.7605591	2	6	1.1.1.905.2	4.416117	1155.47	643.76	4.44	0.05	463.8223
3	46.09	46.09	15.99999964	14.35000002	9.649000317	sp|Q62261|SPTB2_MOUSE	Spectrin beta chain, non-erythrocytic 1 OS=Mus musculus OX=10090 GN=Sptbn1 PE=1 SV=2			0	99.00000095	LTTLELLEVR				0.0019277	1185.698853	593.8567	1185.696899	593.8557129	2	11	1.1.1.1111.4	7.052767	1024.53	576.64	7.07	0.05	508.9921
3	46.09	46.09	15.99999964	14.35000002	9.649000317	sp|Q62261|SPTB2_MOUSE	Spectrin beta chain, non-erythrocytic 1 OS=Mus musculus OX=10090 GN=Sptbn1 PE=1 SV=2			0	23.78000021	LVSQDNFGFDLPAVEAATK				-0.00692705	2021.003418	1011.509	2021.01062	1011.512573	2	5	1.1.1.1138.11	7.4074	20.07138	20.07138			209.9922
3	46.09	46.09	15.99999964	14.35000002	9.649000317	sp|Q62261|SPTB2_MOUSE	Spectrin beta chain, non-erythrocytic 1 OS=Mus musculus OX=10090 GN=Sptbn1 PE=1 SV=2			0	99.00000095	QALQDTLALYK	Gln->pyro-Glu@N-term			0.00177351	1245.662231	623.8384	1245.660522	623.8375244	2	11	1.1.1.1108.6	7.016267	21.08252	21.08252			327.5136
3	46.09	46.09	15.99999964	14.35000002	9.649000317	sp|Q62261|SPTB2_MOUSE	Spectrin beta chain, non-erythrocytic 1 OS=Mus musculus OX=10090 GN=Sptbn1 PE=1 SV=2			0	98.76000285	QIEAQEKPR	Gln->pyro-Glu@N-term			-0.000823322	1080.55542	541.285	1080.556396	541.2854614	2	9	1.1.1.794.6	2.999233	885.61	585.54	3.02	0.05	445.13
3	46.09	46.09	15.99999964	14.35000002	9.649000317	sp|Q62261|SPTB2_MOUSE	Spectrin beta chain, non-erythrocytic 1 OS=Mus musculus OX=10090 GN=Sptbn1 PE=1 SV=2			0	99.00000095	QLWGLLIEETEKR	Gln->pyro-Glu@N-term		missed K-R@12	0.00135469	1596.852417	799.4335	1596.851196	799.4328613	2	11	1.1.1.1292.5	9.298917	220.5	214.15	9.32	0.1	171.0797
3	46.09	46.09	15.99999964	14.35000002	9.649000317	sp|Q62261|SPTB2_MOUSE	Spectrin beta chain, non-erythrocytic 1 OS=Mus musculus OX=10090 GN=Sptbn1 PE=1 SV=2			0	49.50999916	QNLLSQSHAYQQFLR	Gln->pyro-Glu@N-term			0.000375068	1814.906616	908.4606	1814.906372	908.4604492	2	7	1.1.1.1071.11	6.546967	30.80525	30.80525			326.4643
3	46.09	46.09	15.99999964	14.35000002	9.649000317	sp|Q62261|SPTB2_MOUSE	Spectrin beta chain, non-erythrocytic 1 OS=Mus musculus OX=10090 GN=Sptbn1 PE=1 SV=2			0	99.00000095	VLLLSQDYGK				0.00134021	1134.629883	568.3222	1134.628418	568.3215332	2	12	1.1.1.976.7	5.328717	1466.38	1167.72	5.35	0.06	935.2067
4	43.04	43.04	45.93000114	45.21000087	38.87999952	sp|P50446|K2C6A_MOUSE	Keratin, type II cytoskeletal 6A OS=Mus musculus OX=10090 GN=Krt6a PE=1 SV=3			2	99.00000095	AEAESWYQTK				-0.000388784	1211.545532	606.78	1211.545898	606.7802124	2	17	1.1.1.873.9	4.01265	12234.45	7818.87	4.03	0.04	3797.79
4	43.04	43.04	45.93000114	45.21000087	38.87999952	sp|P50446|K2C6A_MOUSE	Keratin, type II cytoskeletal 6A OS=Mus musculus OX=10090 GN=Krt6a PE=1 SV=3			2	99.00000095	DVDAAYMNK	Oxidation(M)@7			0.000958348	1041.444702	521.7296	1041.443726	521.729126	2	11	1.1.1.778.7	2.793917	794.76	725.9	2.8	0.05	631.6599
4	43.04	43.04	45.93000114	45.21000087	38.87999952	sp|P50446|K2C6A_MOUSE	Keratin, type II cytoskeletal 6A OS=Mus musculus OX=10090 GN=Krt6a PE=1 SV=3			2	99.00000095	DVDAAYMNKVELQAK			missed K-V@9	0.00222769	1693.83667	565.6195	1693.834473	565.6187744	3	14	1.1.1.923.9	4.650267	1015.58	940.12	4.65	0.04	985.323
4	43.04	43.04	45.93000114	45.21000087	38.87999952	sp|P50446|K2C6A_MOUSE	Keratin, type II cytoskeletal 6A OS=Mus musculus OX=10090 GN=Krt6a PE=1 SV=3			2	99.00000095	EYQELMNVK				0.000270095	1152.548828	577.2817	1152.548462	577.2815552	2	13	1.1.1.914.9	4.535783	9601.34	9014.46	4.54	0.04	5076.784
4	43.04	43.04	45.93000114	45.21000087	38.87999952	sp|P50446|K2C6A_MOUSE	Keratin, type II cytoskeletal 6A OS=Mus musculus OX=10090 GN=Krt6a PE=1 SV=3			2	99.00000095	KQCANLQAAIADAEQR	Carbamidomethyl(C)@3		missed K-Q@1	0.000483054	1785.879517	596.3005	1785.87915	596.300354	3	13	1.1.1.920.6	4.609433	767.57	557.73	4.59	0.04	665.4373
4	43.04	43.04	45.93000114	45.21000087	38.87999952	sp|P50446|K2C6A_MOUSE	Keratin, type II cytoskeletal 6A OS=Mus musculus OX=10090 GN=Krt6a PE=1 SV=3			2	99.00000095	LALDVEIATYR				-0.000631825	1262.686523	632.3505	1262.687012	632.3508301	2	15	1.1.1.1051.4	6.284317	1666.96	943.06	6.31	0.04	761.7728
4	43.04	43.04	45.93000114	45.21000087	38.87999952	sp|P50446|K2C6A_MOUSE	Keratin, type II cytoskeletal 6A OS=Mus musculus OX=10090 GN=Krt6a PE=1 SV=3			2	99.00000095	LEGLEDALQK				-0.000923786	1114.58606	558.3003	1114.587036	558.3007813	2	17	1.1.1.949.7	4.982417	7917.1	6479.21	5	0.05	4207.916
4	43.04	43.04	45.93000114	45.21000087	38.87999952	sp|P50446|K2C6A_MOUSE	Keratin, type II cytoskeletal 6A OS=Mus musculus OX=10090 GN=Krt6a PE=1 SV=3			2	99.00000095	LLEGEECR	Carbamidomethyl(C)@7			-2.47E-05	1004.459656	503.2371	1004.459717	503.2371216	2	11	1.1.1.803.4	3.11505	2346.67	1972.1	3.1	0.04	1523.863
4	43.04	43.04	45.93000114	45.21000087	38.87999952	sp|P50446|K2C6A_MOUSE	Keratin, type II cytoskeletal 6A OS=Mus musculus OX=10090 GN=Krt6a PE=1 SV=3			2	99.00000095	NTKQEIAEINR	Deamidated(Q)@4		missed K-Q@3	-0.000314132	1315.672852	439.5649	1315.673218	439.5650024	3	11	1.1.1.848.5	3.68985	495.41	393.62	3.71	0.05	398.6659
4	43.04	43.04	45.93000114	45.21000087	38.87999952	sp|P50446|K2C6A_MOUSE	Keratin, type II cytoskeletal 6A OS=Mus musculus OX=10090 GN=Krt6a PE=1 SV=3			2	99.00000095	QCANLQAAIADAEQR	Gln->pyro-Glu@N-term; Carbamidomethyl(C)@2			0.00574991	1640.763306	547.9284	1640.75769	547.9265137	3	16	1.1.1.1047.4	6.23315	529.81	166.52	6.27	0.04	627.5627
4	43.04	43.04	45.93000114	45.21000087	38.87999952	sp|P50446|K2C6A_MOUSE	Keratin, type II cytoskeletal 6A OS=Mus musculus OX=10090 GN=Krt6a PE=1 SV=3			2	99.00000095	QEIAEINR	Gln->pyro-Glu@N-term			-0.00197086	954.4750977	478.2448	954.4770508	478.2458191	2	12	1.1.1.917.6	4.571283	13353.89	7281.5	4.59	0.04	4506.766
4	43.04	43.04	45.93000114	45.21000087	38.87999952	sp|P50446|K2C6A_MOUSE	Keratin, type II cytoskeletal 6A OS=Mus musculus OX=10090 GN=Krt6a PE=1 SV=3			2	99.00000095	SLDLDSIIAEVK				-0.000815685	1301.707031	651.8608	1301.707886	651.8612061	2	19	1.1.1.1051.6	6.285984	9679.09	7133.59	6.31	0.05	4150.354
4	43.04	43.04	45.93000114	45.21000087	38.87999952	sp|P50446|K2C6A_MOUSE	Keratin, type II cytoskeletal 6A OS=Mus musculus OX=10090 GN=Krt6a PE=1 SV=3			2	99.00000095	SRAEAESWYQTK			missed R-A@2	0.00124178	1454.680298	485.9007	1454.678955	485.9002686	3	16	1.1.1.834.3	3.513183	3580.57	3262.28	3.52	0.03	2908.566
4	43.04	43.04	45.93000114	45.21000087	38.87999952	sp|P50446|K2C6A_MOUSE	Keratin, type II cytoskeletal 6A OS=Mus musculus OX=10090 GN=Krt6a PE=1 SV=3			2	99.00000095	TAAENEFVTLK	Deamidated(N)@5			-0.00164846	1222.606445	612.3105	1222.608154	612.3113403	2	13	1.1.1.957.7	5.085067	665.53	597.35	5.09	0.04	681.0267
4	43.04	43.04	45.93000114	45.21000087	38.87999952	sp|P50446|K2C6A_MOUSE	Keratin, type II cytoskeletal 6A OS=Mus musculus OX=10090 GN=Krt6a PE=1 SV=3			2	99.00000095	TAAENEFVTLKK			missed K-K@11	-0.00148512	1349.717651	675.8661	1349.719116	675.8668213	2	16	1.1.1.879.8	4.08915	4267.84	4225.47	4.09	0.05	2409.57
4	43.04	43.04	45.93000114	45.21000087	38.87999952	sp|P50446|K2C6A_MOUSE	Keratin, type II cytoskeletal 6A OS=Mus musculus OX=10090 GN=Krt6a PE=1 SV=3			2	99.00000095	YEDEINKR			missed K-R@7	-0.00101303	1065.508057	533.7613	1065.509033	533.7618408	2	10	1.1.1.764.9	2.61625	2432.87	2274.78	2.62	0.04	1934.388
4	43.04	43.04	45.93000114	45.21000087	38.87999952	sp|P50446|K2C6A_MOUSE	Keratin, type II cytoskeletal 6A OS=Mus musculus OX=10090 GN=Krt6a PE=1 SV=3			2	99.00000095	YEELQVTAGR				0.00115978	1164.578613	583.2966	1164.577515	583.2960205	2	17	1.1.1.878.5	4.07415	16718.18	9993.08	4.09	0.04	5609.627
4	43.04	43.04	45.93000114	45.21000087	38.87999952	sp|P50446|K2C6A_MOUSE	Keratin, type II cytoskeletal 6A OS=Mus musculus OX=10090 GN=Krt6a PE=1 SV=3			1.95860815	99.00000095	GRLDSELR			missed R-L@2	-0.00370959	944.5002441	473.2574	944.5039673	473.2592468	2	11	1.1.1.776.8	2.76925	987.33	888.53	2.77	0.04	855.3102
4	43.04	43.04	45.93000114	45.21000087	38.87999952	sp|P50446|K2C6A_MOUSE	Keratin, type II cytoskeletal 6A OS=Mus musculus OX=10090 GN=Krt6a PE=1 SV=3			1.7212466	98.71000051	FASFIDK				-0.00155035	826.4208984	414.2177	826.4224854	414.2185364	2	9	1.1.1.984.2	5.426383	550.85	526.57	5.42	0.06	576.3969
4	43.04	43.04	45.93000114	45.21000087	38.87999952	sp|P50446|K2C6A_MOUSE	Keratin, type II cytoskeletal 6A OS=Mus musculus OX=10090 GN=Krt6a PE=1 SV=3			0.779891908	99.00000095	GKLEGLEDALQK	Carbamidomethyl@N-term		missed K-L@2	0.000556486	1356.725464	453.2491	1356.724854	453.2489014	3	15	1.1.1.923.3	4.645267	8868.02	3863.67	4.67	0.04	2582.104
4	43.04	43.04	45.93000114	45.21000087	38.87999952	sp|P50446|K2C6A_MOUSE	Keratin, type II cytoskeletal 6A OS=Mus musculus OX=10090 GN=Krt6a PE=1 SV=3			0.665546179	82.59000182	SEIDHVKK			missed K-K@7	-0.0025285	954.5108643	478.2627	954.5134277	478.2640076	2	9	1.1.1.758.5	2.5366	439.27	385.02	2.54	0.08	884.0909
4	43.04	43.04	45.93000114	45.21000087	38.87999952	sp|P50446|K2C6A_MOUSE	Keratin, type II cytoskeletal 6A OS=Mus musculus OX=10090 GN=Krt6a PE=1 SV=3			0.607303083	99.00000095	ISDTSVVLSMDNNR			cleaved H-I@N-term	-0.00227429	1549.738525	775.8765	1549.740601	775.8775635	2	17	1.1.1.954.10	5.049233	1313.39	1250.76	5.05	0.05	727.3958
4	43.04	43.04	45.93000114	45.21000087	38.87999952	sp|P50446|K2C6A_MOUSE	Keratin, type II cytoskeletal 6A OS=Mus musculus OX=10090 GN=Krt6a PE=1 SV=3			0.575118423	80.08000255	YEDEINK				-0.00115734	909.4068604	455.7107	909.407959	455.7112732	2	7	1.1.1.776.7	2.768417	677.3	522.72	2.75	0.05	455.6278
4	43.04	43.04	45.93000114	45.21000087	38.87999952	sp|P50446|K2C6A_MOUSE	Keratin, type II cytoskeletal 6A OS=Mus musculus OX=10090 GN=Krt6a PE=1 SV=3			0.554395795	75.01999736	KLLEGEECR	Carbamidomethyl(C)@8		missed K-L@1	-0.00493737	1132.549927	567.2822	1132.554688	567.2846069	2	6	1.1.1.777.7	2.78125	613.33	571.67	2.77	0.05	444.0356
4	43.04	43.04	45.93000114	45.21000087	38.87999952	sp|P50446|K2C6A_MOUSE	Keratin, type II cytoskeletal 6A OS=Mus musculus OX=10090 GN=Krt6a PE=1 SV=3			0.473660678	99.00000095	DLDSIIAEVK			cleaved L-D@N-term	7.20E-05	1101.591919	551.8032	1101.591797	551.8031616	2	14	1.1.1.1088.2	6.756783	2204.65	1297.5	6.78	0.06	849.8138
4	43.04	43.04	45.93000114	45.21000087	38.87999952	sp|P50446|K2C6A_MOUSE	Keratin, type II cytoskeletal 6A OS=Mus musculus OX=10090 GN=Krt6a PE=1 SV=3			0.242603958	49.43999946	LRSEIDHVKK			missed R-S@2; missed K-K@9	0.000634701	1223.699219	408.907	1223.698608	408.9068298	3	7	1.1.1.759.3	2.547433	649.09	536.81	2.56	0.03	1117.934
4	43.04	43.04	45.93000114	45.21000087	38.87999952	sp|P50446|K2C6A_MOUSE	Keratin, type II cytoskeletal 6A OS=Mus musculus OX=10090 GN=Krt6a PE=1 SV=3			0.240332171	52.14999914	SEIDHVK				0.00228928	826.4208984	414.2177	826.418457	414.2165222	2	7	1.1.1.761.3	2.572767	1588.07	1074.14	2.59	0.05	1806.568
4	43.04	43.04	45.93000114	45.21000087	38.87999952	sp|P50446|K2C6A_MOUSE	Keratin, type II cytoskeletal 6A OS=Mus musculus OX=10090 GN=Krt6a PE=1 SV=3			0.231361896	99.00000095	NLQIDPTIQR			cleaved L-N@N-term	0.000708409	1196.6521	599.3333	1196.651367	599.3329468	2	13	1.1.1.928.6	4.711767	1422.83	1354.42	4.72	0.05	1069.067
4	43.04	43.04	45.93000114	45.21000087	38.87999952	sp|P50446|K2C6A_MOUSE	Keratin, type II cytoskeletal 6A OS=Mus musculus OX=10090 GN=Krt6a PE=1 SV=3			0.225483015	99.00000095	ALDVEIATYR			cleaved L-A@N-term	-0.00381676	1149.599243	575.8069	1149.603027	575.8087769	2	11	1.1.1.980.4	5.37705	658.96	451.34	5.36	0.05	555.2111
4	43.04	43.04	45.93000114	45.21000087	38.87999952	sp|P50446|K2C6A_MOUSE	Keratin, type II cytoskeletal 6A OS=Mus musculus OX=10090 GN=Krt6a PE=1 SV=3			0.191789016	98.15999866	FLEQQNK	Carbamidomethyl@N-term			-0.00438066	962.4778442	482.2462	962.4821167	482.2483521	2	10	1.1.1.817.6	3.296383	1807.68	1728.1	3.29	0.04	1426.528
4	43.04	43.04	45.93000114	45.21000087	38.87999952	sp|P50446|K2C6A_MOUSE	Keratin, type II cytoskeletal 6A OS=Mus musculus OX=10090 GN=Krt6a PE=1 SV=3			0.158015206	99.00000095	AENEFVTLK			cleaved A-A@N-term	-0.00280185	1049.536499	525.7755	1049.539307	525.7769165	2	14	1.1.1.921.8	4.623933	1123.69	1002.51	4.63	0.05	807.3423
4	43.04	43.04	45.93000114	45.21000087	38.87999952	sp|P50446|K2C6A_MOUSE	Keratin, type II cytoskeletal 6A OS=Mus musculus OX=10090 GN=Krt6a PE=1 SV=3			0.151195318	99.00000095	LDLDSIIAEVK			cleaved S-L@N-term	-0.00101754	1214.674927	608.3447	1214.675781	608.3452148	2	16	1.1.1.1170.3	7.811533	3040.55	1376.32	7.85	0.06	816.0365
4	43.04	43.04	45.93000114	45.21000087	38.87999952	sp|P50446|K2C6A_MOUSE	Keratin, type II cytoskeletal 6A OS=Mus musculus OX=10090 GN=Krt6a PE=1 SV=3			0.113509282	99.00000095	LQAAIADAEQR			cleaved N-L@N-term	-0.000969179	1184.614014	593.3143	1184.61499	593.3147583	2	12	1.1.1.851.9	3.73135	420.62	414.9	3.74	0.05	420.8511
4	43.04	43.04	45.93000114	45.21000087	38.87999952	sp|P50446|K2C6A_MOUSE	Keratin, type II cytoskeletal 6A OS=Mus musculus OX=10090 GN=Krt6a PE=1 SV=3			0.088309847	99.00000095	SLDLDSIIAEV			cleaved V-K@C-term	0.00322733	1173.616089	587.8153	1173.612915	587.8137207	2	17	1.1.1.1274.3	9.1176	2677.43	1787.78	9.15	0.08	805.486
4	43.04	43.04	45.93000114	45.21000087	38.87999952	sp|P50446|K2C6A_MOUSE	Keratin, type II cytoskeletal 6A OS=Mus musculus OX=10090 GN=Krt6a PE=1 SV=3			0.063486278	99.00000095	AQYEDIAQR	Methyl(D)@5	Methyl(D)@332		8.84E-05	1106.535645	554.2751	1106.535645	554.2750854	2	15	1.1.1.815.8	3.272533	19645.79	10265.07	3.3	0.05	4152.853
4	43.04	43.04	45.93000114	45.21000087	38.87999952	sp|P50446|K2C6A_MOUSE	Keratin, type II cytoskeletal 6A OS=Mus musculus OX=10090 GN=Krt6a PE=1 SV=3			0.000434506	52.88000107	FASFIDKVR	Arg-loss@C-term		missed K-V@7	-0.00230228	925.4886475	463.7516	925.4909058	463.7527466	2	9	1.1.1.1023.2	5.92385	359.69	321.7	5.91	0.06	331.5109
4	43.04	43.04	45.93000114	45.21000087	38.87999952	sp|P50446|K2C6A_MOUSE	Keratin, type II cytoskeletal 6A OS=Mus musculus OX=10090 GN=Krt6a PE=1 SV=3			0.000434506	99.00000095	LYEAELSQMQTH	Carbamidomethyl@N-term		cleaved A-L@N-term; cleaved H-I@C-term	0.00312175	1505.685303	753.8499	1505.682007	753.8483276	2	17	1.1.1.966.8	5.2009	3306.52	3090.87	5.21	0.04	1601.511
4	43.04	43.04	45.93000114	45.21000087	38.87999952	sp|P50446|K2C6A_MOUSE	Keratin, type II cytoskeletal 6A OS=Mus musculus OX=10090 GN=Krt6a PE=1 SV=3			0	99.00000095	ADSLTDDINFLR	Methyl(S)@3; Methyl(D)@7	Methyl(S)@279; Methyl(D)@283		9.74E-05	1406.704224	704.3594	1406.704102	704.359375	2	14	1.1.1.1053.8	6.313317	3058.53	2587.63	6.33	0.05	1770.448
4	43.04	43.04	45.93000114	45.21000087	38.87999952	sp|P50446|K2C6A_MOUSE	Keratin, type II cytoskeletal 6A OS=Mus musculus OX=10090 GN=Krt6a PE=1 SV=3			0	16.34999961	ADSLTDDINFLR	Delta:H(4)C(2)@N-term			0.000463657	1406.704712	704.3596	1406.704102	704.359375	2	10	1.1.1.1092.6	6.811433	26163.78	9498.85	6.86	0.06	3444.127
4	43.04	43.04	45.93000114	45.21000087	38.87999952	sp|P50446|K2C6A_MOUSE	Keratin, type II cytoskeletal 6A OS=Mus musculus OX=10090 GN=Krt6a PE=1 SV=3			0	99.00000095	AEAESWYQTK				-0.000388784	1211.545532	606.78	1211.545898	606.7802124	2	16	1.1.1.874.7	4.02365	12234.45	10870.09	4.03	0.04	5849.366
4	43.04	43.04	45.93000114	45.21000087	38.87999952	sp|P50446|K2C6A_MOUSE	Keratin, type II cytoskeletal 6A OS=Mus musculus OX=10090 GN=Krt6a PE=1 SV=3			0	99.00000095	AENEFVTLK			cleaved A-A@N-term	-0.00280185	1049.536499	525.7755	1049.539307	525.7769165	2	12	1.1.1.922.7	4.6356	1123.69	1070.05	4.63	0.05	860.107
4	43.04	43.04	45.93000114	45.21000087	38.87999952	sp|P50446|K2C6A_MOUSE	Keratin, type II cytoskeletal 6A OS=Mus musculus OX=10090 GN=Krt6a PE=1 SV=3			0	98.53000045	AQYEDIAQR	Carbamidomethyl@N-term; Methyl(D)@5	Methyl(D)@332		0.000678624	1163.557861	582.7862	1163.557129	582.7858276	2	11	1.1.1.818.9	3.3122	798.73	786.43	3.32	0.04	461.3739
4	43.04	43.04	45.93000114	45.21000087	38.87999952	sp|P50446|K2C6A_MOUSE	Keratin, type II cytoskeletal 6A OS=Mus musculus OX=10090 GN=Krt6a PE=1 SV=3			0	98.40000272	AQYEDIAQR	Carbamidomethyl@N-term; Methyl(D)@5	Methyl(D)@332		0.000678624	1163.557861	582.7862	1163.557129	582.7858276	2	9	1.1.1.819.11	3.326533	798.73	608.7	3.32	0.04	346.301
4	43.04	43.04	45.93000114	45.21000087	38.87999952	sp|P50446|K2C6A_MOUSE	Keratin, type II cytoskeletal 6A OS=Mus musculus OX=10090 GN=Krt6a PE=1 SV=3			0	97.15999961	AQYEDIAQR	Methyl(D)@5	Methyl(D)@332		8.84E-05	1106.535645	554.2751	1106.535645	554.2750854	2	9	1.1.1.814.8	3.26005	19645.79	3865.79	3.3	0.05	597.283
4	43.04	43.04	45.93000114	45.21000087	38.87999952	sp|P50446|K2C6A_MOUSE	Keratin, type II cytoskeletal 6A OS=Mus musculus OX=10090 GN=Krt6a PE=1 SV=3			0	89.84000087	AQYEDIAQR	Iodo(Y)@3; Methyl(D)@5	Iodo(Y)@330; Methyl(D)@332		-0.0046669	1232.427734	617.2211	1232.432251	617.2233887	2	10	1.1.1.891.7	4.2428	559.42	449.92	4.24	0.03	696.7664
4	43.04	43.04	45.93000114	45.21000087	38.87999952	sp|P50446|K2C6A_MOUSE	Keratin, type II cytoskeletal 6A OS=Mus musculus OX=10090 GN=Krt6a PE=1 SV=3			0	99.00000095	DLDSIIAEVK			cleaved L-D@N-term	7.20E-05	1101.591919	551.8032	1101.591797	551.8031616	2	16	1.1.1.1089.3	6.770117	2204.65	1939.94	6.78	0.06	1271.781
4	43.04	43.04	45.93000114	45.21000087	38.87999952	sp|P50446|K2C6A_MOUSE	Keratin, type II cytoskeletal 6A OS=Mus musculus OX=10090 GN=Krt6a PE=1 SV=3			0	99.00000095	DVDAAYMNK				-0.00106598	1025.447632	513.7311	1025.448853	513.7316895	2	11	1.1.1.827.8	3.4267	8133.05	880.72	3.5	0.04	900.8797
4	43.04	43.04	45.93000114	45.21000087	38.87999952	sp|P50446|K2C6A_MOUSE	Keratin, type II cytoskeletal 6A OS=Mus musculus OX=10090 GN=Krt6a PE=1 SV=3			0	96.49999738	DVDAAYMNK				-0.00106598	1025.447632	513.7311	1025.448853	513.7316895	2	7	1.1.1.826.8	3.413533	8133.05	772.5	3.5	0.04	683.9749
4	43.04	43.04	45.93000114	45.21000087	38.87999952	sp|P50446|K2C6A_MOUSE	Keratin, type II cytoskeletal 6A OS=Mus musculus OX=10090 GN=Krt6a PE=1 SV=3			0	99.00000095	EYQELMNVK				0.000270095	1152.548828	577.2817	1152.548462	577.2815552	2	13	1.1.1.915.9	4.54845	9601.34	8801.29	4.54	0.04	4563.527
4	43.04	43.04	45.93000114	45.21000087	38.87999952	sp|P50446|K2C6A_MOUSE	Keratin, type II cytoskeletal 6A OS=Mus musculus OX=10090 GN=Krt6a PE=1 SV=3			0	98.57000113	FASFIDK				0.000891065	826.4234619	414.219	826.4224854	414.2185364	2	8	1.1.1.941.2	4.874917	34679.66	13169.56	4.91	0.05	4306.549
4	43.04	43.04	45.93000114	45.21000087	38.87999952	sp|P50446|K2C6A_MOUSE	Keratin, type II cytoskeletal 6A OS=Mus musculus OX=10090 GN=Krt6a PE=1 SV=3			0	95.53999901	FASFIDK	Carbamidomethyl@N-term			-0.00226439	883.4416504	442.7281	883.4439697	442.729248	2	9	1.1.1.973.2	5.28605	3675.37	2897.17	5.3	0.04	1757.256
4	43.04	43.04	45.93000114	45.21000087	38.87999952	sp|P50446|K2C6A_MOUSE	Keratin, type II cytoskeletal 6A OS=Mus musculus OX=10090 GN=Krt6a PE=1 SV=3			0	95.12000084	FASFIDK	Carbamidomethyl@N-term			-0.00226439	883.4416504	442.7281	883.4439697	442.729248	2	9	1.1.1.972.2	5.2729	3675.37	1637.1	5.3	0.04	773.3651
4	43.04	43.04	45.93000114	45.21000087	38.87999952	sp|P50446|K2C6A_MOUSE	Keratin, type II cytoskeletal 6A OS=Mus musculus OX=10090 GN=Krt6a PE=1 SV=3			0	94.48000193	FASFIDK				0.000891065	826.4234619	414.219	826.4224854	414.2185364	2	7	1.1.1.940.2	4.861917	34679.66	3383.25	4.91	0.05	659.8911
4	43.04	43.04	45.93000114	45.21000087	38.87999952	sp|P50446|K2C6A_MOUSE	Keratin, type II cytoskeletal 6A OS=Mus musculus OX=10090 GN=Krt6a PE=1 SV=3			0	83.75999928	FASFIDK				-0.00155035	826.4208984	414.2177	826.4224854	414.2185364	2	6	1.1.1.983.3	5.414717	550.85	429.58	5.42	0.06	594.8346
4	43.04	43.04	45.93000114	45.21000087	38.87999952	sp|P50446|K2C6A_MOUSE	Keratin, type II cytoskeletal 6A OS=Mus musculus OX=10090 GN=Krt6a PE=1 SV=3			0	40.09999931	FASFIDKV			cleaved V-R@C-term; missed K-V@7	-0.00230228	925.4886475	463.7516	925.4909058	463.7527466	2	8	1.1.1.1023.2	5.92385	359.69	321.7	5.91	0.06	331.5109
4	43.04	43.04	45.93000114	45.21000087	38.87999952	sp|P50446|K2C6A_MOUSE	Keratin, type II cytoskeletal 6A OS=Mus musculus OX=10090 GN=Krt6a PE=1 SV=3			0	88.8800025	FLEQQNK	Carbamidomethyl@N-term			-0.00438066	962.4778442	482.2462	962.4821167	482.2483521	2	8	1.1.1.816.6	3.283883	1807.68	1610.03	3.29	0.04	1251.145
4	43.04	43.04	45.93000114	45.21000087	38.87999952	sp|P50446|K2C6A_MOUSE	Keratin, type II cytoskeletal 6A OS=Mus musculus OX=10090 GN=Krt6a PE=1 SV=3			0	83.75999928	FLEQQNK				-0.00267634	905.4580688	453.7363	905.4606934	453.7376099	2	9	1.1.1.787.3	2.9069	18612.31	7747.64	2.93	0.04	2719.262
4	43.04	43.04	45.93000114	45.21000087	38.87999952	sp|P50446|K2C6A_MOUSE	Keratin, type II cytoskeletal 6A OS=Mus musculus OX=10090 GN=Krt6a PE=1 SV=3			0	66.5899992	FLEQQNK	Deamidated(N)@6			0.00153409	906.4462891	454.2304	906.4447021	454.2296143	2	6	1.1.1.800.5	3.0764	412.58	314.55	3.06	0.08	607.626
4	43.04	43.04	45.93000114	45.21000087	38.87999952	sp|P50446|K2C6A_MOUSE	Keratin, type II cytoskeletal 6A OS=Mus musculus OX=10090 GN=Krt6a PE=1 SV=3			0	97.93999791	GKLEGLEDALQK	Acetyl@N-term; Oxidation(K)@2	Acetyl@414; Oxidation(K)@415	missed K-L@2	0.00256963	1357.711548	453.5778	1357.708862	453.5769043	3	17	1.1.1.977.3	5.338383	5131.6	3663.38	5.36	0.05	2869.362
4	43.04	43.04	45.93000114	45.21000087	38.87999952	sp|P50446|K2C6A_MOUSE	Keratin, type II cytoskeletal 6A OS=Mus musculus OX=10090 GN=Krt6a PE=1 SV=3			0	97.32000232	GKLEGLEDALQK	GG(K)@2	GG(K)@415	missed K-L@2	0.00369864	1413.75	472.2573	1413.746338	472.256073	3	12	1.1.1.951.4	5.005583	945.08	797.56	5.01	0.05	1042.235
4	43.04	43.04	45.93000114	45.21000087	38.87999952	sp|P50446|K2C6A_MOUSE	Keratin, type II cytoskeletal 6A OS=Mus musculus OX=10090 GN=Krt6a PE=1 SV=3			0	93.15999746	GKLEGLEDALQK	Acetyl@N-term; Oxidation(K)@2	Acetyl@414; Oxidation(K)@415	missed K-L@2	0.00256963	1357.711548	453.5778	1357.708862	453.5769043	3	16	1.1.1.978.2	5.350217	5131.6	4857.28	5.36	0.05	3608.367
4	43.04	43.04	45.93000114	45.21000087	38.87999952	sp|P50446|K2C6A_MOUSE	Keratin, type II cytoskeletal 6A OS=Mus musculus OX=10090 GN=Krt6a PE=1 SV=3			0	91.53000116	GKLEGLEDALQK	Acetyl@N-term; Oxidation(K)@2	Acetyl@414; Oxidation(K)@415	missed K-L@2	-0.015776699	1357.693115	679.8538	1357.708862	679.8617554	2	16	1.1.1.979.6	5.366384	5487.58	5257.83	5.36	0.06	3564.596
4	43.04	43.04	45.93000114	45.21000087	38.87999952	sp|P50446|K2C6A_MOUSE	Keratin, type II cytoskeletal 6A OS=Mus musculus OX=10090 GN=Krt6a PE=1 SV=3			0	21.15000039	GKLEGLEDALQK	Carbamidomethyl(K)@2		missed K-L@2	0.000556486	1356.725464	453.2491	1356.724854	453.2489014	3	15	1.1.1.923.3	4.645267	8868.02	3863.67	4.67	0.04	2582.104
4	43.04	43.04	45.93000114	45.21000087	38.87999952	sp|P50446|K2C6A_MOUSE	Keratin, type II cytoskeletal 6A OS=Mus musculus OX=10090 GN=Krt6a PE=1 SV=3			0	27.73000002	GKLEGLEDALQKAK	Succinyl(K)@2	Succinyl(K)@415	missed K-L@2; missed K-A@12	-0.0256532	1598.825806	533.9492	1598.851563	533.9577637	3	12	1.1.1.972.4	5.274567	6173.35	6136.88	5.28	0.05	5498.047
4	43.04	43.04	45.93000114	45.21000087	38.87999952	sp|P50446|K2C6A_MOUSE	Keratin, type II cytoskeletal 6A OS=Mus musculus OX=10090 GN=Krt6a PE=1 SV=3			0	98.6899972	GRLDSELR	Carbamidomethyl@N-term		missed R-L@2	-0.00160848	1001.523865	501.7692	1001.525391	501.769989	2	10	1.1.1.795.6	3.012567	867.15	804.48	3.02	0.04	723.8434
4	43.04	43.04	45.93000114	45.21000087	38.87999952	sp|P50446|K2C6A_MOUSE	Keratin, type II cytoskeletal 6A OS=Mus musculus OX=10090 GN=Krt6a PE=1 SV=3			0	98.53000045	GRLDSELR			missed R-L@2	0.00129532	944.505249	473.2599	944.5039673	473.2592468	2	11	1.1.1.794.4	2.997567	11694.65	9377.11	3.01	0.04	6503.279
4	43.04	43.04	45.93000114	45.21000087	38.87999952	sp|P50446|K2C6A_MOUSE	Keratin, type II cytoskeletal 6A OS=Mus musculus OX=10090 GN=Krt6a PE=1 SV=3			0	97.24000096	GRLDSELR			missed R-L@2	0.00129532	944.505249	473.2599	944.5039673	473.2592468	2	10	1.1.1.793.3	2.9839	11694.65	4677.52	3.01	0.04	1857.185
4	43.04	43.04	45.93000114	45.21000087	38.87999952	sp|P50446|K2C6A_MOUSE	Keratin, type II cytoskeletal 6A OS=Mus musculus OX=10090 GN=Krt6a PE=1 SV=3			0	91.00000262	GRLDSELR	Carbamidomethyl@N-term		missed R-L@2	-0.00160848	1001.523865	501.7692	1001.525391	501.769989	2	9	1.1.1.796.6	3.025567	867.15	774.84	3.02	0.04	511.9401
4	43.04	43.04	45.93000114	45.21000087	38.87999952	sp|P50446|K2C6A_MOUSE	Keratin, type II cytoskeletal 6A OS=Mus musculus OX=10090 GN=Krt6a PE=1 SV=3			0	55.90999722	GRLDSELR			missed R-L@2	-0.00370959	944.5002441	473.2574	944.5039673	473.2592468	2	8	1.1.1.777.4	2.77875	987.33	940.34	2.77	0.04	768.4069
4	43.04	43.04	45.93000114	45.21000087	38.87999952	sp|P50446|K2C6A_MOUSE	Keratin, type II cytoskeletal 6A OS=Mus musculus OX=10090 GN=Krt6a PE=1 SV=3			0	99.00000095	ISDTSVVLSMDNNR			cleaved H-I@N-term	-0.00227429	1549.738525	775.8765	1549.740601	775.8775635	2	13	1.1.1.953.11	5.037083	1313.39	984.9	5.05	0.05	507.9927
4	43.04	43.04	45.93000114	45.21000087	38.87999952	sp|P50446|K2C6A_MOUSE	Keratin, type II cytoskeletal 6A OS=Mus musculus OX=10090 GN=Krt6a PE=1 SV=3			0	99.00000095	LALDVEIATYR				-0.000631825	1262.686523	632.3505	1262.687012	632.3508301	2	16	1.1.1.1052.7	6.299817	1666.96	1536.45	6.31	0.04	1076.112
4	43.04	43.04	45.93000114	45.21000087	38.87999952	sp|P50446|K2C6A_MOUSE	Keratin, type II cytoskeletal 6A OS=Mus musculus OX=10090 GN=Krt6a PE=1 SV=3			0	99.00000095	LDLDSIIAEVK			cleaved S-L@N-term	-0.00101754	1214.674927	608.3447	1214.675781	608.3452148	2	19	1.1.1.1171.3	7.827367	3040.55	2550.83	7.85	0.06	1398.458
4	43.04	43.04	45.93000114	45.21000087	38.87999952	sp|P50446|K2C6A_MOUSE	Keratin, type II cytoskeletal 6A OS=Mus musculus OX=10090 GN=Krt6a PE=1 SV=3			0	99.00000095	LEGLEDALQK				-0.000923786	1114.58606	558.3003	1114.587036	558.3007813	2	14	1.1.1.948.9	4.97125	7917.1	4290.82	5	0.05	1979.458
4	43.04	43.04	45.93000114	45.21000087	38.87999952	sp|P50446|K2C6A_MOUSE	Keratin, type II cytoskeletal 6A OS=Mus musculus OX=10090 GN=Krt6a PE=1 SV=3			0	36.17999852	LEGLEDALQKAK	Carbamyl@N-term; Deamidated(Q)@9		missed K-A@10	-0.0185843	1357.690308	679.8524	1357.708862	679.8617554	2	10	1.1.1.897.5	4.320467	1561.83	1106.8	4.3	0.05	675.9607
4	43.04	43.04	45.93000114	45.21000087	38.87999952	sp|P50446|K2C6A_MOUSE	Keratin, type II cytoskeletal 6A OS=Mus musculus OX=10090 GN=Krt6a PE=1 SV=3			0	22.25999981	LEGLEDALQKAK	Carbamyl@N-term; Deamidated(Q)@9		missed K-A@10	-0.0185843	1357.690308	679.8524	1357.708862	679.8617554	2	10	1.1.1.894.8	4.2843	1561.83	1273.35	4.3	0.05	1349.909
4	43.04	43.04	45.93000114	45.21000087	38.87999952	sp|P50446|K2C6A_MOUSE	Keratin, type II cytoskeletal 6A OS=Mus musculus OX=10090 GN=Krt6a PE=1 SV=3			0	99.00000095	LLEGEECR	Carbamidomethyl(C)@7			-2.47E-05	1004.459656	503.2371	1004.459717	503.2371216	2	11	1.1.1.801.7	3.09205	2346.67	2078.58	3.1	0.04	1872.618
4	43.04	43.04	45.93000114	45.21000087	38.87999952	sp|P50446|K2C6A_MOUSE	Keratin, type II cytoskeletal 6A OS=Mus musculus OX=10090 GN=Krt6a PE=1 SV=3			0	99.00000095	LLEGEECR	No Carbamidomethyl(C)@7			0.00122961	947.4394531	474.727	947.4382324	474.7263794	2	10	1.1.1.842.2	3.613017	551.82	425.13	3.62	0.04	377.9912
4	43.04	43.04	45.93000114	45.21000087	38.87999952	sp|P50446|K2C6A_MOUSE	Keratin, type II cytoskeletal 6A OS=Mus musculus OX=10090 GN=Krt6a PE=1 SV=3			0	94.13999915	LLEGEECR	No Carbamidomethyl(C)@7			0.00122961	947.4394531	474.727	947.4382324	474.7263794	2	8	1.1.1.841.5	3.601683	551.82	252.11	3.62	0.04	332.6601
4	43.04	43.04	45.93000114	45.21000087	38.87999952	sp|P50446|K2C6A_MOUSE	Keratin, type II cytoskeletal 6A OS=Mus musculus OX=10090 GN=Krt6a PE=1 SV=3			0	99.00000095	LQAAIADAEQR			cleaved N-L@N-term	-0.000969179	1184.614014	593.3143	1184.61499	593.3147583	2	11	1.1.1.850.9	3.7185	420.62	348.31	3.74	0.05	347.4002
4	43.04	43.04	45.93000114	45.21000087	38.87999952	sp|P50446|K2C6A_MOUSE	Keratin, type II cytoskeletal 6A OS=Mus musculus OX=10090 GN=Krt6a PE=1 SV=3			0	99.00000095	NLQIDPTIQR			cleaved L-N@N-term	0.000708409	1196.6521	599.3333	1196.651367	599.3329468	2	10	1.1.1.927.8	4.700433	1422.83	1159.31	4.72	0.05	914.4206
4	43.04	43.04	45.93000114	45.21000087	38.87999952	sp|P50446|K2C6A_MOUSE	Keratin, type II cytoskeletal 6A OS=Mus musculus OX=10090 GN=Krt6a PE=1 SV=3			0	99.00000095	NLQIDPTIQR	Pro->Pyrrolidinone(P)@6		cleaved L-N@N-term	-0.00252225	1166.638306	584.3264	1166.640747	584.3276367	2	11	1.1.1.932.6	4.762767	2093.89	1456.9	4.78	0.05	1327.194
4	43.04	43.04	45.93000114	45.21000087	38.87999952	sp|P50446|K2C6A_MOUSE	Keratin, type II cytoskeletal 6A OS=Mus musculus OX=10090 GN=Krt6a PE=1 SV=3			0	93.15999746	NMQDTVEDYK	Oxidation(D)@4; Methyl(T)@5; Formyl(K)@10	Oxidation(D)@233; Methyl(T)@234		-0.00890077	1299.52002	650.7673	1299.528931	650.7717285	2	12	1.1.1.930.8	4.738934	2620.01	2569.7	4.74	0.04	1597.413
4	43.04	43.04	45.93000114	45.21000087	38.87999952	sp|P50446|K2C6A_MOUSE	Keratin, type II cytoskeletal 6A OS=Mus musculus OX=10090 GN=Krt6a PE=1 SV=3			0	81.8599999	NMQDTVEDYK	Oxidation(D)@4; Methyl(T)@5; Formyl(K)@10	Oxidation(D)@233; Methyl(T)@234		-0.00890077	1299.52002	650.7673	1299.528931	650.7717285	2	12	1.1.1.929.10	4.727933	2620.01	2283.22	4.74	0.04	1517.567
4	43.04	43.04	45.93000114	45.21000087	38.87999952	sp|P50446|K2C6A_MOUSE	Keratin, type II cytoskeletal 6A OS=Mus musculus OX=10090 GN=Krt6a PE=1 SV=3			0	87.84000278	NTKQEIAEINR	Deamidated(Q)@4		missed K-Q@3	-0.000314132	1315.672852	439.5649	1315.673218	439.5650024	3	7	1.1.1.849.5	3.702683	495.41	481.39	3.71	0.05	325.415
4	43.04	43.04	45.93000114	45.21000087	38.87999952	sp|P50446|K2C6A_MOUSE	Keratin, type II cytoskeletal 6A OS=Mus musculus OX=10090 GN=Krt6a PE=1 SV=3			0	99.00000095	QCANLQAAIADAEQR	Gln->pyro-Glu@N-term; Carbamidomethyl(C)@2			0.00238668	1640.760132	821.3873	1640.75769	821.3861084	2	20	1.1.1.1046.8	6.223817	2940.51	2448.6	6.24	0.05	1516.468
4	43.04	43.04	45.93000114	45.21000087	38.87999952	sp|P50446|K2C6A_MOUSE	Keratin, type II cytoskeletal 6A OS=Mus musculus OX=10090 GN=Krt6a PE=1 SV=3			0	99.00000095	QCANLQAAIADAEQR	Gln->pyro-Glu@N-term; Carbamidomethyl(C)@2			0.00238668	1640.760132	821.3873	1640.75769	821.3861084	2	20	1.1.1.1047.7	6.23565	2940.51	2853.68	6.24	0.05	1701.344
4	43.04	43.04	45.93000114	45.21000087	38.87999952	sp|P50446|K2C6A_MOUSE	Keratin, type II cytoskeletal 6A OS=Mus musculus OX=10090 GN=Krt6a PE=1 SV=3			0	99.00000095	QCANLQAAIADAEQR	Carbamidomethyl(C)@2			-0.0109767	1657.773315	829.8939	1657.78418	829.8994141	2	11	1.1.1.1047.8	6.236483	621.78	577.8	6.24	0.08	604.3782
4	43.04	43.04	45.93000114	45.21000087	38.87999952	sp|P50446|K2C6A_MOUSE	Keratin, type II cytoskeletal 6A OS=Mus musculus OX=10090 GN=Krt6a PE=1 SV=3			0	25.99000037	QCANLQAAIADAEQR	Carbamidomethyl(C)@2			-0.0109767	1657.773315	829.8939	1657.78418	829.8994141	2	6	1.1.1.1050.11	6.27765	621.78	220.53	6.24	0.08	462.8729
4	43.04	43.04	45.93000114	45.21000087	38.87999952	sp|P50446|K2C6A_MOUSE	Keratin, type II cytoskeletal 6A OS=Mus musculus OX=10090 GN=Krt6a PE=1 SV=3			0	25.5400002	QCANLQAAIADAEQR	Gln->pyro-Glu@N-term; Carbamidomethyl(C)@2; Oxidation(N)@4; Deamidated(Q)@6	Oxidation(N)@393		0.036642201	1657.773315	829.8939	1657.736572	829.8755493	2	9	1.1.1.1050.11	6.27765	621.78	220.53	6.24	0.08	462.8729
4	43.04	43.04	45.93000114	45.21000087	38.87999952	sp|P50446|K2C6A_MOUSE	Keratin, type II cytoskeletal 6A OS=Mus musculus OX=10090 GN=Krt6a PE=1 SV=3			0	20.87000012	QCANLQAAIADAEQR	Acetyl@N-term; Carbamidomethyl(C)@2	Acetyl@390		0.0103858	1699.805298	850.9099	1699.7948	850.9046631	2	7	1.1.1.1018.9	5.86585	1644.52	1504.73	5.86	0.05	749.3311
4	43.04	43.04	45.93000114	45.21000087	38.87999952	sp|P50446|K2C6A_MOUSE	Keratin, type II cytoskeletal 6A OS=Mus musculus OX=10090 GN=Krt6a PE=1 SV=3			0	20.46999931	QCANLQAAIADAEQR	Gln->pyro-Glu@N-term; Carbamidomethyl(C)@2; Deamidated(N)@4			0.00226498	1641.744019	821.8793	1641.741699	821.8781128	2	6	1.1.1.1068.9	6.506967	302.19	213.89	6.46	0.09	252.952
4	43.04	43.04	45.93000114	45.21000087	38.87999952	sp|P50446|K2C6A_MOUSE	Keratin, type II cytoskeletal 6A OS=Mus musculus OX=10090 GN=Krt6a PE=1 SV=3			0	17.98000038	QCANLQAAIADAEQR	Gln->pyro-Glu@N-term; Carbamidomethyl(C)@2; Deamidated(Q)@6			0.00226498	1641.744019	821.8793	1641.741699	821.8781128	2	6	1.1.1.1068.9	6.506967	302.19	213.89	6.46	0.09	252.952
4	43.04	43.04	45.93000114	45.21000087	38.87999952	sp|P50446|K2C6A_MOUSE	Keratin, type II cytoskeletal 6A OS=Mus musculus OX=10090 GN=Krt6a PE=1 SV=3			0	99.00000095	QEIAEINR	Gln->pyro-Glu@N-term			-0.00197086	954.4750977	478.2448	954.4770508	478.2458191	2	10	1.1.1.916.3	4.55595	13353.89	2112.84	4.59	0.04	855.1603
4	43.04	43.04	45.93000114	45.21000087	38.87999952	sp|P50446|K2C6A_MOUSE	Keratin, type II cytoskeletal 6A OS=Mus musculus OX=10090 GN=Krt6a PE=1 SV=3			0	94.65000033	RFLEQQNK	Propionamide@N-term		cleaved V-R@N-term; missed R-F@1	-0.00926814	1132.589722	567.3021	1132.598877	567.3067017	2	13	1.1.1.881.8	4.114984	10330.04	9148.91	4.12	0.04	5557.212
4	43.04	43.04	45.93000114	45.21000087	38.87999952	sp|P50446|K2C6A_MOUSE	Keratin, type II cytoskeletal 6A OS=Mus musculus OX=10090 GN=Krt6a PE=1 SV=3			0	93.15999746	RFLEQQNK	Propionamide@N-term		cleaved V-R@N-term; missed R-F@1	-0.00926814	1132.589722	567.3021	1132.598877	567.3067017	2	12	1.1.1.882.9	4.12865	10330.04	10060.8	4.12	0.04	5034.147
4	43.04	43.04	45.93000114	45.21000087	38.87999952	sp|P50446|K2C6A_MOUSE	Keratin, type II cytoskeletal 6A OS=Mus musculus OX=10090 GN=Krt6a PE=1 SV=3			0	32.08000064	SEIDHVK				0.00228928	826.4208984	414.2177	826.418457	414.2165222	2	8	1.1.1.762.3	2.585767	1588.07	1458.5	2.59	0.05	2272.062
4	43.04	43.04	45.93000114	45.21000087	38.87999952	sp|P50446|K2C6A_MOUSE	Keratin, type II cytoskeletal 6A OS=Mus musculus OX=10090 GN=Krt6a PE=1 SV=3			0	99.00000095	SLDLDSIIAEV			cleaved V-K@C-term	0.00884259	1173.621704	587.8181	1173.612915	587.8137207	2	17	1.1.1.1177.2	7.905517	390.5	382.41	7.91	0.06	193.0834
4	43.04	43.04	45.93000114	45.21000087	38.87999952	sp|P50446|K2C6A_MOUSE	Keratin, type II cytoskeletal 6A OS=Mus musculus OX=10090 GN=Krt6a PE=1 SV=3			0	31.45000041	SLDLDSIIAEV			cleaved V-K@C-term	0.00322733	1173.616089	587.8153	1173.612915	587.8137207	2	17	1.1.1.1275.3	9.127267	2677.43	2224.48	9.15	0.08	1051.819
4	43.04	43.04	45.93000114	45.21000087	38.87999952	sp|P50446|K2C6A_MOUSE	Keratin, type II cytoskeletal 6A OS=Mus musculus OX=10090 GN=Krt6a PE=1 SV=3			0	99.00000095	SLDLDSIIAEVK				-0.000815685	1301.707031	651.8608	1301.707886	651.8612061	2	16	1.1.1.1054.7	6.325483	9679.09	7487.13	6.31	0.05	1116.086
4	43.04	43.04	45.93000114	45.21000087	38.87999952	sp|P50446|K2C6A_MOUSE	Keratin, type II cytoskeletal 6A OS=Mus musculus OX=10090 GN=Krt6a PE=1 SV=3			0	99.00000095	SLDLDSIIAEVK				-0.000449472	1301.70752	651.861	1301.707886	651.8612061	2	18	1.1.1.1167.5	7.774533	47413.37	7686.45	7.82	0.08	1709.821
4	43.04	43.04	45.93000114	45.21000087	38.87999952	sp|P50446|K2C6A_MOUSE	Keratin, type II cytoskeletal 6A OS=Mus musculus OX=10090 GN=Krt6a PE=1 SV=3			0	99.00000095	SLDLDSIIAEVK				-0.000449472	1301.70752	651.861	1301.707886	651.8612061	2	20	1.1.1.1168.4	7.786867	47413.37	19737.22	7.82	0.08	7883.854
4	43.04	43.04	45.93000114	45.21000087	38.87999952	sp|P50446|K2C6A_MOUSE	Keratin, type II cytoskeletal 6A OS=Mus musculus OX=10090 GN=Krt6a PE=1 SV=3			0	99.00000095	SLDLDSIIAEVK				-0.000449472	1301.70752	651.861	1301.707886	651.8612061	2	19	1.1.1.1181.2	7.949183	47413.37	3355.39	7.82	0.08	1172.948
4	43.04	43.04	45.93000114	45.21000087	38.87999952	sp|P50446|K2C6A_MOUSE	Keratin, type II cytoskeletal 6A OS=Mus musculus OX=10090 GN=Krt6a PE=1 SV=3			0	99.00000095	SLDLDSIIAEVK				-0.000815685	1301.707031	651.8608	1301.707886	651.8612061	2	15	1.1.1.1050.4	6.271817	9679.09	3750.79	6.31	0.05	1463.753
4	43.04	43.04	45.93000114	45.21000087	38.87999952	sp|P50446|K2C6A_MOUSE	Keratin, type II cytoskeletal 6A OS=Mus musculus OX=10090 GN=Krt6a PE=1 SV=3			0	99.00000095	SLDLDSIIAEVK	Lys-loss@C-term			0.00322733	1173.616089	587.8153	1173.612915	587.8137207	2	18	1.1.1.1275.3	9.127267	2677.43	2224.48	9.15	0.08	1051.819
4	43.04	43.04	45.93000114	45.21000087	38.87999952	sp|P50446|K2C6A_MOUSE	Keratin, type II cytoskeletal 6A OS=Mus musculus OX=10090 GN=Krt6a PE=1 SV=3			0	99.00000095	SLDLDSIIAEVK	Carbamidomethyl@N-term; Dehydrated(D)@3			-0.00183836	1340.716919	671.3657	1340.71875	671.3666382	2	13	1.1.1.1241.4	8.7163	873.85	209.07	8.76	0.07	172.9475
4	43.04	43.04	45.93000114	45.21000087	38.87999952	sp|P50446|K2C6A_MOUSE	Keratin, type II cytoskeletal 6A OS=Mus musculus OX=10090 GN=Krt6a PE=1 SV=3			0	99.00000095	SLDLDSIIAEVK				-0.00618681	1301.70166	651.8581	1301.707886	651.8612061	2	11	1.1.1.1129.6	7.2869	417.29	334.03	7.31	0.05	288.6396
4	43.04	43.04	45.93000114	45.21000087	38.87999952	sp|P50446|K2C6A_MOUSE	Keratin, type II cytoskeletal 6A OS=Mus musculus OX=10090 GN=Krt6a PE=1 SV=3			0	99.00000095	SLDLDSIIAEVK	Acetyl@N-term; Oxidation(D)@3	Acetyl@316; Oxidation(D)@318		-0.000330969	1359.713013	680.8638	1359.713379	680.8639526	2	17	1.1.1.1202.3	8.222834	1704.91	1035.57	8.26	0.08	626.8936
4	43.04	43.04	45.93000114	45.21000087	38.87999952	sp|P50446|K2C6A_MOUSE	Keratin, type II cytoskeletal 6A OS=Mus musculus OX=10090 GN=Krt6a PE=1 SV=3			0	99.00000095	SLDLDSIIAEVK	Carbamidomethyl@N-term; Dehydrated(D)@3			-0.00183836	1340.716919	671.3657	1340.71875	671.3666382	2	13	1.1.1.1242.4	8.7313	873.85	446.19	8.76	0.07	320.08
4	43.04	43.04	45.93000114	45.21000087	38.87999952	sp|P50446|K2C6A_MOUSE	Keratin, type II cytoskeletal 6A OS=Mus musculus OX=10090 GN=Krt6a PE=1 SV=3			0	98.6899972	SLDLDSIIAEVK	Dehydrated(S)@1; Carbamidomethyl(D)@3	Dehydrated(S)@316		-0.00330321	1340.715454	671.365	1340.71875	671.3666382	2	13	1.1.1.1205.5	8.265166	395.43	383.29	8.27	0.07	313.0037
4	43.04	43.04	45.93000114	45.21000087	38.87999952	sp|P50446|K2C6A_MOUSE	Keratin, type II cytoskeletal 6A OS=Mus musculus OX=10090 GN=Krt6a PE=1 SV=3			0	98.26999903	SLDLDSIIAEVK				-0.00618681	1301.70166	651.8581	1301.707886	651.8612061	2	11	1.1.1.1130.3	7.297233	417.29	386.91	7.31	0.05	339.9937
4	43.04	43.04	45.93000114	45.21000087	38.87999952	sp|P50446|K2C6A_MOUSE	Keratin, type II cytoskeletal 6A OS=Mus musculus OX=10090 GN=Krt6a PE=1 SV=3			0	86.84999943	SLDLDSIIAEVK	Acetyl@N-term; Oxidation(D)@3	Acetyl@316; Oxidation(D)@318		-0.000330969	1359.713013	680.8638	1359.713379	680.8639526	2	11	1.1.1.1201.5	8.210333	1704.91	626.94	8.26	0.08	353.5961
4	43.04	43.04	45.93000114	45.21000087	38.87999952	sp|P50446|K2C6A_MOUSE	Keratin, type II cytoskeletal 6A OS=Mus musculus OX=10090 GN=Krt6a PE=1 SV=3			0	85.07000208	SLDLDSIIAEVK	Carbamidomethyl@N-term; Dehydrated(D)@3			-0.00330321	1340.715454	671.365	1340.71875	671.3666382	2	9	1.1.1.1203.2	8.234167	395.43	215.4	8.27	0.07	218.417
4	43.04	43.04	45.93000114	45.21000087	38.87999952	sp|P50446|K2C6A_MOUSE	Keratin, type II cytoskeletal 6A OS=Mus musculus OX=10090 GN=Krt6a PE=1 SV=3			0	79.30999994	SLDLDSIIAEVK	Carbamidomethyl(K)@12			0.0109003	1358.740234	680.3774	1358.72937	680.3719482	2	9	1.1.1.1166.3	7.760366	18.66953	18.66953			281.0447
4	43.04	43.04	45.93000114	45.21000087	38.87999952	sp|P50446|K2C6A_MOUSE	Keratin, type II cytoskeletal 6A OS=Mus musculus OX=10090 GN=Krt6a PE=1 SV=3			0	23.78000021	SLDLDSIIAEVK	Carbamidomethyl@N-term; Dehydrated(D)@3			-0.00330321	1340.715454	671.365	1340.71875	671.3666382	2	12	1.1.1.1205.5	8.265166	395.43	383.29	8.27	0.07	313.0037
4	43.04	43.04	45.93000114	45.21000087	38.87999952	sp|P50446|K2C6A_MOUSE	Keratin, type II cytoskeletal 6A OS=Mus musculus OX=10090 GN=Krt6a PE=1 SV=3			0	19.68999952	SLDLDSIIAEVK	Lys-loss@C-term			0.00322733	1173.616089	587.8153	1173.612915	587.8137207	2	17	1.1.1.1274.3	9.1176	2677.43	1787.78	9.15	0.08	805.486
4	43.04	43.04	45.93000114	45.21000087	38.87999952	sp|P50446|K2C6A_MOUSE	Keratin, type II cytoskeletal 6A OS=Mus musculus OX=10090 GN=Krt6a PE=1 SV=3			0	18.35000068	SLDLDSIIAEVK	Lys-loss@C-term			0.00884259	1173.621704	587.8181	1173.612915	587.8137207	2	17	1.1.1.1177.2	7.905517	390.5	382.41	7.91	0.06	193.0834
4	43.04	43.04	45.93000114	45.21000087	38.87999952	sp|P50446|K2C6A_MOUSE	Keratin, type II cytoskeletal 6A OS=Mus musculus OX=10090 GN=Krt6a PE=1 SV=3			0	99.00000095	SRAEAESWYQTK			missed R-A@2	0.00124178	1454.680298	485.9007	1454.678955	485.9002686	3	13	1.1.1.835.3	3.52435	3580.57	3362.46	3.52	0.03	2619.579
4	43.04	43.04	45.93000114	45.21000087	38.87999952	sp|P50446|K2C6A_MOUSE	Keratin, type II cytoskeletal 6A OS=Mus musculus OX=10090 GN=Krt6a PE=1 SV=3			0	16.56000018	SRAEAESWYQTK			missed R-A@2	0.00124178	1454.680298	485.9007	1454.678955	485.9002686	3	7	1.1.1.835.4	3.525183	3580.57	3311.26	3.52	0.03	1237.005
4	43.04	43.04	45.93000114	45.21000087	38.87999952	sp|P50446|K2C6A_MOUSE	Keratin, type II cytoskeletal 6A OS=Mus musculus OX=10090 GN=Krt6a PE=1 SV=3			0	99.00000095	TAAENEFVTLK	Deamidated(N)@5			0.00555375	1222.613647	612.3141	1222.608154	612.3113403	2	13	1.1.1.934.9	4.790767	1813.63	1604.85	4.81	0.05	1136.572
4	43.04	43.04	45.93000114	45.21000087	38.87999952	sp|P50446|K2C6A_MOUSE	Keratin, type II cytoskeletal 6A OS=Mus musculus OX=10090 GN=Krt6a PE=1 SV=3			0	99.00000095	TAAENEFVTLK	Deamidated(N)@5			0.00555375	1222.613647	612.3141	1222.608154	612.3113403	2	14	1.1.1.935.9	4.803767	1813.63	1795.23	4.81	0.05	1217.745
4	43.04	43.04	45.93000114	45.21000087	38.87999952	sp|P50446|K2C6A_MOUSE	Keratin, type II cytoskeletal 6A OS=Mus musculus OX=10090 GN=Krt6a PE=1 SV=3			0	99.00000095	TAAENEFVTLK				0.00484505	1221.628784	408.2169	1221.624146	408.2153015	3	11	1.1.1.944.3	4.914583	565.06	557.36	4.91	0.04	739.088
4	43.04	43.04	45.93000114	45.21000087	38.87999952	sp|P50446|K2C6A_MOUSE	Keratin, type II cytoskeletal 6A OS=Mus musculus OX=10090 GN=Krt6a PE=1 SV=3			0	99.00000095	TAAENEFVTLK				0.00484505	1221.628784	408.2169	1221.624146	408.2153015	3	9	1.1.1.945.2	4.926417	565.06	500.33	4.91	0.04	613.4221
4	43.04	43.04	45.93000114	45.21000087	38.87999952	sp|P50446|K2C6A_MOUSE	Keratin, type II cytoskeletal 6A OS=Mus musculus OX=10090 GN=Krt6a PE=1 SV=3			0	73.51999879	TAAENEFVTLK	Didehydro(T)@1; Carbamidomethyl(E)@4			0.00228829	1276.632324	639.3234	1276.629883	639.3222656	2	10	1.1.1.955.8	5.060417	1177.11	1111.27	5.07	0.05	848.8645
4	43.04	43.04	45.93000114	45.21000087	38.87999952	sp|P50446|K2C6A_MOUSE	Keratin, type II cytoskeletal 6A OS=Mus musculus OX=10090 GN=Krt6a PE=1 SV=3			0	99.00000095	TAAENEFVTLKK	Deamidated(N)@5		missed K-K@11	0.00785419	1350.71106	451.2443	1350.703125	451.2416382	3	14	1.1.1.872.5	3.996317	1252.75	1196.41	4	0.03	1154.41
4	43.04	43.04	45.93000114	45.21000087	38.87999952	sp|P50446|K2C6A_MOUSE	Keratin, type II cytoskeletal 6A OS=Mus musculus OX=10090 GN=Krt6a PE=1 SV=3			0	99.00000095	TAAENEFVTLKK			missed K-K@11	-0.00148512	1349.717651	675.8661	1349.719116	675.8668213	2	16	1.1.1.878.8	4.07665	4267.84	3576.02	4.09	0.05	2297.145
4	43.04	43.04	45.93000114	45.21000087	38.87999952	sp|P50446|K2C6A_MOUSE	Keratin, type II cytoskeletal 6A OS=Mus musculus OX=10090 GN=Krt6a PE=1 SV=3			0	99.00000095	TAAENEFVTLKK	Deamidated(N)@5		missed K-K@11	0.00785419	1350.71106	451.2443	1350.703125	451.2416382	3	11	1.1.1.873.6	4.01015	1252.75	1071.98	4	0.03	1024.197
4	43.04	43.04	45.93000114	45.21000087	38.87999952	sp|P50446|K2C6A_MOUSE	Keratin, type II cytoskeletal 6A OS=Mus musculus OX=10090 GN=Krt6a PE=1 SV=3			0	65.35000205	TLNNKFASFIDK	Carbamyl@N-term; Deamidated(N)@3		missed K-F@5	-0.0361665	1440.688721	721.3516	1440.724854	721.369751	2	11	1.1.1.1091.7	6.7991	1673.63	1250.16	6.82	0.06	851.9624
4	43.04	43.04	45.93000114	45.21000087	38.87999952	sp|P50446|K2C6A_MOUSE	Keratin, type II cytoskeletal 6A OS=Mus musculus OX=10090 GN=Krt6a PE=1 SV=3			0	20.87000012	TLNNKFASFIDK	Carbamyl@N-term; Deamidated(N)@3		missed K-F@5	-0.0361665	1440.688721	721.3516	1440.724854	721.369751	2	8	1.1.1.1090.6	6.78545	1673.63	686.73	6.82	0.06	479.5618
4	43.04	43.04	45.93000114	45.21000087	38.87999952	sp|P50446|K2C6A_MOUSE	Keratin, type II cytoskeletal 6A OS=Mus musculus OX=10090 GN=Krt6a PE=1 SV=3			0	91.00000262	WALLQEQGTK	Oxidation(W)@1; Methyl(L)@3	Methyl(L)@186		-2.69E-05	1202.629517	602.322	1202.629517	602.3220215	2	14	1.1.1.975.5	5.31455	14540.41	8982.27	5.34	0.05	4842.89
4	43.04	43.04	45.93000114	45.21000087	38.87999952	sp|P50446|K2C6A_MOUSE	Keratin, type II cytoskeletal 6A OS=Mus musculus OX=10090 GN=Krt6a PE=1 SV=3			0	85.97000241	WALLQEQGTK	Acetyl@N-term	Acetyl@184		-0.00124511	1214.628296	608.3214	1214.629517	608.3220215	2	11	1.1.1.993.10	5.5487	8906.11	4699.69	5.58	0.05	2244.33
4	43.04	43.04	45.93000114	45.21000087	38.87999952	sp|P50446|K2C6A_MOUSE	Keratin, type II cytoskeletal 6A OS=Mus musculus OX=10090 GN=Krt6a PE=1 SV=3			0	17.63000041	WALLQEQGTK	Oxidation(W)@1; Methyl(L)@3	Methyl(L)@186		-2.69E-05	1202.629517	602.322	1202.629517	602.3220215	2	10	1.1.1.974.6	5.302383	14540.41	4539.08	5.34	0.05	1567.533
4	43.04	43.04	45.93000114	45.21000087	38.87999952	sp|P50446|K2C6A_MOUSE	Keratin, type II cytoskeletal 6A OS=Mus musculus OX=10090 GN=Krt6a PE=1 SV=3			0	50.2399981	YEDEINK				-0.00115734	909.4068604	455.7107	909.407959	455.7112732	2	6	1.1.1.775.4	2.75275	677.3	667.78	2.75	0.05	708.8582
4	43.04	43.04	45.93000114	45.21000087	38.87999952	sp|P50446|K2C6A_MOUSE	Keratin, type II cytoskeletal 6A OS=Mus musculus OX=10090 GN=Krt6a PE=1 SV=3			0	99.00000095	YEDEINKR			missed K-R@7	-0.00101303	1065.508057	533.7613	1065.509033	533.7618408	2	9	1.1.1.765.10	2.629767	2432.87	2119.3	2.62	0.04	1362.671
4	43.04	43.04	45.93000114	45.21000087	38.87999952	sp|P50446|K2C6A_MOUSE	Keratin, type II cytoskeletal 6A OS=Mus musculus OX=10090 GN=Krt6a PE=1 SV=3			0	99.00000095	YEELQVTAGR				0.00115978	1164.578613	583.2966	1164.577515	583.2960205	2	17	1.1.1.879.5	4.08665	16718.18	14860.16	4.09	0.04	9896.307
4	43.04	43.04	45.93000114	45.21000087	38.87999952	sp|P50446|K2C6A_MOUSE	Keratin, type II cytoskeletal 6A OS=Mus musculus OX=10090 GN=Krt6a PE=1 SV=3			0	99.00000095	YEELQVTAGR	Dimethyl(R)@10	Dimethyl(R)@358		-0.00110303	1192.607666	597.3111	1192.608765	597.3117065	2	12	1.1.1.921.9	4.624767	3948.94	3381.27	4.64	0.05	2581.354
4	43.04	43.04	45.93000114	45.21000087	38.87999952	sp|P50446|K2C6A_MOUSE	Keratin, type II cytoskeletal 6A OS=Mus musculus OX=10090 GN=Krt6a PE=1 SV=3			0	99.00000095	YEELQVTAGR	Dimethyl(R)@10	Dimethyl(R)@358		-0.00110303	1192.607666	597.3111	1192.608765	597.3117065	2	12	1.1.1.922.9	4.637267	3948.94	3897	4.64	0.05	2612.484
5	41.68	41.89	44.10000145	42.44999886	41.40999913	sp|A2AMT1|BFSP1_MOUSE	Filensin OS=Mus musculus OX=10090 GN=Bfsp1 PE=1 SV=1			2	99.00000095	AELQAQTTALEQAIK				0.00080337	1613.863281	807.9389	1613.862427	807.9384766	2	24	1.1.1.988.11	5.485384	12377.87	11779.73	5.49	0.05	5311.826
5	41.68	41.89	44.10000145	42.44999886	41.40999913	sp|A2AMT1|BFSP1_MOUSE	Filensin OS=Mus musculus OX=10090 GN=Bfsp1 PE=1 SV=1			2	99.00000095	AQPAGPAAQPGGTAPGLAALQALGER				0.000365736	2369.24585	593.3187	2369.245117	593.3185425	4	18	1.1.1.1084.2	6.70595	1002.73	358.7	6.73	0.04	1166.852
5	41.68	41.89	44.10000145	42.44999886	41.40999913	sp|A2AMT1|BFSP1_MOUSE	Filensin OS=Mus musculus OX=10090 GN=Bfsp1 PE=1 SV=1			2	99.00000095	AVQDITAAKPR				-0.00314138	1168.65332	585.3339	1168.656372	585.3355103	2	12	1.1.1.783.7	2.858083	3276.09	1677.9	2.88	0.04	880.4933
5	41.68	41.89	44.10000145	42.44999886	41.40999913	sp|A2AMT1|BFSP1_MOUSE	Filensin OS=Mus musculus OX=10090 GN=Bfsp1 PE=1 SV=1			2	99.00000095	DLEEKDDDGKK			missed K-D@5; missed K-K@10	0.00153812	1290.595459	646.305	1290.593994	646.3042603	2	12	1.1.1.322.3	1.123867	23.73715	23.73715			178.5058
5	41.68	41.89	44.10000145	42.44999886	41.40999913	sp|A2AMT1|BFSP1_MOUSE	Filensin OS=Mus musculus OX=10090 GN=Bfsp1 PE=1 SV=1			2	99.00000095	EAVTHLQAQK				0.00137209	1123.600098	562.8073	1123.598511	562.8065796	2	15	1.1.1.766.9	2.641917	2903.76	2722.94	2.65	0.03	1827.759
5	41.68	41.89	44.10000145	42.44999886	41.40999913	sp|A2AMT1|BFSP1_MOUSE	Filensin OS=Mus musculus OX=10090 GN=Bfsp1 PE=1 SV=1			2	99.00000095	EIIAQDKVEETLEDAPLKPPQEPK			missed K-V@7	0.00839294	2716.425293	680.1136	2716.416992	680.1115723	4	18	1.1.1.997.6	5.596867	3586.84	3532.64	5.59	0.06	3414.996
5	41.68	41.89	44.10000145	42.44999886	41.40999913	sp|A2AMT1|BFSP1_MOUSE	Filensin OS=Mus musculus OX=10090 GN=Bfsp1 PE=1 SV=1			2	99.00000095	ESGLLMQEK	Oxidation(M)@6			-0.000915323	1049.505249	525.7599	1049.506348	525.760437	2	12	1.1.1.830.7	3.464033	2461.74	2439.44	3.46	0.04	1900.86
5	41.68	41.89	44.10000145	42.44999886	41.40999913	sp|A2AMT1|BFSP1_MOUSE	Filensin OS=Mus musculus OX=10090 GN=Bfsp1 PE=1 SV=1			2	99.00000095	EVAALQNQLEEGR				-0.000958748	1455.730835	728.8727	1455.731812	728.8731689	2	23	1.1.1.911.5	4.498116	11641.27	10570.29	4.5	0.04	6977.539
5	41.68	41.89	44.10000145	42.44999886	41.40999913	sp|A2AMT1|BFSP1_MOUSE	Filensin OS=Mus musculus OX=10090 GN=Bfsp1 PE=1 SV=1			2	99.00000095	HVEANLQR				-0.00311719	965.5010986	483.7578	965.5042725	483.7594299	2	9	1.1.1.763.8	2.602433	2953.3	2562.22	2.61	0.04	2263.367
5	41.68	41.89	44.10000145	42.44999886	41.40999913	sp|A2AMT1|BFSP1_MOUSE	Filensin OS=Mus musculus OX=10090 GN=Bfsp1 PE=1 SV=1			2	99.00000095	IIEIEGSR				-0.00926457	915.4932861	458.7539	915.5025635	458.7585449	2	12	1.1.1.876.3	4.045817	18746.89	8740.8	4.07	0.05	3900.521
5	41.68	41.89	44.10000145	42.44999886	41.40999913	sp|A2AMT1|BFSP1_MOUSE	Filensin OS=Mus musculus OX=10090 GN=Bfsp1 PE=1 SV=1			2	99.00000095	ISTESIQTYEETSVIVETLIGK				0.00256115	2439.265869	814.0959	2439.263184	814.0950317	3	17	1.1.1.1312.3	9.427733	659.63	374.08	9.47	0.08	277.4013
5	41.68	41.89	44.10000145	42.44999886	41.40999913	sp|A2AMT1|BFSP1_MOUSE	Filensin OS=Mus musculus OX=10090 GN=Bfsp1 PE=1 SV=1			2	99.00000095	KVEVVESIEK			missed K-V@1	-0.00861233	1158.641113	580.3278	1158.649658	580.3320923	2	14	1.1.1.838.8	3.56635	2137.5	2014.46	3.56	0.03	1227.699
5	41.68	41.89	44.10000145	42.44999886	41.40999913	sp|A2AMT1|BFSP1_MOUSE	Filensin OS=Mus musculus OX=10090 GN=Bfsp1 PE=1 SV=1			2	99.00000095	LGEQPGPEDALAR				-0.000989666	1351.672241	676.8434	1351.673218	676.8438721	2	16	1.1.1.896.6	4.305967	16813.4	3569.73	4.35	0.05	2046.293
5	41.68	41.89	44.10000145	42.44999886	41.40999913	sp|A2AMT1|BFSP1_MOUSE	Filensin OS=Mus musculus OX=10090 GN=Bfsp1 PE=1 SV=1			2	99.00000095	LSSVFIETPISLITPSHGAPLSLGSSVK				0.00201486	2836.560791	946.5275	2836.558594	946.5267944	3	17	1.1.1.1201.8	8.213667	846.79	839.19	8.21	0.08	616.6004
5	41.68	41.89	44.10000145	42.44999886	41.40999913	sp|A2AMT1|BFSP1_MOUSE	Filensin OS=Mus musculus OX=10090 GN=Bfsp1 PE=1 SV=1			2	99.00000095	QLAVAQQTLR	Gln->pyro-Glu@N-term			-0.00070831	1109.618652	555.8166	1109.619263	555.8169556	2	16	1.1.1.1002.3	5.6572	13139.58	7858.18	5.68	0.05	4465.543
5	41.68	41.89	44.10000145	42.44999886	41.40999913	sp|A2AMT1|BFSP1_MOUSE	Filensin OS=Mus musculus OX=10090 GN=Bfsp1 PE=1 SV=1			2	99.00000095	QLDAFQR	Gln->pyro-Glu@N-term			0.00141089	859.4202881	430.7174	859.4188232	430.7166748	2	10	1.1.1.993.3	5.542867	4963.54	2958.85	5.56	0.05	1836.553
5	41.68	41.89	44.10000145	42.44999886	41.40999913	sp|A2AMT1|BFSP1_MOUSE	Filensin OS=Mus musculus OX=10090 GN=Bfsp1 PE=1 SV=1			2	99.00000095	SYVFQAR				-0.000122729	869.4394531	435.727	869.4395752	435.7270508	2	10	1.1.1.887.2	4.1873	6517.52	5279.64	4.2	0.05	3579.386
5	41.68	41.89	44.10000145	42.44999886	41.40999913	sp|A2AMT1|BFSP1_MOUSE	Filensin OS=Mus musculus OX=10090 GN=Bfsp1 PE=1 SV=1			2	99.00000095	VEETLEDAPLKPPQEPK				-0.0056792	1918.983032	640.6683	1918.98877	640.6702271	3	15	1.1.1.916.8	4.560117	2882.02	2546.75	4.54	0.06	1759.655
5	41.68	41.89	44.10000145	42.44999886	41.40999913	sp|A2AMT1|BFSP1_MOUSE	Filensin OS=Mus musculus OX=10090 GN=Bfsp1 PE=1 SV=1			1.552842021	98.24000001	DLTAEHAR				-0.00105415	911.4450684	456.7298	911.446106	456.7303162	2	10	1.1.1.764.6	2.613767	2375.4	2272.97	2.62	0.04	1900.76
5	41.68	41.89	44.10000145	42.44999886	41.40999913	sp|A2AMT1|BFSP1_MOUSE	Filensin OS=Mus musculus OX=10090 GN=Bfsp1 PE=1 SV=1			1.28399682	97.50999808	QEAEAQR	Gln->pyro-Glu@N-term			-0.000802694	813.3609009	407.6877	813.3616943	407.6881104	2	10	1.1.1.764.3	2.611267	694.6	675.11	2.61	0.04	1004.211
5	41.68	41.89	44.10000145	42.44999886	41.40999913	sp|A2AMT1|BFSP1_MOUSE	Filensin OS=Mus musculus OX=10090 GN=Bfsp1 PE=1 SV=1			1.060480714	99.00000095	HVLVTGESSFVDPEFYSSSIPAR	Deamidated(R)@23	Deamidated(R)@492		0.027054699	2524.239014	842.4203	2524.212158	842.4113159	3	18	1.1.1.1045.8	6.210983	1063.91	955.89	6.22	0.05	1157.458
5	41.68	41.89	44.10000145	42.44999886	41.40999913	sp|A2AMT1|BFSP1_MOUSE	Filensin OS=Mus musculus OX=10090 GN=Bfsp1 PE=1 SV=1			0.463441581	99.00000095	VAVQVQR	Carbamidomethyl@N-term			-0.00153843	855.4910889	428.7528	855.4926758	428.7536011	2	10	1.1.1.789.5	2.9339	1118.43	1021.47	2.93	0.04	905.2653
5	41.68	41.89	44.10000145	42.44999886	41.40999913	sp|A2AMT1|BFSP1_MOUSE	Filensin OS=Mus musculus OX=10090 GN=Bfsp1 PE=1 SV=1			0.458420783	99.00000095	LSSVFIETPISLITPSH			cleaved H-G@C-term	-0.000564003	1839.997681	921.0061	1839.998169	921.0064087	2	16	1.1.1.1235.2	8.644633	652.86	540.05	8.66	0.08	436.8701
5	41.68	41.89	44.10000145	42.44999886	41.40999913	sp|A2AMT1|BFSP1_MOUSE	Filensin OS=Mus musculus OX=10090 GN=Bfsp1 PE=1 SV=1			0.370590389	73.21000099	EIIAQDK				-0.000953946	815.4378662	408.7262	815.4389038	408.7267151	2	6	1.1.1.780.4	2.817417	1446.88	1323.43	2.83	0.05	1228.61
5	41.68	41.89	44.10000145	42.44999886	41.40999913	sp|A2AMT1|BFSP1_MOUSE	Filensin OS=Mus musculus OX=10090 GN=Bfsp1 PE=1 SV=1			0.279840708	62.41999865	EIEEAER				0.00321053	874.4064941	438.2105	874.4031982	438.2088928	2	8	1.1.1.766.7	2.64025	2955.57	2912.03	2.64	0.04	3099.558
5	41.68	41.89	44.10000145	42.44999886	41.40999913	sp|A2AMT1|BFSP1_MOUSE	Filensin OS=Mus musculus OX=10090 GN=Bfsp1 PE=1 SV=1			0.131943613	96.79999948	AVQDITAAK			cleaved K-P@C-term	-0.00548036	915.4970703	458.7558	915.5025635	458.7585449	2	9	1.1.1.794.3	2.996733	1023.43	838.34	3.01	0.04	843.0184
5	41.68	41.89	44.10000145	42.44999886	41.40999913	sp|A2AMT1|BFSP1_MOUSE	Filensin OS=Mus musculus OX=10090 GN=Bfsp1 PE=1 SV=1			0.041436128	99.00000095	LSSVFIETPI			cleaved I-S@C-term	0.00176622	1104.608521	553.3115	1104.606689	553.3106079	2	10	1.1.1.1190.3	8.06585	771.54	609.92	8.09	0.05	453.1295
5	41.68	41.89	44.10000145	42.44999886	41.40999913	sp|A2AMT1|BFSP1_MOUSE	Filensin OS=Mus musculus OX=10090 GN=Bfsp1 PE=1 SV=1			0.025028003	99.00000095	SLITPSHGAPLSLGSSVK			cleaved I-S@N-term	-0.000365251	1749.962158	584.328	1749.962524	584.328125	3	12	1.1.1.959.5	5.1089	954.34	770.68	5.13	0.05	921.0278
5	41.68	41.89	44.10000145	42.44999886	41.40999913	sp|A2AMT1|BFSP1_MOUSE	Filensin OS=Mus musculus OX=10090 GN=Bfsp1 PE=1 SV=1			0.00921732	92.04999804	LSSVFIETPISL			cleaved L-I@C-term	0.00466604	1304.727417	653.371	1304.722778	653.3686523	2	9	1.1.1.1278.3	9.163767	91.8	83.76	9.16	0.05	118.7338
5	41.68	41.89	44.10000145	42.44999886	41.40999913	sp|A2AMT1|BFSP1_MOUSE	Filensin OS=Mus musculus OX=10090 GN=Bfsp1 PE=1 SV=1			0.005243066	99.00000095	TTALEQAIK			cleaved Q-T@N-term	-0.00236599	973.5420532	487.7783	973.5444336	487.77948	2	12	1.1.1.885.8	4.166633	1101.23	994.78	4.17	0.05	835.4734
5	41.68	41.89	44.10000145	42.44999886	41.40999913	sp|A2AMT1|BFSP1_MOUSE	Filensin OS=Mus musculus OX=10090 GN=Bfsp1 PE=1 SV=1			0.002176917	98.36999774	SVFIETPISLITPSHGAPLSLGSSVK			cleaved S-S@N-term	-0.00455835	2636.437988	879.8199	2636.442627	879.8214722	3	13	1.1.1.1178.4	7.91835	144.305	144.305			305.9268
5	41.68	41.89	44.10000145	42.44999886	41.40999913	sp|A2AMT1|BFSP1_MOUSE	Filensin OS=Mus musculus OX=10090 GN=Bfsp1 PE=1 SV=1			0	99.00000095	AELQAQTTALEQAIK				0.00080337	1613.863281	807.9389	1613.862427	807.9384766	2	23	1.1.1.987.11	5.4727	12377.87	8481.88	5.49	0.05	3546.208
5	41.68	41.89	44.10000145	42.44999886	41.40999913	sp|A2AMT1|BFSP1_MOUSE	Filensin OS=Mus musculus OX=10090 GN=Bfsp1 PE=1 SV=1			0	16.87999964	AQPAGPAAQPGGTAPGLAALQAL			cleaved L-G@C-term	-0.000243176	2027.079468	1014.547	2027.079956	1014.547241	2	5	1.1.1.1160.11	7.690033	19.13719	19.13719			254.0627
5	41.68	41.89	44.10000145	42.44999886	41.40999913	sp|A2AMT1|BFSP1_MOUSE	Filensin OS=Mus musculus OX=10090 GN=Bfsp1 PE=1 SV=1			0	99.00000095	AQPAGPAAQPGGTAPGLAALQALGER				0.000957111	2369.246338	790.756	2369.245117	790.7556763	3	30	1.1.1.1082.9	6.68645	13520.67	6393.41	6.72	0.08	3552.354
5	41.68	41.89	44.10000145	42.44999886	41.40999913	sp|A2AMT1|BFSP1_MOUSE	Filensin OS=Mus musculus OX=10090 GN=Bfsp1 PE=1 SV=1			0	99.00000095	AQPAGPAAQPGGTAPGLAALQALGER				0.000957111	2369.246338	790.756	2369.245117	790.7556763	3	32	1.1.1.1083.9	6.69895	13520.67	10050.61	6.72	0.08	7078.443
5	41.68	41.89	44.10000145	42.44999886	41.40999913	sp|A2AMT1|BFSP1_MOUSE	Filensin OS=Mus musculus OX=10090 GN=Bfsp1 PE=1 SV=1			0	99.00000095	AQPAGPAAQPGGTAPGLAALQALGER				0.000365736	2369.24585	593.3187	2369.245117	593.3185425	4	18	1.1.1.1087.4	6.745616	1002.73	860.95	6.73	0.04	1070.566
5	41.68	41.89	44.10000145	42.44999886	41.40999913	sp|A2AMT1|BFSP1_MOUSE	Filensin OS=Mus musculus OX=10090 GN=Bfsp1 PE=1 SV=1			0	99.00000095	AQPAGPAAQPGGTAPGLAALQALGER	Carbamidomethyl@N-term			0.00388619	2426.270508	809.7641	2426.266602	809.7628174	3	18	1.1.1.1085.11	6.726117	971.72	964.91	6.72	0.06	826.1297
5	41.68	41.89	44.10000145	42.44999886	41.40999913	sp|A2AMT1|BFSP1_MOUSE	Filensin OS=Mus musculus OX=10090 GN=Bfsp1 PE=1 SV=1			0	99.00000095	AQPAGPAAQPGGTAPGLAALQALGER	Carbamidomethyl@N-term			0.00388619	2426.270508	809.7641	2426.266602	809.7628174	3	15	1.1.1.1086.11	6.73895	971.72	818.01	6.72	0.06	730.3985
5	41.68	41.89	44.10000145	42.44999886	41.40999913	sp|A2AMT1|BFSP1_MOUSE	Filensin OS=Mus musculus OX=10090 GN=Bfsp1 PE=1 SV=1			0	91.74000025	AQPAGPAAQPGGTAPGLAALQALGER				0.000957111	2369.246338	790.756	2369.245117	790.7556763	3	9	1.1.1.1096.5	6.861767	13520.67	139.69	6.72	0.08	443.9856
5	41.68	41.89	44.10000145	42.44999886	41.40999913	sp|A2AMT1|BFSP1_MOUSE	Filensin OS=Mus musculus OX=10090 GN=Bfsp1 PE=1 SV=1			0	91.00000262	AVQDITAAK			cleaved K-P@C-term	-0.00548036	915.4970703	458.7558	915.5025635	458.7585449	2	8	1.1.1.795.4	3.0109	1023.43	1002.05	3.01	0.04	884.5358
5	41.68	41.89	44.10000145	42.44999886	41.40999913	sp|A2AMT1|BFSP1_MOUSE	Filensin OS=Mus musculus OX=10090 GN=Bfsp1 PE=1 SV=1			0	99.00000095	AVQDITAAKPR				-0.00314138	1168.65332	585.3339	1168.656372	585.3355103	2	15	1.1.1.784.10	2.874233	3276.09	3032.92	2.88	0.04	1871.307
5	41.68	41.89	44.10000145	42.44999886	41.40999913	sp|A2AMT1|BFSP1_MOUSE	Filensin OS=Mus musculus OX=10090 GN=Bfsp1 PE=1 SV=1			0	97.24000096	DLTAEHAR				-0.00105415	911.4450684	456.7298	911.446106	456.7303162	2	10	1.1.1.763.7	2.6016	2375.4	1816.31	2.62	0.04	1637.087
5	41.68	41.89	44.10000145	42.44999886	41.40999913	sp|A2AMT1|BFSP1_MOUSE	Filensin OS=Mus musculus OX=10090 GN=Bfsp1 PE=1 SV=1			0	55.90999722	EIEEAER				0.00321053	874.4064941	438.2105	874.4031982	438.2088928	2	6	1.1.1.765.5	2.6256	2955.57	2275.51	2.64	0.04	2783.02
5	41.68	41.89	44.10000145	42.44999886	41.40999913	sp|A2AMT1|BFSP1_MOUSE	Filensin OS=Mus musculus OX=10090 GN=Bfsp1 PE=1 SV=1			0	59.57000256	EIIAQDK				-0.000953946	815.4378662	408.7262	815.4389038	408.7267151	2	6	1.1.1.779.2	2.80275	1446.88	854.68	2.83	0.05	652.3961
5	41.68	41.89	44.10000145	42.44999886	41.40999913	sp|A2AMT1|BFSP1_MOUSE	Filensin OS=Mus musculus OX=10090 GN=Bfsp1 PE=1 SV=1			0	99.00000095	EIIAQDKVEETLEDAPLKPPQEPK	Glu->pyro-Glu@N-term		missed K-V@7	0.0129296	2698.419434	900.4804	2698.406494	900.4761353	3	14	1.1.1.1056.11	6.354483	34.24288	34.24288			644.2178
5	41.68	41.89	44.10000145	42.44999886	41.40999913	sp|A2AMT1|BFSP1_MOUSE	Filensin OS=Mus musculus OX=10090 GN=Bfsp1 PE=1 SV=1			0	96.64999843	EIIAQDKVEETLEDAPLKPPQEPK	Glu->pyro-Glu@N-term		missed K-V@7	0.00688709	2698.41333	900.4784	2698.406494	900.4761353	3	11	1.1.1.1055.9	6.3398	41.11505	41.11505			693.4186
5	41.68	41.89	44.10000145	42.44999886	41.40999913	sp|A2AMT1|BFSP1_MOUSE	Filensin OS=Mus musculus OX=10090 GN=Bfsp1 PE=1 SV=1			0	71.42999768	EIIAQDKVEETLEDAPLKPPQEPK	Deamidated(Q)@5		missed K-V@7	0.0138588	2717.415283	906.8123	2717.401123	906.8076172	3	9	1.1.1.996.10	5.587033	850.3	698.19	5.59	0.05	1092.951
5	41.68	41.89	44.10000145	42.44999886	41.40999913	sp|A2AMT1|BFSP1_MOUSE	Filensin OS=Mus musculus OX=10090 GN=Bfsp1 PE=1 SV=1			0	26.91999972	EPEPPTDLFTK			cleaved P-E@N-term	0.067332901	1272.69104	637.3528	1272.623779	637.3191528	2	8	1.1.1.987.7	5.469383	362.94	354.87	5.48	0.17	756.5763
5	41.68	41.89	44.10000145	42.44999886	41.40999913	sp|A2AMT1|BFSP1_MOUSE	Filensin OS=Mus musculus OX=10090 GN=Bfsp1 PE=1 SV=1			0	99.00000095	ESGLLMQEK	Oxidation(M)@6			-0.000915323	1049.505249	525.7599	1049.506348	525.760437	2	11	1.1.1.829.7	3.451367	2461.74	1965.69	3.46	0.04	1781.14
5	41.68	41.89	44.10000145	42.44999886	41.40999913	sp|A2AMT1|BFSP1_MOUSE	Filensin OS=Mus musculus OX=10090 GN=Bfsp1 PE=1 SV=1			0	99.00000095	EVAALQNQLEEGR	Deamidated(N)@7			0.000631037	1456.716431	729.3655	1456.71582	729.3651733	2	17	1.1.1.888.11	4.207467	2185.15	1644.53	4.22	0.03	1272.881
5	41.68	41.89	44.10000145	42.44999886	41.40999913	sp|A2AMT1|BFSP1_MOUSE	Filensin OS=Mus musculus OX=10090 GN=Bfsp1 PE=1 SV=1			0	99.00000095	EVAALQNQLEEGR	Deamidated(N)@7			0.000631037	1456.716431	729.3655	1456.71582	729.3651733	2	16	1.1.1.889.10	4.219633	2185.15	2083.15	4.22	0.03	1368.183
5	41.68	41.89	44.10000145	42.44999886	41.40999913	sp|A2AMT1|BFSP1_MOUSE	Filensin OS=Mus musculus OX=10090 GN=Bfsp1 PE=1 SV=1			0	99.00000095	EVAALQNQLEEGR				-0.000958748	1455.730835	728.8727	1455.731812	728.8731689	2	22	1.1.1.912.8	4.512283	11641.27	11039.34	4.5	0.04	6240.256
5	41.68	41.89	44.10000145	42.44999886	41.40999913	sp|A2AMT1|BFSP1_MOUSE	Filensin OS=Mus musculus OX=10090 GN=Bfsp1 PE=1 SV=1			0	99.00000095	EVAALQNQLEEGR	Glu->pyro-Glu@N-term			0.00143819	1437.722656	719.8686	1437.721191	719.8678589	2	19	1.1.1.1017.7	5.851683	2001.18	1574.19	5.87	0.05	1014.604
5	41.68	41.89	44.10000145	42.44999886	41.40999913	sp|A2AMT1|BFSP1_MOUSE	Filensin OS=Mus musculus OX=10090 GN=Bfsp1 PE=1 SV=1			0	99.00000095	EVAALQNQLEEGR	Glu->pyro-Glu@N-term			0.00143819	1437.722656	719.8686	1437.721191	719.8678589	2	18	1.1.1.1018.7	5.864183	2001.18	1942.11	5.87	0.05	1055.126
5	41.68	41.89	44.10000145	42.44999886	41.40999913	sp|A2AMT1|BFSP1_MOUSE	Filensin OS=Mus musculus OX=10090 GN=Bfsp1 PE=1 SV=1			0	99.00000095	EVAALQNQLEEGR	Deamidated(N)@7			-0.00498425	1456.710815	729.3627	1456.71582	729.3651733	2	13	1.1.1.925.10	4.6766	1004.69	964.83	4.68	0.09	719.8961
5	41.68	41.89	44.10000145	42.44999886	41.40999913	sp|A2AMT1|BFSP1_MOUSE	Filensin OS=Mus musculus OX=10090 GN=Bfsp1 PE=1 SV=1			0	99.00000095	HVEANLQR				-0.00311719	965.5010986	483.7578	965.5042725	483.7594299	2	11	1.1.1.764.7	2.614583	2953.3	2840.22	2.61	0.04	2153.091
5	41.68	41.89	44.10000145	42.44999886	41.40999913	sp|A2AMT1|BFSP1_MOUSE	Filensin OS=Mus musculus OX=10090 GN=Bfsp1 PE=1 SV=1			0	99.00000095	HVLVTGESSFVDPEFYSSSIPAR	Deamidated(R)@23	Deamidated(R)@492		0.027054699	2524.239014	842.4203	2524.212158	842.4113159	3	15	1.1.1.1044.9	6.199317	1063.91	686.55	6.22	0.05	1127.807
5	41.68	41.89	44.10000145	42.44999886	41.40999913	sp|A2AMT1|BFSP1_MOUSE	Filensin OS=Mus musculus OX=10090 GN=Bfsp1 PE=1 SV=1			0	97.68000245	IIEIEGSR				-0.00926457	915.4932861	458.7539	915.5025635	458.7585449	2	11	1.1.1.877.2	4.05865	18746.89	15269.83	4.07	0.05	10184.31
5	41.68	41.89	44.10000145	42.44999886	41.40999913	sp|A2AMT1|BFSP1_MOUSE	Filensin OS=Mus musculus OX=10090 GN=Bfsp1 PE=1 SV=1			0	74.12999868	IIEIEGSR	Carbamidomethyl@N-term			-0.00595839	972.5180664	487.2663	972.5239868	487.2692871	2	8	1.1.1.891.3	4.239467	1762.16	1390.76	4.25	0.04	1366.768
5	41.68	41.89	44.10000145	42.44999886	41.40999913	sp|A2AMT1|BFSP1_MOUSE	Filensin OS=Mus musculus OX=10090 GN=Bfsp1 PE=1 SV=1			0	69.15000081	IIEIEGSR	Carbamidomethyl@N-term			-0.00595839	972.5180664	487.2663	972.5239868	487.2692871	2	8	1.1.1.892.6	4.2548	1762.16	1728.86	4.25	0.04	1611.887
5	41.68	41.89	44.10000145	42.44999886	41.40999913	sp|A2AMT1|BFSP1_MOUSE	Filensin OS=Mus musculus OX=10090 GN=Bfsp1 PE=1 SV=1			0	99.00000095	ISTESIQTYEETSVIVETLIGK				0.00256115	2439.265869	814.0959	2439.263184	814.0950317	3	18	1.1.1.1313.2	9.440917	659.63	511.63	9.47	0.08	376.7599
5	41.68	41.89	44.10000145	42.44999886	41.40999913	sp|A2AMT1|BFSP1_MOUSE	Filensin OS=Mus musculus OX=10090 GN=Bfsp1 PE=1 SV=1			0	99.00000095	KVEVVESIEK			missed K-V@1	-0.00861233	1158.641113	580.3278	1158.649658	580.3320923	2	16	1.1.1.837.8	3.554517	2137.5	1947.45	3.56	0.03	1394.979
5	41.68	41.89	44.10000145	42.44999886	41.40999913	sp|A2AMT1|BFSP1_MOUSE	Filensin OS=Mus musculus OX=10090 GN=Bfsp1 PE=1 SV=1			0	99.00000095	LGEQPGPEDALAR				0.00328283	1351.676514	676.8455	1351.673218	676.8438721	2	14	1.1.1.868.10	3.94915	1340.99	1019.84	3.97	0.05	1060.123
5	41.68	41.89	44.10000145	42.44999886	41.40999913	sp|A2AMT1|BFSP1_MOUSE	Filensin OS=Mus musculus OX=10090 GN=Bfsp1 PE=1 SV=1			0	99.00000095	LGEQPGPEDALAR				-0.000989666	1351.672241	676.8434	1351.673218	676.8438721	2	20	1.1.1.897.4	4.3188	16813.4	7564.88	4.35	0.05	4833.827
5	41.68	41.89	44.10000145	42.44999886	41.40999913	sp|A2AMT1|BFSP1_MOUSE	Filensin OS=Mus musculus OX=10090 GN=Bfsp1 PE=1 SV=1			0	74.12999868	LGEQPGPEDALAR				-0.000989666	1351.672241	676.8434	1351.673218	676.8438721	2	7	1.1.1.912.7	4.510617	16813.4	230.61	4.35	0.05	490.0851
5	41.68	41.89	44.10000145	42.44999886	41.40999913	sp|A2AMT1|BFSP1_MOUSE	Filensin OS=Mus musculus OX=10090 GN=Bfsp1 PE=1 SV=1			0	98.6899972	LSSVFIETPI			cleaved I-S@C-term	0.00176622	1104.608521	553.3115	1104.606689	553.3106079	2	10	1.1.1.1189.3	8.053184	771.54	370	8.09	0.05	337.8665
5	41.68	41.89	44.10000145	42.44999886	41.40999913	sp|A2AMT1|BFSP1_MOUSE	Filensin OS=Mus musculus OX=10090 GN=Bfsp1 PE=1 SV=1			0	73.6899972	LSSVFIETPISL			cleaved L-I@C-term	0.00466604	1304.727417	653.371	1304.722778	653.3686523	2	7	1.1.1.1279.2	9.1776	91.8	56.03	9.16	0.05	105.5047
5	41.68	41.89	44.10000145	42.44999886	41.40999913	sp|A2AMT1|BFSP1_MOUSE	Filensin OS=Mus musculus OX=10090 GN=Bfsp1 PE=1 SV=1			0	91.74000025	LSSVFIETPISLITPSHGAPLSLGSSVK				0.00201486	2836.560791	946.5275	2836.558594	946.5267944	3	11	1.1.1.1198.11	8.176666	846.79	469.15	8.21	0.08	505.8941
5	41.68	41.89	44.10000145	42.44999886	41.40999913	sp|A2AMT1|BFSP1_MOUSE	Filensin OS=Mus musculus OX=10090 GN=Bfsp1 PE=1 SV=1			0	98.86000156	QDITAAKPR			cleaved V-Q@N-term	-0.00770592	998.5432739	500.2789	998.5509033	500.2827148	2	10	1.1.1.785.7	2.884733	766.4	712.81	2.89	0.04	1027.945
5	41.68	41.89	44.10000145	42.44999886	41.40999913	sp|A2AMT1|BFSP1_MOUSE	Filensin OS=Mus musculus OX=10090 GN=Bfsp1 PE=1 SV=1			0	99.00000095	QLAVAQQTLR	Gln->pyro-Glu@N-term			-0.00070831	1109.618652	555.8166	1109.619263	555.8169556	2	16	1.1.1.1003.4	5.6707	13139.58	11857.95	5.68	0.05	6955.039
5	41.68	41.89	44.10000145	42.44999886	41.40999913	sp|A2AMT1|BFSP1_MOUSE	Filensin OS=Mus musculus OX=10090 GN=Bfsp1 PE=1 SV=1			0	99.00000095	QLDAFQR	Gln->pyro-Glu@N-term			0.00141089	859.4202881	430.7174	859.4188232	430.7166748	2	10	1.1.1.994.3	5.555367	4963.54	4473.17	5.56	0.05	3219.078
5	41.68	41.89	44.10000145	42.44999886	41.40999913	sp|A2AMT1|BFSP1_MOUSE	Filensin OS=Mus musculus OX=10090 GN=Bfsp1 PE=1 SV=1			0	99.00000095	QLDAFQR	Gln->pyro-Glu@N-term			0.00395686	859.4228516	430.7187	859.4188232	430.7166748	2	9	1.1.1.954.3	5.043417	441.02	415.42	5.05	0.06	545.3063
5	41.68	41.89	44.10000145	42.44999886	41.40999913	sp|A2AMT1|BFSP1_MOUSE	Filensin OS=Mus musculus OX=10090 GN=Bfsp1 PE=1 SV=1			0	98.90999794	SLITPSHGAPLSLGSSVK			cleaved I-S@N-term	-0.000365251	1749.962158	584.328	1749.962524	584.328125	3	11	1.1.1.961.6	5.1354	954.34	809.86	5.13	0.05	1022.298
5	41.68	41.89	44.10000145	42.44999886	41.40999913	sp|A2AMT1|BFSP1_MOUSE	Filensin OS=Mus musculus OX=10090 GN=Bfsp1 PE=1 SV=1			0	99.00000095	SYVFQAR				-0.000122729	869.4394531	435.727	869.4395752	435.7270508	2	9	1.1.1.886.2	4.174317	6517.52	2777.81	4.2	0.05	1432.823
5	41.68	41.89	44.10000145	42.44999886	41.40999913	sp|A2AMT1|BFSP1_MOUSE	Filensin OS=Mus musculus OX=10090 GN=Bfsp1 PE=1 SV=1			0	99.00000095	TTALEQAIK			cleaved Q-T@N-term	-0.00236599	973.5420532	487.7783	973.5444336	487.77948	2	11	1.1.1.886.5	4.1768	1101.23	1089.64	4.17	0.05	935.4066
5	41.68	41.89	44.10000145	42.44999886	41.40999913	sp|A2AMT1|BFSP1_MOUSE	Filensin OS=Mus musculus OX=10090 GN=Bfsp1 PE=1 SV=1			0	99.00000095	VAVQVQR				-0.000745019	798.470459	400.2425	798.4711914	400.2428589	2	10	1.1.1.782.2	2.84125	11458.57	3430.4	2.88	0.04	1338.337
5	41.68	41.89	44.10000145	42.44999886	41.40999913	sp|A2AMT1|BFSP1_MOUSE	Filensin OS=Mus musculus OX=10090 GN=Bfsp1 PE=1 SV=1			0	99.00000095	VEETLEDAPLKPPQEPK				-0.0056792	1918.983032	640.6683	1918.98877	640.6702271	3	14	1.1.1.915.10	4.549284	2882.02	2834.88	4.54	0.06	1983.655
6	37.47	37.64	57.30000138	51.28999949	39.48000073	sp|P20152|VIME_MOUSE	Vimentin OS=Mus musculus OX=10090 GN=Vim PE=1 SV=3			2	99.00000095	DNLAEDIMR	Oxidation(M)@8			0.00311663	1091.494873	546.7547	1091.491699	546.7531128	2	12	1.1.1.889.6	4.2163	2580.59	1314.25	4.25	0.05	1008.707
6	37.47	37.64	57.30000138	51.28999949	39.48000073	sp|P20152|VIME_MOUSE	Vimentin OS=Mus musculus OX=10090 GN=Vim PE=1 SV=3			2	99.00000095	EEAESTLQSFR				-0.0017619	1295.597656	648.8061	1295.599365	648.8069458	2	13	1.1.1.903.9	4.396616	2845.75	2683.12	4.4	0.05	1891.117
6	37.47	37.64	57.30000138	51.28999949	39.48000073	sp|P20152|VIME_MOUSE	Vimentin OS=Mus musculus OX=10090 GN=Vim PE=1 SV=3			2	99.00000095	EYQDLLNVK	Glu->pyro-Glu@N-term			-0.00492674	1102.561035	552.2878	1102.565918	552.2902222	2	12	1.1.1.1071.6	6.5428	302.25	243.99	6.56	0.1	394.6187
6	37.47	37.64	57.30000138	51.28999949	39.48000073	sp|P20152|VIME_MOUSE	Vimentin OS=Mus musculus OX=10090 GN=Vim PE=1 SV=3			2	99.00000095	FADLSEAANR				-0.0009694	1092.519043	547.2668	1092.52002	547.2672729	2	15	1.1.1.877.6	4.061983	2963.25	2900.18	4.07	0.04	2427.208
6	37.47	37.64	57.30000138	51.28999949	39.48000073	sp|P20152|VIME_MOUSE	Vimentin OS=Mus musculus OX=10090 GN=Vim PE=1 SV=3			2	99.00000095	ILLAELEQLK				0.000547597	1168.707275	585.3609	1168.706665	585.3606567	2	15	1.1.1.1106.4	6.988934	6107.91	2602.35	7.02	0.06	1463.269
6	37.47	37.64	57.30000138	51.28999949	39.48000073	sp|P20152|VIME_MOUSE	Vimentin OS=Mus musculus OX=10090 GN=Vim PE=1 SV=3			2	99.00000095	ISLPLPTFSSLNLR				0.00025188	1556.892822	779.4537	1556.892578	779.4536133	2	13	1.1.1.1215.2	8.392317	1374.35	850.19	8.43	0.09	437.6323
6	37.47	37.64	57.30000138	51.28999949	39.48000073	sp|P20152|VIME_MOUSE	Vimentin OS=Mus musculus OX=10090 GN=Vim PE=1 SV=3			2	99.00000095	KVESLQEEIAFLK			missed K-V@1	-0.000959211	1532.843994	511.9553	1532.844971	511.9556274	3	16	1.1.1.1038.2	6.116	1283.49	1121.67	6.13	0.05	1332.191
6	37.47	37.64	57.30000138	51.28999949	39.48000073	sp|P20152|VIME_MOUSE	Vimentin OS=Mus musculus OX=10090 GN=Vim PE=1 SV=3			2	99.00000095	LGDLYEEEMR	Oxidation(M)@9			-0.00105121	1269.553711	635.7841	1269.554688	635.7846069	2	13	1.1.1.888.7	4.204134	2357.59	1458.38	4.22	0.04	844.6672
6	37.47	37.64	57.30000138	51.28999949	39.48000073	sp|P20152|VIME_MOUSE	Vimentin OS=Mus musculus OX=10090 GN=Vim PE=1 SV=3			2	99.00000095	MALDIEIATYR	Oxidation(M)@1			-0.00298354	1310.651123	656.3328	1310.654053	656.3342896	2	14	1.1.1.1013.7	5.80085	1200.73	749.12	5.82	0.05	636.9564
6	37.47	37.64	57.30000138	51.28999949	39.48000073	sp|P20152|VIME_MOUSE	Vimentin OS=Mus musculus OX=10090 GN=Vim PE=1 SV=3			2	99.00000095	NLQEAEEWYK				0.00298908	1308.601685	655.3081	1308.598633	655.3065796	2	10	1.1.1.952.8	5.021584	941.65	595.21	5	0.09	521.6336
6	37.47	37.64	57.30000138	51.28999949	39.48000073	sp|P20152|VIME_MOUSE	Vimentin OS=Mus musculus OX=10090 GN=Vim PE=1 SV=3			2	99.00000095	QDVDNASLAR	Gln->pyro-Glu@N-term			-0.0095727	1070.489624	536.2521	1070.499268	536.256897	2	11	1.1.1.868.6	3.945817	1446.24	1090.56	3.97	0.05	942.7516
6	37.47	37.64	57.30000138	51.28999949	39.48000073	sp|P20152|VIME_MOUSE	Vimentin OS=Mus musculus OX=10090 GN=Vim PE=1 SV=3			2	99.00000095	QVDQLTNDK	Gln->pyro-Glu@N-term			-0.00155222	1042.491699	522.2531	1042.493164	522.2538452	2	12	1.1.1.882.7	4.126983	714.16	620.55	4.14	0.05	1266.185
6	37.47	37.64	57.30000138	51.28999949	39.48000073	sp|P20152|VIME_MOUSE	Vimentin OS=Mus musculus OX=10090 GN=Vim PE=1 SV=3			2	99.00000095	SLYSSSPGGAYVTR				0.0051635	1443.704712	722.8596	1443.699463	722.8569946	2	16	1.1.1.898.9	4.332967	2270.2	2105.09	4.34	0.04	1290.619
6	37.47	37.64	57.30000138	51.28999949	39.48000073	sp|P20152|VIME_MOUSE	Vimentin OS=Mus musculus OX=10090 GN=Vim PE=1 SV=3			2	99.00000095	SYVTTSTR				0.000766664	913.4512939	457.7329	913.4505005	457.7325439	2	8	1.1.1.775.5	2.753583	1144.94	1054.35	2.75	0.04	885.3901
6	37.47	37.64	57.30000138	51.28999949	39.48000073	sp|P20152|VIME_MOUSE	Vimentin OS=Mus musculus OX=10090 GN=Vim PE=1 SV=3			2	99.00000095	VELQELNDR				-0.000552142	1114.561279	558.2879	1114.56189	558.288208	2	13	1.1.1.888.5	4.202466	2558.27	2474.88	4.21	0.05	1743.76
6	37.47	37.64	57.30000138	51.28999949	39.48000073	sp|P20152|VIME_MOUSE	Vimentin OS=Mus musculus OX=10090 GN=Vim PE=1 SV=3			2	99.00000095	VESLQEEIAFLK				-0.000148236	1404.749878	703.3822	1404.75	703.3823242	2	17	1.1.1.1103.7	6.9526	1115.14	1076.06	6.96	0.05	669.4846
6	37.47	37.64	57.30000138	51.28999949	39.48000073	sp|P20152|VIME_MOUSE	Vimentin OS=Mus musculus OX=10090 GN=Vim PE=1 SV=3			1.7212466	99.00000095	ALDIEIATYR			cleaved M-A@N-term	0.00218233	1163.62085	582.8177	1163.618652	582.8165894	2	15	1.1.1.1026.2	5.962167	1644.76	1531.74	5.97	0.05	1084.557
6	37.47	37.64	57.30000138	51.28999949	39.48000073	sp|P20152|VIME_MOUSE	Vimentin OS=Mus musculus OX=10090 GN=Vim PE=1 SV=3			1.236571789	96.10999823	FANYIDK				0.00110085	869.4294434	435.722	869.4283447	435.7214355	2	9	1.1.1.873.3	4.00765	1582	1572.52	4.01	0.04	1391.401
6	37.47	37.64	57.30000138	51.28999949	39.48000073	sp|P20152|VIME_MOUSE	Vimentin OS=Mus musculus OX=10090 GN=Vim PE=1 SV=3			0.806875348	89.1200006	LLQDSVDFSLADAINTEFK				-0.00138234	2125.057373	1063.536	2125.057861	1063.536255	2	7	1.1.1.1201.9	8.215333	142.5	137.35	8.22	0.04	112.5879
6	37.47	37.64	57.30000138	51.28999949	39.48000073	sp|P20152|VIME_MOUSE	Vimentin OS=Mus musculus OX=10090 GN=Vim PE=1 SV=3			0.712198257	89.03999925	LQDEIQNMK	Oxidation(M)@8			0.00116712	1133.539917	567.7772	1133.538696	567.7766113	2	7	1.1.1.782.9	2.847067	409.21	358.71	2.84	0.05	267.6537
6	37.47	37.64	57.30000138	51.28999949	39.48000073	sp|P20152|VIME_MOUSE	Vimentin OS=Mus musculus OX=10090 GN=Vim PE=1 SV=3			0.522878706	77.91000009	GTNESLER				0.00117553	904.4262695	453.2204	904.4250488	453.2197876	2	7	1.1.1.765.7	2.627267	968.64	936.1	2.63	0.08	1322.547
6	37.47	37.64	57.30000138	51.28999949	39.48000073	sp|P20152|VIME_MOUSE	Vimentin OS=Mus musculus OX=10090 GN=Vim PE=1 SV=3			0.267606258	56.20999932	EKLQEEMLQR	Oxidation(M)@7		missed K-L@2	0.00300726	1318.658081	660.3363	1318.655151	660.3348389	2	7	1.1.1.781.11	2.835733	350.58	299.21	2.83	0.04	302.4803
6	37.47	37.64	57.30000138	51.28999949	39.48000073	sp|P20152|VIME_MOUSE	Vimentin OS=Mus musculus OX=10090 GN=Vim PE=1 SV=3			0.071604155	19.38000023	TYSLGSALRPSTSR				-0.00146521	1494.77771	499.2665	1494.779053	499.2669678	3	6	1.1.1.901.6	4.368633	1500.49	500.39	4.34	0.03	914.2208
6	37.47	37.64	57.30000138	51.28999949	39.48000073	sp|P20152|VIME_MOUSE	Vimentin OS=Mus musculus OX=10090 GN=Vim PE=1 SV=3			0.05158703	96.41000032	ETNLESLPLVDTH			cleaved H-S@C-term	0.00255084	1466.727905	734.3712	1466.725342	734.3699341	2	10	1.1.1.1027.7	5.978833	680.35	656.46	5.97	0.08	551.0139
6	37.47	37.64	57.30000138	51.28999949	39.48000073	sp|P20152|VIME_MOUSE	Vimentin OS=Mus musculus OX=10090 GN=Vim PE=1 SV=3			0.032452036	98.9199996	DIEIATYR			cleaved L-D@N-term	0.00458417	979.5020752	490.7583	979.4974365	490.756012	2	9	1.1.1.940.4	4.863584	724.36	681.05	4.87	0.05	715.4538
6	37.47	37.64	57.30000138	51.28999949	39.48000073	sp|P20152|VIME_MOUSE	Vimentin OS=Mus musculus OX=10090 GN=Vim PE=1 SV=3			0.010105437	98.79000187	LDIEIATYR			cleaved A-L@N-term	-0.00414461	1092.577515	547.296	1092.581543	547.2980347	2	12	1.1.1.1015.3	5.82285	414.47	347.9	5.83	0.04	442.597
6	37.47	37.64	57.30000138	51.28999949	39.48000073	sp|P20152|VIME_MOUSE	Vimentin OS=Mus musculus OX=10090 GN=Vim PE=1 SV=3			0.010105437	93.94999743	LLEGEESR	Dehydrated(S)@7	Dehydrated(S)@409		0.00296395	913.4534912	457.734	913.4505005	457.7325439	2	8	1.1.1.813.3	3.242717	639.19	445.49	3.23	0.04	268.653
6	37.47	37.64	57.30000138	51.28999949	39.48000073	sp|P20152|VIME_MOUSE	Vimentin OS=Mus musculus OX=10090 GN=Vim PE=1 SV=3			0	99.00000095	ALDIEIATYR			cleaved M-A@N-term	0.00218233	1163.62085	582.8177	1163.618652	582.8165894	2	15	1.1.1.1025.3	5.95	1644.76	1163.34	5.97	0.05	898.1815
6	37.47	37.64	57.30000138	51.28999949	39.48000073	sp|P20152|VIME_MOUSE	Vimentin OS=Mus musculus OX=10090 GN=Vim PE=1 SV=3			0	99.00000095	DNLAEDIMR	Oxidation(M)@8			0.00311663	1091.494873	546.7547	1091.491699	546.7531128	2	9	1.1.1.890.9	4.231467	2580.59	2007.88	4.25	0.05	1265.036
6	37.47	37.64	57.30000138	51.28999949	39.48000073	sp|P20152|VIME_MOUSE	Vimentin OS=Mus musculus OX=10090 GN=Vim PE=1 SV=3			0	99.00000095	EEAESTLQSFR				-0.0017619	1295.597656	648.8061	1295.599365	648.8069458	2	16	1.1.1.902.9	4.383616	2845.75	2000.8	4.4	0.05	1469.749
6	37.47	37.64	57.30000138	51.28999949	39.48000073	sp|P20152|VIME_MOUSE	Vimentin OS=Mus musculus OX=10090 GN=Vim PE=1 SV=3			0	99.00000095	EYQDLLNVK				-0.0012992	1120.575317	561.2949	1120.576416	561.2954712	2	11	1.1.1.960.6	5.1224	2586.95	2069.8	5.14	0.05	1469.199
6	37.47	37.64	57.30000138	51.28999949	39.48000073	sp|P20152|VIME_MOUSE	Vimentin OS=Mus musculus OX=10090 GN=Vim PE=1 SV=3			0	99.00000095	EYQDLLNVK	Glu->pyro-Glu@N-term			-0.00492674	1102.561035	552.2878	1102.565918	552.2902222	2	10	1.1.1.1070.3	6.527467	302.25	164.69	6.56	0.1	281.3445
6	37.47	37.64	57.30000138	51.28999949	39.48000073	sp|P20152|VIME_MOUSE	Vimentin OS=Mus musculus OX=10090 GN=Vim PE=1 SV=3			0	97.99000025	EYQDLLNVK				-0.0012992	1120.575317	561.2949	1120.576416	561.2954712	2	8	1.1.1.959.4	5.108067	2586.95	1104.44	5.14	0.05	730.3439
6	37.47	37.64	57.30000138	51.28999949	39.48000073	sp|P20152|VIME_MOUSE	Vimentin OS=Mus musculus OX=10090 GN=Vim PE=1 SV=3			0	99.00000095	FADLSEAANR				-0.0009694	1092.519043	547.2668	1092.52002	547.2672729	2	14	1.1.1.876.5	4.047483	2963.25	2138.86	4.07	0.04	1958.222
6	37.47	37.64	57.30000138	51.28999949	39.48000073	sp|P20152|VIME_MOUSE	Vimentin OS=Mus musculus OX=10090 GN=Vim PE=1 SV=3			0	95.53999901	FANYIDK				0.00110085	869.4294434	435.722	869.4283447	435.7214355	2	8	1.1.1.872.4	3.995483	1582	1266.14	4.01	0.04	1089.698
6	37.47	37.64	57.30000138	51.28999949	39.48000073	sp|P20152|VIME_MOUSE	Vimentin OS=Mus musculus OX=10090 GN=Vim PE=1 SV=3			0	98.15999866	FLEQQNK	Carbamidomethyl@N-term			-0.00438066	962.4778442	482.2462	962.4821167	482.2483521	2	10	1.1.1.817.6	3.296383	1807.68	1728.1	3.29	0.04	1426.528
6	37.47	37.64	57.30000138	51.28999949	39.48000073	sp|P20152|VIME_MOUSE	Vimentin OS=Mus musculus OX=10090 GN=Vim PE=1 SV=3			0	88.8800025	FLEQQNK	Carbamidomethyl@N-term			-0.00438066	962.4778442	482.2462	962.4821167	482.2483521	2	8	1.1.1.816.6	3.283883	1807.68	1610.03	3.29	0.04	1251.145
6	37.47	37.64	57.30000138	51.28999949	39.48000073	sp|P20152|VIME_MOUSE	Vimentin OS=Mus musculus OX=10090 GN=Vim PE=1 SV=3			0	83.75999928	FLEQQNK				-0.00267634	905.4580688	453.7363	905.4606934	453.7376099	2	9	1.1.1.787.3	2.9069	18612.31	7747.64	2.93	0.04	2719.262
6	37.47	37.64	57.30000138	51.28999949	39.48000073	sp|P20152|VIME_MOUSE	Vimentin OS=Mus musculus OX=10090 GN=Vim PE=1 SV=3			0	66.5899992	FLEQQNK	Deamidated(N)@6			0.00153409	906.4462891	454.2304	906.4447021	454.2296143	2	6	1.1.1.800.5	3.0764	412.58	314.55	3.06	0.08	607.626
6	37.47	37.64	57.30000138	51.28999949	39.48000073	sp|P20152|VIME_MOUSE	Vimentin OS=Mus musculus OX=10090 GN=Vim PE=1 SV=3			0	99.00000095	ILLAELEQLK				0.000547597	1168.707275	585.3609	1168.706665	585.3606567	2	15	1.1.1.1107.3	7.0006	6107.91	4302.33	7.02	0.06	2498.61
6	37.47	37.64	57.30000138	51.28999949	39.48000073	sp|P20152|VIME_MOUSE	Vimentin OS=Mus musculus OX=10090 GN=Vim PE=1 SV=3			0	96.6899991	ILLAELEQLK	Carbamidomethyl@N-term			0.00099411	1225.729248	613.8719	1225.728149	613.8713989	2	10	1.1.1.1149.2	7.540884	563.44	561.82	7.55	0.05	371.3228
6	37.47	37.64	57.30000138	51.28999949	39.48000073	sp|P20152|VIME_MOUSE	Vimentin OS=Mus musculus OX=10090 GN=Vim PE=1 SV=3			0	95.42999864	ILLAELEQLK	Carbamidomethyl@N-term			0.00099411	1225.729248	613.8719	1225.728149	613.8713989	2	9	1.1.1.1148.2	7.52855	563.44	398.5	7.55	0.05	319.1192
6	37.47	37.64	57.30000138	51.28999949	39.48000073	sp|P20152|VIME_MOUSE	Vimentin OS=Mus musculus OX=10090 GN=Vim PE=1 SV=3			0	49.50999916	ISLPLPTFS			cleaved S-S@C-term	-0.000435575	973.5480957	487.7813	973.5484619	487.7814941	2	6	1.1.1.1226.2	8.520317	318.41	306.92	8.53	0.05	245.6684
6	37.47	37.64	57.30000138	51.28999949	39.48000073	sp|P20152|VIME_MOUSE	Vimentin OS=Mus musculus OX=10090 GN=Vim PE=1 SV=3			0	99.00000095	ISLPLPTFSSLNLR				0.00025188	1556.892822	779.4537	1556.892578	779.4536133	2	9	1.1.1.1214.5	8.38165	1374.35	583.7	8.43	0.09	327.2941
6	37.47	37.64	57.30000138	51.28999949	39.48000073	sp|P20152|VIME_MOUSE	Vimentin OS=Mus musculus OX=10090 GN=Vim PE=1 SV=3			0	38.51999938	ISLPLPTFSSLNLR	Carbamidomethyl@N-term			-0.00738093	1613.906616	807.9606	1613.914063	807.9642944	2	6	1.1.1.1221.5	8.470317	129.12	127.92	8.48	0.05	172.3826
6	37.47	37.64	57.30000138	51.28999949	39.48000073	sp|P20152|VIME_MOUSE	Vimentin OS=Mus musculus OX=10090 GN=Vim PE=1 SV=3			0	99.00000095	KVESLQEEIAFLK			missed K-V@1	-0.000959211	1532.843994	511.9553	1532.844971	511.9556274	3	14	1.1.1.1039.2	6.129667	1283.49	1217.69	6.13	0.05	1204.476
6	37.47	37.64	57.30000138	51.28999949	39.48000073	sp|P20152|VIME_MOUSE	Vimentin OS=Mus musculus OX=10090 GN=Vim PE=1 SV=3			0	99.00000095	LGDLYEEEMR	Oxidation(M)@9			-0.00105121	1269.553711	635.7841	1269.554688	635.7846069	2	13	1.1.1.889.7	4.217134	2357.59	2102.76	4.22	0.04	1192.135
6	37.47	37.64	57.30000138	51.28999949	39.48000073	sp|P20152|VIME_MOUSE	Vimentin OS=Mus musculus OX=10090 GN=Vim PE=1 SV=3			0	92.72999763	LLEGEESR	Carbamidomethyl@N-term			0.00522215	988.487854	495.2512	988.4825439	495.2485352	2	8	1.1.1.855.4	3.778	578.08	568.48	3.77	0.04	479.5385
6	37.47	37.64	57.30000138	51.28999949	39.48000073	sp|P20152|VIME_MOUSE	Vimentin OS=Mus musculus OX=10090 GN=Vim PE=1 SV=3			0	92.03000069	LLEGEESR				-0.00328075	931.4578857	466.7362	931.4610596	466.7378235	2	9	1.1.1.792.6	2.9734	4100.26	2048.57	3.05	0.09	1326.461
6	37.47	37.64	57.30000138	51.28999949	39.48000073	sp|P20152|VIME_MOUSE	Vimentin OS=Mus musculus OX=10090 GN=Vim PE=1 SV=3			0	91.00000262	LLEGEESR				-0.00328075	931.4578857	466.7362	931.4610596	466.7378235	2	8	1.1.1.791.6	2.960733	4100.26	1654.76	3.05	0.09	1166.552
6	37.47	37.64	57.30000138	51.28999949	39.48000073	sp|P20152|VIME_MOUSE	Vimentin OS=Mus musculus OX=10090 GN=Vim PE=1 SV=3			0	30.79999983	LLEGEESR	Carbamidomethyl@N-term			0.00522215	988.487854	495.2512	988.4825439	495.2485352	2	8	1.1.1.857.6	3.805	578.08	335.82	3.77	0.04	319.0692
6	37.47	37.64	57.30000138	51.28999949	39.48000073	sp|P20152|VIME_MOUSE	Vimentin OS=Mus musculus OX=10090 GN=Vim PE=1 SV=3			0	99.00000095	MALDIEIATYR	Oxidation(M)@1			-0.00298354	1310.651123	656.3328	1310.654053	656.3342896	2	16	1.1.1.1014.6	5.812517	1200.73	1060.98	5.82	0.05	975.6296
6	37.47	37.64	57.30000138	51.28999949	39.48000073	sp|P20152|VIME_MOUSE	Vimentin OS=Mus musculus OX=10090 GN=Vim PE=1 SV=3			0	97.39999771	QVDQLTNDK	Gln->pyro-Glu@N-term			-0.00155222	1042.491699	522.2531	1042.493164	522.2538452	2	11	1.1.1.883.8	4.140316	714.16	706.61	4.14	0.05	2416.765
6	37.47	37.64	57.30000138	51.28999949	39.48000073	sp|P20152|VIME_MOUSE	Vimentin OS=Mus musculus OX=10090 GN=Vim PE=1 SV=3			0	94.65000033	RFLEQQNK	Propionamide@N-term		cleaved V-R@N-term; missed R-F@1	-0.00926814	1132.589722	567.3021	1132.598877	567.3067017	2	13	1.1.1.881.8	4.114984	10330.04	9148.91	4.12	0.04	5557.212
6	37.47	37.64	57.30000138	51.28999949	39.48000073	sp|P20152|VIME_MOUSE	Vimentin OS=Mus musculus OX=10090 GN=Vim PE=1 SV=3			0	93.15999746	RFLEQQNK	Propionamide@N-term		cleaved V-R@N-term; missed R-F@1	-0.00926814	1132.589722	567.3021	1132.598877	567.3067017	2	12	1.1.1.882.9	4.12865	10330.04	10060.8	4.12	0.04	5034.147
6	37.47	37.64	57.30000138	51.28999949	39.48000073	sp|P20152|VIME_MOUSE	Vimentin OS=Mus musculus OX=10090 GN=Vim PE=1 SV=3			0	99.00000095	VELQELNDR				-0.000552142	1114.561279	558.2879	1114.56189	558.288208	2	14	1.1.1.887.7	4.191467	2558.27	1999.17	4.21	0.05	1787.986
6	37.47	37.64	57.30000138	51.28999949	39.48000073	sp|P20152|VIME_MOUSE	Vimentin OS=Mus musculus OX=10090 GN=Vim PE=1 SV=3			0	94.02999878	VESLQEEIAFLK				0.00216275	1404.752075	469.258	1404.75	469.2572937	3	8	1.1.1.1102.3	6.936267	172.15	138.19	6.95	0.04	239.3726
7	34.63	34.63	28.11999917	25.29000044	25.29000044	sp|Q61301|CTNA2_MOUSE	Catenin alpha-2 OS=Mus musculus OX=10090 GN=Ctnna2 PE=1 SV=3			2	99.00000095	AHVLAASVEQATQNFLEK				-0.0117134	1954.999634	652.6738	1955.01123	652.6776733	3	14	1.1.1.1037.5	6.105834	777.61	358.81	6.08	0.04	931.0095
7	34.63	34.63	28.11999917	25.29000044	25.29000044	sp|Q61301|CTNA2_MOUSE	Catenin alpha-2 OS=Mus musculus OX=10090 GN=Ctnna2 PE=1 SV=3			2	99.00000095	AIMAQLPQEEK	Oxidation(M)@3			-0.0018085	1272.636719	637.3256	1272.638428	637.3264771	2	16	1.1.1.864.10	3.897667	2425.13	2008.89	3.91	0.04	1237.383
7	34.63	34.63	28.11999917	25.29000044	25.29000044	sp|Q61301|CTNA2_MOUSE	Catenin alpha-2 OS=Mus musculus OX=10090 GN=Ctnna2 PE=1 SV=3			2	99.00000095	EKGDPLNIAIDK			missed K-G@2	-0.00826533	1311.69519	438.239	1311.703491	438.2417603	3	10	1.1.1.926.2	4.682433	694.41	686.51	4.68	0.04	825.4802
7	34.63	34.63	28.11999917	25.29000044	25.29000044	sp|Q61301|CTNA2_MOUSE	Catenin alpha-2 OS=Mus musculus OX=10090 GN=Ctnna2 PE=1 SV=3			2	99.00000095	GHTGIGELAAALNEFDNK				-0.00287833	1855.903442	619.6418	1855.906494	619.6427612	3	15	1.1.1.1085.5	6.721117	693.83	688.95	6.73	0.05	724.9935
7	34.63	34.63	28.11999917	25.29000044	25.29000044	sp|Q61301|CTNA2_MOUSE	Catenin alpha-2 OS=Mus musculus OX=10090 GN=Ctnna2 PE=1 SV=3			2	99.00000095	IILDPMTFSEAR	Oxidation(M)@6			0.0023441	1407.709229	704.8619	1407.706787	704.8606567	2	13	1.1.1.1022.7	5.914516	2576.44	1815.33	5.95	0.08	1160.106
7	34.63	34.63	28.11999917	25.29000044	25.29000044	sp|Q61301|CTNA2_MOUSE	Catenin alpha-2 OS=Mus musculus OX=10090 GN=Ctnna2 PE=1 SV=3			2	99.00000095	LLEPLVTQVTTLVNTSNK				-0.000572124	1969.109253	657.377	1969.109497	657.3771362	3	15	1.1.1.1179.2	7.92335	116.0912	116.0912			456.5771
7	34.63	34.63	28.11999917	25.29000044	25.29000044	sp|Q61301|CTNA2_MOUSE	Catenin alpha-2 OS=Mus musculus OX=10090 GN=Ctnna2 PE=1 SV=3			2	99.00000095	LLILADMADVMR	Oxidation(M)@7; Oxidation(M)@11			-0.00181881	1391.713501	696.864	1391.71521	696.8649292	2	14	1.1.1.1013.8	5.801683	1831.41	1759.82	5.81	0.05	1153.96
7	34.63	34.63	28.11999917	25.29000044	25.29000044	sp|Q61301|CTNA2_MOUSE	Catenin alpha-2 OS=Mus musculus OX=10090 GN=Ctnna2 PE=1 SV=3			2	99.00000095	LNYVAAR				-0.00394837	805.4406738	403.7276	805.4446411	403.7295837	2	9	1.1.1.826.2	3.408533	1843.86	1365.45	3.42	0.04	1305.459
7	34.63	34.63	28.11999917	25.29000044	25.29000044	sp|Q61301|CTNA2_MOUSE	Catenin alpha-2 OS=Mus musculus OX=10090 GN=Ctnna2 PE=1 SV=3			2	99.00000095	NATMLYTASQAFLR	Deamidated(N)@1; Oxidation(M)@4			-0.00018124	1602.771118	802.3928	1602.77124	802.3928833	2	12	1.1.1.1117.9	7.133584	444.69	405.9	7.13	0.1	356.8439
7	34.63	34.63	28.11999917	25.29000044	25.29000044	sp|Q61301|CTNA2_MOUSE	Catenin alpha-2 OS=Mus musculus OX=10090 GN=Ctnna2 PE=1 SV=3			2	99.00000095	NATNEQDLANR	Deamidated(N)@1			-0.000216547	1245.558228	623.7864	1245.558594	623.7865601	2	14	1.1.1.787.11	2.913567	489.14	477.66	2.91	0.04	375.7313
7	34.63	34.63	28.11999917	25.29000044	25.29000044	sp|Q61301|CTNA2_MOUSE	Catenin alpha-2 OS=Mus musculus OX=10090 GN=Ctnna2 PE=1 SV=3			2	99.00000095	QVQEAIAGISSAAQATSPTDEAK	Gln->pyro-Glu@N-term			0.0111084	2255.103271	1128.559	2255.091797	1128.553101	2	19	1.1.1.1082.11	6.688117	423.22	418.35	6.67	0.03	477.4017
7	34.63	34.63	28.11999917	25.29000044	25.29000044	sp|Q61301|CTNA2_MOUSE	Catenin alpha-2 OS=Mus musculus OX=10090 GN=Ctnna2 PE=1 SV=3			2	99.00000095	VIHIINAEMENYEAGVYTEK	Oxidation(M)@9			0.000419342	2338.115967	780.3792	2338.115234	780.3789673	3	19	1.1.1.952.11	5.024066	996.37	926.78	5.01	0.05	898.3314
7	34.63	34.63	28.11999917	25.29000044	25.29000044	sp|Q61301|CTNA2_MOUSE	Catenin alpha-2 OS=Mus musculus OX=10090 GN=Ctnna2 PE=1 SV=3			1.823909163	99.00000095	IVEEALEAVK				8.67E-05	1099.612427	550.8135	1099.612549	550.8135376	2	14	1.1.1.933.6	4.775434	2915.21	1823.21	4.8	0.04	1212.821
7	34.63	34.63	28.11999917	25.29000044	25.29000044	sp|Q61301|CTNA2_MOUSE	Catenin alpha-2 OS=Mus musculus OX=10090 GN=Ctnna2 PE=1 SV=3			1.619789004	98.78000021	NTSDVINAAK				-0.000549514	1031.524048	516.7693	1031.52478	516.7696533	2	8	1.1.1.804.6	3.129717	487.69	441.13	3.14	0.06	298.0833
7	34.63	34.63	28.11999917	25.29000044	25.29000044	sp|Q61301|CTNA2_MOUSE	Catenin alpha-2 OS=Mus musculus OX=10090 GN=Ctnna2 PE=1 SV=3			1.602060437	98.18999767	ALLSAVTR				-0.00275209	829.4994507	415.757	829.5021362	415.7583618	2	12	1.1.1.919.2	4.59345	2247.09	2219.73	4.59	0.05	1614.752
7	34.63	34.63	28.11999917	25.29000044	25.29000044	sp|Q61301|CTNA2_MOUSE	Catenin alpha-2 OS=Mus musculus OX=10090 GN=Ctnna2 PE=1 SV=3			1.43179822	98.58000278	QDLLAYLQR	Gln->pyro-Glu@N-term			0.00288789	1101.584717	551.7996	1101.581909	551.7982178	2	7	1.1.1.1228.2	8.546817	946.31	357.04	8.48	0.08	183.5092
7	34.63	34.63	28.11999917	25.29000044	25.29000044	sp|Q61301|CTNA2_MOUSE	Catenin alpha-2 OS=Mus musculus OX=10090 GN=Ctnna2 PE=1 SV=3			1.408935666	97.20000029	IVAECNAVR	Carbamidomethyl(C)@5			-0.00256663	1030.520508	516.2675	1030.522949	516.2687378	2	8	1.1.1.796.7	3.0264	574.29	533.59	3.03	0.05	499.7483
7	34.63	34.63	28.11999917	25.29000044	25.29000044	sp|Q61301|CTNA2_MOUSE	Catenin alpha-2 OS=Mus musculus OX=10090 GN=Ctnna2 PE=1 SV=3			1.275724292	99.00000095	TSATSPIILK	Acetyl@N-term	Acetyl@2	cleaved M-T@N-term	-0.000986349	1071.616699	536.8156	1071.617554	536.81604	2	11	1.1.1.1017.2	5.847517	832.42	697.21	5.86	0.04	595.7839
7	34.63	34.63	28.11999917	25.29000044	25.29000044	sp|Q61301|CTNA2_MOUSE	Catenin alpha-2 OS=Mus musculus OX=10090 GN=Ctnna2 PE=1 SV=3			1.259637237	96.450001	LLSETVMPR	Oxidation(M)@7			-0.000104759	1060.558716	531.2866	1060.558716	531.2866211	2	10	1.1.1.870.9	3.973983	2263.05	2219.99	3.97	0.09	1783.789
7	34.63	34.63	28.11999917	25.29000044	25.29000044	sp|Q61301|CTNA2_MOUSE	Catenin alpha-2 OS=Mus musculus OX=10090 GN=Ctnna2 PE=1 SV=3			0.115771212	30.00999987	FRPSLEER				-0.00445575	1032.53064	517.2726	1032.535278	517.2749023	2	7	1.1.1.826.9	3.414367	1766.98	1369.14	3.43	0.05	1229.31
7	34.63	34.63	28.11999917	25.29000044	25.29000044	sp|Q61301|CTNA2_MOUSE	Catenin alpha-2 OS=Mus musculus OX=10090 GN=Ctnna2 PE=1 SV=3			0.092588656	29.69999909	LVYDGVR				-0.00232091	820.4420776	411.2283	820.4442749	411.2294312	2	5	1.1.1.849.2	3.700183	270.23	267.79	3.7	0.05	328.3794
7	34.63	34.63	28.11999917	25.29000044	25.29000044	sp|Q61301|CTNA2_MOUSE	Catenin alpha-2 OS=Mus musculus OX=10090 GN=Ctnna2 PE=1 SV=3			0	98.83999825	AHVLAASVEQATQNFLEK				-0.0117134	1954.999634	652.6738	1955.01123	652.6776733	3	10	1.1.1.1035.6	6.081	777.61	707.59	6.08	0.04	745.134
7	34.63	34.63	28.11999917	25.29000044	25.29000044	sp|Q61301|CTNA2_MOUSE	Catenin alpha-2 OS=Mus musculus OX=10090 GN=Ctnna2 PE=1 SV=3			0	99.00000095	AIMAQLPQEEK	Oxidation(M)@3			-0.0018085	1272.636719	637.3256	1272.638428	637.3264771	2	15	1.1.1.865.8	3.909	2425.13	2359.51	3.91	0.04	1324.751
7	34.63	34.63	28.11999917	25.29000044	25.29000044	sp|Q61301|CTNA2_MOUSE	Catenin alpha-2 OS=Mus musculus OX=10090 GN=Ctnna2 PE=1 SV=3			0	94.96999979	ALLSAVTR				-0.00275209	829.4994507	415.757	829.5021362	415.7583618	2	11	1.1.1.918.3	4.58145	2247.09	1778.6	4.59	0.05	1374.712
7	34.63	34.63	28.11999917	25.29000044	25.29000044	sp|Q61301|CTNA2_MOUSE	Catenin alpha-2 OS=Mus musculus OX=10090 GN=Ctnna2 PE=1 SV=3			0	99.00000095	GHTGIGELAAALNEFDNK				-0.00287833	1855.903442	619.6418	1855.906494	619.6427612	3	15	1.1.1.1086.4	6.733117	693.83	630.42	6.73	0.05	677.9789
7	34.63	34.63	28.11999917	25.29000044	25.29000044	sp|Q61301|CTNA2_MOUSE	Catenin alpha-2 OS=Mus musculus OX=10090 GN=Ctnna2 PE=1 SV=3			0	99.00000095	IILDPMTFSEAR	Oxidation(M)@6			0.0023441	1407.709229	704.8619	1407.706787	704.8606567	2	13	1.1.1.1021.6	5.90135	2576.44	1428.17	5.95	0.08	906.5759
7	34.63	34.63	28.11999917	25.29000044	25.29000044	sp|Q61301|CTNA2_MOUSE	Catenin alpha-2 OS=Mus musculus OX=10090 GN=Ctnna2 PE=1 SV=3			0	82.82999992	IVAECNAVR	Carbamidomethyl(C)@5			-0.00256663	1030.520508	516.2675	1030.522949	516.2687378	2	7	1.1.1.797.5	3.0374	574.29	545.85	3.03	0.05	552.5129
7	34.63	34.63	28.11999917	25.29000044	25.29000044	sp|Q61301|CTNA2_MOUSE	Catenin alpha-2 OS=Mus musculus OX=10090 GN=Ctnna2 PE=1 SV=3			0	99.00000095	IVEEALEAVK				8.67E-05	1099.612427	550.8135	1099.612549	550.8135376	2	15	1.1.1.934.6	4.788267	2915.21	2643.7	4.8	0.04	1721.081
7	34.63	34.63	28.11999917	25.29000044	25.29000044	sp|Q61301|CTNA2_MOUSE	Catenin alpha-2 OS=Mus musculus OX=10090 GN=Ctnna2 PE=1 SV=3			0	29.85000014	LLEPLVTQVTTLVNTSNK	Deamidated(N)@14			-0.00808045	1970.085693	657.7025	1970.093628	657.7051392	3	5	1.1.1.1154.4	7.60655	29.09084	29.09084			211.0415
7	34.63	34.63	28.11999917	25.29000044	25.29000044	sp|Q61301|CTNA2_MOUSE	Catenin alpha-2 OS=Mus musculus OX=10090 GN=Ctnna2 PE=1 SV=3			0	29.85000014	LLEPLVTQVTTLVNTSNK	Deamidated(N)@17			-0.00808045	1970.085693	657.7025	1970.093628	657.7051392	3	5	1.1.1.1154.4	7.60655	29.09084	29.09084			211.0415
7	34.63	34.63	28.11999917	25.29000044	25.29000044	sp|Q61301|CTNA2_MOUSE	Catenin alpha-2 OS=Mus musculus OX=10090 GN=Ctnna2 PE=1 SV=3			0	99.00000095	LLILADMADVMR	Oxidation(M)@7; Oxidation(M)@11			-0.00181881	1391.713501	696.864	1391.71521	696.8649292	2	13	1.1.1.1012.8	5.78885	1831.41	1411.24	5.81	0.05	1003.911
7	34.63	34.63	28.11999917	25.29000044	25.29000044	sp|Q61301|CTNA2_MOUSE	Catenin alpha-2 OS=Mus musculus OX=10090 GN=Ctnna2 PE=1 SV=3			0	99.00000095	LNYVAAR				-0.00394837	805.4406738	403.7276	805.4446411	403.7295837	2	9	1.1.1.827.2	3.4217	1843.86	1826.78	3.42	0.04	1439.069
7	34.63	34.63	28.11999917	25.29000044	25.29000044	sp|Q61301|CTNA2_MOUSE	Catenin alpha-2 OS=Mus musculus OX=10090 GN=Ctnna2 PE=1 SV=3			0	99.00000095	NATMLYTASQAFLR	Deamidated(N)@1; Oxidation(M)@4			-0.00018124	1602.771118	802.3928	1602.77124	802.3928833	2	12	1.1.1.1116.8	7.12025	444.69	411.93	7.13	0.1	362.1404
7	34.63	34.63	28.11999917	25.29000044	25.29000044	sp|Q61301|CTNA2_MOUSE	Catenin alpha-2 OS=Mus musculus OX=10090 GN=Ctnna2 PE=1 SV=3			0	64.02000189	NTSDVINAAK				-0.000549514	1031.524048	516.7693	1031.52478	516.7696533	2	6	1.1.1.806.10	3.15905	487.69	421.33	3.14	0.06	320.1685
7	34.63	34.63	28.11999917	25.29000044	25.29000044	sp|Q61301|CTNA2_MOUSE	Catenin alpha-2 OS=Mus musculus OX=10090 GN=Ctnna2 PE=1 SV=3			0	99.00000095	QVQEAIAGISSAAQATSPTDEAK	Gln->pyro-Glu@N-term			0.0111084	2255.103271	1128.559	2255.091797	1128.553101	2	17	1.1.1.1081.11	6.67545	423.22	402.63	6.67	0.03	397.8165
7	34.63	34.63	28.11999917	25.29000044	25.29000044	sp|Q61301|CTNA2_MOUSE	Catenin alpha-2 OS=Mus musculus OX=10090 GN=Ctnna2 PE=1 SV=3			0	99.00000095	QVQEAIAGISSAAQATSPTDEAK	Gln->pyro-Glu@N-term			0.0111084	2255.103271	1128.559	2255.091797	1128.553101	2	12	1.1.1.1080.11	6.66295	423.22	359.52	6.67	0.03	312.8234
7	34.63	34.63	28.11999917	25.29000044	25.29000044	sp|Q61301|CTNA2_MOUSE	Catenin alpha-2 OS=Mus musculus OX=10090 GN=Ctnna2 PE=1 SV=3			0	99.00000095	QVQEAIAGISSAAQATSPTDEAK	Gln->pyro-Glu@N-term			-0.0137685	2255.078369	752.7	2255.091797	752.7045288	3	12	1.1.1.1082.6	6.68395	482.94	449.03	6.69	0.05	372.6334
7	34.63	34.63	28.11999917	25.29000044	25.29000044	sp|Q61301|CTNA2_MOUSE	Catenin alpha-2 OS=Mus musculus OX=10090 GN=Ctnna2 PE=1 SV=3			0	99.00000095	TSATSPIILK	Acetyl@N-term	Acetyl@2	cleaved M-T@N-term	-0.000986349	1071.616699	536.8156	1071.617554	536.81604	2	10	1.1.1.1018.3	5.86085	832.42	777.58	5.86	0.04	609.8745
8	31.64	31.64	35.49000025	29.17999923	26.6200006	sp|P26040|EZRI_MOUSE	Ezrin OS=Mus musculus OX=10090 GN=Ezr PE=1 SV=3			2	99.00000095	ALQLEEER				3.75E-05	986.5032959	494.2589	986.5032959	494.2589111	2	11	1.1.1.862.4	3.867167	3390.76	3045.22	3.88	0.03	2041.216
8	31.64	31.64	35.49000025	29.17999923	26.6200006	sp|P26040|EZRI_MOUSE	Ezrin OS=Mus musculus OX=10090 GN=Ezr PE=1 SV=3			2	99.00000095	APDFVFYAPR				-0.00143078	1181.585449	591.8	1181.586914	591.8007202	2	13	1.1.1.1058.4	6.3743	1318.69	1149.02	6.4	0.08	772.4656
8	31.64	31.64	35.49000025	29.17999923	26.6200006	sp|P26040|EZRI_MOUSE	Ezrin OS=Mus musculus OX=10090 GN=Ezr PE=1 SV=3			2	99.00000095	DSAMLEYLK	Oxidation(M)@4			-0.00040501	1084.51062	543.2626	1084.511108	543.2628174	2	13	1.1.1.924.9	4.662766	1779.82	1708.84	4.67	0.06	1543.683
8	31.64	31.64	35.49000025	29.17999923	26.6200006	sp|P26040|EZRI_MOUSE	Ezrin OS=Mus musculus OX=10090 GN=Ezr PE=1 SV=3			2	99.00000095	IALLEEAR				-0.00144729	913.5218506	457.7682	913.5232544	457.7689209	2	13	1.1.1.955.2	5.055417	4255.65	4059.15	5.06	0.05	2522.86
8	31.64	31.64	35.49000025	29.17999923	26.6200006	sp|P26040|EZRI_MOUSE	Ezrin OS=Mus musculus OX=10090 GN=Ezr PE=1 SV=3			2	99.00000095	IAQDLEMYGINYFEIK	Oxidation(M)@7			-0.00173743	1961.942627	981.9786	1961.944458	981.9794922	2	14	1.1.1.1126.8	7.251733	746.49	706.1	7.27	0.05	398.7463
8	31.64	31.64	35.49000025	29.17999923	26.6200006	sp|P26040|EZRI_MOUSE	Ezrin OS=Mus musculus OX=10090 GN=Ezr PE=1 SV=3			2	99.00000095	IGFPWSEIR				0.000564199	1103.577026	552.7958	1103.576416	552.7954712	2	9	1.1.1.1133.2	7.335233	3193.61	1094.19	7.38	0.08	460.4698
8	31.64	31.64	35.49000025	29.17999923	26.6200006	sp|P26040|EZRI_MOUSE	Ezrin OS=Mus musculus OX=10090 GN=Ezr PE=1 SV=3			2	99.00000095	IQVWHAEHR				-0.00642771	1174.593018	588.3038	1174.599609	588.3070679	2	8	1.1.1.802.9	3.106717	359.41	280.83	3.1	0.04	291.6876
8	31.64	31.64	35.49000025	29.17999923	26.6200006	sp|P26040|EZRI_MOUSE	Ezrin OS=Mus musculus OX=10090 GN=Ezr PE=1 SV=3			2	99.00000095	QLFDQVVK	Gln->pyro-Glu@N-term			0.00217188	958.5146484	480.2646	958.5123901	480.2634583	2	12	1.1.1.1090.3	6.78295	2276.1	1518.53	6.81	0.05	924.6138
8	31.64	31.64	35.49000025	29.17999923	26.6200006	sp|P26040|EZRI_MOUSE	Ezrin OS=Mus musculus OX=10090 GN=Ezr PE=1 SV=3			2	99.00000095	QLLTLSNELSQAR	Gln->pyro-Glu@N-term			-0.0148735	1454.758057	728.3863	1454.772949	728.3937378	2	19	1.1.1.1175.2	7.880683	986.19	578.52	7.92	0.09	820.2634
8	31.64	31.64	35.49000025	29.17999923	26.6200006	sp|P26040|EZRI_MOUSE	Ezrin OS=Mus musculus OX=10090 GN=Ezr PE=1 SV=3			2	99.00000095	QRIDEFEAM	Gln->pyro-Glu@N-term; Oxidation(M)@9		missed R-I@2	-4.26E-05	1136.480835	569.2477	1136.480835	569.2476807	2	9	1.1.1.957.4	5.082567	601.43	589.24	5.08	0.05	571.8
8	31.64	31.64	35.49000025	29.17999923	26.6200006	sp|P26040|EZRI_MOUSE	Ezrin OS=Mus musculus OX=10090 GN=Ezr PE=1 SV=3			2	99.00000095	SGYLSSER				0.0057278	897.4250488	449.7198	897.4191895	449.7168884	2	9	1.1.1.796.4	3.0239	721.41	678.79	3.03	0.05	950.7463
8	31.64	31.64	35.49000025	29.17999923	26.6200006	sp|P26040|EZRI_MOUSE	Ezrin OS=Mus musculus OX=10090 GN=Ezr PE=1 SV=3			2	99.00000095	SQEQLAAELAEYTAK				0.00770611	1650.817505	551.2798	1650.810059	551.2772827	3	18	1.1.1.1031.4	6.028167	1024.5	894.91	6.01	0.04	835.3235
8	31.64	31.64	35.49000025	29.17999923	26.6200006	sp|P26040|EZRI_MOUSE	Ezrin OS=Mus musculus OX=10090 GN=Ezr PE=1 SV=3			1.619789004	99.00000095	QAQDQIK	Gln->pyro-Glu@N-term			-0.00434621	812.3984985	407.2065	812.402832	407.2086792	2	10	1.1.1.792.3	2.9709	347.82	316.08	2.98	0.04	478.3126
8	31.64	31.64	35.49000025	29.17999923	26.6200006	sp|P26040|EZRI_MOUSE	Ezrin OS=Mus musculus OX=10090 GN=Ezr PE=1 SV=3			1.537602186	98.87999892	LFFLQVK				0.00382923	893.5412598	447.7779	893.5374756	447.776001	2	9	1.1.1.1120.2	7.166584	1772.2	1492.39	7.19	0.05	892.4517
8	31.64	31.64	35.49000025	29.17999923	26.6200006	sp|P26040|EZRI_MOUSE	Ezrin OS=Mus musculus OX=10090 GN=Ezr PE=1 SV=3			1.468521357	97.85000086	RKPDTIEVQQMK	Oxidation(M)@11		missed R-K@1	-0.00404374	1487.772583	496.9315	1487.776611	496.9328003	3	9	1.1.1.764.8	2.615417	965.24	918.9	2.61	0.04	967.7349
8	31.64	31.64	35.49000025	29.17999923	26.6200006	sp|P26040|EZRI_MOUSE	Ezrin OS=Mus musculus OX=10090 GN=Ezr PE=1 SV=3			0.974694133	95.87000012	QQLETEKK	Gln->pyro-Glu@N-term		missed K-K@7	-0.000325626	985.5076904	493.7611	985.5079956	493.7612915	2	8	1.1.1.773.4	2.72725	870.45	860.41	2.72	0.04	701.1134
8	31.64	31.64	35.49000025	29.17999923	26.6200006	sp|P26040|EZRI_MOUSE	Ezrin OS=Mus musculus OX=10090 GN=Ezr PE=1 SV=3			0.681936681	87.33000159	GFPTWLK				0.00119042	847.4604492	424.7375	847.4592285	424.7368774	2	7	1.1.1.1049.2	6.257483	671.79	662.64	6.27	0.09	505.1446
8	31.64	31.64	35.49000025	29.17999923	26.6200006	sp|P26040|EZRI_MOUSE	Ezrin OS=Mus musculus OX=10090 GN=Ezr PE=1 SV=3			0.573488712	99.00000095	DFVFYAPR			cleaved P-D@N-term	0.00531584	1013.502502	507.7585	1013.49707	507.7557983	2	11	1.1.1.1044.2	6.193483	318.1398	318.1398			898.6312
8	31.64	31.64	35.49000025	29.17999923	26.6200006	sp|P26040|EZRI_MOUSE	Ezrin OS=Mus musculus OX=10090 GN=Ezr PE=1 SV=3			0.366531551	68.19000244	KENPVQFK			missed K-E@1	-0.00503739	988.5292969	495.2719	988.5341797	495.274353	2	7	1.1.1.787.7	2.910233	617.23	616.91	2.92	0.06	580.9938
8	31.64	31.64	35.49000025	29.17999923	26.6200006	sp|P26040|EZRI_MOUSE	Ezrin OS=Mus musculus OX=10090 GN=Ezr PE=1 SV=3			0.204815403	47.88999856	EKEELMLR	Oxidation(M)@6		missed K-E@2	-0.000839281	1062.537109	532.2758	1062.537964	532.2762451	2	7	1.1.1.816.7	3.284717	792.04	723.76	3.29	0.04	721.7996
8	31.64	31.64	35.49000025	29.17999923	26.6200006	sp|P26040|EZRI_MOUSE	Ezrin OS=Mus musculus OX=10090 GN=Ezr PE=1 SV=3			0.15058057	48.9199996	ELSEQIEK				2.23E-05	974.4920654	488.2533	974.4920654	488.2532959	2	7	1.1.1.806.7	3.15655	3338.06	1267.28	3.19	0.05	669.0849
8	31.64	31.64	35.49000025	29.17999923	26.6200006	sp|P26040|EZRI_MOUSE	Ezrin OS=Mus musculus OX=10090 GN=Ezr PE=1 SV=3			0.053547733	23.24000001	ENPVQFK				0.0087688	860.4480591	431.2313	860.439209	431.2268982	2	5	1.1.1.847.4	3.676517	229.23	174.45	3.7	0.05	394.3141
8	31.64	31.64	35.49000025	29.17999923	26.6200006	sp|P26040|EZRI_MOUSE	Ezrin OS=Mus musculus OX=10090 GN=Ezr PE=1 SV=3			0.00833099	93.56999993	DTIEVQQMK	Oxidation(M)@8		cleaved P-D@N-term	0.00123704	1106.529053	554.2718	1106.527832	554.2711792	2	8	1.1.1.787.9	2.9119	342.43	340.52	2.9	0.04	311.7242
8	31.64	31.64	35.49000025	29.17999923	26.6200006	sp|P26040|EZRI_MOUSE	Ezrin OS=Mus musculus OX=10090 GN=Ezr PE=1 SV=3			0.000869447	33.19999874	VTTMDAELEFAIQPN	Oxidation(M)@4		cleaved N-T@C-term	0.00894297	1693.795898	847.9052	1693.786865	847.9007568	2	6	1.1.1.1058.8	6.377634	652.08	586.6	6.38	0.04	389.3722
8	31.64	31.64	35.49000025	29.17999923	26.6200006	sp|P26040|EZRI_MOUSE	Ezrin OS=Mus musculus OX=10090 GN=Ezr PE=1 SV=3			0	98.15999866	ALQLEEER				3.75E-05	986.5032959	494.2589	986.5032959	494.2589111	2	9	1.1.1.861.3	3.853667	3390.76	1910.61	3.88	0.03	1253.393
8	31.64	31.64	35.49000025	29.17999923	26.6200006	sp|P26040|EZRI_MOUSE	Ezrin OS=Mus musculus OX=10090 GN=Ezr PE=1 SV=3			0	97.24000096	ALQLEEER				3.75E-05	986.5032959	494.2589	986.5032959	494.2589111	2	9	1.1.1.863.4	3.88	3390.76	3199.52	3.88	0.03	1721.314
8	31.64	31.64	35.49000025	29.17999923	26.6200006	sp|P26040|EZRI_MOUSE	Ezrin OS=Mus musculus OX=10090 GN=Ezr PE=1 SV=3			0	99.00000095	APDFVFYAPR				-0.00143078	1181.585449	591.8	1181.586914	591.8007202	2	14	1.1.1.1057.3	6.360317	1318.69	725.25	6.4	0.08	563.5441
8	31.64	31.64	35.49000025	29.17999923	26.6200006	sp|P26040|EZRI_MOUSE	Ezrin OS=Mus musculus OX=10090 GN=Ezr PE=1 SV=3			0	99.00000095	DSAMLEYLK	Oxidation(M)@4			-0.00040501	1084.51062	543.2626	1084.511108	543.2628174	2	13	1.1.1.925.8	4.674933	1779.82	1726.92	4.67	0.06	1471.747
8	31.64	31.64	35.49000025	29.17999923	26.6200006	sp|P26040|EZRI_MOUSE	Ezrin OS=Mus musculus OX=10090 GN=Ezr PE=1 SV=3			0	36.53999865	EKEELMLR	Oxidation(M)@6		missed K-E@2	-0.000839281	1062.537109	532.2758	1062.537964	532.2762451	2	6	1.1.1.817.9	3.298883	792.04	740.08	3.29	0.04	620.4175
8	31.64	31.64	35.49000025	29.17999923	26.6200006	sp|P26040|EZRI_MOUSE	Ezrin OS=Mus musculus OX=10090 GN=Ezr PE=1 SV=3			0	99.00000095	IALLEEAR				-0.00144729	913.5218506	457.7682	913.5232544	457.7689209	2	11	1.1.1.954.4	5.04425	4255.65	2962.93	5.06	0.05	2208.674
8	31.64	31.64	35.49000025	29.17999923	26.6200006	sp|P26040|EZRI_MOUSE	Ezrin OS=Mus musculus OX=10090 GN=Ezr PE=1 SV=3			0	99.00000095	IAQDLEMYGINYFEIK	Oxidation(M)@7			-0.00173743	1961.942627	981.9786	1961.944458	981.9794922	2	14	1.1.1.1125.11	7.238584	746.49	504.98	7.27	0.05	358.9925
8	31.64	31.64	35.49000025	29.17999923	26.6200006	sp|P26040|EZRI_MOUSE	Ezrin OS=Mus musculus OX=10090 GN=Ezr PE=1 SV=3			0	99.00000095	IGFPWSEIR				0.000564199	1103.577026	552.7958	1103.576416	552.7954712	2	8	1.1.1.1132.2	7.322067	3193.61	503.08	7.38	0.08	208.9428
8	31.64	31.64	35.49000025	29.17999923	26.6200006	sp|P26040|EZRI_MOUSE	Ezrin OS=Mus musculus OX=10090 GN=Ezr PE=1 SV=3			0	38.51999938	IGFPWSEIR	Carbamidomethyl@N-term			0.0059941	1160.603882	581.3092	1160.5979	581.3062134	2	6	1.1.1.1140.3	7.4264	239.65	221.34	7.44	0.08	229.9289
8	31.64	31.64	35.49000025	29.17999923	26.6200006	sp|P26040|EZRI_MOUSE	Ezrin OS=Mus musculus OX=10090 GN=Ezr PE=1 SV=3			0	94.94000077	LFFLQVK				0.00382923	893.5412598	447.7779	893.5374756	447.776001	2	7	1.1.1.1119.3	7.154417	1772.2	994.37	7.19	0.05	675.0809
8	31.64	31.64	35.49000025	29.17999923	26.6200006	sp|P26040|EZRI_MOUSE	Ezrin OS=Mus musculus OX=10090 GN=Ezr PE=1 SV=3			0	47.51000106	LFFLQVK	Carbamidomethyl@N-term			0.0138135	950.5726929	476.2936	950.55896	476.2867432	2	6	1.1.1.1136.3	7.374733	18.47059	18.47059			204.7458
8	31.64	31.64	35.49000025	29.17999923	26.6200006	sp|P26040|EZRI_MOUSE	Ezrin OS=Mus musculus OX=10090 GN=Ezr PE=1 SV=3			0	30.10999858	LFFLQVK	Carbamidomethyl@N-term			0.00319335	950.5620728	476.2883	950.55896	476.2867432	2	5	1.1.1.1135.2	7.3609	17.82667	17.82667			229.729
8	31.64	31.64	35.49000025	29.17999923	26.6200006	sp|P26040|EZRI_MOUSE	Ezrin OS=Mus musculus OX=10090 GN=Ezr PE=1 SV=3			0	99.00000095	QLFDQVVK	Gln->pyro-Glu@N-term			0.00217188	958.5146484	480.2646	958.5123901	480.2634583	2	11	1.1.1.1089.2	6.769283	2276.1	713.11	6.81	0.05	460.5244
8	31.64	31.64	35.49000025	29.17999923	26.6200006	sp|P26040|EZRI_MOUSE	Ezrin OS=Mus musculus OX=10090 GN=Ezr PE=1 SV=3			0	40.68000019	QLFDQVVK	Gln->pyro-Glu@N-term			-0.00362648	958.5088501	480.2617	958.5123901	480.2634583	2	9	1.1.1.1065.2	6.462467	299.23	295.85	6.46	0.04	347.2504
8	31.64	31.64	35.49000025	29.17999923	26.6200006	sp|P26040|EZRI_MOUSE	Ezrin OS=Mus musculus OX=10090 GN=Ezr PE=1 SV=3			0	99.00000095	SQEQLAAELAEYTAK				0.000218119	1650.810303	826.4124	1650.810059	826.4122925	2	18	1.1.1.1028.10	5.994333	1912.06	1214.91	6.01	0.05	877.2952
8	31.64	31.64	35.49000025	29.17999923	26.6200006	sp|P26040|EZRI_MOUSE	Ezrin OS=Mus musculus OX=10090 GN=Ezr PE=1 SV=3			0	99.00000095	SQEQLAAELAEYTAK				0.000218119	1650.810303	826.4124	1650.810059	826.4122925	2	22	1.1.1.1029.8	6.005167	1912.06	1686.93	6.01	0.05	1115.486
8	31.64	31.64	35.49000025	29.17999923	26.6200006	sp|P26040|EZRI_MOUSE	Ezrin OS=Mus musculus OX=10090 GN=Ezr PE=1 SV=3			0	99.00000095	SQEQLAAELAEYTAK				0.00770611	1650.817505	551.2798	1650.810059	551.2772827	3	16	1.1.1.1030.4	6.015333	1024.5	1008.54	6.01	0.04	1038.588
8	31.64	31.64	35.49000025	29.17999923	26.6200006	sp|P26040|EZRI_MOUSE	Ezrin OS=Mus musculus OX=10090 GN=Ezr PE=1 SV=3			0	99.00000095	SQEQLAAELAEYTAK				0.00770611	1650.817505	551.2798	1650.810059	551.2772827	3	15	1.1.1.1032.4	6.040667	1024.5	667.35	6.01	0.04	756.5763
9	31.51	31.63	45.96000016	45.73000073	39.71999884	sp|Q9QWL7|K1C17_MOUSE	Keratin, type I cytoskeletal 17 OS=Mus musculus OX=10090 GN=Krt17 PE=1 SV=3			2	99.00000095	ATMQNLNDR				-0.00192457	1061.490479	531.7525	1061.492432	531.753479	2	10	1.1.1.786.9	2.8989	1125.59	1024.49	2.9	0.04	654.5945
9	31.51	31.63	45.96000016	45.73000073	39.71999884	sp|Q9QWL7|K1C17_MOUSE	Keratin, type I cytoskeletal 17 OS=Mus musculus OX=10090 GN=Krt17 PE=1 SV=3			2	99.00000095	DAEDWFFSK				0.000738178	1143.488037	572.7513	1143.487305	572.7509155	2	15	1.1.1.1083.3	6.69395	3965.34	2282.66	6.72	0.05	1961.37
9	31.51	31.63	45.96000016	45.73000073	39.71999884	sp|Q9QWL7|K1C17_MOUSE	Keratin, type I cytoskeletal 17 OS=Mus musculus OX=10090 GN=Krt17 PE=1 SV=3			2	99.00000095	EVATNSELVQSGK	Deamidated(N)@5			0.00485714	1361.672241	681.8434	1361.66748	681.8410034	2	15	1.1.1.838.9	3.567183	132.6911	132.6911			660.041
9	31.51	31.63	45.96000016	45.73000073	39.71999884	sp|Q9QWL7|K1C17_MOUSE	Keratin, type I cytoskeletal 17 OS=Mus musculus OX=10090 GN=Krt17 PE=1 SV=3			2	99.00000095	LAADDFR				0.00179522	806.394104	404.2043	806.3922729	404.2033997	2	10	1.1.1.864.3	3.891833	55456.25	24617.03	3.92	0.04	8821.876
9	31.51	31.63	45.96000016	45.73000073	39.71999884	sp|Q9QWL7|K1C17_MOUSE	Keratin, type I cytoskeletal 17 OS=Mus musculus OX=10090 GN=Krt17 PE=1 SV=3			2	99.00000095	LASYLDK				0.000614573	808.4336548	405.2241	808.4330444	405.2238159	2	10	1.1.1.860.3	3.840667	47792.18	7977.23	3.79	0.04	3008.169
9	31.51	31.63	45.96000016	45.73000073	39.71999884	sp|Q9QWL7|K1C17_MOUSE	Keratin, type I cytoskeletal 17 OS=Mus musculus OX=10090 GN=Krt17 PE=1 SV=3			2	99.00000095	LEQEIATYR				0.00345957	1121.575317	561.7949	1121.571655	561.7930908	2	15	1.1.1.868.7	3.94665	22591.54	12251.53	3.97	0.04	4813.71
9	31.51	31.63	45.96000016	45.73000073	39.71999884	sp|Q9QWL7|K1C17_MOUSE	Keratin, type I cytoskeletal 17 OS=Mus musculus OX=10090 GN=Krt17 PE=1 SV=3			2	99.00000095	NHEEEMNALR				-0.00124975	1241.544678	621.7796	1241.545898	621.7802124	2	11	1.1.1.795.10	3.0159	1477.19	1404.48	3.01	0.04	1073.214
9	31.51	31.63	45.96000016	45.73000073	39.71999884	sp|Q9QWL7|K1C17_MOUSE	Keratin, type I cytoskeletal 17 OS=Mus musculus OX=10090 GN=Krt17 PE=1 SV=3			2	99.00000095	TKFETEQALR			missed K-F@2	-0.00217691	1221.633057	408.2183	1221.635376	408.2190552	3	13	1.1.1.815.3	3.268383	2064.71	1415.55	3.29	0.04	1350.678
9	31.51	31.63	45.96000016	45.73000073	39.71999884	sp|Q9QWL7|K1C17_MOUSE	Keratin, type I cytoskeletal 17 OS=Mus musculus OX=10090 GN=Krt17 PE=1 SV=3			2	99.00000095	TRLEQEIATYR			missed R-L@2	0.00110561	1378.721436	460.5811	1378.720459	460.58078	3	14	1.1.1.893.3	4.265133	8538.58	8396.74	4.27	0.04	8219.43
9	31.51	31.63	45.96000016	45.73000073	39.71999884	sp|Q9QWL7|K1C17_MOUSE	Keratin, type I cytoskeletal 17 OS=Mus musculus OX=10090 GN=Krt17 PE=1 SV=3			2	99.00000095	VLDELTLAR				0.00225517	1028.588867	515.3017	1028.58667	515.3005981	2	15	1.1.1.983.6	5.417217	66077.96	39773.96	5.44	0.04	16325.55
9	31.51	31.63	45.96000016	45.73000073	39.71999884	sp|Q9QWL7|K1C17_MOUSE	Keratin, type I cytoskeletal 17 OS=Mus musculus OX=10090 GN=Krt17 PE=1 SV=3			1.920817852	99.00000095	FETEQALR				-0.000771495	992.4918823	497.2532	992.4927368	497.2536316	2	11	1.1.1.857.7	3.805833	5638.61	1485.81	3.75	0.05	753.6782
9	31.51	31.63	45.96000016	45.73000073	39.71999884	sp|Q9QWL7|K1C17_MOUSE	Keratin, type I cytoskeletal 17 OS=Mus musculus OX=10090 GN=Krt17 PE=1 SV=3			1.886056304	99.00000095	GSSGLGGGSSR				-0.00164275	920.4294434	461.222	920.4311523	461.2228699	2	10	1.1.1.760.5	2.5621	1100.51	921.8	2.57	0.05	1478.243
9	31.51	31.63	45.96000016	45.73000073	39.71999884	sp|Q9QWL7|K1C17_MOUSE	Keratin, type I cytoskeletal 17 OS=Mus musculus OX=10090 GN=Krt17 PE=1 SV=3			1.795880795	99.00000095	MSVEADINGLR	Deamidated(N)@8			0.0047893	1204.580444	603.2975	1204.575806	603.295166	2	11	1.1.1.937.9	4.830083	36.03308	36.03308			471.2173
9	31.51	31.63	45.96000016	45.73000073	39.71999884	sp|Q9QWL7|K1C17_MOUSE	Keratin, type I cytoskeletal 17 OS=Mus musculus OX=10090 GN=Krt17 PE=1 SV=3			1.638272166	99.00000095	ADLEMQIENLK	Oxidation(M)@5			0.031330701	1318.675049	660.3448	1318.643921	660.3292236	2	11	1.1.1.981.9	5.39405	868.8	179.25	5.48	0.08	398.8658
9	31.51	31.63	45.96000016	45.73000073	39.71999884	sp|Q9QWL7|K1C17_MOUSE	Keratin, type I cytoskeletal 17 OS=Mus musculus OX=10090 GN=Krt17 PE=1 SV=3			0.876148283	90.70000052	GQVGGEINVEMDAAPGVDLSR				-0.00163678	2113.009766	705.3438	2113.010986	705.3442993	3	9	1.1.1.1012.10	5.790517	48.56706	48.56706			495.4012
9	31.51	31.63	45.96000016	45.73000073	39.71999884	sp|Q9QWL7|K1C17_MOUSE	Keratin, type I cytoskeletal 17 OS=Mus musculus OX=10090 GN=Krt17 PE=1 SV=3			0.847711623	89.99000192	RVLDELTLAR			missed R-V@1	-0.00574648	1184.682129	593.3483	1184.687744	593.3511353	2	9	1.1.1.945.6	4.92975	586.52	553.84	4.92	0.04	624.065
9	31.51	31.63	45.96000016	45.73000073	39.71999884	sp|Q9QWL7|K1C17_MOUSE	Keratin, type I cytoskeletal 17 OS=Mus musculus OX=10090 GN=Krt17 PE=1 SV=3			0.737548828	99.00000095	SVEADINGLR	Deamidated(N)@7		cleaved M-S@N-term	0.00664473	1073.542114	537.7783	1073.535278	537.7749023	2	12	1.1.1.886.7	4.178467	1596.78	727.29	4.24	0.09	619.7179
9	31.51	31.63	45.96000016	45.73000073	39.71999884	sp|Q9QWL7|K1C17_MOUSE	Keratin, type I cytoskeletal 17 OS=Mus musculus OX=10090 GN=Krt17 PE=1 SV=3			0.545155108	99.00000095	IGSVEEQLAQLR			cleaved L-I@N-term	-0.00538497	1341.719849	671.8672	1341.72522	671.869873	2	17	1.1.1.1004.5	5.683867	1440.48	922.25	5.7	0.05	1218.067
9	31.51	31.63	45.96000016	45.73000073	39.71999884	sp|Q9QWL7|K1C17_MOUSE	Keratin, type I cytoskeletal 17 OS=Mus musculus OX=10090 GN=Krt17 PE=1 SV=3			0.427128375	81.61000013	EELAYLK				-0.00108341	864.458252	433.2364	864.4592896	433.236908	2	6	1.1.1.915.4	4.544283	1676.8	1650.11	4.54	0.04	1319.1
9	31.51	31.63	45.96000016	45.73000073	39.71999884	sp|Q9QWL7|K1C17_MOUSE	Keratin, type I cytoskeletal 17 OS=Mus musculus OX=10090 GN=Krt17 PE=1 SV=3			0.293282211	61.77999973	SEISELR				0.0013373	832.430481	417.2225	832.4290771	417.2218018	2	8	1.1.1.845.2	3.649517	1497.84	1442.84	3.65	0.04	952.1617
9	31.51	31.63	45.96000016	45.73000073	39.71999884	sp|Q9QWL7|K1C17_MOUSE	Keratin, type I cytoskeletal 17 OS=Mus musculus OX=10090 GN=Krt17 PE=1 SV=3			0.195179313	97.15999961	LLEGEDAHLTQYK			cleaved K-P@C-term	0.00277385	1515.759644	506.2605	1515.756958	506.2595825	3	11	1.1.1.884.5	4.151317	1498.63	1493.4	4.15	0.05	1756.707
9	31.51	31.63	45.96000016	45.73000073	39.71999884	sp|Q9QWL7|K1C17_MOUSE	Keratin, type I cytoskeletal 17 OS=Mus musculus OX=10090 GN=Krt17 PE=1 SV=3			0.177831903	99.00000095	LLEGEDAH			cleaved H-L@C-term	0.00134358	882.409668	442.2121	882.4083252	442.2114258	2	9	1.1.1.795.2	3.009233	2147.59	1337.29	3.03	0.05	1555.242
9	31.51	31.63	45.96000016	45.73000073	39.71999884	sp|Q9QWL7|K1C17_MOUSE	Keratin, type I cytoskeletal 17 OS=Mus musculus OX=10090 GN=Krt17 PE=1 SV=3			0.085656852	34.25000012	EELAYLKK			missed K-K@7	-0.0131144	992.5410767	497.2778	992.5542603	497.2843933	2	6	1.1.1.843.4	3.62585	296.58	275.15	3.63	0.04	224.5325
9	31.51	31.63	45.96000016	45.73000073	39.71999884	sp|Q9QWL7|K1C17_MOUSE	Keratin, type I cytoskeletal 17 OS=Mus musculus OX=10090 GN=Krt17 PE=1 SV=3			0.040958624	99.00000095	DAAPGVDLSR			cleaved M-D@N-term	0.00109137	999.4996948	500.7571	999.4985352	500.7565308	2	12	1.1.1.860.4	3.8415	5070.41	2984.55	3.86	0.04	1862.536
9	31.51	31.63	45.96000016	45.73000073	39.71999884	sp|Q9QWL7|K1C17_MOUSE	Keratin, type I cytoskeletal 17 OS=Mus musculus OX=10090 GN=Krt17 PE=1 SV=3			0.020907095	96.05000019	LLEGEDAHL			cleaved L-T@C-term	-0.000417011	995.4920654	498.7533	995.4923706	498.753479	2	8	1.1.1.922.6	4.634767	498.2	465.32	4.63	0.09	356.8439
9	31.51	31.63	45.96000016	45.73000073	39.71999884	sp|Q9QWL7|K1C17_MOUSE	Keratin, type I cytoskeletal 17 OS=Mus musculus OX=10090 GN=Krt17 PE=1 SV=3			0.013228253	99.00000095	ILVATVDNASILLQIDNAR	Formyl@N-term; Deamidated(N)@8			0.00585274	2067.127197	690.0496	2067.121094	690.0476685	3	12	1.1.1.1139.2	7.414067	19.82844	19.82844			341.4157
9	31.51	31.63	45.96000016	45.73000073	39.71999884	sp|Q9QWL7|K1C17_MOUSE	Keratin, type I cytoskeletal 17 OS=Mus musculus OX=10090 GN=Krt17 PE=1 SV=3			0.003488335	97.15999961	ILLQIDNAR			cleaved S-I@N-term	-0.00527804	1054.608276	528.3114	1054.613525	528.3140259	2	11	1.1.1.971.4	5.261734	2181.55	2015.17	5.27	0.05	1865.534
9	31.51	31.63	45.96000016	45.73000073	39.71999884	sp|Q9QWL7|K1C17_MOUSE	Keratin, type I cytoskeletal 17 OS=Mus musculus OX=10090 GN=Krt17 PE=1 SV=3			0	23.3799994	AAPGVDLSR			cleaved D-A@N-term	-0.00325903	884.4682617	443.2414	884.4715576	443.2430725	2	6	1.1.1.837.3	3.549517	502.81	451.35	3.57	0.05	396.5338
9	31.51	31.63	45.96000016	45.73000073	39.71999884	sp|Q9QWL7|K1C17_MOUSE	Keratin, type I cytoskeletal 17 OS=Mus musculus OX=10090 GN=Krt17 PE=1 SV=3			0	97.28000164	ADLEMQIENLK				-0.00575789	1302.643311	652.3289	1302.648926	652.3317261	2	10	1.1.1.1006.7	5.71085	863.67	715.59	5.69	0.06	507.9927
9	31.51	31.63	45.96000016	45.73000073	39.71999884	sp|Q9QWL7|K1C17_MOUSE	Keratin, type I cytoskeletal 17 OS=Mus musculus OX=10090 GN=Krt17 PE=1 SV=3			0	98.6899972	ATMQNLNDR				-0.00192457	1061.490479	531.7525	1061.492432	531.753479	2	9	1.1.1.787.8	2.911067	1125.59	1024.19	2.9	0.04	610.651
9	31.51	31.63	45.96000016	45.73000073	39.71999884	sp|Q9QWL7|K1C17_MOUSE	Keratin, type I cytoskeletal 17 OS=Mus musculus OX=10090 GN=Krt17 PE=1 SV=3			0	99.00000095	DAAPGVDLSR			cleaved M-D@N-term	-0.00189937	999.4967041	500.7556	999.4985352	500.7565308	2	9	1.1.1.874.3	4.020317	944.47	828.79	4.03	0.06	654.6398
9	31.51	31.63	45.96000016	45.73000073	39.71999884	sp|Q9QWL7|K1C17_MOUSE	Keratin, type I cytoskeletal 17 OS=Mus musculus OX=10090 GN=Krt17 PE=1 SV=3			0	97.15999961	DAAPGVDLSR			cleaved M-D@N-term	0.00109137	999.4996948	500.7571	999.4985352	500.7565308	2	8	1.1.1.867.6	3.933333	5070.41	387.64	3.86	0.04	307.5269
9	31.51	31.63	45.96000016	45.73000073	39.71999884	sp|Q9QWL7|K1C17_MOUSE	Keratin, type I cytoskeletal 17 OS=Mus musculus OX=10090 GN=Krt17 PE=1 SV=3			0	99.00000095	DAEDWFFSK				0.000738178	1143.488037	572.7513	1143.487305	572.7509155	2	15	1.1.1.1085.3	6.71945	3965.34	3935.01	6.72	0.05	2735.451
9	31.51	31.63	45.96000016	45.73000073	39.71999884	sp|Q9QWL7|K1C17_MOUSE	Keratin, type I cytoskeletal 17 OS=Mus musculus OX=10090 GN=Krt17 PE=1 SV=3			0	56.51000142	EELAYLK				-0.00108341	864.458252	433.2364	864.4592896	433.236908	2	7	1.1.1.914.3	4.530783	1676.8	1423.75	4.54	0.04	1337.532
9	31.51	31.63	45.96000016	45.73000073	39.71999884	sp|Q9QWL7|K1C17_MOUSE	Keratin, type I cytoskeletal 17 OS=Mus musculus OX=10090 GN=Krt17 PE=1 SV=3			0	99.00000095	EVATNSELVQSGK				-0.000638434	1360.682861	681.3487	1360.683472	681.348999	2	15	1.1.1.815.10	3.2742	6702.29	3733.8	3.29	0.04	2200.009
9	31.51	31.63	45.96000016	45.73000073	39.71999884	sp|Q9QWL7|K1C17_MOUSE	Keratin, type I cytoskeletal 17 OS=Mus musculus OX=10090 GN=Krt17 PE=1 SV=3			0	99.00000095	EVATNSELVQSGK				-0.000638434	1360.682861	681.3487	1360.683472	681.348999	2	19	1.1.1.816.11	3.288033	6702.29	6225.18	3.29	0.04	4772.737
9	31.51	31.63	45.96000016	45.73000073	39.71999884	sp|Q9QWL7|K1C17_MOUSE	Keratin, type I cytoskeletal 17 OS=Mus musculus OX=10090 GN=Krt17 PE=1 SV=3			0	99.00000095	EVATNSELVQSGK	Deamidated(N)@5			0.00571164	1361.673218	681.8439	1361.66748	681.8410034	2	11	1.1.1.839.6	3.577183	126.7836	126.7836			453.3793
9	31.51	31.63	45.96000016	45.73000073	39.71999884	sp|Q9QWL7|K1C17_MOUSE	Keratin, type I cytoskeletal 17 OS=Mus musculus OX=10090 GN=Krt17 PE=1 SV=3			0	97.15999961	EVATNSELVQSGK	Deamidated(N)@5			-0.0048865	1361.662598	454.8948	1361.66748	454.8964233	3	9	1.1.1.825.5	3.398533	476.49	462.77	3.39	0.05	575.0978
9	31.51	31.63	45.96000016	45.73000073	39.71999884	sp|Q9QWL7|K1C17_MOUSE	Keratin, type I cytoskeletal 17 OS=Mus musculus OX=10090 GN=Krt17 PE=1 SV=3			0	61.46000028	GQVGGEINVEMDAAPGVDLSR	Carbamidomethyl@N-term			0.00211615	2170.034668	724.3521	2170.032471	724.3514404	3	9	1.1.1.918.10	4.587266	1140.98	1087.19	4.58	0.05	1038.626
9	31.51	31.63	45.96000016	45.73000073	39.71999884	sp|Q9QWL7|K1C17_MOUSE	Keratin, type I cytoskeletal 17 OS=Mus musculus OX=10090 GN=Krt17 PE=1 SV=3			0	22.54000008	GQVGGEINVEMDAAPGVDLSR	Carbamidomethyl(E)@6			0.00211615	2170.034668	724.3521	2170.032471	724.3514404	3	8	1.1.1.917.11	4.57545	1140.98	1049.73	4.58	0.05	1076.612
9	31.51	31.63	45.96000016	45.73000073	39.71999884	sp|Q9QWL7|K1C17_MOUSE	Keratin, type I cytoskeletal 17 OS=Mus musculus OX=10090 GN=Krt17 PE=1 SV=3			0	22.54000008	GQVGGEINVEMDAAPGVDLSR	Carbamidomethyl(E)@10			0.00211615	2170.034668	724.3521	2170.032471	724.3514404	3	8	1.1.1.917.11	4.57545	1140.98	1049.73	4.58	0.05	1076.612
9	31.51	31.63	45.96000016	45.73000073	39.71999884	sp|Q9QWL7|K1C17_MOUSE	Keratin, type I cytoskeletal 17 OS=Mus musculus OX=10090 GN=Krt17 PE=1 SV=3			0	19.77999955	GQVGGEINVEMDAAPGVDLSR	Carbamidomethyl(D)@12			0.00211615	2170.034668	724.3521	2170.032471	724.3514404	3	8	1.1.1.917.11	4.57545	1140.98	1049.73	4.58	0.05	1076.612
9	31.51	31.63	45.96000016	45.73000073	39.71999884	sp|Q9QWL7|K1C17_MOUSE	Keratin, type I cytoskeletal 17 OS=Mus musculus OX=10090 GN=Krt17 PE=1 SV=3			0	93.15999746	GSSGLGGGSSR				-0.00164275	920.4294434	461.222	920.4311523	461.2228699	2	8	1.1.1.761.5	2.574433	1100.51	1071.86	2.57	0.05	1339.352
9	31.51	31.63	45.96000016	45.73000073	39.71999884	sp|Q9QWL7|K1C17_MOUSE	Keratin, type I cytoskeletal 17 OS=Mus musculus OX=10090 GN=Krt17 PE=1 SV=3			0	50.58000088	ILVATVDNASILLQIDNAR	Carbamyl@N-term; Dehydrated(T)@5	Dehydrated(T)@149		0.00348619	2063.140869	688.7209	2063.137451	688.7197876	3	11	1.1.1.1075.7	6.59495	12286.67	2402.04	6.51	0.08	1547.297
9	31.51	31.63	45.96000016	45.73000073	39.71999884	sp|Q9QWL7|K1C17_MOUSE	Keratin, type I cytoskeletal 17 OS=Mus musculus OX=10090 GN=Krt17 PE=1 SV=3			0	47.51000106	ILVATVDNASILLQIDNAR	Methyl(D)@7; Deamidated(N)@8	Methyl(D)@151		-0.0254678	2053.116943	685.3795	2053.141846	685.3879395	3	11	1.1.1.1097.3	6.872766	1001.86	651.1	6.88	0.05	683.0928
9	31.51	31.63	45.96000016	45.73000073	39.71999884	sp|Q9QWL7|K1C17_MOUSE	Keratin, type I cytoskeletal 17 OS=Mus musculus OX=10090 GN=Krt17 PE=1 SV=3			0	37.59000003	ILVATVDNASILLQIDNAR	Methyl+Deamidated(N)@8			-0.0254678	2053.116943	685.3795	2053.141846	685.3879395	3	11	1.1.1.1097.3	6.872766	1001.86	651.1	6.88	0.05	683.0928
9	31.51	31.63	45.96000016	45.73000073	39.71999884	sp|Q9QWL7|K1C17_MOUSE	Keratin, type I cytoskeletal 17 OS=Mus musculus OX=10090 GN=Krt17 PE=1 SV=3			0	37.14999855	ILVATVDNASILLQIDNAR	Carbamyl@N-term; Dehydrated(T)@5	Dehydrated(T)@149		0.00352341	2063.140869	516.7925	2063.137451	516.791626	4	9	1.1.1.1068.2	6.501133	785.16	649.17	6.51	0.06	689.4711
9	31.51	31.63	45.96000016	45.73000073	39.71999884	sp|Q9QWL7|K1C17_MOUSE	Keratin, type I cytoskeletal 17 OS=Mus musculus OX=10090 GN=Krt17 PE=1 SV=3			0	36.32000089	ILVATVDNASILLQIDNAR	Carbamyl@N-term; Dehydrated(S)@10	Dehydrated(S)@154		0.00352341	2063.140869	516.7925	2063.137451	516.791626	4	9	1.1.1.1068.2	6.501133	785.16	649.17	6.51	0.06	689.4711
9	31.51	31.63	45.96000016	45.73000073	39.71999884	sp|Q9QWL7|K1C17_MOUSE	Keratin, type I cytoskeletal 17 OS=Mus musculus OX=10090 GN=Krt17 PE=1 SV=3			0	34.830001	ILVATVDNASILLQIDNAR	Methyl(T)@5; Deamidated(N)@8	Methyl(T)@149		-0.0254678	2053.116943	685.3795	2053.141846	685.3879395	3	11	1.1.1.1097.3	6.872766	1001.86	651.1	6.88	0.05	683.0928
9	31.51	31.63	45.96000016	45.73000073	39.71999884	sp|Q9QWL7|K1C17_MOUSE	Keratin, type I cytoskeletal 17 OS=Mus musculus OX=10090 GN=Krt17 PE=1 SV=3			0	33.82999897	ILVATVDNASILLQIDNAR	Carbamyl@N-term; Dehydrated(D)@7			0.00352341	2063.140869	516.7925	2063.137451	516.791626	4	9	1.1.1.1068.2	6.501133	785.16	649.17	6.51	0.06	689.4711
9	31.51	31.63	45.96000016	45.73000073	39.71999884	sp|Q9QWL7|K1C17_MOUSE	Keratin, type I cytoskeletal 17 OS=Mus musculus OX=10090 GN=Krt17 PE=1 SV=3			0	29.0899992	ILVATVDNASILLQIDNAR	Carbamyl@N-term; Dehydrated(T)@5	Dehydrated(T)@149		0.00110581	2063.138916	688.7202	2063.137451	688.7197876	3	9	1.1.1.1061.7	6.415467	2901.31	1907.78	6.43	0.04	1496.531
9	31.51	31.63	45.96000016	45.73000073	39.71999884	sp|Q9QWL7|K1C17_MOUSE	Keratin, type I cytoskeletal 17 OS=Mus musculus OX=10090 GN=Krt17 PE=1 SV=3			0	27.86999941	ILVATVDNASILLQIDNAR	Carbamyl@N-term; Dehydrated(S)@10	Dehydrated(S)@154		0.00110581	2063.138916	688.7202	2063.137451	688.7197876	3	9	1.1.1.1061.7	6.415467	2901.31	1907.78	6.43	0.04	1496.531
9	31.51	31.63	45.96000016	45.73000073	39.71999884	sp|Q9QWL7|K1C17_MOUSE	Keratin, type I cytoskeletal 17 OS=Mus musculus OX=10090 GN=Krt17 PE=1 SV=3			0	26.91999972	ILVATVDNASILLQIDNAR	Deamidated(N)@8; Methyl(S)@10	Methyl(S)@154		-0.0254678	2053.116943	685.3795	2053.141846	685.3879395	3	11	1.1.1.1097.3	6.872766	1001.86	651.1	6.88	0.05	683.0928
9	31.51	31.63	45.96000016	45.73000073	39.71999884	sp|Q9QWL7|K1C17_MOUSE	Keratin, type I cytoskeletal 17 OS=Mus musculus OX=10090 GN=Krt17 PE=1 SV=3			0	26.91999972	ILVATVDNASILLQIDNAR	Deamidated(N)@8; Methyl(I)@11	Methyl(I)@155		-0.0254678	2053.116943	685.3795	2053.141846	685.3879395	3	11	1.1.1.1097.3	6.872766	1001.86	651.1	6.88	0.05	683.0928
9	31.51	31.63	45.96000016	45.73000073	39.71999884	sp|Q9QWL7|K1C17_MOUSE	Keratin, type I cytoskeletal 17 OS=Mus musculus OX=10090 GN=Krt17 PE=1 SV=3			0	26.44999921	ILVATVDNASILLQIDNAR	Carbamyl@N-term; Dehydrated(D)@7			0.00110581	2063.138916	688.7202	2063.137451	688.7197876	3	9	1.1.1.1061.7	6.415467	2901.31	1907.78	6.43	0.04	1496.531
9	31.51	31.63	45.96000016	45.73000073	39.71999884	sp|Q9QWL7|K1C17_MOUSE	Keratin, type I cytoskeletal 17 OS=Mus musculus OX=10090 GN=Krt17 PE=1 SV=3			0	22.08999991	ILVATVDNASILLQIDNAR	Acetyl@N-term; Ammonia-loss(N)@8	Acetyl@145		0.0147568	2063.140869	516.7925	2063.126221	516.7888184	4	9	1.1.1.1068.2	6.501133	785.16	649.17	6.51	0.06	689.4711
9	31.51	31.63	45.96000016	45.73000073	39.71999884	sp|Q9QWL7|K1C17_MOUSE	Keratin, type I cytoskeletal 17 OS=Mus musculus OX=10090 GN=Krt17 PE=1 SV=3			0	19.30000037	ILVATVDNASILLQIDNAR	Acetyl@N-term; Dehydrated(T)@5; Deamidated(N)@8	Acetyl@145; Dehydrated(T)@149		0.0147568	2063.140869	516.7925	2063.126221	516.7888184	4	9	1.1.1.1068.2	6.501133	785.16	649.17	6.51	0.06	689.4711
9	31.51	31.63	45.96000016	45.73000073	39.71999884	sp|Q9QWL7|K1C17_MOUSE	Keratin, type I cytoskeletal 17 OS=Mus musculus OX=10090 GN=Krt17 PE=1 SV=3			0	18.17000061	ILVATVDNASILLQIDNAR	Acetyl@N-term; Deamidated(N)@8; Dehydrated(S)@10	Acetyl@145; Dehydrated(S)@154		0.0147568	2063.140869	516.7925	2063.126221	516.7888184	4	9	1.1.1.1068.2	6.501133	785.16	649.17	6.51	0.06	689.4711
9	31.51	31.63	45.96000016	45.73000073	39.71999884	sp|Q9QWL7|K1C17_MOUSE	Keratin, type I cytoskeletal 17 OS=Mus musculus OX=10090 GN=Krt17 PE=1 SV=3			0	17.0599997	ILVATVDNASILLQIDNAR	Acetyl@N-term; Dehydrated(D)@7; Deamidated(N)@8	Acetyl@145		0.0147568	2063.140869	516.7925	2063.126221	516.7888184	4	9	1.1.1.1068.2	6.501133	785.16	649.17	6.51	0.06	689.4711
9	31.51	31.63	45.96000016	45.73000073	39.71999884	sp|Q9QWL7|K1C17_MOUSE	Keratin, type I cytoskeletal 17 OS=Mus musculus OX=10090 GN=Krt17 PE=1 SV=3			0	99.00000095	LAADDFR				0.00179522	806.394104	404.2043	806.3922729	404.2033997	2	9	1.1.1.863.2	3.878333	55456.25	7292.97	3.92	0.04	1195.283
9	31.51	31.63	45.96000016	45.73000073	39.71999884	sp|Q9QWL7|K1C17_MOUSE	Keratin, type I cytoskeletal 17 OS=Mus musculus OX=10090 GN=Krt17 PE=1 SV=3			0	99.00000095	LAADDFR				2.52E-05	806.3922729	404.2034	806.3922729	404.2033997	2	9	1.1.1.848.3	3.688183	1467.33	697.92	3.71	0.05	394.5685
9	31.51	31.63	45.96000016	45.73000073	39.71999884	sp|Q9QWL7|K1C17_MOUSE	Keratin, type I cytoskeletal 17 OS=Mus musculus OX=10090 GN=Krt17 PE=1 SV=3			0	98.15999866	LAADDFR	Carbamidomethyl@N-term			0.000824	863.4146729	432.7146	863.4137573	432.7141418	2	9	1.1.1.872.3	3.994667	2394.12	2228.51	3.99	0.04	1468.4
9	31.51	31.63	45.96000016	45.73000073	39.71999884	sp|Q9QWL7|K1C17_MOUSE	Keratin, type I cytoskeletal 17 OS=Mus musculus OX=10090 GN=Krt17 PE=1 SV=3			0	96.60000205	LAADDFR				2.52E-05	806.3922729	404.2034	806.3922729	404.2033997	2	7	1.1.1.885.2	4.16165	609.59	603.41	4.16	0.05	566.9532
9	31.51	31.63	45.96000016	45.73000073	39.71999884	sp|Q9QWL7|K1C17_MOUSE	Keratin, type I cytoskeletal 17 OS=Mus musculus OX=10090 GN=Krt17 PE=1 SV=3			0	78.18999887	LAADDFR				2.52E-05	806.3922729	404.2034	806.3922729	404.2033997	2	6	1.1.1.846.2	3.662183	1467.33	238.37	3.71	0.05	229.8789
9	31.51	31.63	45.96000016	45.73000073	39.71999884	sp|Q9QWL7|K1C17_MOUSE	Keratin, type I cytoskeletal 17 OS=Mus musculus OX=10090 GN=Krt17 PE=1 SV=3			0	23.95000011	LAADDFR	Acetyl@N-term	Acetyl@164		-0.00251708	848.4002686	425.2074	848.402832	425.2086792	2	6	1.1.1.818.4	3.30805	993.47	933.11	3.3	0.05	596.9832
9	31.51	31.63	45.96000016	45.73000073	39.71999884	sp|Q9QWL7|K1C17_MOUSE	Keratin, type I cytoskeletal 17 OS=Mus musculus OX=10090 GN=Krt17 PE=1 SV=3			0	99.00000095	LASYLDK				0.000614573	808.4336548	405.2241	808.4330444	405.2238159	2	9	1.1.1.852.3	3.739	47792.18	2535.62	3.79	0.04	772.6155
9	31.51	31.63	45.96000016	45.73000073	39.71999884	sp|Q9QWL7|K1C17_MOUSE	Keratin, type I cytoskeletal 17 OS=Mus musculus OX=10090 GN=Krt17 PE=1 SV=3			0	89.52000141	LASYLDK	Carbamidomethyl@N-term			0.00086541	865.4554443	433.735	865.4545288	433.7345581	2	8	1.1.1.868.3	3.943333	4822.94	2908.34	3.97	0.05	1610.205
9	31.51	31.63	45.96000016	45.73000073	39.71999884	sp|Q9QWL7|K1C17_MOUSE	Keratin, type I cytoskeletal 17 OS=Mus musculus OX=10090 GN=Krt17 PE=1 SV=3			0	88.19000125	LASYLDK	Carbamidomethyl@N-term			0.00086541	865.4554443	433.735	865.4545288	433.7345581	2	8	1.1.1.869.3	3.956333	4822.94	4220.83	3.97	0.05	2959.551
9	31.51	31.63	45.96000016	45.73000073	39.71999884	sp|Q9QWL7|K1C17_MOUSE	Keratin, type I cytoskeletal 17 OS=Mus musculus OX=10090 GN=Krt17 PE=1 SV=3			0	64.02000189	LASYLDK				0.000614573	808.4336548	405.2241	808.4330444	405.2238159	2	6	1.1.1.846.3	3.663017	47792.18	171.98	3.79	0.04	269.6024
9	31.51	31.63	45.96000016	45.73000073	39.71999884	sp|Q9QWL7|K1C17_MOUSE	Keratin, type I cytoskeletal 17 OS=Mus musculus OX=10090 GN=Krt17 PE=1 SV=3			0	30.79999983	LASYLDK	Iodo(Y)@4	Iodo(Y)@98		-0.000928755	934.3288574	468.1717	934.3297119	468.1721191	2	7	1.1.1.944.7	4.917917	1138.78	1110.2	4.91	0.04	964.3871
9	31.51	31.63	45.96000016	45.73000073	39.71999884	sp|Q9QWL7|K1C17_MOUSE	Keratin, type I cytoskeletal 17 OS=Mus musculus OX=10090 GN=Krt17 PE=1 SV=3			0	99.00000095	LEQEIATYR				0.00345957	1121.575317	561.7949	1121.571655	561.7930908	2	15	1.1.1.869.9	3.961317	22591.54	20500.05	3.97	0.04	11274.38
9	31.51	31.63	45.96000016	45.73000073	39.71999884	sp|Q9QWL7|K1C17_MOUSE	Keratin, type I cytoskeletal 17 OS=Mus musculus OX=10090 GN=Krt17 PE=1 SV=3			0	99.00000095	LLEGEDAH			cleaved H-L@C-term	0.00134358	882.409668	442.2121	882.4083252	442.2114258	2	8	1.1.1.796.3	3.023067	2147.59	1953.71	3.03	0.05	1979.957
9	31.51	31.63	45.96000016	45.73000073	39.71999884	sp|Q9QWL7|K1C17_MOUSE	Keratin, type I cytoskeletal 17 OS=Mus musculus OX=10090 GN=Krt17 PE=1 SV=3			0	97.39999771	NHEEEMNALR				-0.00124975	1241.544678	621.7796	1241.545898	621.7802124	2	9	1.1.1.794.10	3.002567	1477.19	1345.29	3.01	0.04	1127.078
9	31.51	31.63	45.96000016	45.73000073	39.71999884	sp|Q9QWL7|K1C17_MOUSE	Keratin, type I cytoskeletal 17 OS=Mus musculus OX=10090 GN=Krt17 PE=1 SV=3			0	50.7700026	SEISELR				0.0013373	832.430481	417.2225	832.4290771	417.2218018	2	9	1.1.1.844.2	3.636683	1497.84	1261.32	3.65	0.04	1062.771
9	31.51	31.63	45.96000016	45.73000073	39.71999884	sp|Q9QWL7|K1C17_MOUSE	Keratin, type I cytoskeletal 17 OS=Mus musculus OX=10090 GN=Krt17 PE=1 SV=3			0	99.00000095	TKFETEQALR			missed K-F@2	-0.00217691	1221.633057	408.2183	1221.635376	408.2190552	3	13	1.1.1.816.3	3.281383	2064.71	2012.08	3.29	0.04	2147.945
9	31.51	31.63	45.96000016	45.73000073	39.71999884	sp|Q9QWL7|K1C17_MOUSE	Keratin, type I cytoskeletal 17 OS=Mus musculus OX=10090 GN=Krt17 PE=1 SV=3			0	99.00000095	TRLEQEIATYR			missed R-L@2	0.00110561	1378.721436	460.5811	1378.720459	460.58078	3	14	1.1.1.892.5	4.253967	8538.58	6727.8	4.27	0.04	5682.378
9	31.51	31.63	45.96000016	45.73000073	39.71999884	sp|Q9QWL7|K1C17_MOUSE	Keratin, type I cytoskeletal 17 OS=Mus musculus OX=10090 GN=Krt17 PE=1 SV=3			0	99.00000095	VLDELTLAR				0.00225517	1028.588867	515.3017	1028.58667	515.3005981	2	14	1.1.1.982.2	5.400717	66077.96	12363.09	5.44	0.04	2505.605
9	31.51	31.63	45.96000016	45.73000073	39.71999884	sp|Q9QWL7|K1C17_MOUSE	Keratin, type I cytoskeletal 17 OS=Mus musculus OX=10090 GN=Krt17 PE=1 SV=3			0	99.00000095	VLDELTLAR				0.00164481	1028.588257	515.3014	1028.58667	515.3005981	2	12	1.1.1.964.6	5.173567	4431.12	3982.63	5.18	0.04	2610.28
9	31.51	31.63	45.96000016	45.73000073	39.71999884	sp|Q9QWL7|K1C17_MOUSE	Keratin, type I cytoskeletal 17 OS=Mus musculus OX=10090 GN=Krt17 PE=1 SV=3			0	99.00000095	VLDELTLAR				0.00164481	1028.588257	515.3014	1028.58667	515.3005981	2	10	1.1.1.963.2	5.157733	4431.12	2287.8	5.18	0.04	1294.155
10	30.19	30.25	7.619000226	5.336000025	4.977000132	sp|Q8C8R3|ANK2_MOUSE	Ankyrin-2 OS=Mus musculus OX=10090 GN=Ank2 PE=1 SV=2			2	99.00000095	AGQVEVVR				-0.00190619	856.4748535	429.2447	856.4766846	429.2456055	2	12	1.1.1.798.4	3.050067	1577.9	1536.5	3.05	0.04	1281.525
10	30.19	30.25	7.619000226	5.336000025	4.977000132	sp|Q8C8R3|ANK2_MOUSE	Ankyrin-2 OS=Mus musculus OX=10090 GN=Ank2 PE=1 SV=2			2	99.00000095	ATFSPIVTLEPR				-0.000813116	1329.728516	665.8715	1329.729248	665.8718872	2	13	1.1.1.1061.6	6.414633	2402.69	894.47	6.45	0.06	617.1149
10	30.19	30.25	7.619000226	5.336000025	4.977000132	sp|Q8C8R3|ANK2_MOUSE	Ankyrin-2 OS=Mus musculus OX=10090 GN=Ank2 PE=1 SV=2			2	99.00000095	DFPQYFAVVSR				-0.00273388	1327.65332	664.8339	1327.656128	664.8353271	2	15	1.1.1.1085.6	6.72195	1649.58	1565.58	6.73	0.06	921.6992
10	30.19	30.25	7.619000226	5.336000025	4.977000132	sp|Q8C8R3|ANK2_MOUSE	Ankyrin-2 OS=Mus musculus OX=10090 GN=Ank2 PE=1 SV=2			2	99.00000095	EGHVGLVQELLGR				-0.000595767	1405.76709	469.5963	1405.767822	469.5965271	3	13	1.1.1.1054.2	6.321317	1127.24	1058	6.33	0.05	1045.983
10	30.19	30.25	7.619000226	5.336000025	4.977000132	sp|Q8C8R3|ANK2_MOUSE	Ankyrin-2 OS=Mus musculus OX=10090 GN=Ank2 PE=1 SV=2			2	99.00000095	ELDFTEEQIHQIR				0.0043517	1656.815063	553.279	1656.810791	553.2775269	3	12	1.1.1.950.5	4.99325	1440.12	1420.91	5	0.05	1778.192
10	30.19	30.25	7.619000226	5.336000025	4.977000132	sp|Q8C8R3|ANK2_MOUSE	Ankyrin-2 OS=Mus musculus OX=10090 GN=Ank2 PE=1 SV=2			2	99.00000095	GAAVDFTAR				0.00171433	906.4577026	454.2361	906.4559326	454.2352295	2	12	1.1.1.870.5	3.97065	1275.19	1164.43	3.98	0.04	1163.354
10	30.19	30.25	7.619000226	5.336000025	4.977000132	sp|Q8C8R3|ANK2_MOUSE	Ankyrin-2 OS=Mus musculus OX=10090 GN=Ank2 PE=1 SV=2			2	99.00000095	IENPNSLQDQSHALLK				0.00160339	1805.928711	602.9835	1805.927124	602.9830322	3	12	1.1.1.904.8	4.40845	145.6458	145.6458			1040.536
10	30.19	30.25	7.619000226	5.336000025	4.977000132	sp|Q8C8R3|ANK2_MOUSE	Ankyrin-2 OS=Mus musculus OX=10090 GN=Ank2 PE=1 SV=2			2	99.00000095	LATMPPMVEGEGLASR	Oxidation(M)@4; Oxidation(M)@7			0.026495799	1689.83313	845.9238	1689.806641	845.9105835	2	12	1.1.1.905.11	4.423617	846.37	826.98	4.43	0.05	789.0546
10	30.19	30.25	7.619000226	5.336000025	4.977000132	sp|Q8C8R3|ANK2_MOUSE	Ankyrin-2 OS=Mus musculus OX=10090 GN=Ank2 PE=1 SV=2			2	99.00000095	LGYISVVDTLK				0.00329492	1206.689331	604.3519	1206.686035	604.3502808	2	13	1.1.1.1068.4	6.5028	778.65	687.04	6.51	0.06	602.2796
10	30.19	30.25	7.619000226	5.336000025	4.977000132	sp|Q8C8R3|ANK2_MOUSE	Ankyrin-2 OS=Mus musculus OX=10090 GN=Ank2 PE=1 SV=2			2	99.00000095	NGALVDAR	Deamidated(N)@1			-0.00161983	815.4120483	408.7133	815.4137573	408.7141418	2	12	1.1.1.829.2	3.4472	2071.17	1937.29	3.44	0.03	1392.451
10	30.19	30.25	7.619000226	5.336000025	4.977000132	sp|Q8C8R3|ANK2_MOUSE	Ankyrin-2 OS=Mus musculus OX=10090 GN=Ank2 PE=1 SV=2			2	99.00000095	SGHDQVVELLLER				-0.00629341	1493.777466	498.9331	1493.783813	498.9352112	3	13	1.1.1.1040.3	6.143833	1104.3	953.23	6.14	0.04	1006.459
10	30.19	30.25	7.619000226	5.336000025	4.977000132	sp|Q8C8R3|ANK2_MOUSE	Ankyrin-2 OS=Mus musculus OX=10090 GN=Ank2 PE=1 SV=2			2	99.00000095	TLEQQENFSEVAR				0.00317175	1549.740479	775.8775	1549.737305	775.8759155	2	17	1.1.1.899.7	4.34745	417.0681	417.0681			543.1996
10	30.19	30.25	7.619000226	5.336000025	4.977000132	sp|Q8C8R3|ANK2_MOUSE	Ankyrin-2 OS=Mus musculus OX=10090 GN=Ank2 PE=1 SV=2			2	99.00000095	VALLLLEK				5.79E-05	897.5898438	449.8022	897.5899048	449.8022156	2	11	1.1.1.1076.2	6.6038	1817.75	1708.62	6.61	0.05	1047.531
10	30.19	30.25	7.619000226	5.336000025	4.977000132	sp|Q8C8R3|ANK2_MOUSE	Ankyrin-2 OS=Mus musculus OX=10090 GN=Ank2 PE=1 SV=2			2	99.00000095	VVTEEVTTTTTTITEK				-0.0119218	1751.89209	876.9533	1751.904053	876.9592896	2	19	1.1.1.896.8	4.3093	491.5642	491.5642			799.2259
10	30.19	30.25	7.619000226	5.336000025	4.977000132	sp|Q8C8R3|ANK2_MOUSE	Ankyrin-2 OS=Mus musculus OX=10090 GN=Ank2 PE=1 SV=2			1.060480714	99.00000095	MDIVHLLETNTEPLQER	Oxidation(M)@1			0.056952398	2053.072021	685.3646	2053.014893	685.3455811	3	12	1.1.1.1049.8	6.262483	359.13	314.93	6.25	0.05	600.1696
10	30.19	30.25	7.619000226	5.336000025	4.977000132	sp|Q8C8R3|ANK2_MOUSE	Ankyrin-2 OS=Mus musculus OX=10090 GN=Ank2 PE=1 SV=2			0.625251651	86.3499999	MVNFLLK	Oxidation(M)@1			0.00246161	879.491272	440.7529	879.4888306	440.7516785	2	9	1.1.1.1003.2	5.669034	1517.58	1334.61	5.68	0.05	818.5511
10	30.19	30.25	7.619000226	5.336000025	4.977000132	sp|Q8C8R3|ANK2_MOUSE	Ankyrin-2 OS=Mus musculus OX=10090 GN=Ank2 PE=1 SV=2			0.244887725	59.89000201	VMELLVK	Oxidation(M)@2			0.00399214	846.4924927	424.2535	846.4884644	424.2515259	2	8	1.1.1.904.2	4.40345	846.65	821.39	4.4	0.04	805.0938
10	30.19	30.25	7.619000226	5.336000025	4.977000132	sp|Q8C8R3|ANK2_MOUSE	Ankyrin-2 OS=Mus musculus OX=10090 GN=Ank2 PE=1 SV=2			0.092588656	31.92000091	YGSLDVAK				-0.0009546	851.4378662	426.7262	851.4389038	426.7267151	2	6	1.1.1.845.3	3.65035	472.76	400.12	3.64	0.06	453.7291
10	30.19	30.25	7.619000226	5.336000025	4.977000132	sp|Q8C8R3|ANK2_MOUSE	Ankyrin-2 OS=Mus musculus OX=10090 GN=Ank2 PE=1 SV=2			0.087777928	44.45999861	QGVTPLHLASQEGHTDMVTLLLDK	Gln->pyro-Glu@N-term; Oxidation(M)@17			-0.00121159	2601.309814	868.1105	2601.310791	868.1109009	3	7	1.1.1.1067.9	6.4938	31.61315	31.61315			594.923
10	30.19	30.25	7.619000226	5.336000025	4.977000132	sp|Q8C8R3|ANK2_MOUSE	Ankyrin-2 OS=Mus musculus OX=10090 GN=Ank2 PE=1 SV=2			0.05012228	25.52999854	DSAMIDDTVVIPSHQVSALAK	Oxidation(M)@4			-0.0197684	2212.084961	738.3689	2212.104492	738.3754883	3	7	1.1.1.973.8	5.29105	70.23978	70.23978			630.7606
10	30.19	30.25	7.619000226	5.336000025	4.977000132	sp|Q8C8R3|ANK2_MOUSE	Ankyrin-2 OS=Mus musculus OX=10090 GN=Ank2 PE=1 SV=2			0.028260419	97.7699995	TEIVQLLLQH			cleaved H-M@C-term	-0.00334959	1192.678223	597.3464	1192.681519	597.3480835	2	8	1.1.1.1156.4	7.63255	20.15848	20.15848			192.1542
10	30.19	30.25	7.619000226	5.336000025	4.977000132	sp|Q8C8R3|ANK2_MOUSE	Ankyrin-2 OS=Mus musculus OX=10090 GN=Ank2 PE=1 SV=2			0.001304851	18.97000074	SAALLLQNDHNADVQSK	Deamidated(Q)@7; Deamidated(N)@8			0.017688701	1824.902954	609.3083	1824.885376	609.3024292	3	8	1.1.1.900.10	4.359117	318.1398	318.1398			643.3521
10	30.19	30.25	7.619000226	5.336000025	4.977000132	sp|Q8C8R3|ANK2_MOUSE	Ankyrin-2 OS=Mus musculus OX=10090 GN=Ank2 PE=1 SV=2			0	99.00000095	ATFSPIVTLEPR				-0.000813116	1329.728516	665.8715	1329.729248	665.8718872	2	16	1.1.1.1062.5	6.4263	2402.69	1567.66	6.45	0.06	1026.129
10	30.19	30.25	7.619000226	5.336000025	4.977000132	sp|Q8C8R3|ANK2_MOUSE	Ankyrin-2 OS=Mus musculus OX=10090 GN=Ank2 PE=1 SV=2			0	99.00000095	DFPQYFAVVSR				-0.00273388	1327.65332	664.8339	1327.656128	664.8353271	2	12	1.1.1.1084.5	6.70845	1649.58	1238.59	6.73	0.06	715.5038
10	30.19	30.25	7.619000226	5.336000025	4.977000132	sp|Q8C8R3|ANK2_MOUSE	Ankyrin-2 OS=Mus musculus OX=10090 GN=Ank2 PE=1 SV=2			0	99.00000095	ELDFTEEQIHQIR				0.0043517	1656.815063	553.279	1656.810791	553.2775269	3	11	1.1.1.949.6	4.981583	1440.12	1189.41	5	0.05	1442.317
10	30.19	30.25	7.619000226	5.336000025	4.977000132	sp|Q8C8R3|ANK2_MOUSE	Ankyrin-2 OS=Mus musculus OX=10090 GN=Ank2 PE=1 SV=2			0	99.00000095	GAAVDFTAR				0.00171433	906.4577026	454.2361	906.4559326	454.2352295	2	10	1.1.1.871.6	3.984317	1275.19	1187.23	3.98	0.04	1067.018
10	30.19	30.25	7.619000226	5.336000025	4.977000132	sp|Q8C8R3|ANK2_MOUSE	Ankyrin-2 OS=Mus musculus OX=10090 GN=Ank2 PE=1 SV=2			0	91.00000262	LATMPPMVEGEGLASR	Oxidation(M)@4; Oxidation(M)@7			0.026495799	1689.83313	845.9238	1689.806641	845.9105835	2	9	1.1.1.906.11	4.436283	846.37	669.36	4.43	0.05	618.119
10	30.19	30.25	7.619000226	5.336000025	4.977000132	sp|Q8C8R3|ANK2_MOUSE	Ankyrin-2 OS=Mus musculus OX=10090 GN=Ank2 PE=1 SV=2			0	99.00000095	LGYISVVDTLK				0.00329492	1206.689331	604.3519	1206.686035	604.3502808	2	10	1.1.1.1067.4	6.489634	778.65	480.1	6.51	0.06	488.9055
10	30.19	30.25	7.619000226	5.336000025	4.977000132	sp|Q8C8R3|ANK2_MOUSE	Ankyrin-2 OS=Mus musculus OX=10090 GN=Ank2 PE=1 SV=2			0	99.00000095	SGHDQVVELLLER				-0.00629341	1493.777466	498.9331	1493.783813	498.9352112	3	11	1.1.1.1045.2	6.205983	1104.3	28.79	6.14	0.04	520.5842
10	30.19	30.25	7.619000226	5.336000025	4.977000132	sp|Q8C8R3|ANK2_MOUSE	Ankyrin-2 OS=Mus musculus OX=10090 GN=Ank2 PE=1 SV=2			0	99.00000095	VALLLLEK				5.79E-05	897.5898438	449.8022	897.5899048	449.8022156	2	10	1.1.1.1075.2	6.5908	1817.75	1175.44	6.61	0.05	706.4979
10	30.19	30.25	7.619000226	5.336000025	4.977000132	sp|Q8C8R3|ANK2_MOUSE	Ankyrin-2 OS=Mus musculus OX=10090 GN=Ank2 PE=1 SV=2			0	17.0599997	VALLLLEK	Carbamidomethyl@N-term			-0.000392969	954.611084	478.3128	954.6113892	478.3129578	2	5	1.1.1.1100.2	6.909934	224.1	114.82	6.89	0.05	208.943
11	29.34	29.39	32.53999949	28.58999968	22.56000042	sp|P98203|ARVC_MOUSE	Armadillo repeat protein deleted in velo-cardio-facial syndrome homolog OS=Mus musculus OX=10090 GN=Arvcf PE=1 SV=2			2	99.00000095	AASHVLQTVWSYK				0.00833238	1488.78064	497.2675	1488.772461	497.2647705	3	13	1.1.1.965.3	5.184067	429.39	425.19	5.18	0.04	637.9058
11	29.34	29.39	32.53999949	28.58999968	22.56000042	sp|P98203|ARVC_MOUSE	Armadillo repeat protein deleted in velo-cardio-facial syndrome homolog OS=Mus musculus OX=10090 GN=Arvcf PE=1 SV=2			2	99.00000095	DAEWTTVFK				-0.0013352	1095.522217	548.7684	1095.523682	548.769104	2	11	1.1.1.1039.4	6.131333	1651.14	973.18	6.15	0.04	633.8585
11	29.34	29.39	32.53999949	28.58999968	22.56000042	sp|P98203|ARVC_MOUSE	Armadillo repeat protein deleted in velo-cardio-facial syndrome homolog OS=Mus musculus OX=10090 GN=Arvcf PE=1 SV=2			2	99.00000095	DLIGSYAMTELVR	Oxidation(M)@8			-0.00490293	1482.734131	742.3743	1482.73877	742.376709	2	14	1.1.1.1038.7	6.120167	1428.09	1181.27	6.14	0.05	906.5259
11	29.34	29.39	32.53999949	28.58999968	22.56000042	sp|P98203|ARVC_MOUSE	Armadillo repeat protein deleted in velo-cardio-facial syndrome homolog OS=Mus musculus OX=10090 GN=Arvcf PE=1 SV=2			2	99.00000095	GFELLYQPEVVR				0.000418259	1448.766846	725.3907	1448.766357	725.3904419	2	15	1.1.1.1095.4	6.849267	2062.9	1167.08	6.87	0.06	875.0274
11	29.34	29.39	32.53999949	28.58999968	22.56000042	sp|P98203|ARVC_MOUSE	Armadillo repeat protein deleted in velo-cardio-facial syndrome homolog OS=Mus musculus OX=10090 GN=Arvcf PE=1 SV=2			2	99.00000095	GGGGPAATLSR				0.000758496	942.4890747	472.2518	942.4882813	472.2514343	2	14	1.1.1.800.6	3.077233	1498.92	1358.62	3.09	0.05	996.4657
11	29.34	29.39	32.53999949	28.58999968	22.56000042	sp|P98203|ARVC_MOUSE	Armadillo repeat protein deleted in velo-cardio-facial syndrome homolog OS=Mus musculus OX=10090 GN=Arvcf PE=1 SV=2			2	99.00000095	GLPLLVALLDHPR				-0.000566497	1412.849731	471.9572	1412.850342	471.9573975	3	14	1.1.1.1244.2	8.7553	721.21	721.2	8.75	0.08	586.2328
11	29.34	29.39	32.53999949	28.58999968	22.56000042	sp|P98203|ARVC_MOUSE	Armadillo repeat protein deleted in velo-cardio-facial syndrome homolog OS=Mus musculus OX=10090 GN=Arvcf PE=1 SV=2			2	99.00000095	GLPVLVELLQSETDK				0.00120485	1639.904419	820.9595	1639.903198	820.9589233	2	16	1.1.1.1261.3	8.96895	1133.94	182.27	9.04	0.08	181.9035
11	29.34	29.39	32.53999949	28.58999968	22.56000042	sp|P98203|ARVC_MOUSE	Armadillo repeat protein deleted in velo-cardio-facial syndrome homolog OS=Mus musculus OX=10090 GN=Arvcf PE=1 SV=2			2	99.00000095	GVPALVALVASSQSVR				-0.00120481	1552.892456	777.4535	1552.893677	777.4541016	2	14	1.1.1.1188.6	8.043517	615.36	169.8	8.12	0.12	221.8147
11	29.34	29.39	32.53999949	28.58999968	22.56000042	sp|P98203|ARVC_MOUSE	Armadillo repeat protein deleted in velo-cardio-facial syndrome homolog OS=Mus musculus OX=10090 GN=Arvcf PE=1 SV=2			2	99.00000095	NFDTLDLPK	Deamidated(N)@1			0.00189851	1062.525269	532.2699	1062.523315	532.2689209	2	12	1.1.1.1041.2	6.1555	37.53503	37.53503			415.3048
11	29.34	29.39	32.53999949	28.58999968	22.56000042	sp|P98203|ARVC_MOUSE	Armadillo repeat protein deleted in velo-cardio-facial syndrome homolog OS=Mus musculus OX=10090 GN=Arvcf PE=1 SV=2			2	99.00000095	QVPLGPDGLPLLDGGPPLGSFADGPLDR	Gln->pyro-Glu@N-term			0.00206376	2752.409668	918.4771	2752.407227	918.4763184	3	17	1.1.1.1420.2	10.07302	12.14246	12.14246			134.4726
11	29.34	29.39	32.53999949	28.58999968	22.56000042	sp|P98203|ARVC_MOUSE	Armadillo repeat protein deleted in velo-cardio-facial syndrome homolog OS=Mus musculus OX=10090 GN=Arvcf PE=1 SV=2			2	99.00000095	SLPEHFQAEPYGLEDDTR				0.00585515	2102.960449	701.9941	2102.95459	701.9921265	3	17	1.1.1.952.10	5.023233	1219.73	1196.46	5.03	0.05	1053.323
11	29.34	29.39	32.53999949	28.58999968	22.56000042	sp|P98203|ARVC_MOUSE	Armadillo repeat protein deleted in velo-cardio-facial syndrome homolog OS=Mus musculus OX=10090 GN=Arvcf PE=1 SV=2			2	99.00000095	YQEAEPGIPGSTTSQR				0.000411412	1719.806885	860.9107	1719.806396	860.9104614	2	10	1.1.1.864.11	3.8985	854.3	831.27	3.9	0.04	461.9735
11	29.34	29.39	32.53999949	28.58999968	22.56000042	sp|P98203|ARVC_MOUSE	Armadillo repeat protein deleted in velo-cardio-facial syndrome homolog OS=Mus musculus OX=10090 GN=Arvcf PE=1 SV=2			1.468521357	98.29000235	TYHSSGGGFPDGPESR				0.00573957	1649.712646	550.9115	1649.707031	550.9096069	3	8	1.1.1.821.6	3.348033	541.49	533.06	3.33	0.08	521.5836
11	29.34	29.39	32.53999949	28.58999968	22.56000042	sp|P98203|ARVC_MOUSE	Armadillo repeat protein deleted in velo-cardio-facial syndrome homolog OS=Mus musculus OX=10090 GN=Arvcf PE=1 SV=2			1.275724292	97.35999703	DIPSYGSLSR				0.00451615	1093.544922	547.7797	1093.540405	547.7774658	2	8	1.1.1.916.6	4.55845	1741.61	1555.11	4.57	0.04	1015.153
11	29.34	29.39	32.53999949	28.58999968	22.56000042	sp|P98203|ARVC_MOUSE	Armadillo repeat protein deleted in velo-cardio-facial syndrome homolog OS=Mus musculus OX=10090 GN=Arvcf PE=1 SV=2			0.946921647	93.77999902	ELVTGTLWNLSSYEPLK				-0.00495566	1949.009644	975.5121	1949.014648	975.5145874	2	8	1.1.1.1191.9	8.084683	256.91	238.05	8.09	0.07	212.0909
11	29.34	29.39	32.53999949	28.58999968	22.56000042	sp|P98203|ARVC_MOUSE	Armadillo repeat protein deleted in velo-cardio-facial syndrome homolog OS=Mus musculus OX=10090 GN=Arvcf PE=1 SV=2			0.790484965	92.39000082	TLGSDSTGDTSEK				0.00409673	1296.572266	649.2934	1296.568115	649.2913208	2	8	1.1.1.766.10	2.64275	456.46	303.76	2.63	0.04	376.0811
11	29.34	29.39	32.53999949	28.58999968	22.56000042	sp|P98203|ARVC_MOUSE	Armadillo repeat protein deleted in velo-cardio-facial syndrome homolog OS=Mus musculus OX=10090 GN=Arvcf PE=1 SV=2			0.638272107	84.42999721	NLSLDQR				-0.00379207	844.4364624	423.2255	844.4403076	423.227417	2	8	1.1.1.838.3	3.562183	1054.32	1011.83	3.57	0.04	974.1806
11	29.34	29.39	32.53999949	28.58999968	22.56000042	sp|P98203|ARVC_MOUSE	Armadillo repeat protein deleted in velo-cardio-facial syndrome homolog OS=Mus musculus OX=10090 GN=Arvcf PE=1 SV=2			0.106238239	37.45999932	DVIPMDTLGPDGYATVDRR	Oxidation(M)@5		missed R-R@18	0.00430108	2106.009521	703.0104	2106.005127	703.0089722	3	7	1.1.1.951.10	5.010583	1169.64	797.89	5.04	0.08	1004.205
11	29.34	29.39	32.53999949	28.58999968	22.56000042	sp|P98203|ARVC_MOUSE	Armadillo repeat protein deleted in velo-cardio-facial syndrome homolog OS=Mus musculus OX=10090 GN=Arvcf PE=1 SV=2			0.097453207	37.09000051	ELLRPDPGR				-0.00562575	1051.571899	526.7932	1051.577393	526.7960205	2	5	1.1.1.823.4	3.372033	406.07	370.2	3.37	0.05	339.9552
11	29.34	29.39	32.53999949	28.58999968	22.56000042	sp|P98203|ARVC_MOUSE	Armadillo repeat protein deleted in velo-cardio-facial syndrome homolog OS=Mus musculus OX=10090 GN=Arvcf PE=1 SV=2			0.008773915	87.69999743	PLLVALLDHPR			cleaved L-P@N-term	-0.00409035	1242.740723	622.3776	1242.744873	622.3796997	2	9	1.1.1.1243.2	8.7428	12.60367	12.60367			100.8578
11	29.34	29.39	32.53999949	28.58999968	22.56000042	sp|P98203|ARVC_MOUSE	Armadillo repeat protein deleted in velo-cardio-facial syndrome homolog OS=Mus musculus OX=10090 GN=Arvcf PE=1 SV=2			0.002176917	88.8800025	SLAADDEGGPDLEPDYSTATR	Phospho(S)@1	Phospho(S)@269		-0.00770548	2258.91333	1130.464	2258.921631	1130.46814	2	8	1.1.1.946.11	4.946917	304.37	293.08	4.95	0.03	236.2247
11	29.34	29.39	32.53999949	28.58999968	22.56000042	sp|P98203|ARVC_MOUSE	Armadillo repeat protein deleted in velo-cardio-facial syndrome homolog OS=Mus musculus OX=10090 GN=Arvcf PE=1 SV=2			0.000434506	99.00000095	GTPSSGGFDDSTLPLVDK	Oxidation(P)@3; Dehydrated(S)@4	Oxidation(P)@863; Dehydrated(S)@864		0.048419401	1789.885498	895.95	1789.837036	895.9257813	2	16	1.1.1.1004.8	5.687183	2957.7	884.81	5.72	0.05	1063.251
11	29.34	29.39	32.53999949	28.58999968	22.56000042	sp|P98203|ARVC_MOUSE	Armadillo repeat protein deleted in velo-cardio-facial syndrome homolog OS=Mus musculus OX=10090 GN=Arvcf PE=1 SV=2			0	99.00000095	DAEWTTVFK				-0.0013352	1095.522217	548.7684	1095.523682	548.769104	2	11	1.1.1.1040.5	6.145483	1651.14	1459.95	6.15	0.04	1014.254
11	29.34	29.39	32.53999949	28.58999968	22.56000042	sp|P98203|ARVC_MOUSE	Armadillo repeat protein deleted in velo-cardio-facial syndrome homolog OS=Mus musculus OX=10090 GN=Arvcf PE=1 SV=2			0	54.11000252	DAEWTTVFK				0.00269313	1095.526245	548.7704	1095.523682	548.769104	2	7	1.1.1.1080.2	6.65545	1613.67	1019.68	6.68	0.05	567.4146
11	29.34	29.39	32.53999949	28.58999968	22.56000042	sp|P98203|ARVC_MOUSE	Armadillo repeat protein deleted in velo-cardio-facial syndrome homolog OS=Mus musculus OX=10090 GN=Arvcf PE=1 SV=2			0	52.88000107	DAEWTTVFK				0.00110621	1095.524902	548.7697	1095.523682	548.769104	2	9	1.1.1.1053.5	6.310817	26381.49	24321.73	6.3	0.05	10190.8
11	29.34	29.39	32.53999949	28.58999968	22.56000042	sp|P98203|ARVC_MOUSE	Armadillo repeat protein deleted in velo-cardio-facial syndrome homolog OS=Mus musculus OX=10090 GN=Arvcf PE=1 SV=2			0	36.32000089	DAEWTTVFK				0.00269313	1095.526245	548.7704	1095.523682	548.769104	2	6	1.1.1.1081.2	6.66795	1613.67	1435.44	6.68	0.05	843.4681
11	29.34	29.39	32.53999949	28.58999968	22.56000042	sp|P98203|ARVC_MOUSE	Armadillo repeat protein deleted in velo-cardio-facial syndrome homolog OS=Mus musculus OX=10090 GN=Arvcf PE=1 SV=2			0	99.00000095	DLIGSYAMTELVR	Oxidation(M)@8			-0.00490293	1482.734131	742.3743	1482.73877	742.376709	2	11	1.1.1.1037.6	6.106667	1428.09	727.89	6.14	0.05	611.8232
11	29.34	29.39	32.53999949	28.58999968	22.56000042	sp|P98203|ARVC_MOUSE	Armadillo repeat protein deleted in velo-cardio-facial syndrome homolog OS=Mus musculus OX=10090 GN=Arvcf PE=1 SV=2			0	22.93000072	ELVTGTLWNLSSYEPLK				-0.00495566	1949.009644	975.5121	1949.014648	975.5145874	2	6	1.1.1.1195.8	8.138333	256.91	150.07	8.09	0.07	160.7057
11	29.34	29.39	32.53999949	28.58999968	22.56000042	sp|P98203|ARVC_MOUSE	Armadillo repeat protein deleted in velo-cardio-facial syndrome homolog OS=Mus musculus OX=10090 GN=Arvcf PE=1 SV=2			0	18.17000061	ELVTGTLWNLSSYEPLK				-0.00495566	1949.009644	975.5121	1949.014648	975.5145874	2	5	1.1.1.1192.9	8.098184	256.91	253.95	8.09	0.07	200.5486
11	29.34	29.39	32.53999949	28.58999968	22.56000042	sp|P98203|ARVC_MOUSE	Armadillo repeat protein deleted in velo-cardio-facial syndrome homolog OS=Mus musculus OX=10090 GN=Arvcf PE=1 SV=2			0	99.00000095	GFELLYQPEVVR				0.000418259	1448.766846	725.3907	1448.766357	725.3904419	2	15	1.1.1.1094.4	6.835767	2062.9	611.7	6.87	0.06	432.3434
11	29.34	29.39	32.53999949	28.58999968	22.56000042	sp|P98203|ARVC_MOUSE	Armadillo repeat protein deleted in velo-cardio-facial syndrome homolog OS=Mus musculus OX=10090 GN=Arvcf PE=1 SV=2			0	99.00000095	GGGGPAATLSR				0.000758496	942.4890747	472.2518	942.4882813	472.2514343	2	14	1.1.1.801.4	3.08955	1498.92	1458.33	3.09	0.05	885.6399
11	29.34	29.39	32.53999949	28.58999968	22.56000042	sp|P98203|ARVC_MOUSE	Armadillo repeat protein deleted in velo-cardio-facial syndrome homolog OS=Mus musculus OX=10090 GN=Arvcf PE=1 SV=2			0	99.00000095	GLPLLVALLDHPR				-0.000566497	1412.849731	471.9572	1412.850342	471.9573975	3	11	1.1.1.1240.3	8.703134	721.21	518.08	8.75	0.08	551.7438
11	29.34	29.39	32.53999949	28.58999968	22.56000042	sp|P98203|ARVC_MOUSE	Armadillo repeat protein deleted in velo-cardio-facial syndrome homolog OS=Mus musculus OX=10090 GN=Arvcf PE=1 SV=2			0	99.00000095	GLPVLVELLQSETDK				0.00120485	1639.904419	820.9595	1639.903198	820.9589233	2	20	1.1.1.1260.4	8.95595	1133.94	118.38	9.04	0.08	133.8067
11	29.34	29.39	32.53999949	28.58999968	22.56000042	sp|P98203|ARVC_MOUSE	Armadillo repeat protein deleted in velo-cardio-facial syndrome homolog OS=Mus musculus OX=10090 GN=Arvcf PE=1 SV=2			0	99.00000095	GLPVLVELLQSETDK				0.00120485	1639.904419	820.9595	1639.903198	820.9589233	2	19	1.1.1.1275.4	9.1306	1133.94	94.02	9.04	0.08	134.6926
11	29.34	29.39	32.53999949	28.58999968	22.56000042	sp|P98203|ARVC_MOUSE	Armadillo repeat protein deleted in velo-cardio-facial syndrome homolog OS=Mus musculus OX=10090 GN=Arvcf PE=1 SV=2			0	17.0599997	GTPSSGGFDDSTLPLVDK	Didehydro(S)@4	Didehydro(S)@864		0.048419401	1789.885498	895.95	1789.837036	895.9257813	2	15	1.1.1.1004.8	5.687183	2957.7	884.81	5.72	0.05	1063.251
11	29.34	29.39	32.53999949	28.58999968	22.56000042	sp|P98203|ARVC_MOUSE	Armadillo repeat protein deleted in velo-cardio-facial syndrome homolog OS=Mus musculus OX=10090 GN=Arvcf PE=1 SV=2			0	98.11999798	GVPALVALVASSQSVR				0.00488842	1552.898315	518.6401	1552.893677	518.6384888	3	9	1.1.1.1189.2	8.05235	773.51	261.92	8.12	0.08	221.4731
11	29.34	29.39	32.53999949	28.58999968	22.56000042	sp|P98203|ARVC_MOUSE	Armadillo repeat protein deleted in velo-cardio-facial syndrome homolog OS=Mus musculus OX=10090 GN=Arvcf PE=1 SV=2			0	94.94000077	NFDTLDLPK				0.00422022	1061.543701	531.7791	1061.539307	531.7769165	2	8	1.1.1.993.7	5.5462	877.67	866.14	5.54	0.13	637.606
11	29.34	29.39	32.53999949	28.58999968	22.56000042	sp|P98203|ARVC_MOUSE	Armadillo repeat protein deleted in velo-cardio-facial syndrome homolog OS=Mus musculus OX=10090 GN=Arvcf PE=1 SV=2			0	99.00000095	QVPLGPDGLPLLDGGPPLGSFADGPLDR	Gln->pyro-Glu@N-term			0.0108529	2752.418213	918.48	2752.407227	918.4763184	3	14	1.1.1.1523.2	10.51117	13.15587	13.15587			112.7372
11	29.34	29.39	32.53999949	28.58999968	22.56000042	sp|P98203|ARVC_MOUSE	Armadillo repeat protein deleted in velo-cardio-facial syndrome homolog OS=Mus musculus OX=10090 GN=Arvcf PE=1 SV=2			0	99.00000095	SLPEHFQAEPYGLEDDTR				0.00585515	2102.960449	701.9941	2102.95459	701.9921265	3	17	1.1.1.953.9	5.035417	1219.73	1153.27	5.03	0.05	905.5546
11	29.34	29.39	32.53999949	28.58999968	22.56000042	sp|P98203|ARVC_MOUSE	Armadillo repeat protein deleted in velo-cardio-facial syndrome homolog OS=Mus musculus OX=10090 GN=Arvcf PE=1 SV=2			0	28.63000035	TYHSSGGGFPDGPESR				0.00573957	1649.712646	550.9115	1649.707031	550.9096069	3	6	1.1.1.823.5	3.372867	541.49	401.3	3.33	0.08	487.9447
12	28.96	29.11	46.59000039	44.99999881	41.81999862	sp|P28236|CXA8_MOUSE	Gap junction alpha-8 protein OS=Mus musculus OX=10090 GN=Gja8 PE=1 SV=2			2	99.00000095	EAEELCQQSR	Carbamidomethyl(C)@6			-0.00187336	1248.538696	625.2766	1248.540405	625.2775269	2	10	1.1.1.773.10	2.73225	511.15	506.41	2.73	0.04	403.9624
12	28.96	29.11	46.59000039	44.99999881	41.81999862	sp|P28236|CXA8_MOUSE	Gap junction alpha-8 protein OS=Mus musculus OX=10090 GN=Gja8 PE=1 SV=2			2	99.00000095	EEPPIEEAVEPEVGEK				0.00179586	1779.843262	890.9289	1779.841431	890.9279785	2	15	1.1.1.957.11	5.0884	8403.21	511.33	5.19	0.06	432.2934
12	28.96	29.11	46.59000039	44.99999881	41.81999862	sp|P28236|CXA8_MOUSE	Gap junction alpha-8 protein OS=Mus musculus OX=10090 GN=Gja8 PE=1 SV=2			2	99.00000095	GYQLLEEEK				-0.000160465	1107.544678	554.7796	1107.5448	554.7796631	2	14	1.1.1.915.7	4.546783	14281.4	13077.94	4.55	0.04	7845.425
12	28.96	29.11	46.59000039	44.99999881	41.81999862	sp|P28236|CXA8_MOUSE	Gap junction alpha-8 protein OS=Mus musculus OX=10090 GN=Gja8 PE=1 SV=2			2	99.00000095	IGTGPLADMSR	Oxidation(M)@9			0.000677911	1132.55542	567.285	1132.554688	567.2846069	2	14	1.1.1.860.9	3.845667	9481.93	1666.84	3.79	0.05	967.8348
12	28.96	29.11	46.59000039	44.99999881	41.81999862	sp|P28236|CXA8_MOUSE	Gap junction alpha-8 protein OS=Mus musculus OX=10090 GN=Gja8 PE=1 SV=2			2	99.00000095	RPVEQPLGEIAEK				0.00416457	1464.797729	489.2732	1464.793701	489.2718201	3	16	1.1.1.880.5	4.09965	14373.89	8723	4.12	0.04	6220.818
12	28.96	29.11	46.59000039	44.99999881	41.81999862	sp|P28236|CXA8_MOUSE	Gap junction alpha-8 protein OS=Mus musculus OX=10090 GN=Gja8 PE=1 SV=2			2	99.00000095	SLHSIAVSSIQK				0.00191302	1268.710815	635.3627	1268.708862	635.3616943	2	19	1.1.1.868.9	3.948317	6342.65	4196.85	3.97	0.04	2451.042
12	28.96	29.11	46.59000039	44.99999881	41.81999862	sp|P28236|CXA8_MOUSE	Gap junction alpha-8 protein OS=Mus musculus OX=10090 GN=Gja8 PE=1 SV=2			2	99.00000095	SYQETLPSYAQVGVQEVER				-0.00360281	2182.050781	728.3575	2182.054199	728.3587036	3	23	1.1.1.1002.9	5.6622	5824.6	4154.98	5.68	0.05	2684.585
12	28.96	29.11	46.59000039	44.99999881	41.81999862	sp|P28236|CXA8_MOUSE	Gap junction alpha-8 protein OS=Mus musculus OX=10090 GN=Gja8 PE=1 SV=2			2	99.00000095	VAPEGQETVAVPDR				0.00160054	1466.738037	734.3763	1466.736572	734.3755493	2	16	1.1.1.856.7	3.793	8173.63	2750.38	3.83	0.05	1162.371
12	28.96	29.11	46.59000039	44.99999881	41.81999862	sp|P28236|CXA8_MOUSE	Gap junction alpha-8 protein OS=Mus musculus OX=10090 GN=Gja8 PE=1 SV=2			2	99.00000095	VAPEGQETVAVPDRER			missed R-E@14	-0.00132866	1751.878906	584.9669	1751.880249	584.9673462	3	12	1.1.1.823.7	3.374533	2166.45	1929.1	3.39	0.05	1567.333
12	28.96	29.11	46.59000039	44.99999881	41.81999862	sp|P28236|CXA8_MOUSE	Gap junction alpha-8 protein OS=Mus musculus OX=10090 GN=Gja8 PE=1 SV=2			2	99.00000095	VETPGVGKEDEKEELQAEK			missed K-E@8; missed K-E@12	0.00302034	2114.041016	529.5175	2114.037842	529.5167236	4	16	1.1.1.802.6	3.104217	2840.95	2293.63	3.12	0.05	2065.745
12	28.96	29.11	46.59000039	44.99999881	41.81999862	sp|P28236|CXA8_MOUSE	Gap junction alpha-8 protein OS=Mus musculus OX=10090 GN=Gja8 PE=1 SV=2			2	99.00000095	VPIAPDQASIR				0.00309471	1165.648682	583.8316	1165.645508	583.8300171	2	14	1.1.1.892.8	4.256467	5470.27	4644.06	4.26	0.05	2260.27
12	28.96	29.11	46.59000039	44.99999881	41.81999862	sp|P28236|CXA8_MOUSE	Gap junction alpha-8 protein OS=Mus musculus OX=10090 GN=Gja8 PE=1 SV=2			1.698970437	99.00000095	IVSHYFPLTEVGMVETSPLSAKPFSQFEEK	Oxidation(M)@13			-0.0012936	3412.688965	854.1795	3412.690186	854.1798096	4	12	1.1.1.1088.9	6.762617	1532.12	1053.72	6.79	0.06	1169.05
12	28.96	29.11	46.59000039	44.99999881	41.81999862	sp|P28236|CXA8_MOUSE	Gap junction alpha-8 protein OS=Mus musculus OX=10090 GN=Gja8 PE=1 SV=2			1.552842021	99.00000095	IVSHYFPLTEVGMVETSPLSAK	Oxidation(M)@13		cleaved K-P@C-term	0.00867073	2420.238525	807.7534	2420.229736	807.7505493	3	17	1.1.1.1060.9	6.4043	1626.7	1552.94	6.4	0.06	1316.99
12	28.96	29.11	46.59000039	44.99999881	41.81999862	sp|P28236|CXA8_MOUSE	Gap junction alpha-8 protein OS=Mus musculus OX=10090 GN=Gja8 PE=1 SV=2			1.42021656	99.00000095	IVSHYFPLTEVGMVETSPLSAKPF	Oxidation(M)@13		cleaved F-S@C-term	0.000578366	2664.351807	889.1245	2664.35083	889.1242676	3	17	1.1.1.1140.10	7.432233	1558.6	1342.07	7.45	0.06	892.0356
12	28.96	29.11	46.59000039	44.99999881	41.81999862	sp|P28236|CXA8_MOUSE	Gap junction alpha-8 protein OS=Mus musculus OX=10090 GN=Gja8 PE=1 SV=2			1.060480714	95.19000053	APSLCPELTTDDNRPLSR	Carbamidomethyl(C)@5			-0.00870526	2040.981323	681.3344	2040.989868	681.3372192	3	9	1.1.1.926.9	4.688267	720.69	715.29	4.68	0.06	1032.192
12	28.96	29.11	46.59000039	44.99999881	41.81999862	sp|P28236|CXA8_MOUSE	Gap junction alpha-8 protein OS=Mus musculus OX=10090 GN=Gja8 PE=1 SV=2			0.920818746	91.65999889	ARSDDLTI			missed R-S@2	-0.00358437	889.4468994	445.7307	889.4505005	445.7325439	2	7	1.1.1.900.3	4.3533	2083.42	1703.51	4.36	0.04	1713.685
12	28.96	29.11	46.59000039	44.99999881	41.81999862	sp|P28236|CXA8_MOUSE	Gap junction alpha-8 protein OS=Mus musculus OX=10090 GN=Gja8 PE=1 SV=2			0.118045047	95.81000209	PFSQFEEK			cleaved K-P@N-term	0.00454684	1010.475464	506.245	1010.470886	506.2427368	2	9	1.1.1.882.6	4.12615	1584.47	1232.23	4.15	0.05	1234.811
12	28.96	29.11	46.59000039	44.99999881	41.81999862	sp|P28236|CXA8_MOUSE	Gap junction alpha-8 protein OS=Mus musculus OX=10090 GN=Gja8 PE=1 SV=2			0.096367486	29.39999998	LEGTLLR				-0.00191748	800.4736938	401.2441	800.4755859	401.2450867	2	7	1.1.1.909.2	4.467117	8339.79	6865.43	4.48	0.04	3781.951
12	28.96	29.11	46.59000039	44.99999881	41.81999862	sp|P28236|CXA8_MOUSE	Gap junction alpha-8 protein OS=Mus musculus OX=10090 GN=Gja8 PE=1 SV=2			0.069050975	31.60000145	EELQAEK				0.0146419	845.4276733	423.7211	845.4130859	423.7138062	2	6	1.1.1.765.2	2.6231	4981.17	697.68	2.7	0.06	1109.69
12	28.96	29.11	46.59000039	44.99999881	41.81999862	sp|P28236|CXA8_MOUSE	Gap junction alpha-8 protein OS=Mus musculus OX=10090 GN=Gja8 PE=1 SV=2			0.018181397	99.00000095	VEQPLGEIAEK			cleaved P-V@N-term	-0.00578744	1211.634033	606.8243	1211.639771	606.8271484	2	12	1.1.1.913.9	4.523117	2515.18	2340.33	4.53	0.06	1579.276
12	28.96	29.11	46.59000039	44.99999881	41.81999862	sp|P28236|CXA8_MOUSE	Gap junction alpha-8 protein OS=Mus musculus OX=10090 GN=Gja8 PE=1 SV=2			0.00700489	59.46000218	ILPLYR	Carbamidomethyl@N-term			0.00112006	830.5025024	416.2585	830.5014038	416.2579956	2	6	1.1.1.993.2	5.54205	49.95222	49.95222			523.7322
12	28.96	29.11	46.59000039	44.99999881	41.81999862	sp|P28236|CXA8_MOUSE	Gap junction alpha-8 protein OS=Mus musculus OX=10090 GN=Gja8 PE=1 SV=2			0.000869447	34.830001	IVSHYFPLTEVGMVETSPL	Oxidation(M)@13		cleaved L-S@C-term	0.0129405	2134.079346	1068.047	2134.065674	1068.040039	2	6	1.1.1.1153.9	7.599383	32.02203	32.02203			161.3552
12	28.96	29.11	46.59000039	44.99999881	41.81999862	sp|P28236|CXA8_MOUSE	Gap junction alpha-8 protein OS=Mus musculus OX=10090 GN=Gja8 PE=1 SV=2			0	99.00000095	EEPPIEEAVEPEVGEK	Glu->pyro-Glu@N-term			0.000884325	1761.831909	881.9232	1761.830933	881.9227295	2	19	1.1.1.1025.10	5.955833	824.31	797.67	5.96	0.08	505.8941
12	28.96	29.11	46.59000039	44.99999881	41.81999862	sp|P28236|CXA8_MOUSE	Gap junction alpha-8 protein OS=Mus musculus OX=10090 GN=Gja8 PE=1 SV=2			0	99.00000095	EEPPIEEAVEPEVGEK				0.00179586	1779.843262	890.9289	1779.841431	890.9279785	2	13	1.1.1.958.11	5.1009	8403.21	563.41	5.19	0.06	491.1925
12	28.96	29.11	46.59000039	44.99999881	41.81999862	sp|P28236|CXA8_MOUSE	Gap junction alpha-8 protein OS=Mus musculus OX=10090 GN=Gja8 PE=1 SV=2			0	99.00000095	EEPPIEEAVEPEVGEK				0.00301688	1779.844604	594.2888	1779.841431	594.2877808	3	13	1.1.1.971.7	5.264217	5326.86	728.61	5.19	0.06	985.2732
12	28.96	29.11	46.59000039	44.99999881	41.81999862	sp|P28236|CXA8_MOUSE	Gap junction alpha-8 protein OS=Mus musculus OX=10090 GN=Gja8 PE=1 SV=2			0	74.12999868	EEPPIEEAVEPEVGEK				0.00301688	1779.844604	594.2888	1779.841431	594.2877808	3	10	1.1.1.966.6	5.199234	5326.86	5188.95	5.19	0.06	1776.41
12	28.96	29.11	46.59000039	44.99999881	41.81999862	sp|P28236|CXA8_MOUSE	Gap junction alpha-8 protein OS=Mus musculus OX=10090 GN=Gja8 PE=1 SV=2			0	17.0599997	ERVETPGVGK	Hex(T)@5	Hex(T)@381	missed R-V@2	0.0125781	1232.637451	617.326	1232.624878	617.3197021	2	8	1.1.1.1003.6	5.672367	1744.48	201.28	5.72	0.05	1281.77
12	28.96	29.11	46.59000039	44.99999881	41.81999862	sp|P28236|CXA8_MOUSE	Gap junction alpha-8 protein OS=Mus musculus OX=10090 GN=Gja8 PE=1 SV=2			0	99.00000095	GYQLLEEEK				-0.000160465	1107.544678	554.7796	1107.5448	554.7796631	2	14	1.1.1.914.8	4.53495	14281.4	9679.04	4.55	0.04	5436.743
12	28.96	29.11	46.59000039	44.99999881	41.81999862	sp|P28236|CXA8_MOUSE	Gap junction alpha-8 protein OS=Mus musculus OX=10090 GN=Gja8 PE=1 SV=2			0	99.00000095	IGTGPLADMSR	Oxidation(M)@9			0.000677911	1132.55542	567.285	1132.554688	567.2846069	2	10	1.1.1.848.10	3.694017	9481.93	1272.97	3.79	0.05	650.2974
12	28.96	29.11	46.59000039	44.99999881	41.81999862	sp|P28236|CXA8_MOUSE	Gap junction alpha-8 protein OS=Mus musculus OX=10090 GN=Gja8 PE=1 SV=2			0	99.00000095	IGTGPLADMSR	Carbamidomethyl@N-term; Oxidation(M)@9			0.00335408	1189.579468	595.797	1189.576172	595.7953491	2	12	1.1.1.858.6	3.817667	911.57	756.98	3.83	0.06	430.1449
12	28.96	29.11	46.59000039	44.99999881	41.81999862	sp|P28236|CXA8_MOUSE	Gap junction alpha-8 protein OS=Mus musculus OX=10090 GN=Gja8 PE=1 SV=2			0	98.57000113	IGTGPLADMSR	Carbamidomethyl@N-term; Oxidation(M)@9			0.00335408	1189.579468	595.797	1189.576172	595.7953491	2	10	1.1.1.859.7	3.831333	911.57	911.23	3.83	0.06	560.8459
12	28.96	29.11	46.59000039	44.99999881	41.81999862	sp|P28236|CXA8_MOUSE	Gap junction alpha-8 protein OS=Mus musculus OX=10090 GN=Gja8 PE=1 SV=2			0	99.00000095	IVSHYFPLTEVGMVETSPLSAK	Oxidation(M)@13		cleaved K-P@C-term	0.00867073	2420.238525	807.7534	2420.229736	807.7505493	3	20	1.1.1.1059.10	6.3918	1626.7	1599.66	6.4	0.06	1389.203
12	28.96	29.11	46.59000039	44.99999881	41.81999862	sp|P28236|CXA8_MOUSE	Gap junction alpha-8 protein OS=Mus musculus OX=10090 GN=Gja8 PE=1 SV=2			0	99.00000095	IVSHYFPLTEVGMVETSPLSAKPF	Oxidation(M)@13		cleaved F-S@C-term	0.000578366	2664.351807	889.1245	2664.35083	889.1242676	3	19	1.1.1.1141.10	7.444716	1558.6	1520.54	7.45	0.06	957.1085
12	28.96	29.11	46.59000039	44.99999881	41.81999862	sp|P28236|CXA8_MOUSE	Gap junction alpha-8 protein OS=Mus musculus OX=10090 GN=Gja8 PE=1 SV=2			0	26.84000134	LEGTLLR				-0.00191748	800.4736938	401.2441	800.4755859	401.2450867	2	6	1.1.1.908.2	4.454283	8339.79	4084.1	4.48	0.04	2149.127
12	28.96	29.11	46.59000039	44.99999881	41.81999862	sp|P28236|CXA8_MOUSE	Gap junction alpha-8 protein OS=Mus musculus OX=10090 GN=Gja8 PE=1 SV=2			0	90.89999795	PFSQFEEK			cleaved K-P@N-term	0.00454684	1010.475464	506.245	1010.470886	506.2427368	2	10	1.1.1.883.6	4.13865	1584.47	1554.89	4.15	0.05	2055.756
12	28.96	29.11	46.59000039	44.99999881	41.81999862	sp|P28236|CXA8_MOUSE	Gap junction alpha-8 protein OS=Mus musculus OX=10090 GN=Gja8 PE=1 SV=2			0	99.00000095	RPVEQPLGEIAEK				0.00416457	1464.797729	489.2732	1464.793701	489.2718201	3	15	1.1.1.879.3	4.084983	14373.89	3375.94	4.12	0.04	1609.955
12	28.96	29.11	46.59000039	44.99999881	41.81999862	sp|P28236|CXA8_MOUSE	Gap junction alpha-8 protein OS=Mus musculus OX=10090 GN=Gja8 PE=1 SV=2			0	99.00000095	RPVEQPLGEIAEK	Carbamidomethyl@N-term			0.000479035	1521.815552	508.2791	1521.815063	508.2789917	3	11	1.1.1.883.7	4.139483	1516.74	1477.57	4.15	0.05	1498.38
12	28.96	29.11	46.59000039	44.99999881	41.81999862	sp|P28236|CXA8_MOUSE	Gap junction alpha-8 protein OS=Mus musculus OX=10090 GN=Gja8 PE=1 SV=2			0	99.00000095	RPVEQPLGEIAEK	Carbamidomethyl@N-term			0.000479035	1521.815552	508.2791	1521.815063	508.2789917	3	11	1.1.1.884.6	4.15215	1516.74	1448.21	4.15	0.05	1312.204
12	28.96	29.11	46.59000039	44.99999881	41.81999862	sp|P28236|CXA8_MOUSE	Gap junction alpha-8 protein OS=Mus musculus OX=10090 GN=Gja8 PE=1 SV=2			0	66.5899992	SLHSIAVS			cleaved S-S@C-term	-0.00069246	812.4384766	407.2265	812.439209	407.2268982	2	7	1.1.1.859.2	3.827167	894.6	748.03	3.81	0.06	522.6829
12	28.96	29.11	46.59000039	44.99999881	41.81999862	sp|P28236|CXA8_MOUSE	Gap junction alpha-8 protein OS=Mus musculus OX=10090 GN=Gja8 PE=1 SV=2			0	99.00000095	SLHSIAVSSIQK				0.00445561	1268.713257	423.9117	1268.708862	423.9102173	3	15	1.1.1.869.2	3.9555	11154.38	9386.54	3.97	0.04	6883.724
12	28.96	29.11	46.59000039	44.99999881	41.81999862	sp|P28236|CXA8_MOUSE	Gap junction alpha-8 protein OS=Mus musculus OX=10090 GN=Gja8 PE=1 SV=2			0	99.00000095	SLHSIAVSSIQK				0.00445561	1268.713257	423.9117	1268.708862	423.9102173	3	10	1.1.1.875.2	4.032483	11154.38	1031.73	3.97	0.04	817.3856
12	28.96	29.11	46.59000039	44.99999881	41.81999862	sp|P28236|CXA8_MOUSE	Gap junction alpha-8 protein OS=Mus musculus OX=10090 GN=Gja8 PE=1 SV=2			0	21.48000002	SYQETLPSYAQVGVQ			cleaved Q-E@C-term	-0.024241701	1668.775269	835.3949	1668.799561	835.4070435	2	7	1.1.1.1006.10	5.71335	225.6228	225.6228			341.1544
12	28.96	29.11	46.59000039	44.99999881	41.81999862	sp|P28236|CXA8_MOUSE	Gap junction alpha-8 protein OS=Mus musculus OX=10090 GN=Gja8 PE=1 SV=2			0	99.00000095	SYQETLPSYAQVGVQEVER				-0.00360281	2182.050781	728.3575	2182.054199	728.3587036	3	22	1.1.1.1003.10	5.675683	5824.6	5563.06	5.68	0.05	4049.572
12	28.96	29.11	46.59000039	44.99999881	41.81999862	sp|P28236|CXA8_MOUSE	Gap junction alpha-8 protein OS=Mus musculus OX=10090 GN=Gja8 PE=1 SV=2			0	99.00000095	VAPEGQETVAVPDR				0.00160054	1466.738037	734.3763	1466.736572	734.3755493	2	12	1.1.1.854.11	3.771	8173.63	438.45	3.83	0.05	341.1045
12	28.96	29.11	46.59000039	44.99999881	41.81999862	sp|P28236|CXA8_MOUSE	Gap junction alpha-8 protein OS=Mus musculus OX=10090 GN=Gja8 PE=1 SV=2			0	99.00000095	VAPEGQETVAVPDR	Carbamidomethyl@N-term			0.00328971	1523.76123	762.8879	1523.757935	762.8862915	2	11	1.1.1.862.11	3.873	450.89	440.67	3.88	0.05	403.0628
12	28.96	29.11	46.59000039	44.99999881	41.81999862	sp|P28236|CXA8_MOUSE	Gap junction alpha-8 protein OS=Mus musculus OX=10090 GN=Gja8 PE=1 SV=2			0	97.68000245	VAPEGQETVAVPDRER			missed R-E@14	-0.00132866	1751.878906	584.9669	1751.880249	584.9673462	3	9	1.1.1.822.7	3.361533	2166.45	1411.06	3.39	0.05	1074.114
12	28.96	29.11	46.59000039	44.99999881	41.81999862	sp|P28236|CXA8_MOUSE	Gap junction alpha-8 protein OS=Mus musculus OX=10090 GN=Gja8 PE=1 SV=2			0	99.00000095	VETPGVGKEDEKEELQAEK			missed K-E@8; missed K-E@12	0.00302034	2114.041016	529.5175	2114.037842	529.5167236	4	15	1.1.1.803.5	3.115883	2840.95	2782.55	3.12	0.05	2229.778
12	28.96	29.11	46.59000039	44.99999881	41.81999862	sp|P28236|CXA8_MOUSE	Gap junction alpha-8 protein OS=Mus musculus OX=10090 GN=Gja8 PE=1 SV=2			0	25.67000091	VETPGVGKEDEKEELQAEK	Phospho(T)@3	Phospho(T)@381	missed K-E@8; missed K-E@12	-0.00588005	2193.998535	732.3401	2194.00415	732.342041	3	9	1.1.1.817.11	3.300533	1060.15	1040.02	3.3	0.04	1096.199
12	28.96	29.11	46.59000039	44.99999881	41.81999862	sp|P28236|CXA8_MOUSE	Gap junction alpha-8 protein OS=Mus musculus OX=10090 GN=Gja8 PE=1 SV=2			0	99.00000095	VPIAPDQASIR				0.00309471	1165.648682	583.8316	1165.645508	583.8300171	2	13	1.1.1.893.6	4.267633	5470.27	5387.7	4.26	0.05	2821.044
12	28.96	29.11	46.59000039	44.99999881	41.81999862	sp|P28236|CXA8_MOUSE	Gap junction alpha-8 protein OS=Mus musculus OX=10090 GN=Gja8 PE=1 SV=2			0	99.00000095	VPIAPDQASIR	Phospho(S)@9	Phospho(S)@134		-0.00248562	1245.609497	623.812	1245.611816	623.8132324	2	12	1.1.1.906.10	4.43545	7225.44	5232.49	4.45	0.05	2979.988
13	22.79	22.79	55.19999862	53.32999825	50.92999935	sp|P63260|ACTG_MOUSE; sp|P60710|ACTB_MOUSE	Actin, cytoplasmic 2 OS=Mus musculus OX=10090 GN=Actg1 PE=1 SV=1; Actin, cytoplasmic 1 OS=Mus musculus OX=10090 GN=Actb PE=1 SV=1			2	99.00000095	AGFAGDDAPR				0.00204982	975.4430542	488.7288	975.440979	488.7277832	2	17	1.1.1.812.5	3.23155	5478.81	5226.72	3.23	0.05	3104.954
13	22.79	22.79	55.19999862	53.32999825	50.92999935	sp|P63260|ACTG_MOUSE; sp|P60710|ACTB_MOUSE	Actin, cytoplasmic 2 OS=Mus musculus OX=10090 GN=Actg1 PE=1 SV=1; Actin, cytoplasmic 1 OS=Mus musculus OX=10090 GN=Actb PE=1 SV=1			2	99.00000095	AVFPSIVGRPR				0.000203085	1197.698486	400.2401	1197.698242	400.2400208	3	12	1.1.1.947.2	4.952083	4633	3847.49	4.96	0.04	3207.086
13	22.79	22.79	55.19999862	53.32999825	50.92999935	sp|P63260|ACTG_MOUSE; sp|P60710|ACTB_MOUSE	Actin, cytoplasmic 2 OS=Mus musculus OX=10090 GN=Actg1 PE=1 SV=1; Actin, cytoplasmic 1 OS=Mus musculus OX=10090 GN=Actb PE=1 SV=1			2	99.00000095	DLTDYLMK	Oxidation(M)@7			0.000127148	1013.47406	507.7443	1013.473938	507.7442627	2	12	1.1.1.969.3	5.235233	10789.14	6883.09	5.26	0.05	3474.252
13	22.79	22.79	55.19999862	53.32999825	50.92999935	sp|P63260|ACTG_MOUSE; sp|P60710|ACTB_MOUSE	Actin, cytoplasmic 2 OS=Mus musculus OX=10090 GN=Actg1 PE=1 SV=1; Actin, cytoplasmic 1 OS=Mus musculus OX=10090 GN=Actb PE=1 SV=1			2	99.00000095	DLYANTVLSGGTTMYPGIADR	Oxidation(M)@14			-0.00478271	2230.053467	1116.034	2230.057617	1116.036133	2	17	1.1.1.1036.11	6.097833	2385.55	2252.02	6.1	0.05	1274.779
13	22.79	22.79	55.19999862	53.32999825	50.92999935	sp|P63260|ACTG_MOUSE; sp|P60710|ACTB_MOUSE	Actin, cytoplasmic 2 OS=Mus musculus OX=10090 GN=Actg1 PE=1 SV=1; Actin, cytoplasmic 1 OS=Mus musculus OX=10090 GN=Actb PE=1 SV=1			2	99.00000095	DSYVGDEAQSK				0.00391122	1197.518921	599.7667	1197.515015	599.7647705	2	13	1.1.1.777.8	2.782083	2684.35	2641.1	2.78	0.04	1791.783
13	22.79	22.79	55.19999862	53.32999825	50.92999935	sp|P63260|ACTG_MOUSE; sp|P60710|ACTB_MOUSE	Actin, cytoplasmic 2 OS=Mus musculus OX=10090 GN=Actg1 PE=1 SV=1; Actin, cytoplasmic 1 OS=Mus musculus OX=10090 GN=Actb PE=1 SV=1			2	99.00000095	EITALAPSTMK	Oxidation(M)@10			-0.0008985	1176.605103	589.3098	1176.606079	589.3103027	2	15	1.1.1.876.8	4.049984	10441.97	8430.1	4.07	0.05	5317.822
13	22.79	22.79	55.19999862	53.32999825	50.92999935	sp|P63260|ACTG_MOUSE; sp|P60710|ACTB_MOUSE	Actin, cytoplasmic 2 OS=Mus musculus OX=10090 GN=Actg1 PE=1 SV=1; Actin, cytoplasmic 1 OS=Mus musculus OX=10090 GN=Actb PE=1 SV=1			2	99.00000095	GYSFTTTAER				0.00137337	1131.521118	566.7678	1131.519653	566.7670898	2	15	1.1.1.877.7	4.062817	6176.97	5792.77	4.07	0.04	4206.766
13	22.79	22.79	55.19999862	53.32999825	50.92999935	sp|P63260|ACTG_MOUSE; sp|P60710|ACTB_MOUSE	Actin, cytoplasmic 2 OS=Mus musculus OX=10090 GN=Actg1 PE=1 SV=1; Actin, cytoplasmic 1 OS=Mus musculus OX=10090 GN=Actb PE=1 SV=1			2	99.00000095	QEYDESGPSIVHR	Gln->pyro-Glu@N-term			0.000877764	1498.669922	750.3422	1498.668823	750.3416748	2	19	1.1.1.890.11	4.233133	9601.58	8999.47	4.24	0.04	4855.682
13	22.79	22.79	55.19999862	53.32999825	50.92999935	sp|P63260|ACTG_MOUSE; sp|P60710|ACTB_MOUSE	Actin, cytoplasmic 2 OS=Mus musculus OX=10090 GN=Actg1 PE=1 SV=1; Actin, cytoplasmic 1 OS=Mus musculus OX=10090 GN=Actb PE=1 SV=1			2	99.00000095	SYELPDGQVITIGNER				0.000800487	1789.885498	895.95	1789.884644	895.949585	2	15	1.1.1.1009.8	5.750183	2957.7	1720.01	5.72	0.05	937.9499
13	22.79	22.79	55.19999862	53.32999825	50.92999935	sp|P63260|ACTG_MOUSE; sp|P60710|ACTB_MOUSE	Actin, cytoplasmic 2 OS=Mus musculus OX=10090 GN=Actg1 PE=1 SV=1; Actin, cytoplasmic 1 OS=Mus musculus OX=10090 GN=Actb PE=1 SV=1			2	99.00000095	VAPEEHPVLLTEAPLNPK				0.00494359	1953.062134	652.028	1953.057129	652.0263062	3	15	1.1.1.974.10	5.305717	15516.57	4007.09	5.35	0.06	2240.133
13	22.79	22.79	55.19999862	53.32999825	50.92999935	sp|P63260|ACTG_MOUSE; sp|P60710|ACTB_MOUSE	Actin, cytoplasmic 2 OS=Mus musculus OX=10090 GN=Actg1 PE=1 SV=1; Actin, cytoplasmic 1 OS=Mus musculus OX=10090 GN=Actb PE=1 SV=1			1.337242126	99.00000095	TTGIVMDSGDGVTHTVPIYEGYALPH	Oxidation(M)@6		cleaved H-A@C-term	-0.000772824	2745.294922	916.1055	2745.295654	916.105835	3	15	1.1.1.1025.11	5.956666	3751.59	2983.09	6.02	0.12	2085.287
13	22.79	22.79	55.19999862	53.32999825	50.92999935	sp|P63260|ACTG_MOUSE; sp|P60710|ACTB_MOUSE	Actin, cytoplasmic 2 OS=Mus musculus OX=10090 GN=Actg1 PE=1 SV=1; Actin, cytoplasmic 1 OS=Mus musculus OX=10090 GN=Actb PE=1 SV=1			0.777283549	98.58999848	AVFPSIVGR			cleaved R-P@C-term	-0.000673985	944.5437012	473.2791	944.5443726	473.2794495	2	12	1.1.1.1004.2	5.681366	12811.54	10553.54	5.69	0.04	5012.727
13	22.79	22.79	55.19999862	53.32999825	50.92999935	sp|P63260|ACTG_MOUSE; sp|P60710|ACTB_MOUSE	Actin, cytoplasmic 2 OS=Mus musculus OX=10090 GN=Actg1 PE=1 SV=1; Actin, cytoplasmic 1 OS=Mus musculus OX=10090 GN=Actb PE=1 SV=1			0.411168247	99.00000095	TVLSGGTTMYPGIADR	Oxidation(M)@9		cleaved N-T@N-term	-0.00238221	1653.800903	827.9077	1653.803223	827.9088745	2	16	1.1.1.932.10	4.7661	1057.7	984.66	4.77	0.03	603.4288
13	22.79	22.79	55.19999862	53.32999825	50.92999935	sp|P63260|ACTG_MOUSE; sp|P60710|ACTB_MOUSE	Actin, cytoplasmic 2 OS=Mus musculus OX=10090 GN=Actg1 PE=1 SV=1; Actin, cytoplasmic 1 OS=Mus musculus OX=10090 GN=Actb PE=1 SV=1			0.143875554	99.00000095	YPIEHGIVTNWDDMEK	Methyl(H)@5; Oxidation(M)@14	Methyl(H)@73		-0.00359873	1975.894897	659.6389	1975.89856	659.6401367	3	17	1.1.1.956.9	5.073733	2655.74	2602.42	5.08	0.05	2297.594
13	22.79	22.79	55.19999862	53.32999825	50.92999935	sp|P63260|ACTG_MOUSE; sp|P60710|ACTB_MOUSE	Actin, cytoplasmic 2 OS=Mus musculus OX=10090 GN=Actg1 PE=1 SV=1; Actin, cytoplasmic 1 OS=Mus musculus OX=10090 GN=Actb PE=1 SV=1			0.078833953	30.32999933	RGILTLK			missed R-G@1	-0.000519857	799.5274658	400.771	799.5279541	400.7712708	2	7	1.1.1.882.2	4.122817	1862.05	1549.54	4.13	0.04	1136.572
13	22.79	22.79	55.19999862	53.32999825	50.92999935	sp|P63260|ACTG_MOUSE; sp|P60710|ACTB_MOUSE	Actin, cytoplasmic 2 OS=Mus musculus OX=10090 GN=Actg1 PE=1 SV=1; Actin, cytoplasmic 1 OS=Mus musculus OX=10090 GN=Actb PE=1 SV=1			0.029653117	99.00000095	TVPIYEGYALPH			cleaved H-T@N-term; cleaved H-A@C-term	0.00115677	1358.688232	680.3514	1358.687012	680.3508301	2	11	1.1.1.1027.6	5.978	1900.55	1822.09	5.99	0.06	1423.58
13	22.79	22.79	55.19999862	53.32999825	50.92999935	sp|P63260|ACTG_MOUSE; sp|P60710|ACTB_MOUSE	Actin, cytoplasmic 2 OS=Mus musculus OX=10090 GN=Actg1 PE=1 SV=1; Actin, cytoplasmic 1 OS=Mus musculus OX=10090 GN=Actb PE=1 SV=1			0.005243066	97.24000096	GIVTNWDDMEK	Oxidation(M)@9		cleaved H-G@N-term	-0.00723003	1322.574097	662.2943	1322.581299	662.2979126	2	9	1.1.1.920.9	4.611933	519.57	468.96	4.62	0.04	766.1199
13	22.79	22.79	55.19999862	53.32999825	50.92999935	sp|P63260|ACTG_MOUSE; sp|P60710|ACTB_MOUSE	Actin, cytoplasmic 2 OS=Mus musculus OX=10090 GN=Actg1 PE=1 SV=1; Actin, cytoplasmic 1 OS=Mus musculus OX=10090 GN=Actb PE=1 SV=1			0.001740665	89.52000141	SFTTTAER			cleaved Y-S@N-term	-0.00239407	911.4324951	456.7235	911.4348755	456.7247009	2	7	1.1.1.787.4	2.907733	661.59	622.53	2.9	0.04	595.2843
13	22.79	22.79	55.19999862	53.32999825	50.92999935	sp|P63260|ACTG_MOUSE; sp|P60710|ACTB_MOUSE	Actin, cytoplasmic 2 OS=Mus musculus OX=10090 GN=Actg1 PE=1 SV=1; Actin, cytoplasmic 1 OS=Mus musculus OX=10090 GN=Actb PE=1 SV=1			0.000434506	52.88000107	MTQIMFETF	Oxidation(M)@1; Oxidation(M)@5		cleaved F-N@C-term	0.0032188	1178.502075	590.2583	1178.498779	590.2566528	2	7	1.1.1.1079.3	6.643283	325.24	312.85	6.64	0.06	556.2604
13	22.79	22.79	55.19999862	53.32999825	50.92999935	sp|P63260|ACTG_MOUSE; sp|P60710|ACTB_MOUSE	Actin, cytoplasmic 2 OS=Mus musculus OX=10090 GN=Actg1 PE=1 SV=1; Actin, cytoplasmic 1 OS=Mus musculus OX=10090 GN=Actb PE=1 SV=1			0.000434506	97.87999988	VALDFEQEMATAASSSSLEK	Oxidation(M)@9		cleaved Y-V@N-term	0.0467887	2129.029297	1065.522	2128.983398	1065.499023	2	11	1.1.1.973.11	5.29355	562.09	476.95	5.28	0.03	433.4926
13	22.79	22.79	55.19999862	53.32999825	50.92999935	sp|P63260|ACTG_MOUSE; sp|P60710|ACTB_MOUSE	Actin, cytoplasmic 2 OS=Mus musculus OX=10090 GN=Actg1 PE=1 SV=1; Actin, cytoplasmic 1 OS=Mus musculus OX=10090 GN=Actb PE=1 SV=1			0	99.00000095	AGFAGDDAPR				0.00204982	975.4430542	488.7288	975.440979	488.7277832	2	14	1.1.1.810.7	3.20755	5478.81	3807.26	3.23	0.05	3003.772
13	22.79	22.79	55.19999862	53.32999825	50.92999935	sp|P63260|ACTG_MOUSE; sp|P60710|ACTB_MOUSE	Actin, cytoplasmic 2 OS=Mus musculus OX=10090 GN=Actg1 PE=1 SV=1; Actin, cytoplasmic 1 OS=Mus musculus OX=10090 GN=Actb PE=1 SV=1			0	88.52000237	AVFPSIVGR			cleaved R-P@C-term	-0.000673985	944.5437012	473.2791	944.5443726	473.2794495	2	10	1.1.1.1003.3	5.669867	12811.54	7101.29	5.69	0.04	3277.938
13	22.79	22.79	55.19999862	53.32999825	50.92999935	sp|P63260|ACTG_MOUSE; sp|P60710|ACTB_MOUSE	Actin, cytoplasmic 2 OS=Mus musculus OX=10090 GN=Actg1 PE=1 SV=1; Actin, cytoplasmic 1 OS=Mus musculus OX=10090 GN=Actb PE=1 SV=1			0	99.00000095	AVFPSIVGRPR				0.000203085	1197.698486	400.2401	1197.698242	400.2400208	3	11	1.1.1.946.2	4.939417	4633	2444.46	4.96	0.04	1898.262
13	22.79	22.79	55.19999862	53.32999825	50.92999935	sp|P63260|ACTG_MOUSE; sp|P60710|ACTB_MOUSE	Actin, cytoplasmic 2 OS=Mus musculus OX=10090 GN=Actg1 PE=1 SV=1; Actin, cytoplasmic 1 OS=Mus musculus OX=10090 GN=Actb PE=1 SV=1			0	99.00000095	DLTDYLMK	Oxidation(M)@7			0.000127148	1013.47406	507.7443	1013.473938	507.7442627	2	9	1.1.1.968.2	5.2214	10789.14	2853.98	5.26	0.05	829.4275
13	22.79	22.79	55.19999862	53.32999825	50.92999935	sp|P63260|ACTG_MOUSE; sp|P60710|ACTB_MOUSE	Actin, cytoplasmic 2 OS=Mus musculus OX=10090 GN=Actg1 PE=1 SV=1; Actin, cytoplasmic 1 OS=Mus musculus OX=10090 GN=Actb PE=1 SV=1			0	93.15999746	DLTDYLMK	Oxidation(M)@7			0.00317893	1013.477051	507.7458	1013.473938	507.7442627	2	8	1.1.1.908.4	4.45595	608.56	326.95	4.43	0.04	286.591
13	22.79	22.79	55.19999862	53.32999825	50.92999935	sp|P63260|ACTG_MOUSE; sp|P60710|ACTB_MOUSE	Actin, cytoplasmic 2 OS=Mus musculus OX=10090 GN=Actg1 PE=1 SV=1; Actin, cytoplasmic 1 OS=Mus musculus OX=10090 GN=Actb PE=1 SV=1			0	75.91000199	DLTDYLMK	Carbamidomethyl@N-term; Oxidation(M)@7			0.00134726	1070.496826	536.2557	1070.495361	536.2550049	2	8	1.1.1.981.4	5.389884	835.66	574.48	5.41	0.04	553.912
13	22.79	22.79	55.19999862	53.32999825	50.92999935	sp|P63260|ACTG_MOUSE; sp|P60710|ACTB_MOUSE	Actin, cytoplasmic 2 OS=Mus musculus OX=10090 GN=Actg1 PE=1 SV=1; Actin, cytoplasmic 1 OS=Mus musculus OX=10090 GN=Actb PE=1 SV=1			0	72.90999889	DLTDYLMK	Carbamidomethyl@N-term; Oxidation(M)@7			0.00134726	1070.496826	536.2557	1070.495361	536.2550049	2	8	1.1.1.982.3	5.40155	835.66	779.14	5.41	0.04	765.8201
13	22.79	22.79	55.19999862	53.32999825	50.92999935	sp|P63260|ACTG_MOUSE; sp|P60710|ACTB_MOUSE	Actin, cytoplasmic 2 OS=Mus musculus OX=10090 GN=Actg1 PE=1 SV=1; Actin, cytoplasmic 1 OS=Mus musculus OX=10090 GN=Actb PE=1 SV=1			0	66.5899992	DLTDYLMK	Oxidation(M)@7			0.000127148	1013.47406	507.7443	1013.473938	507.7442627	2	8	1.1.1.974.3	5.299883	10789.14	4221.33	5.26	0.05	2048.761
13	22.79	22.79	55.19999862	53.32999825	50.92999935	sp|P63260|ACTG_MOUSE; sp|P60710|ACTB_MOUSE	Actin, cytoplasmic 2 OS=Mus musculus OX=10090 GN=Actg1 PE=1 SV=1; Actin, cytoplasmic 1 OS=Mus musculus OX=10090 GN=Actb PE=1 SV=1			0	99.00000095	DLYANTVLSGGTTMYPGIADR	Oxidation(M)@14			-0.00478271	2230.053467	1116.034	2230.057617	1116.036133	2	18	1.1.1.1037.11	6.110816	2385.55	2303.83	6.1	0.05	1313.953
13	22.79	22.79	55.19999862	53.32999825	50.92999935	sp|P63260|ACTG_MOUSE; sp|P60710|ACTB_MOUSE	Actin, cytoplasmic 2 OS=Mus musculus OX=10090 GN=Actg1 PE=1 SV=1; Actin, cytoplasmic 1 OS=Mus musculus OX=10090 GN=Actb PE=1 SV=1			0	99.00000095	DLYANTVLSGGTTMYPGIADR	Oxidation(M)@14			-0.000979125	2230.056885	744.3595	2230.057617	744.3598022	3	13	1.1.1.1040.8	6.147984	3198.54	1846.88	6.11	0.05	1374.513
13	22.79	22.79	55.19999862	53.32999825	50.92999935	sp|P63260|ACTG_MOUSE; sp|P60710|ACTB_MOUSE	Actin, cytoplasmic 2 OS=Mus musculus OX=10090 GN=Actg1 PE=1 SV=1; Actin, cytoplasmic 1 OS=Mus musculus OX=10090 GN=Actb PE=1 SV=1			0	99.00000095	DLYANTVLSGGTTMYPGIADR	Oxidation(M)@14			-0.000979125	2230.056885	744.3595	2230.057617	744.3598022	3	11	1.1.1.1041.8	6.160483	3198.54	1253.21	6.11	0.05	1004.211
13	22.79	22.79	55.19999862	53.32999825	50.92999935	sp|P63260|ACTG_MOUSE; sp|P60710|ACTB_MOUSE	Actin, cytoplasmic 2 OS=Mus musculus OX=10090 GN=Actg1 PE=1 SV=1; Actin, cytoplasmic 1 OS=Mus musculus OX=10090 GN=Actb PE=1 SV=1			0	99.00000095	DLYANTVLSGGTTMYPGIADR	Deamidated(N)@5; Oxidation(M)@14			0.000119315	2231.041992	744.6879	2231.041504	744.6878052	3	13	1.1.1.1026.7	5.966333	544.77	506.06	5.96	0.06	1001.158
13	22.79	22.79	55.19999862	53.32999825	50.92999935	sp|P63260|ACTG_MOUSE; sp|P60710|ACTB_MOUSE	Actin, cytoplasmic 2 OS=Mus musculus OX=10090 GN=Actg1 PE=1 SV=1; Actin, cytoplasmic 1 OS=Mus musculus OX=10090 GN=Actb PE=1 SV=1			0	99.00000095	EITALAPSTMK	Oxidation(M)@10			-0.0008985	1176.605103	589.3098	1176.606079	589.3103027	2	12	1.1.1.875.6	4.035817	10441.97	4238.19	4.07	0.05	1861.437
13	22.79	22.79	55.19999862	53.32999825	50.92999935	sp|P63260|ACTG_MOUSE; sp|P60710|ACTB_MOUSE	Actin, cytoplasmic 2 OS=Mus musculus OX=10090 GN=Actg1 PE=1 SV=1; Actin, cytoplasmic 1 OS=Mus musculus OX=10090 GN=Actb PE=1 SV=1			0	99.00000095	EITALAPSTMK	Dioxidation(M)@10	Dioxidation(M)@325		-0.00410481	1192.596924	597.3057	1192.600952	597.3077393	2	12	1.1.1.892.9	4.2573	861.79	592.78	4.25	0.04	589.738
13	22.79	22.79	55.19999862	53.32999825	50.92999935	sp|P63260|ACTG_MOUSE; sp|P60710|ACTB_MOUSE	Actin, cytoplasmic 2 OS=Mus musculus OX=10090 GN=Actg1 PE=1 SV=1; Actin, cytoplasmic 1 OS=Mus musculus OX=10090 GN=Actb PE=1 SV=1			0	99.00000095	EITALAPSTMK	Glu->pyro-Glu@N-term; Oxidation(P)@7	Oxidation(P)@322		-0.00170987	1158.593628	580.3041	1158.595459	580.3049927	2	10	1.1.1.980.5	5.377883	1201.51	1188.23	5.37	0.05	954.144
13	22.79	22.79	55.19999862	53.32999825	50.92999935	sp|P63260|ACTG_MOUSE; sp|P60710|ACTB_MOUSE	Actin, cytoplasmic 2 OS=Mus musculus OX=10090 GN=Actg1 PE=1 SV=1; Actin, cytoplasmic 1 OS=Mus musculus OX=10090 GN=Actb PE=1 SV=1			0	99.00000095	EITALAPSTMK	Glu->pyro-Glu@N-term; Oxidation(P)@7	Oxidation(P)@322		-0.00170987	1158.593628	580.3041	1158.595459	580.3049927	2	10	1.1.1.979.4	5.364717	1201.51	990.03	5.37	0.05	797.5988
13	22.79	22.79	55.19999862	53.32999825	50.92999935	sp|P63260|ACTG_MOUSE; sp|P60710|ACTB_MOUSE	Actin, cytoplasmic 2 OS=Mus musculus OX=10090 GN=Actg1 PE=1 SV=1; Actin, cytoplasmic 1 OS=Mus musculus OX=10090 GN=Actb PE=1 SV=1			0	99.00000095	GYSFTTTAER				0.00137337	1131.521118	566.7678	1131.519653	566.7670898	2	10	1.1.1.876.6	4.048316	6176.97	4116.86	4.07	0.04	1323.842
13	22.79	22.79	55.19999862	53.32999825	50.92999935	sp|P63260|ACTG_MOUSE; sp|P60710|ACTB_MOUSE	Actin, cytoplasmic 2 OS=Mus musculus OX=10090 GN=Actg1 PE=1 SV=1; Actin, cytoplasmic 1 OS=Mus musculus OX=10090 GN=Actb PE=1 SV=1			0	98.94999862	GYSFTTTAER	Carbamidomethyl@N-term			0.00234012	1188.543457	595.279	1188.541138	595.277832	2	9	1.1.1.879.6	4.087483	1122.53	1062.29	4.08	0.05	815.5868
13	22.79	22.79	55.19999862	53.32999825	50.92999935	sp|P63260|ACTG_MOUSE; sp|P60710|ACTB_MOUSE	Actin, cytoplasmic 2 OS=Mus musculus OX=10090 GN=Actg1 PE=1 SV=1; Actin, cytoplasmic 1 OS=Mus musculus OX=10090 GN=Actb PE=1 SV=1			0	98.76000285	GYSFTTTAER	Carbamidomethyl@N-term			0.00234012	1188.543457	595.279	1188.541138	595.277832	2	9	1.1.1.878.6	4.074983	1122.53	966.22	4.08	0.05	808.4301
13	22.79	22.79	55.19999862	53.32999825	50.92999935	sp|P63260|ACTG_MOUSE; sp|P60710|ACTB_MOUSE	Actin, cytoplasmic 2 OS=Mus musculus OX=10090 GN=Actg1 PE=1 SV=1; Actin, cytoplasmic 1 OS=Mus musculus OX=10090 GN=Actb PE=1 SV=1			0	99.00000095	QEYDESGPSIVHR	Gln->pyro-Glu@N-term			0.000877764	1498.669922	750.3422	1498.668823	750.3416748	2	18	1.1.1.889.11	4.220467	9601.58	5977.24	4.24	0.04	2803.106
13	22.79	22.79	55.19999862	53.32999825	50.92999935	sp|P63260|ACTG_MOUSE; sp|P60710|ACTB_MOUSE	Actin, cytoplasmic 2 OS=Mus musculus OX=10090 GN=Actg1 PE=1 SV=1; Actin, cytoplasmic 1 OS=Mus musculus OX=10090 GN=Actb PE=1 SV=1			0	56.51000142	SFTTTAER			cleaved Y-S@N-term	-0.00239407	911.4324951	456.7235	911.4348755	456.7247009	2	7	1.1.1.786.6	2.8964	661.59	597.08	2.9	0.04	638.6053
13	22.79	22.79	55.19999862	53.32999825	50.92999935	sp|P63260|ACTG_MOUSE; sp|P60710|ACTB_MOUSE	Actin, cytoplasmic 2 OS=Mus musculus OX=10090 GN=Actg1 PE=1 SV=1; Actin, cytoplasmic 1 OS=Mus musculus OX=10090 GN=Actb PE=1 SV=1			0	99.00000095	SYELPDGQVITIGNER				-0.00164094	1789.883057	895.9488	1789.884644	895.949585	2	19	1.1.1.1039.10	6.136317	4211.51	3075.83	6.15	0.04	1694.348
13	22.79	22.79	55.19999862	53.32999825	50.92999935	sp|P63260|ACTG_MOUSE; sp|P60710|ACTB_MOUSE	Actin, cytoplasmic 2 OS=Mus musculus OX=10090 GN=Actg1 PE=1 SV=1; Actin, cytoplasmic 1 OS=Mus musculus OX=10090 GN=Actb PE=1 SV=1			0	99.00000095	SYELPDGQVITIGNER				-0.00164094	1789.883057	895.9488	1789.884644	895.949585	2	18	1.1.1.1040.11	6.150483	4211.51	4064.12	6.15	0.04	2360.203
13	22.79	22.79	55.19999862	53.32999825	50.92999935	sp|P63260|ACTG_MOUSE; sp|P60710|ACTB_MOUSE	Actin, cytoplasmic 2 OS=Mus musculus OX=10090 GN=Actg1 PE=1 SV=1; Actin, cytoplasmic 1 OS=Mus musculus OX=10090 GN=Actb PE=1 SV=1			0	99.00000095	SYELPDGQVITIGNER				-0.000298403	1789.884277	597.6354	1789.884644	597.635498	3	14	1.1.1.1008.5	5.73485	1562.28	1382.51	5.73	0.05	899.2808
13	22.79	22.79	55.19999862	53.32999825	50.92999935	sp|P63260|ACTG_MOUSE; sp|P60710|ACTB_MOUSE	Actin, cytoplasmic 2 OS=Mus musculus OX=10090 GN=Actg1 PE=1 SV=1; Actin, cytoplasmic 1 OS=Mus musculus OX=10090 GN=Actb PE=1 SV=1			0	99.00000095	SYELPDGQVITIGNER	Deamidated(N)@14			0.00397518	1790.872681	896.4436	1790.868652	896.4415894	2	12	1.1.1.1056.10	6.35365	1030.41	760.02	6.33	0.08	528.8787
13	22.79	22.79	55.19999862	53.32999825	50.92999935	sp|P63260|ACTG_MOUSE; sp|P60710|ACTB_MOUSE	Actin, cytoplasmic 2 OS=Mus musculus OX=10090 GN=Actg1 PE=1 SV=1; Actin, cytoplasmic 1 OS=Mus musculus OX=10090 GN=Actb PE=1 SV=1			0	62.36000061	SYELPDGQVITIGNER				-0.000298403	1789.884277	597.6354	1789.884644	597.635498	3	7	1.1.1.1014.4	5.81085	1562.28	180.07	5.73	0.05	382.077
13	22.79	22.79	55.19999862	53.32999825	50.92999935	sp|P63260|ACTG_MOUSE; sp|P60710|ACTB_MOUSE	Actin, cytoplasmic 2 OS=Mus musculus OX=10090 GN=Actg1 PE=1 SV=1; Actin, cytoplasmic 1 OS=Mus musculus OX=10090 GN=Actb PE=1 SV=1			0	95.42999864	TTGIVMDSGDGVTHTVPIYEGYALPH	Oxidation(M)@6		cleaved H-A@C-term	-0.000772824	2745.294922	916.1055	2745.295654	916.105835	3	11	1.1.1.1024.11	5.944167	3751.59	2462.55	6.02	0.12	1756.557
13	22.79	22.79	55.19999862	53.32999825	50.92999935	sp|P63260|ACTG_MOUSE; sp|P60710|ACTB_MOUSE	Actin, cytoplasmic 2 OS=Mus musculus OX=10090 GN=Actg1 PE=1 SV=1; Actin, cytoplasmic 1 OS=Mus musculus OX=10090 GN=Actb PE=1 SV=1			0	92.64000058	TVPIYEGYALPH			cleaved H-T@N-term; cleaved H-A@C-term	0.00115677	1358.688232	680.3514	1358.687012	680.3508301	2	10	1.1.1.1026.5	5.964667	1900.55	1449.44	5.99	0.06	1172.598
13	22.79	22.79	55.19999862	53.32999825	50.92999935	sp|P63260|ACTG_MOUSE; sp|P60710|ACTB_MOUSE	Actin, cytoplasmic 2 OS=Mus musculus OX=10090 GN=Actg1 PE=1 SV=1; Actin, cytoplasmic 1 OS=Mus musculus OX=10090 GN=Actb PE=1 SV=1			0	23.55999947	VAPEEHPVLLTEAPLN			cleaved N-P@C-term	-0.0150329	1727.894531	864.9545	1727.909424	864.9619751	2	6	1.1.1.1027.10	5.981333	44.48079	44.48079			321.1728
13	22.79	22.79	55.19999862	53.32999825	50.92999935	sp|P63260|ACTG_MOUSE; sp|P60710|ACTB_MOUSE	Actin, cytoplasmic 2 OS=Mus musculus OX=10090 GN=Actg1 PE=1 SV=1; Actin, cytoplasmic 1 OS=Mus musculus OX=10090 GN=Actb PE=1 SV=1			0	99.00000095	VAPEEHPVLLTEAPLNPK				0.00494359	1953.062134	652.028	1953.057129	652.0263062	3	23	1.1.1.975.9	5.317883	15516.57	7748.1	5.35	0.06	6425.031
13	22.79	22.79	55.19999862	53.32999825	50.92999935	sp|P63260|ACTG_MOUSE; sp|P60710|ACTB_MOUSE	Actin, cytoplasmic 2 OS=Mus musculus OX=10090 GN=Actg1 PE=1 SV=1; Actin, cytoplasmic 1 OS=Mus musculus OX=10090 GN=Actb PE=1 SV=1			0	99.00000095	VAPEEHPVLLTEAPLNPK	Carbamidomethyl(E)@5			0.00377223	2010.082397	671.0347	2010.078613	671.0334473	3	12	1.1.1.972.9	5.278733	889.96	850.91	5.28	0.08	1205.526
13	22.79	22.79	55.19999862	53.32999825	50.92999935	sp|P63260|ACTG_MOUSE; sp|P60710|ACTB_MOUSE	Actin, cytoplasmic 2 OS=Mus musculus OX=10090 GN=Actg1 PE=1 SV=1; Actin, cytoplasmic 1 OS=Mus musculus OX=10090 GN=Actb PE=1 SV=1			0	99.00000095	VAPEEHPVLLTEAPLNPK	Carbamidomethyl(E)@4			0.00377223	2010.082397	671.0347	2010.078613	671.0334473	3	12	1.1.1.972.9	5.278733	889.96	850.91	5.28	0.08	1205.526
13	22.79	22.79	55.19999862	53.32999825	50.92999935	sp|P63260|ACTG_MOUSE; sp|P60710|ACTB_MOUSE	Actin, cytoplasmic 2 OS=Mus musculus OX=10090 GN=Actg1 PE=1 SV=1; Actin, cytoplasmic 1 OS=Mus musculus OX=10090 GN=Actb PE=1 SV=1			0	36.17999852	VAPEEHPVLLTEAPLNPK	Carbamidomethyl(H)@6			0.00377223	2010.082397	671.0347	2010.078613	671.0334473	3	13	1.1.1.972.9	5.278733	889.96	850.91	5.28	0.08	1205.526
13	22.79	22.79	55.19999862	53.32999825	50.92999935	sp|P63260|ACTG_MOUSE; sp|P60710|ACTB_MOUSE	Actin, cytoplasmic 2 OS=Mus musculus OX=10090 GN=Actg1 PE=1 SV=1; Actin, cytoplasmic 1 OS=Mus musculus OX=10090 GN=Actb PE=1 SV=1			0	98.6899972	YPIEHGIVTNWDDMEK	Methyl(H)@5; Oxidation(M)@14	Methyl(H)@73		-0.00359873	1975.894897	659.6389	1975.89856	659.6401367	3	13	1.1.1.955.9	5.061234	2655.74	2267.16	5.08	0.05	2177.775
13	22.79	22.79	55.19999862	53.32999825	50.92999935	sp|P63260|ACTG_MOUSE; sp|P60710|ACTB_MOUSE	Actin, cytoplasmic 2 OS=Mus musculus OX=10090 GN=Actg1 PE=1 SV=1; Actin, cytoplasmic 1 OS=Mus musculus OX=10090 GN=Actb PE=1 SV=1			0	33.07000101	YPIEHGIVTNWDDMEK	Methyl(E)@4; Oxidation(M)@14	Methyl(E)@72		-0.00359873	1975.894897	659.6389	1975.89856	659.6401367	3	12	1.1.1.955.9	5.061234	2655.74	2267.16	5.08	0.05	2177.775
14	22.55	22.75	10.39000005	8.177000284	6.626000255	sp|P15508|SPTB1_MOUSE	Spectrin beta chain, erythrocytic OS=Mus musculus OX=10090 GN=Sptb PE=1 SV=4			2	99.00000095	DLGQDLAGVIAIQR				-0.00723747	1467.797241	734.9059	1467.804565	734.9095459	2	14	1.1.1.1120.8	7.171583	307.53	228.66	7.19	0.06	262.4571
14	22.55	22.75	10.39000005	8.177000284	6.626000255	sp|P15508|SPTB1_MOUSE	Spectrin beta chain, erythrocytic OS=Mus musculus OX=10090 GN=Sptb PE=1 SV=4			2	99.00000095	DLTSVLILQR				0.00024736	1156.681885	579.3482	1156.681519	579.3480835	2	13	1.1.1.1105.3	6.9751	431.59	407.95	6.98	0.06	482.7596
14	22.55	22.75	10.39000005	8.177000284	6.626000255	sp|P15508|SPTB1_MOUSE	Spectrin beta chain, erythrocytic OS=Mus musculus OX=10090 GN=Sptb PE=1 SV=4			2	99.00000095	FDILDQEMK	Oxidation(M)@8			0.00625265	1153.538818	577.7767	1153.532471	577.7735596	2	9	1.1.1.962.7	5.148733	721.57	650.22	5.16	0.04	540.471
14	22.55	22.75	10.39000005	8.177000284	6.626000255	sp|P15508|SPTB1_MOUSE	Spectrin beta chain, erythrocytic OS=Mus musculus OX=10090 GN=Sptb PE=1 SV=4			2	99.00000095	FLDLLEPLGR				0.000181644	1171.660278	586.8374	1171.660156	586.8373413	2	13	1.1.1.1205.3	8.261833	583.07	449.99	8.3	0.07	284.0731
14	22.55	22.75	10.39000005	8.177000284	6.626000255	sp|P15508|SPTB1_MOUSE	Spectrin beta chain, erythrocytic OS=Mus musculus OX=10090 GN=Sptb PE=1 SV=4			2	99.00000095	LLSGEDVGQDEGATR				-0.00268983	1545.724243	773.8694	1545.727051	773.8707886	2	14	1.1.1.855.10	3.783	346.12	327.42	3.79	0.04	365.2268
14	22.55	22.75	10.39000005	8.177000284	6.626000255	sp|P15508|SPTB1_MOUSE	Spectrin beta chain, erythrocytic OS=Mus musculus OX=10090 GN=Sptb PE=1 SV=4			2	99.00000095	LLTSPDVSYDEAR				-0.00315222	1464.706421	733.3605	1464.709595	733.3621216	2	15	1.1.1.927.11	4.702933	891.71	862.92	4.71	0.05	610.7691
14	22.55	22.75	10.39000005	8.177000284	6.626000255	sp|P15508|SPTB1_MOUSE	Spectrin beta chain, erythrocytic OS=Mus musculus OX=10090 GN=Sptb PE=1 SV=4			2	99.00000095	LVAEGNLYSNK				0.0100968	1206.634521	604.3245	1206.624512	604.319519	2	12	1.1.1.870.10	3.974817	63.3997	63.3997			824.8806
14	22.55	22.75	10.39000005	8.177000284	6.626000255	sp|P15508|SPTB1_MOUSE	Spectrin beta chain, erythrocytic OS=Mus musculus OX=10090 GN=Sptb PE=1 SV=4			1.886056304	99.00000095	LQAFLQDLDDFK				-0.000440142	1451.729248	726.8719	1451.729614	726.8720703	2	9	1.1.1.1148.7	7.532717	308.65	282.11	7.55	0.08	248.8163
14	22.55	22.75	10.39000005	8.177000284	6.626000255	sp|P15508|SPTB1_MOUSE	Spectrin beta chain, erythrocytic OS=Mus musculus OX=10090 GN=Sptb PE=1 SV=4			1.468521357	98.50999713	ILSPVDSGNK				-0.000788311	1028.549438	515.282	1028.550171	515.2824097	2	8	1.1.1.847.8	3.67985	362.81	327.14	3.68	0.05	292.7868
14	22.55	22.75	10.39000005	8.177000284	6.626000255	sp|P15508|SPTB1_MOUSE	Spectrin beta chain, erythrocytic OS=Mus musculus OX=10090 GN=Sptb PE=1 SV=4			1.136677027	96.34000063	AFEDELR				0.00423147	878.4176636	440.2161	878.4133911	440.2139893	2	7	1.1.1.890.4	4.2273	777.7	688.12	4.24	0.09	664.8377
14	22.55	22.75	10.39000005	8.177000284	6.626000255	sp|P15508|SPTB1_MOUSE	Spectrin beta chain, erythrocytic OS=Mus musculus OX=10090 GN=Sptb PE=1 SV=4			1.080921888	96.23000026	LWEELQSTAK				-0.00234483	1203.611328	602.8129	1203.613525	602.8140259	2	8	1.1.1.947.8	4.957083	459.74	453.9	4.95	0.05	389.3722
14	22.55	22.75	10.39000005	8.177000284	6.626000255	sp|P15508|SPTB1_MOUSE	Spectrin beta chain, erythrocytic OS=Mus musculus OX=10090 GN=Sptb PE=1 SV=4			0.982966781	96.2100029	ALEDLAQELEK				-0.00780538	1257.637451	629.826	1257.645264	629.829895	2	10	1.1.1.1023.5	5.926333	2071.82	756.34	5.96	0.05	588.7886
14	22.55	22.75	10.39000005	8.177000284	6.626000255	sp|P15508|SPTB1_MOUSE	Spectrin beta chain, erythrocytic OS=Mus musculus OX=10090 GN=Sptb PE=1 SV=4			0.661543489	86.90999746	VEEQVNLR				-0.00374647	985.5155029	493.765	985.5192871	493.7669067	2	9	1.1.1.828.4	3.435867	693.22	685.18	3.43	0.04	624.065
14	22.55	22.75	10.39000005	8.177000284	6.626000255	sp|P15508|SPTB1_MOUSE	Spectrin beta chain, erythrocytic OS=Mus musculus OX=10090 GN=Sptb PE=1 SV=4			0.568636239	84.86999869	VQLIEDR				9.63E-05	871.4765015	436.7455	871.4763184	436.7454529	2	9	1.1.1.868.4	3.944167	778.44	764.35	3.94	0.05	635.9907
14	22.55	22.75	10.39000005	8.177000284	6.626000255	sp|P15508|SPTB1_MOUSE	Spectrin beta chain, erythrocytic OS=Mus musculus OX=10090 GN=Sptb PE=1 SV=4			0.341035187	73.66999984	LVTQDNFGYDLAAVEAAK				-0.00564202	1923.951904	642.3246	1923.957764	642.3265381	3	8	1.1.1.1065.6	6.4658	246.92	223.43	6.47	0.04	363.1897
14	22.55	22.75	10.39000005	8.177000284	6.626000255	sp|P15508|SPTB1_MOUSE	Spectrin beta chain, erythrocytic OS=Mus musculus OX=10090 GN=Sptb PE=1 SV=4			0.123782173	40.59000015	LQTAYAGEK				0.00159342	979.4990845	490.7568	979.4974365	490.756012	2	6	1.1.1.787.6	2.9094	516.86	495.51	2.91	0.05	380.7779
14	22.55	22.75	10.39000005	8.177000284	6.626000255	sp|P15508|SPTB1_MOUSE	Spectrin beta chain, erythrocytic OS=Mus musculus OX=10090 GN=Sptb PE=1 SV=4			0.111820504	37.83999979	LVSDINR				-0.000956823	815.4490967	408.7318	815.4501343	408.7323303	2	6	1.1.1.799.2	3.061233	650.59	607.5	3.07	0.05	503.1457
14	22.55	22.75	10.39000005	8.177000284	6.626000255	sp|P15508|SPTB1_MOUSE	Spectrin beta chain, erythrocytic OS=Mus musculus OX=10090 GN=Sptb PE=1 SV=4			0.096910007	32.89999962	EAVDSALR				0.00138228	859.4412842	430.7279	859.4399414	430.7272644	2	6	1.1.1.817.4	3.294717	1505.81	1306.14	3.3	0.05	470.1181
14	22.55	22.75	10.39000005	8.177000284	6.626000255	sp|P15508|SPTB1_MOUSE	Spectrin beta chain, erythrocytic OS=Mus musculus OX=10090 GN=Sptb PE=1 SV=4			0.084600158	43.14999878	QFGHPQIETR	Gln->pyro-Glu@N-term			0.0136756	1194.591919	598.3032	1194.578125	598.2963867	2	6	1.1.1.905.7	4.420283	130.5054	130.5054			729.7443
14	22.55	22.75	10.39000005	8.177000284	6.626000255	sp|P15508|SPTB1_MOUSE	Spectrin beta chain, erythrocytic OS=Mus musculus OX=10090 GN=Sptb PE=1 SV=4			0	20.88000029	AFEDELR				0.00423147	878.4176636	440.2161	878.4133911	440.2139893	2	5	1.1.1.892.4	4.253133	777.7	584.47	4.24	0.09	668.124
14	22.55	22.75	10.39000005	8.177000284	6.626000255	sp|P15508|SPTB1_MOUSE	Spectrin beta chain, erythrocytic OS=Mus musculus OX=10090 GN=Sptb PE=1 SV=4			0	82.48000145	ALEDLAQELEK				-0.00780538	1257.637451	629.826	1257.645264	629.829895	2	9	1.1.1.1024.4	5.938334	2071.82	1265.21	5.96	0.05	951.5957
14	22.55	22.75	10.39000005	8.177000284	6.626000255	sp|P15508|SPTB1_MOUSE	Spectrin beta chain, erythrocytic OS=Mus musculus OX=10090 GN=Sptb PE=1 SV=4			0	99.00000095	DLGQDLAGVIAIQR				-0.00723747	1467.797241	734.9059	1467.804565	734.9095459	2	8	1.1.1.1119.9	7.159417	307.53	166.09	7.19	0.06	184.8091
14	22.55	22.75	10.39000005	8.177000284	6.626000255	sp|P15508|SPTB1_MOUSE	Spectrin beta chain, erythrocytic OS=Mus musculus OX=10090 GN=Sptb PE=1 SV=4			0	99.00000095	DLTSVLILQR				0.00024736	1156.681885	579.3482	1156.681519	579.3480835	2	12	1.1.1.1104.3	6.961767	431.59	330.33	6.98	0.06	343.253
14	22.55	22.75	10.39000005	8.177000284	6.626000255	sp|P15508|SPTB1_MOUSE	Spectrin beta chain, erythrocytic OS=Mus musculus OX=10090 GN=Sptb PE=1 SV=4			0	99.00000095	FLDLLEPLGR				0.000181644	1171.660278	586.8374	1171.660156	586.8373413	2	13	1.1.1.1206.3	8.2765	583.07	562.97	8.3	0.07	373.9439
14	22.55	22.75	10.39000005	8.177000284	6.626000255	sp|P15508|SPTB1_MOUSE	Spectrin beta chain, erythrocytic OS=Mus musculus OX=10090 GN=Sptb PE=1 SV=4			0	99.00000095	LLSGEDVGQDEGATR				-0.00268983	1545.724243	773.8694	1545.727051	773.8707886	2	13	1.1.1.856.9	3.794667	346.12	326.94	3.79	0.04	297.084
14	22.55	22.75	10.39000005	8.177000284	6.626000255	sp|P15508|SPTB1_MOUSE	Spectrin beta chain, erythrocytic OS=Mus musculus OX=10090 GN=Sptb PE=1 SV=4			0	99.00000095	LLTSPDVSYDEAR				-0.00315222	1464.706421	733.3605	1464.709595	733.3621216	2	11	1.1.1.928.10	4.7151	891.71	772.99	4.71	0.05	511.0407
14	22.55	22.75	10.39000005	8.177000284	6.626000255	sp|P15508|SPTB1_MOUSE	Spectrin beta chain, erythrocytic OS=Mus musculus OX=10090 GN=Sptb PE=1 SV=4			0	29.60000038	LQAFLQDLDDFK				-0.000440142	1451.729248	726.8719	1451.729614	726.8720703	2	5	1.1.1.1147.7	7.519717	308.65	212.74	7.55	0.08	221.5345
14	22.55	22.75	10.39000005	8.177000284	6.626000255	sp|P15508|SPTB1_MOUSE	Spectrin beta chain, erythrocytic OS=Mus musculus OX=10090 GN=Sptb PE=1 SV=4			0	31.43000007	QFGHPQIETR	Gln->pyro-Glu@N-term			0.00134642	1194.579712	598.2971	1194.578125	598.2963867	2	6	1.1.1.906.9	4.434617	123.9775	123.9775			573.249
14	22.55	22.75	10.39000005	8.177000284	6.626000255	sp|P15508|SPTB1_MOUSE	Spectrin beta chain, erythrocytic OS=Mus musculus OX=10090 GN=Sptb PE=1 SV=4			0	96.79999948	VDNVTIIER	GG(T)@5	GG(T)@1743		-0.0215734	1171.598022	586.8063	1171.619751	586.8171387	2	11	1.1.1.904.7	4.407617	1926.13	799.03	4.44	0.06	784.0579
14	22.55	22.75	10.39000005	8.177000284	6.626000255	sp|P15508|SPTB1_MOUSE	Spectrin beta chain, erythrocytic OS=Mus musculus OX=10090 GN=Sptb PE=1 SV=4			0	82.82999992	VQLIEDR				9.63E-05	871.4765015	436.7455	871.4763184	436.7454529	2	8	1.1.1.867.5	3.9325	778.44	654.44	3.94	0.05	634.3745
15	22.02	22.22	21.77000046	21.77000046	17.40999967	sp|Q02248|CTNB1_MOUSE	Catenin beta-1 OS=Mus musculus OX=10090 GN=Ctnnb1 PE=1 SV=1			2	99.00000095	EAAEAIEAEGATAPLTELLHSR				-0.000185872	2278.144043	760.3886	2278.144043	760.3886719	3	17	1.1.1.1097.7	6.8761	1148.18	1001.31	6.88	0.06	897.1322
15	22.02	22.22	21.77000046	21.77000046	17.40999967	sp|Q02248|CTNB1_MOUSE	Catenin beta-1 OS=Mus musculus OX=10090 GN=Ctnnb1 PE=1 SV=1			2	99.00000095	HAVVNLINYQDDAELATR				-0.000887039	2041.022217	681.348	2041.022827	681.3482056	3	16	1.1.1.983.8	5.418883	1071.51	1046.68	5.42	0.12	1261.388
15	22.02	22.22	21.77000046	21.77000046	17.40999967	sp|Q02248|CTNB1_MOUSE	Catenin beta-1 OS=Mus musculus OX=10090 GN=Ctnnb1 PE=1 SV=1			2	99.00000095	LAEPSQMLK	Oxidation(M)@7			-0.000740883	1031.53125	516.7729	1031.532104	516.7733154	2	11	1.1.1.817.8	3.29805	2279.69	2083.03	3.29	0.05	1165.552
15	22.02	22.22	21.77000046	21.77000046	17.40999967	sp|Q02248|CTNB1_MOUSE	Catenin beta-1 OS=Mus musculus OX=10090 GN=Ctnnb1 PE=1 SV=1			2	99.00000095	LLNDEDQVVVNK				-0.00322965	1384.716431	693.3655	1384.719849	693.3671875	2	16	1.1.1.890.10	4.2323	1488.58	1400.61	4.22	0.04	1171.199
15	22.02	22.22	21.77000046	21.77000046	17.40999967	sp|Q02248|CTNB1_MOUSE	Catenin beta-1 OS=Mus musculus OX=10090 GN=Ctnnb1 PE=1 SV=1			2	99.00000095	NEGVATYAAAVLFR	Deamidated(N)@1			0.00347303	1481.754883	741.8847	1481.751465	741.8829956	2	17	1.1.1.1211.4	8.342317	457.75	298.17	8.37	0.08	233.3381
15	22.02	22.22	21.77000046	21.77000046	17.40999967	sp|Q02248|CTNB1_MOUSE	Catenin beta-1 OS=Mus musculus OX=10090 GN=Ctnnb1 PE=1 SV=1			2	99.00000095	SPQMVSAIVR	Oxidation(M)@4			-0.0049886	1102.575439	552.295	1102.580444	552.2974854	2	11	1.1.1.865.5	3.9065	1752.63	1191.83	3.95	0.08	1121.482
15	22.02	22.22	21.77000046	21.77000046	17.40999967	sp|Q02248|CTNB1_MOUSE	Catenin beta-1 OS=Mus musculus OX=10090 GN=Ctnnb1 PE=1 SV=1			2	99.00000095	TSMGGTQQQFVEGVR	Oxidation(M)@3			0.00433454	1639.766724	820.8906	1639.762451	820.8884888	2	12	1.1.1.874.11	4.026983	1039.95	964.69	4.02	0.04	507.8331
15	22.02	22.22	21.77000046	21.77000046	17.40999967	sp|Q02248|CTNB1_MOUSE	Catenin beta-1 OS=Mus musculus OX=10090 GN=Ctnnb1 PE=1 SV=1			1.886056304	99.00000095	EGLLAIFK				0.00300076	889.5302734	445.7724	889.5272827	445.7709351	2	9	1.1.1.1141.2	7.438066	2055.77	627.11	7.47	0.06	339.0059
15	22.02	22.22	21.77000046	21.77000046	17.40999967	sp|Q02248|CTNB1_MOUSE	Catenin beta-1 OS=Mus musculus OX=10090 GN=Ctnnb1 PE=1 SV=1			1.795880795	99.00000095	SGGIPALVK				-0.000244963	840.5066528	421.2606	840.506897	421.2607422	2	11	1.1.1.934.3	4.785767	1710.09	1094.42	4.81	0.06	1152.961
15	22.02	22.22	21.77000046	21.77000046	17.40999967	sp|Q02248|CTNB1_MOUSE	Catenin beta-1 OS=Mus musculus OX=10090 GN=Ctnnb1 PE=1 SV=1			1.677780151	99.00000095	MVALLNK	Oxidation(M)@1			0.00257859	803.460083	402.7373	803.4575195	402.7360229	2	9	1.1.1.871.2	3.980983	1311.43	1114.63	3.99	0.05	955.493
15	22.02	22.22	21.77000046	21.77000046	17.40999967	sp|Q02248|CTNB1_MOUSE	Catenin beta-1 OS=Mus musculus OX=10090 GN=Ctnnb1 PE=1 SV=1			0.886056662	93.47000122	LLWTTSR				0.00154438	875.4880981	438.7513	875.4865112	438.7505188	2	8	1.1.1.966.2	5.1959	1470.02	1465.68	5.19	0.04	924.4327
15	22.02	22.22	21.77000046	21.77000046	17.40999967	sp|Q02248|CTNB1_MOUSE	Catenin beta-1 OS=Mus musculus OX=10090 GN=Ctnnb1 PE=1 SV=1			0.844663918	98.0799973	TMQNTNDVETAR	Oxidation(M)@2; Deamidated(N)@4			0.00269868	1395.596313	698.8054	1395.593628	698.8040771	2	10	1.1.1.764.11	2.617917	428.9	383.56	2.61	0.04	408.3095
15	22.02	22.22	21.77000046	21.77000046	17.40999967	sp|Q02248|CTNB1_MOUSE	Catenin beta-1 OS=Mus musculus OX=10090 GN=Ctnnb1 PE=1 SV=1			0.468521118	80.61000109	LIILASGGPQALVNIMR	Oxidation(M)@16			-0.0131949	1781.010132	891.5123	1781.023315	891.5189209	2	8	1.1.1.1125.10	7.23775	213.59	177.63	7.27	0.07	340.1051
15	22.02	22.22	21.77000046	21.77000046	17.40999967	sp|Q02248|CTNB1_MOUSE	Catenin beta-1 OS=Mus musculus OX=10090 GN=Ctnnb1 PE=1 SV=1			0.285670221	71.35999799	AAVMVHQLSK	Oxidation(M)@4			-0.00119314	1098.584229	550.2994	1098.585571	550.3000488	2	7	1.1.1.778.8	2.79475	389.1	359.86	2.79	0.04	414.3718
15	22.02	22.22	21.77000046	21.77000046	17.40999967	sp|Q02248|CTNB1_MOUSE	Catenin beta-1 OS=Mus musculus OX=10090 GN=Ctnnb1 PE=1 SV=1			0.175223544	99.00000095	EAAEAIEAEGATAPLTELLH			cleaved H-S@C-term	-0.00354105	2035.007446	1018.511	2035.010986	1018.512756	2	11	1.1.1.1154.11	7.612383	239.27	219.31	7.63	0.08	214.1894
15	22.02	22.22	21.77000046	21.77000046	17.40999967	sp|Q02248|CTNB1_MOUSE	Catenin beta-1 OS=Mus musculus OX=10090 GN=Ctnnb1 PE=1 SV=1			0	88.70000243	EGLLAIFK				0.00300076	889.5302734	445.7724	889.5272827	445.7709351	2	8	1.1.1.1142.3	7.452067	2055.77	1271.51	7.47	0.06	825.9299
15	22.02	22.22	21.77000046	21.77000046	17.40999967	sp|Q02248|CTNB1_MOUSE	Catenin beta-1 OS=Mus musculus OX=10090 GN=Ctnnb1 PE=1 SV=1			0	36.32000089	LIILASGGPQALVNIMR	Oxidation(M)@16			-0.0131949	1781.010132	891.5123	1781.023315	891.5189209	2	6	1.1.1.1123.9	7.211083	213.59	119	7.27	0.07	351.6474
15	22.02	22.22	21.77000046	21.77000046	17.40999967	sp|Q02248|CTNB1_MOUSE	Catenin beta-1 OS=Mus musculus OX=10090 GN=Ctnnb1 PE=1 SV=1			0	99.00000095	LLNDEDQVVVNK				-0.00322965	1384.716431	693.3655	1384.719849	693.3671875	2	14	1.1.1.891.9	4.244467	1488.58	1107.02	4.22	0.04	946.1494
15	22.02	22.22	21.77000046	21.77000046	17.40999967	sp|Q02248|CTNB1_MOUSE	Catenin beta-1 OS=Mus musculus OX=10090 GN=Ctnnb1 PE=1 SV=1			0	98.9199996	MVALLNK	Oxidation(M)@1			0.00257859	803.460083	402.7373	803.4575195	402.7360229	2	9	1.1.1.872.2	3.993833	1311.43	1268.23	3.99	0.05	959.2972
15	22.02	22.22	21.77000046	21.77000046	17.40999967	sp|Q02248|CTNB1_MOUSE	Catenin beta-1 OS=Mus musculus OX=10090 GN=Ctnnb1 PE=1 SV=1			0	99.00000095	NEGVATYAAAVLFR	Deamidated(N)@1			0.00347303	1481.754883	741.8847	1481.751465	741.8829956	2	20	1.1.1.1212.4	8.357483	457.75	416.8	8.37	0.08	274.3479
15	22.02	22.22	21.77000046	21.77000046	17.40999967	sp|Q02248|CTNB1_MOUSE	Catenin beta-1 OS=Mus musculus OX=10090 GN=Ctnnb1 PE=1 SV=1			0	99.00000095	NEGVATYAAAVLFR				0.000909761	1480.768311	741.3914	1480.767456	741.3909912	2	11	1.1.1.1152.7	7.583384	496.5	470.79	7.58	0.06	405.1616
15	22.02	22.22	21.77000046	21.77000046	17.40999967	sp|Q02248|CTNB1_MOUSE	Catenin beta-1 OS=Mus musculus OX=10090 GN=Ctnnb1 PE=1 SV=1			0	28.33000124	SGGIPALVK				-0.000244963	840.5066528	421.2606	840.506897	421.2607422	2	7	1.1.1.933.2	4.7721	1710.09	699.8	4.81	0.06	1069.017
15	22.02	22.22	21.77000046	21.77000046	17.40999967	sp|Q02248|CTNB1_MOUSE	Catenin beta-1 OS=Mus musculus OX=10090 GN=Ctnnb1 PE=1 SV=1			0	16.03000015	SGGIPALVK	Formyl(K)@9			0.0112147	868.5130615	435.2638	868.5018311	435.2581787	2	8	1.1.1.947.3	4.952917	464.9	458.52	4.95	0.06	471.8669
15	22.02	22.22	21.77000046	21.77000046	17.40999967	sp|Q02248|CTNB1_MOUSE	Catenin beta-1 OS=Mus musculus OX=10090 GN=Ctnnb1 PE=1 SV=1			0	99.00000095	SPQMVSAIVR	Oxidation(M)@4			-0.0049886	1102.575439	552.295	1102.580444	552.2974854	2	10	1.1.1.869.8	3.9605	1752.63	1589.69	3.95	0.08	1167.301
15	22.02	22.22	21.77000046	21.77000046	17.40999967	sp|Q02248|CTNB1_MOUSE	Catenin beta-1 OS=Mus musculus OX=10090 GN=Ctnnb1 PE=1 SV=1			0	99.00000095	SPQMVSAIVR	Oxidation(M)@4			-0.0049886	1102.575439	552.295	1102.580444	552.2974854	2	10	1.1.1.866.7	3.921	1752.63	1509.57	3.95	0.08	1193.983
15	22.02	22.22	21.77000046	21.77000046	17.40999967	sp|Q02248|CTNB1_MOUSE	Catenin beta-1 OS=Mus musculus OX=10090 GN=Ctnnb1 PE=1 SV=1			0	45.68000138	TMQNTNDVETAR	Oxidation(M)@2; Deamidated(Q)@3			0.00269868	1395.596313	698.8054	1395.593628	698.8040771	2	10	1.1.1.764.11	2.617917	428.9	383.56	2.61	0.04	408.3095
15	22.02	22.22	21.77000046	21.77000046	17.40999967	sp|Q02248|CTNB1_MOUSE	Catenin beta-1 OS=Mus musculus OX=10090 GN=Ctnnb1 PE=1 SV=1			0	99.00000095	TSMGGTQQQFVEGVR	Oxidation(M)@3			0.00433454	1639.766724	820.8906	1639.762451	820.8884888	2	19	1.1.1.873.11	4.014317	1039.95	983.24	4.02	0.04	695.817
16	19.46	19.46	16.67000055	16.67000055	15.11999965	sp|P15116|CADH2_MOUSE	Cadherin-2 OS=Mus musculus OX=10090 GN=Cdh2 PE=1 SV=2			2	99.00000095	FAILTDPNSNDGLVTVVKPIDFETNR				-0.00360142	2874.4729	959.1649	2874.476318	959.1660767	3	14	1.1.1.1142.9	7.458717	19.67351	19.67351			252.0445
16	19.46	19.46	16.67000055	16.67000055	15.11999965	sp|P15116|CADH2_MOUSE	Cadherin-2 OS=Mus musculus OX=10090 GN=Cdh2 PE=1 SV=2			2	99.00000095	FLEAGIYEVPIIITDSGNPPK				0.00208998	2272.201416	758.4077	2272.199219	758.4069824	3	19	1.1.1.1201.6	8.211166	987.57	773.77	8.23	0.08	612.8725
16	19.46	19.46	16.67000055	16.67000055	15.11999965	sp|P15116|CADH2_MOUSE	Cadherin-2 OS=Mus musculus OX=10090 GN=Cdh2 PE=1 SV=2			2	99.00000095	GPFPQELVR				-0.000581411	1041.560303	521.7874	1041.560669	521.7876587	2	9	1.1.1.977.5	5.34005	1793.18	953.87	5.37	0.1	984.124
16	19.46	19.46	16.67000055	16.67000055	15.11999965	sp|P15116|CADH2_MOUSE	Cadherin-2 OS=Mus musculus OX=10090 GN=Cdh2 PE=1 SV=2			2	99.00000095	IDPVNGQITTIAVLDR	Deamidated(N)@5			-0.00294975	1724.928101	863.4713	1724.930908	863.4727173	2	17	1.1.1.1068.11	6.508633	945.98	907.5	6.52	0.05	669.3455
16	19.46	19.46	16.67000055	16.67000055	15.11999965	sp|P15116|CADH2_MOUSE	Cadherin-2 OS=Mus musculus OX=10090 GN=Cdh2 PE=1 SV=2			2	99.00000095	LNGDFAQLNLK	Deamidated(N)@2			-0.00267803	1232.637451	617.326	1232.640137	617.3273315	2	14	1.1.1.1006.5	5.709183	1744.48	1447.38	5.72	0.05	1060.323
16	19.46	19.46	16.67000055	16.67000055	15.11999965	sp|P15116|CADH2_MOUSE	Cadherin-2 OS=Mus musculus OX=10090 GN=Cdh2 PE=1 SV=2			2	99.00000095	LSDPANWLK				-0.00409152	1042.540649	522.2776	1042.5448	522.2796631	2	10	1.1.1.1011.3	5.77185	1256.05	1206.09	5.77	0.06	848.5647
16	19.46	19.46	16.67000055	16.67000055	15.11999965	sp|P15116|CADH2_MOUSE	Cadherin-2 OS=Mus musculus OX=10090 GN=Cdh2 PE=1 SV=2			2	99.00000095	MFVLTVAAENQVPLAK	Oxidation(M)@1			-0.00746664	1745.93103	873.9728	1745.938599	873.9765625	2	11	1.1.1.1061.8	6.4163	421.99	341.6	6.41	0.03	428.2461
16	19.46	19.46	16.67000055	16.67000055	15.11999965	sp|P15116|CADH2_MOUSE	Cadherin-2 OS=Mus musculus OX=10090 GN=Cdh2 PE=1 SV=2			2	99.00000095	QLLIDPEDDVR	Gln->pyro-Glu@N-term			0.00155281	1294.64209	648.3283	1294.640503	648.3275146	2	10	1.1.1.1137.2	7.387233	1287.01	662.43	7.42	0.05	417.0536
16	19.46	19.46	16.67000055	16.67000055	15.11999965	sp|P15116|CADH2_MOUSE	Cadherin-2 OS=Mus musculus OX=10090 GN=Cdh2 PE=1 SV=2			2	99.00000095	SAAPHPGDIGDFINEGLK				0.00087747	1836.901489	613.3078	1836.900635	613.3074951	3	13	1.1.1.1013.6	5.800017	1202.88	488.69	5.83	0.05	1006.209
16	19.46	19.46	16.67000055	16.67000055	15.11999965	sp|P15116|CADH2_MOUSE	Cadherin-2 OS=Mus musculus OX=10090 GN=Cdh2 PE=1 SV=2			0.958607256	94.0500021	ISGGDPTGR				-0.000805126	858.4187012	430.2166	858.4195557	430.217041	2	7	1.1.1.764.4	2.6121	711.21	676.35	2.61	0.13	1312.304
16	19.46	19.46	16.67000055	16.67000055	15.11999965	sp|P15116|CADH2_MOUSE	Cadherin-2 OS=Mus musculus OX=10090 GN=Cdh2 PE=1 SV=2			0.497572869	89.93999958	QLLIDPEDDVRDNILK	Gln->pyro-Glu@N-term		missed R-D@11	0.000814721	1877.974243	939.9944	1877.973511	939.9940186	2	7	1.1.1.1166.9	7.765367	423.12	359.31	7.74	0.08	272.9501
16	19.46	19.46	16.67000055	16.67000055	15.11999965	sp|P15116|CADH2_MOUSE	Cadherin-2 OS=Mus musculus OX=10090 GN=Cdh2 PE=1 SV=2			0	98.58999848	FAILTDPNSNDGLVTVVKPIDFETNR	Deamidated(N)@10			-0.0268548	2875.433594	959.4851	2875.460449	959.4940796	3	10	1.1.1.1155.11	7.625383	24.53612	24.53612			318.0699
16	19.46	19.46	16.67000055	16.67000055	15.11999965	sp|P15116|CADH2_MOUSE	Cadherin-2 OS=Mus musculus OX=10090 GN=Cdh2 PE=1 SV=2			0	81.25	FAILTDPNSNDGLVTVVKPIDFETNR				0.00299043	2874.479736	959.1671	2874.476318	959.1660767	3	8	1.1.1.1146.9	7.508383	425.23	366.77	7.53	0.08	368.3699
16	19.46	19.46	16.67000055	16.67000055	15.11999965	sp|P15116|CADH2_MOUSE	Cadherin-2 OS=Mus musculus OX=10090 GN=Cdh2 PE=1 SV=2			0	99.00000095	FLEAGIYEVPIIITDSGNPPK				0.00208998	2272.201416	758.4077	2272.199219	758.4069824	3	19	1.1.1.1200.5	8.200666	987.57	559.06	8.23	0.08	468.8993
16	19.46	19.46	16.67000055	16.67000055	15.11999965	sp|P15116|CADH2_MOUSE	Cadherin-2 OS=Mus musculus OX=10090 GN=Cdh2 PE=1 SV=2			0	98.76000285	GPFPQELVR				-0.000581411	1041.560303	521.7874	1041.560669	521.7876587	2	9	1.1.1.979.2	5.36305	1793.18	1648.96	5.37	0.1	1021.349
16	19.46	19.46	16.67000055	16.67000055	15.11999965	sp|P15116|CADH2_MOUSE	Cadherin-2 OS=Mus musculus OX=10090 GN=Cdh2 PE=1 SV=2			0	99.00000095	IDPVNGQITTIAVLDR	Deamidated(N)@5			-0.00294975	1724.928101	863.4713	1724.930908	863.4727173	2	13	1.1.1.1067.8	6.492967	945.98	636	6.52	0.05	533.1711
16	19.46	19.46	16.67000055	16.67000055	15.11999965	sp|P15116|CADH2_MOUSE	Cadherin-2 OS=Mus musculus OX=10090 GN=Cdh2 PE=1 SV=2			0	99.00000095	IDPVNGQITTIAVLDR	Deamidated(N)@5			-0.00710017	1724.923828	863.4692	1724.930908	863.4727173	2	10	1.1.1.1088.10	6.76345	361.84	319.18	6.77	0.06	294.9852
16	19.46	19.46	16.67000055	16.67000055	15.11999965	sp|P15116|CADH2_MOUSE	Cadherin-2 OS=Mus musculus OX=10090 GN=Cdh2 PE=1 SV=2			0	50.58000088	IDPVNGQITTIAVLDR	Deamidated(Q)@7			-0.00294975	1724.928101	863.4713	1724.930908	863.4727173	2	13	1.1.1.1067.8	6.492967	945.98	636	6.52	0.05	533.1711
16	19.46	19.46	16.67000055	16.67000055	15.11999965	sp|P15116|CADH2_MOUSE	Cadherin-2 OS=Mus musculus OX=10090 GN=Cdh2 PE=1 SV=2			0	29.55000103	ISGGDPTGR				-0.000805126	858.4187012	430.2166	858.4195557	430.217041	2	5	1.1.1.765.3	2.623933	711.21	561.34	2.61	0.13	1186.688
16	19.46	19.46	16.67000055	16.67000055	15.11999965	sp|P15116|CADH2_MOUSE	Cadherin-2 OS=Mus musculus OX=10090 GN=Cdh2 PE=1 SV=2			0	99.00000095	LNGDFAQLNLK	Ammonia-loss(N)@2			0.00266116	1214.632324	608.3234	1214.629517	608.3220215	2	16	1.1.1.1132.4	7.323733	1255.72	619.95	7.36	0.08	422.9996
16	19.46	19.46	16.67000055	16.67000055	15.11999965	sp|P15116|CADH2_MOUSE	Cadherin-2 OS=Mus musculus OX=10090 GN=Cdh2 PE=1 SV=2			0	99.00000095	LNGDFAQLNLK	Deamidated(N)@2			-0.00267803	1232.637451	617.326	1232.640137	617.3273315	2	13	1.1.1.1007.4	5.72135	1744.48	1557.81	5.72	0.05	962.4385
16	19.46	19.46	16.67000055	16.67000055	15.11999965	sp|P15116|CADH2_MOUSE	Cadherin-2 OS=Mus musculus OX=10090 GN=Cdh2 PE=1 SV=2			0	99.00000095	LNGDFAQLNLK	Ammonia-loss(N)@2			0.00266116	1214.632324	608.3234	1214.629517	608.3220215	2	12	1.1.1.1131.2	7.3094	1255.72	274.81	7.36	0.08	242.5205
16	19.46	19.46	16.67000055	16.67000055	15.11999965	sp|P15116|CADH2_MOUSE	Cadherin-2 OS=Mus musculus OX=10090 GN=Cdh2 PE=1 SV=2			0	99.00000095	LSDPANWLK				-0.00409152	1042.540649	522.2776	1042.5448	522.2796631	2	9	1.1.1.1010.3	5.75885	1256.05	1075.08	5.77	0.06	767.419
16	19.46	19.46	16.67000055	16.67000055	15.11999965	sp|P15116|CADH2_MOUSE	Cadherin-2 OS=Mus musculus OX=10090 GN=Cdh2 PE=1 SV=2			0	96.92000151	MFVLTVAAENQVPLAK	Oxidation(M)@1; Deamidated(N)@10			0.0042529	1746.92688	874.4707	1746.922607	874.4685669	2	9	1.1.1.1062.9	6.429633	310.29	139.2	6.41	0.03	403.0015
16	19.46	19.46	16.67000055	16.67000055	15.11999965	sp|P15116|CADH2_MOUSE	Cadherin-2 OS=Mus musculus OX=10090 GN=Cdh2 PE=1 SV=2			0	50.58000088	MFVLTVAAENQVPLAK	Oxidation(M)@1; Deamidated(Q)@11			0.0042529	1746.92688	874.4707	1746.922607	874.4685669	2	9	1.1.1.1062.9	6.429633	310.29	139.2	6.41	0.03	403.0015
16	19.46	19.46	16.67000055	16.67000055	15.11999965	sp|P15116|CADH2_MOUSE	Cadherin-2 OS=Mus musculus OX=10090 GN=Cdh2 PE=1 SV=2			0	98.6899972	QLLIDPEDDVR	Gln->pyro-Glu@N-term			-0.0237159	1294.616821	648.3157	1294.640503	648.3275146	2	9	1.1.1.1112.5	7.06675	80.26286	80.26286			240.3719
16	19.46	19.46	16.67000055	16.67000055	15.11999965	sp|P15116|CADH2_MOUSE	Cadherin-2 OS=Mus musculus OX=10090 GN=Cdh2 PE=1 SV=2			0	98.40000272	QLLIDPEDDVR	Gln->pyro-Glu@N-term			0.00155281	1294.64209	648.3283	1294.640503	648.3275146	2	8	1.1.1.1136.6	7.377234	1287.01	444.29	7.42	0.05	292.1373
16	19.46	19.46	16.67000055	16.67000055	15.11999965	sp|P15116|CADH2_MOUSE	Cadherin-2 OS=Mus musculus OX=10090 GN=Cdh2 PE=1 SV=2			0	94.02999878	QLLIDPEDDVR	Gln->pyro-Glu@N-term			-0.00687009	1294.633667	648.3241	1294.640503	648.3275146	2	6	1.1.1.1113.5	7.07925	64.83692	64.83692			209.9423
16	19.46	19.46	16.67000055	16.67000055	15.11999965	sp|P15116|CADH2_MOUSE	Cadherin-2 OS=Mus musculus OX=10090 GN=Cdh2 PE=1 SV=2			0	20.87000012	QLLIDPEDDVRDNILK	Gln->pyro-Glu@N-term		missed R-D@11	0.000814721	1877.974243	939.9944	1877.973511	939.9940186	2	5	1.1.1.1163.11	7.728367	423.12	370.15	7.74	0.08	299.0663
17	17.78	17.78	50.40000081	44.40000057	44.40000057	sp|Q9WVJ5|CRBB1_MOUSE	Beta-crystallin B1 OS=Mus musculus OX=10090 GN=Crybb1 PE=1 SV=3			2	99.00000095	ASATTAVNPGPDGK				0.00251696	1284.633423	643.324	1284.630981	643.3227539	2	16	1.1.1.773.11	2.733083	870.55	832.42	2.74	0.04	804.6941
17	17.78	17.78	50.40000081	44.40000057	44.40000057	sp|Q9WVJ5|CRBB1_MOUSE	Beta-crystallin B1 OS=Mus musculus OX=10090 GN=Crybb1 PE=1 SV=3			2	99.00000095	GAPSTGPAPAPGPTPVPASVPRPAAK				0.00460606	2347.269531	783.4304	2347.264893	783.428894	3	21	1.1.1.898.10	4.334633	507.3044	507.3044			1223.623
17	17.78	17.78	50.40000081	44.40000057	44.40000057	sp|Q9WVJ5|CRBB1_MOUSE	Beta-crystallin B1 OS=Mus musculus OX=10090 GN=Crybb1 PE=1 SV=3			2	99.00000095	GEMFVLEK	Oxidation(M)@3			-0.000498945	967.4680786	484.7413	967.4684448	484.7415161	2	12	1.1.1.910.2	4.48045	6422.21	2995.36	4.5	0.04	1504.072
17	17.78	17.78	50.40000081	44.40000057	44.40000057	sp|Q9WVJ5|CRBB1_MOUSE	Beta-crystallin B1 OS=Mus musculus OX=10090 GN=Crybb1 PE=1 SV=3			2	99.00000095	GYQYLLEPGDFR				0.000162728	1456.698853	729.3567	1456.69873	729.3566284	2	12	1.1.1.1059.8	6.390133	7036.9	393.54	6.49	0.06	383.1263
17	17.78	17.78	50.40000081	44.40000057	44.40000057	sp|Q9WVJ5|CRBB1_MOUSE	Beta-crystallin B1 OS=Mus musculus OX=10090 GN=Crybb1 PE=1 SV=3			2	99.00000095	LIVFEQENFQGR	Deamidated(N)@8			-0.0051824	1479.730713	740.8726	1479.73584	740.8751831	2	13	1.1.1.1030.8	6.018667	821.77	813.37	6.01	0.08	678.7284
17	17.78	17.78	50.40000081	44.40000057	44.40000057	sp|Q9WVJ5|CRBB1_MOUSE	Beta-crystallin B1 OS=Mus musculus OX=10090 GN=Crybb1 PE=1 SV=3			2	99.00000095	VEFSGECLNLGDR	Carbamidomethyl(C)@7			0.00129277	1494.678711	748.3466	1494.677246	748.3459473	2	14	1.1.1.973.9	5.291883	778.75	712.5	5.31	0.04	533.1259
17	17.78	17.78	50.40000081	44.40000057	44.40000057	sp|Q9WVJ5|CRBB1_MOUSE	Beta-crystallin B1 OS=Mus musculus OX=10090 GN=Crybb1 PE=1 SV=3			2	99.00000095	WDTWTSSYR				0.00135173	1200.52124	601.2679	1200.52002	601.2672729	2	9	1.1.1.960.7	5.123233	1047.28	971.07	5.13	0.05	916.869
17	17.78	17.78	50.40000081	44.40000057	44.40000057	sp|Q9WVJ5|CRBB1_MOUSE	Beta-crystallin B1 OS=Mus musculus OX=10090 GN=Crybb1 PE=1 SV=3			1.43179822	99.00000095	GAPSTGPAPAPGPTPVPASVPR			cleaved R-P@C-term	0.00189488	1980.044922	991.0297	1980.042847	991.0286865	2	15	1.1.1.921.11	4.626433	1538.97	1534.56	4.62	0.05	909.3405
17	17.78	17.78	50.40000081	44.40000057	44.40000057	sp|Q9WVJ5|CRBB1_MOUSE	Beta-crystallin B1 OS=Mus musculus OX=10090 GN=Crybb1 PE=1 SV=3			1.187086701	97.03000188	MDSQEHK	Oxidation(M)@1			0.00131238	889.3612671	445.6879	889.3599854	445.6872559	2	9	1.1.1.311.2	0.98005	281.5	273.39	0.98	0.03	185.5879
17	17.78	17.78	50.40000081	44.40000057	44.40000057	sp|Q9WVJ5|CRBB1_MOUSE	Beta-crystallin B1 OS=Mus musculus OX=10090 GN=Crybb1 PE=1 SV=3			1.161150932	96.85000181	VGDLPPGSYR				0.00315192	1059.538086	530.7763	1059.534912	530.7747192	2	9	1.1.1.878.4	4.073317	2118.97	617.01	3.9	0.17	749.1313
17	17.78	17.78	50.40000081	44.40000057	44.40000057	sp|Q9WVJ5|CRBB1_MOUSE	Beta-crystallin B1 OS=Mus musculus OX=10090 GN=Crybb1 PE=1 SV=3			0.001740665	36.32000089	GEYPRWDTWTSSYR	Oxidation(P)@4	Oxidation(P)@120	missed R-W@5	-0.0231131	1818.773193	607.265	1818.796143	607.272644	3	7	1.1.1.989.6	5.4942	80.51639	80.51639			573.9985
17	17.78	17.78	50.40000081	44.40000057	44.40000057	sp|Q9WVJ5|CRBB1_MOUSE	Beta-crystallin B1 OS=Mus musculus OX=10090 GN=Crybb1 PE=1 SV=3			0	99.00000095	GAPSTGPAPAPGPTPVPASVPR			cleaved R-P@C-term	-0.0030823	1980.040039	661.0206	1980.042847	661.0215454	3	15	1.1.1.920.8	4.6111	1864.86	1615.02	4.62	0.05	1678.353
17	17.78	17.78	50.40000081	44.40000057	44.40000057	sp|Q9WVJ5|CRBB1_MOUSE	Beta-crystallin B1 OS=Mus musculus OX=10090 GN=Crybb1 PE=1 SV=3			0	99.00000095	GAPSTGPAPAPGPTPVPASVPRPAAK				0.0254803	2347.290283	783.4374	2347.264893	783.428894	3	18	1.1.1.897.6	4.322134	504.971	504.971			1610.285
17	17.78	17.78	50.40000081	44.40000057	44.40000057	sp|Q9WVJ5|CRBB1_MOUSE	Beta-crystallin B1 OS=Mus musculus OX=10090 GN=Crybb1 PE=1 SV=3			0	99.00000095	GEMFVLEK	Oxidation(M)@3			-0.000498945	967.4680786	484.7413	967.4684448	484.7415161	2	12	1.1.1.911.2	4.493117	6422.21	5174.17	4.5	0.04	2836.714
17	17.78	17.78	50.40000081	44.40000057	44.40000057	sp|Q9WVJ5|CRBB1_MOUSE	Beta-crystallin B1 OS=Mus musculus OX=10090 GN=Crybb1 PE=1 SV=3			0	29.60000038	GEYPRWDTWTSSYR	Oxidation(W)@6		missed R-W@5	-0.0231131	1818.773193	607.265	1818.796143	607.272644	3	7	1.1.1.989.6	5.4942	80.51639	80.51639			573.9985
17	17.78	17.78	50.40000081	44.40000057	44.40000057	sp|Q9WVJ5|CRBB1_MOUSE	Beta-crystallin B1 OS=Mus musculus OX=10090 GN=Crybb1 PE=1 SV=3			0	26.91999972	GEYPRWDTWTSSYR	Oxidation(P)@4	Oxidation(P)@120	missed R-W@5	0.000873839	1818.796753	607.2729	1818.796143	607.272644	3	6	1.1.1.988.6	5.481216	97.68866	97.68866			602.2296
17	17.78	17.78	50.40000081	44.40000057	44.40000057	sp|Q9WVJ5|CRBB1_MOUSE	Beta-crystallin B1 OS=Mus musculus OX=10090 GN=Crybb1 PE=1 SV=3			0	22.50999957	GEYPRWDTWTSSYR	Oxidation(W)@6		missed R-W@5	0.000873839	1818.796753	607.2729	1818.796143	607.272644	3	6	1.1.1.988.6	5.481216	97.68866	97.68866			602.2296
17	17.78	17.78	50.40000081	44.40000057	44.40000057	sp|Q9WVJ5|CRBB1_MOUSE	Beta-crystallin B1 OS=Mus musculus OX=10090 GN=Crybb1 PE=1 SV=3			0	99.00000095	GYQYLLEPGDFR				0.000162728	1456.698853	729.3567	1456.69873	729.3566284	2	14	1.1.1.1071.10	6.546134	7036.9	1895.4	6.49	0.06	1247.386
17	17.78	17.78	50.40000081	44.40000057	44.40000057	sp|Q9WVJ5|CRBB1_MOUSE	Beta-crystallin B1 OS=Mus musculus OX=10090 GN=Crybb1 PE=1 SV=3			0	99.00000095	GYQYLLEPGDFR				0.00559702	1456.704346	486.5754	1456.69873	486.5735168	3	12	1.1.1.1066.2	6.474967	1329.33	1135.18	6.49	0.05	1193.284
17	17.78	17.78	50.40000081	44.40000057	44.40000057	sp|Q9WVJ5|CRBB1_MOUSE	Beta-crystallin B1 OS=Mus musculus OX=10090 GN=Crybb1 PE=1 SV=3			0	99.00000095	GYQYLLEPGDFR	Carbamidomethyl@N-term			0.00300615	1513.723022	757.8688	1513.720093	757.8673706	2	15	1.1.1.1067.7	6.492133	879.32	655.32	6.52	0.05	563.5056
17	17.78	17.78	50.40000081	44.40000057	44.40000057	sp|Q9WVJ5|CRBB1_MOUSE	Beta-crystallin B1 OS=Mus musculus OX=10090 GN=Crybb1 PE=1 SV=3			0	99.00000095	GYQYLLEPGDFR				0.000162728	1456.698853	729.3567	1456.69873	729.3566284	2	11	1.1.1.1058.5	6.375134	7036.9	340.13	6.49	0.06	483.8589
17	17.78	17.78	50.40000081	44.40000057	44.40000057	sp|Q9WVJ5|CRBB1_MOUSE	Beta-crystallin B1 OS=Mus musculus OX=10090 GN=Crybb1 PE=1 SV=3			0	99.00000095	GYQYLLEPGDFR	Carbamidomethyl@N-term			0.00300615	1513.723022	757.8688	1513.720093	757.8673706	2	14	1.1.1.1068.8	6.506134	879.32	838.9	6.52	0.05	699.8143
17	17.78	17.78	50.40000081	44.40000057	44.40000057	sp|Q9WVJ5|CRBB1_MOUSE	Beta-crystallin B1 OS=Mus musculus OX=10090 GN=Crybb1 PE=1 SV=3			0	99.00000095	LIVFEQENFQGR				0.000433103	1478.752319	740.3834	1478.751831	740.3831787	2	18	1.1.1.1015.8	5.827017	6991.99	4243	5.86	0.05	2491.165
17	17.78	17.78	50.40000081	44.40000057	44.40000057	sp|Q9WVJ5|CRBB1_MOUSE	Beta-crystallin B1 OS=Mus musculus OX=10090 GN=Crybb1 PE=1 SV=3			0	99.00000095	LIVFEQENFQGR				0.000433103	1478.752319	740.3834	1478.751831	740.3831787	2	19	1.1.1.1016.5	5.837017	6991.99	5949.92	5.86	0.05	3903.969
17	17.78	17.78	50.40000081	44.40000057	44.40000057	sp|Q9WVJ5|CRBB1_MOUSE	Beta-crystallin B1 OS=Mus musculus OX=10090 GN=Crybb1 PE=1 SV=3			0	99.00000095	LIVFEQENFQGR	Deamidated(N)@8			-0.0051824	1479.730713	740.8726	1479.73584	740.8751831	2	15	1.1.1.1029.6	6.0035	821.77	744.12	6.01	0.08	710.3073
17	17.78	17.78	50.40000081	44.40000057	44.40000057	sp|Q9WVJ5|CRBB1_MOUSE	Beta-crystallin B1 OS=Mus musculus OX=10090 GN=Crybb1 PE=1 SV=3			0	89.84000087	MDSQEHK	Oxidation(M)@1			0.00131238	889.3612671	445.6879	889.3599854	445.6872559	2	8	1.1.1.310.2	0.96705	281.5	235.23	0.98	0.03	173.0468
17	17.78	17.78	50.40000081	44.40000057	44.40000057	sp|Q9WVJ5|CRBB1_MOUSE	Beta-crystallin B1 OS=Mus musculus OX=10090 GN=Crybb1 PE=1 SV=3			0	22.08999991	QEHKICLFEGANFK	Propionamide(K)@4; Carbamidomethyl(C)@6		cleaved S-Q@N-term; missed K-I@4	0.00360338	1790.880981	597.9676	1790.877441	597.9664307	3	7	1.1.1.1046.2	6.218817	704.07	104.26	6.15	0.04	425.9976
17	17.78	17.78	50.40000081	44.40000057	44.40000057	sp|Q9WVJ5|CRBB1_MOUSE	Beta-crystallin B1 OS=Mus musculus OX=10090 GN=Crybb1 PE=1 SV=3			0	22.08999991	QEHKICLFEGANFK	Propionamide@N-term; Carbamidomethyl(C)@6		cleaved S-Q@N-term; missed K-I@4	0.00360338	1790.880981	597.9676	1790.877441	597.9664307	3	7	1.1.1.1046.2	6.218817	704.07	104.26	6.15	0.04	425.9976
17	17.78	17.78	50.40000081	44.40000057	44.40000057	sp|Q9WVJ5|CRBB1_MOUSE	Beta-crystallin B1 OS=Mus musculus OX=10090 GN=Crybb1 PE=1 SV=3			0	99.00000095	VEFSGECLNLGDR	Carbamidomethyl(C)@7			0.00129277	1494.678711	748.3466	1494.677246	748.3459473	2	10	1.1.1.975.11	5.31955	778.75	546.78	5.31	0.04	402.0137
17	17.78	17.78	50.40000081	44.40000057	44.40000057	sp|Q9WVJ5|CRBB1_MOUSE	Beta-crystallin B1 OS=Mus musculus OX=10090 GN=Crybb1 PE=1 SV=3			0	94.65000033	VGDLPPGSYR				0.00315192	1059.538086	530.7763	1059.534912	530.7747192	2	8	1.1.1.860.6	3.843167	2118.97	1153.48	3.9	0.17	1222.464
17	17.78	17.78	50.40000081	44.40000057	44.40000057	sp|Q9WVJ5|CRBB1_MOUSE	Beta-crystallin B1 OS=Mus musculus OX=10090 GN=Crybb1 PE=1 SV=3			0	97.39999771	WDTWTSSYR				0.00135173	1200.52124	601.2679	1200.52002	601.2672729	2	8	1.1.1.959.7	5.110567	1047.28	739.05	5.13	0.05	802.7454
18	17.04	23.32	33.89999866	28.56999934	28.56999934	sp|Q9Z2K1|K1C16_MOUSE	Keratin, type I cytoskeletal 16 OS=Mus musculus OX=10090 GN=Krt16 PE=1 SV=3			2	99.00000095	ASLENSLEETK				-0.000546078	1219.592651	610.8036	1219.593262	610.803894	2	19	1.1.1.875.7	4.03665	19270.48	16995.1	4.04	0.04	10637.71
18	17.04	23.32	33.89999866	28.56999934	28.56999934	sp|Q9Z2K1|K1C16_MOUSE	Keratin, type I cytoskeletal 16 OS=Mus musculus OX=10090 GN=Krt16 PE=1 SV=3			2	99.00000095	DQYEQMAEK				-0.00334864	1140.472534	571.2435	1140.475708	571.2451172	2	12	1.1.1.797.8	3.0399	2677.17	1974.83	3.06	0.05	1661.57
18	17.04	23.32	33.89999866	28.56999934	28.56999934	sp|Q9Z2K1|K1C16_MOUSE	Keratin, type I cytoskeletal 16 OS=Mus musculus OX=10090 GN=Krt16 PE=1 SV=3			2	99.00000095	GQTGGDVNVEMDAAPGVDLSR				0.000442728	2086.959473	1044.487	2086.958984	1044.486694	2	21	1.1.1.963.11	5.165233	3304.7	3163.03	5.17	0.04	1663.269
18	17.04	23.32	33.89999866	28.56999934	28.56999934	sp|Q9Z2K1|K1C16_MOUSE	Keratin, type I cytoskeletal 16 OS=Mus musculus OX=10090 GN=Krt16 PE=1 SV=3			2	99.00000095	KNHEEEMLALR			missed K-N@1	0.00508542	1368.687012	457.2363	1368.682007	457.2346191	3	11	1.1.1.857.3	3.8025	2291.76	2045.42	3.81	0.03	1758.844
18	17.04	23.32	33.89999866	28.56999934	28.56999934	sp|Q9Z2K1|K1C16_MOUSE	Keratin, type I cytoskeletal 16 OS=Mus musculus OX=10090 GN=Krt16 PE=1 SV=3			2	99.00000095	NHEEEMLALR				0.00618954	1240.593262	621.3039	1240.587036	621.3007813	2	15	1.1.1.899.6	4.3458	2793.93	2555.84	4.34	0.04	1506.575
18	17.04	23.32	33.89999866	28.56999934	28.56999934	sp|Q9Z2K1|K1C16_MOUSE	Keratin, type I cytoskeletal 16 OS=Mus musculus OX=10090 GN=Krt16 PE=1 SV=3			2	99.00000095	VTMQNLNDR				-0.001035	1089.522705	545.7686	1089.523682	545.769104	2	12	1.1.1.825.6	3.399367	39601.34	9425.89	3.43	0.04	2121.962
18	17.04	23.32	33.89999866	28.56999934	28.56999934	sp|Q9Z2K1|K1C16_MOUSE	Keratin, type I cytoskeletal 16 OS=Mus musculus OX=10090 GN=Krt16 PE=1 SV=3			1.886056304	99.00000095	QFTSSSSMK	Gln->pyro-Glu@N-term; Oxidation(M)@8			0.0100718	1000.427246	501.2209	1000.417175	501.2158508	2	11	1.1.1.833.4	3.499867	2688.31	2477.06	3.48	0.05	1767.388
18	17.04	23.32	33.89999866	28.56999934	28.56999934	sp|Q9Z2K1|K1C16_MOUSE	Keratin, type I cytoskeletal 16 OS=Mus musculus OX=10090 GN=Krt16 PE=1 SV=3			1.823909163	99.00000095	IRDWYQR			missed R-D@2	-0.000185747	1035.524902	518.7697	1035.525024	518.7697754	2	10	1.1.1.845.5	3.652017	2869.44	2835.63	3.66	0.06	1499.679
18	17.04	23.32	33.89999866	28.56999934	28.56999934	sp|Q9Z2K1|K1C16_MOUSE	Keratin, type I cytoskeletal 16 OS=Mus musculus OX=10090 GN=Krt16 PE=1 SV=3			1.309803724	98.66999984	DYSPYFK				0.00656306	918.4188843	460.2167	918.4123535	460.2134399	2	8	1.1.1.950.2	4.99075	701.95	666.55	5	0.06	693.6185
18	17.04	23.32	33.89999866	28.56999934	28.56999934	sp|Q9Z2K1|K1C16_MOUSE	Keratin, type I cytoskeletal 16 OS=Mus musculus OX=10090 GN=Krt16 PE=1 SV=3			0.010550178	97.39999771	SLENSLEETK			cleaved A-S@N-term	-0.000391465	1148.555908	575.2852	1148.556152	575.2853394	2	10	1.1.1.864.8	3.896	845.83	812.61	3.9	0.05	1019.5
18	17.04	23.32	33.89999866	28.56999934	28.56999934	sp|Q9Z2K1|K1C16_MOUSE	Keratin, type I cytoskeletal 16 OS=Mus musculus OX=10090 GN=Krt16 PE=1 SV=3			0.00921732	21.48000002	PTEIKDYSPYFK			cleaved R-P@N-term; missed K-D@5	0.00785812	1486.74231	744.3784	1486.734375	744.3744507	2	6	1.1.1.1064.8	6.454467	6974.76	3844.99	6.42	0.05	2201.709
18	17.04	23.32	33.89999866	28.56999934	28.56999934	sp|Q9Z2K1|K1C16_MOUSE	Keratin, type I cytoskeletal 16 OS=Mus musculus OX=10090 GN=Krt16 PE=1 SV=3			0.001304851	33.73999894	ILNEMR	Carbamidomethyl@N-term			-0.00208165	831.425293	416.7199	831.4272461	416.7209167	2	6	1.1.1.867.3	3.930833	683.41	654.71	3.93	0.05	458.5758
18	17.04	23.32	33.89999866	28.56999934	28.56999934	sp|Q9Z2K1|K1C16_MOUSE	Keratin, type I cytoskeletal 16 OS=Mus musculus OX=10090 GN=Krt16 PE=1 SV=3			0.000869447	99.00000095	QRPTEIKDYSPYFK	Gln->pyro-Glu@N-term; Pro->Pyrrolidinone(P)@3		missed K-D@7	-0.00259074	1723.85437	575.6254	1723.856934	575.6262817	3	14	1.1.1.950.9	4.996583	1688.31	1555.33	4.99	0.04	1315.752
18	17.04	23.32	33.89999866	28.56999934	28.56999934	sp|Q9Z2K1|K1C16_MOUSE	Keratin, type I cytoskeletal 16 OS=Mus musculus OX=10090 GN=Krt16 PE=1 SV=3			0	23.3799994	AAPGVDLSR			cleaved D-A@N-term	-0.00325903	884.4682617	443.2414	884.4715576	443.2430725	2	6	1.1.1.837.3	3.549517	502.81	451.35	3.57	0.05	396.5338
18	17.04	23.32	33.89999866	28.56999934	28.56999934	sp|Q9Z2K1|K1C16_MOUSE	Keratin, type I cytoskeletal 16 OS=Mus musculus OX=10090 GN=Krt16 PE=1 SV=3			0	99.00000095	ASLENSLEETK	Deamidated(N)@5			-0.00310806	1220.574097	611.2943	1220.577271	611.2958984	2	19	1.1.1.834.5	3.518183	6701.58	5756	3.53	0.04	4017.304
18	17.04	23.32	33.89999866	28.56999934	28.56999934	sp|Q9Z2K1|K1C16_MOUSE	Keratin, type I cytoskeletal 16 OS=Mus musculus OX=10090 GN=Krt16 PE=1 SV=3			0	99.00000095	ASLENSLEETK	Deamidated(N)@5			-0.00310806	1220.574097	611.2943	1220.577271	611.2958984	2	18	1.1.1.835.8	3.528517	6701.58	6480.7	3.53	0.04	4291.359
18	17.04	23.32	33.89999866	28.56999934	28.56999934	sp|Q9Z2K1|K1C16_MOUSE	Keratin, type I cytoskeletal 16 OS=Mus musculus OX=10090 GN=Krt16 PE=1 SV=3			0	99.00000095	ASLENSLEETK				-0.000546078	1219.592651	610.8036	1219.593262	610.803894	2	19	1.1.1.874.8	4.024483	19270.48	11297.06	4.04	0.04	5319.021
18	17.04	23.32	33.89999866	28.56999934	28.56999934	sp|Q9Z2K1|K1C16_MOUSE	Keratin, type I cytoskeletal 16 OS=Mus musculus OX=10090 GN=Krt16 PE=1 SV=3			0	99.00000095	ASLENSLEETK	Deamidated(N)@5			-0.00298599	1220.574219	611.2944	1220.577271	611.2958984	2	18	1.1.1.899.5	4.344133	3061.57	2782.61	4.34	0.04	1638.814
18	17.04	23.32	33.89999866	28.56999934	28.56999934	sp|Q9Z2K1|K1C16_MOUSE	Keratin, type I cytoskeletal 16 OS=Mus musculus OX=10090 GN=Krt16 PE=1 SV=3			0	99.00000095	ASLENSLEETK	Deamidated(N)@5			-0.00298599	1220.574219	611.2944	1220.577271	611.2958984	2	13	1.1.1.901.9	4.371117	3061.57	1328.47	4.34	0.04	833.8745
18	17.04	23.32	33.89999866	28.56999934	28.56999934	sp|Q9Z2K1|K1C16_MOUSE	Keratin, type I cytoskeletal 16 OS=Mus musculus OX=10090 GN=Krt16 PE=1 SV=3			0	99.00000095	DAAPGVDLSR			cleaved M-D@N-term	0.00109137	999.4996948	500.7571	999.4985352	500.7565308	2	12	1.1.1.860.4	3.8415	5070.41	2984.55	3.86	0.04	1862.536
18	17.04	23.32	33.89999866	28.56999934	28.56999934	sp|Q9Z2K1|K1C16_MOUSE	Keratin, type I cytoskeletal 16 OS=Mus musculus OX=10090 GN=Krt16 PE=1 SV=3			0	99.00000095	DAAPGVDLSR			cleaved M-D@N-term	-0.00189937	999.4967041	500.7556	999.4985352	500.7565308	2	9	1.1.1.874.3	4.020317	944.47	828.79	4.03	0.06	654.6398
18	17.04	23.32	33.89999866	28.56999934	28.56999934	sp|Q9Z2K1|K1C16_MOUSE	Keratin, type I cytoskeletal 16 OS=Mus musculus OX=10090 GN=Krt16 PE=1 SV=3			0	97.15999961	DAAPGVDLSR			cleaved M-D@N-term	0.00109137	999.4996948	500.7571	999.4985352	500.7565308	2	8	1.1.1.867.6	3.933333	5070.41	387.64	3.86	0.04	307.5269
18	17.04	23.32	33.89999866	28.56999934	28.56999934	sp|Q9Z2K1|K1C16_MOUSE	Keratin, type I cytoskeletal 16 OS=Mus musculus OX=10090 GN=Krt16 PE=1 SV=3			0	99.00000095	DQYEQMAEK				-0.00334864	1140.472534	571.2435	1140.475708	571.2451172	2	12	1.1.1.798.10	3.05505	2677.17	2577.23	3.06	0.05	1907.806
18	17.04	23.32	33.89999866	28.56999934	28.56999934	sp|Q9Z2K1|K1C16_MOUSE	Keratin, type I cytoskeletal 16 OS=Mus musculus OX=10090 GN=Krt16 PE=1 SV=3			0	96.79999948	DYSPYFK				0.000947788	918.413269	460.2139	918.4123535	460.2134399	2	7	1.1.1.924.6	4.660267	13514.37	3878.14	4.69	0.04	1409.539
18	17.04	23.32	33.89999866	28.56999934	28.56999934	sp|Q9Z2K1|K1C16_MOUSE	Keratin, type I cytoskeletal 16 OS=Mus musculus OX=10090 GN=Krt16 PE=1 SV=3			0	96.79999948	DYSPYFK				0.000947788	918.413269	460.2139	918.4123535	460.2134399	2	9	1.1.1.925.5	4.672433	13514.37	8243.32	4.69	0.04	5100.868
18	17.04	23.32	33.89999866	28.56999934	28.56999934	sp|Q9Z2K1|K1C16_MOUSE	Keratin, type I cytoskeletal 16 OS=Mus musculus OX=10090 GN=Krt16 PE=1 SV=3			0	99.00000095	EQQSQEYNILLDVK	Methyl(N)@8	Methyl(N)@397	cleaved M-E@N-term	-0.00206503	1719.865845	860.9402	1719.86792	860.9412231	2	15	1.1.1.1040.10	6.14965	715.56	671.18	6.14	0.04	547.866
18	17.04	23.32	33.89999866	28.56999934	28.56999934	sp|Q9Z2K1|K1C16_MOUSE	Keratin, type I cytoskeletal 16 OS=Mus musculus OX=10090 GN=Krt16 PE=1 SV=3			0	99.00000095	EQQSQEYNILLDVK	Methyl(N)@8	Methyl(N)@397	cleaved M-E@N-term	-0.00206503	1719.865845	860.9402	1719.86792	860.9412231	2	14	1.1.1.1041.10	6.16215	715.56	540.93	6.14	0.04	552.9963
18	17.04	23.32	33.89999866	28.56999934	28.56999934	sp|Q9Z2K1|K1C16_MOUSE	Keratin, type I cytoskeletal 16 OS=Mus musculus OX=10090 GN=Krt16 PE=1 SV=3			0	99.00000095	GQTGGDVNVEMDAAPGVDLSR				0.000442728	2086.959473	1044.487	2086.958984	1044.486694	2	20	1.1.1.962.11	5.152067	3304.7	2381.94	5.17	0.04	1300.062
18	17.04	23.32	33.89999866	28.56999934	28.56999934	sp|Q9Z2K1|K1C16_MOUSE	Keratin, type I cytoskeletal 16 OS=Mus musculus OX=10090 GN=Krt16 PE=1 SV=3			0	39.1900003	GQTGGDVNVEMDAAPGVDLSR	Carbamidomethyl(E)@10			-0.000178371	2143.980469	715.6674	2143.980469	715.6674194	3	11	1.1.1.879.11	4.09165	5500.84	5372.99	4.09	0.05	5295.537
18	17.04	23.32	33.89999866	28.56999934	28.56999934	sp|Q9Z2K1|K1C16_MOUSE	Keratin, type I cytoskeletal 16 OS=Mus musculus OX=10090 GN=Krt16 PE=1 SV=3			0	36.17999852	GQTGGDVNVEMDAAPGVDLSR	Carbamidomethyl(E)@10			-0.000178371	2143.980469	715.6674	2143.980469	715.6674194	3	10	1.1.1.878.11	4.07915	5500.84	4544.01	4.09	0.05	4264.128
18	17.04	23.32	33.89999866	28.56999934	28.56999934	sp|Q9Z2K1|K1C16_MOUSE	Keratin, type I cytoskeletal 16 OS=Mus musculus OX=10090 GN=Krt16 PE=1 SV=3			0	33.39999914	GQTGGDVNVEMDAAPGVDLSR	Carbamidomethyl(D)@6			-0.000178371	2143.980469	715.6674	2143.980469	715.6674194	3	11	1.1.1.879.11	4.09165	5500.84	5372.99	4.09	0.05	5295.537
18	17.04	23.32	33.89999866	28.56999934	28.56999934	sp|Q9Z2K1|K1C16_MOUSE	Keratin, type I cytoskeletal 16 OS=Mus musculus OX=10090 GN=Krt16 PE=1 SV=3			0	31.43000007	GQTGGDVNVEMDAAPGVDLSR	Carbamidomethyl(D)@6			-0.000178371	2143.980469	715.6674	2143.980469	715.6674194	3	10	1.1.1.878.11	4.07915	5500.84	4544.01	4.09	0.05	4264.128
18	17.04	23.32	33.89999866	28.56999934	28.56999934	sp|Q9Z2K1|K1C16_MOUSE	Keratin, type I cytoskeletal 16 OS=Mus musculus OX=10090 GN=Krt16 PE=1 SV=3			0	99.00000095	KNHEEEMLALR			missed K-N@1	0.00508542	1368.687012	457.2363	1368.682007	457.2346191	3	11	1.1.1.856.2	3.788833	2291.76	1215.8	3.81	0.03	826.5794
18	17.04	23.32	33.89999866	28.56999934	28.56999934	sp|Q9Z2K1|K1C16_MOUSE	Keratin, type I cytoskeletal 16 OS=Mus musculus OX=10090 GN=Krt16 PE=1 SV=3			0	99.00000095	LAADDFR				0.00179522	806.394104	404.2043	806.3922729	404.2033997	2	10	1.1.1.864.3	3.891833	55456.25	24617.03	3.92	0.04	8821.876
18	17.04	23.32	33.89999866	28.56999934	28.56999934	sp|Q9Z2K1|K1C16_MOUSE	Keratin, type I cytoskeletal 16 OS=Mus musculus OX=10090 GN=Krt16 PE=1 SV=3			0	99.00000095	LAADDFR				0.00179522	806.394104	404.2043	806.3922729	404.2033997	2	9	1.1.1.863.2	3.878333	55456.25	7292.97	3.92	0.04	1195.283
18	17.04	23.32	33.89999866	28.56999934	28.56999934	sp|Q9Z2K1|K1C16_MOUSE	Keratin, type I cytoskeletal 16 OS=Mus musculus OX=10090 GN=Krt16 PE=1 SV=3			0	99.00000095	LAADDFR				2.52E-05	806.3922729	404.2034	806.3922729	404.2033997	2	9	1.1.1.848.3	3.688183	1467.33	697.92	3.71	0.05	394.5685
18	17.04	23.32	33.89999866	28.56999934	28.56999934	sp|Q9Z2K1|K1C16_MOUSE	Keratin, type I cytoskeletal 16 OS=Mus musculus OX=10090 GN=Krt16 PE=1 SV=3			0	98.15999866	LAADDFR	Carbamidomethyl@N-term			0.000824	863.4146729	432.7146	863.4137573	432.7141418	2	9	1.1.1.872.3	3.994667	2394.12	2228.51	3.99	0.04	1468.4
18	17.04	23.32	33.89999866	28.56999934	28.56999934	sp|Q9Z2K1|K1C16_MOUSE	Keratin, type I cytoskeletal 16 OS=Mus musculus OX=10090 GN=Krt16 PE=1 SV=3			0	96.60000205	LAADDFR				2.52E-05	806.3922729	404.2034	806.3922729	404.2033997	2	7	1.1.1.885.2	4.16165	609.59	603.41	4.16	0.05	566.9532
18	17.04	23.32	33.89999866	28.56999934	28.56999934	sp|Q9Z2K1|K1C16_MOUSE	Keratin, type I cytoskeletal 16 OS=Mus musculus OX=10090 GN=Krt16 PE=1 SV=3			0	78.18999887	LAADDFR				2.52E-05	806.3922729	404.2034	806.3922729	404.2033997	2	6	1.1.1.846.2	3.662183	1467.33	238.37	3.71	0.05	229.8789
18	17.04	23.32	33.89999866	28.56999934	28.56999934	sp|Q9Z2K1|K1C16_MOUSE	Keratin, type I cytoskeletal 16 OS=Mus musculus OX=10090 GN=Krt16 PE=1 SV=3			0	23.95000011	LAADDFR	Acetyl@N-term	Acetyl@164		-0.00251708	848.4002686	425.2074	848.402832	425.2086792	2	6	1.1.1.818.4	3.30805	993.47	933.11	3.3	0.05	596.9832
18	17.04	23.32	33.89999866	28.56999934	28.56999934	sp|Q9Z2K1|K1C16_MOUSE	Keratin, type I cytoskeletal 16 OS=Mus musculus OX=10090 GN=Krt16 PE=1 SV=3			0	99.00000095	LEQEIATYR				0.00345957	1121.575317	561.7949	1121.571655	561.7930908	2	15	1.1.1.868.7	3.94665	22591.54	12251.53	3.97	0.04	4813.71
18	17.04	23.32	33.89999866	28.56999934	28.56999934	sp|Q9Z2K1|K1C16_MOUSE	Keratin, type I cytoskeletal 16 OS=Mus musculus OX=10090 GN=Krt16 PE=1 SV=3			0	99.00000095	LEQEIATYR				0.00345957	1121.575317	561.7949	1121.571655	561.7930908	2	15	1.1.1.869.9	3.961317	22591.54	20500.05	3.97	0.04	11274.38
18	17.04	23.32	33.89999866	28.56999934	28.56999934	sp|Q9Z2K1|K1C16_MOUSE	Keratin, type I cytoskeletal 16 OS=Mus musculus OX=10090 GN=Krt16 PE=1 SV=3			0	99.00000095	NHEEEMLALR				0.00618954	1240.593262	621.3039	1240.587036	621.3007813	2	11	1.1.1.898.8	4.332133	2793.93	2433.29	4.34	0.04	1435.322
18	17.04	23.32	33.89999866	28.56999934	28.56999934	sp|Q9Z2K1|K1C16_MOUSE	Keratin, type I cytoskeletal 16 OS=Mus musculus OX=10090 GN=Krt16 PE=1 SV=3			0	99.00000095	QRPTEIKDYSPYFK	Gln->pyro-Glu@N-term; Pro->Pyrrolidinone(P)@3		missed K-D@7	-0.00259074	1723.85437	575.6254	1723.856934	575.6262817	3	14	1.1.1.949.8	4.98325	1688.31	1550.77	4.99	0.04	1478.543
18	17.04	23.32	33.89999866	28.56999934	28.56999934	sp|Q9Z2K1|K1C16_MOUSE	Keratin, type I cytoskeletal 16 OS=Mus musculus OX=10090 GN=Krt16 PE=1 SV=3			0	96.79999948	QSVEGDINGLR	Gln->pyro-Glu@N-term; Methyl(S)@2; Deamidated(N)@8	Methyl(S)@211		-0.00156844	1184.565918	593.2902	1184.567383	593.2909546	2	11	1.1.1.928.5	4.710933	3028.14	2074.61	4.73	0.05	1773.296
18	17.04	23.32	33.89999866	28.56999934	28.56999934	sp|Q9Z2K1|K1C16_MOUSE	Keratin, type I cytoskeletal 16 OS=Mus musculus OX=10090 GN=Krt16 PE=1 SV=3			0	96.05000019	QSVEGDINGLR	Gln->pyro-Glu@N-term; Methyl(S)@2; Deamidated(N)@8	Methyl(S)@211		-0.00156844	1184.565918	593.2902	1184.567383	593.2909546	2	12	1.1.1.929.6	4.7246	3028.14	2792.6	4.73	0.05	2057.905
18	17.04	23.32	33.89999866	28.56999934	28.56999934	sp|Q9Z2K1|K1C16_MOUSE	Keratin, type I cytoskeletal 16 OS=Mus musculus OX=10090 GN=Krt16 PE=1 SV=3			0	92.03000069	SLENSLEETK			cleaved A-S@N-term	-0.000391465	1148.555908	575.2852	1148.556152	575.2853394	2	9	1.1.1.865.6	3.907333	845.83	821.77	3.9	0.05	850.8632
18	17.04	23.32	33.89999866	28.56999934	28.56999934	sp|Q9Z2K1|K1C16_MOUSE	Keratin, type I cytoskeletal 16 OS=Mus musculus OX=10090 GN=Krt16 PE=1 SV=3			0	84.21000242	SLENSLEETK	Deamidated(N)@4		cleaved A-S@N-term	-0.00234357	1149.537842	575.7762	1149.540161	575.7773438	2	8	1.1.1.824.8	3.387867	379.56	358.18	3.38	0.06	316.0377
18	17.04	23.32	33.89999866	28.56999934	28.56999934	sp|Q9Z2K1|K1C16_MOUSE	Keratin, type I cytoskeletal 16 OS=Mus musculus OX=10090 GN=Krt16 PE=1 SV=3			0	64.02000189	SLENSLEETK	Deamidated(N)@4		cleaved A-S@N-term	-0.00234357	1149.537842	575.7762	1149.540161	575.7773438	2	9	1.1.1.823.6	3.3737	379.56	370.79	3.38	0.06	350.5981
18	17.04	23.32	33.89999866	28.56999934	28.56999934	sp|Q9Z2K1|K1C16_MOUSE	Keratin, type I cytoskeletal 16 OS=Mus musculus OX=10090 GN=Krt16 PE=1 SV=3			0	47.63999879	TEELNKEVASNSDLIQSNR	Oxidation(N)@18; Arg->Orn(R)@19	Oxidation(N)@325	missed K-E@6	0.00556969	2120.029053	707.6836	2120.023438	707.6817017	3	10	1.1.1.861.11	3.860333	933.77	904.37	3.86	0.05	863.6546
18	17.04	23.32	33.89999866	28.56999934	28.56999934	sp|Q9Z2K1|K1C16_MOUSE	Keratin, type I cytoskeletal 16 OS=Mus musculus OX=10090 GN=Krt16 PE=1 SV=3			0	33.07000101	TEELNKEVASNSDLIQSNR	Oxidation(D)@13; Arg->Orn(R)@19	Oxidation(D)@320	missed K-E@6	0.00556969	2120.029053	707.6836	2120.023438	707.6817017	3	10	1.1.1.861.11	3.860333	933.77	904.37	3.86	0.05	863.6546
18	17.04	23.32	33.89999866	28.56999934	28.56999934	sp|Q9Z2K1|K1C16_MOUSE	Keratin, type I cytoskeletal 16 OS=Mus musculus OX=10090 GN=Krt16 PE=1 SV=3			0	99.00000095	TRLEQEIATYR			missed R-L@2	0.00110561	1378.721436	460.5811	1378.720459	460.58078	3	14	1.1.1.892.5	4.253967	8538.58	6727.8	4.27	0.04	5682.378
18	17.04	23.32	33.89999866	28.56999934	28.56999934	sp|Q9Z2K1|K1C16_MOUSE	Keratin, type I cytoskeletal 16 OS=Mus musculus OX=10090 GN=Krt16 PE=1 SV=3			0	99.00000095	TRLEQEIATYR			missed R-L@2	0.00110561	1378.721436	460.5811	1378.720459	460.58078	3	14	1.1.1.893.3	4.265133	8538.58	8396.74	4.27	0.04	8219.43
18	17.04	23.32	33.89999866	28.56999934	28.56999934	sp|Q9Z2K1|K1C16_MOUSE	Keratin, type I cytoskeletal 16 OS=Mus musculus OX=10090 GN=Krt16 PE=1 SV=3			0	99.00000095	VTMQNLNDR	Oxidation(M)@3			-0.00205418	1105.516724	553.7656	1105.518555	553.7666016	2	13	1.1.1.766.8	2.641083	1970.37	1859.85	2.65	0.05	1473.047
18	17.04	23.32	33.89999866	28.56999934	28.56999934	sp|Q9Z2K1|K1C16_MOUSE	Keratin, type I cytoskeletal 16 OS=Mus musculus OX=10090 GN=Krt16 PE=1 SV=3			0	99.00000095	VTMQNLNDR				-0.001035	1089.522705	545.7686	1089.523682	545.769104	2	14	1.1.1.826.10	3.4152	39601.34	27531.66	3.43	0.04	14473.89
18	17.04	23.32	33.89999866	28.56999934	28.56999934	sp|Q9Z2K1|K1C16_MOUSE	Keratin, type I cytoskeletal 16 OS=Mus musculus OX=10090 GN=Krt16 PE=1 SV=3			0	99.00000095	VTMQNLNDR	Deamidated(N)@7			0.000186312	1090.507935	546.2612	1090.50769	546.2611084	2	9	1.1.1.845.6	3.65285	1220.34	1153.45	3.66	0.05	814.9872
18	17.04	23.32	33.89999866	28.56999934	28.56999934	sp|Q9Z2K1|K1C16_MOUSE	Keratin, type I cytoskeletal 16 OS=Mus musculus OX=10090 GN=Krt16 PE=1 SV=3			0	94.80999708	VTMQNLNDR	Carbamidomethyl@N-term			0.00247775	1146.547729	574.2811	1146.545166	574.2798462	2	9	1.1.1.833.7	3.50235	236.4651	236.4651			954.4938
19	16.9	32.82	40.34000039	36.21000051	29.8299998	sp|Q922U2|K2C5_MOUSE	Keratin, type II cytoskeletal 5 OS=Mus musculus OX=10090 GN=Krt5 PE=1 SV=1			2	99.00000095	LRSEIDNVK			missed R-S@2	-0.000688301	1072.587036	537.3008	1072.587646	537.3010864	2	11	1.1.1.780.9	2.821567	1453.1	1361.54	2.83	0.04	1084.157
19	16.9	32.82	40.34000039	36.21000051	29.8299998	sp|Q922U2|K2C5_MOUSE	Keratin, type II cytoskeletal 5 OS=Mus musculus OX=10090 GN=Krt5 PE=1 SV=1			2	99.00000095	LRSEIDNVKK			missed R-S@2; missed K-K@9	-0.000672003	1200.681885	401.2346	1200.682617	401.2348328	3	13	1.1.1.764.2	2.610433	5207.11	5185.44	2.62	0.04	5020.921
19	16.9	32.82	40.34000039	36.21000051	29.8299998	sp|Q922U2|K2C5_MOUSE	Keratin, type II cytoskeletal 5 OS=Mus musculus OX=10090 GN=Krt5 PE=1 SV=1			2	99.00000095	NKYEDEINKR			missed K-Y@2; missed K-R@9	0.00263237	1307.649658	436.8905	1307.646973	436.8895874	3	15	1.1.1.766.6	2.639417	6395.51	6161.66	2.64	0.04	6762.905
19	16.9	32.82	40.34000039	36.21000051	29.8299998	sp|Q922U2|K2C5_MOUSE	Keratin, type II cytoskeletal 5 OS=Mus musculus OX=10090 GN=Krt5 PE=1 SV=1			2	99.00000095	SEIDNVKK			missed K-K@7	-0.00249562	931.4950562	466.7548	931.4974365	466.756012	2	11	1.1.1.761.6	2.575267	3381.88	2987.46	2.58	0.04	2255.473
19	16.9	32.82	40.34000039	36.21000051	29.8299998	sp|Q922U2|K2C5_MOUSE	Keratin, type II cytoskeletal 5 OS=Mus musculus OX=10090 GN=Krt5 PE=1 SV=1			2	99.00000095	TEAESWYQTK				0.00089779	1241.557251	621.7859	1241.556396	621.7855225	2	13	1.1.1.876.9	4.050817	2315.46	2156.26	4.06	0.04	1394.849
19	16.9	32.82	40.34000039	36.21000051	29.8299998	sp|Q922U2|K2C5_MOUSE	Keratin, type II cytoskeletal 5 OS=Mus musculus OX=10090 GN=Krt5 PE=1 SV=1			2	99.00000095	TTAENEFVMLK	Oxidation(M)@9			-0.00159413	1297.62085	649.8177	1297.622437	649.8184814	2	14	1.1.1.942.8	4.892583	1372.27	1247.28	4.9	0.05	888.538
19	16.9	32.82	40.34000039	36.21000051	29.8299998	sp|Q922U2|K2C5_MOUSE	Keratin, type II cytoskeletal 5 OS=Mus musculus OX=10090 GN=Krt5 PE=1 SV=1			2	99.00000095	VDALMDEINFMK				0.00246264	1424.670532	713.3425	1424.667969	713.3412476	2	14	1.1.1.1128.3	7.2729	940.95	690.67	7.29	0.06	388.653
19	16.9	32.82	40.34000039	36.21000051	29.8299998	sp|Q922U2|K2C5_MOUSE	Keratin, type II cytoskeletal 5 OS=Mus musculus OX=10090 GN=Krt5 PE=1 SV=1			2	99.00000095	YEELQQTAGR				-0.00195078	1193.565918	597.7902	1193.567627	597.7911377	2	14	1.1.1.800.10	3.08055	3899.65	2548.91	3.1	0.04	1479.831
19	16.9	32.82	40.34000039	36.21000051	29.8299998	sp|Q922U2|K2C5_MOUSE	Keratin, type II cytoskeletal 5 OS=Mus musculus OX=10090 GN=Krt5 PE=1 SV=1			0.603800654	89.37000036	SEIDNVK				-0.00063675	803.4018555	402.7082	803.4025269	402.7085266	2	9	1.1.1.774.2	2.738583	5675.7	4152.03	2.76	0.04	2630.822
19	16.9	32.82	40.34000039	36.21000051	29.8299998	sp|Q922U2|K2C5_MOUSE	Keratin, type II cytoskeletal 5 OS=Mus musculus OX=10090 GN=Krt5 PE=1 SV=1			0.118045047	99.00000095	QNLDPLFEQYINNLR	Gln->pyro-Glu@N-term; Methyl(D)@4	Methyl(D)@210		0.0018191	1872.938843	937.4767	1872.937012	937.475769	2	18	1.1.1.1392.2	9.909866	2726.24	607.27	9.99	0.12	221.5643
19	16.9	32.82	40.34000039	36.21000051	29.8299998	sp|Q922U2|K2C5_MOUSE	Keratin, type II cytoskeletal 5 OS=Mus musculus OX=10090 GN=Krt5 PE=1 SV=1			0.10790541	51.05000138	TTAENEFVMLKK	Oxidation(M)@9		missed K-K@11	0.00786326	1425.725098	476.249	1425.717407	476.2463989	3	7	1.1.1.882.5	4.125317	1012.32	997.44	4.13	0.05	885.0403
19	16.9	32.82	40.34000039	36.21000051	29.8299998	sp|Q922U2|K2C5_MOUSE	Keratin, type II cytoskeletal 5 OS=Mus musculus OX=10090 GN=Krt5 PE=1 SV=1			0.066512719	99.00000095	AQYEDIANR	Methyl(D)@5	Methyl(D)@342		-0.00145768	1092.518433	547.2665	1092.52002	547.2672729	2	14	1.1.1.811.6	3.219383	4071.52	2836.5	3.24	0.05	1429.676
19	16.9	32.82	40.34000039	36.21000051	29.8299998	sp|Q922U2|K2C5_MOUSE	Keratin, type II cytoskeletal 5 OS=Mus musculus OX=10090 GN=Krt5 PE=1 SV=1			0.000434506	76.42999887	QLDGVLGER	Gln->pyro-Glu@N-term; Carbamidomethyl(D)@3			0.000894135	1025.515015	513.7648	1025.51416	513.7643433	2	10	1.1.1.1002.2	5.656367	5327.06	4594.45	5.67	0.05	3411.998
19	16.9	32.82	40.34000039	36.21000051	29.8299998	sp|Q922U2|K2C5_MOUSE	Keratin, type II cytoskeletal 5 OS=Mus musculus OX=10090 GN=Krt5 PE=1 SV=1			0	99.00000095	ALDVEIATYR			cleaved L-A@N-term	-0.00381676	1149.599243	575.8069	1149.603027	575.8087769	2	11	1.1.1.980.4	5.37705	658.96	451.34	5.36	0.05	555.2111
19	16.9	32.82	40.34000039	36.21000051	29.8299998	sp|Q922U2|K2C5_MOUSE	Keratin, type II cytoskeletal 5 OS=Mus musculus OX=10090 GN=Krt5 PE=1 SV=1			0	99.00000095	AQYEDIANR	Methyl(D)@5	Methyl(D)@342		-0.00145768	1092.518433	547.2665	1092.52002	547.2672729	2	13	1.1.1.812.9	3.234883	4071.52	3932.15	3.24	0.05	2373.094
19	16.9	32.82	40.34000039	36.21000051	29.8299998	sp|Q922U2|K2C5_MOUSE	Keratin, type II cytoskeletal 5 OS=Mus musculus OX=10090 GN=Krt5 PE=1 SV=1			0	99.00000095	DLDSIIAEVK			cleaved L-D@N-term	7.20E-05	1101.591919	551.8032	1101.591797	551.8031616	2	14	1.1.1.1088.2	6.756783	2204.65	1297.5	6.78	0.06	849.8138
19	16.9	32.82	40.34000039	36.21000051	29.8299998	sp|Q922U2|K2C5_MOUSE	Keratin, type II cytoskeletal 5 OS=Mus musculus OX=10090 GN=Krt5 PE=1 SV=1			0	99.00000095	DLDSIIAEVK			cleaved L-D@N-term	7.20E-05	1101.591919	551.8032	1101.591797	551.8031616	2	16	1.1.1.1089.3	6.770117	2204.65	1939.94	6.78	0.06	1271.781
19	16.9	32.82	40.34000039	36.21000051	29.8299998	sp|Q922U2|K2C5_MOUSE	Keratin, type II cytoskeletal 5 OS=Mus musculus OX=10090 GN=Krt5 PE=1 SV=1			0	99.00000095	DVDAAYMNK	Oxidation(M)@7			0.000958348	1041.444702	521.7296	1041.443726	521.729126	2	11	1.1.1.778.7	2.793917	794.76	725.9	2.8	0.05	631.6599
19	16.9	32.82	40.34000039	36.21000051	29.8299998	sp|Q922U2|K2C5_MOUSE	Keratin, type II cytoskeletal 5 OS=Mus musculus OX=10090 GN=Krt5 PE=1 SV=1			0	99.00000095	DVDAAYMNK				-0.00106598	1025.447632	513.7311	1025.448853	513.7316895	2	11	1.1.1.827.8	3.4267	8133.05	880.72	3.5	0.04	900.8797
19	16.9	32.82	40.34000039	36.21000051	29.8299998	sp|Q922U2|K2C5_MOUSE	Keratin, type II cytoskeletal 5 OS=Mus musculus OX=10090 GN=Krt5 PE=1 SV=1			0	96.49999738	DVDAAYMNK				-0.00106598	1025.447632	513.7311	1025.448853	513.7316895	2	7	1.1.1.826.8	3.413533	8133.05	772.5	3.5	0.04	683.9749
19	16.9	32.82	40.34000039	36.21000051	29.8299998	sp|Q922U2|K2C5_MOUSE	Keratin, type II cytoskeletal 5 OS=Mus musculus OX=10090 GN=Krt5 PE=1 SV=1			0	98.71000051	FASFIDK				-0.00155035	826.4208984	414.2177	826.4224854	414.2185364	2	9	1.1.1.984.2	5.426383	550.85	526.57	5.42	0.06	576.3969
19	16.9	32.82	40.34000039	36.21000051	29.8299998	sp|Q922U2|K2C5_MOUSE	Keratin, type II cytoskeletal 5 OS=Mus musculus OX=10090 GN=Krt5 PE=1 SV=1			0	98.57000113	FASFIDK				0.000891065	826.4234619	414.219	826.4224854	414.2185364	2	8	1.1.1.941.2	4.874917	34679.66	13169.56	4.91	0.05	4306.549
19	16.9	32.82	40.34000039	36.21000051	29.8299998	sp|Q922U2|K2C5_MOUSE	Keratin, type II cytoskeletal 5 OS=Mus musculus OX=10090 GN=Krt5 PE=1 SV=1			0	95.53999901	FASFIDK	Carbamidomethyl@N-term			-0.00226439	883.4416504	442.7281	883.4439697	442.729248	2	9	1.1.1.973.2	5.28605	3675.37	2897.17	5.3	0.04	1757.256
19	16.9	32.82	40.34000039	36.21000051	29.8299998	sp|Q922U2|K2C5_MOUSE	Keratin, type II cytoskeletal 5 OS=Mus musculus OX=10090 GN=Krt5 PE=1 SV=1			0	95.12000084	FASFIDK	Carbamidomethyl@N-term			-0.00226439	883.4416504	442.7281	883.4439697	442.729248	2	9	1.1.1.972.2	5.2729	3675.37	1637.1	5.3	0.04	773.3651
19	16.9	32.82	40.34000039	36.21000051	29.8299998	sp|Q922U2|K2C5_MOUSE	Keratin, type II cytoskeletal 5 OS=Mus musculus OX=10090 GN=Krt5 PE=1 SV=1			0	94.48000193	FASFIDK				0.000891065	826.4234619	414.219	826.4224854	414.2185364	2	7	1.1.1.940.2	4.861917	34679.66	3383.25	4.91	0.05	659.8911
19	16.9	32.82	40.34000039	36.21000051	29.8299998	sp|Q922U2|K2C5_MOUSE	Keratin, type II cytoskeletal 5 OS=Mus musculus OX=10090 GN=Krt5 PE=1 SV=1			0	83.75999928	FASFIDK				-0.00155035	826.4208984	414.2177	826.4224854	414.2185364	2	6	1.1.1.983.3	5.414717	550.85	429.58	5.42	0.06	594.8346
19	16.9	32.82	40.34000039	36.21000051	29.8299998	sp|Q922U2|K2C5_MOUSE	Keratin, type II cytoskeletal 5 OS=Mus musculus OX=10090 GN=Krt5 PE=1 SV=1			0	40.09999931	FASFIDKV			cleaved V-R@C-term; missed K-V@7	-0.00230228	925.4886475	463.7516	925.4909058	463.7527466	2	8	1.1.1.1023.2	5.92385	359.69	321.7	5.91	0.06	331.5109
19	16.9	32.82	40.34000039	36.21000051	29.8299998	sp|Q922U2|K2C5_MOUSE	Keratin, type II cytoskeletal 5 OS=Mus musculus OX=10090 GN=Krt5 PE=1 SV=1			0	52.88000107	FASFIDKVR	Arg-loss@C-term		missed K-V@7	-0.00230228	925.4886475	463.7516	925.4909058	463.7527466	2	9	1.1.1.1023.2	5.92385	359.69	321.7	5.91	0.06	331.5109
19	16.9	32.82	40.34000039	36.21000051	29.8299998	sp|Q922U2|K2C5_MOUSE	Keratin, type II cytoskeletal 5 OS=Mus musculus OX=10090 GN=Krt5 PE=1 SV=1			0	98.15999866	FLEQQNK	Carbamidomethyl@N-term			-0.00438066	962.4778442	482.2462	962.4821167	482.2483521	2	10	1.1.1.817.6	3.296383	1807.68	1728.1	3.29	0.04	1426.528
19	16.9	32.82	40.34000039	36.21000051	29.8299998	sp|Q922U2|K2C5_MOUSE	Keratin, type II cytoskeletal 5 OS=Mus musculus OX=10090 GN=Krt5 PE=1 SV=1			0	88.8800025	FLEQQNK	Carbamidomethyl@N-term			-0.00438066	962.4778442	482.2462	962.4821167	482.2483521	2	8	1.1.1.816.6	3.283883	1807.68	1610.03	3.29	0.04	1251.145
19	16.9	32.82	40.34000039	36.21000051	29.8299998	sp|Q922U2|K2C5_MOUSE	Keratin, type II cytoskeletal 5 OS=Mus musculus OX=10090 GN=Krt5 PE=1 SV=1			0	83.75999928	FLEQQNK				-0.00267634	905.4580688	453.7363	905.4606934	453.7376099	2	9	1.1.1.787.3	2.9069	18612.31	7747.64	2.93	0.04	2719.262
19	16.9	32.82	40.34000039	36.21000051	29.8299998	sp|Q922U2|K2C5_MOUSE	Keratin, type II cytoskeletal 5 OS=Mus musculus OX=10090 GN=Krt5 PE=1 SV=1			0	66.5899992	FLEQQNK	Deamidated(N)@6			0.00153409	906.4462891	454.2304	906.4447021	454.2296143	2	6	1.1.1.800.5	3.0764	412.58	314.55	3.06	0.08	607.626
19	16.9	32.82	40.34000039	36.21000051	29.8299998	sp|Q922U2|K2C5_MOUSE	Keratin, type II cytoskeletal 5 OS=Mus musculus OX=10090 GN=Krt5 PE=1 SV=1			0	99.00000095	GRLDSELR			missed R-L@2	-0.00370959	944.5002441	473.2574	944.5039673	473.2592468	2	11	1.1.1.776.8	2.76925	987.33	888.53	2.77	0.04	855.3102
19	16.9	32.82	40.34000039	36.21000051	29.8299998	sp|Q922U2|K2C5_MOUSE	Keratin, type II cytoskeletal 5 OS=Mus musculus OX=10090 GN=Krt5 PE=1 SV=1			0	98.6899972	GRLDSELR	Carbamidomethyl@N-term		missed R-L@2	-0.00160848	1001.523865	501.7692	1001.525391	501.769989	2	10	1.1.1.795.6	3.012567	867.15	804.48	3.02	0.04	723.8434
19	16.9	32.82	40.34000039	36.21000051	29.8299998	sp|Q922U2|K2C5_MOUSE	Keratin, type II cytoskeletal 5 OS=Mus musculus OX=10090 GN=Krt5 PE=1 SV=1			0	98.53000045	GRLDSELR			missed R-L@2	0.00129532	944.505249	473.2599	944.5039673	473.2592468	2	11	1.1.1.794.4	2.997567	11694.65	9377.11	3.01	0.04	6503.279
19	16.9	32.82	40.34000039	36.21000051	29.8299998	sp|Q922U2|K2C5_MOUSE	Keratin, type II cytoskeletal 5 OS=Mus musculus OX=10090 GN=Krt5 PE=1 SV=1			0	97.24000096	GRLDSELR			missed R-L@2	0.00129532	944.505249	473.2599	944.5039673	473.2592468	2	10	1.1.1.793.3	2.9839	11694.65	4677.52	3.01	0.04	1857.185
19	16.9	32.82	40.34000039	36.21000051	29.8299998	sp|Q922U2|K2C5_MOUSE	Keratin, type II cytoskeletal 5 OS=Mus musculus OX=10090 GN=Krt5 PE=1 SV=1			0	91.00000262	GRLDSELR	Carbamidomethyl@N-term		missed R-L@2	-0.00160848	1001.523865	501.7692	1001.525391	501.769989	2	9	1.1.1.796.6	3.025567	867.15	774.84	3.02	0.04	511.9401
19	16.9	32.82	40.34000039	36.21000051	29.8299998	sp|Q922U2|K2C5_MOUSE	Keratin, type II cytoskeletal 5 OS=Mus musculus OX=10090 GN=Krt5 PE=1 SV=1			0	55.90999722	GRLDSELR			missed R-L@2	-0.00370959	944.5002441	473.2574	944.5039673	473.2592468	2	8	1.1.1.777.4	2.77875	987.33	940.34	2.77	0.04	768.4069
19	16.9	32.82	40.34000039	36.21000051	29.8299998	sp|Q922U2|K2C5_MOUSE	Keratin, type II cytoskeletal 5 OS=Mus musculus OX=10090 GN=Krt5 PE=1 SV=1			0	25.67000091	ISLGGACGAGGYGSR	Carbamidomethyl(C)@7; Dimethyl(R)@15	Dimethyl(R)@60		0.00231056	1409.674438	705.8445	1409.672119	705.8433228	2	8	1.1.1.905.9	4.42195	130.5054	130.5054			691.5197
19	16.9	32.82	40.34000039	36.21000051	29.8299998	sp|Q922U2|K2C5_MOUSE	Keratin, type II cytoskeletal 5 OS=Mus musculus OX=10090 GN=Krt5 PE=1 SV=1			0	75.01999736	KLLEGEECR	Carbamidomethyl(C)@8		missed K-L@1	-0.00493737	1132.549927	567.2822	1132.554688	567.2846069	2	6	1.1.1.777.7	2.78125	613.33	571.67	2.77	0.05	444.0356
19	16.9	32.82	40.34000039	36.21000051	29.8299998	sp|Q922U2|K2C5_MOUSE	Keratin, type II cytoskeletal 5 OS=Mus musculus OX=10090 GN=Krt5 PE=1 SV=1			0	99.00000095	LALDVEIATYR				-0.000631825	1262.686523	632.3505	1262.687012	632.3508301	2	15	1.1.1.1051.4	6.284317	1666.96	943.06	6.31	0.04	761.7728
19	16.9	32.82	40.34000039	36.21000051	29.8299998	sp|Q922U2|K2C5_MOUSE	Keratin, type II cytoskeletal 5 OS=Mus musculus OX=10090 GN=Krt5 PE=1 SV=1			0	99.00000095	LALDVEIATYR				-0.000631825	1262.686523	632.3505	1262.687012	632.3508301	2	16	1.1.1.1052.7	6.299817	1666.96	1536.45	6.31	0.04	1076.112
19	16.9	32.82	40.34000039	36.21000051	29.8299998	sp|Q922U2|K2C5_MOUSE	Keratin, type II cytoskeletal 5 OS=Mus musculus OX=10090 GN=Krt5 PE=1 SV=1			0	99.00000095	LDLDSIIAEVK			cleaved S-L@N-term	-0.00101754	1214.674927	608.3447	1214.675781	608.3452148	2	16	1.1.1.1170.3	7.811533	3040.55	1376.32	7.85	0.06	816.0365
19	16.9	32.82	40.34000039	36.21000051	29.8299998	sp|Q922U2|K2C5_MOUSE	Keratin, type II cytoskeletal 5 OS=Mus musculus OX=10090 GN=Krt5 PE=1 SV=1			0	99.00000095	LDLDSIIAEVK			cleaved S-L@N-term	-0.00101754	1214.674927	608.3447	1214.675781	608.3452148	2	19	1.1.1.1171.3	7.827367	3040.55	2550.83	7.85	0.06	1398.458
19	16.9	32.82	40.34000039	36.21000051	29.8299998	sp|Q922U2|K2C5_MOUSE	Keratin, type II cytoskeletal 5 OS=Mus musculus OX=10090 GN=Krt5 PE=1 SV=1			0	99.00000095	LLEGEECR	Carbamidomethyl(C)@7			-2.47E-05	1004.459656	503.2371	1004.459717	503.2371216	2	11	1.1.1.801.7	3.09205	2346.67	2078.58	3.1	0.04	1872.618
19	16.9	32.82	40.34000039	36.21000051	29.8299998	sp|Q922U2|K2C5_MOUSE	Keratin, type II cytoskeletal 5 OS=Mus musculus OX=10090 GN=Krt5 PE=1 SV=1			0	99.00000095	LLEGEECR	Carbamidomethyl(C)@7			-2.47E-05	1004.459656	503.2371	1004.459717	503.2371216	2	11	1.1.1.803.4	3.11505	2346.67	1972.1	3.1	0.04	1523.863
19	16.9	32.82	40.34000039	36.21000051	29.8299998	sp|Q922U2|K2C5_MOUSE	Keratin, type II cytoskeletal 5 OS=Mus musculus OX=10090 GN=Krt5 PE=1 SV=1			0	99.00000095	LLEGEECR	No Carbamidomethyl(C)@7			0.00122961	947.4394531	474.727	947.4382324	474.7263794	2	10	1.1.1.842.2	3.613017	551.82	425.13	3.62	0.04	377.9912
19	16.9	32.82	40.34000039	36.21000051	29.8299998	sp|Q922U2|K2C5_MOUSE	Keratin, type II cytoskeletal 5 OS=Mus musculus OX=10090 GN=Krt5 PE=1 SV=1			0	94.13999915	LLEGEECR	No Carbamidomethyl(C)@7			0.00122961	947.4394531	474.727	947.4382324	474.7263794	2	8	1.1.1.841.5	3.601683	551.82	252.11	3.62	0.04	332.6601
19	16.9	32.82	40.34000039	36.21000051	29.8299998	sp|Q922U2|K2C5_MOUSE	Keratin, type II cytoskeletal 5 OS=Mus musculus OX=10090 GN=Krt5 PE=1 SV=1			0	64.02000189	LRSEIDNVK			missed R-S@2	-0.000688301	1072.587036	537.3008	1072.587646	537.3010864	2	9	1.1.1.781.8	2.833233	1453.1	1300.1	2.83	0.04	982.575
19	16.9	32.82	40.34000039	36.21000051	29.8299998	sp|Q922U2|K2C5_MOUSE	Keratin, type II cytoskeletal 5 OS=Mus musculus OX=10090 GN=Krt5 PE=1 SV=1			0	22.82000035	LRSEIDNVK			missed R-S@2	-0.000688301	1072.587036	537.3008	1072.587646	537.3010864	2	7	1.1.1.779.9	2.808583	1453.1	1012.67	2.83	0.04	826.0298
19	16.9	32.82	40.34000039	36.21000051	29.8299998	sp|Q922U2|K2C5_MOUSE	Keratin, type II cytoskeletal 5 OS=Mus musculus OX=10090 GN=Krt5 PE=1 SV=1			0	99.00000095	LRSEIDNVKK			missed R-S@2; missed K-K@9	-0.000162774	1200.682495	601.3485	1200.682617	601.3485718	2	11	1.1.1.763.11	2.604917	2465.59	2233.84	2.62	0.04	2146.896
19	16.9	32.82	40.34000039	36.21000051	29.8299998	sp|Q922U2|K2C5_MOUSE	Keratin, type II cytoskeletal 5 OS=Mus musculus OX=10090 GN=Krt5 PE=1 SV=1			0	99.00000095	NKYEDEINKR	Deamidated(N)@1		missed K-Y@2; missed K-R@9	-0.000564839	1308.630493	655.3225	1308.630981	655.3227539	2	12	1.1.1.772.10	2.71975	1923.4	1860.82	2.73	0.08	1480.587
19	16.9	32.82	40.34000039	36.21000051	29.8299998	sp|Q922U2|K2C5_MOUSE	Keratin, type II cytoskeletal 5 OS=Mus musculus OX=10090 GN=Krt5 PE=1 SV=1			0	99.00000095	NKYEDEINKR			missed K-Y@2; missed K-R@9	0.00263237	1307.649658	436.8905	1307.646973	436.8895874	3	12	1.1.1.765.4	2.624767	6395.51	4675.12	2.64	0.04	4665.009
19	16.9	32.82	40.34000039	36.21000051	29.8299998	sp|Q922U2|K2C5_MOUSE	Keratin, type II cytoskeletal 5 OS=Mus musculus OX=10090 GN=Krt5 PE=1 SV=1			0	97.68000245	NKYEDEINKR	Deamidated(N)@1		missed K-Y@2; missed K-R@9	-0.000564839	1308.630493	655.3225	1308.630981	655.3227539	2	9	1.1.1.771.10	2.706583	1923.4	1512.05	2.73	0.08	602.1297
19	16.9	32.82	40.34000039	36.21000051	29.8299998	sp|Q922U2|K2C5_MOUSE	Keratin, type II cytoskeletal 5 OS=Mus musculus OX=10090 GN=Krt5 PE=1 SV=1			0	99.00000095	NLQIDPTIQR			cleaved L-N@N-term	0.000708409	1196.6521	599.3333	1196.651367	599.3329468	2	13	1.1.1.928.6	4.711767	1422.83	1354.42	4.72	0.05	1069.067
19	16.9	32.82	40.34000039	36.21000051	29.8299998	sp|Q922U2|K2C5_MOUSE	Keratin, type II cytoskeletal 5 OS=Mus musculus OX=10090 GN=Krt5 PE=1 SV=1			0	99.00000095	NLQIDPTIQR			cleaved L-N@N-term	0.000708409	1196.6521	599.3333	1196.651367	599.3329468	2	10	1.1.1.927.8	4.700433	1422.83	1159.31	4.72	0.05	914.4206
19	16.9	32.82	40.34000039	36.21000051	29.8299998	sp|Q922U2|K2C5_MOUSE	Keratin, type II cytoskeletal 5 OS=Mus musculus OX=10090 GN=Krt5 PE=1 SV=1			0	99.00000095	NLQIDPTIQR	Pro->Pyrrolidinone(P)@6		cleaved L-N@N-term	-0.00252225	1166.638306	584.3264	1166.640747	584.3276367	2	11	1.1.1.932.6	4.762767	2093.89	1456.9	4.78	0.05	1327.194
19	16.9	32.82	40.34000039	36.21000051	29.8299998	sp|Q922U2|K2C5_MOUSE	Keratin, type II cytoskeletal 5 OS=Mus musculus OX=10090 GN=Krt5 PE=1 SV=1			0	56.69999719	QLDGVLGER	Gln->pyro-Glu@N-term; Carbamidomethyl(D)@3			0.000894135	1025.515015	513.7648	1025.51416	513.7643433	2	10	1.1.1.1001.2	5.643867	5327.06	2923.16	5.67	0.05	2080.19
19	16.9	32.82	40.34000039	36.21000051	29.8299998	sp|Q922U2|K2C5_MOUSE	Keratin, type II cytoskeletal 5 OS=Mus musculus OX=10090 GN=Krt5 PE=1 SV=1			0	95.77999711	QNLDPLFEQYIN	Gln->pyro-Glu@N-term; Methyl(D)@4	Methyl(D)@210	cleaved N-N@C-term	0.0102932	1489.719238	745.8669	1489.708862	745.8617554	2	11	1.1.1.1301.2	9.385083	174.32	137.98	9.37	0.1	90.80186
19	16.9	32.82	40.34000039	36.21000051	29.8299998	sp|Q922U2|K2C5_MOUSE	Keratin, type II cytoskeletal 5 OS=Mus musculus OX=10090 GN=Krt5 PE=1 SV=1			0	95.42999864	QNLDPLFEQYIN	Gln->pyro-Glu@N-term; Methyl(D)@4	Methyl(D)@210	cleaved N-N@C-term	0.0102932	1489.719238	745.8669	1489.708862	745.8617554	2	11	1.1.1.1299.2	9.36925	174.32	168	9.37	0.1	87.40413
19	16.9	32.82	40.34000039	36.21000051	29.8299998	sp|Q922U2|K2C5_MOUSE	Keratin, type II cytoskeletal 5 OS=Mus musculus OX=10090 GN=Krt5 PE=1 SV=1			0	99.00000095	QNLDPLFEQYINNLR	Gln->pyro-Glu@N-term; Methyl(D)@4; Deamidated(N)@12	Methyl(D)@210		0.00120983	1873.922241	937.9684	1873.921021	937.9677734	2	18	1.1.1.1249.2	8.81445	3408.67	1100.09	8.87	0.09	371.5639
19	16.9	32.82	40.34000039	36.21000051	29.8299998	sp|Q922U2|K2C5_MOUSE	Keratin, type II cytoskeletal 5 OS=Mus musculus OX=10090 GN=Krt5 PE=1 SV=1			0	99.00000095	QNLDPLFEQYINNLR	Gln->pyro-Glu@N-term; Methyl(D)@4; Deamidated(N)@12	Methyl(D)@210		0.00120983	1873.922241	937.9684	1873.921021	937.9677734	2	20	1.1.1.1250.3	8.82745	3408.67	1937.76	8.87	0.09	791.2455
19	16.9	32.82	40.34000039	36.21000051	29.8299998	sp|Q922U2|K2C5_MOUSE	Keratin, type II cytoskeletal 5 OS=Mus musculus OX=10090 GN=Krt5 PE=1 SV=1			0	99.00000095	QNLDPLFEQYINNLR	Gln->pyro-Glu@N-term; Methyl(D)@4; Deamidated(N)@12	Methyl(D)@210		0.00120983	1873.922241	937.9684	1873.921021	937.9677734	2	14	1.1.1.1262.2	8.981267	3408.67	258.82	8.87	0.09	165.1021
19	16.9	32.82	40.34000039	36.21000051	29.8299998	sp|Q922U2|K2C5_MOUSE	Keratin, type II cytoskeletal 5 OS=Mus musculus OX=10090 GN=Krt5 PE=1 SV=1			0	99.00000095	QNLDPLFEQYINNLR	Gln->pyro-Glu@N-term; Methyl(D)@4; Deamidated(N)@12	Methyl(D)@210		0.00279676	1873.923828	937.9692	1873.921021	937.9677734	2	16	1.1.1.1277.3	9.156266	332.77	259.64	9.18	0.08	157.4699
19	16.9	32.82	40.34000039	36.21000051	29.8299998	sp|Q922U2|K2C5_MOUSE	Keratin, type II cytoskeletal 5 OS=Mus musculus OX=10090 GN=Krt5 PE=1 SV=1			0	99.00000095	QNLDPLFEQYINNLR	Gln->pyro-Glu@N-term; Methyl(D)@4; Deamidated(N)@13	Methyl(D)@210		0.00279676	1873.923828	937.9692	1873.921021	937.9677734	2	16	1.1.1.1277.3	9.156266	332.77	259.64	9.18	0.08	157.4699
19	16.9	32.82	40.34000039	36.21000051	29.8299998	sp|Q922U2|K2C5_MOUSE	Keratin, type II cytoskeletal 5 OS=Mus musculus OX=10090 GN=Krt5 PE=1 SV=1			0	99.00000095	QNLDPLFEQYINNLR	Gln->pyro-Glu@N-term; Methyl(D)@4; Deamidated(N)@12	Methyl(D)@210		0.00279676	1873.923828	937.9692	1873.921021	937.9677734	2	16	1.1.1.1278.5	9.168767	332.77	297.33	9.18	0.08	228.0916
19	16.9	32.82	40.34000039	36.21000051	29.8299998	sp|Q922U2|K2C5_MOUSE	Keratin, type II cytoskeletal 5 OS=Mus musculus OX=10090 GN=Krt5 PE=1 SV=1			0	99.00000095	QNLDPLFEQYINNLR	Gln->pyro-Glu@N-term; Methyl(D)@4	Methyl(D)@210		0.0018191	1872.938843	937.4767	1872.937012	937.475769	2	18	1.1.1.1393.2	9.922533	2726.24	953.57	9.99	0.12	350.6279
19	16.9	32.82	40.34000039	36.21000051	29.8299998	sp|Q922U2|K2C5_MOUSE	Keratin, type II cytoskeletal 5 OS=Mus musculus OX=10090 GN=Krt5 PE=1 SV=1			0	99.00000095	QNLDPLFEQYINNLR	Gln->pyro-Glu@N-term; Methyl(D)@4	Methyl(D)@210		0.0018191	1872.938843	937.4767	1872.937012	937.475769	2	17	1.1.1.1421.3	10.08602	2726.24	771.73	9.99	0.12	347.2428
19	16.9	32.82	40.34000039	36.21000051	29.8299998	sp|Q922U2|K2C5_MOUSE	Keratin, type II cytoskeletal 5 OS=Mus musculus OX=10090 GN=Krt5 PE=1 SV=1			0	99.00000095	QNLDPLFEQYINNLR	Gln->pyro-Glu@N-term; Methyl(D)@4; Deamidated(N)@12	Methyl(D)@210		0.00621475	1873.927246	937.9709	1873.921021	937.9677734	2	15	1.1.1.1447.2	10.20735	747.18	199.26	10.1	0.13	166.3513
19	16.9	32.82	40.34000039	36.21000051	29.8299998	sp|Q922U2|K2C5_MOUSE	Keratin, type II cytoskeletal 5 OS=Mus musculus OX=10090 GN=Krt5 PE=1 SV=1			0	99.00000095	QNLDPLFEQYINNLR	Methyl(D)@4; Deamidated(N)@12	Methyl(D)@210		0.000676248	1890.948242	946.4814	1890.947632	946.4810791	2	12	1.1.1.1252.3	8.85345	436.49	411.57	8.87	0.08	387.5658
19	16.9	32.82	40.34000039	36.21000051	29.8299998	sp|Q922U2|K2C5_MOUSE	Keratin, type II cytoskeletal 5 OS=Mus musculus OX=10090 GN=Krt5 PE=1 SV=1			0	99.00000095	QNLDPLFEQYINNLR	Methyl(D)@4	Methyl(D)@210		-0.00115595	1889.962524	945.9885	1889.963501	945.9890747	2	11	1.1.1.1399.2	9.970034	10.11109	10.11109			156.1689
19	16.9	32.82	40.34000039	36.21000051	29.8299998	sp|Q922U2|K2C5_MOUSE	Keratin, type II cytoskeletal 5 OS=Mus musculus OX=10090 GN=Krt5 PE=1 SV=1			0	97.58999944	QNLDPLFEQYINNLR	Methyl(D)@4; Deamidated(N)@12	Methyl(D)@210		0.000676248	1890.948242	946.4814	1890.947632	946.4810791	2	10	1.1.1.1253.3	8.86095	436.49	432.47	8.87	0.08	382.0575
19	16.9	32.82	40.34000039	36.21000051	29.8299998	sp|Q922U2|K2C5_MOUSE	Keratin, type II cytoskeletal 5 OS=Mus musculus OX=10090 GN=Krt5 PE=1 SV=1			0	96.10999823	QNLDPLFEQYINNLR	Gln->pyro-Glu@N-term; Methyl(D)@4; Deamidated(N)@12	Methyl(D)@210		0.00120983	1873.922241	937.9684	1873.921021	937.9677734	2	12	1.1.1.1268.3	9.0391	3408.67	47.45	8.87	0.09	116.6472
19	16.9	32.82	40.34000039	36.21000051	29.8299998	sp|Q922U2|K2C5_MOUSE	Keratin, type II cytoskeletal 5 OS=Mus musculus OX=10090 GN=Krt5 PE=1 SV=1			0	96.10999823	QNLDPLFEQYINNLR	Gln->pyro-Glu@N-term; Methyl(D)@4; Deamidated(N)@13	Methyl(D)@210		0.00120983	1873.922241	937.9684	1873.921021	937.9677734	2	12	1.1.1.1268.3	9.0391	3408.67	47.45	8.87	0.09	116.6472
19	16.9	32.82	40.34000039	36.21000051	29.8299998	sp|Q922U2|K2C5_MOUSE	Keratin, type II cytoskeletal 5 OS=Mus musculus OX=10090 GN=Krt5 PE=1 SV=1			0	49.50999916	QNLDPLFEQYINNLR	Methyl(D)@4; Deamidated(N)@13	Methyl(D)@210		0.000676248	1890.948242	946.4814	1890.947632	946.4810791	2	9	1.1.1.1257.3	8.917784	436.49	260.6	8.87	0.08	199.3418
19	16.9	32.82	40.34000039	36.21000051	29.8299998	sp|Q922U2|K2C5_MOUSE	Keratin, type II cytoskeletal 5 OS=Mus musculus OX=10090 GN=Krt5 PE=1 SV=1			0	49.50999916	QNLDPLFEQYINNLR	Methyl(D)@4; Deamidated(N)@12	Methyl(D)@210		0.000676248	1890.948242	946.4814	1890.947632	946.4810791	2	9	1.1.1.1257.3	8.917784	436.49	260.6	8.87	0.08	199.3418
19	16.9	32.82	40.34000039	36.21000051	29.8299998	sp|Q922U2|K2C5_MOUSE	Keratin, type II cytoskeletal 5 OS=Mus musculus OX=10090 GN=Krt5 PE=1 SV=1			0	46.57999873	QNLDPLFEQYINNLR	Methyl(Q)@1; Deamidated(N)@12	Methyl(Q)@207		0.000676248	1890.948242	946.4814	1890.947632	946.4810791	2	10	1.1.1.1253.3	8.86095	436.49	432.47	8.87	0.08	382.0575
19	16.9	32.82	40.34000039	36.21000051	29.8299998	sp|Q922U2|K2C5_MOUSE	Keratin, type II cytoskeletal 5 OS=Mus musculus OX=10090 GN=Krt5 PE=1 SV=1			0	46.57999873	QNLDPLFEQYINNLR	Methyl(N)@2; Deamidated(N)@12	Methyl(N)@208		0.000676248	1890.948242	946.4814	1890.947632	946.4810791	2	10	1.1.1.1253.3	8.86095	436.49	432.47	8.87	0.08	382.0575
19	16.9	32.82	40.34000039	36.21000051	29.8299998	sp|Q922U2|K2C5_MOUSE	Keratin, type II cytoskeletal 5 OS=Mus musculus OX=10090 GN=Krt5 PE=1 SV=1			0	33.19999874	QNLDPLFEQYINNLR	Methyl(L)@3; Deamidated(N)@12	Methyl(L)@209		0.000676248	1890.948242	946.4814	1890.947632	946.4810791	2	12	1.1.1.1252.3	8.85345	436.49	411.57	8.87	0.08	387.5658
19	16.9	32.82	40.34000039	36.21000051	29.8299998	sp|Q922U2|K2C5_MOUSE	Keratin, type II cytoskeletal 5 OS=Mus musculus OX=10090 GN=Krt5 PE=1 SV=1			0	33.19999874	QNLDPLFEQYINNLR	Methyl(L)@3; Deamidated(N)@12	Methyl(L)@209		0.000676248	1890.948242	946.4814	1890.947632	946.4810791	2	10	1.1.1.1253.3	8.86095	436.49	432.47	8.87	0.08	382.0575
19	16.9	32.82	40.34000039	36.21000051	29.8299998	sp|Q922U2|K2C5_MOUSE	Keratin, type II cytoskeletal 5 OS=Mus musculus OX=10090 GN=Krt5 PE=1 SV=1			0	33.19999874	QNLDPLFEQYINNLR	Methyl(L)@3	Methyl(L)@209		-0.00115595	1889.962524	945.9885	1889.963501	945.9890747	2	11	1.1.1.1399.2	9.970034	10.11109	10.11109			156.1689
19	16.9	32.82	40.34000039	36.21000051	29.8299998	sp|Q922U2|K2C5_MOUSE	Keratin, type II cytoskeletal 5 OS=Mus musculus OX=10090 GN=Krt5 PE=1 SV=1			0	27.63000131	QNLDPLFEQYINNLR	Methyl(L)@3; Deamidated(N)@13	Methyl(L)@209		0.000676248	1890.948242	946.4814	1890.947632	946.4810791	2	9	1.1.1.1257.3	8.917784	436.49	260.6	8.87	0.08	199.3418
19	16.9	32.82	40.34000039	36.21000051	29.8299998	sp|Q922U2|K2C5_MOUSE	Keratin, type II cytoskeletal 5 OS=Mus musculus OX=10090 GN=Krt5 PE=1 SV=1			0	27.63000131	QNLDPLFEQYINNLR	Methyl(L)@3; Deamidated(N)@12	Methyl(L)@209		0.000676248	1890.948242	946.4814	1890.947632	946.4810791	2	9	1.1.1.1257.3	8.917784	436.49	260.6	8.87	0.08	199.3418
19	16.9	32.82	40.34000039	36.21000051	29.8299998	sp|Q922U2|K2C5_MOUSE	Keratin, type II cytoskeletal 5 OS=Mus musculus OX=10090 GN=Krt5 PE=1 SV=1			0	74.40999746	QNLDPLFEQYINNLRR	Gln->pyro-Glu@N-term; Methyl(D)@4; Deamidated(N)@12	Methyl(D)@210	missed R-R@15	0.000379841	2030.023438	1016.019	2030.022095	1016.018372	2	9	1.1.1.1181.7	7.955017	2509.71	743.02	8	0.06	386.6543
19	16.9	32.82	40.34000039	36.21000051	29.8299998	sp|Q922U2|K2C5_MOUSE	Keratin, type II cytoskeletal 5 OS=Mus musculus OX=10090 GN=Krt5 PE=1 SV=1			0	33.50999951	QNLDPLFEQYINNLRR	Gln->pyro-Glu@N-term; Methyl(D)@4; Deamidated(N)@12	Methyl(D)@210	missed R-R@15	0.000379841	2030.023438	1016.019	2030.022095	1016.018372	2	8	1.1.1.1182.5	7.966516	2509.71	1378.79	8	0.06	756.8066
19	16.9	32.82	40.34000039	36.21000051	29.8299998	sp|Q922U2|K2C5_MOUSE	Keratin, type II cytoskeletal 5 OS=Mus musculus OX=10090 GN=Krt5 PE=1 SV=1			0	30.37	QNLDPLFEQYINNLRR	Gln->pyro-Glu@N-term; Methyl(D)@4	Methyl(D)@210	missed R-R@15	-0.00157479	2029.037476	1015.526	2029.038086	1015.526367	2	8	1.1.1.1255.3	8.89145	1149.37	241.85	8.96	0.08	145.816
19	16.9	32.82	40.34000039	36.21000051	29.8299998	sp|Q922U2|K2C5_MOUSE	Keratin, type II cytoskeletal 5 OS=Mus musculus OX=10090 GN=Krt5 PE=1 SV=1			0	94.65000033	RFLEQQNK	Propionamide@N-term		cleaved V-R@N-term; missed R-F@1	-0.00926814	1132.589722	567.3021	1132.598877	567.3067017	2	13	1.1.1.881.8	4.114984	10330.04	9148.91	4.12	0.04	5557.212
19	16.9	32.82	40.34000039	36.21000051	29.8299998	sp|Q922U2|K2C5_MOUSE	Keratin, type II cytoskeletal 5 OS=Mus musculus OX=10090 GN=Krt5 PE=1 SV=1			0	93.15999746	RFLEQQNK	Propionamide@N-term		cleaved V-R@N-term; missed R-F@1	-0.00926814	1132.589722	567.3021	1132.598877	567.3067017	2	12	1.1.1.882.9	4.12865	10330.04	10060.8	4.12	0.04	5034.147
19	16.9	32.82	40.34000039	36.21000051	29.8299998	sp|Q922U2|K2C5_MOUSE	Keratin, type II cytoskeletal 5 OS=Mus musculus OX=10090 GN=Krt5 PE=1 SV=1			0	98.48999977	SEIDNVKK			missed K-K@7	-0.00249562	931.4950562	466.7548	931.4974365	466.756012	2	10	1.1.1.762.5	2.587433	3381.88	3189.6	2.58	0.04	2038.518
19	16.9	32.82	40.34000039	36.21000051	29.8299998	sp|Q922U2|K2C5_MOUSE	Keratin, type II cytoskeletal 5 OS=Mus musculus OX=10090 GN=Krt5 PE=1 SV=1			0	98.8499999	SFSAASAITPSVSR	Oxidation(F)@2; Methyl(S)@3	Oxidation(F)@17; Methyl(S)@18		-0.00226964	1409.712646	705.8636	1409.715088	705.8648071	2	13	1.1.1.918.9	4.586433	2674.16	2658.32	4.59	0.05	2050.61
19	16.9	32.82	40.34000039	36.21000051	29.8299998	sp|Q922U2|K2C5_MOUSE	Keratin, type II cytoskeletal 5 OS=Mus musculus OX=10090 GN=Krt5 PE=1 SV=1			0	98.8499999	SFSAASAITPSVSR	Methyl(S)@1; Oxidation(F)@2	Methyl(S)@16; Oxidation(F)@17		-0.00226964	1409.712646	705.8636	1409.715088	705.8648071	2	13	1.1.1.918.9	4.586433	2674.16	2658.32	4.59	0.05	2050.61
19	16.9	32.82	40.34000039	36.21000051	29.8299998	sp|Q922U2|K2C5_MOUSE	Keratin, type II cytoskeletal 5 OS=Mus musculus OX=10090 GN=Krt5 PE=1 SV=1			0	98.82000089	SFSAASAITPSVSR	Oxidation(F)@2; Methyl(S)@3	Oxidation(F)@17; Methyl(S)@18		-0.00226964	1409.712646	705.8636	1409.715088	705.8648071	2	13	1.1.1.919.10	4.6001	2674.16	2446.56	4.59	0.05	1718.482
19	16.9	32.82	40.34000039	36.21000051	29.8299998	sp|Q922U2|K2C5_MOUSE	Keratin, type II cytoskeletal 5 OS=Mus musculus OX=10090 GN=Krt5 PE=1 SV=1			0	98.82000089	SFSAASAITPSVSR	Methyl(S)@1; Oxidation(F)@2	Methyl(S)@16; Oxidation(F)@17		-0.00226964	1409.712646	705.8636	1409.715088	705.8648071	2	13	1.1.1.919.10	4.6001	2674.16	2446.56	4.59	0.05	1718.482
19	16.9	32.82	40.34000039	36.21000051	29.8299998	sp|Q922U2|K2C5_MOUSE	Keratin, type II cytoskeletal 5 OS=Mus musculus OX=10090 GN=Krt5 PE=1 SV=1			0	99.00000095	SLDLDSIIAEV			cleaved V-K@C-term	0.00884259	1173.621704	587.8181	1173.612915	587.8137207	2	17	1.1.1.1177.2	7.905517	390.5	382.41	7.91	0.06	193.0834
19	16.9	32.82	40.34000039	36.21000051	29.8299998	sp|Q922U2|K2C5_MOUSE	Keratin, type II cytoskeletal 5 OS=Mus musculus OX=10090 GN=Krt5 PE=1 SV=1			0	99.00000095	SLDLDSIIAEV			cleaved V-K@C-term	0.00322733	1173.616089	587.8153	1173.612915	587.8137207	2	17	1.1.1.1274.3	9.1176	2677.43	1787.78	9.15	0.08	805.486
19	16.9	32.82	40.34000039	36.21000051	29.8299998	sp|Q922U2|K2C5_MOUSE	Keratin, type II cytoskeletal 5 OS=Mus musculus OX=10090 GN=Krt5 PE=1 SV=1			0	31.45000041	SLDLDSIIAEV			cleaved V-K@C-term	0.00322733	1173.616089	587.8153	1173.612915	587.8137207	2	17	1.1.1.1275.3	9.127267	2677.43	2224.48	9.15	0.08	1051.819
19	16.9	32.82	40.34000039	36.21000051	29.8299998	sp|Q922U2|K2C5_MOUSE	Keratin, type II cytoskeletal 5 OS=Mus musculus OX=10090 GN=Krt5 PE=1 SV=1			0	99.00000095	SLDLDSIIAEVK				-0.000815685	1301.707031	651.8608	1301.707886	651.8612061	2	19	1.1.1.1051.6	6.285984	9679.09	7133.59	6.31	0.05	4150.354
19	16.9	32.82	40.34000039	36.21000051	29.8299998	sp|Q922U2|K2C5_MOUSE	Keratin, type II cytoskeletal 5 OS=Mus musculus OX=10090 GN=Krt5 PE=1 SV=1			0	99.00000095	SLDLDSIIAEVK				-0.000815685	1301.707031	651.8608	1301.707886	651.8612061	2	16	1.1.1.1054.7	6.325483	9679.09	7487.13	6.31	0.05	1116.086
19	16.9	32.82	40.34000039	36.21000051	29.8299998	sp|Q922U2|K2C5_MOUSE	Keratin, type II cytoskeletal 5 OS=Mus musculus OX=10090 GN=Krt5 PE=1 SV=1			0	99.00000095	SLDLDSIIAEVK				-0.000449472	1301.70752	651.861	1301.707886	651.8612061	2	18	1.1.1.1167.5	7.774533	47413.37	7686.45	7.82	0.08	1709.821
19	16.9	32.82	40.34000039	36.21000051	29.8299998	sp|Q922U2|K2C5_MOUSE	Keratin, type II cytoskeletal 5 OS=Mus musculus OX=10090 GN=Krt5 PE=1 SV=1			0	99.00000095	SLDLDSIIAEVK				-0.000449472	1301.70752	651.861	1301.707886	651.8612061	2	20	1.1.1.1168.4	7.786867	47413.37	19737.22	7.82	0.08	7883.854
19	16.9	32.82	40.34000039	36.21000051	29.8299998	sp|Q922U2|K2C5_MOUSE	Keratin, type II cytoskeletal 5 OS=Mus musculus OX=10090 GN=Krt5 PE=1 SV=1			0	99.00000095	SLDLDSIIAEVK				-0.000449472	1301.70752	651.861	1301.707886	651.8612061	2	19	1.1.1.1181.2	7.949183	47413.37	3355.39	7.82	0.08	1172.948
19	16.9	32.82	40.34000039	36.21000051	29.8299998	sp|Q922U2|K2C5_MOUSE	Keratin, type II cytoskeletal 5 OS=Mus musculus OX=10090 GN=Krt5 PE=1 SV=1			0	99.00000095	SLDLDSIIAEVK				-0.000815685	1301.707031	651.8608	1301.707886	651.8612061	2	15	1.1.1.1050.4	6.271817	9679.09	3750.79	6.31	0.05	1463.753
19	16.9	32.82	40.34000039	36.21000051	29.8299998	sp|Q922U2|K2C5_MOUSE	Keratin, type II cytoskeletal 5 OS=Mus musculus OX=10090 GN=Krt5 PE=1 SV=1			0	99.00000095	SLDLDSIIAEVK	Lys-loss@C-term			0.00322733	1173.616089	587.8153	1173.612915	587.8137207	2	18	1.1.1.1275.3	9.127267	2677.43	2224.48	9.15	0.08	1051.819
19	16.9	32.82	40.34000039	36.21000051	29.8299998	sp|Q922U2|K2C5_MOUSE	Keratin, type II cytoskeletal 5 OS=Mus musculus OX=10090 GN=Krt5 PE=1 SV=1			0	99.00000095	SLDLDSIIAEVK	Carbamidomethyl@N-term; Dehydrated(D)@3			-0.00183836	1340.716919	671.3657	1340.71875	671.3666382	2	13	1.1.1.1241.4	8.7163	873.85	209.07	8.76	0.07	172.9475
19	16.9	32.82	40.34000039	36.21000051	29.8299998	sp|Q922U2|K2C5_MOUSE	Keratin, type II cytoskeletal 5 OS=Mus musculus OX=10090 GN=Krt5 PE=1 SV=1			0	99.00000095	SLDLDSIIAEVK				-0.00618681	1301.70166	651.8581	1301.707886	651.8612061	2	11	1.1.1.1129.6	7.2869	417.29	334.03	7.31	0.05	288.6396
19	16.9	32.82	40.34000039	36.21000051	29.8299998	sp|Q922U2|K2C5_MOUSE	Keratin, type II cytoskeletal 5 OS=Mus musculus OX=10090 GN=Krt5 PE=1 SV=1			0	99.00000095	SLDLDSIIAEVK	Acetyl@N-term; Oxidation(D)@3	Acetyl@316; Oxidation(D)@318		-0.000330969	1359.713013	680.8638	1359.713379	680.8639526	2	17	1.1.1.1202.3	8.222834	1704.91	1035.57	8.26	0.08	626.8936
19	16.9	32.82	40.34000039	36.21000051	29.8299998	sp|Q922U2|K2C5_MOUSE	Keratin, type II cytoskeletal 5 OS=Mus musculus OX=10090 GN=Krt5 PE=1 SV=1			0	99.00000095	SLDLDSIIAEVK	Carbamidomethyl@N-term; Dehydrated(D)@3			-0.00183836	1340.716919	671.3657	1340.71875	671.3666382	2	13	1.1.1.1242.4	8.7313	873.85	446.19	8.76	0.07	320.08
19	16.9	32.82	40.34000039	36.21000051	29.8299998	sp|Q922U2|K2C5_MOUSE	Keratin, type II cytoskeletal 5 OS=Mus musculus OX=10090 GN=Krt5 PE=1 SV=1			0	98.6899972	SLDLDSIIAEVK	Dehydrated(S)@1; Carbamidomethyl(D)@3	Dehydrated(S)@316		-0.00330321	1340.715454	671.365	1340.71875	671.3666382	2	13	1.1.1.1205.5	8.265166	395.43	383.29	8.27	0.07	313.0037
19	16.9	32.82	40.34000039	36.21000051	29.8299998	sp|Q922U2|K2C5_MOUSE	Keratin, type II cytoskeletal 5 OS=Mus musculus OX=10090 GN=Krt5 PE=1 SV=1			0	98.26999903	SLDLDSIIAEVK				-0.00618681	1301.70166	651.8581	1301.707886	651.8612061	2	11	1.1.1.1130.3	7.297233	417.29	386.91	7.31	0.05	339.9937
19	16.9	32.82	40.34000039	36.21000051	29.8299998	sp|Q922U2|K2C5_MOUSE	Keratin, type II cytoskeletal 5 OS=Mus musculus OX=10090 GN=Krt5 PE=1 SV=1			0	86.84999943	SLDLDSIIAEVK	Acetyl@N-term; Oxidation(D)@3	Acetyl@316; Oxidation(D)@318		-0.000330969	1359.713013	680.8638	1359.713379	680.8639526	2	11	1.1.1.1201.5	8.210333	1704.91	626.94	8.26	0.08	353.5961
19	16.9	32.82	40.34000039	36.21000051	29.8299998	sp|Q922U2|K2C5_MOUSE	Keratin, type II cytoskeletal 5 OS=Mus musculus OX=10090 GN=Krt5 PE=1 SV=1			0	85.07000208	SLDLDSIIAEVK	Carbamidomethyl@N-term; Dehydrated(D)@3			-0.00330321	1340.715454	671.365	1340.71875	671.3666382	2	9	1.1.1.1203.2	8.234167	395.43	215.4	8.27	0.07	218.417
19	16.9	32.82	40.34000039	36.21000051	29.8299998	sp|Q922U2|K2C5_MOUSE	Keratin, type II cytoskeletal 5 OS=Mus musculus OX=10090 GN=Krt5 PE=1 SV=1			0	79.30999994	SLDLDSIIAEVK	Carbamidomethyl(K)@12			0.0109003	1358.740234	680.3774	1358.72937	680.3719482	2	9	1.1.1.1166.3	7.760366	18.66953	18.66953			281.0447
19	16.9	32.82	40.34000039	36.21000051	29.8299998	sp|Q922U2|K2C5_MOUSE	Keratin, type II cytoskeletal 5 OS=Mus musculus OX=10090 GN=Krt5 PE=1 SV=1			0	23.78000021	SLDLDSIIAEVK	Carbamidomethyl@N-term; Dehydrated(D)@3			-0.00330321	1340.715454	671.365	1340.71875	671.3666382	2	12	1.1.1.1205.5	8.265166	395.43	383.29	8.27	0.07	313.0037
19	16.9	32.82	40.34000039	36.21000051	29.8299998	sp|Q922U2|K2C5_MOUSE	Keratin, type II cytoskeletal 5 OS=Mus musculus OX=10090 GN=Krt5 PE=1 SV=1			0	19.68999952	SLDLDSIIAEVK	Lys-loss@C-term			0.00322733	1173.616089	587.8153	1173.612915	587.8137207	2	17	1.1.1.1274.3	9.1176	2677.43	1787.78	9.15	0.08	805.486
19	16.9	32.82	40.34000039	36.21000051	29.8299998	sp|Q922U2|K2C5_MOUSE	Keratin, type II cytoskeletal 5 OS=Mus musculus OX=10090 GN=Krt5 PE=1 SV=1			0	18.35000068	SLDLDSIIAEVK	Lys-loss@C-term			0.00884259	1173.621704	587.8181	1173.612915	587.8137207	2	17	1.1.1.1177.2	7.905517	390.5	382.41	7.91	0.06	193.0834
19	16.9	32.82	40.34000039	36.21000051	29.8299998	sp|Q922U2|K2C5_MOUSE	Keratin, type II cytoskeletal 5 OS=Mus musculus OX=10090 GN=Krt5 PE=1 SV=1			0	20.60000002	SLYNVGGSK	Methyl(N)@4	Methyl(N)@64		-0.00251422	937.4844971	469.7495	937.4868774	469.7507324	2	9	1.1.1.894.4	4.278467	2439.9	2151.58	4.27	0.04	1173.097
19	16.9	32.82	40.34000039	36.21000051	29.8299998	sp|Q922U2|K2C5_MOUSE	Keratin, type II cytoskeletal 5 OS=Mus musculus OX=10090 GN=Krt5 PE=1 SV=1			0	99.00000095	TEAESWYQTK				0.00089779	1241.557251	621.7859	1241.556396	621.7855225	2	13	1.1.1.877.9	4.064483	2315.46	2126.74	4.06	0.04	1230.809
19	16.9	32.82	40.34000039	36.21000051	29.8299998	sp|Q922U2|K2C5_MOUSE	Keratin, type II cytoskeletal 5 OS=Mus musculus OX=10090 GN=Krt5 PE=1 SV=1			0	65.35000205	TLNNKFASFIDK	Carbamyl@N-term; Deamidated(N)@3		missed K-F@5	-0.0361665	1440.688721	721.3516	1440.724854	721.369751	2	11	1.1.1.1091.7	6.7991	1673.63	1250.16	6.82	0.06	851.9624
19	16.9	32.82	40.34000039	36.21000051	29.8299998	sp|Q922U2|K2C5_MOUSE	Keratin, type II cytoskeletal 5 OS=Mus musculus OX=10090 GN=Krt5 PE=1 SV=1			0	20.87000012	TLNNKFASFIDK	Carbamyl@N-term; Deamidated(N)@3		missed K-F@5	-0.0361665	1440.688721	721.3516	1440.724854	721.369751	2	8	1.1.1.1090.6	6.78545	1673.63	686.73	6.82	0.06	479.5618
19	16.9	32.82	40.34000039	36.21000051	29.8299998	sp|Q922U2|K2C5_MOUSE	Keratin, type II cytoskeletal 5 OS=Mus musculus OX=10090 GN=Krt5 PE=1 SV=1			0	75.91000199	TSFSSVSR	Methyl(S)@4	Methyl(S)@33		-0.00288035	883.4370728	442.7258	883.4399414	442.7272644	2	8	1.1.1.815.6	3.270883	1962.57	1875.34	3.27	0.04	1444.216
19	16.9	32.82	40.34000039	36.21000051	29.8299998	sp|Q922U2|K2C5_MOUSE	Keratin, type II cytoskeletal 5 OS=Mus musculus OX=10090 GN=Krt5 PE=1 SV=1			0	99.00000095	TTAENEFVMLK				-0.00150646	1281.626099	641.8203	1281.627441	641.8210449	2	12	1.1.1.995.7	5.571533	1153.1	944.5	5.58	0.04	783.808
19	16.9	32.82	40.34000039	36.21000051	29.8299998	sp|Q922U2|K2C5_MOUSE	Keratin, type II cytoskeletal 5 OS=Mus musculus OX=10090 GN=Krt5 PE=1 SV=1			0	99.00000095	TTAENEFVMLK				-0.00150646	1281.626099	641.8203	1281.627441	641.8210449	2	12	1.1.1.996.7	5.584533	1153.1	1039.05	5.58	0.04	852.8618
19	16.9	32.82	40.34000039	36.21000051	29.8299998	sp|Q922U2|K2C5_MOUSE	Keratin, type II cytoskeletal 5 OS=Mus musculus OX=10090 GN=Krt5 PE=1 SV=1			0	99.00000095	TTAENEFVMLK	Oxidation(M)@9			-0.00159413	1297.62085	649.8177	1297.622437	649.8184814	2	11	1.1.1.943.9	4.90675	1372.27	1286.57	4.9	0.05	871.8991
19	16.9	32.82	40.34000039	36.21000051	29.8299998	sp|Q922U2|K2C5_MOUSE	Keratin, type II cytoskeletal 5 OS=Mus musculus OX=10090 GN=Krt5 PE=1 SV=1			0	99.00000095	VDALMDEINFMK				0.00246264	1424.670532	713.3425	1424.667969	713.3412476	2	13	1.1.1.1127.7	7.261233	940.95	471.91	7.29	0.06	309.6754
19	16.9	32.82	40.34000039	36.21000051	29.8299998	sp|Q922U2|K2C5_MOUSE	Keratin, type II cytoskeletal 5 OS=Mus musculus OX=10090 GN=Krt5 PE=1 SV=1			0	91.00000262	WALLQEQGTK	Oxidation(W)@1; Methyl(L)@3	Methyl(L)@186		-2.69E-05	1202.629517	602.322	1202.629517	602.3220215	2	14	1.1.1.975.5	5.31455	14540.41	8982.27	5.34	0.05	4842.89
19	16.9	32.82	40.34000039	36.21000051	29.8299998	sp|Q922U2|K2C5_MOUSE	Keratin, type II cytoskeletal 5 OS=Mus musculus OX=10090 GN=Krt5 PE=1 SV=1			0	85.97000241	WALLQEQGTK	Acetyl@N-term	Acetyl@184		-0.00124511	1214.628296	608.3214	1214.629517	608.3220215	2	11	1.1.1.993.10	5.5487	8906.11	4699.69	5.58	0.05	2244.33
19	16.9	32.82	40.34000039	36.21000051	29.8299998	sp|Q922U2|K2C5_MOUSE	Keratin, type II cytoskeletal 5 OS=Mus musculus OX=10090 GN=Krt5 PE=1 SV=1			0	17.63000041	WALLQEQGTK	Oxidation(W)@1; Methyl(L)@3	Methyl(L)@186		-2.69E-05	1202.629517	602.322	1202.629517	602.3220215	2	10	1.1.1.974.6	5.302383	14540.41	4539.08	5.34	0.05	1567.533
19	16.9	32.82	40.34000039	36.21000051	29.8299998	sp|Q922U2|K2C5_MOUSE	Keratin, type II cytoskeletal 5 OS=Mus musculus OX=10090 GN=Krt5 PE=1 SV=1			0	80.08000255	YEDEINK				-0.00115734	909.4068604	455.7107	909.407959	455.7112732	2	7	1.1.1.776.7	2.768417	677.3	522.72	2.75	0.05	455.6278
19	16.9	32.82	40.34000039	36.21000051	29.8299998	sp|Q922U2|K2C5_MOUSE	Keratin, type II cytoskeletal 5 OS=Mus musculus OX=10090 GN=Krt5 PE=1 SV=1			0	50.2399981	YEDEINK				-0.00115734	909.4068604	455.7107	909.407959	455.7112732	2	6	1.1.1.775.4	2.75275	677.3	667.78	2.75	0.05	708.8582
19	16.9	32.82	40.34000039	36.21000051	29.8299998	sp|Q922U2|K2C5_MOUSE	Keratin, type II cytoskeletal 5 OS=Mus musculus OX=10090 GN=Krt5 PE=1 SV=1			0	99.00000095	YEDEINKR			missed K-R@7	-0.00101303	1065.508057	533.7613	1065.509033	533.7618408	2	10	1.1.1.764.9	2.61625	2432.87	2274.78	2.62	0.04	1934.388
19	16.9	32.82	40.34000039	36.21000051	29.8299998	sp|Q922U2|K2C5_MOUSE	Keratin, type II cytoskeletal 5 OS=Mus musculus OX=10090 GN=Krt5 PE=1 SV=1			0	99.00000095	YEDEINKR			missed K-R@7	-0.00101303	1065.508057	533.7613	1065.509033	533.7618408	2	9	1.1.1.765.10	2.629767	2432.87	2119.3	2.62	0.04	1362.671
19	16.9	32.82	40.34000039	36.21000051	29.8299998	sp|Q922U2|K2C5_MOUSE	Keratin, type II cytoskeletal 5 OS=Mus musculus OX=10090 GN=Krt5 PE=1 SV=1			0	99.00000095	YEELQQTAGR				-0.00195078	1193.565918	597.7902	1193.567627	597.7911377	2	16	1.1.1.801.9	3.093717	3899.65	3612.05	3.1	0.04	2561.818
19	16.9	32.82	40.34000039	36.21000051	29.8299998	sp|Q922U2|K2C5_MOUSE	Keratin, type II cytoskeletal 5 OS=Mus musculus OX=10090 GN=Krt5 PE=1 SV=1			0	83.30000043	YEELQQTAGR	Carbamidomethyl@N-term			-0.00840622	1250.580933	626.2977	1250.589111	626.3018188	2	7	1.1.1.809.11	3.19805	91.53194	91.53194			208.943
20	16.02	16.15	35.10999978	31.38000071	24.7299999	sp|Q8BR92|PALM2_MOUSE	Paralemmin-2 OS=Mus musculus OX=10090 GN=Palm2 PE=1 SV=1			2	99.00000095	AELVLIDEDDEK				0.00275934	1387.674683	694.8446	1387.671875	694.8432007	2	16	1.1.1.981.10	5.394883	3003.98	2808.68	5.41	0.04	1826.41
20	16.02	16.15	35.10999978	31.38000071	24.7299999	sp|Q8BR92|PALM2_MOUSE	Paralemmin-2 OS=Mus musculus OX=10090 GN=Palm2 PE=1 SV=1			2	99.00000095	DVEELIQK				0.000453195	972.5132446	487.2639	972.5127563	487.2636719	2	13	1.1.1.921.6	4.622267	5646.24	4991.46	4.63	0.04	3162.416
20	16.02	16.15	35.10999978	31.38000071	24.7299999	sp|Q8BR92|PALM2_MOUSE	Paralemmin-2 OS=Mus musculus OX=10090 GN=Palm2 PE=1 SV=1			2	99.00000095	ILSASTIGPEGVHQR				0.00241295	1563.839111	522.287	1563.836914	522.2862549	3	14	1.1.1.883.8	4.140316	5223.74	3050.28	4.16	0.04	2416.765
20	16.02	16.15	35.10999978	31.38000071	24.7299999	sp|Q8BR92|PALM2_MOUSE	Paralemmin-2 OS=Mus musculus OX=10090 GN=Palm2 PE=1 SV=1			2	99.00000095	LEQEIQALESEESQISAK				0.00535301	2031.005981	678.0093	2031.000854	678.0075684	3	20	1.1.1.1011.8	5.776017	3748.5	3309.15	5.78	0.05	2928.872
20	16.02	16.15	35.10999978	31.38000071	24.7299999	sp|Q8BR92|PALM2_MOUSE	Paralemmin-2 OS=Mus musculus OX=10090 GN=Palm2 PE=1 SV=1			2	99.00000095	QLDEQVLLLQHSK	Gln->pyro-Glu@N-term			-0.00197283	1532.817871	767.4162	1532.819824	767.4171753	2	16	1.1.1.1056.6	6.350317	1924.56	1894.85	6.36	0.06	2013.984
20	16.02	16.15	35.10999978	31.38000071	24.7299999	sp|Q8BR92|PALM2_MOUSE	Paralemmin-2 OS=Mus musculus OX=10090 GN=Palm2 PE=1 SV=1			2	99.00000095	QLEDNIQR	Gln->pyro-Glu@N-term			-0.00286448	997.4801025	499.7473	997.4828491	499.7487183	2	11	1.1.1.881.6	4.113317	726.19	690.05	4.1	0.06	669.23
20	16.02	16.15	35.10999978	31.38000071	24.7299999	sp|Q8BR92|PALM2_MOUSE	Paralemmin-2 OS=Mus musculus OX=10090 GN=Palm2 PE=1 SV=1			2	99.00000095	TVVADGSLGHPK				-0.00657401	1179.618286	590.8164	1179.624756	590.8196411	2	12	1.1.1.786.11	2.900567	605.93	537.28	2.97	0.12	516.9319
20	16.02	16.15	35.10999978	31.38000071	24.7299999	sp|Q8BR92|PALM2_MOUSE	Paralemmin-2 OS=Mus musculus OX=10090 GN=Palm2 PE=1 SV=1			0.6234231	93.25000048	SFSTADGAIYAMEINVEK	Oxidation(M)@12			0.00913108	1960.917847	981.4662	1960.908813	981.4616699	2	8	1.1.1.986.11	5.4597	122.5165	122.5165			374.732
20	16.02	16.15	35.10999978	31.38000071	24.7299999	sp|Q8BR92|PALM2_MOUSE	Paralemmin-2 OS=Mus musculus OX=10090 GN=Palm2 PE=1 SV=1			0.515700161	99.00000095	QLDEQVLLLQH	Gln->pyro-Glu@N-term		cleaved H-S@C-term	0.00144281	1317.694214	659.8544	1317.692871	659.8536987	2	14	1.1.1.1150.4	7.55555	3095.86	1318.04	7.59	0.06	655.7938
20	16.02	16.15	35.10999978	31.38000071	24.7299999	sp|Q8BR92|PALM2_MOUSE	Paralemmin-2 OS=Mus musculus OX=10090 GN=Palm2 PE=1 SV=1			0.50723964	98.9199996	AEAELHK	Acetyl@N-term	Acetyl@2	cleaved M-A@N-term	0.000335801	838.4188843	420.2167	838.418457	420.2165222	2	10	1.1.1.797.2	3.0349	3615.61	2878.1	3.05	0.04	1952.276
20	16.02	16.15	35.10999978	31.38000071	24.7299999	sp|Q8BR92|PALM2_MOUSE	Paralemmin-2 OS=Mus musculus OX=10090 GN=Palm2 PE=1 SV=1			0.372634113	83.53000283	EQIILEK				0.000945331	871.5025024	436.7585	871.5014648	436.7580261	2	7	1.1.1.881.2	4.109983	4086.07	2302.72	4.13	0.05	1299.163
20	16.02	16.15	35.10999978	31.38000071	24.7299999	sp|Q8BR92|PALM2_MOUSE	Paralemmin-2 OS=Mus musculus OX=10090 GN=Palm2 PE=1 SV=1			0	99.00000095	AELVLIDEDDEK				0.00275934	1387.674683	694.8446	1387.671875	694.8432007	2	16	1.1.1.980.8	5.380383	3003.98	1852.48	5.41	0.04	1021.249
20	16.02	16.15	35.10999978	31.38000071	24.7299999	sp|Q8BR92|PALM2_MOUSE	Paralemmin-2 OS=Mus musculus OX=10090 GN=Palm2 PE=1 SV=1			0	98.57000113	DVEELIQK				0.000453195	972.5132446	487.2639	972.5127563	487.2636719	2	10	1.1.1.920.2	4.606117	5646.24	2731.26	4.63	0.04	1275.367
20	16.02	16.15	35.10999978	31.38000071	24.7299999	sp|Q8BR92|PALM2_MOUSE	Paralemmin-2 OS=Mus musculus OX=10090 GN=Palm2 PE=1 SV=1			0	99.00000095	ILSASTIGPEGVHQR				0.00241295	1563.839111	522.287	1563.836914	522.2862549	3	14	1.1.1.884.7	4.152983	5223.74	4615.97	4.16	0.04	3563.247
20	16.02	16.15	35.10999978	31.38000071	24.7299999	sp|Q8BR92|PALM2_MOUSE	Paralemmin-2 OS=Mus musculus OX=10090 GN=Palm2 PE=1 SV=1			0	99.00000095	ILSASTIGPEGVHQR				0.00241295	1563.839111	522.287	1563.836914	522.2862549	3	12	1.1.1.882.7	4.126983	5223.74	1257.89	4.16	0.04	1266.185
20	16.02	16.15	35.10999978	31.38000071	24.7299999	sp|Q8BR92|PALM2_MOUSE	Paralemmin-2 OS=Mus musculus OX=10090 GN=Palm2 PE=1 SV=1			0	99.00000095	LEQEIQALESEESQISAK				0.00535301	2031.005981	678.0093	2031.000854	678.0075684	3	22	1.1.1.1012.7	5.788017	3748.5	3618.3	5.78	0.05	2732.592
20	16.02	16.15	35.10999978	31.38000071	24.7299999	sp|Q8BR92|PALM2_MOUSE	Paralemmin-2 OS=Mus musculus OX=10090 GN=Palm2 PE=1 SV=1			0	99.00000095	QLDEQVLLLQH	Gln->pyro-Glu@N-term		cleaved H-S@C-term	0.00144281	1317.694214	659.8544	1317.692871	659.8536987	2	15	1.1.1.1151.4	7.56805	3095.86	2209.03	7.59	0.06	1198.53
20	16.02	16.15	35.10999978	31.38000071	24.7299999	sp|Q8BR92|PALM2_MOUSE	Paralemmin-2 OS=Mus musculus OX=10090 GN=Palm2 PE=1 SV=1			0	99.00000095	QLDEQVLLLQH	Gln->pyro-Glu@N-term		cleaved H-S@C-term	-0.00490488	1317.68811	659.8513	1317.692871	659.8536987	2	10	1.1.1.1131.3	7.310233	15.41406	15.41406			220.4852
20	16.02	16.15	35.10999978	31.38000071	24.7299999	sp|Q8BR92|PALM2_MOUSE	Paralemmin-2 OS=Mus musculus OX=10090 GN=Palm2 PE=1 SV=1			0	79.30999994	QLDEQVLLLQH	Gln->pyro-Glu@N-term		cleaved H-S@C-term	0.00180903	1317.694702	659.8546	1317.692871	659.8536987	2	7	1.1.1.1132.6	7.3254	15.10063	15.10063			199.4993
20	16.02	16.15	35.10999978	31.38000071	24.7299999	sp|Q8BR92|PALM2_MOUSE	Paralemmin-2 OS=Mus musculus OX=10090 GN=Palm2 PE=1 SV=1			0	96.36999965	QLDEQVLLLQHSK	Gln->pyro-Glu@N-term			-0.00197283	1532.817871	767.4162	1532.819824	767.4171753	2	11	1.1.1.1056.7	6.35115	1924.56	1898.5	6.36	0.06	2627.324
20	16.02	16.15	35.10999978	31.38000071	24.7299999	sp|Q8BR92|PALM2_MOUSE	Paralemmin-2 OS=Mus musculus OX=10090 GN=Palm2 PE=1 SV=1			0	99.00000095	TVVADGSLGHPK				-0.00657401	1179.618286	590.8164	1179.624756	590.8196411	2	11	1.1.1.787.10	2.912733	605.93	557.65	2.97	0.12	643.1023
21	14.94	15	10.93999967	8.561000228	8.384999633	sp|Q6R0H7|GNAS1_MOUSE; sp|P63094|GNAS2_MOUSE	Guanine nucleotide-binding protein G(s) subunit alpha isoforms XLas OS=Mus musculus OX=10090 GN=Gnas PE=1 SV=1; Guanine nucleotide-binding protein G(s) subunit alpha isoforms short OS=Mus musculus OX=10090 GN=Gnas PE=1 SV=1			2	99.00000095	IEDYFPEFAR				0.00124663	1285.599121	643.8068	1285.5979	643.8062134	2	13	1.1.1.1061.5	6.4138	1762.2	1689.99	6.41	0.05	939.4539
21	14.94	15	10.93999967	8.561000228	8.384999633	sp|Q6R0H7|GNAS1_MOUSE; sp|P63094|GNAS2_MOUSE	Guanine nucleotide-binding protein G(s) subunit alpha isoforms XLas OS=Mus musculus OX=10090 GN=Gnas PE=1 SV=1; Guanine nucleotide-binding protein G(s) subunit alpha isoforms short OS=Mus musculus OX=10090 GN=Gnas PE=1 SV=1			2	99.00000095	LLLLGAGESGK				-0.00138853	1056.616699	529.3156	1056.61792	529.3162231	2	16	1.1.1.1001.4	5.645534	6330.65	5038.54	5.66	0.05	4246.79
21	14.94	15	10.93999967	8.561000228	8.384999633	sp|Q6R0H7|GNAS1_MOUSE; sp|P63094|GNAS2_MOUSE	Guanine nucleotide-binding protein G(s) subunit alpha isoforms XLas OS=Mus musculus OX=10090 GN=Gnas PE=1 SV=1; Guanine nucleotide-binding protein G(s) subunit alpha isoforms short OS=Mus musculus OX=10090 GN=Gnas PE=1 SV=1			2	99.00000095	LQEALNLFK				-0.00294937	1074.604248	538.3094	1074.6073	538.3109741	2	12	1.1.1.1040.4	6.144667	3196.55	2890.34	6.15	0.05	1962.869
21	14.94	15	10.93999967	8.561000228	8.384999633	sp|Q6R0H7|GNAS1_MOUSE; sp|P63094|GNAS2_MOUSE	Guanine nucleotide-binding protein G(s) subunit alpha isoforms XLas OS=Mus musculus OX=10090 GN=Gnas PE=1 SV=1; Guanine nucleotide-binding protein G(s) subunit alpha isoforms short OS=Mus musculus OX=10090 GN=Gnas PE=1 SV=1			2	99.00000095	QADYVPSDQDLLR	Gln->pyro-Glu@N-term			0.00206756	1501.707031	751.8608	1501.704834	751.8597412	2	13	1.1.1.1035.10	6.084333	2091.38	1997.38	6.1	0.06	1180.992
21	14.94	15	10.93999967	8.561000228	8.384999633	sp|Q6R0H7|GNAS1_MOUSE; sp|P63094|GNAS2_MOUSE	Guanine nucleotide-binding protein G(s) subunit alpha isoforms XLas OS=Mus musculus OX=10090 GN=Gnas PE=1 SV=1; Guanine nucleotide-binding protein G(s) subunit alpha isoforms short OS=Mus musculus OX=10090 GN=Gnas PE=1 SV=1			2	99.00000095	VLTSGIFETK				-0.000502488	1093.60144	547.808	1093.601929	547.8082275	2	12	1.1.1.976.5	5.32705	3605.46	3132.14	5.34	0.04	1957.972
21	14.94	15	10.93999967	8.561000228	8.384999633	sp|Q6R0H7|GNAS1_MOUSE; sp|P63094|GNAS2_MOUSE	Guanine nucleotide-binding protein G(s) subunit alpha isoforms XLas OS=Mus musculus OX=10090 GN=Gnas PE=1 SV=1; Guanine nucleotide-binding protein G(s) subunit alpha isoforms short OS=Mus musculus OX=10090 GN=Gnas PE=1 SV=1			1.638272166	99.00000095	ISTASGDGR				-0.00210697	862.4122925	432.2134	862.4144897	432.2145081	2	9	1.1.1.760.4	2.561267	593	590.57	2.56	0.1	893.7844
21	14.94	15	10.93999967	8.561000228	8.384999633	sp|Q6R0H7|GNAS1_MOUSE; sp|P63094|GNAS2_MOUSE	Guanine nucleotide-binding protein G(s) subunit alpha isoforms XLas OS=Mus musculus OX=10090 GN=Gnas PE=1 SV=1; Guanine nucleotide-binding protein G(s) subunit alpha isoforms short OS=Mus musculus OX=10090 GN=Gnas PE=1 SV=1			1.522879124	98.87999892	ALWEDEGVR				-0.000790569	1073.513428	537.764	1073.51416	537.7643433	2	9	1.1.1.940.5	4.864417	1482.3	1392.94	4.87	0.05	1201.129
21	14.94	15	10.93999967	8.561000228	8.384999633	sp|Q6R0H7|GNAS1_MOUSE; sp|P63094|GNAS2_MOUSE	Guanine nucleotide-binding protein G(s) subunit alpha isoforms XLas OS=Mus musculus OX=10090 GN=Gnas PE=1 SV=1; Guanine nucleotide-binding protein G(s) subunit alpha isoforms short OS=Mus musculus OX=10090 GN=Gnas PE=1 SV=1			0.653647006	97.39999771	YTTPEDATPEPGEDPR				-0.0186993	1773.750732	887.8826	1773.769287	887.8919678	2	9	1.1.1.846.10	3.669683	71.4843	71.4843			263.5368
21	14.94	15	10.93999967	8.561000228	8.384999633	sp|Q6R0H7|GNAS1_MOUSE; sp|P63094|GNAS2_MOUSE	Guanine nucleotide-binding protein G(s) subunit alpha isoforms XLas OS=Mus musculus OX=10090 GN=Gnas PE=1 SV=1; Guanine nucleotide-binding protein G(s) subunit alpha isoforms short OS=Mus musculus OX=10090 GN=Gnas PE=1 SV=1			0.610833883	89.30000067	SKIEDYFPEFAR			missed K-I@2	0.0267679	1500.751587	501.2578	1500.724854	501.2489014	3	8	1.1.1.1031.2	6.0265	39.88607	39.88607			437.4304
21	14.94	15	10.93999967	8.561000228	8.384999633	sp|Q6R0H7|GNAS1_MOUSE; sp|P63094|GNAS2_MOUSE	Guanine nucleotide-binding protein G(s) subunit alpha isoforms XLas OS=Mus musculus OX=10090 GN=Gnas PE=1 SV=1; Guanine nucleotide-binding protein G(s) subunit alpha isoforms short OS=Mus musculus OX=10090 GN=Gnas PE=1 SV=1			0.496209323	99.00000095	MFDVGGQR	Oxidation(M)@1		cleaved H-M@N-term	0.0045682	924.4168701	463.2157	924.4123535	463.2134399	2	9	1.1.1.828.3	3.435033	698.67	683.74	3.44	0.08	755.8268
21	14.94	15	10.93999967	8.561000228	8.384999633	sp|Q6R0H7|GNAS1_MOUSE; sp|P63094|GNAS2_MOUSE	Guanine nucleotide-binding protein G(s) subunit alpha isoforms XLas OS=Mus musculus OX=10090 GN=Gnas PE=1 SV=1; Guanine nucleotide-binding protein G(s) subunit alpha isoforms short OS=Mus musculus OX=10090 GN=Gnas PE=1 SV=1			0	98.36000204	ALWEDEGVR				-0.000790569	1073.513428	537.764	1073.51416	537.7643433	2	9	1.1.1.939.8	4.854583	1482.3	1155.92	4.87	0.05	1026.795
21	14.94	15	10.93999967	8.561000228	8.384999633	sp|Q6R0H7|GNAS1_MOUSE; sp|P63094|GNAS2_MOUSE	Guanine nucleotide-binding protein G(s) subunit alpha isoforms XLas OS=Mus musculus OX=10090 GN=Gnas PE=1 SV=1; Guanine nucleotide-binding protein G(s) subunit alpha isoforms short OS=Mus musculus OX=10090 GN=Gnas PE=1 SV=1			0	99.00000095	IEDYFPEFAR				0.00124663	1285.599121	643.8068	1285.5979	643.8062134	2	12	1.1.1.1060.6	6.4018	1762.2	1598.5	6.41	0.05	1005.41
21	14.94	15	10.93999967	8.561000228	8.384999633	sp|Q6R0H7|GNAS1_MOUSE; sp|P63094|GNAS2_MOUSE	Guanine nucleotide-binding protein G(s) subunit alpha isoforms XLas OS=Mus musculus OX=10090 GN=Gnas PE=1 SV=1; Guanine nucleotide-binding protein G(s) subunit alpha isoforms short OS=Mus musculus OX=10090 GN=Gnas PE=1 SV=1			0	97.39999771	ISTASGDGR				-0.00210697	862.4122925	432.2134	862.4144897	432.2145081	2	8	1.1.1.759.5	2.5491	593	535.18	2.56	0.1	949.2972
21	14.94	15	10.93999967	8.561000228	8.384999633	sp|Q6R0H7|GNAS1_MOUSE; sp|P63094|GNAS2_MOUSE	Guanine nucleotide-binding protein G(s) subunit alpha isoforms XLas OS=Mus musculus OX=10090 GN=Gnas PE=1 SV=1; Guanine nucleotide-binding protein G(s) subunit alpha isoforms short OS=Mus musculus OX=10090 GN=Gnas PE=1 SV=1			0	99.00000095	LLLLGAGESGK				-0.00138853	1056.616699	529.3156	1056.61792	529.3162231	2	16	1.1.1.1000.4	5.6337	6330.65	3222.03	5.66	0.05	2777.351
21	14.94	15	10.93999967	8.561000228	8.384999633	sp|Q6R0H7|GNAS1_MOUSE; sp|P63094|GNAS2_MOUSE	Guanine nucleotide-binding protein G(s) subunit alpha isoforms XLas OS=Mus musculus OX=10090 GN=Gnas PE=1 SV=1; Guanine nucleotide-binding protein G(s) subunit alpha isoforms short OS=Mus musculus OX=10090 GN=Gnas PE=1 SV=1			0	99.00000095	LLLLGAGESGK	Carbamidomethyl@N-term			-0.00378787	1113.63562	557.8251	1113.639404	557.8269653	2	12	1.1.1.1012.4	5.785517	447.1	429.37	5.78	0.04	589.5881
21	14.94	15	10.93999967	8.561000228	8.384999633	sp|Q6R0H7|GNAS1_MOUSE; sp|P63094|GNAS2_MOUSE	Guanine nucleotide-binding protein G(s) subunit alpha isoforms XLas OS=Mus musculus OX=10090 GN=Gnas PE=1 SV=1; Guanine nucleotide-binding protein G(s) subunit alpha isoforms short OS=Mus musculus OX=10090 GN=Gnas PE=1 SV=1			0	96.05000019	LQEALNLFK				-0.00294937	1074.604248	538.3094	1074.6073	538.3109741	2	8	1.1.1.1039.3	6.1305	3196.55	1938.29	6.15	0.05	1474.446
21	14.94	15	10.93999967	8.561000228	8.384999633	sp|Q6R0H7|GNAS1_MOUSE; sp|P63094|GNAS2_MOUSE	Guanine nucleotide-binding protein G(s) subunit alpha isoforms XLas OS=Mus musculus OX=10090 GN=Gnas PE=1 SV=1; Guanine nucleotide-binding protein G(s) subunit alpha isoforms short OS=Mus musculus OX=10090 GN=Gnas PE=1 SV=1			0	96.79999948	MFDVGGQR	Oxidation(M)@1		cleaved H-M@N-term	0.0045682	924.4168701	463.2157	924.4123535	463.2134399	2	8	1.1.1.827.5	3.4242	698.67	615.43	3.44	0.08	763.9763
21	14.94	15	10.93999967	8.561000228	8.384999633	sp|Q6R0H7|GNAS1_MOUSE; sp|P63094|GNAS2_MOUSE	Guanine nucleotide-binding protein G(s) subunit alpha isoforms XLas OS=Mus musculus OX=10090 GN=Gnas PE=1 SV=1; Guanine nucleotide-binding protein G(s) subunit alpha isoforms short OS=Mus musculus OX=10090 GN=Gnas PE=1 SV=1			0	99.00000095	QADYVPSDQDLLR	Gln->pyro-Glu@N-term			0.00206756	1501.707031	751.8608	1501.704834	751.8597412	2	12	1.1.1.1034.8	6.0695	2091.38	1514.6	6.1	0.06	1024.847
21	14.94	15	10.93999967	8.561000228	8.384999633	sp|Q6R0H7|GNAS1_MOUSE; sp|P63094|GNAS2_MOUSE	Guanine nucleotide-binding protein G(s) subunit alpha isoforms XLas OS=Mus musculus OX=10090 GN=Gnas PE=1 SV=1; Guanine nucleotide-binding protein G(s) subunit alpha isoforms short OS=Mus musculus OX=10090 GN=Gnas PE=1 SV=1			0	99.00000095	VLTSGIFETK				-0.000502488	1093.60144	547.808	1093.601929	547.8082275	2	10	1.1.1.975.4	5.313717	3605.46	2089.23	5.34	0.04	1209.273
22	14	14	17.36000031	17.36000031	17.36000031	sp|Q03265|ATPA_MOUSE	ATP synthase subunit alpha, mitochondrial OS=Mus musculus OX=10090 GN=Atp5f1a PE=1 SV=1			2	99.00000095	AVDSLVPIGR				-0.000297459	1025.58667	513.8006	1025.586914	513.8007202	2	10	1.1.1.981.2	5.388216	1342.93	454.16	5.35	0.05	380.8778
22	14	14	17.36000031	17.36000031	17.36000031	sp|Q03265|ATPA_MOUSE	ATP synthase subunit alpha, mitochondrial OS=Mus musculus OX=10090 GN=Atp5f1a PE=1 SV=1			2	99.00000095	EIVTNFLAGFEP				-0.00265234	1335.668457	668.8415	1335.671021	668.8428345	2	13	1.1.1.1293.2	9.311584	279.21	258.86	9.34	0.08	146.8643
22	14	14	17.36000031	17.36000031	17.36000031	sp|Q03265|ATPA_MOUSE	ATP synthase subunit alpha, mitochondrial OS=Mus musculus OX=10090 GN=Atp5f1a PE=1 SV=1			2	99.00000095	ILGADTSVDLEETGR				-0.00550786	1574.773315	788.3939	1574.778809	788.3966675	2	18	1.1.1.954.11	5.050066	895.29	848.49	5.05	0.04	643.2022
22	14	14	17.36000031	17.36000031	17.36000031	sp|Q03265|ATPA_MOUSE	ATP synthase subunit alpha, mitochondrial OS=Mus musculus OX=10090 GN=Atp5f1a PE=1 SV=1			2	99.00000095	QGQYSPMAIEEQVAVIYAGVR	Gln->pyro-Glu@N-term; Oxidation(M)@7			0.0113781	2307.13208	770.0513	2307.120605	770.0474243	3	12	1.1.1.1259.3	8.94345	149.6	64.28	8.91	0.05	119.5453
22	14	14	17.36000031	17.36000031	17.36000031	sp|Q03265|ATPA_MOUSE	ATP synthase subunit alpha, mitochondrial OS=Mus musculus OX=10090 GN=Atp5f1a PE=1 SV=1			2	99.00000095	TGAIVDVPVGEELLGR				-0.000572902	1623.88269	812.9486	1623.883179	812.9488525	2	17	1.1.1.1098.8	6.889433	1049.85	985.91	6.9	0.05	668.9849
22	14	14	17.36000031	17.36000031	17.36000031	sp|Q03265|ATPA_MOUSE	ATP synthase subunit alpha, mitochondrial OS=Mus musculus OX=10090 GN=Atp5f1a PE=1 SV=1			2	99.00000095	VLSIGDGIAR				0.000525425	999.5718994	500.7932	999.5712891	500.7929382	2	11	1.1.1.939.5	4.8521	532.27	518.27	4.85	0.08	569.6015
22	14	14	17.36000031	17.36000031	17.36000031	sp|Q03265|ATPA_MOUSE	ATP synthase subunit alpha, mitochondrial OS=Mus musculus OX=10090 GN=Atp5f1a PE=1 SV=1			2	99.00000095	VVDALGNAIDGK				-0.00692324	1170.617432	586.316	1170.624512	586.319519	2	11	1.1.1.926.7	4.6866	347.35	300.1	4.68	0.09	547.6162
22	14	14	17.36000031	17.36000031	17.36000031	sp|Q03265|ATPA_MOUSE	ATP synthase subunit alpha, mitochondrial OS=Mus musculus OX=10090 GN=Atp5f1a PE=1 SV=1			0	40.38999975	AVDSLVPIGR				-0.00591273	1025.581055	513.7978	1025.586914	513.8007202	2	6	1.1.1.961.4	5.133733	354.73	285.92	5.12	0.05	284.4924
22	14	14	17.36000031	17.36000031	17.36000031	sp|Q03265|ATPA_MOUSE	ATP synthase subunit alpha, mitochondrial OS=Mus musculus OX=10090 GN=Atp5f1a PE=1 SV=1			0	87.8000021	EIVTNFLAGFEP				-0.00265234	1335.668457	668.8415	1335.671021	668.8428345	2	8	1.1.1.1292.3	9.293917	279.21	232.06	9.34	0.08	122.781
22	14	14	17.36000031	17.36000031	17.36000031	sp|Q03265|ATPA_MOUSE	ATP synthase subunit alpha, mitochondrial OS=Mus musculus OX=10090 GN=Atp5f1a PE=1 SV=1			0	99.00000095	ILGADTSVDLEETGR				-0.00550786	1574.773315	788.3939	1574.778809	788.3966675	2	16	1.1.1.955.11	5.0629	895.29	837.87	5.05	0.04	592.8359
22	14	14	17.36000031	17.36000031	17.36000031	sp|Q03265|ATPA_MOUSE	ATP synthase subunit alpha, mitochondrial OS=Mus musculus OX=10090 GN=Atp5f1a PE=1 SV=1			0	19.68999952	QGQYSPMAIEEQVAVIYAGVR	Gln->pyro-Glu@N-term; Oxidation(P)@6	Oxidation(P)@478		0.0113781	2307.13208	770.0513	2307.120605	770.0474243	3	12	1.1.1.1259.3	8.94345	149.6	64.28	8.91	0.05	119.5453
22	14	14	17.36000031	17.36000031	17.36000031	sp|Q03265|ATPA_MOUSE	ATP synthase subunit alpha, mitochondrial OS=Mus musculus OX=10090 GN=Atp5f1a PE=1 SV=1			0	99.00000095	TGAIVDVPVGEELLGR				-0.000572902	1623.88269	812.9486	1623.883179	812.9488525	2	14	1.1.1.1097.9	6.877767	1049.85	780.86	6.9	0.05	579.0452
22	14	14	17.36000031	17.36000031	17.36000031	sp|Q03265|ATPA_MOUSE	ATP synthase subunit alpha, mitochondrial OS=Mus musculus OX=10090 GN=Atp5f1a PE=1 SV=1			0	99.00000095	VLSIGDGIAR				0.00211235	999.5734863	500.794	999.5712891	500.7929382	2	8	1.1.1.952.3	5.017416	840.53	724.21	5	0.05	521.8834
23	12.93	12.95	22.26999998	22.26999998	22.26999998	sp|P68373|TBA1C_MOUSE; sp|P68369|TBA1A_MOUSE; sp|P05213|TBA1B_MOUSE	Tubulin alpha-1C chain OS=Mus musculus OX=10090 GN=Tuba1c PE=1 SV=1; Tubulin alpha-1A chain OS=Mus musculus OX=10090 GN=Tuba1a PE=1 SV=1; Tubulin alpha-1B chain OS=Mus musculus OX=10090 GN=Tuba1b PE=1 SV=2			2	99.00000095	AVFVDLEPTVIDEVR				0.00176673	1700.900269	851.4574	1700.89856	851.456543	2	15	1.1.1.1145.11	7.49705	1455.16	810.95	7.53	0.06	528.8787
23	12.93	12.95	22.26999998	22.26999998	22.26999998	sp|P68373|TBA1C_MOUSE; sp|P68369|TBA1A_MOUSE; sp|P05213|TBA1B_MOUSE	Tubulin alpha-1C chain OS=Mus musculus OX=10090 GN=Tuba1c PE=1 SV=1; Tubulin alpha-1A chain OS=Mus musculus OX=10090 GN=Tuba1a PE=1 SV=1; Tubulin alpha-1B chain OS=Mus musculus OX=10090 GN=Tuba1b PE=1 SV=2			2	99.00000095	EIIDLVLDR	Glu->pyro-Glu@N-term			0.000756716	1066.603027	534.3088	1066.602295	534.3084106	2	13	1.1.1.1314.2	9.449734	157.21	131.09	9.46	0.1	168.9122
23	12.93	12.95	22.26999998	22.26999998	22.26999998	sp|P68373|TBA1C_MOUSE; sp|P68369|TBA1A_MOUSE; sp|P05213|TBA1B_MOUSE	Tubulin alpha-1C chain OS=Mus musculus OX=10090 GN=Tuba1c PE=1 SV=1; Tubulin alpha-1A chain OS=Mus musculus OX=10090 GN=Tuba1a PE=1 SV=1; Tubulin alpha-1B chain OS=Mus musculus OX=10090 GN=Tuba1b PE=1 SV=2			2	99.00000095	IHFPLATYAPVISAEK				-0.00233274	1755.953369	586.3251	1755.955933	586.3259277	3	14	1.1.1.1072.3	6.5528	891.14	878.99	6.55	0.06	887.9384
23	12.93	12.95	22.26999998	22.26999998	22.26999998	sp|P68373|TBA1C_MOUSE; sp|P68369|TBA1A_MOUSE; sp|P05213|TBA1B_MOUSE	Tubulin alpha-1C chain OS=Mus musculus OX=10090 GN=Tuba1c PE=1 SV=1; Tubulin alpha-1A chain OS=Mus musculus OX=10090 GN=Tuba1a PE=1 SV=1; Tubulin alpha-1B chain OS=Mus musculus OX=10090 GN=Tuba1b PE=1 SV=2			2	99.00000095	QLFHPEQLITGK	Gln->pyro-Glu@N-term			0.00259172	1392.74292	697.3787	1392.740112	697.3773804	2	13	1.1.1.1091.5	6.79745	2315.43	1227.14	6.82	0.05	713.4052
23	12.93	12.95	22.26999998	22.26999998	22.26999998	sp|P68373|TBA1C_MOUSE; sp|P68369|TBA1A_MOUSE; sp|P05213|TBA1B_MOUSE	Tubulin alpha-1C chain OS=Mus musculus OX=10090 GN=Tuba1c PE=1 SV=1; Tubulin alpha-1A chain OS=Mus musculus OX=10090 GN=Tuba1a PE=1 SV=1; Tubulin alpha-1B chain OS=Mus musculus OX=10090 GN=Tuba1b PE=1 SV=2			2	99.00000095	TIGGGDDSFNTFFSETGAGK				0.00594492	2006.891479	1004.453	2006.885742	1004.450134	2	14	1.1.1.1065.11	6.469967	508.72	471.13	6.47	0.06	372.6334
23	12.93	12.95	22.26999998	22.26999998	22.26999998	sp|P68373|TBA1C_MOUSE; sp|P68369|TBA1A_MOUSE; sp|P05213|TBA1B_MOUSE	Tubulin alpha-1C chain OS=Mus musculus OX=10090 GN=Tuba1c PE=1 SV=1; Tubulin alpha-1A chain OS=Mus musculus OX=10090 GN=Tuba1a PE=1 SV=1; Tubulin alpha-1B chain OS=Mus musculus OX=10090 GN=Tuba1b PE=1 SV=2			1.49484992	98.97000194	VGINYQPPTVVPGGDLAK				0.00228668	1823.980469	912.9975	1823.978149	912.9963379	2	10	1.1.1.1011.11	5.778517	1012.14	980.62	5.78	0.05	746.0833
23	12.93	12.95	22.26999998	22.26999998	22.26999998	sp|P68373|TBA1C_MOUSE; sp|P68369|TBA1A_MOUSE; sp|P05213|TBA1B_MOUSE	Tubulin alpha-1C chain OS=Mus musculus OX=10090 GN=Tuba1c PE=1 SV=1; Tubulin alpha-1A chain OS=Mus musculus OX=10090 GN=Tuba1a PE=1 SV=1; Tubulin alpha-1B chain OS=Mus musculus OX=10090 GN=Tuba1b PE=1 SV=2			1.43179822	99.00000095	DVNAAIATIK				-0.00587386	1014.565063	508.2898	1014.570984	508.2927551	2	10	1.1.1.929.4	4.722933	1429.37	1097.67	4.74	0.05	817.6854
[truncated: 925 more rows]
