# Supplementary material for: G91-deletion in βA3/A1-crystallin induces cellular and molecular changes in mouse lenses leading to congenital cataract development
Source: PLoS One. 2025 Jul 7;20(7):e0326305. doi: 10.1371/journal.pone.0326305 (PMC12233310; doi:10.1371/journal.pone.0326305)
Supplement: S12 Fig — (CSV) [file pone.0326305.s012.csv]

N	Unused	Total	%Cov	%Cov(50)	%Cov(95)	Accessions	Names	Used	Annotation	Contrib	Conf	Sequence	Modifications	ProteinModifications	Cleavages	dMass	Obs MW	Obs m/z	Theor MW	Theor m/z	Theor z	Sc	Spectrum	Acq Time	Intensity (Peptide)	PrecursorIntensityAcquisition	Apex Time (Peptide)	Elution Peak Width (Peptide)	MS2Counts
1	78.41	78.41	25.36000013	22.57000059	16.83000028	sp|P16546|SPTN1_MOUSE	Spectrin alpha chain, non-erythrocytic 1 OS=Mus musculus OX=10090 GN=Sptan1 PE=1 SV=4			2	99.00000095	ADVVESWIGEK				0.00592594	1231.614502	616.8145	1231.608521	616.8115234	2	14	1.1.1.1060.6	5.6587	891.06	849.98	5.67	0.06	737.8888
1	78.41	78.41	25.36000013	22.57000059	16.83000028	sp|P16546|SPTN1_MOUSE	Spectrin alpha chain, non-erythrocytic 1 OS=Mus musculus OX=10090 GN=Sptan1 PE=1 SV=4			2	99.00000095	DLASVNNLLK				-0.0074042	1085.600708	543.8076	1085.608032	543.8113403	2	9	1.1.1.1078.4	5.8875	737.69	640.24	5.9	0.05	535.8241
1	78.41	78.41	25.36000013	22.57000059	16.83000028	sp|P16546|SPTN1_MOUSE	Spectrin alpha chain, non-erythrocytic 1 OS=Mus musculus OX=10090 GN=Sptan1 PE=1 SV=4			2	99.00000095	DLASVQALLR				-0.00104129	1084.623047	543.3188	1084.624023	543.3193359	2	11	1.1.1.1142.4	6.710283	1393.55	457.12	6.74	0.06	338.9559
1	78.41	78.41	25.36000013	22.57000059	16.83000028	sp|P16546|SPTN1_MOUSE	Spectrin alpha chain, non-erythrocytic 1 OS=Mus musculus OX=10090 GN=Sptan1 PE=1 SV=4			2	99.00000095	DLIGVQNLLK				0.0019792	1111.662109	556.8383	1111.660156	556.8373413	2	13	1.1.1.1166.2	7.019583	748.09	570.67	7.04	0.05	375.1121
1	78.41	78.41	25.36000013	22.57000059	16.83000028	sp|P16546|SPTN1_MOUSE	Spectrin alpha chain, non-erythrocytic 1 OS=Mus musculus OX=10090 GN=Sptan1 PE=1 SV=4			2	99.00000095	DLSSVQTLLTK				-0.00210215	1203.668823	602.8417	1203.671021	602.8428345	2	13	1.1.1.1101.4	6.18215	1688.25	1250.48	6.2	0.05	1165.786
1	78.41	78.41	25.36000013	22.57000059	16.83000028	sp|P16546|SPTN1_MOUSE	Spectrin alpha chain, non-erythrocytic 1 OS=Mus musculus OX=10090 GN=Sptan1 PE=1 SV=4			2	99.00000095	DLTGVQNLR				-0.00294058	1014.542847	508.2787	1014.545837	508.2801819	2	11	1.1.1.963.5	4.416117	1551.9	1450.99	4.41	0.04	1122.132
1	78.41	78.41	25.36000013	22.57000059	16.83000028	sp|P16546|SPTN1_MOUSE	Spectrin alpha chain, non-erythrocytic 1 OS=Mus musculus OX=10090 GN=Sptan1 PE=1 SV=4			2	99.00000095	DLTNVQNLQK				-0.00257375	1171.61731	586.8159	1171.619751	586.8171387	2	13	1.1.1.933.6	4.036317	986.75	833.15	4.04	0.04	706.0101
1	78.41	78.41	25.36000013	22.57000059	16.83000028	sp|P16546|SPTN1_MOUSE	Spectrin alpha chain, non-erythrocytic 1 OS=Mus musculus OX=10090 GN=Sptan1 PE=1 SV=4			2	99.00000095	DLTSWVTEMK	Oxidation(M)@9			0.00343582	1224.57312	613.2938	1224.56958	613.2921143	2	10	1.1.1.1071.4	5.79835	572.26	561.45	5.81	0.1	743.9847
1	78.41	78.41	25.36000013	22.57000059	16.83000028	sp|P16546|SPTN1_MOUSE	Spectrin alpha chain, non-erythrocytic 1 OS=Mus musculus OX=10090 GN=Sptan1 PE=1 SV=4			2	99.00000095	DVDEIEAWISEK				0.000898382	1432.673096	717.3438	1432.672241	717.3433838	2	16	1.1.1.1173.4	7.11225	338.09	306.78	7.12	0.08	299.3129
1	78.41	78.41	25.36000013	22.57000059	16.83000028	sp|P16546|SPTN1_MOUSE	Spectrin alpha chain, non-erythrocytic 1 OS=Mus musculus OX=10090 GN=Sptan1 PE=1 SV=4			2	99.00000095	DVEDEETWIR				-0.00253072	1290.570313	646.2924	1290.572754	646.2937012	2	12	1.1.1.1027.8	5.236383	723.67	631.06	5.22	0.05	558.309
1	78.41	78.41	25.36000013	22.57000059	16.83000028	sp|P16546|SPTN1_MOUSE	Spectrin alpha chain, non-erythrocytic 1 OS=Mus musculus OX=10090 GN=Sptan1 PE=1 SV=4			2	99.00000095	DVTGAEALLER				0.00253763	1172.606323	587.3104	1172.60376	587.3091431	2	10	1.1.1.1042.5	5.42555	2009.25	753.61	5.46	0.05	827.8286
1	78.41	78.41	25.36000013	22.57000059	16.83000028	sp|P16546|SPTN1_MOUSE	Spectrin alpha chain, non-erythrocytic 1 OS=Mus musculus OX=10090 GN=Sptan1 PE=1 SV=4			2	99.00000095	EANELQQWITEK				0.00138912	1487.727051	744.8708	1487.725586	744.8701172	2	12	1.1.1.1087.7	6.005167	807.93	767.57	6	0.04	715.7536
1	78.41	78.41	25.36000013	22.57000059	16.83000028	sp|P16546|SPTN1_MOUSE	Spectrin alpha chain, non-erythrocytic 1 OS=Mus musculus OX=10090 GN=Sptan1 PE=1 SV=4			2	99.00000095	EELITNWEQIR				0.00119063	1429.721313	715.8679	1429.720093	715.8673706	2	10	1.1.1.1097.10	6.135983	592.06	580.06	6.14	0.05	453.3793
1	78.41	78.41	25.36000013	22.57000059	16.83000028	sp|P16546|SPTN1_MOUSE	Spectrin alpha chain, non-erythrocytic 1 OS=Mus musculus OX=10090 GN=Sptan1 PE=1 SV=4			2	99.00000095	EELYQNLTR				-0.00877402	1164.568726	583.2916	1164.577515	583.2960205	2	11	1.1.1.969.5	4.497117	367.5801	367.5801			838.3829
1	78.41	78.41	25.36000013	22.57000059	16.83000028	sp|P16546|SPTN1_MOUSE	Spectrin alpha chain, non-erythrocytic 1 OS=Mus musculus OX=10090 GN=Sptan1 PE=1 SV=4			2	99.00000095	ELPTAFDYVEFTR				0.00394084	1586.765625	794.3901	1586.761719	794.3881226	2	12	1.1.1.1192.9	7.3604	703.17	549.27	7.38	0.06	324.8957
1	78.41	78.41	25.36000013	22.57000059	16.83000028	sp|P16546|SPTN1_MOUSE	Spectrin alpha chain, non-erythrocytic 1 OS=Mus musculus OX=10090 GN=Sptan1 PE=1 SV=4			2	99.00000095	EQLMASDDFGR	Oxidation(M)@4			-0.00172713	1283.543457	642.779	1283.545166	642.7799072	2	9	1.1.1.925.9	3.936817	399.24	387.48	3.93	0.09	356.8439
1	78.41	78.41	25.36000013	22.57000059	16.83000028	sp|P16546|SPTN1_MOUSE	Spectrin alpha chain, non-erythrocytic 1 OS=Mus musculus OX=10090 GN=Sptan1 PE=1 SV=4			2	99.00000095	GLVSSDELAK				-0.00037031	1017.533875	509.7742	1017.534241	509.7743835	2	11	1.1.1.937.7	4.08815	1019.94	947.9	4.08	0.04	674.5198
1	78.41	78.41	25.36000013	22.57000059	16.83000028	sp|P16546|SPTN1_MOUSE	Spectrin alpha chain, non-erythrocytic 1 OS=Mus musculus OX=10090 GN=Sptan1 PE=1 SV=4			2	99.00000095	GVIDMGNSLIER	Oxidation(M)@5			-0.00194795	1318.65332	660.3339	1318.655151	660.3348389	2	12	1.1.1.991.9	4.776267	753.93	741.18	4.78	0.09	564.455
1	78.41	78.41	25.36000013	22.57000059	16.83000028	sp|P16546|SPTN1_MOUSE	Spectrin alpha chain, non-erythrocytic 1 OS=Mus musculus OX=10090 GN=Sptan1 PE=1 SV=4			2	99.00000095	IEDLGAAMEEALILDNK	Oxidation(M)@8			-0.0075232	1859.911133	930.9628	1859.918701	930.9666138	2	15	1.1.1.1106.9	6.25215	293.7	274.25	6.24	0.08	228.2105
1	78.41	78.41	25.36000013	22.57000059	16.83000028	sp|P16546|SPTN1_MOUSE	Spectrin alpha chain, non-erythrocytic 1 OS=Mus musculus OX=10090 GN=Sptan1 PE=1 SV=4			2	99.00000095	ITALDEFATK				0.0012219	1107.58252	554.7985	1107.581177	554.7978516	2	12	1.1.1.1034.5	5.322717	1319.22	1192.04	5.33	0.05	811.0898
1	78.41	78.41	25.36000013	22.57000059	16.83000028	sp|P16546|SPTN1_MOUSE	Spectrin alpha chain, non-erythrocytic 1 OS=Mus musculus OX=10090 GN=Sptan1 PE=1 SV=4			2	99.00000095	LFGAAEVQR				-0.00533339	989.5240479	495.7693	989.5294189	495.7720032	2	10	1.1.1.964.6	4.429783	893.28	831.07	4.42	0.03	700.5139
1	78.41	78.41	25.36000013	22.57000059	16.83000028	sp|P16546|SPTN1_MOUSE	Spectrin alpha chain, non-erythrocytic 1 OS=Mus musculus OX=10090 GN=Sptan1 PE=1 SV=4			2	99.00000095	LGESQTLQQFSR				0.0299946	1392.729614	697.3721	1392.699707	697.3571777	2	15	1.1.1.974.10	4.5596	676.07	413.15	4.58	0.04	674.9809
1	78.41	78.41	25.36000013	22.57000059	16.83000028	sp|P16546|SPTN1_MOUSE	Spectrin alpha chain, non-erythrocytic 1 OS=Mus musculus OX=10090 GN=Sptan1 PE=1 SV=4			2	99.00000095	LSDDNTIGQEEIQQR				-0.00396252	1744.818726	582.6135	1744.822754	582.6148682	3	11	1.1.1.924.7	3.92215	382.24	348.44	3.93	0.05	528.9787
1	78.41	78.41	25.36000013	22.57000059	16.83000028	sp|P16546|SPTN1_MOUSE	Spectrin alpha chain, non-erythrocytic 1 OS=Mus musculus OX=10090 GN=Sptan1 PE=1 SV=4			2	99.00000095	MNEVISLWK	Oxidation(M)@1			-0.00326314	1134.571045	568.2928	1134.574341	568.2944336	2	12	1.1.1.1090.5	6.042	734.56	691.99	6.05	0.06	647.7991
1	78.41	78.41	25.36000013	22.57000059	16.83000028	sp|P16546|SPTN1_MOUSE	Spectrin alpha chain, non-erythrocytic 1 OS=Mus musculus OX=10090 GN=Sptan1 PE=1 SV=4			2	99.00000095	MQHNLEQQIQAR	Oxidation(M)@1			-0.00434166	1510.726807	504.5829	1510.731079	504.5842896	3	12	1.1.1.864.4	3.156217	815.44	761.02	3.15	0.04	740.0488
1	78.41	78.41	25.36000013	22.57000059	16.83000028	sp|P16546|SPTN1_MOUSE	Spectrin alpha chain, non-erythrocytic 1 OS=Mus musculus OX=10090 GN=Sptan1 PE=1 SV=4			2	99.00000095	NTTGVTEEALK				-0.00689294	1161.580933	581.7977	1161.587769	581.8011475	2	9	1.1.1.891.7	3.502517	262.5498	262.5498			535.1246
1	78.41	78.41	25.36000013	22.57000059	16.83000028	sp|P16546|SPTN1_MOUSE	Spectrin alpha chain, non-erythrocytic 1 OS=Mus musculus OX=10090 GN=Sptan1 PE=1 SV=4			2	99.00000095	QDEVNAAWQR	Gln->pyro-Glu@N-term			0.00316151	1198.539917	600.2772	1198.536743	600.2756348	2	11	1.1.1.989.8	4.749767	67.54695	67.54695			397.8165
1	78.41	78.41	25.36000013	22.57000059	16.83000028	sp|P16546|SPTN1_MOUSE	Spectrin alpha chain, non-erythrocytic 1 OS=Mus musculus OX=10090 GN=Sptan1 PE=1 SV=4			2	99.00000095	QWELLLEK	Gln->pyro-Glu@N-term			-0.000431615	1040.553833	521.2842	1040.554199	521.2844238	2	12	1.1.1.1384.2	9.119933	453.65	306.06	9.15	0.09	278.126
1	78.41	78.41	25.36000013	22.57000059	16.83000028	sp|P16546|SPTN1_MOUSE	Spectrin alpha chain, non-erythrocytic 1 OS=Mus musculus OX=10090 GN=Sptan1 PE=1 SV=4			2	99.00000095	SADESGQALLAASHYASDEVR				-0.00156595	2176.001709	726.3412	2176.003174	726.3416748	3	13	1.1.1.1021.11	5.162233	540.13	430.8	5.15	0.03	562.44
1	78.41	78.41	25.36000013	22.57000059	16.83000028	sp|P16546|SPTN1_MOUSE	Spectrin alpha chain, non-erythrocytic 1 OS=Mus musculus OX=10090 GN=Sptan1 PE=1 SV=4			2	99.00000095	SLQQLAEER				0.00225392	1072.553711	537.2841	1072.55127	537.2828979	2	12	1.1.1.947.5	4.213967	1286.28	1056.45	4.22	0.05	801.0465
1	78.41	78.41	25.36000013	22.57000059	16.83000028	sp|P16546|SPTN1_MOUSE	Spectrin alpha chain, non-erythrocytic 1 OS=Mus musculus OX=10090 GN=Sptan1 PE=1 SV=4			2	99.00000095	TALLELWELR				-0.00419408	1242.693115	622.3538	1242.697266	622.355896	2	12	1.1.1.1276.2	8.353316	106.14	82.6	8.39	0.08	113.6492
1	78.41	78.41	25.36000013	22.57000059	16.83000028	sp|P16546|SPTN1_MOUSE	Spectrin alpha chain, non-erythrocytic 1 OS=Mus musculus OX=10090 GN=Sptan1 PE=1 SV=4			2	99.00000095	VEDLFLTFAK				-0.000562516	1181.63269	591.8236	1181.633179	591.8239136	2	15	1.1.1.1209.2	7.574883	809.19	680.27	7.59	0.06	346.943
1	78.41	78.41	25.36000013	22.57000059	16.83000028	sp|P16546|SPTN1_MOUSE	Spectrin alpha chain, non-erythrocytic 1 OS=Mus musculus OX=10090 GN=Sptan1 PE=1 SV=4			2	99.00000095	VLETAEDIQER				-0.0024008	1301.643921	651.8292	1301.646362	651.8304443	2	14	1.1.1.920.11	3.874483	1145.61	1110.77	3.88	0.05	808.0418
1	78.41	78.41	25.36000013	22.57000059	16.83000028	sp|P16546|SPTN1_MOUSE	Spectrin alpha chain, non-erythrocytic 1 OS=Mus musculus OX=10090 GN=Sptan1 PE=1 SV=4			2	99.00000095	VNEVSQFAAK				-0.00786888	1091.553223	546.7839	1091.561157	546.7878418	2	12	1.1.1.918.8	3.846667	982.94	893.28	3.85	0.06	626.0423
1	78.41	78.41	25.36000013	22.57000059	16.83000028	sp|P16546|SPTN1_MOUSE	Spectrin alpha chain, non-erythrocytic 1 OS=Mus musculus OX=10090 GN=Sptan1 PE=1 SV=4			1.795880795	99.00000095	DLMSWINGIR	Oxidation(M)@3; Deamidated(N)@7			0.00546338	1220.591431	611.303	1220.585938	611.3002319	2	9	1.1.1.1113.4	6.335317	448.6	313.22	6.36	0.06	431.3326
1	78.41	78.41	25.36000013	22.57000059	16.83000028	sp|P16546|SPTN1_MOUSE	Spectrin alpha chain, non-erythrocytic 1 OS=Mus musculus OX=10090 GN=Sptan1 PE=1 SV=4			1.508638024	98.25000167	DMDDEESWIK	Oxidation(M)@2			-0.00267297	1282.499634	642.2571	1282.502319	642.2584229	2	8	1.1.1.986.7	4.710933	451.75	397.98	4.71	0.04	436.5905
1	78.41	78.41	25.36000013	22.57000059	16.83000028	sp|P16546|SPTN1_MOUSE	Spectrin alpha chain, non-erythrocytic 1 OS=Mus musculus OX=10090 GN=Sptan1 PE=1 SV=4			1.508638024	96.89999819	IDGITIQAR				-0.005758	985.5498657	493.7822	985.5556641	493.7850952	2	7	1.1.1.975.5	4.5681	596.52	572.2	4.56	0.09	617.6193
1	78.41	78.41	25.36000013	22.57000059	16.83000028	sp|P16546|SPTN1_MOUSE	Spectrin alpha chain, non-erythrocytic 1 OS=Mus musculus OX=10090 GN=Sptan1 PE=1 SV=4			0.78515619	85.1000011	REELITNWEQIR			missed R-E@1	0.0137716	1585.835205	529.619	1585.821289	529.6143799	3	9	1.1.1.1041.4	5.41205	283.18	258.39	5.42	0.05	428.1962
1	78.41	78.41	25.36000013	22.57000059	16.83000028	sp|P16546|SPTN1_MOUSE	Spectrin alpha chain, non-erythrocytic 1 OS=Mus musculus OX=10090 GN=Sptan1 PE=1 SV=4			0.705533743	80.32000065	SSLSSAQADFNQLAELDR				-0.00747224	1950.920898	976.4677	1950.928345	976.4714355	2	7	1.1.1.1110.10	6.302134	388.73	199.87	6.33	0.05	219.4359
1	78.41	78.41	25.36000013	22.57000059	16.83000028	sp|P16546|SPTN1_MOUSE	Spectrin alpha chain, non-erythrocytic 1 OS=Mus musculus OX=10090 GN=Sptan1 PE=1 SV=4			0.441291451	70.1399982	EAFLNTEDKGDSLDSVEALIK			missed K-G@9	-0.010745	2293.121826	765.3812	2293.132568	765.3847656	3	9	1.1.1.1133.10	6.599283	317.21	316.22	6.59	0.05	341.1544
1	78.41	78.41	25.36000013	22.57000059	16.83000028	sp|P16546|SPTN1_MOUSE	Spectrin alpha chain, non-erythrocytic 1 OS=Mus musculus OX=10090 GN=Sptan1 PE=1 SV=4			0.429457098	67.80999899	AINVQEEK				0.00219508	929.4840698	465.7493	929.4818115	465.7481689	2	6	1.1.1.836.4	2.794567	471.2	340.63	2.8	0.04	390.2216
1	78.41	78.41	25.36000013	22.57000059	16.83000028	sp|P16546|SPTN1_MOUSE	Spectrin alpha chain, non-erythrocytic 1 OS=Mus musculus OX=10090 GN=Sptan1 PE=1 SV=4			0.411168247	63.92999887	LQQSHPLSASQIQVK				-0.0058956	1662.899536	555.3071	1662.905273	555.309021	3	7	1.1.1.919.8	3.8595	461.59	372.89	3.84	0.05	436.3696
1	78.41	78.41	25.36000013	22.57000059	16.83000028	sp|P16546|SPTN1_MOUSE	Spectrin alpha chain, non-erythrocytic 1 OS=Mus musculus OX=10090 GN=Sptan1 PE=1 SV=4			0.408935398	72.68000245	QKLEDSYR	Gln->pyro-Glu@N-term		missed K-L@2	0.00660862	1020.494263	511.2544	1020.48761	511.2510986	2	7	1.1.1.886.6	3.437533	550.25	521.78	3.44	0.05	649.2319
1	78.41	78.41	25.36000013	22.57000059	16.83000028	sp|P16546|SPTN1_MOUSE	Spectrin alpha chain, non-erythrocytic 1 OS=Mus musculus OX=10090 GN=Sptan1 PE=1 SV=4			0.334419012	59.53000188	FQFFQR				-0.00440637	871.4296875	436.7221	871.434082	436.7243042	2	6	1.1.1.1058.3	5.6307	518.83	444.84	5.64	0.05	397.9164
1	78.41	78.41	25.36000013	22.57000059	16.83000028	sp|P16546|SPTN1_MOUSE	Spectrin alpha chain, non-erythrocytic 1 OS=Mus musculus OX=10090 GN=Sptan1 PE=1 SV=4			0.333482027	62.62000203	EAGSVSLR				0.000711278	817.4300537	409.7223	817.4293823	409.7219543	2	6	1.1.1.858.2	3.074717	469.25	413.53	3.06	0.05	328.5293
1	78.41	78.41	25.36000013	22.57000059	16.83000028	sp|P16546|SPTN1_MOUSE	Spectrin alpha chain, non-erythrocytic 1 OS=Mus musculus OX=10090 GN=Sptan1 PE=1 SV=4			0.321481615	70.34999728	QGFVPAAYVK	Gln->pyro-Glu@N-term			0.00271624	1061.557251	531.7859	1061.554565	531.7845459	2	7	1.1.1.1123.3	6.4643	682.81	467.16	6.49	0.07	339.1558
1	78.41	78.41	25.36000013	22.57000059	16.83000028	sp|P16546|SPTN1_MOUSE	Spectrin alpha chain, non-erythrocytic 1 OS=Mus musculus OX=10090 GN=Sptan1 PE=1 SV=4			0.281498313	53.25000286	LQVASDENYKDPTNLQGK			missed K-D@10	-0.00361334	2018.987427	674.0031	2018.990845	674.0042725	3	7	1.1.1.922.10	3.89915	536.57	501.55	3.89	0.05	500.5977
1	78.41	78.41	25.36000013	22.57000059	16.83000028	sp|P16546|SPTN1_MOUSE	Spectrin alpha chain, non-erythrocytic 1 OS=Mus musculus OX=10090 GN=Sptan1 PE=1 SV=4			0.26921773	98.21000099	LGESQTLQQF			cleaved F-S@C-term	0.000304481	1149.566895	575.7907	1149.56665	575.7905884	2	10	1.1.1.1046.5	5.478034	300.93	281.86	5.47	0.13	311.7741
1	78.41	78.41	25.36000013	22.57000059	16.83000028	sp|P16546|SPTN1_MOUSE	Spectrin alpha chain, non-erythrocytic 1 OS=Mus musculus OX=10090 GN=Sptan1 PE=1 SV=4			0.243363902	52.12000012	ALSSEGKPYVTK				0.00267581	1278.684692	427.2355	1278.682007	427.2345886	3	6	1.1.1.839.5	2.8339	393.62	313.38	2.84	0.04	622.2327
1	78.41	78.41	25.36000013	22.57000059	16.83000028	sp|P16546|SPTN1_MOUSE	Spectrin alpha chain, non-erythrocytic 1 OS=Mus musculus OX=10090 GN=Sptan1 PE=1 SV=4			0.240332171	50.98999739	DAEELEK				0.00472439	832.3860474	417.2003	832.3814087	417.197998	2	8	1.1.1.831.4	2.730417	433.49	418.26	2.74	0.05	738.2885
1	78.41	78.41	25.36000013	22.57000059	16.83000028	sp|P16546|SPTN1_MOUSE	Spectrin alpha chain, non-erythrocytic 1 OS=Mus musculus OX=10090 GN=Sptan1 PE=1 SV=4			0.20620963	40.56000113	HQAFEAELSANQSR				0.00223551	1586.745972	529.9226	1586.743774	529.921875	3	7	1.1.1.911.6	3.756167	815.62	196.73	3.85	0.09	598.0824
1	78.41	78.41	25.36000013	22.57000059	16.83000028	sp|P16546|SPTN1_MOUSE	Spectrin alpha chain, non-erythrocytic 1 OS=Mus musculus OX=10090 GN=Sptan1 PE=1 SV=4			0.151195318	43.50999892	FDDFQK				0.0091978	798.3640747	400.1893	798.3547974	400.1846924	2	6	1.1.1.890.2	3.48535	294.5424	294.5424			608.7253
1	78.41	78.41	25.36000013	22.57000059	16.83000028	sp|P16546|SPTN1_MOUSE	Spectrin alpha chain, non-erythrocytic 1 OS=Mus musculus OX=10090 GN=Sptan1 PE=1 SV=4			0.006123085	88.73999715	ADQWQFLVQK			cleaved L-A@N-term	-0.007596	1261.637817	631.8262	1261.645508	631.8300171	2	8	1.1.1.1091.8	6.057	25.15822	25.15822			258.2599
1	78.41	78.41	25.36000013	22.57000059	16.83000028	sp|P16546|SPTN1_MOUSE	Spectrin alpha chain, non-erythrocytic 1 OS=Mus musculus OX=10090 GN=Sptan1 PE=1 SV=4			0.003050764	67.71000028	FGAAEVQR			cleaved L-F@N-term	-0.00493621	876.4404907	439.2275	876.4453735	439.22995	2	7	1.1.1.868.2	3.20205	245.64	206.28	3.19	0.04	351.0478
1	78.41	78.41	25.36000013	22.57000059	16.83000028	sp|P16546|SPTN1_MOUSE	Spectrin alpha chain, non-erythrocytic 1 OS=Mus musculus OX=10090 GN=Sptan1 PE=1 SV=4			0	99.00000095	ADVVESWIGEK				0.00592594	1231.614502	616.8145	1231.608521	616.8115234	2	14	1.1.1.1059.6	5.646017	891.06	684.55	5.67	0.06	592.9359
1	78.41	78.41	25.36000013	22.57000059	16.83000028	sp|P16546|SPTN1_MOUSE	Spectrin alpha chain, non-erythrocytic 1 OS=Mus musculus OX=10090 GN=Sptan1 PE=1 SV=4			0	64.03999925	AINVQEEK				0.00219508	929.4840698	465.7493	929.4818115	465.7481689	2	7	1.1.1.837.5	2.8084	471.2	457.57	2.8	0.04	443.0862
1	78.41	78.41	25.36000013	22.57000059	16.83000028	sp|P16546|SPTN1_MOUSE	Spectrin alpha chain, non-erythrocytic 1 OS=Mus musculus OX=10090 GN=Sptan1 PE=1 SV=4			0	42.9399997	ALSSEGKPYVTK				0.00267581	1278.684692	427.2355	1278.682007	427.2345886	3	5	1.1.1.840.5	2.8464	393.62	388.22	2.84	0.04	541.2704
1	78.41	78.41	25.36000013	22.57000059	16.83000028	sp|P16546|SPTN1_MOUSE	Spectrin alpha chain, non-erythrocytic 1 OS=Mus musculus OX=10090 GN=Sptan1 PE=1 SV=4			0	98.1400013	DLASVNNLLK	Deamidated(N)@6			0.00161361	1086.593628	544.3041	1086.592041	544.3033447	2	10	1.1.1.1038.3	5.372383	498.12	493.95	5.37	0.05	488.0061
1	78.41	78.41	25.36000013	22.57000059	16.83000028	sp|P16546|SPTN1_MOUSE	Spectrin alpha chain, non-erythrocytic 1 OS=Mus musculus OX=10090 GN=Sptan1 PE=1 SV=4			0	98.1400013	DLASVNNLLK	Deamidated(N)@7			0.00161361	1086.593628	544.3041	1086.592041	544.3033447	2	10	1.1.1.1038.3	5.372383	498.12	493.95	5.37	0.05	488.0061
1	78.41	78.41	25.36000013	22.57000059	16.83000028	sp|P16546|SPTN1_MOUSE	Spectrin alpha chain, non-erythrocytic 1 OS=Mus musculus OX=10090 GN=Sptan1 PE=1 SV=4			0	99.00000095	DLASVQALLR				-0.00104129	1084.623047	543.3188	1084.624023	543.3193359	2	13	1.1.1.1143.3	6.72195	1393.55	834.3	6.74	0.06	646.0667
1	78.41	78.41	25.36000013	22.57000059	16.83000028	sp|P16546|SPTN1_MOUSE	Spectrin alpha chain, non-erythrocytic 1 OS=Mus musculus OX=10090 GN=Sptan1 PE=1 SV=4			0	59.64000225	DLIGVQNLLK				0.0019792	1111.662109	556.8383	1111.660156	556.8373413	2	6	1.1.1.1164.3	6.993417	748.09	190.2	7.04	0.05	157.5274
1	78.41	78.41	25.36000013	22.57000059	16.83000028	sp|P16546|SPTN1_MOUSE	Spectrin alpha chain, non-erythrocytic 1 OS=Mus musculus OX=10090 GN=Sptan1 PE=1 SV=4			0	69.19000149	DLMSWINGIR	Oxidation(M)@3; Deamidated(N)@7			0.00546338	1220.591431	611.303	1220.585938	611.3002319	2	6	1.1.1.1112.4	6.3223	448.6	209.35	6.36	0.06	264.5557
1	78.41	78.41	25.36000013	22.57000059	16.83000028	sp|P16546|SPTN1_MOUSE	Spectrin alpha chain, non-erythrocytic 1 OS=Mus musculus OX=10090 GN=Sptan1 PE=1 SV=4			0	99.00000095	DLSSVQTLLTK				-0.00210215	1203.668823	602.8417	1203.671021	602.8428345	2	13	1.1.1.1102.5	6.195983	1688.25	1647.46	6.2	0.05	1382.357
1	78.41	78.41	25.36000013	22.57000059	16.83000028	sp|P16546|SPTN1_MOUSE	Spectrin alpha chain, non-erythrocytic 1 OS=Mus musculus OX=10090 GN=Sptan1 PE=1 SV=4			0	99.00000095	DLTGVQNLR				-0.00294058	1014.542847	508.2787	1014.545837	508.2801819	2	11	1.1.1.962.5	4.403616	1551.9	1420.52	4.41	0.04	1218.417
1	78.41	78.41	25.36000013	22.57000059	16.83000028	sp|P16546|SPTN1_MOUSE	Spectrin alpha chain, non-erythrocytic 1 OS=Mus musculus OX=10090 GN=Sptan1 PE=1 SV=4			0	99.00000095	DLTNVQNLQK				-0.00257375	1171.61731	586.8159	1171.619751	586.8171387	2	12	1.1.1.934.8	4.050483	986.75	974.41	4.04	0.04	730.2439
1	78.41	78.41	25.36000013	22.57000059	16.83000028	sp|P16546|SPTN1_MOUSE	Spectrin alpha chain, non-erythrocytic 1 OS=Mus musculus OX=10090 GN=Sptan1 PE=1 SV=4			0	90.32999873	DLTSWVTEMK	Oxidation(M)@9			0.00343582	1224.57312	613.2938	1224.56958	613.2921143	2	9	1.1.1.1070.6	5.78685	572.26	511.15	5.81	0.1	545.7675
1	78.41	78.41	25.36000013	22.57000059	16.83000028	sp|P16546|SPTN1_MOUSE	Spectrin alpha chain, non-erythrocytic 1 OS=Mus musculus OX=10090 GN=Sptan1 PE=1 SV=4			0	92.53000021	DMDDEESWIK	Oxidation(M)@2			-0.00267297	1282.499634	642.2571	1282.502319	642.2584229	2	8	1.1.1.985.9	4.699767	451.75	421.48	4.71	0.04	498.3492
1	78.41	78.41	25.36000013	22.57000059	16.83000028	sp|P16546|SPTN1_MOUSE	Spectrin alpha chain, non-erythrocytic 1 OS=Mus musculus OX=10090 GN=Sptan1 PE=1 SV=4			0	99.00000095	DVDEIEAWISEK				0.000898382	1432.673096	717.3438	1432.672241	717.3433838	2	13	1.1.1.1174.8	7.12625	338.09	336.62	7.12	0.08	300.1819
1	78.41	78.41	25.36000013	22.57000059	16.83000028	sp|P16546|SPTN1_MOUSE	Spectrin alpha chain, non-erythrocytic 1 OS=Mus musculus OX=10090 GN=Sptan1 PE=1 SV=4			0	99.00000095	DVEDEETWIR				-0.00253072	1290.570313	646.2924	1290.572754	646.2937012	2	12	1.1.1.1026.7	5.222717	723.67	715.83	5.22	0.05	667.2861
1	78.41	78.41	25.36000013	22.57000059	16.83000028	sp|P16546|SPTN1_MOUSE	Spectrin alpha chain, non-erythrocytic 1 OS=Mus musculus OX=10090 GN=Sptan1 PE=1 SV=4			0	99.00000095	DVTGAEALLER				0.00253763	1172.606323	587.3104	1172.60376	587.3091431	2	14	1.1.1.1043.5	5.439034	2009.25	1413.39	5.46	0.05	1397.447
1	78.41	78.41	25.36000013	22.57000059	16.83000028	sp|P16546|SPTN1_MOUSE	Spectrin alpha chain, non-erythrocytic 1 OS=Mus musculus OX=10090 GN=Sptan1 PE=1 SV=4			0	99.00000095	DVTGAEALLER				0.00253763	1172.606323	587.3104	1172.60376	587.3091431	2	17	1.1.1.1044.5	5.451867	2009.25	1844.84	5.46	0.05	1713.935
1	78.41	78.41	25.36000013	22.57000059	16.83000028	sp|P16546|SPTN1_MOUSE	Spectrin alpha chain, non-erythrocytic 1 OS=Mus musculus OX=10090 GN=Sptan1 PE=1 SV=4			0	98.35000038	EANELQQWITEK				0.00138912	1487.727051	744.8708	1487.725586	744.8701172	2	9	1.1.1.1088.9	6.019834	807.93	624.25	6	0.04	649.6479
1	78.41	78.41	25.36000013	22.57000059	16.83000028	sp|P16546|SPTN1_MOUSE	Spectrin alpha chain, non-erythrocytic 1 OS=Mus musculus OX=10090 GN=Sptan1 PE=1 SV=4			0	99.00000095	EELITNWEQIR				0.00119063	1429.721313	715.8679	1429.720093	715.8673706	2	11	1.1.1.1098.9	6.14815	592.06	529.14	6.14	0.05	470.1681
1	78.41	78.41	25.36000013	22.57000059	16.83000028	sp|P16546|SPTN1_MOUSE	Spectrin alpha chain, non-erythrocytic 1 OS=Mus musculus OX=10090 GN=Sptan1 PE=1 SV=4			0	99.00000095	EELYQNLTR				-0.00230435	1164.575317	583.2949	1164.577515	583.2960205	2	12	1.1.1.968.5	4.484783	364.7326	364.7326			933.869
1	78.41	78.41	25.36000013	22.57000059	16.83000028	sp|P16546|SPTN1_MOUSE	Spectrin alpha chain, non-erythrocytic 1 OS=Mus musculus OX=10090 GN=Sptan1 PE=1 SV=4			0	99.00000095	ELPTAFDYVEFTR				0.00394084	1586.765625	794.3901	1586.761719	794.3881226	2	12	1.1.1.1191.6	7.346233	703.17	316.17	7.38	0.06	214.3674
1	78.41	78.41	25.36000013	22.57000059	16.83000028	sp|P16546|SPTN1_MOUSE	Spectrin alpha chain, non-erythrocytic 1 OS=Mus musculus OX=10090 GN=Sptan1 PE=1 SV=4			0	99.00000095	GLVSSDELAK				-0.00037031	1017.533875	509.7742	1017.534241	509.7743835	2	8	1.1.1.936.8	4.07665	1019.94	937.44	4.08	0.04	750.0307
1	78.41	78.41	25.36000013	22.57000059	16.83000028	sp|P16546|SPTN1_MOUSE	Spectrin alpha chain, non-erythrocytic 1 OS=Mus musculus OX=10090 GN=Sptan1 PE=1 SV=4			0	99.00000095	GVIDMGNSLIER	Oxidation(M)@5			-0.00194795	1318.65332	660.3339	1318.655151	660.3348389	2	12	1.1.1.989.10	4.751417	753.93	570.13	4.78	0.09	485.8076
1	78.41	78.41	25.36000013	22.57000059	16.83000028	sp|P16546|SPTN1_MOUSE	Spectrin alpha chain, non-erythrocytic 1 OS=Mus musculus OX=10090 GN=Sptan1 PE=1 SV=4			0	99.00000095	ITALDEFATK				0.0012219	1107.58252	554.7985	1107.581177	554.7978516	2	10	1.1.1.1033.4	5.309383	1319.22	856.58	5.33	0.05	536.024
1	78.41	78.41	25.36000013	22.57000059	16.83000028	sp|P16546|SPTN1_MOUSE	Spectrin alpha chain, non-erythrocytic 1 OS=Mus musculus OX=10090 GN=Sptan1 PE=1 SV=4			0	22.67999947	LEATELK			cleaved L-L@N-term	0.00213841	802.4458618	402.2302	802.4436646	402.2290955	2	7	1.1.1.886.2	3.4342	795.15	789.36	3.43	0.05	875.3967
1	78.41	78.41	25.36000013	22.57000059	16.83000028	sp|P16546|SPTN1_MOUSE	Spectrin alpha chain, non-erythrocytic 1 OS=Mus musculus OX=10090 GN=Sptan1 PE=1 SV=4			0	99.00000095	LGESQTLQQFSR				0.0299946	1392.729614	697.3721	1392.699707	697.3571777	2	17	1.1.1.975.9	4.571434	676.07	612.69	4.58	0.04	638.0557
1	78.41	78.41	25.36000013	22.57000059	16.83000028	sp|P16546|SPTN1_MOUSE	Spectrin alpha chain, non-erythrocytic 1 OS=Mus musculus OX=10090 GN=Sptan1 PE=1 SV=4			0	37.74000108	LQQSHPLSASQIQVK				-0.0058956	1662.899536	555.3071	1662.905273	555.309021	3	6	1.1.1.918.9	3.8475	461.59	447.3	3.84	0.05	517.1866
1	78.41	78.41	25.36000013	22.57000059	16.83000028	sp|P16546|SPTN1_MOUSE	Spectrin alpha chain, non-erythrocytic 1 OS=Mus musculus OX=10090 GN=Sptan1 PE=1 SV=4			0	45.89000046	LQVASDENYKDPTNLQGK			missed K-D@10	-0.00361334	2018.987427	674.0031	2018.990845	674.0042725	3	6	1.1.1.923.8	3.910483	536.57	418.78	3.89	0.05	397.8165
1	78.41	78.41	25.36000013	22.57000059	16.83000028	sp|P16546|SPTN1_MOUSE	Spectrin alpha chain, non-erythrocytic 1 OS=Mus musculus OX=10090 GN=Sptan1 PE=1 SV=4			0	60.97000241	MNEVISLWK	Oxidation(M)@1			-0.00326314	1134.571045	568.2928	1134.574341	568.2944336	2	7	1.1.1.1089.3	6.027333	734.56	528.09	6.05	0.06	574.8865
1	78.41	78.41	25.36000013	22.57000059	16.83000028	sp|P16546|SPTN1_MOUSE	Spectrin alpha chain, non-erythrocytic 1 OS=Mus musculus OX=10090 GN=Sptan1 PE=1 SV=4			0	99.00000095	MQHNLEQQIQAR	Oxidation(M)@1			-0.00434166	1510.726807	504.5829	1510.731079	504.5842896	3	9	1.1.1.863.5	3.14055	815.44	645.61	3.15	0.04	457.3267
1	78.41	78.41	25.36000013	22.57000059	16.83000028	sp|P16546|SPTN1_MOUSE	Spectrin alpha chain, non-erythrocytic 1 OS=Mus musculus OX=10090 GN=Sptan1 PE=1 SV=4			0	99.00000095	NTTGVTEEALK	Deamidated(N)@1			-0.00190359	1162.569824	582.2922	1162.571777	582.2931519	2	10	1.1.1.934.7	4.04965	435.97	416.63	4.05	0.05	452.33
1	78.41	78.41	25.36000013	22.57000059	16.83000028	sp|P16546|SPTN1_MOUSE	Spectrin alpha chain, non-erythrocytic 1 OS=Mus musculus OX=10090 GN=Sptan1 PE=1 SV=4			0	64.91000056	QGFVPAAYVK	Gln->pyro-Glu@N-term			0.00271624	1061.557251	531.7859	1061.554565	531.7845459	2	7	1.1.1.1124.2	6.4763	682.81	622.59	6.49	0.07	377.4801
1	78.41	78.41	25.36000013	22.57000059	16.83000028	sp|P16546|SPTN1_MOUSE	Spectrin alpha chain, non-erythrocytic 1 OS=Mus musculus OX=10090 GN=Sptan1 PE=1 SV=4			0	95.59999704	QLLGSAHEVQR	Gln->pyro-Glu@N-term		cleaved S-Q@N-term	-0.00288324	1219.628052	610.8213	1219.630981	610.8227539	2	10	1.1.1.973.9	4.545933	179.7857	179.7857			529.3284
1	78.41	78.41	25.36000013	22.57000059	16.83000028	sp|P16546|SPTN1_MOUSE	Spectrin alpha chain, non-erythrocytic 1 OS=Mus musculus OX=10090 GN=Sptan1 PE=1 SV=4			0	99.00000095	QWELLLEK	Gln->pyro-Glu@N-term			-0.000431615	1040.553833	521.2842	1040.554199	521.2844238	2	12	1.1.1.1383.2	9.106767	453.65	244.11	9.15	0.09	214.619
1	78.41	78.41	25.36000013	22.57000059	16.83000028	sp|P16546|SPTN1_MOUSE	Spectrin alpha chain, non-erythrocytic 1 OS=Mus musculus OX=10090 GN=Sptan1 PE=1 SV=4			0	83.21999907	REELITNWEQIR			missed R-E@1	0.0137716	1585.835205	529.619	1585.821289	529.6143799	3	9	1.1.1.1042.4	5.424716	283.18	256.86	5.42	0.05	476.4139
1	78.41	78.41	25.36000013	22.57000059	16.83000028	sp|P16546|SPTN1_MOUSE	Spectrin alpha chain, non-erythrocytic 1 OS=Mus musculus OX=10090 GN=Sptan1 PE=1 SV=4			0	99.00000095	SADESGQALLAASHYASDEVR				-0.00156595	2176.001709	726.3412	2176.003174	726.3416748	3	16	1.1.1.1020.10	5.1489	540.13	522.42	5.15	0.03	570.9506
1	78.41	78.41	25.36000013	22.57000059	16.83000028	sp|P16546|SPTN1_MOUSE	Spectrin alpha chain, non-erythrocytic 1 OS=Mus musculus OX=10090 GN=Sptan1 PE=1 SV=4			0	99.00000095	SLQQLAEER				0.00225392	1072.553711	537.2841	1072.55127	537.2828979	2	11	1.1.1.948.7	4.228467	1286.28	1283.67	4.22	0.05	922.9149
1	78.41	78.41	25.36000013	22.57000059	16.83000028	sp|P16546|SPTN1_MOUSE	Spectrin alpha chain, non-erythrocytic 1 OS=Mus musculus OX=10090 GN=Sptan1 PE=1 SV=4			0	66.85000062	SSLSSAQADFNQLAELDR				-0.00252089	1950.925903	651.3159	1950.928345	651.3167114	3	8	1.1.1.1111.6	6.311633	332.39	281.27	6.34	0.08	591.8865
1	78.41	78.41	25.36000013	22.57000059	16.83000028	sp|P16546|SPTN1_MOUSE	Spectrin alpha chain, non-erythrocytic 1 OS=Mus musculus OX=10090 GN=Sptan1 PE=1 SV=4			0	99.00000095	TALLELWELR				-0.00419408	1242.693115	622.3538	1242.697266	622.355896	2	13	1.1.1.1278.3	8.37965	106.14	104.18	8.39	0.08	125.6102
1	78.41	78.41	25.36000013	22.57000059	16.83000028	sp|P16546|SPTN1_MOUSE	Spectrin alpha chain, non-erythrocytic 1 OS=Mus musculus OX=10090 GN=Sptan1 PE=1 SV=4			0	99.00000095	VEDLFLTFAK				-0.000562516	1181.63269	591.8236	1181.633179	591.8239136	2	11	1.1.1.1208.2	7.55955	809.19	362.91	7.59	0.06	204.1114
1	78.41	78.41	25.36000013	22.57000059	16.83000028	sp|P16546|SPTN1_MOUSE	Spectrin alpha chain, non-erythrocytic 1 OS=Mus musculus OX=10090 GN=Sptan1 PE=1 SV=4			0	99.00000095	VLETAEDIQER				-0.0024008	1301.643921	651.8292	1301.646362	651.8304443	2	13	1.1.1.919.9	3.860333	1145.61	848.68	3.88	0.05	693.114
1	78.41	78.41	25.36000013	22.57000059	16.83000028	sp|P16546|SPTN1_MOUSE	Spectrin alpha chain, non-erythrocytic 1 OS=Mus musculus OX=10090 GN=Sptan1 PE=1 SV=4			0	99.00000095	VNEVSQFAAK				-0.00786888	1091.553223	546.7839	1091.561157	546.7878418	2	12	1.1.1.917.6	3.8325	982.94	576.23	3.85	0.06	375.6813
2	51.38	51.38	76.20000243	76.20000243	75.95999837	sp|Q6NVD9|BFSP2_MOUSE	Phakinin OS=Mus musculus OX=10090 GN=Bfsp2 PE=1 SV=1			2	99.00000095	AAEEEVSSLYK				-0.00150545	1224.585815	613.3002	1224.587402	613.3009644	2	18	1.1.1.946.8	4.203967	6068.81	5710.7	4.21	0.04	3670.725
2	51.38	51.38	76.20000243	76.20000243	75.95999837	sp|Q6NVD9|BFSP2_MOUSE	Phakinin OS=Mus musculus OX=10090 GN=Bfsp2 PE=1 SV=1			2	99.00000095	AEAGALLQAK				0.000322521	970.5450439	486.2798	970.5447388	486.2796631	2	17	1.1.1.930.4	3.99615	8139.54	5959.13	4.02	0.04	3823.773
2	51.38	51.38	76.20000243	76.20000243	75.95999837	sp|Q6NVD9|BFSP2_MOUSE	Phakinin OS=Mus musculus OX=10090 GN=Bfsp2 PE=1 SV=1			2	99.00000095	ALGISSVFLQGLR				0.00291086	1359.790527	680.9025	1359.787476	680.901001	2	20	1.1.1.1243.5	7.977517	5194.9	3526.9	8	0.08	2029.324
2	51.38	51.38	76.20000243	76.20000243	75.95999837	sp|Q6NVD9|BFSP2_MOUSE	Phakinin OS=Mus musculus OX=10090 GN=Bfsp2 PE=1 SV=1			2	99.00000095	APGVYVGVAPSGGIGGLGAR				-0.00213908	1753.945435	877.98	1753.94751	877.9810181	2	20	1.1.1.1073.9	5.828017	2694.6	2214.18	5.84	0.05	1595.964
2	51.38	51.38	76.20000243	76.20000243	75.95999837	sp|Q6NVD9|BFSP2_MOUSE	Phakinin OS=Mus musculus OX=10090 GN=Bfsp2 PE=1 SV=1			2	99.00000095	ASWASSYQQVGEAVLENAR	Deamidated(N)@17			0.00542682	2065.97583	689.6659	2065.970459	689.6641235	3	14	1.1.1.1101.7	6.18465	498.04	320.76	6.15	0.05	339.0557
2	51.38	51.38	76.20000243	76.20000243	75.95999837	sp|Q6NVD9|BFSP2_MOUSE	Phakinin OS=Mus musculus OX=10090 GN=Bfsp2 PE=1 SV=1			2	99.00000095	DVASYHALLDR				-0.0148636	1258.615723	630.3151	1258.630615	630.3225708	2	13	1.1.1.989.9	4.750583	751.1	544.75	4.77	0.05	603.179
2	51.38	51.38	76.20000243	76.20000243	75.95999837	sp|Q6NVD9|BFSP2_MOUSE	Phakinin OS=Mus musculus OX=10090 GN=Bfsp2 PE=1 SV=1			2	99.00000095	DVASYHALLDREENN			missed R-E@11	0.0054482	1744.807007	582.6096	1744.801636	582.6078491	3	10	1.1.1.983.7	4.6726	895.8	790.59	4.67	0.04	790.7534
2	51.38	51.38	76.20000243	76.20000243	75.95999837	sp|Q6NVD9|BFSP2_MOUSE	Phakinin OS=Mus musculus OX=10090 GN=Bfsp2 PE=1 SV=1			2	99.00000095	EELGFLSR	Glu->pyro-Glu@N-term			0.00143245	931.4778442	466.7462	931.4763184	466.7454529	2	10	1.1.1.1153.2	6.850767	213.41	189.04	6.86	0.06	163.7568
2	51.38	51.38	76.20000243	76.20000243	75.95999837	sp|Q6NVD9|BFSP2_MOUSE	Phakinin OS=Mus musculus OX=10090 GN=Bfsp2 PE=1 SV=1			2	99.00000095	GTHSPSSLDSPPASR				0.00982601	1494.716187	499.246	1494.706299	499.2427063	3	10	1.1.1.832.7	2.745583	668.82	623.94	2.75	0.04	663.9883
2	51.38	51.38	76.20000243	76.20000243	75.95999837	sp|Q6NVD9|BFSP2_MOUSE	Phakinin OS=Mus musculus OX=10090 GN=Bfsp2 PE=1 SV=1			2	99.00000095	LAAALSVELHDTSR				0.00306071	1481.786743	494.9362	1481.783813	494.9352112	3	14	1.1.1.989.3	4.7456	934.06	883.01	4.74	0.04	842.3189
2	51.38	51.38	76.20000243	76.20000243	75.95999837	sp|Q6NVD9|BFSP2_MOUSE	Phakinin OS=Mus musculus OX=10090 GN=Bfsp2 PE=1 SV=1			2	99.00000095	LLLQMETIQAGADDFK	Oxidation(M)@5			0.00293618	1807.905518	904.96	1807.902588	904.9585571	2	11	1.1.1.1066.9	5.738183	50.31023	50.31023			276.098
2	51.38	51.38	76.20000243	76.20000243	75.95999837	sp|Q6NVD9|BFSP2_MOUSE	Phakinin OS=Mus musculus OX=10090 GN=Bfsp2 PE=1 SV=1			2	99.00000095	LLLQMETIQAGADDFKER	Oxidation(M)@5		missed K-E@16	0.000778254	2093.047119	698.6896	2093.046387	698.6893921	3	17	1.1.1.1038.9	5.377383	3814.74	1497.44	5.34	0.05	1026.595
2	51.38	51.38	76.20000243	76.20000243	75.95999837	sp|Q6NVD9|BFSP2_MOUSE	Phakinin OS=Mus musculus OX=10090 GN=Bfsp2 PE=1 SV=1			2	99.00000095	QLAGSELEQADVPMGTGLDDVLETIR	Gln->pyro-Glu@N-term; Oxidation(M)@14			0.00234213	2755.324707	919.4488	2755.322266	919.447998	3	25	1.1.1.1293.3	8.5268	1292.95	1019.56	8.55	0.08	648.741
2	51.38	51.38	76.20000243	76.20000243	75.95999837	sp|Q6NVD9|BFSP2_MOUSE	Phakinin OS=Mus musculus OX=10090 GN=Bfsp2 PE=1 SV=1			2	99.00000095	QQTEVVHVSQTQEEK	Gln->pyro-Glu@N-term			0.000487712	1751.83313	876.9238	1751.832642	876.923584	2	23	1.1.1.897.7	3.582017	6683.39	5648.14	3.57	0.03	2686.115
2	51.38	51.38	76.20000243	76.20000243	75.95999837	sp|Q6NVD9|BFSP2_MOUSE	Phakinin OS=Mus musculus OX=10090 GN=Bfsp2 PE=1 SV=1			2	99.00000095	QVQSLQAETESLR	Gln->pyro-Glu@N-term			-0.00072341	1470.730713	736.3726	1470.731445	736.3729858	2	16	1.1.1.1065.8	5.72485	5978.06	2607.95	5.68	0.05	1459.805
2	51.38	51.38	76.20000243	76.20000243	75.95999837	sp|Q6NVD9|BFSP2_MOUSE	Phakinin OS=Mus musculus OX=10090 GN=Bfsp2 PE=1 SV=1			2	99.00000095	SETEQQQQER				-0.00160489	1261.55188	631.7832	1261.553467	631.7839966	2	14	1.1.1.331.3	1.1202	461.3	294.52	1.1	0.04	189.7483
2	51.38	51.38	76.20000243	76.20000243	75.95999837	sp|Q6NVD9|BFSP2_MOUSE	Phakinin OS=Mus musculus OX=10090 GN=Bfsp2 PE=1 SV=1			2	99.00000095	SSGGWDALR				0.00114301	947.4472656	474.7309	947.446106	474.7303162	2	10	1.1.1.974.4	4.554616	3546.34	1480.59	4.59	0.04	869.7409
2	51.38	51.38	76.20000243	76.20000243	75.95999837	sp|Q6NVD9|BFSP2_MOUSE	Phakinin OS=Mus musculus OX=10090 GN=Bfsp2 PE=1 SV=1			2	99.00000095	SSGLANVPAPGPER				-0.00250713	1350.686646	676.3506	1350.689209	676.3518677	2	19	1.1.1.941.11	4.142633	7094.03	6354.17	4.16	0.05	4819.306
2	51.38	51.38	76.20000243	76.20000243	75.95999837	sp|Q6NVD9|BFSP2_MOUSE	Phakinin OS=Mus musculus OX=10090 GN=Bfsp2 PE=1 SV=1			2	99.00000095	SYEEDVK				0.00163183	868.3830566	435.1988	868.3814087	435.197998	2	9	1.1.1.831.5	2.73125	1618.15	1397.79	2.71	0.04	998.9024
2	51.38	51.38	76.20000243	76.20000243	75.95999837	sp|Q6NVD9|BFSP2_MOUSE	Phakinin OS=Mus musculus OX=10090 GN=Bfsp2 PE=1 SV=1			2	99.00000095	TDLEHQIESLK				-0.00253204	1311.664551	438.2288	1311.666992	438.2296143	3	10	1.1.1.1001.3	4.899917	2422.02	1904.63	4.91	0.04	1501.777
2	51.38	51.38	76.20000243	76.20000243	75.95999837	sp|Q6NVD9|BFSP2_MOUSE	Phakinin OS=Mus musculus OX=10090 GN=Bfsp2 PE=1 SV=1			2	99.00000095	TSAVGSLVR				0.00184407	888.5046997	445.2596	888.5028687	445.258728	2	11	1.1.1.929.5	3.984483	5595.97	1465.43	4.02	0.04	610.6625
2	51.38	51.38	76.20000243	76.20000243	75.95999837	sp|Q6NVD9|BFSP2_MOUSE	Phakinin OS=Mus musculus OX=10090 GN=Bfsp2 PE=1 SV=1			2	99.00000095	VAADLPSGTNSSMPVQR	Deamidated(N)@10; Oxidation(M)@13			0.000466097	1745.825806	582.9492	1745.825439	582.9490967	3	12	1.1.1.908.10	3.7205	506.52	428.66	3.74	0.06	426.0928
2	51.38	51.38	76.20000243	76.20000243	75.95999837	sp|Q6NVD9|BFSP2_MOUSE	Phakinin OS=Mus musculus OX=10090 GN=Bfsp2 PE=1 SV=1			2	99.00000095	VHALEQVSQELETQLR				0.00197336	1878.981934	627.3346	1878.97998	627.3339233	3	17	1.1.1.1068.7	5.76185	4101.55	1805.93	5.79	0.05	1143.556
2	51.38	51.38	76.20000243	76.20000243	75.95999837	sp|Q6NVD9|BFSP2_MOUSE	Phakinin OS=Mus musculus OX=10090 GN=Bfsp2 PE=1 SV=1			2	99.00000095	VIDEANLTK				5.05E-05	1001.53949	501.777	1001.539307	501.776947	2	12	1.1.1.903.3	3.652683	3602.54	2069.86	3.67	0.04	1021.527
2	51.38	51.38	76.20000243	76.20000243	75.95999837	sp|Q6NVD9|BFSP2_MOUSE	Phakinin OS=Mus musculus OX=10090 GN=Bfsp2 PE=1 SV=1			2	99.00000095	YENEQPFR				0.00796859	1081.490845	541.7527	1081.48291	541.7487183	2	12	1.1.1.899.5	3.60385	242.4254	242.4254			1030.124
2	51.38	51.38	76.20000243	76.20000243	75.95999837	sp|Q6NVD9|BFSP2_MOUSE	Phakinin OS=Mus musculus OX=10090 GN=Bfsp2 PE=1 SV=1			0.562249482	76.13999844	YENEQPFRK			missed R-K@8	0.00526658	1209.582886	404.2016	1209.577881	404.1998901	3	8	1.1.1.839.2	2.831417	844.98	774.89	2.84	0.04	994.8168
2	51.38	51.38	76.20000243	76.20000243	75.95999837	sp|Q6NVD9|BFSP2_MOUSE	Phakinin OS=Mus musculus OX=10090 GN=Bfsp2 PE=1 SV=1			0.245651692	99.00000095	ALGISSVFLQ			cleaved Q-G@C-term	0.00225352	1033.58313	517.7988	1033.580811	517.7976685	2	16	1.1.1.1255.3	8.122167	1802.82	956.16	8.16	0.06	534.3554
2	51.38	51.38	76.20000243	76.20000243	75.95999837	sp|Q6NVD9|BFSP2_MOUSE	Phakinin OS=Mus musculus OX=10090 GN=Bfsp2 PE=1 SV=1			0.199282944	99.00000095	GVYVGVAPSGGIGGLGAR			cleaved P-G@N-term	-0.00363756	1585.854126	793.9343	1585.857666	793.9360962	2	20	1.1.1.1059.10	5.64935	2210.72	1874.03	5.67	0.05	1964.518
2	51.38	51.38	76.20000243	76.20000243	75.95999837	sp|Q6NVD9|BFSP2_MOUSE	Phakinin OS=Mus musculus OX=10090 GN=Bfsp2 PE=1 SV=1			0.190440297	96.82000279	LEAELAEIR	Carbamidomethyl@N-term			0.0019794	1099.589233	550.8019	1099.58728	550.8009644	2	10	1.1.1.1015.6	5.081234	479.56	423.95	5.09	0.05	381.8772
2	51.38	51.38	76.20000243	76.20000243	75.95999837	sp|Q6NVD9|BFSP2_MOUSE	Phakinin OS=Mus musculus OX=10090 GN=Bfsp2 PE=1 SV=1			0.180456087	99.00000095	GISSVFLQGLR			cleaved L-G@N-term	0.004667	1175.670898	588.8427	1175.66626	588.8403931	2	12	1.1.1.1153.6	6.8541	296.55	282.14	6.85	0.06	345.2517
2	51.38	51.38	76.20000243	76.20000243	75.95999837	sp|Q6NVD9|BFSP2_MOUSE	Phakinin OS=Mus musculus OX=10090 GN=Bfsp2 PE=1 SV=1			0	99.00000095	AAEEEVSSLYK				-0.00150545	1224.585815	613.3002	1224.587402	613.3009644	2	18	1.1.1.945.10	4.192633	6068.81	4558.8	4.21	0.04	3043.045
2	51.38	51.38	76.20000243	76.20000243	75.95999837	sp|Q6NVD9|BFSP2_MOUSE	Phakinin OS=Mus musculus OX=10090 GN=Bfsp2 PE=1 SV=1			0	48.84000123	AAEEEVSSLYK	Carbamidomethyl@N-term			-0.00554108	1281.603516	641.809	1281.608887	641.8117065	2	7	1.1.1.947.7	4.215633	258.43	245.48	4.21	0.04	268.7529
2	51.38	51.38	76.20000243	76.20000243	75.95999837	sp|Q6NVD9|BFSP2_MOUSE	Phakinin OS=Mus musculus OX=10090 GN=Bfsp2 PE=1 SV=1			0	99.00000095	AEAGALLQAK				0.000322521	970.5450439	486.2798	970.5447388	486.2796631	2	15	1.1.1.929.7	3.98615	8139.54	3557.5	4.02	0.04	1631.885
2	51.38	51.38	76.20000243	76.20000243	75.95999837	sp|Q6NVD9|BFSP2_MOUSE	Phakinin OS=Mus musculus OX=10090 GN=Bfsp2 PE=1 SV=1			0	99.00000095	ALGISSVFLQ			cleaved Q-G@C-term	0.00225352	1033.58313	517.7988	1033.580811	517.7976685	2	15	1.1.1.1256.2	8.133833	1802.82	1423.51	8.16	0.06	828.3896
2	51.38	51.38	76.20000243	76.20000243	75.95999837	sp|Q6NVD9|BFSP2_MOUSE	Phakinin OS=Mus musculus OX=10090 GN=Bfsp2 PE=1 SV=1			0	99.00000095	ALGISSVFLQGLR				0.00291086	1359.790527	680.9025	1359.787476	680.901001	2	17	1.1.1.1242.3	7.964517	5194.9	1916.16	8	0.08	811.0702
2	51.38	51.38	76.20000243	76.20000243	75.95999837	sp|Q6NVD9|BFSP2_MOUSE	Phakinin OS=Mus musculus OX=10090 GN=Bfsp2 PE=1 SV=1			0	99.00000095	ALGISSVFLQGLR	Carbamidomethyl@N-term			0.00410904	1416.81311	709.4138	1416.808838	709.4117432	2	13	1.1.1.1244.4	7.990016	342.57	238.12	8.01	0.06	239.8027
2	51.38	51.38	76.20000243	76.20000243	75.95999837	sp|Q6NVD9|BFSP2_MOUSE	Phakinin OS=Mus musculus OX=10090 GN=Bfsp2 PE=1 SV=1			0	99.00000095	ALGISSVFLQGLR	Carbamidomethyl@N-term			0.00410904	1416.81311	709.4138	1416.808838	709.4117432	2	18	1.1.1.1245.3	8.004683	342.57	328.96	8.01	0.06	230.8897
2	51.38	51.38	76.20000243	76.20000243	75.95999837	sp|Q6NVD9|BFSP2_MOUSE	Phakinin OS=Mus musculus OX=10090 GN=Bfsp2 PE=1 SV=1			0	99.00000095	APGVYVGVAPSGGIGGLGAR				-0.00213908	1753.945435	877.98	1753.94751	877.9810181	2	16	1.1.1.1072.11	5.816683	2694.6	1515.36	5.84	0.05	984.0624
2	51.38	51.38	76.20000243	76.20000243	75.95999837	sp|Q6NVD9|BFSP2_MOUSE	Phakinin OS=Mus musculus OX=10090 GN=Bfsp2 PE=1 SV=1			0	99.00000095	ASWASSYQQVGEAVLENAR	Deamidated(N)@17			0.00542682	2065.97583	689.6659	2065.970459	689.6641235	3	12	1.1.1.1099.5	6.157483	498.04	491.35	6.15	0.05	507.9427
2	51.38	51.38	76.20000243	76.20000243	75.95999837	sp|Q6NVD9|BFSP2_MOUSE	Phakinin OS=Mus musculus OX=10090 GN=Bfsp2 PE=1 SV=1			0	99.00000095	ASWASSYQQVGEAVLENAR				-0.000599663	2064.98584	689.3359	2064.986572	689.3361206	3	14	1.1.1.1141.6	6.69895	2406.62	1015.89	6.73	0.05	792.2524
2	51.38	51.38	76.20000243	76.20000243	75.95999837	sp|Q6NVD9|BFSP2_MOUSE	Phakinin OS=Mus musculus OX=10090 GN=Bfsp2 PE=1 SV=1			0	99.00000095	ASWASSYQQVGEAVLENAR				-0.000599663	2064.98584	689.3359	2064.986572	689.3361206	3	21	1.1.1.1142.6	6.71195	2406.62	1778.01	6.73	0.05	1484.577
2	51.38	51.38	76.20000243	76.20000243	75.95999837	sp|Q6NVD9|BFSP2_MOUSE	Phakinin OS=Mus musculus OX=10090 GN=Bfsp2 PE=1 SV=1			0	69.81999874	DVASYHALLDR				0.00305357	1258.633545	420.5518	1258.630615	420.5508118	3	7	1.1.1.990.2	4.757933	1196.7	1158.15	4.77	0.05	1209.973
2	51.38	51.38	76.20000243	76.20000243	75.95999837	sp|Q6NVD9|BFSP2_MOUSE	Phakinin OS=Mus musculus OX=10090 GN=Bfsp2 PE=1 SV=1			0	99.00000095	EELGFLSR				0.00091236	949.487854	475.7512	949.4868774	475.7507324	2	10	1.1.1.1048.2	5.501534	2751.6	2662.42	5.51	0.05	2041.532
2	51.38	51.38	76.20000243	76.20000243	75.95999837	sp|Q6NVD9|BFSP2_MOUSE	Phakinin OS=Mus musculus OX=10090 GN=Bfsp2 PE=1 SV=1			0	99.00000095	EELGFLSR				0.00091236	949.487854	475.7512	949.4868774	475.7507324	2	10	1.1.1.1047.4	5.4902	2751.6	2160.83	5.51	0.05	1629.142
2	51.38	51.38	76.20000243	76.20000243	75.95999837	sp|Q6NVD9|BFSP2_MOUSE	Phakinin OS=Mus musculus OX=10090 GN=Bfsp2 PE=1 SV=1			0	66.85000062	EELGFLSR	Glu->pyro-Glu@N-term			0.00143245	931.4778442	466.7462	931.4763184	466.7454529	2	5	1.1.1.1156.3	6.8906	213.41	174.07	6.86	0.06	112.4076
2	51.38	51.38	76.20000243	76.20000243	75.95999837	sp|Q6NVD9|BFSP2_MOUSE	Phakinin OS=Mus musculus OX=10090 GN=Bfsp2 PE=1 SV=1			0	99.00000095	GTHSPSSLDSPPASR				0.00982601	1494.716187	499.246	1494.706299	499.2427063	3	11	1.1.1.831.9	2.734583	668.82	488.87	2.75	0.04	609.6199
2	51.38	51.38	76.20000243	76.20000243	75.95999837	sp|Q6NVD9|BFSP2_MOUSE	Phakinin OS=Mus musculus OX=10090 GN=Bfsp2 PE=1 SV=1			0	99.00000095	GVYVGVAPSGGIGGLGAR			cleaved P-G@N-term	-0.00363756	1585.854126	793.9343	1585.857666	793.9360962	2	16	1.1.1.1058.10	5.636517	2210.72	1251.75	5.67	0.05	1111.677
2	51.38	51.38	76.20000243	76.20000243	75.95999837	sp|Q6NVD9|BFSP2_MOUSE	Phakinin OS=Mus musculus OX=10090 GN=Bfsp2 PE=1 SV=1			0	70.66000104	GVYVGVAPSGGIGGLGAR	Iodo(Y)@3	Iodo(Y)@58	cleaved P-G@N-term	0.027204299	1711.781494	856.898	1711.754272	856.8843994	2	10	1.1.1.1108.11	6.277467	22.33291	22.33291			319.1856
2	51.38	51.38	76.20000243	76.20000243	75.95999837	sp|Q6NVD9|BFSP2_MOUSE	Phakinin OS=Mus musculus OX=10090 GN=Bfsp2 PE=1 SV=1			0	68.33999753	LEAELAEIR				0.0013516	1042.567261	522.2909	1042.565918	522.2902222	2	7	1.1.1.1016.2	5.090567	10114.4	185.16	5	0.05	230.9782
2	51.38	51.38	76.20000243	76.20000243	75.95999837	sp|Q6NVD9|BFSP2_MOUSE	Phakinin OS=Mus musculus OX=10090 GN=Bfsp2 PE=1 SV=1			0	56.73999786	LEAELAEIR	Carbamidomethyl@N-term			0.0019794	1099.589233	550.8019	1099.58728	550.8009644	2	7	1.1.1.1017.4	5.105567	479.56	425.58	5.09	0.05	341.3543
2	51.38	51.38	76.20000243	76.20000243	75.95999837	sp|Q6NVD9|BFSP2_MOUSE	Phakinin OS=Mus musculus OX=10090 GN=Bfsp2 PE=1 SV=1			0	67.71000028	LGISSVFLQ			cleaved A-L@N-term; cleaved Q-G@C-term	-0.000379346	962.5432739	482.2789	962.5437012	482.2791138	2	8	1.1.1.1249.3	8.054517	12.04216	12.04216			164.2533
2	51.38	51.38	76.20000243	76.20000243	75.95999837	sp|Q6NVD9|BFSP2_MOUSE	Phakinin OS=Mus musculus OX=10090 GN=Bfsp2 PE=1 SV=1			0	99.00000095	LLLQMETIQAGADDFK	Oxidation(M)@5			-0.00536452	1807.897217	904.9559	1807.902588	904.9585571	2	19	1.1.1.1079.11	5.9065	3016.65	2253.12	5.92	0.04	1190.686
2	51.38	51.38	76.20000243	76.20000243	75.95999837	sp|Q6NVD9|BFSP2_MOUSE	Phakinin OS=Mus musculus OX=10090 GN=Bfsp2 PE=1 SV=1			0	99.00000095	LLLQMETIQAGADDFK	Oxidation(M)@5			-0.00536452	1807.897217	904.9559	1807.902588	904.9585571	2	20	1.1.1.1080.11	5.919	3016.65	2899.8	5.92	0.04	1400.345
2	51.38	51.38	76.20000243	76.20000243	75.95999837	sp|Q6NVD9|BFSP2_MOUSE	Phakinin OS=Mus musculus OX=10090 GN=Bfsp2 PE=1 SV=1			0	99.00000095	LLLQMETIQAGADDFK	Oxidation(M)@5			-0.000308875	1807.902466	603.6414	1807.902588	603.6414795	3	12	1.1.1.1081.3	5.925333	1961.95	1917.92	5.92	0.05	1768.299
2	51.38	51.38	76.20000243	76.20000243	75.95999837	sp|Q6NVD9|BFSP2_MOUSE	Phakinin OS=Mus musculus OX=10090 GN=Bfsp2 PE=1 SV=1			0	99.00000095	LLLQMETIQAGADDFK	Oxidation(M)@5			-0.00536452	1807.897217	904.9559	1807.902588	904.9585571	2	21	1.1.1.1081.9	5.930333	3016.65	2882.62	5.92	0.04	1465.502
2	51.38	51.38	76.20000243	76.20000243	75.95999837	sp|Q6NVD9|BFSP2_MOUSE	Phakinin OS=Mus musculus OX=10090 GN=Bfsp2 PE=1 SV=1			0	99.00000095	LLLQMETIQAGADDFK	Oxidation(M)@5			-0.000308875	1807.902466	603.6414	1807.902588	603.6414795	3	11	1.1.1.1082.7	5.941167	1961.95	1607.84	5.92	0.05	891.9857
2	51.38	51.38	76.20000243	76.20000243	75.95999837	sp|Q6NVD9|BFSP2_MOUSE	Phakinin OS=Mus musculus OX=10090 GN=Bfsp2 PE=1 SV=1			0	99.00000095	LLLQMETIQAGADDFK	Oxidation(M)@5			-0.000308875	1807.902466	603.6414	1807.902588	603.6414795	3	12	1.1.1.1083.4	5.951667	1961.95	1294.98	5.92	0.05	776.6129
2	51.38	51.38	76.20000243	76.20000243	75.95999837	sp|Q6NVD9|BFSP2_MOUSE	Phakinin OS=Mus musculus OX=10090 GN=Bfsp2 PE=1 SV=1			0	99.00000095	LLLQMETIQAGADDFKER	Oxidation(M)@5		missed K-E@16	0.000778254	2093.047119	698.6896	2093.046387	698.6893921	3	15	1.1.1.1034.9	5.32605	3814.74	2939.56	5.34	0.05	1941.883
2	51.38	51.38	76.20000243	76.20000243	75.95999837	sp|Q6NVD9|BFSP2_MOUSE	Phakinin OS=Mus musculus OX=10090 GN=Bfsp2 PE=1 SV=1			0	99.00000095	QLAGSELEQADVPMGTGLDDVLETIR	Gln->pyro-Glu@N-term; Oxidation(M)@14			0.00655351	2755.328857	919.4502	2755.322266	919.447998	3	18	1.1.1.1225.5	7.784033	295.16	280.78	7.79	0.04	245.9296
2	51.38	51.38	76.20000243	76.20000243	75.95999837	sp|Q6NVD9|BFSP2_MOUSE	Phakinin OS=Mus musculus OX=10090 GN=Bfsp2 PE=1 SV=1			0	99.00000095	QLAGSELEQADVPMGTGLDDVLETIR	Gln->pyro-Glu@N-term; Oxidation(M)@14			0.00655351	2755.328857	919.4502	2755.322266	919.447998	3	14	1.1.1.1226.6	7.7957	295.16	276.08	7.79	0.04	252.0422
2	51.38	51.38	76.20000243	76.20000243	75.95999837	sp|Q6NVD9|BFSP2_MOUSE	Phakinin OS=Mus musculus OX=10090 GN=Bfsp2 PE=1 SV=1			0	99.00000095	QLAGSELEQADVPMGTGLDDVLETIR	Gln->pyro-Glu@N-term; Oxidation(M)@14			0.00234213	2755.324707	919.4488	2755.322266	919.447998	3	23	1.1.1.1292.2	8.513634	1292.95	675.24	8.55	0.08	371.4639
2	51.38	51.38	76.20000243	76.20000243	75.95999837	sp|Q6NVD9|BFSP2_MOUSE	Phakinin OS=Mus musculus OX=10090 GN=Bfsp2 PE=1 SV=1			0	99.00000095	QLAGSELEQADVPMGTGLDDVLETIR	Gln->pyro-Glu@N-term; Deamidated(Q)@9; Oxidation(D)@11; Oxidation(M)@14	Oxidation(D)@262		0.044360101	2772.345459	925.1224	2772.301025	925.107666	3	19	1.1.1.1294.3	8.5393	447.99	311.16	8.56	0.07	347.3427
2	51.38	51.38	76.20000243	76.20000243	75.95999837	sp|Q6NVD9|BFSP2_MOUSE	Phakinin OS=Mus musculus OX=10090 GN=Bfsp2 PE=1 SV=1			0	99.00000095	QLAGSELEQADVPMGTGLDDVLETIR	Gln->pyro-Glu@N-term; Deamidated(Q)@9; Oxidation(D)@11; Oxidation(M)@14	Oxidation(D)@262		0.044360101	2772.345459	925.1224	2772.301025	925.107666	3	19	1.1.1.1295.3	8.552466	447.99	426.48	8.56	0.07	320.8605
2	51.38	51.38	76.20000243	76.20000243	75.95999837	sp|Q6NVD9|BFSP2_MOUSE	Phakinin OS=Mus musculus OX=10090 GN=Bfsp2 PE=1 SV=1			0	99.00000095	QLAGSELEQADVPMGTGLDDVLETIR	Gln->pyro-Glu@N-term; Deamidated(Q)@9; Oxidation(D)@11; Oxidation(M)@14	Oxidation(D)@262		0.044360101	2772.345459	925.1224	2772.301025	925.107666	3	20	1.1.1.1296.3	8.565133	447.99	397.33	8.56	0.07	316.9112
2	51.38	51.38	76.20000243	76.20000243	75.95999837	sp|Q6NVD9|BFSP2_MOUSE	Phakinin OS=Mus musculus OX=10090 GN=Bfsp2 PE=1 SV=1			0	37.74000108	QLAGSELEQADVPMGTGLDDVLETIR	Gln->pyro-Glu@N-term; Deamidated(Q)@9; Oxidation(P)@13; Oxidation(M)@14	Oxidation(P)@264		0.044360101	2772.345459	925.1224	2772.301025	925.107666	3	19	1.1.1.1296.3	8.565133	447.99	397.33	8.56	0.07	316.9112
2	51.38	51.38	76.20000243	76.20000243	75.95999837	sp|Q6NVD9|BFSP2_MOUSE	Phakinin OS=Mus musculus OX=10090 GN=Bfsp2 PE=1 SV=1			0	99.00000095	QQTEVVHVSQTQEEK	Gln->pyro-Glu@N-term			0.000487712	1751.83313	876.9238	1751.832642	876.923584	2	19	1.1.1.896.11	3.56935	6683.39	6328.17	3.57	0.03	3436.632
2	51.38	51.38	76.20000243	76.20000243	75.95999837	sp|Q6NVD9|BFSP2_MOUSE	Phakinin OS=Mus musculus OX=10090 GN=Bfsp2 PE=1 SV=1			0	99.00000095	QVQSLQAETESLR	Gln->pyro-Glu@N-term			-0.00072341	1470.730713	736.3726	1470.731445	736.3729858	2	17	1.1.1.1060.10	5.662017	5978.06	4392.85	5.68	0.05	2448.793
2	51.38	51.38	76.20000243	76.20000243	75.95999837	sp|Q6NVD9|BFSP2_MOUSE	Phakinin OS=Mus musculus OX=10090 GN=Bfsp2 PE=1 SV=1			0	99.00000095	QVQSLQAETESLR				-0.00399637	1487.754028	744.8843	1487.757935	744.8862915	2	11	1.1.1.1061.9	5.674183	1305.03	1281.45	5.68	0.05	1370.565
2	51.38	51.38	76.20000243	76.20000243	75.95999837	sp|Q6NVD9|BFSP2_MOUSE	Phakinin OS=Mus musculus OX=10090 GN=Bfsp2 PE=1 SV=1			0	99.00000095	QVQSLQAETESLR				-0.00399637	1487.754028	744.8843	1487.757935	744.8862915	2	9	1.1.1.1060.11	5.66285	1305.03	1118.07	5.68	0.05	1143.467
2	51.38	51.38	76.20000243	76.20000243	75.95999837	sp|Q6NVD9|BFSP2_MOUSE	Phakinin OS=Mus musculus OX=10090 GN=Bfsp2 PE=1 SV=1			0	99.00000095	SETEQQQQER				-0.00160489	1261.55188	631.7832	1261.553467	631.7839966	2	13	1.1.1.329.9	1.094533	461.3	434.22	1.1	0.04	339.9856
2	51.38	51.38	76.20000243	76.20000243	75.95999837	sp|Q6NVD9|BFSP2_MOUSE	Phakinin OS=Mus musculus OX=10090 GN=Bfsp2 PE=1 SV=1			0	99.00000095	SSGGWDALR				0.0041337	947.4502563	474.7324	947.446106	474.7303162	2	10	1.1.1.945.5	4.188467	319.78	308.58	4.2	0.05	313.7728
2	51.38	51.38	76.20000243	76.20000243	75.95999837	sp|Q6NVD9|BFSP2_MOUSE	Phakinin OS=Mus musculus OX=10090 GN=Bfsp2 PE=1 SV=1			0	99.00000095	SSGGWDALR				0.00114301	947.4472656	474.7309	947.446106	474.7303162	2	11	1.1.1.975.4	4.567266	3546.34	2749.76	4.59	0.04	2055.557
2	51.38	51.38	76.20000243	76.20000243	75.95999837	sp|Q6NVD9|BFSP2_MOUSE	Phakinin OS=Mus musculus OX=10090 GN=Bfsp2 PE=1 SV=1			0	99.00000095	SSGLANVPAPGPER				-0.00250713	1350.686646	676.3506	1350.689209	676.3518677	2	19	1.1.1.940.11	4.1298	7094.03	4184.98	4.16	0.05	2617.23
2	51.38	51.38	76.20000243	76.20000243	75.95999837	sp|Q6NVD9|BFSP2_MOUSE	Phakinin OS=Mus musculus OX=10090 GN=Bfsp2 PE=1 SV=1			0	99.00000095	SYEEDVK				0.00163183	868.3830566	435.1988	868.3814087	435.197998	2	9	1.1.1.829.3	2.704417	1618.15	1176.86	2.71	0.04	1489.631
2	51.38	51.38	76.20000243	76.20000243	75.95999837	sp|Q6NVD9|BFSP2_MOUSE	Phakinin OS=Mus musculus OX=10090 GN=Bfsp2 PE=1 SV=1			0	99.00000095	TDLEHQIESLK				-0.00253204	1311.664551	438.2288	1311.666992	438.2296143	3	12	1.1.1.1002.3	4.912416	2422.02	2411.58	4.91	0.04	1777.781
2	51.38	51.38	76.20000243	76.20000243	75.95999837	sp|Q6NVD9|BFSP2_MOUSE	Phakinin OS=Mus musculus OX=10090 GN=Bfsp2 PE=1 SV=1			0	99.00000095	TSAVGSLVR				0.00184407	888.5046997	445.2596	888.5028687	445.258728	2	13	1.1.1.930.3	3.995317	5595.97	3015.62	4.02	0.04	1836.303
2	51.38	51.38	76.20000243	76.20000243	75.95999837	sp|Q6NVD9|BFSP2_MOUSE	Phakinin OS=Mus musculus OX=10090 GN=Bfsp2 PE=1 SV=1			0	99.00000095	VAADLPSGTNSSMPVQR	Deamidated(N)@10; Oxidation(M)@13			0.000466097	1745.825806	582.9492	1745.825439	582.9490967	3	11	1.1.1.909.8	3.732	506.52	494.39	3.74	0.06	401.9636
2	51.38	51.38	76.20000243	76.20000243	75.95999837	sp|Q6NVD9|BFSP2_MOUSE	Phakinin OS=Mus musculus OX=10090 GN=Bfsp2 PE=1 SV=1			0	66.85000062	VAADLPSGTNSSMPVQR	Deamidated(N)@10; Oxidation(M)@13			-0.00593094	1745.819458	873.917	1745.825439	873.9199829	2	9	1.1.1.904.7	3.669833	662.03	74.93	3.74	0.06	213.0913
2	51.38	51.38	76.20000243	76.20000243	75.95999837	sp|Q6NVD9|BFSP2_MOUSE	Phakinin OS=Mus musculus OX=10090 GN=Bfsp2 PE=1 SV=1			0	99.00000095	VHALEQVSQELETQLR				0.00197336	1878.981934	627.3346	1878.97998	627.3339233	3	22	1.1.1.1069.7	5.775017	4101.55	3236.88	5.79	0.05	2843.917
2	51.38	51.38	76.20000243	76.20000243	75.95999837	sp|Q6NVD9|BFSP2_MOUSE	Phakinin OS=Mus musculus OX=10090 GN=Bfsp2 PE=1 SV=1			0	99.00000095	VIDEANLTK				5.05E-05	1001.53949	501.777	1001.539307	501.776947	2	12	1.1.1.904.4	3.66485	3602.54	3076.15	3.67	0.04	1890.098
2	51.38	51.38	76.20000243	76.20000243	75.95999837	sp|Q6NVD9|BFSP2_MOUSE	Phakinin OS=Mus musculus OX=10090 GN=Bfsp2 PE=1 SV=1			0	58.30000043	YENEQPFRK			missed R-K@8	0.00526658	1209.582886	404.2016	1209.577881	404.1998901	3	7	1.1.1.840.4	2.845567	844.98	788.37	2.84	0.04	728.1452
3	36.21	36.21	37.36999929	37.36999929	34.07999873	sp|A2AMT1|BFSP1_MOUSE	Filensin OS=Mus musculus OX=10090 GN=Bfsp1 PE=1 SV=1			2	99.00000095	AELQAQTTALEQAIK				-0.000662251	1613.861816	807.9382	1613.862427	807.9384766	2	22	1.1.1.1045.10	5.4687	5283.53	3058.18	5.49	0.05	1700.944
3	36.21	36.21	37.36999929	37.36999929	34.07999873	sp|A2AMT1|BFSP1_MOUSE	Filensin OS=Mus musculus OX=10090 GN=Bfsp1 PE=1 SV=1			2	99.00000095	AQPAGPAAQPGGTAPGLAALQALGER				0.00346857	2369.248535	790.7568	2369.245117	790.7556763	3	17	1.1.1.1138.9	6.663617	7023.8	2032.09	6.71	0.06	1300.362
3	36.21	36.21	37.36999929	37.36999929	34.07999873	sp|A2AMT1|BFSP1_MOUSE	Filensin OS=Mus musculus OX=10090 GN=Bfsp1 PE=1 SV=1			2	99.00000095	AVQDITAAKPR				-0.00313452	1168.65332	585.3339	1168.656372	585.3355103	2	13	1.1.1.842.8	2.8744	1547.44	1508.5	2.88	0.05	1082.258
3	36.21	36.21	37.36999929	37.36999929	34.07999873	sp|A2AMT1|BFSP1_MOUSE	Filensin OS=Mus musculus OX=10090 GN=Bfsp1 PE=1 SV=1			2	99.00000095	DLTAEHAR				-0.00234607	911.4438477	456.7292	911.446106	456.7303162	2	10	1.1.1.821.6	2.60475	1649.94	1487.4	2.61	0.04	1377.76
3	36.21	36.21	37.36999929	37.36999929	34.07999873	sp|A2AMT1|BFSP1_MOUSE	Filensin OS=Mus musculus OX=10090 GN=Bfsp1 PE=1 SV=1			2	99.00000095	EAVTHLQAQK				-0.00482478	1123.593628	562.8041	1123.598511	562.8065796	2	13	1.1.1.823.9	2.63275	1380.49	1337.03	2.64	0.04	1017.651
3	36.21	36.21	37.36999929	37.36999929	34.07999873	sp|A2AMT1|BFSP1_MOUSE	Filensin OS=Mus musculus OX=10090 GN=Bfsp1 PE=1 SV=1			2	99.00000095	EVAALQNQLEEGR	Glu->pyro-Glu@N-term			-0.000923776	1437.720215	719.8674	1437.721191	719.8678589	2	14	1.1.1.1075.6	5.851183	914.17	844.37	5.86	0.04	563.5555
3	36.21	36.21	37.36999929	37.36999929	34.07999873	sp|A2AMT1|BFSP1_MOUSE	Filensin OS=Mus musculus OX=10090 GN=Bfsp1 PE=1 SV=1			2	99.00000095	HVEANLQR				-0.00262473	965.5016479	483.7581	965.5042725	483.7594299	2	9	1.1.1.821.9	2.60725	1734.7	1723.01	2.6	0.04	1223.913
3	36.21	36.21	37.36999929	37.36999929	34.07999873	sp|A2AMT1|BFSP1_MOUSE	Filensin OS=Mus musculus OX=10090 GN=Bfsp1 PE=1 SV=1			2	99.00000095	IIEIEGSR				-0.0120783	915.4904785	458.7525	915.5025635	458.7585449	2	9	1.1.1.933.3	4.033817	11516.5	3491.53	4.07	0.04	1283.174
3	36.21	36.21	37.36999929	37.36999929	34.07999873	sp|A2AMT1|BFSP1_MOUSE	Filensin OS=Mus musculus OX=10090 GN=Bfsp1 PE=1 SV=1			2	99.00000095	KVEVVESIEK			missed K-V@1	-0.00538444	1158.644287	580.3294	1158.649658	580.3320923	2	10	1.1.1.895.8	3.554183	965.34	918.53	3.56	0.04	745.9334
3	36.21	36.21	37.36999929	37.36999929	34.07999873	sp|A2AMT1|BFSP1_MOUSE	Filensin OS=Mus musculus OX=10090 GN=Bfsp1 PE=1 SV=1			2	99.00000095	LGEQPGPEDALAR				-0.00215682	1351.671021	676.8428	1351.673218	676.8438721	2	12	1.1.1.925.10	3.93765	708.78	660.62	3.94	0.04	594.9345
3	36.21	36.21	37.36999929	37.36999929	34.07999873	sp|A2AMT1|BFSP1_MOUSE	Filensin OS=Mus musculus OX=10090 GN=Bfsp1 PE=1 SV=1			2	99.00000095	LSSVFIETPISLITPSHGAPLSLGSSVK				-0.018080199	2836.540771	946.5208	2836.558594	946.5267944	3	11	1.1.1.1261.4	8.204166	12.70518	12.70518			176.3636
3	36.21	36.21	37.36999929	37.36999929	34.07999873	sp|A2AMT1|BFSP1_MOUSE	Filensin OS=Mus musculus OX=10090 GN=Bfsp1 PE=1 SV=1			2	99.00000095	QEAEAQR	Gln->pyro-Glu@N-term			0.00122885	813.3630981	407.6888	813.3616943	407.6881104	2	9	1.1.1.821.3	2.602267	510.97	481.33	2.61	0.04	725.1473
3	36.21	36.21	37.36999929	37.36999929	34.07999873	sp|A2AMT1|BFSP1_MOUSE	Filensin OS=Mus musculus OX=10090 GN=Bfsp1 PE=1 SV=1			2	99.00000095	QLAVAQQTLR	Gln->pyro-Glu@N-term			0.000562858	1109.619873	555.8172	1109.619263	555.8169556	2	16	1.1.1.1060.4	5.657033	7907.17	5493.24	5.68	0.05	3123.541
3	36.21	36.21	37.36999929	37.36999929	34.07999873	sp|A2AMT1|BFSP1_MOUSE	Filensin OS=Mus musculus OX=10090 GN=Bfsp1 PE=1 SV=1			2	99.00000095	QLDAFQR	Gln->pyro-Glu@N-term			0.00075265	859.4196777	430.7171	859.4188232	430.7166748	2	10	1.1.1.1051.2	5.540534	3120.53	1744.25	5.56	0.05	1188.537
3	36.21	36.21	37.36999929	37.36999929	34.07999873	sp|A2AMT1|BFSP1_MOUSE	Filensin OS=Mus musculus OX=10090 GN=Bfsp1 PE=1 SV=1			2	99.00000095	SYVFQAR				0.000139996	869.4396973	435.7271	869.4395752	435.7270508	2	9	1.1.1.944.2	4.173633	3430.59	1847.21	4.2	0.04	1042.735
3	36.21	36.21	37.36999929	37.36999929	34.07999873	sp|A2AMT1|BFSP1_MOUSE	Filensin OS=Mus musculus OX=10090 GN=Bfsp1 PE=1 SV=1			2	99.00000095	VAVQVQR				0.00220477	798.4734497	400.244	798.4711914	400.2428589	2	11	1.1.1.841.2	2.8569	6485.87	5162.79	2.87	0.04	3783.516
3	36.21	36.21	37.36999929	37.36999929	34.07999873	sp|A2AMT1|BFSP1_MOUSE	Filensin OS=Mus musculus OX=10090 GN=Bfsp1 PE=1 SV=1			2	99.00000095	VEETLEDAPLKPPQEPK				-0.00563632	1918.983032	640.6683	1918.98877	640.6702271	3	13	1.1.1.973.10	4.546767	1991.28	1851.58	4.55	0.04	1443.6
3	36.21	36.21	37.36999929	37.36999929	34.07999873	sp|A2AMT1|BFSP1_MOUSE	Filensin OS=Mus musculus OX=10090 GN=Bfsp1 PE=1 SV=1			0.966576338	99.00000095	HVLVTGESSFVDPEFYSSSIPAR				0.0752955	2523.303955	842.1085	2523.228271	842.083313	3	15	1.1.1.1102.9	6.199317	183.98	175.32	6.19	0.04	458.6756
3	36.21	36.21	37.36999929	37.36999929	34.07999873	sp|A2AMT1|BFSP1_MOUSE	Filensin OS=Mus musculus OX=10090 GN=Bfsp1 PE=1 SV=1			0.459670514	75.8400023	EADEALLR				-0.00187669	915.4642944	458.7394	915.4661865	458.7403564	2	6	1.1.1.923.5	3.908	343.25	318.92	3.9	0.04	265.6002
3	36.21	36.21	37.36999929	37.36999929	34.07999873	sp|A2AMT1|BFSP1_MOUSE	Filensin OS=Mus musculus OX=10090 GN=Bfsp1 PE=1 SV=1			0.26201269	57.96999931	EIEEAER				-0.00202588	874.4012451	438.2079	874.4031982	438.2088928	2	6	1.1.1.823.5	2.629417	1945.32	1789.44	2.62	0.04	1899.711
3	36.21	36.21	37.36999929	37.36999929	34.07999873	sp|A2AMT1|BFSP1_MOUSE	Filensin OS=Mus musculus OX=10090 GN=Bfsp1 PE=1 SV=1			0.239577532	57.52000213	EIIAQDK				1.38E-05	815.4389038	408.7267	815.4389038	408.7267151	2	6	1.1.1.837.2	2.8059	1172.9	611.58	2.83	0.04	418.5526
3	36.21	36.21	37.36999929	37.36999929	34.07999873	sp|A2AMT1|BFSP1_MOUSE	Filensin OS=Mus musculus OX=10090 GN=Bfsp1 PE=1 SV=1			0.216811314	99.00000095	LSSVFIETPISLITPSH			cleaved H-G@C-term	-0.000225152	1839.998047	921.0063	1839.998169	921.0064087	2	20	1.1.1.1303.4	8.636467	519.73	462.96	8.66	0.09	295.3839
3	36.21	36.21	37.36999929	37.36999929	34.07999873	sp|A2AMT1|BFSP1_MOUSE	Filensin OS=Mus musculus OX=10090 GN=Bfsp1 PE=1 SV=1			0.036212165	92.15999842	AVQDITAAK			cleaved K-P@C-term	-0.0120783	915.4904785	458.7525	915.5025635	458.7585449	2	10	1.1.1.851.4	2.986567	719.96	635.05	2.99	0.05	732.9806
3	36.21	36.21	37.36999929	37.36999929	34.07999873	sp|A2AMT1|BFSP1_MOUSE	Filensin OS=Mus musculus OX=10090 GN=Bfsp1 PE=1 SV=1			0.031984277	97.96000123	AQPAGPAAQPGGTAPGLAALQAL			cleaved L-G@C-term	0.021338699	2027.10144	1014.558	2027.079956	1014.547241	2	11	1.1.1.1218.6	7.694366	11.82159	11.82159			187.8875
3	36.21	36.21	37.36999929	37.36999929	34.07999873	sp|A2AMT1|BFSP1_MOUSE	Filensin OS=Mus musculus OX=10090 GN=Bfsp1 PE=1 SV=1			0.001740665	97.28000164	TTALEQAIK			cleaved Q-T@N-term	-0.00180951	973.5426636	487.7786	973.5444336	487.77948	2	12	1.1.1.943.6	4.164134	832.73	723.64	4.17	0.05	741.5863
3	36.21	36.21	37.36999929	37.36999929	34.07999873	sp|A2AMT1|BFSP1_MOUSE	Filensin OS=Mus musculus OX=10090 GN=Bfsp1 PE=1 SV=1			0	99.00000095	AELQAQTTALEQAIK				-0.000662251	1613.861816	807.9382	1613.862427	807.9384766	2	22	1.1.1.1046.11	5.483033	5283.53	4949.66	5.49	0.05	3042.096
3	36.21	36.21	37.36999929	37.36999929	34.07999873	sp|A2AMT1|BFSP1_MOUSE	Filensin OS=Mus musculus OX=10090 GN=Bfsp1 PE=1 SV=1			0	98.25999737	AELQAQTTALEQAIK	Carbamidomethyl@N-term			0.00270991	1670.886719	836.4506	1670.883911	836.4492188	2	10	1.1.1.1049.9	5.520534	23.81427	23.81427			190.0556
3	36.21	36.21	37.36999929	37.36999929	34.07999873	sp|A2AMT1|BFSP1_MOUSE	Filensin OS=Mus musculus OX=10090 GN=Bfsp1 PE=1 SV=1			0	71.09000087	AQPAGPAAQPGGTAPGLAALQAL			cleaved L-G@C-term	0.00131934	2027.081421	1014.548	2027.079956	1014.547241	2	9	1.1.1.1217.9	7.681533	12.15738	12.15738			168.885
3	36.21	36.21	37.36999929	37.36999929	34.07999873	sp|A2AMT1|BFSP1_MOUSE	Filensin OS=Mus musculus OX=10090 GN=Bfsp1 PE=1 SV=1			0	99.00000095	AQPAGPAAQPGGTAPGLAALQALGER				0.00346857	2369.248535	790.7568	2369.245117	790.7556763	3	28	1.1.1.1139.9	6.67595	7023.8	4010.18	6.71	0.06	2764.282
3	36.21	36.21	37.36999929	37.36999929	34.07999873	sp|A2AMT1|BFSP1_MOUSE	Filensin OS=Mus musculus OX=10090 GN=Bfsp1 PE=1 SV=1			0	99.00000095	AQPAGPAAQPGGTAPGLAALQALGER				0.0140136	2369.259277	593.3221	2369.245117	593.3185425	4	12	1.1.1.1140.4	6.684783	691.88	506.47	6.71	0.05	630.7104
3	36.21	36.21	37.36999929	37.36999929	34.07999873	sp|A2AMT1|BFSP1_MOUSE	Filensin OS=Mus musculus OX=10090 GN=Bfsp1 PE=1 SV=1			0	99.00000095	AQPAGPAAQPGGTAPGLAALQALGER				0.0140136	2369.259277	593.3221	2369.245117	593.3185425	4	14	1.1.1.1143.4	6.722784	691.88	555.94	6.71	0.05	640.204
3	36.21	36.21	37.36999929	37.36999929	34.07999873	sp|A2AMT1|BFSP1_MOUSE	Filensin OS=Mus musculus OX=10090 GN=Bfsp1 PE=1 SV=1			0	99.00000095	AQPAGPAAQPGGTAPGLAALQALGER	Carbamidomethyl@N-term			0.00049675	2426.267334	809.763	2426.266602	809.7628174	3	14	1.1.1.1140.9	6.68895	27.40688	27.40688			391.5204
3	36.21	36.21	37.36999929	37.36999929	34.07999873	sp|A2AMT1|BFSP1_MOUSE	Filensin OS=Mus musculus OX=10090 GN=Bfsp1 PE=1 SV=1			0	63.8199985	AQPAGPAAQPGGTAPGLAALQALGER	Carbamidomethyl@N-term			0.0193564	2426.286133	809.7693	2426.266602	809.7628174	3	9	1.1.1.1141.11	6.703117	23.14838	23.14838			397.7551
3	36.21	36.21	37.36999929	37.36999929	34.07999873	sp|A2AMT1|BFSP1_MOUSE	Filensin OS=Mus musculus OX=10090 GN=Bfsp1 PE=1 SV=1			0	99.00000095	AVQDITAAKPR				-0.00313452	1168.65332	585.3339	1168.656372	585.3355103	2	14	1.1.1.841.10	2.863567	1547.44	1296.53	2.88	0.05	961.5391
3	36.21	36.21	37.36999929	37.36999929	34.07999873	sp|A2AMT1|BFSP1_MOUSE	Filensin OS=Mus musculus OX=10090 GN=Bfsp1 PE=1 SV=1			0	30.14000058	EADEALLR				0.024307201	915.4904785	458.7525	915.4661865	458.7403564	2	9	1.1.1.937.6	4.087317	11516.5	8420.35	4.07	0.04	5747.635
3	36.21	36.21	37.36999929	37.36999929	34.07999873	sp|A2AMT1|BFSP1_MOUSE	Filensin OS=Mus musculus OX=10090 GN=Bfsp1 PE=1 SV=1			0	37.74000108	EIIAQDK				1.38E-05	815.4389038	408.7267	815.4389038	408.7267151	2	6	1.1.1.838.2	2.8184	1172.9	984.87	2.83	0.04	924.1141
3	36.21	36.21	37.36999929	37.36999929	34.07999873	sp|A2AMT1|BFSP1_MOUSE	Filensin OS=Mus musculus OX=10090 GN=Bfsp1 PE=1 SV=1			0	99.00000095	EVAALQNQLEEGR	Deamidated(N)@7			-0.00532656	1456.710449	729.3625	1456.71582	729.3651733	2	15	1.1.1.947.10	4.218133	675.09	634.75	4.22	0.04	738.9381
3	36.21	36.21	37.36999929	37.36999929	34.07999873	sp|A2AMT1|BFSP1_MOUSE	Filensin OS=Mus musculus OX=10090 GN=Bfsp1 PE=1 SV=1			0	99.00000095	EVAALQNQLEEGR	Deamidated(N)@7			-0.00532656	1456.710449	729.3625	1456.71582	729.3651733	2	13	1.1.1.948.10	4.230967	675.09	504.78	4.22	0.04	566.6534
3	36.21	36.21	37.36999929	37.36999929	34.07999873	sp|A2AMT1|BFSP1_MOUSE	Filensin OS=Mus musculus OX=10090 GN=Bfsp1 PE=1 SV=1			0	99.00000095	EVAALQNQLEEGR				-0.00531049	1455.72644	728.8705	1455.731812	728.8731689	2	22	1.1.1.970.4	4.507283	5826.1	5698.23	4.51	0.05	3973.313
3	36.21	36.21	37.36999929	37.36999929	34.07999873	sp|A2AMT1|BFSP1_MOUSE	Filensin OS=Mus musculus OX=10090 GN=Bfsp1 PE=1 SV=1			0	99.00000095	EVAALQNQLEEGR				-0.00531049	1455.72644	728.8705	1455.731812	728.8731689	2	21	1.1.1.971.8	4.520617	5826.1	5033.59	4.51	0.05	3494.973
3	36.21	36.21	37.36999929	37.36999929	34.07999873	sp|A2AMT1|BFSP1_MOUSE	Filensin OS=Mus musculus OX=10090 GN=Bfsp1 PE=1 SV=1			0	99.00000095	EVAALQNQLEEGR	Glu->pyro-Glu@N-term			-0.000923776	1437.720215	719.8674	1437.721191	719.8678589	2	12	1.1.1.1074.6	5.838183	914.17	610.53	5.86	0.04	439.7884
3	36.21	36.21	37.36999929	37.36999929	34.07999873	sp|A2AMT1|BFSP1_MOUSE	Filensin OS=Mus musculus OX=10090 GN=Bfsp1 PE=1 SV=1			0	99.00000095	HVEANLQR				-0.00262473	965.5016479	483.7581	965.5042725	483.7594299	2	9	1.1.1.820.8	2.593417	1734.7	1455.49	2.6	0.04	1170.299
3	36.21	36.21	37.36999929	37.36999929	34.07999873	sp|A2AMT1|BFSP1_MOUSE	Filensin OS=Mus musculus OX=10090 GN=Bfsp1 PE=1 SV=1			0	68.55999827	IIEIEGSR	Carbamidomethyl@N-term			-0.0022129	972.5218506	487.2682	972.5239868	487.2692871	2	8	1.1.1.950.6	4.253133	769.56	726.74	4.24	0.04	1194.683
3	36.21	36.21	37.36999929	37.36999929	34.07999873	sp|A2AMT1|BFSP1_MOUSE	Filensin OS=Mus musculus OX=10090 GN=Bfsp1 PE=1 SV=1			0	65.56000113	IIEIEGSR	Carbamidomethyl@N-term			-0.0022129	972.5218506	487.2682	972.5239868	487.2692871	2	8	1.1.1.949.4	4.2383	769.56	740.76	4.24	0.04	999.9633
3	36.21	36.21	37.36999929	37.36999929	34.07999873	sp|A2AMT1|BFSP1_MOUSE	Filensin OS=Mus musculus OX=10090 GN=Bfsp1 PE=1 SV=1			0	39.77000117	IIEIEGSR				-0.0120783	915.4904785	458.7525	915.5025635	458.7585449	2	9	1.1.1.937.6	4.087317	11516.5	8420.35	4.07	0.04	5747.635
3	36.21	36.21	37.36999929	37.36999929	34.07999873	sp|A2AMT1|BFSP1_MOUSE	Filensin OS=Mus musculus OX=10090 GN=Bfsp1 PE=1 SV=1			0	99.00000095	KVEVVESIEK			missed K-V@1	-0.00538444	1158.644287	580.3294	1158.649658	580.3320923	2	12	1.1.1.894.8	3.54135	965.34	687.9	3.56	0.04	706.1438
3	36.21	36.21	37.36999929	37.36999929	34.07999873	sp|A2AMT1|BFSP1_MOUSE	Filensin OS=Mus musculus OX=10090 GN=Bfsp1 PE=1 SV=1			0	99.00000095	LGEQPGPEDALAR				0.00309216	1351.67627	676.8454	1351.673218	676.8438721	2	17	1.1.1.954.5	4.305467	7306.98	2672.07	4.35	0.05	1548.71
3	36.21	36.21	37.36999929	37.36999929	34.07999873	sp|A2AMT1|BFSP1_MOUSE	Filensin OS=Mus musculus OX=10090 GN=Bfsp1 PE=1 SV=1			0	99.00000095	LGEQPGPEDALAR				0.00309216	1351.67627	676.8454	1351.673218	676.8438721	2	17	1.1.1.955.5	4.317966	7306.98	4829.23	4.35	0.05	3115.877
3	36.21	36.21	37.36999929	37.36999929	34.07999873	sp|A2AMT1|BFSP1_MOUSE	Filensin OS=Mus musculus OX=10090 GN=Bfsp1 PE=1 SV=1			0	98.78000021	LSSVFIETPISLITPSH			cleaved H-G@C-term	-0.000225152	1839.998047	921.0063	1839.998169	921.0064087	2	12	1.1.1.1302.4	8.623466	519.73	374.33	8.66	0.09	241.1679
3	36.21	36.21	37.36999929	37.36999929	34.07999873	sp|A2AMT1|BFSP1_MOUSE	Filensin OS=Mus musculus OX=10090 GN=Bfsp1 PE=1 SV=1			0	22.67999947	LSSVFIETPISLITPSHGAPLSLGSSVK				0.0185405	2836.577393	946.533	2836.558594	946.5267944	3	8	1.1.1.1262.5	8.217	14.28533	14.28533			170.73
3	36.21	36.21	37.36999929	37.36999929	34.07999873	sp|A2AMT1|BFSP1_MOUSE	Filensin OS=Mus musculus OX=10090 GN=Bfsp1 PE=1 SV=1			0	96.66000009	QDITAAKPR			cleaved V-Q@N-term	-0.0069144	998.5440674	500.2793	998.5509033	500.2827148	2	10	1.1.1.842.6	2.872733	477.77	460.62	2.88	0.05	641.2036
3	36.21	36.21	37.36999929	37.36999929	34.07999873	sp|A2AMT1|BFSP1_MOUSE	Filensin OS=Mus musculus OX=10090 GN=Bfsp1 PE=1 SV=1			0	99.00000095	QLAVAQQTLR	Gln->pyro-Glu@N-term			0.000562858	1109.619873	555.8172	1109.619263	555.8169556	2	13	1.1.1.1059.4	5.644367	7907.17	2873.35	5.68	0.05	1034.34
3	36.21	36.21	37.36999929	37.36999929	34.07999873	sp|A2AMT1|BFSP1_MOUSE	Filensin OS=Mus musculus OX=10090 GN=Bfsp1 PE=1 SV=1			0	99.00000095	QLDAFQR	Gln->pyro-Glu@N-term			0.00075265	859.4196777	430.7171	859.4188232	430.7166748	2	10	1.1.1.1052.2	5.552866	3120.53	2669.68	5.56	0.05	1847.273
3	36.21	36.21	37.36999929	37.36999929	34.07999873	sp|A2AMT1|BFSP1_MOUSE	Filensin OS=Mus musculus OX=10090 GN=Bfsp1 PE=1 SV=1			0	99.00000095	SYVFQAR				0.000139996	869.4396973	435.7271	869.4395752	435.7270508	2	11	1.1.1.945.3	4.1868	3430.59	3032.91	4.2	0.04	2391.277
3	36.21	36.21	37.36999929	37.36999929	34.07999873	sp|A2AMT1|BFSP1_MOUSE	Filensin OS=Mus musculus OX=10090 GN=Bfsp1 PE=1 SV=1			0	88.63999844	TTALEQAIK			cleaved Q-T@N-term	-0.00180951	973.5426636	487.7786	973.5444336	487.77948	2	9	1.1.1.944.4	4.1753	832.73	832.54	4.17	0.05	641.0035
3	36.21	36.21	37.36999929	37.36999929	34.07999873	sp|A2AMT1|BFSP1_MOUSE	Filensin OS=Mus musculus OX=10090 GN=Bfsp1 PE=1 SV=1			0	66.21000171	VAVQVQR				0.00220477	798.4734497	400.244	798.4711914	400.2428589	2	7	1.1.1.840.2	2.843917	6485.87	2614.01	2.87	0.04	1105.293
3	36.21	36.21	37.36999929	37.36999929	34.07999873	sp|A2AMT1|BFSP1_MOUSE	Filensin OS=Mus musculus OX=10090 GN=Bfsp1 PE=1 SV=1			0	52.24000216	VAVQVQR	Carbamidomethyl@N-term			-0.0031035	855.489502	428.752	855.4926758	428.7536011	2	7	1.1.1.845.4	2.909567	664.46	636.44	2.92	0.04	654.4447
4	35.84	35.96	11.16999984	10.79000011	7.914000005	sp|Q62261|SPTB2_MOUSE	Spectrin beta chain, non-erythrocytic 1 OS=Mus musculus OX=10090 GN=Sptbn1 PE=1 SV=2			2	99.00000095	DLDDFQSWLSR				0.00840147	1380.639526	691.327	1380.630981	691.3227539	2	11	1.1.1.1205.4	7.52305	32.79006	32.79006			200.0293
4	35.84	35.96	11.16999984	10.79000011	7.914000005	sp|Q62261|SPTB2_MOUSE	Spectrin beta chain, non-erythrocytic 1 OS=Mus musculus OX=10090 GN=Sptbn1 PE=1 SV=2			2	99.00000095	DLMLWMEDVIR	Oxidation(M)@3; Oxidation(M)@6			-0.00327708	1451.675659	726.8451	1451.678833	726.8467407	2	10	1.1.1.1156.8	6.897267	238.31	223.75	6.9	0.05	224.1132
4	35.84	35.96	11.16999984	10.79000011	7.914000005	sp|Q62261|SPTB2_MOUSE	Spectrin beta chain, non-erythrocytic 1 OS=Mus musculus OX=10090 GN=Sptbn1 PE=1 SV=2			2	99.00000095	DQNTVETLQR				-0.00169674	1202.587524	602.301	1202.589111	602.3018188	2	11	1.1.1.880.11	3.363367	477.18	467.51	3.37	0.05	481.6604
4	35.84	35.96	11.16999984	10.79000011	7.914000005	sp|Q62261|SPTB2_MOUSE	Spectrin beta chain, non-erythrocytic 1 OS=Mus musculus OX=10090 GN=Sptbn1 PE=1 SV=2			2	99.00000095	DVEDEILWVGER				0.00599621	1458.705078	730.3598	1458.699097	730.3568115	2	13	1.1.1.1161.8	6.95925	378.21	365.35	6.96	0.06	308.6262
4	35.84	35.96	11.16999984	10.79000011	7.914000005	sp|Q62261|SPTB2_MOUSE	Spectrin beta chain, non-erythrocytic 1 OS=Mus musculus OX=10090 GN=Sptbn1 PE=1 SV=2			2	99.00000095	EIGQSVDEVEK				0.00201721	1231.595215	616.8049	1231.593262	616.803894	2	10	1.1.1.889.8	3.477683	1079.04	986.32	3.48	0.04	628.4121
4	35.84	35.96	11.16999984	10.79000011	7.914000005	sp|Q62261|SPTB2_MOUSE	Spectrin beta chain, non-erythrocytic 1 OS=Mus musculus OX=10090 GN=Sptbn1 PE=1 SV=2			2	99.00000095	EVDDLEQWIAER				0.00453562	1501.709473	751.862	1501.704834	751.8597412	2	9	1.1.1.1144.6	6.737617	351.91	333.68	6.74	0.05	327.4521
4	35.84	35.96	11.16999984	10.79000011	7.914000005	sp|Q62261|SPTB2_MOUSE	Spectrin beta chain, non-erythrocytic 1 OS=Mus musculus OX=10090 GN=Sptbn1 PE=1 SV=2			2	99.00000095	FMELLEPLSER	Oxidation(M)@2			-0.0020203	1378.678223	690.3464	1378.680298	690.3474121	2	10	1.1.1.1091.9	6.057833	470.47	398.82	6.07	0.05	428.1962
4	35.84	35.96	11.16999984	10.79000011	7.914000005	sp|Q62261|SPTB2_MOUSE	Spectrin beta chain, non-erythrocytic 1 OS=Mus musculus OX=10090 GN=Sptbn1 PE=1 SV=2			2	99.00000095	INAVVETGR				0.0031926	957.5276489	479.7711	957.524353	479.7694397	2	7	1.1.1.881.4	3.3702	219.68	212.27	3.37	0.08	204.6344
4	35.84	35.96	11.16999984	10.79000011	7.914000005	sp|Q62261|SPTB2_MOUSE	Spectrin beta chain, non-erythrocytic 1 OS=Mus musculus OX=10090 GN=Sptbn1 PE=1 SV=2			2	99.00000095	LLDPEDISVDHPDEK				0.00419256	1720.819458	574.6138	1720.815552	574.6124878	3	10	1.1.1.1000.6	4.889583	662.57	595.04	4.88	0.06	531.8767
4	35.84	35.96	11.16999984	10.79000011	7.914000005	sp|Q62261|SPTB2_MOUSE	Spectrin beta chain, non-erythrocytic 1 OS=Mus musculus OX=10090 GN=Sptbn1 PE=1 SV=2			2	99.00000095	LSDGNEYLFQAK				0.00515901	1383.672241	692.8434	1383.666992	692.8408203	2	11	1.1.1.1019.9	5.135067	294.31	286.92	5.14	0.06	273.9994
4	35.84	35.96	11.16999984	10.79000011	7.914000005	sp|Q62261|SPTB2_MOUSE	Spectrin beta chain, non-erythrocytic 1 OS=Mus musculus OX=10090 GN=Sptbn1 PE=1 SV=2			2	99.00000095	LTTLELLEVR				6.95E-05	1185.697021	593.8558	1185.696899	593.8557129	2	9	1.1.1.1170.4	7.07225	305.22	235.35	7.05	0.05	337.9425
4	35.84	35.96	11.16999984	10.79000011	7.914000005	sp|Q62261|SPTB2_MOUSE	Spectrin beta chain, non-erythrocytic 1 OS=Mus musculus OX=10090 GN=Sptbn1 PE=1 SV=2			2	99.00000095	MWEVLESTTQTK	Oxidation(M)@1			-0.00841101	1467.683105	734.8488	1467.691528	734.8530273	2	8	1.1.1.1016.8	5.095567	269.25	132.45	5.13	0.12	244.6191
4	35.84	35.96	11.16999984	10.79000011	7.914000005	sp|Q62261|SPTB2_MOUSE	Spectrin beta chain, non-erythrocytic 1 OS=Mus musculus OX=10090 GN=Sptbn1 PE=1 SV=2			2	99.00000095	QALQDTLALYK	Gln->pyro-Glu@N-term			-0.00241311	1245.658081	623.8363	1245.660522	623.8375244	2	12	1.1.1.1164.4	6.99425	340.68	314.24	7	0.08	267.5193
4	35.84	35.96	11.16999984	10.79000011	7.914000005	sp|Q62261|SPTB2_MOUSE	Spectrin beta chain, non-erythrocytic 1 OS=Mus musculus OX=10090 GN=Sptbn1 PE=1 SV=2			2	99.00000095	QIEAQEKPR	Gln->pyro-Glu@N-term			0.00369121	1080.560059	541.2873	1080.556396	541.2854614	2	10	1.1.1.851.9	2.990717	624.07	544.93	3	0.04	446.6838
4	35.84	35.96	11.16999984	10.79000011	7.914000005	sp|Q62261|SPTB2_MOUSE	Spectrin beta chain, non-erythrocytic 1 OS=Mus musculus OX=10090 GN=Sptbn1 PE=1 SV=2			2	99.00000095	TLETPAAQMEGFLNR	Oxidation(M)@9			-0.0020513	1692.812134	847.4133	1692.814087	847.4143066	2	12	1.1.1.1016.9	5.0964	396.18	362.96	5.09	0.05	307.5769
4	35.84	35.96	11.16999984	10.79000011	7.914000005	sp|Q62261|SPTB2_MOUSE	Spectrin beta chain, non-erythrocytic 1 OS=Mus musculus OX=10090 GN=Sptbn1 PE=1 SV=2			1.823909163	98.76000285	IDDIFER				0.00189916	906.4466553	454.2306	906.4447021	454.2296143	2	9	1.1.1.1015.2	5.0779	819.34	641.51	5.09	0.04	618.9069
4	35.84	35.96	11.16999984	10.79000011	7.914000005	sp|Q62261|SPTB2_MOUSE	Spectrin beta chain, non-erythrocytic 1 OS=Mus musculus OX=10090 GN=Sptbn1 PE=1 SV=2			1.221848726	95.21999955	EAASELLMR	Oxidation(M)@8			0.000835329	1034.507446	518.261	1034.506592	518.2606201	2	8	1.1.1.947.4	4.213133	759.53	684.62	4.21	0.05	679.5778
4	35.84	35.96	11.16999984	10.79000011	7.914000005	sp|Q62261|SPTB2_MOUSE	Spectrin beta chain, non-erythrocytic 1 OS=Mus musculus OX=10090 GN=Sptbn1 PE=1 SV=2			0.829738259	90.71000218	DLVAIEAK				0.0071153	857.493103	429.7538	857.4858398	429.7501831	2	8	1.1.1.976.3	4.579433	778.36	744.08	4.59	0.04	868.8511
4	35.84	35.96	11.16999984	10.79000011	7.914000005	sp|Q62261|SPTB2_MOUSE	Spectrin beta chain, non-erythrocytic 1 OS=Mus musculus OX=10090 GN=Sptbn1 PE=1 SV=2			0.500312924	76.77999735	LVSQDNFGFDLPAVEAATK				-0.00108804	2021.009521	674.6771	2021.01062	674.6774902	3	8	1.1.1.1195.3	7.395566	11.89041	11.89041			175.6062
4	35.84	35.96	11.16999984	10.79000011	7.914000005	sp|Q62261|SPTB2_MOUSE	Spectrin beta chain, non-erythrocytic 1 OS=Mus musculus OX=10090 GN=Sptbn1 PE=1 SV=2			0.345823497	64.80000019	LLQLTEK				0.000711761	843.5072632	422.7609	843.5065918	422.7605591	2	8	1.1.1.964.2	4.42645	375.66	305.96	4.43	0.04	303.1299
4	35.84	35.96	11.16999984	10.79000011	7.914000005	sp|Q62261|SPTB2_MOUSE	Spectrin beta chain, non-erythrocytic 1 OS=Mus musculus OX=10090 GN=Sptbn1 PE=1 SV=2			0.339134514	74.50000048	DLTSVNILLK				0.00143288	1114.661255	558.3379	1114.65979	558.3371582	2	7	1.1.1.1146.6	6.763433	279.18	259.18	6.77	0.06	304.3791
4	35.84	35.96	11.16999984	10.79000011	7.914000005	sp|Q62261|SPTB2_MOUSE	Spectrin beta chain, non-erythrocytic 1 OS=Mus musculus OX=10090 GN=Sptbn1 PE=1 SV=2			0.330683112	71.82000279	ILSSDDYGK				0.00321325	996.4796753	499.2471	996.4763794	499.2454834	2	6	1.1.1.871.7	3.244533	259.71	239.18	3.25	0.05	220.4852
4	35.84	35.96	11.16999984	10.79000011	7.914000005	sp|Q62261|SPTB2_MOUSE	Spectrin beta chain, non-erythrocytic 1 OS=Mus musculus OX=10090 GN=Sptbn1 PE=1 SV=2			0.265200198	68.66000295	QNLLSQSHAYQQFLR	Gln->pyro-Glu@N-term			6.28E-05	1814.906494	908.4605	1814.906372	908.4604492	2	7	1.1.1.1128.7	6.535617	18.23873	18.23873			172.7976
4	35.84	35.96	11.16999984	10.79000011	7.914000005	sp|Q62261|SPTB2_MOUSE	Spectrin beta chain, non-erythrocytic 1 OS=Mus musculus OX=10090 GN=Sptbn1 PE=1 SV=2			0.179142013	42.14999974	ENEVLEAWK				0.00301512	1116.548218	559.2814	1116.545166	559.2798462	2	5	1.1.1.1033.5	5.310217	500.54	258.28	5.28	0.08	433.3927
4	35.84	35.96	11.16999984	10.79000011	7.914000005	sp|Q62261|SPTB2_MOUSE	Spectrin beta chain, non-erythrocytic 1 OS=Mus musculus OX=10090 GN=Sptbn1 PE=1 SV=2			0.000434506	68.9800024	TLELLEVR			cleaved T-T@N-term	-0.000922015	971.56427	486.7894	971.5651245	486.789856	2	7	1.1.1.1097.3	6.13015	318.94	257.29	6.1	0.06	216.288
4	35.84	35.96	11.16999984	10.79000011	7.914000005	sp|Q62261|SPTB2_MOUSE	Spectrin beta chain, non-erythrocytic 1 OS=Mus musculus OX=10090 GN=Sptbn1 PE=1 SV=2			0	99.00000095	DLDDFQSWLSR				0.0098663	1380.640869	691.3277	1380.630981	691.3227539	2	12	1.1.1.1204.4	7.512383	32.30141	32.30141			196.5922
4	35.84	35.96	11.16999984	10.79000011	7.914000005	sp|Q62261|SPTB2_MOUSE	Spectrin beta chain, non-erythrocytic 1 OS=Mus musculus OX=10090 GN=Sptbn1 PE=1 SV=2			0	99.00000095	DLMLWMEDVIR	Oxidation(M)@3; Oxidation(M)@6			-0.00327708	1451.675659	726.8451	1451.678833	726.8467407	2	9	1.1.1.1158.10	6.922266	238.31	192.06	6.9	0.05	168.0204
4	35.84	35.96	11.16999984	10.79000011	7.914000005	sp|Q62261|SPTB2_MOUSE	Spectrin beta chain, non-erythrocytic 1 OS=Mus musculus OX=10090 GN=Sptbn1 PE=1 SV=2			0	68.9800024	DLTSVNILLK				0.00143288	1114.661255	558.3379	1114.65979	558.3371582	2	6	1.1.1.1145.4	6.748617	279.18	186.67	6.77	0.06	254.0627
4	35.84	35.96	11.16999984	10.79000011	7.914000005	sp|Q62261|SPTB2_MOUSE	Spectrin beta chain, non-erythrocytic 1 OS=Mus musculus OX=10090 GN=Sptbn1 PE=1 SV=2			0	78.11999917	DLVAIEAK				0.0071153	857.493103	429.7538	857.4858398	429.7501831	2	8	1.1.1.975.3	4.566433	778.36	580.53	4.59	0.04	747.7822
4	35.84	35.96	11.16999984	10.79000011	7.914000005	sp|Q62261|SPTB2_MOUSE	Spectrin beta chain, non-erythrocytic 1 OS=Mus musculus OX=10090 GN=Sptbn1 PE=1 SV=2			0	99.00000095	DQNTVETLQR				-0.00169674	1202.587524	602.301	1202.589111	602.3018188	2	10	1.1.1.879.11	3.3502	477.18	394.28	3.37	0.05	512.8895
4	35.84	35.96	11.16999984	10.79000011	7.914000005	sp|Q62261|SPTB2_MOUSE	Spectrin beta chain, non-erythrocytic 1 OS=Mus musculus OX=10090 GN=Sptbn1 PE=1 SV=2			0	97.0600009	DVEDEILWVGER	Oxidation(W)@8; Dimethyl(R)@12	Dimethyl(R)@1504		-0.000616336	1502.724731	752.3696	1502.725342	752.3699341	2	11	1.1.1.1223.4	7.755867	140.58	60.37	7.74	0.03	143.4482
4	35.84	35.96	11.16999984	10.79000011	7.914000005	sp|Q62261|SPTB2_MOUSE	Spectrin beta chain, non-erythrocytic 1 OS=Mus musculus OX=10090 GN=Sptbn1 PE=1 SV=2			0	71.09000087	DVEDEILWVGER	Oxidation(W)@8; Dimethyl(R)@12	Dimethyl(R)@1504		-0.000616336	1502.724731	752.3696	1502.725342	752.3699341	2	9	1.1.1.1222.5	7.745867	140.58	103.93	7.74	0.03	145.8966
4	35.84	35.96	11.16999984	10.79000011	7.914000005	sp|Q62261|SPTB2_MOUSE	Spectrin beta chain, non-erythrocytic 1 OS=Mus musculus OX=10090 GN=Sptbn1 PE=1 SV=2			0	69.81999874	EVDDLEQWIAER				0.00453562	1501.709473	751.862	1501.704834	751.8597412	2	7	1.1.1.1148.10	6.7931	351.91	76.21	6.74	0.05	194.2528
4	35.84	35.96	11.16999984	10.79000011	7.914000005	sp|Q62261|SPTB2_MOUSE	Spectrin beta chain, non-erythrocytic 1 OS=Mus musculus OX=10090 GN=Sptbn1 PE=1 SV=2			0	99.00000095	FMELLEPLSER	Oxidation(M)@2			-0.0020203	1378.678223	690.3464	1378.680298	690.3474121	2	12	1.1.1.1092.8	6.07	470.47	458.69	6.07	0.05	476.4139
4	35.84	35.96	11.16999984	10.79000011	7.914000005	sp|Q62261|SPTB2_MOUSE	Spectrin beta chain, non-erythrocytic 1 OS=Mus musculus OX=10090 GN=Sptbn1 PE=1 SV=2			0	41.35999978	LLDPEDISVDHPDEK				0.00419256	1720.819458	574.6138	1720.815552	574.6124878	3	7	1.1.1.998.8	4.865583	662.57	544.05	4.88	0.06	632.6476
4	35.84	35.96	11.16999984	10.79000011	7.914000005	sp|Q62261|SPTB2_MOUSE	Spectrin beta chain, non-erythrocytic 1 OS=Mus musculus OX=10090 GN=Sptbn1 PE=1 SV=2			0	99.00000095	LSDGNEYLFQAK				0.00515901	1383.672241	692.8434	1383.666992	692.8408203	2	9	1.1.1.1018.11	5.124233	294.31	275.42	5.14	0.06	266.6543
4	35.84	35.96	11.16999984	10.79000011	7.914000005	sp|Q62261|SPTB2_MOUSE	Spectrin beta chain, non-erythrocytic 1 OS=Mus musculus OX=10090 GN=Sptbn1 PE=1 SV=2			0	56.73999786	LVSQDNFGFDLPAVEAATK				-0.00525156	2021.005493	1011.51	2021.01062	1011.512573	2	6	1.1.1.1194.7	7.385883	12.04786	12.04786			134.2234
5	30.39	30.39	40.99000096	38.62999976	33.4800005	sp|P20152|VIME_MOUSE	Vimentin OS=Mus musculus OX=10090 GN=Vim PE=1 SV=3			2	99.00000095	DNLAEDIMR	Oxidation(M)@8			-0.000479871	1091.491333	546.7529	1091.491699	546.7531128	2	11	1.1.1.948.8	4.2293	1307.43	1112.42	4.24	0.04	697.266
5	30.39	30.39	40.99000096	38.62999976	33.4800005	sp|P20152|VIME_MOUSE	Vimentin OS=Mus musculus OX=10090 GN=Vim PE=1 SV=3			2	99.00000095	EEAESTLQSFR				-0.00153787	1295.5979	648.8062	1295.599365	648.8069458	2	13	1.1.1.961.8	4.393116	1198.6	1130.79	4.4	0.05	969.379
5	30.39	30.39	40.99000096	38.62999976	33.4800005	sp|P20152|VIME_MOUSE	Vimentin OS=Mus musculus OX=10090 GN=Vim PE=1 SV=3			2	99.00000095	FADLSEAANR				-0.00397215	1092.516113	547.2653	1092.52002	547.2672729	2	13	1.1.1.934.4	4.04715	1547.32	1377.09	4.06	0.04	1303.56
5	30.39	30.39	40.99000096	38.62999976	33.4800005	sp|P20152|VIME_MOUSE	Vimentin OS=Mus musculus OX=10090 GN=Vim PE=1 SV=3			2	99.00000095	ILLAELEQLK				0.0023469	1168.709106	585.3618	1168.706665	585.3606567	2	11	1.1.1.1161.3	6.9551	2955.72	1045.33	6.99	0.06	580.9437
5	30.39	30.39	40.99000096	38.62999976	33.4800005	sp|P20152|VIME_MOUSE	Vimentin OS=Mus musculus OX=10090 GN=Vim PE=1 SV=3			2	99.00000095	ISLPLPTFSSLNLR				0.000959292	1556.893433	779.454	1556.892578	779.4536133	2	12	1.1.1.1277.2	8.370317	538.63	236.25	8.41	0.07	153.1543
5	30.39	30.39	40.99000096	38.62999976	33.4800005	sp|P20152|VIME_MOUSE	Vimentin OS=Mus musculus OX=10090 GN=Vim PE=1 SV=3			2	99.00000095	KVESLQEEIAFLK			missed K-V@1	0.00285874	1532.848022	511.9566	1532.844971	511.9556274	3	14	1.1.1.1095.2	6.103667	530.48	509.18	6.11	0.05	646.45
5	30.39	30.39	40.99000096	38.62999976	33.4800005	sp|P20152|VIME_MOUSE	Vimentin OS=Mus musculus OX=10090 GN=Vim PE=1 SV=3			2	99.00000095	LQDEIQNMK	Oxidation(M)@8			0.00237384	1133.541016	567.7778	1133.538696	567.7766113	2	8	1.1.1.839.11	2.8389	423.54	403.77	2.84	0.04	360.8912
5	30.39	30.39	40.99000096	38.62999976	33.4800005	sp|P20152|VIME_MOUSE	Vimentin OS=Mus musculus OX=10090 GN=Vim PE=1 SV=3			2	99.00000095	QDVDNASLAR	Gln->pyro-Glu@N-term			-0.0140521	1070.485229	536.2499	1070.499268	536.256897	2	12	1.1.1.926.7	3.94765	1330.25	1302.88	3.94	0.04	1106.042
5	30.39	30.39	40.99000096	38.62999976	33.4800005	sp|P20152|VIME_MOUSE	Vimentin OS=Mus musculus OX=10090 GN=Vim PE=1 SV=3			2	99.00000095	QVDQLTNDK	Gln->pyro-Glu@N-term			-9.55E-05	1042.493042	522.2538	1042.493164	522.2538452	2	11	1.1.1.940.9	4.128133	587.55	557.63	4.13	0.05	830.8266
5	30.39	30.39	40.99000096	38.62999976	33.4800005	sp|P20152|VIME_MOUSE	Vimentin OS=Mus musculus OX=10090 GN=Vim PE=1 SV=3			2	99.00000095	SLYSSSPGGAYVTR				-0.00860084	1443.690918	722.8527	1443.699463	722.8569946	2	12	1.1.1.957.7	4.344783	365.2041	365.2041			524.0624
5	30.39	30.39	40.99000096	38.62999976	33.4800005	sp|P20152|VIME_MOUSE	Vimentin OS=Mus musculus OX=10090 GN=Vim PE=1 SV=3			2	99.00000095	SYVTTSTR				0.00200998	913.4526978	457.7336	913.4505005	457.7325439	2	8	1.1.1.832.5	2.743917	496.77	457.52	2.75	0.04	512.7895
5	30.39	30.39	40.99000096	38.62999976	33.4800005	sp|P20152|VIME_MOUSE	Vimentin OS=Mus musculus OX=10090 GN=Vim PE=1 SV=3			2	99.00000095	VELQELNDR				-0.00208354	1114.559814	558.2872	1114.56189	558.288208	2	13	1.1.1.945.8	4.190967	1771.07	1550.98	4.2	0.04	1220.854
5	30.39	30.39	40.99000096	38.62999976	33.4800005	sp|P20152|VIME_MOUSE	Vimentin OS=Mus musculus OX=10090 GN=Vim PE=1 SV=3			2	99.00000095	VESLQEEIAFLK				0.00179495	1404.751831	703.3832	1404.75	703.3823242	2	16	1.1.1.1157.5	6.9081	666.49	561.8	6.93	0.06	407.4904
5	30.39	30.39	40.99000096	38.62999976	33.4800005	sp|P20152|VIME_MOUSE	Vimentin OS=Mus musculus OX=10090 GN=Vim PE=1 SV=3			1.7212466	98.6100018	FANYIDK				0.00276751	869.4310913	435.7228	869.4283447	435.7214355	2	8	1.1.1.930.2	3.994483	802.73	792.32	4	0.05	885.1402
5	30.39	30.39	40.99000096	38.62999976	33.4800005	sp|P20152|VIME_MOUSE	Vimentin OS=Mus musculus OX=10090 GN=Vim PE=1 SV=3			1.1739254	99.00000095	ALDIEIATYR			cleaved M-A@N-term	-0.00241676	1163.616333	582.8154	1163.618652	582.8165894	2	14	1.1.1.1082.4	5.938667	1735.33	1053.99	5.96	0.04	695.3173
5	30.39	30.39	40.99000096	38.62999976	33.4800005	sp|P20152|VIME_MOUSE	Vimentin OS=Mus musculus OX=10090 GN=Vim PE=1 SV=3			0.478861898	73.79000187	LLEGEESR				-0.00449044	931.456665	466.7356	931.4610596	466.7378235	2	8	1.1.1.848.6	2.950233	1727.63	1525.94	2.96	0.05	1120.826
5	30.39	30.39	40.99000096	38.62999976	33.4800005	sp|P20152|VIME_MOUSE	Vimentin OS=Mus musculus OX=10090 GN=Vim PE=1 SV=3			0.421360791	70.77000141	EYQDLLNVK				-0.00183096	1120.574707	561.2946	1120.576416	561.2954712	2	7	1.1.1.1017.5	5.1064	1173.59	760.03	5.13	0.06	561.307
5	30.39	30.39	40.99000096	38.62999976	33.4800005	sp|P20152|VIME_MOUSE	Vimentin OS=Mus musculus OX=10090 GN=Vim PE=1 SV=3			0.307153106	99.00000095	ETNLESLPLVDTH			cleaved H-S@C-term	-0.0127258	1466.712646	734.3636	1466.725342	734.3699341	2	13	1.1.1.1084.9	5.968333	382.04	361.27	5.98	0.13	365.2883
5	30.39	30.39	40.99000096	38.62999976	33.4800005	sp|P20152|VIME_MOUSE	Vimentin OS=Mus musculus OX=10090 GN=Vim PE=1 SV=3			0.243363902	51.21999979	FLEQQNK				-0.00107677	905.4596558	453.7371	905.4606934	453.7376099	2	8	1.1.1.845.5	2.9104	4261.59	3424.94	2.93	0.04	2643.913
5	30.39	30.39	40.99000096	38.62999976	33.4800005	sp|P20152|VIME_MOUSE	Vimentin OS=Mus musculus OX=10090 GN=Vim PE=1 SV=3			0.021819495	98.43000174	DIEIATYR			cleaved L-D@N-term	0.000901517	979.4984741	490.7565	979.4974365	490.756012	2	10	1.1.1.997.4	4.84975	1683.15	1242.19	4.87	0.05	898.3766
5	30.39	30.39	40.99000096	38.62999976	33.4800005	sp|P20152|VIME_MOUSE	Vimentin OS=Mus musculus OX=10090 GN=Vim PE=1 SV=3			0.003926347	96.97999954	LDIEIATYR			cleaved A-L@N-term	-0.00569583	1092.575928	547.2952	1092.581543	547.2980347	2	11	1.1.1.1071.2	5.796683	528.51	435.12	5.81	0.04	446.6338
5	30.39	30.39	40.99000096	38.62999976	33.4800005	sp|P20152|VIME_MOUSE	Vimentin OS=Mus musculus OX=10090 GN=Vim PE=1 SV=3			0	99.00000095	ALDIEIATYR			cleaved M-A@N-term	-0.00241676	1163.616333	582.8154	1163.618652	582.8165894	2	14	1.1.1.1085.6	5.979167	1735.33	1301.24	5.96	0.04	956.2926
5	30.39	30.39	40.99000096	38.62999976	33.4800005	sp|P20152|VIME_MOUSE	Vimentin OS=Mus musculus OX=10090 GN=Vim PE=1 SV=3			0	76.6200006	DIEIATYR			cleaved L-D@N-term	0.000901517	979.4984741	490.7565	979.4974365	490.756012	2	7	1.1.1.996.2	4.83525	1683.15	603.31	4.87	0.05	326.3144
5	30.39	30.39	40.99000096	38.62999976	33.4800005	sp|P20152|VIME_MOUSE	Vimentin OS=Mus musculus OX=10090 GN=Vim PE=1 SV=3			0	99.00000095	DNLAEDIMR	Oxidation(M)@8			-0.000479871	1091.491333	546.7529	1091.491699	546.7531128	2	11	1.1.1.949.6	4.239967	1307.43	1257.05	4.24	0.04	943.4512
5	30.39	30.39	40.99000096	38.62999976	33.4800005	sp|P20152|VIME_MOUSE	Vimentin OS=Mus musculus OX=10090 GN=Vim PE=1 SV=3			0	50.19999743	EEAESTLQSFR	Glu->pyro-Glu@N-term			0.0069938	1277.595825	639.8052	1277.588745	639.8016968	2	5	1.1.1.1030.9	5.275383	365.83	323.95	5.25	0.06	238.3233
5	30.39	30.39	40.99000096	38.62999976	33.4800005	sp|P20152|VIME_MOUSE	Vimentin OS=Mus musculus OX=10090 GN=Vim PE=1 SV=3			0	99.00000095	FADLSEAANR				-0.00397215	1092.516113	547.2653	1092.52002	547.2672729	2	13	1.1.1.935.6	4.06215	1547.32	1419.16	4.06	0.04	1217.418
5	30.39	30.39	40.99000096	38.62999976	33.4800005	sp|P20152|VIME_MOUSE	Vimentin OS=Mus musculus OX=10090 GN=Vim PE=1 SV=3			0	72.14000225	FANYIDK				0.00276751	869.4310913	435.7228	869.4283447	435.7214355	2	7	1.1.1.929.3	3.982817	802.73	670.43	4	0.05	728.3452
5	30.39	30.39	40.99000096	38.62999976	33.4800005	sp|P20152|VIME_MOUSE	Vimentin OS=Mus musculus OX=10090 GN=Vim PE=1 SV=3			0	99.00000095	ILLAELEQLK				0.0023469	1168.709106	585.3618	1168.706665	585.3606567	2	14	1.1.1.1162.4	6.968433	2955.72	1894.59	6.99	0.06	1047.598
5	30.39	30.39	40.99000096	38.62999976	33.4800005	sp|P20152|VIME_MOUSE	Vimentin OS=Mus musculus OX=10090 GN=Vim PE=1 SV=3			0	95.69000006	ILLAELEQLK	Carbamidomethyl@N-term			0.0022245	1225.730469	613.8725	1225.728149	613.8713989	2	10	1.1.1.1206.3	7.537384	236.23	209.9	7.53	0.04	175.2991
5	30.39	30.39	40.99000096	38.62999976	33.4800005	sp|P20152|VIME_MOUSE	Vimentin OS=Mus musculus OX=10090 GN=Vim PE=1 SV=3			0	99.00000095	ISLPLPTFSSLNLR				0.000959292	1556.893433	779.454	1556.892578	779.4536133	2	9	1.1.1.1278.4	8.382983	538.63	358.02	8.41	0.07	231.362
5	30.39	30.39	40.99000096	38.62999976	33.4800005	sp|P20152|VIME_MOUSE	Vimentin OS=Mus musculus OX=10090 GN=Vim PE=1 SV=3			0	96.57999873	LDIEIATYR			cleaved A-L@N-term	-0.00569583	1092.575928	547.2952	1092.581543	547.2980347	2	11	1.1.1.1072.2	5.809183	528.51	517.12	5.81	0.04	517.5815
5	30.39	30.39	40.99000096	38.62999976	33.4800005	sp|P20152|VIME_MOUSE	Vimentin OS=Mus musculus OX=10090 GN=Vim PE=1 SV=3			0	55.39000034	LLEGEESR	Carbamidomethyl@N-term			0.00457863	988.4870605	495.2508	988.4825439	495.2485352	2	7	1.1.1.913.5	3.780833	293.65	292.86	3.78	0.05	272.9501
5	30.39	30.39	40.99000096	38.62999976	33.4800005	sp|P20152|VIME_MOUSE	Vimentin OS=Mus musculus OX=10090 GN=Vim PE=1 SV=3			0	41.35999978	LLEGEESR	Carbamidomethyl@N-term			0.00457863	988.4870605	495.2508	988.4825439	495.2485352	2	6	1.1.1.912.6	3.768667	293.65	252.8	3.78	0.05	291.5875
5	30.39	30.39	40.99000096	38.62999976	33.4800005	sp|P20152|VIME_MOUSE	Vimentin OS=Mus musculus OX=10090 GN=Vim PE=1 SV=3			0	91.8299973	LQDEIQNMK	Oxidation(M)@8			0.00237384	1133.541016	567.7778	1133.538696	567.7766113	2	7	1.1.1.840.8	2.8489	423.54	399.45	2.84	0.04	260.2586
5	30.39	30.39	40.99000096	38.62999976	33.4800005	sp|P20152|VIME_MOUSE	Vimentin OS=Mus musculus OX=10090 GN=Vim PE=1 SV=3			0	70.45000196	QVDQLTNDK	Gln->pyro-Glu@N-term			-9.55E-05	1042.493042	522.2538	1042.493164	522.2538452	2	7	1.1.1.939.6	4.1128	587.55	394.09	4.13	0.05	406.2109
5	30.39	30.39	40.99000096	38.62999976	33.4800005	sp|P20152|VIME_MOUSE	Vimentin OS=Mus musculus OX=10090 GN=Vim PE=1 SV=3			0	99.00000095	VELQELNDR				-0.00208354	1114.559814	558.2872	1114.56189	558.288208	2	11	1.1.1.946.6	4.2023	1771.07	1737.29	4.2	0.04	1214.27
5	30.39	30.39	40.99000096	38.62999976	33.4800005	sp|P20152|VIME_MOUSE	Vimentin OS=Mus musculus OX=10090 GN=Vim PE=1 SV=3			0	99.00000095	VESLQEEIAFLK				0.00179495	1404.751831	703.3832	1404.75	703.3823242	2	14	1.1.1.1156.7	6.8956	666.49	370.91	6.93	0.06	263.237
5	30.39	30.39	40.99000096	38.62999976	33.4800005	sp|P20152|VIME_MOUSE	Vimentin OS=Mus musculus OX=10090 GN=Vim PE=1 SV=3			0	22.67999947	VESLQEEIAFLKK	Lys-loss@C-term		missed K-K@12	0.00179495	1404.751831	703.3832	1404.75	703.3823242	2	17	1.1.1.1157.5	6.9081	666.49	561.8	6.93	0.06	407.4904
6	28.29	28.29	7.028999925	5.285000056	4.746000096	sp|Q8C8R3|ANK2_MOUSE	Ankyrin-2 OS=Mus musculus OX=10090 GN=Ank2 PE=1 SV=2			2	99.00000095	ATFSPIVTLEPR				-0.00198229	1329.727295	665.8709	1329.729248	665.8718872	2	11	1.1.1.1120.5	6.4263	486.66	437.34	6.43	0.07	355.7946
6	28.29	28.29	7.028999925	5.285000056	4.746000096	sp|Q8C8R3|ANK2_MOUSE	Ankyrin-2 OS=Mus musculus OX=10090 GN=Ank2 PE=1 SV=2			2	99.00000095	DFPQYFAVVSR				-0.000331476	1327.65564	664.8351	1327.656128	664.8353271	2	10	1.1.1.1141.5	6.698117	1066.99	937.51	6.71	0.05	554.0569
6	28.29	28.29	7.028999925	5.285000056	4.746000096	sp|Q8C8R3|ANK2_MOUSE	Ankyrin-2 OS=Mus musculus OX=10090 GN=Ank2 PE=1 SV=2			2	99.00000095	DSAMIDDTVVIPSHQVSALAK	Oxidation(M)@4			-0.00670445	2212.0979	738.3732	2212.104492	738.3754883	3	10	1.1.1.1031.9	5.288217	29.49747	29.49747			630.7606
6	28.29	28.29	7.028999925	5.285000056	4.746000096	sp|Q8C8R3|ANK2_MOUSE	Ankyrin-2 OS=Mus musculus OX=10090 GN=Ank2 PE=1 SV=2			2	99.00000095	EGHVGLVQELLGR				0.00359208	1405.77124	469.5977	1405.767822	469.5965271	3	12	1.1.1.1110.2	6.295483	595.34	474.95	6.31	0.04	555.8107
6	28.29	28.29	7.028999925	5.285000056	4.746000096	sp|Q8C8R3|ANK2_MOUSE	Ankyrin-2 OS=Mus musculus OX=10090 GN=Ank2 PE=1 SV=2			2	99.00000095	EGQVDVASVLLEAGAAHSLATK				-0.000161752	2165.132568	722.7181	2165.132813	722.7182007	3	11	1.1.1.1168.4	7.04825	453.37	384.11	7.03	0.06	426.028
6	28.29	28.29	7.028999925	5.285000056	4.746000096	sp|Q8C8R3|ANK2_MOUSE	Ankyrin-2 OS=Mus musculus OX=10090 GN=Ank2 PE=1 SV=2			2	99.00000095	ELDFTEEQIHQIR				0.009808	1656.820679	553.2808	1656.810791	553.2775269	3	12	1.1.1.1006.7	4.96725	931.78	655.41	4.99	0.03	838.9211
6	28.29	28.29	7.028999925	5.285000056	4.746000096	sp|Q8C8R3|ANK2_MOUSE	Ankyrin-2 OS=Mus musculus OX=10090 GN=Ank2 PE=1 SV=2			2	99.00000095	GAAVDFTAR				0.00122475	906.4570923	454.2358	906.4559326	454.2352295	2	11	1.1.1.927.4	3.95815	454.09	383.37	3.97	0.05	466.8088
6	28.29	28.29	7.028999925	5.285000056	4.746000096	sp|Q8C8R3|ANK2_MOUSE	Ankyrin-2 OS=Mus musculus OX=10090 GN=Ank2 PE=1 SV=2			2	99.00000095	MDIVHLLETNTEPLQER	Oxidation(M)@1			0.00156723	2053.016602	685.3461	2053.014893	685.3455811	3	13	1.1.1.1104.6	6.22265	647.8	632.31	6.23	0.05	567.7527
6	28.29	28.29	7.028999925	5.285000056	4.746000096	sp|Q8C8R3|ANK2_MOUSE	Ankyrin-2 OS=Mus musculus OX=10090 GN=Ank2 PE=1 SV=2			2	99.00000095	NGALVDAR	Deamidated(N)@1			-0.00144522	815.4122925	408.7134	815.4137573	408.7141418	2	11	1.1.1.886.4	3.435867	1151.87	1031.54	3.44	0.04	1057.808
6	28.29	28.29	7.028999925	5.285000056	4.746000096	sp|Q8C8R3|ANK2_MOUSE	Ankyrin-2 OS=Mus musculus OX=10090 GN=Ank2 PE=1 SV=2			2	99.00000095	SGHDQVVELLLER				0.00744603	1493.79126	498.9377	1493.783813	498.9352112	3	13	1.1.1.1096.3	6.117483	713.89	564.56	6.13	0.05	612.5727
6	28.29	28.29	7.028999925	5.285000056	4.746000096	sp|Q8C8R3|ANK2_MOUSE	Ankyrin-2 OS=Mus musculus OX=10090 GN=Ank2 PE=1 SV=2			2	99.00000095	TLEQQENFSEVAR				-0.00741188	1549.729858	775.8722	1549.737305	775.8759155	2	9	1.1.1.958.10	4.35695	302.7296	302.7296			265.605
6	28.29	28.29	7.028999925	5.285000056	4.746000096	sp|Q8C8R3|ANK2_MOUSE	Ankyrin-2 OS=Mus musculus OX=10090 GN=Ank2 PE=1 SV=2			2	99.00000095	VALLLLEK				0.000562077	897.5904541	449.8025	897.5899048	449.8022156	2	10	1.1.1.1134.3	6.606283	442.06	424.16	6.6	0.06	298.6779
6	28.29	28.29	7.028999925	5.285000056	4.746000096	sp|Q8C8R3|ANK2_MOUSE	Ankyrin-2 OS=Mus musculus OX=10090 GN=Ank2 PE=1 SV=2			2	99.00000095	VNVADILTK				-0.00708652	971.5580444	486.7863	971.5651245	486.789856	2	9	1.1.1.1059.2	5.6427	154.9967	154.9967			304.2292
6	28.29	28.29	7.028999925	5.285000056	4.746000096	sp|Q8C8R3|ANK2_MOUSE	Ankyrin-2 OS=Mus musculus OX=10090 GN=Ank2 PE=1 SV=2			0.744727492	99.00000095	SPIVTLEPR			cleaved F-S@N-term	-0.00213865	1010.573853	506.2942	1010.57605	506.2952881	2	12	1.1.1.997.6	4.851417	870.97	798.83	4.86	0.05	639.8045
6	28.29	28.29	7.028999925	5.285000056	4.746000096	sp|Q8C8R3|ANK2_MOUSE	Ankyrin-2 OS=Mus musculus OX=10090 GN=Ank2 PE=1 SV=2			0.694648564	99.00000095	VVTEEVTTTTTTITEK				-0.037743099	1751.866333	876.9404	1751.904053	876.9592896	2	17	1.1.1.953.5	4.29445	472.988	472.988			701.6335
6	28.29	28.29	7.028999925	5.285000056	4.746000096	sp|Q8C8R3|ANK2_MOUSE	Ankyrin-2 OS=Mus musculus OX=10090 GN=Ank2 PE=1 SV=2			0.259637296	56.84999824	MVNFLLK	Oxidation(M)@1			0.000544816	879.489502	440.752	879.4888306	440.7516785	2	7	1.1.1.1061.2	5.66835	875.72	861.05	5.67	0.04	525.8308
6	28.29	28.29	7.028999925	5.285000056	4.746000096	sp|Q8C8R3|ANK2_MOUSE	Ankyrin-2 OS=Mus musculus OX=10090 GN=Ank2 PE=1 SV=2			0.242603958	63.49999905	QIQESVAFASQVYR	Gln->pyro-Glu@N-term			0.00253463	1607.796875	804.9057	1607.794312	804.90448	2	7	1.1.1.1170.7	7.07725	324.09	282.49	7.09	0.1	155.2593
6	28.29	28.29	7.028999925	5.285000056	4.746000096	sp|Q8C8R3|ANK2_MOUSE	Ankyrin-2 OS=Mus musculus OX=10090 GN=Ank2 PE=1 SV=2			0.213958785	45.1000005	AGQVEVVR				0.000482945	856.4770508	429.2458	856.4766846	429.2456055	2	6	1.1.1.858.4	3.076383	435.6	169.56	3.03	0.04	304.3291
6	28.29	28.29	7.028999925	5.285000056	4.746000096	sp|Q8C8R3|ANK2_MOUSE	Ankyrin-2 OS=Mus musculus OX=10090 GN=Ank2 PE=1 SV=2			0.065501541	19.13000047	IENPNSLQDQSHALLK				-0.00240552	1805.924683	602.9822	1805.927124	602.9830322	3	7	1.1.1.960.4	4.379783	814.26	128.48	4.41	0.03	695.4339
6	28.29	28.29	7.028999925	5.285000056	4.746000096	sp|Q8C8R3|ANK2_MOUSE	Ankyrin-2 OS=Mus musculus OX=10090 GN=Ank2 PE=1 SV=2			0.054039288	28.0400008	QGVTPLHLASQEGHTDMVTLLLDK	Gln->pyro-Glu@N-term; Oxidation(M)@17			-9.76E-05	2601.310547	868.1108	2601.310791	868.1109009	3	7	1.1.1.1122.10	6.456634	424.31	260.48	6.47	0.04	395.7179
6	28.29	28.29	7.028999925	5.285000056	4.746000096	sp|Q8C8R3|ANK2_MOUSE	Ankyrin-2 OS=Mus musculus OX=10090 GN=Ank2 PE=1 SV=2			0.00700489	38.87000084	NGYTPLHIAAK	Deamidated(N)@1			-0.0157548	1184.603271	593.3089	1184.619019	593.3167725	2	7	1.1.1.982.7	4.6601	568.05	390.43	4.64	0.06	549.71
6	28.29	28.29	7.028999925	5.285000056	4.746000096	sp|Q8C8R3|ANK2_MOUSE	Ankyrin-2 OS=Mus musculus OX=10090 GN=Ank2 PE=1 SV=2			0	99.00000095	DFPQYFAVVSR				-0.000331476	1327.65564	664.8351	1327.656128	664.8353271	2	12	1.1.1.1140.6	6.68645	1066.99	656.12	6.71	0.05	360.9861
6	28.29	28.29	7.028999925	5.285000056	4.746000096	sp|Q8C8R3|ANK2_MOUSE	Ankyrin-2 OS=Mus musculus OX=10090 GN=Ank2 PE=1 SV=2			0	99.00000095	EGHVGLVQELLGR				0.00359208	1405.77124	469.5977	1405.767822	469.5965271	3	11	1.1.1.1111.2	6.308317	595.34	581.58	6.31	0.04	572.8493
6	28.29	28.29	7.028999925	5.285000056	4.746000096	sp|Q8C8R3|ANK2_MOUSE	Ankyrin-2 OS=Mus musculus OX=10090 GN=Ank2 PE=1 SV=2			0	99.00000095	ELDFTEEQIHQIR				0.009808	1656.820679	553.2808	1656.810791	553.2775269	3	10	1.1.1.1007.7	4.980233	931.78	884.28	4.99	0.03	1029.394
6	28.29	28.29	7.028999925	5.285000056	4.746000096	sp|Q8C8R3|ANK2_MOUSE	Ankyrin-2 OS=Mus musculus OX=10090 GN=Ank2 PE=1 SV=2			0	99.00000095	MDIVHLLETNTEPLQER	Oxidation(M)@1			0.00156723	2053.016602	685.3461	2053.014893	685.3455811	3	18	1.1.1.1103.6	6.209317	647.8	508.81	6.23	0.05	504.8448
6	28.29	28.29	7.028999925	5.285000056	4.746000096	sp|Q8C8R3|ANK2_MOUSE	Ankyrin-2 OS=Mus musculus OX=10090 GN=Ank2 PE=1 SV=2			0	99.00000095	NGALVDAR	Deamidated(N)@1			-0.00144522	815.4122925	408.7134	815.4137573	408.7141418	2	12	1.1.1.887.2	3.4472	1151.87	1123.78	3.44	0.04	1074.863
6	28.29	28.29	7.028999925	5.285000056	4.746000096	sp|Q8C8R3|ANK2_MOUSE	Ankyrin-2 OS=Mus musculus OX=10090 GN=Ank2 PE=1 SV=2			0	98.58999848	SGHDQVVELLLER				0.00744603	1493.79126	498.9377	1493.783813	498.9352112	3	11	1.1.1.1098.3	6.14315	713.89	668.67	6.13	0.05	667.2361
6	28.29	28.29	7.028999925	5.285000056	4.746000096	sp|Q8C8R3|ANK2_MOUSE	Ankyrin-2 OS=Mus musculus OX=10090 GN=Ank2 PE=1 SV=2			0	99.00000095	SPIVTLEPR			cleaved F-S@N-term	-0.00213865	1010.573853	506.2942	1010.57605	506.2952881	2	10	1.1.1.998.3	4.861417	870.97	837.05	4.86	0.05	558.7971
6	28.29	28.29	7.028999925	5.285000056	4.746000096	sp|Q8C8R3|ANK2_MOUSE	Ankyrin-2 OS=Mus musculus OX=10090 GN=Ank2 PE=1 SV=2			0	73.00999761	TFSPIVTLEPR			cleaved A-T@N-term	-0.0120707	1258.680054	630.3473	1258.692139	630.3533325	2	8	1.1.1.1113.5	6.33615	249.39	237.7	6.33	0.08	302.3304
6	28.29	28.29	7.028999925	5.285000056	4.746000096	sp|Q8C8R3|ANK2_MOUSE	Ankyrin-2 OS=Mus musculus OX=10090 GN=Ank2 PE=1 SV=2			0	54.9399972	TFSPIVTLEPR			cleaved A-T@N-term	-0.0120707	1258.680054	630.3473	1258.692139	630.3533325	2	7	1.1.1.1112.5	6.323133	249.39	206.89	6.33	0.08	256.1613
6	28.29	28.29	7.028999925	5.285000056	4.746000096	sp|Q8C8R3|ANK2_MOUSE	Ankyrin-2 OS=Mus musculus OX=10090 GN=Ank2 PE=1 SV=2			0	99.00000095	TLEQQENFSEVAR				0.020908199	1549.758301	775.8864	1549.737305	775.8759155	2	19	1.1.1.955.6	4.319633	487.544	487.544			491.734
7	26.23	26.23	61.19999886	61.19999886	61.19999886	sp|Q9WVJ5|CRBB1_MOUSE	Beta-crystallin B1 OS=Mus musculus OX=10090 GN=Crybb1 PE=1 SV=3			2	99.00000095	ASATTAVNPGPDGK				-0.00365324	1284.627319	643.3209	1284.630981	643.3227539	2	15	1.1.1.831.11	2.73625	1141.24	1095.76	2.74	0.05	867.5472
7	26.23	26.23	61.19999886	61.19999886	61.19999886	sp|Q9WVJ5|CRBB1_MOUSE	Beta-crystallin B1 OS=Mus musculus OX=10090 GN=Crybb1 PE=1 SV=3			2	99.00000095	GAPSTGPAPAPGPTPVPASVPRPAAK				-0.0150159	2347.25	783.4239	2347.264893	783.428894	3	23	1.1.1.954.6	4.307133	507.3044	507.3044			2279.137
7	26.23	26.23	61.19999886	61.19999886	61.19999886	sp|Q9WVJ5|CRBB1_MOUSE	Beta-crystallin B1 OS=Mus musculus OX=10090 GN=Crybb1 PE=1 SV=3			2	99.00000095	GEMFVLEK	Oxidation(M)@3			-0.00101209	967.4674683	484.741	967.4684448	484.7415161	2	12	1.1.1.968.4	4.482283	5012.15	2666.63	4.51	0.05	1146.576
7	26.23	26.23	61.19999886	61.19999886	61.19999886	sp|Q9WVJ5|CRBB1_MOUSE	Beta-crystallin B1 OS=Mus musculus OX=10090 GN=Crybb1 PE=1 SV=3			2	99.00000095	GYQYLLEPGDFR				0.0088504	1456.70752	729.361	1456.69873	729.3566284	2	9	1.1.1.1115.8	6.3643	21.36308	21.36308			308.5648
7	26.23	26.23	61.19999886	61.19999886	61.19999886	sp|Q9WVJ5|CRBB1_MOUSE	Beta-crystallin B1 OS=Mus musculus OX=10090 GN=Crybb1 PE=1 SV=3			2	99.00000095	HWNEWGAFQPQMQAVR	Oxidation(M)@12			0.00477912	1999.915771	667.6459	1999.911133	667.6443481	3	15	1.1.1.1034.8	5.325217	1245.75	1240.43	5.33	0.05	1253.044
7	26.23	26.23	61.19999886	61.19999886	61.19999886	sp|Q9WVJ5|CRBB1_MOUSE	Beta-crystallin B1 OS=Mus musculus OX=10090 GN=Crybb1 PE=1 SV=3			2	99.00000095	ICLFEGANFK	Carbamidomethyl(C)@2			0.000416305	1197.585693	599.8001	1197.585205	599.7998657	2	11	1.1.1.1101.3	6.181317	535.48	495.6	6.19	0.06	452.28
7	26.23	26.23	61.19999886	61.19999886	61.19999886	sp|Q9WVJ5|CRBB1_MOUSE	Beta-crystallin B1 OS=Mus musculus OX=10090 GN=Crybb1 PE=1 SV=3			2	99.00000095	LIVFEQENFQGR				-0.00112135	1478.750732	740.3826	1478.751831	740.3831787	2	19	1.1.1.1073.7	5.82635	6568.15	4562.97	5.85	0.05	2864.104
7	26.23	26.23	61.19999886	61.19999886	61.19999886	sp|Q9WVJ5|CRBB1_MOUSE	Beta-crystallin B1 OS=Mus musculus OX=10090 GN=Crybb1 PE=1 SV=3			2	99.00000095	MDSQEHK	Oxidation(M)@1			0.00191438	889.3618774	445.6882	889.3599854	445.6872559	2	9	1.1.1.316.2	0.97455	387.92	370.85	0.98	0.03	291.9172
7	26.23	26.23	61.19999886	61.19999886	61.19999886	sp|Q9WVJ5|CRBB1_MOUSE	Beta-crystallin B1 OS=Mus musculus OX=10090 GN=Crybb1 PE=1 SV=3			2	99.00000095	RVEFSGECLNLGDR	Carbamidomethyl(C)@8		missed R-V@1	-0.00356979	1650.775024	551.2656	1650.778442	551.2667236	3	13	1.1.1.990.4	4.7596	727.97	693.71	4.77	0.05	857.109
7	26.23	26.23	61.19999886	61.19999886	61.19999886	sp|Q9WVJ5|CRBB1_MOUSE	Beta-crystallin B1 OS=Mus musculus OX=10090 GN=Crybb1 PE=1 SV=3			2	99.00000095	VEFSGECLNLGDR	Carbamidomethyl(C)@7			0.00119156	1494.678467	748.3465	1494.677246	748.3459473	2	12	1.1.1.1031.10	5.28905	481.79	459.49	5.29	0.05	432.4433
7	26.23	26.23	61.19999886	61.19999886	61.19999886	sp|Q9WVJ5|CRBB1_MOUSE	Beta-crystallin B1 OS=Mus musculus OX=10090 GN=Crybb1 PE=1 SV=3			2	99.00000095	VGDLPPGSYR				-0.000786935	1059.534302	530.7744	1059.534912	530.7747192	2	11	1.1.1.931.7	4.01165	2131.54	945.96	3.89	0.17	627.063
7	26.23	26.23	61.19999886	61.19999886	61.19999886	sp|Q9WVJ5|CRBB1_MOUSE	Beta-crystallin B1 OS=Mus musculus OX=10090 GN=Crybb1 PE=1 SV=3			2	99.00000095	WDTWTSSYR				-0.0013837	1200.518677	601.2666	1200.52002	601.2672729	2	10	1.1.1.1018.6	5.120067	1077.8	1058.95	5.12	0.05	917.1188
7	26.23	26.23	61.19999886	61.19999886	61.19999886	sp|Q9WVJ5|CRBB1_MOUSE	Beta-crystallin B1 OS=Mus musculus OX=10090 GN=Crybb1 PE=1 SV=3			1.7212466	99.00000095	GAPSTGPAPAPGPTPVPASVPR			cleaved R-P@C-term	-0.0039352	1980.038818	991.0267	1980.042847	991.0286865	2	17	1.1.1.978.11	4.611933	2898.53	2719.65	4.63	0.04	1653.326
7	26.23	26.23	61.19999886	61.19999886	61.19999886	sp|Q9WVJ5|CRBB1_MOUSE	Beta-crystallin B1 OS=Mus musculus OX=10090 GN=Crybb1 PE=1 SV=3			0.317854911	99.00000095	IVFEQENFQGR			cleaved L-I@N-term	-0.00156792	1365.666016	683.8403	1365.667725	683.8411255	2	15	1.1.1.998.9	4.866416	942.35	847.19	4.86	0.05	608.4755
7	26.23	26.23	61.19999886	61.19999886	61.19999886	sp|Q9WVJ5|CRBB1_MOUSE	Beta-crystallin B1 OS=Mus musculus OX=10090 GN=Crybb1 PE=1 SV=3			0.153044671	99.00000095	VFEQENFQGR			cleaved I-V@N-term	0.000891228	1252.584717	627.2996	1252.583618	627.2990723	2	14	1.1.1.926.10	3.95015	1110.18	1024.58	3.95	0.04	1020.749
7	26.23	26.23	61.19999886	61.19999886	61.19999886	sp|Q9WVJ5|CRBB1_MOUSE	Beta-crystallin B1 OS=Mus musculus OX=10090 GN=Crybb1 PE=1 SV=3			0.012780763	89.60000277	LLEPGDFR			cleaved Y-L@N-term	0.00245175	945.4944458	473.7545	945.4920044	473.7532654	2	9	1.1.1.1020.2	5.142233	1885.42	1449.18	5.16	0.05	842.8637
7	26.23	26.23	61.19999886	61.19999886	61.19999886	sp|Q9WVJ5|CRBB1_MOUSE	Beta-crystallin B1 OS=Mus musculus OX=10090 GN=Crybb1 PE=1 SV=3			0.009661152	98.08999896	VVSGPWVAFEQSAFR			cleaved I-V@N-term	-0.00902257	1678.837646	840.4261	1678.846802	840.4306641	2	11	1.1.1.1243.7	7.98085	23.24328	23.24328			145.4658
7	26.23	26.23	61.19999886	61.19999886	61.19999886	sp|Q9WVJ5|CRBB1_MOUSE	Beta-crystallin B1 OS=Mus musculus OX=10090 GN=Crybb1 PE=1 SV=3			0.006123085	94.19999719	SATTAVNPGPDGK			cleaved A-S@N-term	-0.00349455	1213.590454	607.8025	1213.593872	607.8041992	2	9	1.1.1.829.10	2.71025	107.3949	107.3949			212.0909
7	26.23	26.23	61.19999886	61.19999886	61.19999886	sp|Q9WVJ5|CRBB1_MOUSE	Beta-crystallin B1 OS=Mus musculus OX=10090 GN=Crybb1 PE=1 SV=3			0.003488335	92.86000133	FEQENFQGR			cleaved V-F@N-term	-0.00439374	1153.510864	577.7627	1153.515259	577.7648926	2	9	1.1.1.886.11	3.441683	629.89	597.1	3.43	0.04	604.3282
7	26.23	26.23	61.19999886	61.19999886	61.19999886	sp|Q9WVJ5|CRBB1_MOUSE	Beta-crystallin B1 OS=Mus musculus OX=10090 GN=Crybb1 PE=1 SV=3			0.002613608	99.00000095	QYLLEPGDFR	Gln->pyro-Glu@N-term		cleaved Y-Q@N-term	0.00177285	1219.589111	610.8018	1219.58728	610.8009644	2	10	1.1.1.1219.3	7.702034	1399.99	816.72	7.74	0.06	446.1146
7	26.23	26.23	61.19999886	61.19999886	61.19999886	sp|Q9WVJ5|CRBB1_MOUSE	Beta-crystallin B1 OS=Mus musculus OX=10090 GN=Crybb1 PE=1 SV=3			0.000434506	52.24000216	LEPGDFR			cleaved L-L@N-term	0.00026837	832.4082642	417.2114	832.4078979	417.2112427	2	8	1.1.1.942.2	4.148133	884.67	875.3	4.15	0.04	911.3572
7	26.23	26.23	61.19999886	61.19999886	61.19999886	sp|Q9WVJ5|CRBB1_MOUSE	Beta-crystallin B1 OS=Mus musculus OX=10090 GN=Crybb1 PE=1 SV=3			0.000434506	63.16999793	SGPWVAFEQSAFR			cleaved V-S@N-term	0.00935273	1480.719238	741.3669	1480.709961	741.3622437	2	8	1.1.1.1166.6	7.02625	42.86165	42.86165			126.1765
7	26.23	26.23	61.19999886	61.19999886	61.19999886	sp|Q9WVJ5|CRBB1_MOUSE	Beta-crystallin B1 OS=Mus musculus OX=10090 GN=Crybb1 PE=1 SV=3			0.000434506	72.57000208	YLLEPGDFR			cleaved Q-Y@N-term	-5.80E-06	1108.555298	555.2849	1108.555298	555.2849121	2	7	1.1.1.1087.4	6.002666	302.92	230.82	5.97	0.06	305.4783
7	26.23	26.23	61.19999886	61.19999886	61.19999886	sp|Q9WVJ5|CRBB1_MOUSE	Beta-crystallin B1 OS=Mus musculus OX=10090 GN=Crybb1 PE=1 SV=3			0	99.00000095	ASATTAVNPGPDGK				-0.00365324	1284.627319	643.3209	1284.630981	643.3227539	2	16	1.1.1.830.6	2.72025	1141.24	712.6	2.74	0.05	643.3825
7	26.23	26.23	61.19999886	61.19999886	61.19999886	sp|Q9WVJ5|CRBB1_MOUSE	Beta-crystallin B1 OS=Mus musculus OX=10090 GN=Crybb1 PE=1 SV=3			0	22.47000039	DTWTSSYR			cleaved W-D@N-term	0.00179122	1014.442444	508.2285	1014.440674	508.2276001	2	6	1.1.1.924.4	3.919667	431.01	310.99	3.94	0.06	475.9642
7	26.23	26.23	61.19999886	61.19999886	61.19999886	sp|Q9WVJ5|CRBB1_MOUSE	Beta-crystallin B1 OS=Mus musculus OX=10090 GN=Crybb1 PE=1 SV=3			0	99.00000095	GAPSTGPAPAPGPTPVPASVPR			cleaved R-P@C-term	-0.0039352	1980.038818	991.0267	1980.042847	991.0286865	2	17	1.1.1.977.11	4.5991	2898.53	1883.45	4.63	0.04	1036.305
7	26.23	26.23	61.19999886	61.19999886	61.19999886	sp|Q9WVJ5|CRBB1_MOUSE	Beta-crystallin B1 OS=Mus musculus OX=10090 GN=Crybb1 PE=1 SV=3			0	99.00000095	GAPSTGPAPAPGPTPVPASVPRPAAK				0.0157455	2347.280518	783.4341	2347.264893	783.428894	3	25	1.1.1.953.4	4.291966	472.988	472.988			2259.931
7	26.23	26.23	61.19999886	61.19999886	61.19999886	sp|Q9WVJ5|CRBB1_MOUSE	Beta-crystallin B1 OS=Mus musculus OX=10090 GN=Crybb1 PE=1 SV=3			0	99.00000095	GEMFVLEK	Oxidation(M)@3			-0.00101209	967.4674683	484.741	967.4684448	484.7415161	2	12	1.1.1.969.2	4.49045	5012.15	3714.85	4.51	0.05	2384.617
7	26.23	26.23	61.19999886	61.19999886	61.19999886	sp|Q9WVJ5|CRBB1_MOUSE	Beta-crystallin B1 OS=Mus musculus OX=10090 GN=Crybb1 PE=1 SV=3			0	99.00000095	GEMFVLEK				-0.00175337	951.4718628	476.7432	951.4735718	476.7440491	2	8	1.1.1.1040.2	5.397217	561.78	532.79	5.39	0.05	371.3793
7	26.23	26.23	61.19999886	61.19999886	61.19999886	sp|Q9WVJ5|CRBB1_MOUSE	Beta-crystallin B1 OS=Mus musculus OX=10090 GN=Crybb1 PE=1 SV=3			0	99.00000095	GEMFVLEK				-0.00175337	951.4718628	476.7432	951.4735718	476.7440491	2	8	1.1.1.1039.2	5.38455	561.78	558.01	5.39	0.05	481.3876
7	26.23	26.23	61.19999886	61.19999886	61.19999886	sp|Q9WVJ5|CRBB1_MOUSE	Beta-crystallin B1 OS=Mus musculus OX=10090 GN=Crybb1 PE=1 SV=3			0	45.21000087	GEMFVLEK	Carbamidomethyl@N-term; Oxidation(M)@3			0.043878	1024.533813	513.2742	1024.48999	513.2522583	2	8	1.1.1.973.5	4.542617	487.56	338.55	4.52	0.03	383.0264
7	26.23	26.23	61.19999886	61.19999886	61.19999886	sp|Q9WVJ5|CRBB1_MOUSE	Beta-crystallin B1 OS=Mus musculus OX=10090 GN=Crybb1 PE=1 SV=3			0	90.90999961	GPAPAPGPTPVPASVPR			cleaved T-G@N-term; cleaved R-P@C-term	-0.0327968	1566.819092	784.4168	1566.851807	784.4331665	2	13	1.1.1.971.9	4.522267	257.7491	257.7491			510.8919
7	26.23	26.23	61.19999886	61.19999886	61.19999886	sp|Q9WVJ5|CRBB1_MOUSE	Beta-crystallin B1 OS=Mus musculus OX=10090 GN=Crybb1 PE=1 SV=3			0	99.00000095	GYQYLLEPGDFR				-0.000793058	1456.697876	729.3562	1456.69873	729.3566284	2	12	1.1.1.1120.8	6.4288	4036.71	1125.03	6.47	0.07	496.3504
7	26.23	26.23	61.19999886	61.19999886	61.19999886	sp|Q9WVJ5|CRBB1_MOUSE	Beta-crystallin B1 OS=Mus musculus OX=10090 GN=Crybb1 PE=1 SV=3			0	99.00000095	GYQYLLEPGDFR				-0.000793058	1456.697876	729.3562	1456.69873	729.3566284	2	15	1.1.1.1128.5	6.532283	4036.71	1014.32	6.47	0.07	617.1501
7	26.23	26.23	61.19999886	61.19999886	61.19999886	sp|Q9WVJ5|CRBB1_MOUSE	Beta-crystallin B1 OS=Mus musculus OX=10090 GN=Crybb1 PE=1 SV=3			0	99.00000095	GYQYLLEPGDFR	Carbamidomethyl@N-term			-0.00155756	1513.718628	757.8666	1513.720093	757.8673706	2	13	1.1.1.1124.7	6.480467	555.15	383.74	6.5	0.06	458.6758
7	26.23	26.23	61.19999886	61.19999886	61.19999886	sp|Q9WVJ5|CRBB1_MOUSE	Beta-crystallin B1 OS=Mus musculus OX=10090 GN=Crybb1 PE=1 SV=3			0	99.00000095	GYQYLLEPGDFR	Carbamidomethyl@N-term			-0.00155756	1513.718628	757.8666	1513.720093	757.8673706	2	14	1.1.1.1125.7	6.4933	555.15	504.61	6.5	0.06	511.0907
7	26.23	26.23	61.19999886	61.19999886	61.19999886	sp|Q9WVJ5|CRBB1_MOUSE	Beta-crystallin B1 OS=Mus musculus OX=10090 GN=Crybb1 PE=1 SV=3			0	32.80999959	GYQYLLEPGDFR				-0.000793058	1456.697876	729.3562	1456.69873	729.3566284	2	7	1.1.1.1130.8	6.558784	4036.71	456.88	6.47	0.07	592.9763
7	26.23	26.23	61.19999886	61.19999886	61.19999886	sp|Q9WVJ5|CRBB1_MOUSE	Beta-crystallin B1 OS=Mus musculus OX=10090 GN=Crybb1 PE=1 SV=3			0	99.00000095	ICLFEGANFK	Carbamidomethyl(C)@2			0.000416305	1197.585693	599.8001	1197.585205	599.7998657	2	8	1.1.1.1100.3	6.168817	535.48	389.19	6.19	0.06	262.457
7	26.23	26.23	61.19999886	61.19999886	61.19999886	sp|Q9WVJ5|CRBB1_MOUSE	Beta-crystallin B1 OS=Mus musculus OX=10090 GN=Crybb1 PE=1 SV=3			0	99.00000095	IVFEQENFQGR			cleaved L-I@N-term	-0.00156792	1365.666016	683.8403	1365.667725	683.8411255	2	13	1.1.1.997.10	4.85475	942.35	904.94	4.86	0.05	660.2908
7	26.23	26.23	61.19999886	61.19999886	61.19999886	sp|Q9WVJ5|CRBB1_MOUSE	Beta-crystallin B1 OS=Mus musculus OX=10090 GN=Crybb1 PE=1 SV=3			0	99.00000095	LIVFEQENFQGR				-0.00112135	1478.750732	740.3826	1478.751831	740.3831787	2	17	1.1.1.1072.6	5.812517	6568.15	2247.59	5.85	0.05	795.5002
7	26.23	26.23	61.19999886	61.19999886	61.19999886	sp|Q9WVJ5|CRBB1_MOUSE	Beta-crystallin B1 OS=Mus musculus OX=10090 GN=Crybb1 PE=1 SV=3			0	99.00000095	LIVFEQENFQGR	Deamidated(N)@8			-0.000893332	1479.735107	740.8748	1479.73584	740.8751831	2	11	1.1.1.1086.9	5.994333	749.53	729.7	6	0.05	514.1386
7	26.23	26.23	61.19999886	61.19999886	61.19999886	sp|Q9WVJ5|CRBB1_MOUSE	Beta-crystallin B1 OS=Mus musculus OX=10090 GN=Crybb1 PE=1 SV=3			0	99.00000095	LIVFEQENFQGR	Deamidated(N)@8			-0.000893332	1479.735107	740.8748	1479.73584	740.8751831	2	14	1.1.1.1087.6	6.004333	749.53	690.68	6	0.05	473.3159
7	26.23	26.23	61.19999886	61.19999886	61.19999886	sp|Q9WVJ5|CRBB1_MOUSE	Beta-crystallin B1 OS=Mus musculus OX=10090 GN=Crybb1 PE=1 SV=3			0	91.2899971	LIVFEQENFQGR	Carbamidomethyl@N-term			-0.00713688	1535.766113	768.8903	1535.773193	768.8939209	2	10	1.1.1.1081.6	5.927834	457.35	397.31	5.95	0.06	518.3856
7	26.23	26.23	61.19999886	61.19999886	61.19999886	sp|Q9WVJ5|CRBB1_MOUSE	Beta-crystallin B1 OS=Mus musculus OX=10090 GN=Crybb1 PE=1 SV=3			0	69.81999874	LLEPGDFR			cleaved Y-L@N-term	0.00245175	945.4944458	473.7545	945.4920044	473.7532654	2	9	1.1.1.1021.2	5.154733	1885.42	1841.47	5.16	0.05	1027.045
7	26.23	26.23	61.19999886	61.19999886	61.19999886	sp|Q9WVJ5|CRBB1_MOUSE	Beta-crystallin B1 OS=Mus musculus OX=10090 GN=Crybb1 PE=1 SV=3			0	73.66999984	MDSQEHK	Oxidation(M)@1			0.00191438	889.3618774	445.6882	889.3599854	445.6872559	2	8	1.1.1.315.2	0.9612167	387.92	277.02	0.98	0.03	174.0461
7	26.23	26.23	61.19999886	61.19999886	61.19999886	sp|Q9WVJ5|CRBB1_MOUSE	Beta-crystallin B1 OS=Mus musculus OX=10090 GN=Crybb1 PE=1 SV=3			0	95.69000006	QYLLEPGDFR	Gln->pyro-Glu@N-term		cleaved Y-Q@N-term	0.00177285	1219.589111	610.8018	1219.58728	610.8009644	2	10	1.1.1.1220.3	7.7152	1399.99	1202.69	7.74	0.06	646.8302
7	26.23	26.23	61.19999886	61.19999886	61.19999886	sp|Q9WVJ5|CRBB1_MOUSE	Beta-crystallin B1 OS=Mus musculus OX=10090 GN=Crybb1 PE=1 SV=3			0	99.00000095	VEFSGECLNLGDR	Carbamidomethyl(C)@7			0.00119156	1494.678467	748.3465	1494.677246	748.3459473	2	14	1.1.1.1032.11	5.302383	481.79	473.9	5.29	0.05	470.1681
7	26.23	26.23	61.19999886	61.19999886	61.19999886	sp|Q9WVJ5|CRBB1_MOUSE	Beta-crystallin B1 OS=Mus musculus OX=10090 GN=Crybb1 PE=1 SV=3			0	99.00000095	VFEQENFQGR			cleaved I-V@N-term	0.000891228	1252.584717	627.2996	1252.583618	627.2990723	2	12	1.1.1.927.10	3.96315	1110.18	997.52	3.95	0.04	987.6716
7	26.23	26.23	61.19999886	61.19999886	61.19999886	sp|Q9WVJ5|CRBB1_MOUSE	Beta-crystallin B1 OS=Mus musculus OX=10090 GN=Crybb1 PE=1 SV=3			0	99.00000095	VGDLPPGSYR				-0.000786935	1059.534302	530.7744	1059.534912	530.7747192	2	10	1.1.1.919.7	3.858667	2131.54	1959.29	3.89	0.17	1334.578
7	26.23	26.23	61.19999886	61.19999886	61.19999886	sp|Q9WVJ5|CRBB1_MOUSE	Beta-crystallin B1 OS=Mus musculus OX=10090 GN=Crybb1 PE=1 SV=3			0	99.00000095	VGDLPPGSYR				-0.000786935	1059.534302	530.7744	1059.534912	530.7747192	2	9	1.1.1.915.9	3.809833	2131.54	800.31	3.89	0.17	708.6584
7	26.23	26.23	61.19999886	61.19999886	61.19999886	sp|Q9WVJ5|CRBB1_MOUSE	Beta-crystallin B1 OS=Mus musculus OX=10090 GN=Crybb1 PE=1 SV=3			0	38.87000084	VVSGPWVAFEQSAFR			cleaved I-V@N-term	-0.00194256	1678.844849	840.4297	1678.846802	840.4306641	2	7	1.1.1.1244.5	7.991683	17.24494	17.24494			158.3572
8	26.05	26.34	28.97000015	27.41000056	21.89999968	sp|Q922U2|K2C5_MOUSE	Keratin, type II cytoskeletal 5 OS=Mus musculus OX=10090 GN=Krt5 PE=1 SV=1			2	99.00000095	FASFIDK				0.00232939	826.4248657	414.2197	826.4224854	414.2185364	2	9	1.1.1.1000.2	4.88625	5527.26	3932.45	4.91	0.05	2285.203
8	26.05	26.34	28.97000015	27.41000056	21.89999968	sp|Q922U2|K2C5_MOUSE	Keratin, type II cytoskeletal 5 OS=Mus musculus OX=10090 GN=Krt5 PE=1 SV=1			2	99.00000095	GRLDSELR			missed R-L@2	-0.000895803	944.5030518	473.2588	944.5039673	473.2592468	2	10	1.1.1.851.5	2.9874	1945.55	1752.88	2.99	0.03	1586.021
8	26.05	26.34	28.97000015	27.41000056	21.89999968	sp|Q922U2|K2C5_MOUSE	Keratin, type II cytoskeletal 5 OS=Mus musculus OX=10090 GN=Krt5 PE=1 SV=1			2	99.00000095	LLEGEECR	Carbamidomethyl(C)@7			0.00263002	1004.46228	503.2384	1004.459717	503.2371216	2	9	1.1.1.859.6	3.090383	343.41	336.88	3.1	0.05	681.2767
8	26.05	26.34	28.97000015	27.41000056	21.89999968	sp|Q922U2|K2C5_MOUSE	Keratin, type II cytoskeletal 5 OS=Mus musculus OX=10090 GN=Krt5 PE=1 SV=1			2	99.00000095	LRSEIDNVK			missed R-S@2	-0.00153909	1072.586304	537.3004	1072.587646	537.3010864	2	9	1.1.1.839.10	2.838067	729.77	711.58	2.84	0.04	514.8381
8	26.05	26.34	28.97000015	27.41000056	21.89999968	sp|Q922U2|K2C5_MOUSE	Keratin, type II cytoskeletal 5 OS=Mus musculus OX=10090 GN=Krt5 PE=1 SV=1			2	99.00000095	LRSEIDNVKK			missed R-S@2; missed K-K@9	-0.00196037	1200.680786	401.2342	1200.682617	401.2348328	3	12	1.1.1.820.2	2.588417	2660.65	1874.97	2.61	0.04	1991.1
8	26.05	26.34	28.97000015	27.41000056	21.89999968	sp|Q922U2|K2C5_MOUSE	Keratin, type II cytoskeletal 5 OS=Mus musculus OX=10090 GN=Krt5 PE=1 SV=1			2	99.00000095	NKYEDEINKR			missed K-Y@2; missed K-R@9	-0.00373482	1307.643311	654.8289	1307.646973	654.8307495	2	10	1.1.1.822.10	2.620583	1469.75	1362.85	2.62	0.04	972.7316
8	26.05	26.34	28.97000015	27.41000056	21.89999968	sp|Q922U2|K2C5_MOUSE	Keratin, type II cytoskeletal 5 OS=Mus musculus OX=10090 GN=Krt5 PE=1 SV=1			2	99.00000095	SLDLDSIIAEVK				0.000514119	1301.708496	651.8615	1301.707886	651.8612061	2	12	1.1.1.1111.6	6.311633	4338.5	2873.06	6.28	0.05	591.8865
8	26.05	26.34	28.97000015	27.41000056	21.89999968	sp|Q922U2|K2C5_MOUSE	Keratin, type II cytoskeletal 5 OS=Mus musculus OX=10090 GN=Krt5 PE=1 SV=1			2	99.00000095	TEAESWYQTK				1.05E-05	1241.556519	621.7855	1241.556396	621.7855225	2	11	1.1.1.934.10	4.05215	880.9	866.65	4.05	0.04	596.7333
8	26.05	26.34	28.97000015	27.41000056	21.89999968	sp|Q922U2|K2C5_MOUSE	Keratin, type II cytoskeletal 5 OS=Mus musculus OX=10090 GN=Krt5 PE=1 SV=1			2	99.00000095	TTAENEFVMLK	Oxidation(M)@9			0.000912668	1297.623291	649.8189	1297.622437	649.8184814	2	11	1.1.1.1000.9	4.892083	774.99	732.09	4.91	0.05	504.6949
8	26.05	26.34	28.97000015	27.41000056	21.89999968	sp|Q922U2|K2C5_MOUSE	Keratin, type II cytoskeletal 5 OS=Mus musculus OX=10090 GN=Krt5 PE=1 SV=1			2	99.00000095	VDALMDEINFMK				-0.0064061	1424.661621	713.3381	1424.667969	713.3412476	2	9	1.1.1.1183.9	7.2434	415.17	386.53	7.25	0.06	240.4219
8	26.05	26.34	28.97000015	27.41000056	21.89999968	sp|Q922U2|K2C5_MOUSE	Keratin, type II cytoskeletal 5 OS=Mus musculus OX=10090 GN=Krt5 PE=1 SV=1			2	99.00000095	YEDEINKR			missed K-R@7	-0.00284948	1065.506226	533.7604	1065.509033	533.7618408	2	10	1.1.1.822.8	2.618917	949.9	943.88	2.61	0.04	747.8985
8	26.05	26.34	28.97000015	27.41000056	21.89999968	sp|Q922U2|K2C5_MOUSE	Keratin, type II cytoskeletal 5 OS=Mus musculus OX=10090 GN=Krt5 PE=1 SV=1			2	99.00000095	YEELQQTAGR				0.000194237	1193.567871	597.7912	1193.567627	597.7911377	2	16	1.1.1.859.9	3.092883	1500.85	1490.41	3.09	0.04	957.4418
8	26.05	26.34	28.97000015	27.41000056	21.89999968	sp|Q922U2|K2C5_MOUSE	Keratin, type II cytoskeletal 5 OS=Mus musculus OX=10090 GN=Krt5 PE=1 SV=1			1.091515183	94.69000101	SEIDNVKK			missed K-K@7	-0.0032786	931.4942627	466.7544	931.4974365	466.756012	2	8	1.1.1.820.5	2.590917	1672.82	1475.58	2.59	0.04	968.1846
8	26.05	26.34	28.97000015	27.41000056	21.89999968	sp|Q922U2|K2C5_MOUSE	Keratin, type II cytoskeletal 5 OS=Mus musculus OX=10090 GN=Krt5 PE=1 SV=1			0.26201269	66.10000134	TTAENEFVMLKK	Oxidation(M)@9		missed K-K@11	0.00417161	1425.721558	476.2478	1425.717407	476.2463989	3	8	1.1.1.940.5	4.1248	490.37	381.07	4.14	0.04	579.5448
8	26.05	26.34	28.97000015	27.41000056	21.89999968	sp|Q922U2|K2C5_MOUSE	Keratin, type II cytoskeletal 5 OS=Mus musculus OX=10090 GN=Krt5 PE=1 SV=1			0.244887725	57.30000138	SEIDNVK				0.000481894	803.4030762	402.7088	803.4025269	402.7085266	2	8	1.1.1.832.2	2.741417	2682.72	2019.57	2.75	0.04	1579.01
8	26.05	26.34	28.97000015	27.41000056	21.89999968	sp|Q922U2|K2C5_MOUSE	Keratin, type II cytoskeletal 5 OS=Mus musculus OX=10090 GN=Krt5 PE=1 SV=1			0.161780775	99.00000095	DLDSIIAEVK			cleaved L-D@N-term	-0.00257673	1101.589233	551.8019	1101.591797	551.8031616	2	13	1.1.1.1145.3	6.747783	999.15	862.59	6.76	0.05	574.6981
8	26.05	26.34	28.97000015	27.41000056	21.89999968	sp|Q922U2|K2C5_MOUSE	Keratin, type II cytoskeletal 5 OS=Mus musculus OX=10090 GN=Krt5 PE=1 SV=1			0.139661983	99.00000095	AQYEDIANR	Methyl(D)@5	Methyl(D)@342		-0.000432136	1092.519531	547.267	1092.52002	547.2672729	2	15	1.1.1.870.7	3.232033	1709.16	1243.91	3.25	0.04	799.4976
8	26.05	26.34	28.97000015	27.41000056	21.89999968	sp|Q922U2|K2C5_MOUSE	Keratin, type II cytoskeletal 5 OS=Mus musculus OX=10090 GN=Krt5 PE=1 SV=1			0.060980216	99.00000095	QNLDPLFEQYINNLR	Gln->pyro-Glu@N-term; Methyl(D)@4	Methyl(D)@210		0.00156651	1872.938721	937.4766	1872.937012	937.475769	2	18	1.1.1.1590.2	9.9672	117.07	111.65	9.98	0.08	83.30688
8	26.05	26.34	28.97000015	27.41000056	21.89999968	sp|Q922U2|K2C5_MOUSE	Keratin, type II cytoskeletal 5 OS=Mus musculus OX=10090 GN=Krt5 PE=1 SV=1			0.035269082	99.00000095	LDLDSIIAEVK			cleaved S-L@N-term	-0.00524275	1214.670654	608.3426	1214.675781	608.3452148	2	18	1.1.1.1228.3	7.819033	174.5459	174.5459			331.6223
8	26.05	26.34	28.97000015	27.41000056	21.89999968	sp|Q922U2|K2C5_MOUSE	Keratin, type II cytoskeletal 5 OS=Mus musculus OX=10090 GN=Krt5 PE=1 SV=1			0.023191657	99.00000095	SLDLDSIIAEV			cleaved V-K@C-term	0.00166178	1173.614624	587.8146	1173.612915	587.8137207	2	15	1.1.1.1381.2	9.079933	1306.07	403.34	9.13	0.1	165.6018
8	26.05	26.34	28.97000015	27.41000056	21.89999968	sp|Q922U2|K2C5_MOUSE	Keratin, type II cytoskeletal 5 OS=Mus musculus OX=10090 GN=Krt5 PE=1 SV=1			0.000869447	57.6399982	WALLQEQGTK	Acetyl@N-term	Acetyl@194		0.000633819	1214.630249	608.3224	1214.629517	608.3220215	2	9	1.1.1.1052.8	5.557867	720.51	530.92	5.58	0.04	522.433
8	26.05	26.34	28.97000015	27.41000056	21.89999968	sp|Q922U2|K2C5_MOUSE	Keratin, type II cytoskeletal 5 OS=Mus musculus OX=10090 GN=Krt5 PE=1 SV=1			0.000434506	97.57000208	TLNNKFASFIDK	Carbamyl@N-term; Deamidated(N)@3		missed K-F@5	-0.031617701	1440.693237	721.3539	1440.724854	721.369751	2	12	1.1.1.1148.7	6.7906	546.06	504.49	6.8	0.06	407.2602
8	26.05	26.34	28.97000015	27.41000056	21.89999968	sp|Q922U2|K2C5_MOUSE	Keratin, type II cytoskeletal 5 OS=Mus musculus OX=10090 GN=Krt5 PE=1 SV=1			0	97.50000238	AQYEDIANR	Methyl(D)@5	Methyl(D)@342		-0.000432136	1092.519531	547.267	1092.52002	547.2672729	2	10	1.1.1.869.7	3.2187	1709.16	612.24	3.25	0.04	348.2997
8	26.05	26.34	28.97000015	27.41000056	21.89999968	sp|Q922U2|K2C5_MOUSE	Keratin, type II cytoskeletal 5 OS=Mus musculus OX=10090 GN=Krt5 PE=1 SV=1			0	94.09000278	DLDSIIAEVK			cleaved L-D@N-term	-0.00257673	1101.589233	551.8019	1101.591797	551.8031616	2	10	1.1.1.1149.4	6.800933	999.15	528.98	6.76	0.05	378.7792
8	26.05	26.34	28.97000015	27.41000056	21.89999968	sp|Q922U2|K2C5_MOUSE	Keratin, type II cytoskeletal 5 OS=Mus musculus OX=10090 GN=Krt5 PE=1 SV=1			0	99.00000095	FASFIDK				0.00232939	826.4248657	414.2197	826.4224854	414.2185364	2	8	1.1.1.1001.2	4.899083	5527.26	5321.51	4.91	0.05	3338.747
8	26.05	26.34	28.97000015	27.41000056	21.89999968	sp|Q922U2|K2C5_MOUSE	Keratin, type II cytoskeletal 5 OS=Mus musculus OX=10090 GN=Krt5 PE=1 SV=1			0	51.21999979	FLEQQNK				-0.00107677	905.4596558	453.7371	905.4606934	453.7376099	2	8	1.1.1.845.5	2.9104	4261.59	3424.94	2.93	0.04	2643.913
8	26.05	26.34	28.97000015	27.41000056	21.89999968	sp|Q922U2|K2C5_MOUSE	Keratin, type II cytoskeletal 5 OS=Mus musculus OX=10090 GN=Krt5 PE=1 SV=1			0	78.11999917	GRLDSELR			missed R-L@2	-0.000895803	944.5030518	473.2588	944.5039673	473.2592468	2	9	1.1.1.850.7	2.9764	1945.55	1280.85	2.99	0.03	999.014
8	26.05	26.34	28.97000015	27.41000056	21.89999968	sp|Q922U2|K2C5_MOUSE	Keratin, type II cytoskeletal 5 OS=Mus musculus OX=10090 GN=Krt5 PE=1 SV=1			0	16.48000032	LDVEIATYR			cleaved A-L@N-term	-0.0180005	1078.547852	540.2812	1078.565918	540.2902222	2	6	1.1.1.1024.5	5.1959	22.36876	22.36876			256.1066
8	26.05	26.34	28.97000015	27.41000056	21.89999968	sp|Q922U2|K2C5_MOUSE	Keratin, type II cytoskeletal 5 OS=Mus musculus OX=10090 GN=Krt5 PE=1 SV=1			0	98.1400013	LLEGEECR	Carbamidomethyl(C)@7			0.00263002	1004.46228	503.2384	1004.459717	503.2371216	2	7	1.1.1.858.7	3.078883	343.41	287.5	3.1	0.05	496.0008
8	26.05	26.34	28.97000015	27.41000056	21.89999968	sp|Q922U2|K2C5_MOUSE	Keratin, type II cytoskeletal 5 OS=Mus musculus OX=10090 GN=Krt5 PE=1 SV=1			0	99.00000095	LRSEIDNVKK			missed R-S@2; missed K-K@9	-0.00196037	1200.680786	401.2342	1200.682617	401.2348328	3	12	1.1.1.821.2	2.601433	2660.65	2566.94	2.61	0.04	2598.443
8	26.05	26.34	28.97000015	27.41000056	21.89999968	sp|Q922U2|K2C5_MOUSE	Keratin, type II cytoskeletal 5 OS=Mus musculus OX=10090 GN=Krt5 PE=1 SV=1			0	99.00000095	NKYEDEINKR	Deamidated(N)@1		missed K-Y@2; missed K-R@9	-0.00271147	1308.628296	437.2167	1308.630981	437.2176208	3	11	1.1.1.831.6	2.732083	1596.79	1578.5	2.73	0.05	1542.6
8	26.05	26.34	28.97000015	27.41000056	21.89999968	sp|Q922U2|K2C5_MOUSE	Keratin, type II cytoskeletal 5 OS=Mus musculus OX=10090 GN=Krt5 PE=1 SV=1			0	99.00000095	NKYEDEINKR			missed K-Y@2; missed K-R@9	-0.00373482	1307.643311	654.8289	1307.646973	654.8307495	2	10	1.1.1.823.10	2.633583	1469.75	1336.37	2.62	0.04	791.0532
8	26.05	26.34	28.97000015	27.41000056	21.89999968	sp|Q922U2|K2C5_MOUSE	Keratin, type II cytoskeletal 5 OS=Mus musculus OX=10090 GN=Krt5 PE=1 SV=1			0	99.00000095	QNLDPLFEQYINNLR	Gln->pyro-Glu@N-term; Methyl(D)@4; Deamidated(N)@12	Methyl(D)@210		-0.000159109	1873.920898	937.9677	1873.921021	937.9677734	2	17	1.1.1.1331.3	8.830283	279.61	254.16	8.85	0.08	138.8443
8	26.05	26.34	28.97000015	27.41000056	21.89999968	sp|Q922U2|K2C5_MOUSE	Keratin, type II cytoskeletal 5 OS=Mus musculus OX=10090 GN=Krt5 PE=1 SV=1			0	99.00000095	QNLDPLFEQYINNLR	Gln->pyro-Glu@N-term; Methyl(D)@4; Deamidated(N)@12	Methyl(D)@210		-0.000159109	1873.920898	937.9677	1873.921021	937.9677734	2	13	1.1.1.1330.3	8.817284	279.61	189.67	8.85	0.08	124.492
8	26.05	26.34	28.97000015	27.41000056	21.89999968	sp|Q922U2|K2C5_MOUSE	Keratin, type II cytoskeletal 5 OS=Mus musculus OX=10090 GN=Krt5 PE=1 SV=1			0	99.00000095	QNLDPLFEQYINNLR	Gln->pyro-Glu@N-term; Methyl(D)@4	Methyl(D)@210		0.00156651	1872.938721	937.4766	1872.937012	937.475769	2	12	1.1.1.1594.2	9.988533	117.07	116.57	9.98	0.08	71.6147
8	26.05	26.34	28.97000015	27.41000056	21.89999968	sp|Q922U2|K2C5_MOUSE	Keratin, type II cytoskeletal 5 OS=Mus musculus OX=10090 GN=Krt5 PE=1 SV=1			0	71.71999812	SEIDNVKK			missed K-K@7	-0.0032786	931.4942627	466.7544	931.4974365	466.756012	2	8	1.1.1.819.9	2.581417	1672.82	1602.68	2.59	0.04	1077.611
8	26.05	26.34	28.97000015	27.41000056	21.89999968	sp|Q922U2|K2C5_MOUSE	Keratin, type II cytoskeletal 5 OS=Mus musculus OX=10090 GN=Krt5 PE=1 SV=1			0	78.11999917	SFSAASAITPSVSR	Oxidation(F)@2; Methyl(S)@3	Oxidation(F)@17; Methyl(S)@18		-0.00317993	1409.711914	705.8632	1409.715088	705.8648071	2	11	1.1.1.976.11	4.5861	699.64	658.99	4.59	0.04	576.1471
8	26.05	26.34	28.97000015	27.41000056	21.89999968	sp|Q922U2|K2C5_MOUSE	Keratin, type II cytoskeletal 5 OS=Mus musculus OX=10090 GN=Krt5 PE=1 SV=1			0	78.11999917	SFSAASAITPSVSR	Methyl(S)@1; Oxidation(F)@2	Methyl(S)@16; Oxidation(F)@17		-0.00317993	1409.711914	705.8632	1409.715088	705.8648071	2	11	1.1.1.976.11	4.5861	699.64	658.99	4.59	0.04	576.1471
8	26.05	26.34	28.97000015	27.41000056	21.89999968	sp|Q922U2|K2C5_MOUSE	Keratin, type II cytoskeletal 5 OS=Mus musculus OX=10090 GN=Krt5 PE=1 SV=1			0	99.00000095	SLDLDSIIAEV			cleaved V-K@C-term	0.00166178	1173.614624	587.8146	1173.612915	587.8137207	2	15	1.1.1.1382.2	9.089267	1306.07	616.71	9.13	0.1	314.9145
8	26.05	26.34	28.97000015	27.41000056	21.89999968	sp|Q922U2|K2C5_MOUSE	Keratin, type II cytoskeletal 5 OS=Mus musculus OX=10090 GN=Krt5 PE=1 SV=1			0	99.00000095	SLDLDSIIAEVK				0.000514119	1301.708496	651.8615	1301.707886	651.8612061	2	13	1.1.1.1106.7	6.248816	4338.5	1198.07	6.28	0.05	537.2231
8	26.05	26.34	28.97000015	27.41000056	21.89999968	sp|Q922U2|K2C5_MOUSE	Keratin, type II cytoskeletal 5 OS=Mus musculus OX=10090 GN=Krt5 PE=1 SV=1			0	99.00000095	SLDLDSIIAEVK				0.000514119	1301.708496	651.8615	1301.707886	651.8612061	2	14	1.1.1.1107.5	6.259984	4338.5	2347.86	6.28	0.05	1343.167
8	26.05	26.34	28.97000015	27.41000056	21.89999968	sp|Q922U2|K2C5_MOUSE	Keratin, type II cytoskeletal 5 OS=Mus musculus OX=10090 GN=Krt5 PE=1 SV=1			0	99.00000095	SLDLDSIIAEVK				0.00112447	1301.709106	651.8618	1301.707886	651.8612061	2	19	1.1.1.1225.2	7.777367	24822.57	5090.06	7.83	0.07	1288.7
8	26.05	26.34	28.97000015	27.41000056	21.89999968	sp|Q922U2|K2C5_MOUSE	Keratin, type II cytoskeletal 5 OS=Mus musculus OX=10090 GN=Krt5 PE=1 SV=1			0	99.00000095	SLDLDSIIAEVK				0.00112447	1301.709106	651.8618	1301.707886	651.8612061	2	21	1.1.1.1226.3	7.7907	24822.57	12774.66	7.83	0.07	6217.67
8	26.05	26.34	28.97000015	27.41000056	21.89999968	sp|Q922U2|K2C5_MOUSE	Keratin, type II cytoskeletal 5 OS=Mus musculus OX=10090 GN=Krt5 PE=1 SV=1			0	99.00000095	SLDLDSIIAEVK				0.00112447	1301.709106	651.8618	1301.707886	651.8612061	2	19	1.1.1.1241.2	7.951017	24822.57	1207.11	7.83	0.07	582.4543
8	26.05	26.34	28.97000015	27.41000056	21.89999968	sp|Q922U2|K2C5_MOUSE	Keratin, type II cytoskeletal 5 OS=Mus musculus OX=10090 GN=Krt5 PE=1 SV=1			0	99.00000095	SLDLDSIIAEVK	Carbamidomethyl@N-term			0.00306129	1358.732422	680.3735	1358.72937	680.3719482	2	19	1.1.1.1233.2	7.87535	840.18	803.15	7.89	0.07	465.9007
8	26.05	26.34	28.97000015	27.41000056	21.89999968	sp|Q922U2|K2C5_MOUSE	Keratin, type II cytoskeletal 5 OS=Mus musculus OX=10090 GN=Krt5 PE=1 SV=1			0	99.00000095	SLDLDSIIAEVK	Carbamidomethyl@N-term			0.00306129	1358.732422	680.3735	1358.72937	680.3719482	2	21	1.1.1.1234.2	7.887683	840.18	837.65	7.89	0.07	537.6027
8	26.05	26.34	28.97000015	27.41000056	21.89999968	sp|Q922U2|K2C5_MOUSE	Keratin, type II cytoskeletal 5 OS=Mus musculus OX=10090 GN=Krt5 PE=1 SV=1			0	95.12000084	SLDLDSIIAEVK	Acetyl@N-term; Oxidation(D)@3	Acetyl@326; Oxidation(D)@328		0.00243504	1359.71582	680.8652	1359.713379	680.8639526	2	12	1.1.1.1262.2	8.210333	562.89	425.07	8.24	0.08	262.7373
8	26.05	26.34	28.97000015	27.41000056	21.89999968	sp|Q922U2|K2C5_MOUSE	Keratin, type II cytoskeletal 5 OS=Mus musculus OX=10090 GN=Krt5 PE=1 SV=1			0	92.9799974	SLDLDSIIAEVK	Dehydrated(S)@1; Carbamidomethyl(D)@3	Dehydrated(S)@326		0.00439312	1340.723022	671.3688	1340.71875	671.3666382	2	11	1.1.1.1318.2	8.761617	86.24	79.01	8.75	0.09	110.6885
8	26.05	26.34	28.97000015	27.41000056	21.89999968	sp|Q922U2|K2C5_MOUSE	Keratin, type II cytoskeletal 5 OS=Mus musculus OX=10090 GN=Krt5 PE=1 SV=1			0	71.92999721	SLDLDSIIAEVK	Carbamidomethyl@N-term; Dehydrated(D)@3			0.00439312	1340.723022	671.3688	1340.71875	671.3666382	2	10	1.1.1.1315.2	8.738466	86.24	80.72	8.75	0.09	106.6539
8	26.05	26.34	28.97000015	27.41000056	21.89999968	sp|Q922U2|K2C5_MOUSE	Keratin, type II cytoskeletal 5 OS=Mus musculus OX=10090 GN=Krt5 PE=1 SV=1			0	70.24000287	SLDLDSIIAEVK	Acetyl@N-term; Oxidation(D)@3	Acetyl@326; Oxidation(D)@328		0.00243504	1359.71582	680.8652	1359.713379	680.8639526	2	12	1.1.1.1261.3	8.200833	562.89	308.19	8.24	0.08	205.3568
8	26.05	26.34	28.97000015	27.41000056	21.89999968	sp|Q922U2|K2C5_MOUSE	Keratin, type II cytoskeletal 5 OS=Mus musculus OX=10090 GN=Krt5 PE=1 SV=1			0	17.11000055	SLDLDSIIAEVK	Carbamidomethyl@N-term; Dehydrated(D)@3			0.00439312	1340.723022	671.3688	1340.71875	671.3666382	2	10	1.1.1.1318.2	8.761617	86.24	79.01	8.75	0.09	110.6885
8	26.05	26.34	28.97000015	27.41000056	21.89999968	sp|Q922U2|K2C5_MOUSE	Keratin, type II cytoskeletal 5 OS=Mus musculus OX=10090 GN=Krt5 PE=1 SV=1			0	81.20999932	TLNNKFASFIDK	Carbamyl@N-term; Deamidated(N)@3		missed K-F@5	-0.031617701	1440.693237	721.3539	1440.724854	721.369751	2	11	1.1.1.1147.8	6.778433	546.06	400	6.8	0.06	316.951
8	26.05	26.34	28.97000015	27.41000056	21.89999968	sp|Q922U2|K2C5_MOUSE	Keratin, type II cytoskeletal 5 OS=Mus musculus OX=10090 GN=Krt5 PE=1 SV=1			0	99.00000095	TTAENEFVMLK	Oxidation(M)@9			0.000912668	1297.623291	649.8189	1297.622437	649.8184814	2	10	1.1.1.1001.9	4.904917	774.99	732.02	4.91	0.05	482.7097
8	26.05	26.34	28.97000015	27.41000056	21.89999968	sp|Q922U2|K2C5_MOUSE	Keratin, type II cytoskeletal 5 OS=Mus musculus OX=10090 GN=Krt5 PE=1 SV=1			0	89.1900003	TTAENEFVMLK				0.0194107	1281.646851	641.8307	1281.627441	641.8210449	2	8	1.1.1.1054.7	5.5827	350.75	342.23	5.58	0.04	435.5412
8	26.05	26.34	28.97000015	27.41000056	21.89999968	sp|Q922U2|K2C5_MOUSE	Keratin, type II cytoskeletal 5 OS=Mus musculus OX=10090 GN=Krt5 PE=1 SV=1			0	17.11000055	TTAENEFVMLKK	Oxidation(M)@9		missed K-K@11	0.00417161	1425.721558	476.2478	1425.717407	476.2463989	3	6	1.1.1.941.7	4.1393	490.37	468.54	4.14	0.04	500.7476
8	26.05	26.34	28.97000015	27.41000056	21.89999968	sp|Q922U2|K2C5_MOUSE	Keratin, type II cytoskeletal 5 OS=Mus musculus OX=10090 GN=Krt5 PE=1 SV=1			0	99.00000095	VDALMDEINFMK				-0.0064061	1424.661621	713.3381	1424.667969	713.3412476	2	11	1.1.1.1182.8	7.232067	415.17	309.33	7.25	0.06	217.7175
8	26.05	26.34	28.97000015	27.41000056	21.89999968	sp|Q922U2|K2C5_MOUSE	Keratin, type II cytoskeletal 5 OS=Mus musculus OX=10090 GN=Krt5 PE=1 SV=1			0	16.89999998	WALLQEQGTK	Acetyl@N-term	Acetyl@194		0.000633819	1214.630249	608.3224	1214.629517	608.3220215	2	8	1.1.1.1053.4	5.567533	720.51	681.18	5.58	0.04	643.9969
8	26.05	26.34	28.97000015	27.41000056	21.89999968	sp|Q922U2|K2C5_MOUSE	Keratin, type II cytoskeletal 5 OS=Mus musculus OX=10090 GN=Krt5 PE=1 SV=1			0	99.00000095	YEELQQTAGR				0.000194237	1193.567871	597.7912	1193.567627	597.7911377	2	14	1.1.1.858.10	3.081383	1500.85	1366.23	3.09	0.04	1055.076
9	25.62	25.75	21.82999998	20.78000009	16.88999981	sp|Q61301|CTNA2_MOUSE	Catenin alpha-2 OS=Mus musculus OX=10090 GN=Ctnna2 PE=1 SV=3			2	99.00000095	AIMAQLPQEEK	Oxidation(M)@3			-0.00373543	1272.634644	637.3246	1272.638428	637.3264771	2	11	1.1.1.922.9	3.898317	1008.38	976.44	3.9	0.05	728.5721
9	25.62	25.75	21.82999998	20.78000009	16.88999981	sp|Q61301|CTNA2_MOUSE	Catenin alpha-2 OS=Mus musculus OX=10090 GN=Ctnna2 PE=1 SV=3			2	99.00000095	EELVAAVEDVR				-0.0011066	1228.628906	615.3217	1228.629883	615.3222656	2	12	1.1.1.1032.7	5.29905	488.4	483.81	5.3	0.05	432.3933
9	25.62	25.75	21.82999998	20.78000009	16.88999981	sp|Q61301|CTNA2_MOUSE	Catenin alpha-2 OS=Mus musculus OX=10090 GN=Ctnna2 PE=1 SV=3			2	99.00000095	GHTGIGELAAALNEFDNK				-0.00366448	1855.902588	619.6415	1855.906494	619.6427612	3	12	1.1.1.1141.4	6.697283	315.31	279.92	6.72	0.05	352.6967
9	25.62	25.75	21.82999998	20.78000009	16.88999981	sp|Q61301|CTNA2_MOUSE	Catenin alpha-2 OS=Mus musculus OX=10090 GN=Ctnna2 PE=1 SV=3			2	99.00000095	IILDPMTFSEAR	Oxidation(M)@6			-0.00479232	1407.702026	704.8583	1407.706787	704.8606567	2	12	1.1.1.1078.10	5.8925	1141.87	537.78	5.93	0.08	470.1681
9	25.62	25.75	21.82999998	20.78000009	16.88999981	sp|Q61301|CTNA2_MOUSE	Catenin alpha-2 OS=Mus musculus OX=10090 GN=Ctnna2 PE=1 SV=3			2	99.00000095	IVEEALEAVK				0.000997001	1099.613525	550.814	1099.612549	550.8135376	2	13	1.1.1.992.5	4.785917	1487.26	1392.45	4.79	0.05	1072.465
9	25.62	25.75	21.82999998	20.78000009	16.88999981	sp|Q61301|CTNA2_MOUSE	Catenin alpha-2 OS=Mus musculus OX=10090 GN=Ctnna2 PE=1 SV=3			2	99.00000095	LLEPLVTQVTTLVNTSNK				-0.00816503	1969.101318	657.3744	1969.109497	657.3771362	3	14	1.1.1.1238.2	7.912183	89.82261	89.82261			195.8821
9	25.62	25.75	21.82999998	20.78000009	16.88999981	sp|Q61301|CTNA2_MOUSE	Catenin alpha-2 OS=Mus musculus OX=10090 GN=Ctnna2 PE=1 SV=3			2	99.00000095	LLILADMADVMR	Oxidation(M)@7; Oxidation(M)@11			-0.00199078	1391.713257	696.8639	1391.71521	696.8649292	2	13	1.1.1.1070.9	5.78935	1124.38	1031.34	5.79	0.04	698.6151
9	25.62	25.75	21.82999998	20.78000009	16.88999981	sp|Q61301|CTNA2_MOUSE	Catenin alpha-2 OS=Mus musculus OX=10090 GN=Ctnna2 PE=1 SV=3			2	99.00000095	LNYVAAR				-0.00224477	805.4424438	403.7285	805.4446411	403.7295837	2	9	1.1.1.886.3	3.435033	1113.43	1038.99	3.43	0.05	907.7251
9	25.62	25.75	21.82999998	20.78000009	16.88999981	sp|Q61301|CTNA2_MOUSE	Catenin alpha-2 OS=Mus musculus OX=10090 GN=Ctnna2 PE=1 SV=3			2	99.00000095	NTSDVINAAK				0.0025432	1031.527222	516.7709	1031.52478	516.7696533	2	9	1.1.1.863.6	3.141383	345.62	320.57	3.12	0.13	234.1261
9	25.62	25.75	21.82999998	20.78000009	16.88999981	sp|Q61301|CTNA2_MOUSE	Catenin alpha-2 OS=Mus musculus OX=10090 GN=Ctnna2 PE=1 SV=3			2	99.00000095	QDLLAYLQR	Gln->pyro-Glu@N-term			0.00207026	1101.584106	551.7993	1101.581909	551.7982178	2	11	1.1.1.1283.2	8.433817	453.58	225.07	8.48	0.06	157.0202
9	25.62	25.75	21.82999998	20.78000009	16.88999981	sp|Q61301|CTNA2_MOUSE	Catenin alpha-2 OS=Mus musculus OX=10090 GN=Ctnna2 PE=1 SV=3			2	99.00000095	QVQEAIAGISSAAQATSPTDEAK	Gln->pyro-Glu@N-term			0.0104003	2255.102295	752.708	2255.091797	752.7045288	3	12	1.1.1.1138.4	6.65945	19.07057	19.07057			260.3585
9	25.62	25.75	21.82999998	20.78000009	16.88999981	sp|Q61301|CTNA2_MOUSE	Catenin alpha-2 OS=Mus musculus OX=10090 GN=Ctnna2 PE=1 SV=3			2	99.00000095	VIHIINAEMENYEAGVYTEK	Oxidation(M)@9			0.00368453	2338.118896	780.3802	2338.115234	780.3789673	3	13	1.1.1.1009.11	5.009067	633.18	607.03	5	0.04	459.725
9	25.62	25.75	21.82999998	20.78000009	16.88999981	sp|Q61301|CTNA2_MOUSE	Catenin alpha-2 OS=Mus musculus OX=10090 GN=Ctnna2 PE=1 SV=3			0.481486082	75.01000166	ALLSAVTR				-0.00196359	829.5002441	415.7574	829.5021362	415.7583618	2	10	1.1.1.977.2	4.5916	1313.87	1165.24	4.6	0.05	937.2553
9	25.62	25.75	21.82999998	20.78000009	16.88999981	sp|Q61301|CTNA2_MOUSE	Catenin alpha-2 OS=Mus musculus OX=10090 GN=Ctnna2 PE=1 SV=3			0.380906671	72.46000171	LVYDGVR				-0.00367488	820.4406738	411.2276	820.4442749	411.2294312	2	7	1.1.1.923.3	3.906333	457.29	424.97	3.91	0.05	523.982
9	25.62	25.75	21.82999998	20.78000009	16.88999981	sp|Q61301|CTNA2_MOUSE	Catenin alpha-2 OS=Mus musculus OX=10090 GN=Ctnna2 PE=1 SV=3			0.308918506	94.62000132	TSATSPIILK	Acetyl@N-term	Acetyl@2	cleaved M-T@N-term	0.000792685	1071.61853	536.8165	1071.617554	536.81604	2	9	1.1.1.1075.2	5.84785	484.66	410.03	5.86	0.05	409.3588
9	25.62	25.75	21.82999998	20.78000009	16.88999981	sp|Q61301|CTNA2_MOUSE	Catenin alpha-2 OS=Mus musculus OX=10090 GN=Ctnna2 PE=1 SV=3			0.165579319	52.35000253	EELVAAVEDVRK			missed R-K@11	-0.00581273	1356.719116	453.247	1356.724854	453.2489014	3	7	1.1.1.977.4	4.593266	684.11	200.13	4.66	0.05	482.6097
9	25.62	25.75	21.82999998	20.78000009	16.88999981	sp|Q61301|CTNA2_MOUSE	Catenin alpha-2 OS=Mus musculus OX=10090 GN=Ctnna2 PE=1 SV=3			0.145087004	36.95000112	IVAECNAVR	Carbamidomethyl(C)@5			-0.00836938	1030.514648	516.2646	1030.522949	516.2687378	2	5	1.1.1.852.7	3.00205	313.21	194.57	3.02	0.06	281.2945
9	25.62	25.75	21.82999998	20.78000009	16.88999981	sp|Q61301|CTNA2_MOUSE	Catenin alpha-2 OS=Mus musculus OX=10090 GN=Ctnna2 PE=1 SV=3			0.142667487	73.33999872	NATNEQDLANR	Deamidated(N)@1			-0.00166262	1245.556885	623.7857	1245.558594	623.7865601	2	7	1.1.1.844.11	2.9024	17.55256	17.55256			185.8584
9	25.62	25.75	21.82999998	20.78000009	16.88999981	sp|Q61301|CTNA2_MOUSE	Catenin alpha-2 OS=Mus musculus OX=10090 GN=Ctnna2 PE=1 SV=3			0	99.00000095	AIMAQLPQEEK	Oxidation(M)@3			-0.00373543	1272.634644	637.3246	1272.638428	637.3264771	2	11	1.1.1.921.9	3.885817	1008.38	807.44	3.9	0.05	605.4275
9	25.62	25.75	21.82999998	20.78000009	16.88999981	sp|Q61301|CTNA2_MOUSE	Catenin alpha-2 OS=Mus musculus OX=10090 GN=Ctnna2 PE=1 SV=3			0	36.05000079	ALLSAVTR				-0.00196359	829.5002441	415.7574	829.5021362	415.7583618	2	7	1.1.1.976.2	4.5786	1313.87	796.52	4.6	0.05	593.7354
9	25.62	25.75	21.82999998	20.78000009	16.88999981	sp|Q61301|CTNA2_MOUSE	Catenin alpha-2 OS=Mus musculus OX=10090 GN=Ctnna2 PE=1 SV=3			0	99.00000095	IILDPMTFSEAR	Oxidation(M)@6			-0.00479232	1407.702026	704.8583	1407.706787	704.8606567	2	11	1.1.1.1079.6	5.902333	1141.87	733.7	5.93	0.08	548.7654
9	25.62	25.75	21.82999998	20.78000009	16.88999981	sp|Q61301|CTNA2_MOUSE	Catenin alpha-2 OS=Mus musculus OX=10090 GN=Ctnna2 PE=1 SV=3			0	41.35999978	LNYVAAR				-0.00224477	805.4424438	403.7285	805.4446411	403.7295837	2	6	1.1.1.884.2	3.407533	1113.43	596.48	3.43	0.05	479.4618
9	25.62	25.75	21.82999998	20.78000009	16.88999981	sp|Q61301|CTNA2_MOUSE	Catenin alpha-2 OS=Mus musculus OX=10090 GN=Ctnna2 PE=1 SV=3			0	22.24999964	NTSDVINAAKK	Lys-loss@C-term		missed K-K@10	0.0025432	1031.527222	516.7709	1031.52478	516.7696533	2	10	1.1.1.863.6	3.141383	345.62	320.57	3.12	0.13	234.1261
9	25.62	25.75	21.82999998	20.78000009	16.88999981	sp|Q61301|CTNA2_MOUSE	Catenin alpha-2 OS=Mus musculus OX=10090 GN=Ctnna2 PE=1 SV=3			0	99.00000095	QDLLAYLQR	Gln->pyro-Glu@N-term			0.00207026	1101.584106	551.7993	1101.581909	551.7982178	2	13	1.1.1.1284.2	8.450983	453.58	366.29	8.48	0.06	232.8568
9	25.62	25.75	21.82999998	20.78000009	16.88999981	sp|Q61301|CTNA2_MOUSE	Catenin alpha-2 OS=Mus musculus OX=10090 GN=Ctnna2 PE=1 SV=3			0	99.00000095	QVQEAIAGISSAAQATSPTDEAK	Gln->pyro-Glu@N-term			-0.000691748	2255.091309	1128.553	2255.091797	1128.553101	2	10	1.1.1.1137.11	6.652283	17.94902	17.94902			213.1402
9	25.62	25.75	21.82999998	20.78000009	16.88999981	sp|Q61301|CTNA2_MOUSE	Catenin alpha-2 OS=Mus musculus OX=10090 GN=Ctnna2 PE=1 SV=3			0	99.00000095	VIHIINAEMENYEAGVYTEK	Oxidation(M)@9			0.00368453	2338.118896	780.3802	2338.115234	780.3789673	3	16	1.1.1.1008.11	4.996067	633.18	595.39	5	0.04	570.9506
10	24.3	24.3	23.2099995	21.84000015	20.47999948	sp|P26040|EZRI_MOUSE	Ezrin OS=Mus musculus OX=10090 GN=Ezr PE=1 SV=3			2	99.00000095	ALQLEEER				0.000461366	986.5038452	494.2592	986.5032959	494.2589111	2	9	1.1.1.918.5	3.844167	1337.53	700.48	3.87	0.04	463.9674
10	24.3	24.3	23.2099995	21.84000015	20.47999948	sp|P26040|EZRI_MOUSE	Ezrin OS=Mus musculus OX=10090 GN=Ezr PE=1 SV=3			2	99.00000095	APDFVFYAPR				6.51E-05	1181.587036	591.8008	1181.586914	591.8007202	2	10	1.1.1.1116.3	6.372633	644.06	633.06	6.38	0.06	455.378
10	24.3	24.3	23.2099995	21.84000015	20.47999948	sp|P26040|EZRI_MOUSE	Ezrin OS=Mus musculus OX=10090 GN=Ezr PE=1 SV=3			2	99.00000095	DSAMLEYLK	Oxidation(M)@4			0.00306929	1084.514038	543.2643	1084.511108	543.2628174	2	12	1.1.1.981.8	4.647933	856.38	779.58	4.65	0.06	816.0864
10	24.3	24.3	23.2099995	21.84000015	20.47999948	sp|P26040|EZRI_MOUSE	Ezrin OS=Mus musculus OX=10090 GN=Ezr PE=1 SV=3			2	99.00000095	IALLEEAR				0.00119882	913.5244751	457.7695	913.5232544	457.7689209	2	10	1.1.1.1012.3	5.040233	2000.29	1602.93	5.05	0.04	1221.965
10	24.3	24.3	23.2099995	21.84000015	20.47999948	sp|P26040|EZRI_MOUSE	Ezrin OS=Mus musculus OX=10090 GN=Ezr PE=1 SV=3			2	99.00000095	IAQDLEMYGINYFEIK	Oxidation(M)@7			-0.00312119	1961.941528	981.978	1961.944458	981.9794922	2	15	1.1.1.1181.4	7.219567	10.95725	10.95725			145.2344
10	24.3	24.3	23.2099995	21.84000015	20.47999948	sp|P26040|EZRI_MOUSE	Ezrin OS=Mus musculus OX=10090 GN=Ezr PE=1 SV=3			2	99.00000095	IGFPWSEIR				0.00191697	1103.578247	552.7964	1103.576416	552.7954712	2	9	1.1.1.1194.3	7.379233	1264.39	842.18	7.35	0.08	400.9481
10	24.3	24.3	23.2099995	21.84000015	20.47999948	sp|P26040|EZRI_MOUSE	Ezrin OS=Mus musculus OX=10090 GN=Ezr PE=1 SV=3			2	99.00000095	LFFLQVK				-1.52E-05	893.5374756	447.776	893.5374756	447.776001	2	10	1.1.1.1175.2	7.134583	890.8	792.64	7.14	0.07	479.1924
10	24.3	24.3	23.2099995	21.84000015	20.47999948	sp|P26040|EZRI_MOUSE	Ezrin OS=Mus musculus OX=10090 GN=Ezr PE=1 SV=3			2	99.00000095	QLFDQVVK	Gln->pyro-Glu@N-term			0.000985957	958.5132446	480.2639	958.5123901	480.2634583	2	12	1.1.1.1146.3	6.76095	899.02	492.07	6.8	0.05	464.8216
10	24.3	24.3	23.2099995	21.84000015	20.47999948	sp|P26040|EZRI_MOUSE	Ezrin OS=Mus musculus OX=10090 GN=Ezr PE=1 SV=3			2	99.00000095	QLLTLSNELSQAR	Gln->pyro-Glu@N-term			0.00275629	1454.775635	728.3951	1454.772949	728.3937378	2	17	1.1.1.1232.2	7.862683	534.97	497.16	7.88	0.05	346.2808
10	24.3	24.3	23.2099995	21.84000015	20.47999948	sp|P26040|EZRI_MOUSE	Ezrin OS=Mus musculus OX=10090 GN=Ezr PE=1 SV=3			2	99.00000095	QRIDEFEAM	Gln->pyro-Glu@N-term; Oxidation(M)@9		missed R-I@2	0.00282417	1136.483643	569.2491	1136.480835	569.2476807	2	7	1.1.1.1015.7	5.082067	267.11	257.7	5.07	0.06	302.3304
10	24.3	24.3	23.2099995	21.84000015	20.47999948	sp|P26040|EZRI_MOUSE	Ezrin OS=Mus musculus OX=10090 GN=Ezr PE=1 SV=3			2	99.00000095	SGYLSSER				0.00341089	897.4226685	449.7186	897.4191895	449.7168884	2	8	1.1.1.853.5	3.013067	471.74	467.34	3.01	0.04	409.7085
10	24.3	24.3	23.2099995	21.84000015	20.47999948	sp|P26040|EZRI_MOUSE	Ezrin OS=Mus musculus OX=10090 GN=Ezr PE=1 SV=3			2	99.00000095	SQEQLAAELAEYTAK				0.00569442	1650.815918	826.4152	1650.810059	826.4122925	2	14	1.1.1.1087.10	6.007667	664.41	638.22	6	0.05	502.7462
10	24.3	24.3	23.2099995	21.84000015	20.47999948	sp|P26040|EZRI_MOUSE	Ezrin OS=Mus musculus OX=10090 GN=Ezr PE=1 SV=3			0.189767465	57.08000064	ELSEQIEK				-0.000655987	974.4914551	488.253	974.4920654	488.2532959	2	7	1.1.1.864.3	3.153717	1021.55	512.53	3.19	0.05	430.8748
10	24.3	24.3	23.2099995	21.84000015	20.47999948	sp|P26040|EZRI_MOUSE	Ezrin OS=Mus musculus OX=10090 GN=Ezr PE=1 SV=3			0.089375593	30.25000095	GFPTWLK				0.000417242	847.4596558	424.7371	847.4592285	424.7368774	2	5	1.1.1.1108.2	6.269983	392.38	344.68	6.26	0.06	340.9499
10	24.3	24.3	23.2099995	21.84000015	20.47999948	sp|P26040|EZRI_MOUSE	Ezrin OS=Mus musculus OX=10090 GN=Ezr PE=1 SV=3			0.020907095	97.13000059	DFVFYAPR			cleaved P-D@N-term	0.00284061	1013.499878	507.7572	1013.49707	507.7557983	2	8	1.1.1.1100.2	6.167984	462.59	343.93	6.18	0.04	302.0806
10	24.3	24.3	23.2099995	21.84000015	20.47999948	sp|P26040|EZRI_MOUSE	Ezrin OS=Mus musculus OX=10090 GN=Ezr PE=1 SV=3			0	99.00000095	ALQLEEER				0.000461366	986.5038452	494.2592	986.5032959	494.2589111	2	9	1.1.1.919.3	3.855333	1337.53	1083.12	3.87	0.04	883.0416
10	24.3	24.3	23.2099995	21.84000015	20.47999948	sp|P26040|EZRI_MOUSE	Ezrin OS=Mus musculus OX=10090 GN=Ezr PE=1 SV=3			0	99.00000095	APDFVFYAPR				6.51E-05	1181.587036	591.8008	1181.586914	591.8007202	2	8	1.1.1.1115.4	6.360967	644.06	568.21	6.38	0.06	372.4335
10	24.3	24.3	23.2099995	21.84000015	20.47999948	sp|P26040|EZRI_MOUSE	Ezrin OS=Mus musculus OX=10090 GN=Ezr PE=1 SV=3			0	90.53000212	DFVFYAPR			cleaved P-D@N-term	0.00284061	1013.499878	507.7572	1013.49707	507.7557983	2	7	1.1.1.1102.2	6.193483	462.59	367.67	6.18	0.04	256.9108
10	24.3	24.3	23.2099995	21.84000015	20.47999948	sp|P26040|EZRI_MOUSE	Ezrin OS=Mus musculus OX=10090 GN=Ezr PE=1 SV=3			0	99.00000095	IALLEEAR				0.00119882	913.5244751	457.7695	913.5232544	457.7689209	2	11	1.1.1.1013.4	5.0539	2000.29	1979.94	5.05	0.04	1502.627
10	24.3	24.3	23.2099995	21.84000015	20.47999948	sp|P26040|EZRI_MOUSE	Ezrin OS=Mus musculus OX=10090 GN=Ezr PE=1 SV=3			0	45.21000087	IALLEEAR	Carbamidomethyl@N-term			-0.00651336	970.538269	486.2764	970.5447388	486.2796631	2	6	1.1.1.1025.2	5.206234	233.46	223.08	5.22	0.08	286.591
10	24.3	24.3	23.2099995	21.84000015	20.47999948	sp|P26040|EZRI_MOUSE	Ezrin OS=Mus musculus OX=10090 GN=Ezr PE=1 SV=3			0	99.00000095	IAQDLEMYGINYFEIK	Oxidation(M)@7			0.00871951	1961.953247	981.9839	1961.944458	981.9794922	2	16	1.1.1.1180.4	7.2064	10.70182	10.70182			162.5728
10	24.3	24.3	23.2099995	21.84000015	20.47999948	sp|P26040|EZRI_MOUSE	Ezrin OS=Mus musculus OX=10090 GN=Ezr PE=1 SV=3			0	59.85999703	IGFPWSEIR	Carbamidomethyl@N-term			0.045138001	1160.643066	581.3288	1160.5979	581.3062134	2	8	1.1.1.1196.2	7.405733	53.63	49.7	7.43	0.09	142.3989
10	24.3	24.3	23.2099995	21.84000015	20.47999948	sp|P26040|EZRI_MOUSE	Ezrin OS=Mus musculus OX=10090 GN=Ezr PE=1 SV=3			0	99.00000095	QLFDQVVK	Gln->pyro-Glu@N-term			0.000985957	958.5132446	480.2639	958.5123901	480.2634583	2	12	1.1.1.1147.3	6.773433	899.02	736.16	6.8	0.05	639.7545
10	24.3	24.3	23.2099995	21.84000015	20.47999948	sp|P26040|EZRI_MOUSE	Ezrin OS=Mus musculus OX=10090 GN=Ezr PE=1 SV=3			0	99.00000095	SQEQLAAELAEYTAK				0.00569442	1650.815918	826.4152	1650.810059	826.4122925	2	18	1.1.1.1086.10	5.995167	664.41	615.47	6	0.05	511.1406
11	21.31	21.31	19.58999932	18.31	14.84999955	sp|Q02248|CTNB1_MOUSE	Catenin beta-1 OS=Mus musculus OX=10090 GN=Ctnnb1 PE=1 SV=1			2	99.00000095	EAAEAIEAEGATAPLTELLHSR				0.00950742	2278.153564	760.3918	2278.144043	760.3886719	3	15	1.1.1.1152.6	6.841767	458.59	367.68	6.86	0.05	324.446
11	21.31	21.31	19.58999932	18.31	14.84999955	sp|Q02248|CTNB1_MOUSE	Catenin beta-1 OS=Mus musculus OX=10090 GN=Ctnnb1 PE=1 SV=1			2	99.00000095	EGLLAIFK				0.000422255	889.5276489	445.7711	889.5272827	445.7709351	2	9	1.1.1.1198.2	7.430883	960.81	626.42	7.47	0.06	445.6649
11	21.31	21.31	19.58999932	18.31	14.84999955	sp|Q02248|CTNB1_MOUSE	Catenin beta-1 OS=Mus musculus OX=10090 GN=Ctnnb1 PE=1 SV=1			2	99.00000095	LAEPSQMLK	Oxidation(M)@7			-0.000455877	1031.531616	516.7731	1031.532104	516.7733154	2	9	1.1.1.875.5	3.294033	1278.24	1069.2	3.3	0.04	675.1808
11	21.31	21.31	19.58999932	18.31	14.84999955	sp|Q02248|CTNB1_MOUSE	Catenin beta-1 OS=Mus musculus OX=10090 GN=Ctnnb1 PE=1 SV=1			2	99.00000095	LHYGLPVVVK				-0.0023956	1123.673096	562.8438	1123.675415	562.8449707	2	11	1.1.1.1028.3	5.244566	503.55	432.82	5.25	0.05	608.5754
11	21.31	21.31	19.58999932	18.31	14.84999955	sp|Q02248|CTNB1_MOUSE	Catenin beta-1 OS=Mus musculus OX=10090 GN=Ctnnb1 PE=1 SV=1			2	99.00000095	LLNDEDQVVVNK				-0.00281477	1384.717041	693.3658	1384.719849	693.3671875	2	14	1.1.1.947.9	4.2173	925.02	841.24	4.22	0.04	830.9765
11	21.31	21.31	19.58999932	18.31	14.84999955	sp|Q02248|CTNB1_MOUSE	Catenin beta-1 OS=Mus musculus OX=10090 GN=Ctnnb1 PE=1 SV=1			2	99.00000095	LVQLLVR				-0.00459809	839.5546875	420.7846	839.5592651	420.7869263	2	10	1.1.1.1058.2	5.629867	1121.12	1113.02	5.64	0.05	833.8629
11	21.31	21.31	19.58999932	18.31	14.84999955	sp|Q02248|CTNB1_MOUSE	Catenin beta-1 OS=Mus musculus OX=10090 GN=Ctnnb1 PE=1 SV=1			2	99.00000095	NEGVATYAAAVLFR	Deamidated(N)@1			3.90E-05	1481.751465	741.883	1481.751465	741.8829956	2	15	1.1.1.1276.3	8.357483	124.27	122.22	8.36	0.09	109.6019
11	21.31	21.31	19.58999932	18.31	14.84999955	sp|Q02248|CTNB1_MOUSE	Catenin beta-1 OS=Mus musculus OX=10090 GN=Ctnnb1 PE=1 SV=1			2	99.00000095	SGGIPALVK				-0.00100274	840.5058594	421.2602	840.506897	421.2607422	2	10	1.1.1.992.2	4.783433	921.88	613.33	4.81	0.08	688.3049
11	21.31	21.31	19.58999932	18.31	14.84999955	sp|Q02248|CTNB1_MOUSE	Catenin beta-1 OS=Mus musculus OX=10090 GN=Ctnnb1 PE=1 SV=1			2	99.00000095	SPQMVSAIVR	Oxidation(M)@4			-0.00632379	1102.574219	552.2944	1102.580444	552.2974854	2	14	1.1.1.926.8	3.948483	917.19	776.78	3.92	0.08	834.5741
11	21.31	21.31	19.58999932	18.31	14.84999955	sp|Q02248|CTNB1_MOUSE	Catenin beta-1 OS=Mus musculus OX=10090 GN=Ctnnb1 PE=1 SV=1			2	99.00000095	TSMGGTQQQFVEGVR	Oxidation(M)@3			0.00231618	1639.764648	820.8896	1639.762451	820.8884888	2	11	1.1.1.930.11	4.001983	524.87	506.18	4	0.04	370.4848
11	21.31	21.31	19.58999932	18.31	14.84999955	sp|Q02248|CTNB1_MOUSE	Catenin beta-1 OS=Mus musculus OX=10090 GN=Ctnnb1 PE=1 SV=1			0.546681702	81.51999712	LLWTTSR				0.00288507	875.489502	438.752	875.4865112	438.7505188	2	8	1.1.1.1023.2	5.1799	934.09	833.78	5.19	0.05	655.2441
11	21.31	21.31	19.58999932	18.31	14.84999955	sp|Q02248|CTNB1_MOUSE	Catenin beta-1 OS=Mus musculus OX=10090 GN=Ctnnb1 PE=1 SV=1			0.387216121	99.00000095	EAAEAIEAEGATAPLTELLH			cleaved H-S@C-term	-0.00774131	2035.003418	1018.509	2035.010986	1018.512756	2	14	1.1.1.1212.4	7.616883	21.68211	21.68211			97.51634
11	21.31	21.31	19.58999932	18.31	14.84999955	sp|Q02248|CTNB1_MOUSE	Catenin beta-1 OS=Mus musculus OX=10090 GN=Ctnnb1 PE=1 SV=1			0.328827173	68.87000203	MVALLNK	Oxidation(M)@1			0.00247581	803.460083	402.7373	803.4575195	402.7360229	2	7	1.1.1.928.2	3.968983	684.26	588.41	3.98	0.05	587.9554
11	21.31	21.31	19.58999932	18.31	14.84999955	sp|Q02248|CTNB1_MOUSE	Catenin beta-1 OS=Mus musculus OX=10090 GN=Ctnnb1 PE=1 SV=1			0.05158703	21.70999944	AAVMVHQLSK	Oxidation(M)@4			-0.00185298	1098.583618	550.2991	1098.585571	550.3000488	2	5	1.1.1.836.6	2.796233	230.03	197.61	2.8	0.04	309.5756
11	21.31	21.31	19.58999932	18.31	14.84999955	sp|Q02248|CTNB1_MOUSE	Catenin beta-1 OS=Mus musculus OX=10090 GN=Ctnnb1 PE=1 SV=1			0	99.00000095	EAAEAIEAEGATAPLTELLHSR				0.00950742	2278.153564	760.3918	2278.144043	760.3886719	3	14	1.1.1.1153.10	6.857433	458.59	448.15	6.86	0.05	393.6193
11	21.31	21.31	19.58999932	18.31	14.84999955	sp|Q02248|CTNB1_MOUSE	Catenin beta-1 OS=Mus musculus OX=10090 GN=Ctnnb1 PE=1 SV=1			0	99.00000095	EGLLAIFK				0.000422255	889.5276489	445.7711	889.5272827	445.7709351	2	9	1.1.1.1199.2	7.44405	960.81	859.8	7.47	0.06	563.7858
11	21.31	21.31	19.58999932	18.31	14.84999955	sp|Q02248|CTNB1_MOUSE	Catenin beta-1 OS=Mus musculus OX=10090 GN=Ctnnb1 PE=1 SV=1			0	99.00000095	LAEPSQMLK	Oxidation(M)@7			-0.000455877	1031.531616	516.7731	1031.532104	516.7733154	2	9	1.1.1.877.6	3.320367	1278.24	1092.07	3.3	0.04	562.4063
11	21.31	21.31	19.58999932	18.31	14.84999955	sp|Q02248|CTNB1_MOUSE	Catenin beta-1 OS=Mus musculus OX=10090 GN=Ctnnb1 PE=1 SV=1			0	99.00000095	LHYGLPVVVK				-0.0023956	1123.673096	562.8438	1123.675415	562.8449707	2	8	1.1.1.1029.5	5.259217	503.55	482.26	5.25	0.05	516.0873
11	21.31	21.31	19.58999932	18.31	14.84999955	sp|Q02248|CTNB1_MOUSE	Catenin beta-1 OS=Mus musculus OX=10090 GN=Ctnnb1 PE=1 SV=1			0	99.00000095	LLNDEDQVVVNK				-0.00281477	1384.717041	693.3658	1384.719849	693.3671875	2	15	1.1.1.948.9	4.230134	925.02	860.62	4.22	0.04	669.3846
11	21.31	21.31	19.58999932	18.31	14.84999955	sp|Q02248|CTNB1_MOUSE	Catenin beta-1 OS=Mus musculus OX=10090 GN=Ctnnb1 PE=1 SV=1			0	76.6200006	LLWTTSR				0.00288507	875.489502	438.752	875.4865112	438.7505188	2	7	1.1.1.1022.2	5.167567	934.09	589.6	5.19	0.05	407.4675
11	21.31	21.31	19.58999932	18.31	14.84999955	sp|Q02248|CTNB1_MOUSE	Catenin beta-1 OS=Mus musculus OX=10090 GN=Ctnnb1 PE=1 SV=1			0	99.00000095	NEGVATYAAAVLFR	Deamidated(N)@1			3.90E-05	1481.751465	741.883	1481.751465	741.8829956	2	16	1.1.1.1275.2	8.34365	124.27	109.57	8.36	0.09	102.2442
11	21.31	21.31	19.58999932	18.31	14.84999955	sp|Q02248|CTNB1_MOUSE	Catenin beta-1 OS=Mus musculus OX=10090 GN=Ctnnb1 PE=1 SV=1			0	53.58999968	SGGIPALVK				-0.00100274	840.5058594	421.2602	840.506897	421.2607422	2	7	1.1.1.991.2	4.770433	921.88	441.51	4.81	0.08	644.1516
11	21.31	21.31	19.58999932	18.31	14.84999955	sp|Q02248|CTNB1_MOUSE	Catenin beta-1 OS=Mus musculus OX=10090 GN=Ctnnb1 PE=1 SV=1			0	99.00000095	SPQMVSAIVR	Oxidation(M)@4			-0.00632379	1102.574219	552.2944	1102.580444	552.2974854	2	12	1.1.1.925.6	3.934317	917.19	899.93	3.92	0.08	832.9252
11	21.31	21.31	19.58999932	18.31	14.84999955	sp|Q02248|CTNB1_MOUSE	Catenin beta-1 OS=Mus musculus OX=10090 GN=Ctnnb1 PE=1 SV=1			0	85.49000025	SPQMVSAIVR	Oxidation(M)@4			-0.00632379	1102.574219	552.2944	1102.580444	552.2974854	2	8	1.1.1.922.7	3.89665	917.19	689.15	3.92	0.08	624.0151
11	21.31	21.31	19.58999932	18.31	14.84999955	sp|Q02248|CTNB1_MOUSE	Catenin beta-1 OS=Mus musculus OX=10090 GN=Ctnnb1 PE=1 SV=1			0	99.00000095	TSMGGTQQQFVEGVR	Oxidation(M)@3			0.00231618	1639.764648	820.8896	1639.762451	820.8884888	2	13	1.1.1.931.11	4.014983	524.87	468.04	4	0.04	318.0699
11	21.31	21.31	19.58999932	18.31	14.84999955	sp|Q02248|CTNB1_MOUSE	Catenin beta-1 OS=Mus musculus OX=10090 GN=Ctnnb1 PE=1 SV=1			0	76.6200006	VAAGVLCELAQDK	No Carbamidomethyl(C)@7			-0.011782	1315.668823	658.8417	1315.680542	658.8475952	2	9	1.1.1.1080.6	5.914834	284.8	276.36	5.92	0.06	281.3445
12	21.01	21.03	16.74000025	15.48999995	14.45000023	sp|P98203|ARVC_MOUSE	Armadillo repeat protein deleted in velo-cardio-facial syndrome homolog OS=Mus musculus OX=10090 GN=Arvcf PE=1 SV=2			2	99.00000095	DAEWTTVFK				0.000858279	1095.524414	548.7695	1095.523682	548.769104	2	12	1.1.1.1097.5	6.131817	775.78	670.58	6.14	0.04	485.7576
12	21.01	21.03	16.74000025	15.48999995	14.45000023	sp|P98203|ARVC_MOUSE	Armadillo repeat protein deleted in velo-cardio-facial syndrome homolog OS=Mus musculus OX=10090 GN=Arvcf PE=1 SV=2			2	99.00000095	DIPSYGSLSR				0.0029616	1093.543213	547.7789	1093.540405	547.7774658	2	8	1.1.1.975.7	4.569767	815.48	791.03	4.58	0.06	589.9264
12	21.01	21.03	16.74000025	15.48999995	14.45000023	sp|P98203|ARVC_MOUSE	Armadillo repeat protein deleted in velo-cardio-facial syndrome homolog OS=Mus musculus OX=10090 GN=Arvcf PE=1 SV=2			2	99.00000095	DLIGSYAMTELVR	Oxidation(M)@8			0.000802451	1482.739624	742.3771	1482.73877	742.376709	2	14	1.1.1.1095.8	6.108667	599.51	519.22	6.11	0.05	597.183
12	21.01	21.03	16.74000025	15.48999995	14.45000023	sp|P98203|ARVC_MOUSE	Armadillo repeat protein deleted in velo-cardio-facial syndrome homolog OS=Mus musculus OX=10090 GN=Arvcf PE=1 SV=2			2	99.00000095	GFELLYQPEVVR				0.00105413	1448.767456	725.391	1448.766357	725.3904419	2	16	1.1.1.1153.7	6.854933	595.44	586.77	6.86	0.06	435.4413
12	21.01	21.03	16.74000025	15.48999995	14.45000023	sp|P98203|ARVC_MOUSE	Armadillo repeat protein deleted in velo-cardio-facial syndrome homolog OS=Mus musculus OX=10090 GN=Arvcf PE=1 SV=2			2	99.00000095	GGGGPAATLSR				-0.00262413	942.4856567	472.2501	942.4882813	472.2514343	2	11	1.1.1.857.7	3.065883	820.93	649.45	3.08	0.06	521.1127
12	21.01	21.03	16.74000025	15.48999995	14.45000023	sp|P98203|ARVC_MOUSE	Armadillo repeat protein deleted in velo-cardio-facial syndrome homolog OS=Mus musculus OX=10090 GN=Arvcf PE=1 SV=2			2	99.00000095	GLPVLVELLQSETDK				0.00308259	1639.90625	820.9604	1639.903198	820.9589233	2	19	1.1.1.1361.2	8.970266	318.83	189.07	9.02	0.09	112.3869
12	21.01	21.03	16.74000025	15.48999995	14.45000023	sp|P98203|ARVC_MOUSE	Armadillo repeat protein deleted in velo-cardio-facial syndrome homolog OS=Mus musculus OX=10090 GN=Arvcf PE=1 SV=2			2	99.00000095	GVPALVALVASSQSVR				-0.00287254	1552.890869	777.4527	1552.893677	777.4541016	2	12	1.1.1.1252.5	8.088834	178.16	108.55	8.13	0.09	161.2658
12	21.01	21.03	16.74000025	15.48999995	14.45000023	sp|P98203|ARVC_MOUSE	Armadillo repeat protein deleted in velo-cardio-facial syndrome homolog OS=Mus musculus OX=10090 GN=Arvcf PE=1 SV=2			2	99.00000095	NFDTLDLPK				-0.00241319	1061.537109	531.7758	1061.539307	531.7769165	2	10	1.1.1.1051.5	5.543033	673.5	632.86	5.55	0.05	462.6731
12	21.01	21.03	16.74000025	15.48999995	14.45000023	sp|P98203|ARVC_MOUSE	Armadillo repeat protein deleted in velo-cardio-facial syndrome homolog OS=Mus musculus OX=10090 GN=Arvcf PE=1 SV=2			2	99.00000095	TYHSSGGGFPDGPESR				0.00124096	1649.70813	550.91	1649.707031	550.9096069	3	9	1.1.1.880.9	3.3617	326.49	291.97	3.35	0.06	353.7125
12	21.01	21.03	16.74000025	15.48999995	14.45000023	sp|P98203|ARVC_MOUSE	Armadillo repeat protein deleted in velo-cardio-facial syndrome homolog OS=Mus musculus OX=10090 GN=Arvcf PE=1 SV=2			2	99.00000095	YQEAEPGIPGSTTSQR				0.00638814	1719.812866	860.9137	1719.806396	860.9104614	2	9	1.1.1.921.11	3.887483	17.74569	17.74569			233.0768
12	21.01	21.03	16.74000025	15.48999995	14.45000023	sp|P98203|ARVC_MOUSE	Armadillo repeat protein deleted in velo-cardio-facial syndrome homolog OS=Mus musculus OX=10090 GN=Arvcf PE=1 SV=2			0.728158474	87.51000166	NVSSDGAEAR				-0.000169197	1004.452087	503.2333	1004.452332	503.233429	2	7	1.1.1.818.7	2.566583	339.96	339.8	2.56	0.09	782.3091
12	21.01	21.03	16.74000025	15.48999995	14.45000023	sp|P98203|ARVC_MOUSE	Armadillo repeat protein deleted in velo-cardio-facial syndrome homolog OS=Mus musculus OX=10090 GN=Arvcf PE=1 SV=2			0.170053303	49.41000044	DPELPEVLAMLR	Oxidation(M)@10			-0.00655511	1397.71582	699.8652	1397.722412	699.8685303	2	5	1.1.1.1217.3	7.674867	184.12	175.87	7.68	0.1	223.6331
12	21.01	21.03	16.74000025	15.48999995	14.45000023	sp|P98203|ARVC_MOUSE	Armadillo repeat protein deleted in velo-cardio-facial syndrome homolog OS=Mus musculus OX=10090 GN=Arvcf PE=1 SV=2			0.089909472	99.00000095	GVPALVALVASSQ			cleaved Q-S@C-term	8.06E-05	1210.692261	606.3534	1210.692139	606.3533325	2	15	1.1.1.1306.2	8.664967	125.47	116.18	8.68	0.12	123.0802
12	21.01	21.03	16.74000025	15.48999995	14.45000023	sp|P98203|ARVC_MOUSE	Armadillo repeat protein deleted in velo-cardio-facial syndrome homolog OS=Mus musculus OX=10090 GN=Arvcf PE=1 SV=2			0.012333734	99.00000095	LPLLVALLDHPR			cleaved G-L@N-term	-0.00382951	1355.825195	452.949	1355.828857	452.9502563	3	12	1.1.1.1268.2	8.293983	152.31	124.66	8.28	0.08	244.5489
12	21.01	21.03	16.74000025	15.48999995	14.45000023	sp|P98203|ARVC_MOUSE	Armadillo repeat protein deleted in velo-cardio-facial syndrome homolog OS=Mus musculus OX=10090 GN=Arvcf PE=1 SV=2			0.011441053	98.54000211	ELLYQPEVVR			cleaved F-E@N-term	-0.00740227	1244.669067	623.3418	1244.676514	623.34552	2	11	1.1.1.1039.6	5.387883	439.95	432.29	5.38	0.1	415.6046
12	21.01	21.03	16.74000025	15.48999995	14.45000023	sp|P98203|ARVC_MOUSE	Armadillo repeat protein deleted in velo-cardio-facial syndrome homolog OS=Mus musculus OX=10090 GN=Arvcf PE=1 SV=2			0	99.00000095	DAEWTTVFK				0.000858279	1095.524414	548.7695	1095.523682	548.769104	2	9	1.1.1.1098.5	6.144817	775.78	748.45	6.14	0.04	456.4272
12	21.01	21.03	16.74000025	15.48999995	14.45000023	sp|P98203|ARVC_MOUSE	Armadillo repeat protein deleted in velo-cardio-facial syndrome homolog OS=Mus musculus OX=10090 GN=Arvcf PE=1 SV=2			0	75.13999939	DAEWTTVFK				0.000125863	1095.523926	548.7692	1095.523682	548.769104	2	8	1.1.1.1111.3	6.30915	2085.27	1440.23	6.28	0.06	819.734
12	21.01	21.03	16.74000025	15.48999995	14.45000023	sp|P98203|ARVC_MOUSE	Armadillo repeat protein deleted in velo-cardio-facial syndrome homolog OS=Mus musculus OX=10090 GN=Arvcf PE=1 SV=2			0	52.24000216	DIPSYGSLSR				0.0029616	1093.543213	547.7789	1093.540405	547.7774658	2	6	1.1.1.974.7	4.557117	815.48	703.4	4.58	0.06	575.6974
12	21.01	21.03	16.74000025	15.48999995	14.45000023	sp|P98203|ARVC_MOUSE	Armadillo repeat protein deleted in velo-cardio-facial syndrome homolog OS=Mus musculus OX=10090 GN=Arvcf PE=1 SV=2			0	99.00000095	DLIGSYAMTELVR	Oxidation(M)@8			0.000802451	1482.739624	742.3771	1482.73877	742.376709	2	14	1.1.1.1096.7	6.120817	599.51	587.65	6.11	0.05	529.978
12	21.01	21.03	16.74000025	15.48999995	14.45000023	sp|P98203|ARVC_MOUSE	Armadillo repeat protein deleted in velo-cardio-facial syndrome homolog OS=Mus musculus OX=10090 GN=Arvcf PE=1 SV=2			0	99.00000095	GFELLYQPEVVR				0.00105413	1448.767456	725.391	1448.766357	725.3904419	2	12	1.1.1.1155.8	6.8816	595.44	486.18	6.86	0.06	377.7799
12	21.01	21.03	16.74000025	15.48999995	14.45000023	sp|P98203|ARVC_MOUSE	Armadillo repeat protein deleted in velo-cardio-facial syndrome homolog OS=Mus musculus OX=10090 GN=Arvcf PE=1 SV=2			0	99.00000095	GGGGPAATLSR				-0.00262413	942.4856567	472.2501	942.4882813	472.2514343	2	8	1.1.1.856.4	3.050717	820.93	423.06	3.08	0.06	446.3339
12	21.01	21.03	16.74000025	15.48999995	14.45000023	sp|P98203|ARVC_MOUSE	Armadillo repeat protein deleted in velo-cardio-facial syndrome homolog OS=Mus musculus OX=10090 GN=Arvcf PE=1 SV=2			0	99.00000095	GLPVLVELLQSETDK				0.00308259	1639.90625	820.9604	1639.903198	820.9589233	2	19	1.1.1.1362.2	8.983434	318.83	257.52	9.02	0.09	140.9183
12	21.01	21.03	16.74000025	15.48999995	14.45000023	sp|P98203|ARVC_MOUSE	Armadillo repeat protein deleted in velo-cardio-facial syndrome homolog OS=Mus musculus OX=10090 GN=Arvcf PE=1 SV=2			0	98.78000021	GVPALVALVASSQ			cleaved Q-S@C-term	8.06E-05	1210.692261	606.3534	1210.692139	606.3533325	2	12	1.1.1.1302.2	8.617633	125.47	66.49	8.68	0.12	102.1759
12	21.01	21.03	16.74000025	15.48999995	14.45000023	sp|P98203|ARVC_MOUSE	Armadillo repeat protein deleted in velo-cardio-facial syndrome homolog OS=Mus musculus OX=10090 GN=Arvcf PE=1 SV=2			0	99.00000095	GVPALVALVASSQSVR				-0.00287254	1552.890869	777.4527	1552.893677	777.4541016	2	14	1.1.1.1253.5	8.1	178.16	131.23	8.13	0.09	151.212
12	21.01	21.03	16.74000025	15.48999995	14.45000023	sp|P98203|ARVC_MOUSE	Armadillo repeat protein deleted in velo-cardio-facial syndrome homolog OS=Mus musculus OX=10090 GN=Arvcf PE=1 SV=2			0	99.00000095	NFDTLDLPK				-0.00241319	1061.537109	531.7758	1061.539307	531.7769165	2	8	1.1.1.1052.5	5.555367	673.5	642.05	5.55	0.05	503.0959
12	21.01	21.03	16.74000025	15.48999995	14.45000023	sp|P98203|ARVC_MOUSE	Armadillo repeat protein deleted in velo-cardio-facial syndrome homolog OS=Mus musculus OX=10090 GN=Arvcf PE=1 SV=2			0	77.71000266	NFDTLDLPK	Deamidated(N)@1			0.00111157	1062.524414	532.2695	1062.523315	532.2689209	2	7	1.1.1.1099.2	6.154984	240.16	189.51	6.18	0.06	233.0268
12	21.01	21.03	16.74000025	15.48999995	14.45000023	sp|P98203|ARVC_MOUSE	Armadillo repeat protein deleted in velo-cardio-facial syndrome homolog OS=Mus musculus OX=10090 GN=Arvcf PE=1 SV=2			0	35.04000008	YQEAEPGIPGSTTSQR				0.0154442	1719.822144	574.2813	1719.806396	574.276062	3	7	1.1.1.920.8	3.871983	16.86362	16.86362			454.4286
13	20.25	20.27	26.08999908	26.08999908	24.3900001	sp|P56480|ATPB_MOUSE	ATP synthase subunit beta, mitochondrial OS=Mus musculus OX=10090 GN=Atp5f1b PE=1 SV=2			2	99.00000095	AIAELGIYPAVDPLDSTSR				0.00349172	1987.029907	994.5222	1987.026245	994.5203857	2	12	1.1.1.1188.6	7.3089	321.61	211.89	7.34	0.05	192.0347
13	20.25	20.27	26.08999908	26.08999908	24.3900001	sp|P56480|ATPB_MOUSE	ATP synthase subunit beta, mitochondrial OS=Mus musculus OX=10090 GN=Atp5f1b PE=1 SV=2			2	99.00000095	FTQAGSEVSALLGR				-0.00355509	1434.743042	718.3788	1434.746704	718.3806152	2	14	1.1.1.1086.7	5.992667	724.6	688.54	5.99	0.04	524.7315
13	20.25	20.27	26.08999908	26.08999908	24.3900001	sp|P56480|ATPB_MOUSE	ATP synthase subunit beta, mitochondrial OS=Mus musculus OX=10090 GN=Atp5f1b PE=1 SV=2			2	99.00000095	IGLFGGAGVGK				0.00110466	974.5560913	488.2853	974.5549316	488.284729	2	11	1.1.1.1068.2	5.757683	54492.7	1470.23	5.64	0.05	674.881
13	20.25	20.27	26.08999908	26.08999908	24.3900001	sp|P56480|ATPB_MOUSE	ATP synthase subunit beta, mitochondrial OS=Mus musculus OX=10090 GN=Atp5f1b PE=1 SV=2			2	99.00000095	IMNVIGEPIDER	Oxidation(M)@2			-0.00453394	1400.692505	701.3535	1400.697021	701.3557739	2	14	1.1.1.992.9	4.78925	758.3	636.11	4.81	0.05	715.5538
13	20.25	20.27	26.08999908	26.08999908	24.3900001	sp|P56480|ATPB_MOUSE	ATP synthase subunit beta, mitochondrial OS=Mus musculus OX=10090 GN=Atp5f1b PE=1 SV=2			2	99.00000095	IPVGPETLGR				-2.24E-05	1037.586914	519.8007	1037.586914	519.8007202	2	8	1.1.1.985.6	4.697267	1015.04	971.26	4.7	0.05	654.1449
13	20.25	20.27	26.08999908	26.08999908	24.3900001	sp|P56480|ATPB_MOUSE	ATP synthase subunit beta, mitochondrial OS=Mus musculus OX=10090 GN=Atp5f1b PE=1 SV=2			2	99.00000095	LVLEVAQHLGESTVR				0.0120494	1649.922119	550.9813	1649.910034	550.9772949	3	11	1.1.1.1046.3	5.476367	366.74	356.55	5.47	0.04	445.0349
13	20.25	20.27	26.08999908	26.08999908	24.3900001	sp|P56480|ATPB_MOUSE	ATP synthase subunit beta, mitochondrial OS=Mus musculus OX=10090 GN=Atp5f1b PE=1 SV=2			2	99.00000095	TIAMDGTEGLVR	Oxidation(M)@4			-0.00956939	1277.619019	639.8168	1277.62854	639.8215332	2	10	1.1.1.946.9	4.2048	355.49	349.37	4.2	0.06	359.9918
13	20.25	20.27	26.08999908	26.08999908	24.3900001	sp|P56480|ATPB_MOUSE	ATP synthase subunit beta, mitochondrial OS=Mus musculus OX=10090 GN=Atp5f1b PE=1 SV=2			2	99.00000095	TVLIMELINNVAK	Oxidation(M)@5			-0.00695823	1472.820313	737.4174	1472.827271	737.4208984	2	14	1.1.1.1241.3	7.953516	45.25082	45.25082			242.432
13	20.25	20.27	26.08999908	26.08999908	24.3900001	sp|P56480|ATPB_MOUSE	ATP synthase subunit beta, mitochondrial OS=Mus musculus OX=10090 GN=Atp5f1b PE=1 SV=2			2	99.00000095	VALTGLTVAEYFR				0.00161138	1438.783691	720.3991	1438.781982	720.3982544	2	12	1.1.1.1217.4	7.6757	469.34	334.36	7.71	0.06	259.2478
13	20.25	20.27	26.08999908	26.08999908	24.3900001	sp|P56480|ATPB_MOUSE	ATP synthase subunit beta, mitochondrial OS=Mus musculus OX=10090 GN=Atp5f1b PE=1 SV=2			2	99.00000095	VVDLLAPYAK				-0.00133772	1087.626465	544.8205	1087.627686	544.821167	2	14	1.1.1.1099.3	6.155817	994.91	905.68	6.17	0.05	623.2156
13	20.25	20.27	26.08999908	26.08999908	24.3900001	sp|P56480|ATPB_MOUSE	ATP synthase subunit beta, mitochondrial OS=Mus musculus OX=10090 GN=Atp5f1b PE=1 SV=2			0.254925221	62.40000129	VLDSGAPIK				-0.00474801	898.5076904	450.2611	898.5123901	450.2634583	2	6	1.1.1.906.3	3.688667	315.47	281.03	3.69	0.05	252.9135
13	20.25	20.27	26.08999908	26.08999908	24.3900001	sp|P56480|ATPB_MOUSE	ATP synthase subunit beta, mitochondrial OS=Mus musculus OX=10090 GN=Atp5f1b PE=1 SV=2			0	99.00000095	AIAELGIYPAVDPLDSTSR				0.00349172	1987.029907	994.5222	1987.026245	994.5203857	2	13	1.1.1.1189.8	7.322067	321.61	285.91	7.34	0.05	245.0991
13	20.25	20.27	26.08999908	26.08999908	24.3900001	sp|P56480|ATPB_MOUSE	ATP synthase subunit beta, mitochondrial OS=Mus musculus OX=10090 GN=Atp5f1b PE=1 SV=2			0	99.00000095	FTQAGSEVSALLGR				-0.00355509	1434.743042	718.3788	1434.746704	718.3806152	2	13	1.1.1.1084.8	5.9675	724.6	515.05	5.99	0.04	499.5369
13	20.25	20.27	26.08999908	26.08999908	24.3900001	sp|P56480|ATPB_MOUSE	ATP synthase subunit beta, mitochondrial OS=Mus musculus OX=10090 GN=Atp5f1b PE=1 SV=2			0	99.00000095	IMNVIGEPIDER	Oxidation(M)@2			-0.00453394	1400.692505	701.3535	1400.697021	701.3557739	2	13	1.1.1.993.8	4.80125	758.3	731.85	4.81	0.05	774.3144
13	20.25	20.27	26.08999908	26.08999908	24.3900001	sp|P56480|ATPB_MOUSE	ATP synthase subunit beta, mitochondrial OS=Mus musculus OX=10090 GN=Atp5f1b PE=1 SV=2			0	32.35999942	IPVGPETLGR				-2.24E-05	1037.586914	519.8007	1037.586914	519.8007202	2	5	1.1.1.984.6	4.684767	1015.04	758.3	4.7	0.05	615.5707
13	20.25	20.27	26.08999908	26.08999908	24.3900001	sp|P56480|ATPB_MOUSE	ATP synthase subunit beta, mitochondrial OS=Mus musculus OX=10090 GN=Atp5f1b PE=1 SV=2			0	99.00000095	TVLIMELINNVAK	Oxidation(M)@5			0.00146454	1472.828613	737.4216	1472.827271	737.4208984	2	10	1.1.1.1242.4	7.966183	32.61887	32.61887			217.6859
13	20.25	20.27	26.08999908	26.08999908	24.3900001	sp|P56480|ATPB_MOUSE	ATP synthase subunit beta, mitochondrial OS=Mus musculus OX=10090 GN=Atp5f1b PE=1 SV=2			0	58.30000043	TVLIMELINNVAK	Oxidation(M)@5; Deamidated(N)@9			0.0132891	1473.824707	737.9196	1473.811279	737.9129028	2	8	1.1.1.1238.5	7.91885	89.82261	89.82261			173.1783
13	20.25	20.27	26.08999908	26.08999908	24.3900001	sp|P56480|ATPB_MOUSE	ATP synthase subunit beta, mitochondrial OS=Mus musculus OX=10090 GN=Atp5f1b PE=1 SV=2			0	99.00000095	VALTGLTVAEYFR				0.00161138	1438.783691	720.3991	1438.781982	720.3982544	2	17	1.1.1.1218.3	7.689367	469.34	435.31	7.71	0.06	316.6512
13	20.25	20.27	26.08999908	26.08999908	24.3900001	sp|P56480|ATPB_MOUSE	ATP synthase subunit beta, mitochondrial OS=Mus musculus OX=10090 GN=Atp5f1b PE=1 SV=2			0	99.00000095	VVDLLAPYAK				-0.00133772	1087.626465	544.8205	1087.627686	544.821167	2	14	1.1.1.1098.4	6.143983	994.91	643.23	6.17	0.05	515.088
14	18.63	18.63	50.66999793	45.87000012	45.87000012	sp|P63260|ACTG_MOUSE; sp|P60710|ACTB_MOUSE	Actin, cytoplasmic 2 OS=Mus musculus OX=10090 GN=Actg1 PE=1 SV=1; Actin, cytoplasmic 1 OS=Mus musculus OX=10090 GN=Actb PE=1 SV=1			2	99.00000095	AGFAGDDAPR				0.00239494	975.4434814	488.729	975.440979	488.7277832	2	14	1.1.1.868.7	3.206217	3640.37	2416.09	3.23	0.05	1440.918
14	18.63	18.63	50.66999793	45.87000012	45.87000012	sp|P63260|ACTG_MOUSE; sp|P60710|ACTB_MOUSE	Actin, cytoplasmic 2 OS=Mus musculus OX=10090 GN=Actg1 PE=1 SV=1; Actin, cytoplasmic 1 OS=Mus musculus OX=10090 GN=Actb PE=1 SV=1			2	99.00000095	AVFPSIVGRPR				0.00114889	1197.699341	400.2404	1197.698242	400.2400208	3	11	1.1.1.1004.2	4.937417	3687.71	2424.52	4.96	0.05	2231.384
14	18.63	18.63	50.66999793	45.87000012	45.87000012	sp|P63260|ACTG_MOUSE; sp|P60710|ACTB_MOUSE	Actin, cytoplasmic 2 OS=Mus musculus OX=10090 GN=Actg1 PE=1 SV=1; Actin, cytoplasmic 1 OS=Mus musculus OX=10090 GN=Actb PE=1 SV=1			2	99.00000095	DLTDYLMK	Oxidation(M)@7			0.000141668	1013.47406	507.7443	1013.473938	507.7442627	2	10	1.1.1.1027.5	5.233883	6011.6	4305.5	5.25	0.05	2492.314
14	18.63	18.63	50.66999793	45.87000012	45.87000012	sp|P63260|ACTG_MOUSE; sp|P60710|ACTB_MOUSE	Actin, cytoplasmic 2 OS=Mus musculus OX=10090 GN=Actg1 PE=1 SV=1; Actin, cytoplasmic 1 OS=Mus musculus OX=10090 GN=Actb PE=1 SV=1			2	99.00000095	DLYANTVLSGGTTMYPGIADR	Oxidation(M)@14			0.0014402	2230.059082	744.3603	2230.057617	744.3598022	3	16	1.1.1.1092.9	6.070817	1873.11	1293.26	6.09	0.05	1133.224
14	18.63	18.63	50.66999793	45.87000012	45.87000012	sp|P63260|ACTG_MOUSE; sp|P60710|ACTB_MOUSE	Actin, cytoplasmic 2 OS=Mus musculus OX=10090 GN=Actg1 PE=1 SV=1; Actin, cytoplasmic 1 OS=Mus musculus OX=10090 GN=Actb PE=1 SV=1			2	99.00000095	EITALAPSTMK	Oxidation(M)@10			-0.00114883	1176.604858	589.3097	1176.606079	589.3103027	2	14	1.1.1.934.9	4.051317	5986.76	5641.52	4.06	0.04	3436.532
14	18.63	18.63	50.66999793	45.87000012	45.87000012	sp|P63260|ACTG_MOUSE; sp|P60710|ACTB_MOUSE	Actin, cytoplasmic 2 OS=Mus musculus OX=10090 GN=Actg1 PE=1 SV=1; Actin, cytoplasmic 1 OS=Mus musculus OX=10090 GN=Actb PE=1 SV=1			2	99.00000095	GYSFTTTAER				-0.00056018	1131.519043	566.7668	1131.519653	566.7670898	2	12	1.1.1.934.5	4.047983	3935.9	3248.27	4.06	0.04	2353.557
14	18.63	18.63	50.66999793	45.87000012	45.87000012	sp|P63260|ACTG_MOUSE; sp|P60710|ACTB_MOUSE	Actin, cytoplasmic 2 OS=Mus musculus OX=10090 GN=Actg1 PE=1 SV=1; Actin, cytoplasmic 1 OS=Mus musculus OX=10090 GN=Actb PE=1 SV=1			2	99.00000095	QEYDESGPSIVHR	Gln->pyro-Glu@N-term			-0.00235303	1498.666504	750.3405	1498.668823	750.3416748	2	19	1.1.1.948.11	4.2318	4832.19	4627	4.23	0.04	2835.351
14	18.63	18.63	50.66999793	45.87000012	45.87000012	sp|P63260|ACTG_MOUSE; sp|P60710|ACTB_MOUSE	Actin, cytoplasmic 2 OS=Mus musculus OX=10090 GN=Actg1 PE=1 SV=1; Actin, cytoplasmic 1 OS=Mus musculus OX=10090 GN=Actb PE=1 SV=1			2	99.00000095	SYELPDGQVITIGNER				0.00645779	1789.890869	597.6376	1789.884644	597.635498	3	14	1.1.1.1063.3	5.69485	1123.71	819.39	5.72	0.05	1157.258
14	18.63	18.63	50.66999793	45.87000012	45.87000012	sp|P63260|ACTG_MOUSE; sp|P60710|ACTB_MOUSE	Actin, cytoplasmic 2 OS=Mus musculus OX=10090 GN=Actg1 PE=1 SV=1; Actin, cytoplasmic 1 OS=Mus musculus OX=10090 GN=Actb PE=1 SV=1			2	99.00000095	VAPEEHPVLLTEAPLNPK				0.00492173	1953.062134	652.028	1953.057129	652.0263062	3	12	1.1.1.1032.8	5.299883	9601.19	2793.98	5.34	0.05	1490.535
14	18.63	18.63	50.66999793	45.87000012	45.87000012	sp|P63260|ACTG_MOUSE; sp|P60710|ACTB_MOUSE	Actin, cytoplasmic 2 OS=Mus musculus OX=10090 GN=Actg1 PE=1 SV=1; Actin, cytoplasmic 1 OS=Mus musculus OX=10090 GN=Actb PE=1 SV=1			0.217527375	99.00000095	YPIEHGIVTNWDDMEK	Methyl(H)@5; Oxidation(M)@14	Methyl(H)@73		0.0133594	1975.911987	659.6446	1975.89856	659.6401367	3	16	1.1.1.1012.10	5.046067	1573.37	1324.72	5.06	0.05	1422.63
14	18.63	18.63	50.66999793	45.87000012	45.87000012	sp|P63260|ACTG_MOUSE; sp|P60710|ACTB_MOUSE	Actin, cytoplasmic 2 OS=Mus musculus OX=10090 GN=Actg1 PE=1 SV=1; Actin, cytoplasmic 1 OS=Mus musculus OX=10090 GN=Actb PE=1 SV=1			0.189095706	97.69999981	TTGIVMDSGDGVTHTVPIYEGYALPH	Oxidation(M)@6		cleaved H-A@C-term	-0.000551181	2745.29541	916.1057	2745.295654	916.105835	3	12	1.1.1.1081.10	5.931167	1692.77	1424.98	5.95	0.05	1051.329
14	18.63	18.63	50.66999793	45.87000012	45.87000012	sp|P63260|ACTG_MOUSE; sp|P60710|ACTB_MOUSE	Actin, cytoplasmic 2 OS=Mus musculus OX=10090 GN=Actg1 PE=1 SV=1; Actin, cytoplasmic 1 OS=Mus musculus OX=10090 GN=Actb PE=1 SV=1			0.079876661	36.73000038	HQGVMVGMGQK	Oxidation(M)@5; Oxidation(M)@8			-0.00414319	1202.549438	602.282	1202.553589	602.2840576	2	7	1.1.1.818.10	2.569083	614.6	605.4	2.57	0.05	798.798
14	18.63	18.63	50.66999793	45.87000012	45.87000012	sp|P63260|ACTG_MOUSE; sp|P60710|ACTB_MOUSE	Actin, cytoplasmic 2 OS=Mus musculus OX=10090 GN=Actg1 PE=1 SV=1; Actin, cytoplasmic 1 OS=Mus musculus OX=10090 GN=Actb PE=1 SV=1			0.071092322	99.00000095	DSYVGDEAQSKR	Arg-loss@C-term		missed K-R@11	0.00195995	1197.516846	599.7657	1197.515015	599.7647705	2	17	1.1.1.835.8	2.7854	1491.3	1415.04	2.79	0.04	1098.697
14	18.63	18.63	50.66999793	45.87000012	45.87000012	sp|P63260|ACTG_MOUSE; sp|P60710|ACTB_MOUSE	Actin, cytoplasmic 2 OS=Mus musculus OX=10090 GN=Actg1 PE=1 SV=1; Actin, cytoplasmic 1 OS=Mus musculus OX=10090 GN=Actb PE=1 SV=1			0.037630666	16.15999937	RGILTLK			missed R-G@1	-0.000756939	799.5272827	400.7709	799.5279541	400.7712708	2	6	1.1.1.940.2	4.122317	1208.45	1105.23	4.13	0.05	777.5623
14	18.63	18.63	50.66999793	45.87000012	45.87000012	sp|P63260|ACTG_MOUSE; sp|P60710|ACTB_MOUSE	Actin, cytoplasmic 2 OS=Mus musculus OX=10090 GN=Actg1 PE=1 SV=1; Actin, cytoplasmic 1 OS=Mus musculus OX=10090 GN=Actb PE=1 SV=1			0.018181397	33.4800005	AVFPSIVGR			cleaved R-P@C-term	0.00172538	944.5460815	473.2803	944.5443726	473.2794495	2	5	1.1.1.1069.4	5.772517	6904.96	319.8	5.69	0.05	291.8325
14	18.63	18.63	50.66999793	45.87000012	45.87000012	sp|P63260|ACTG_MOUSE; sp|P60710|ACTB_MOUSE	Actin, cytoplasmic 2 OS=Mus musculus OX=10090 GN=Actg1 PE=1 SV=1; Actin, cytoplasmic 1 OS=Mus musculus OX=10090 GN=Actb PE=1 SV=1			0.013228253	97.8399992	TVPIYEGYALPH			cleaved H-T@N-term; cleaved H-A@C-term	0.00198547	1358.689087	680.3518	1358.687012	680.3508301	2	11	1.1.1.1084.6	5.965833	996.45	895.16	5.97	0.06	787.8054
14	18.63	18.63	50.66999793	45.87000012	45.87000012	sp|P63260|ACTG_MOUSE; sp|P60710|ACTB_MOUSE	Actin, cytoplasmic 2 OS=Mus musculus OX=10090 GN=Actg1 PE=1 SV=1; Actin, cytoplasmic 1 OS=Mus musculus OX=10090 GN=Actb PE=1 SV=1			0.000434506	64.03999925	SFTTTAER			cleaved Y-S@N-term	-0.00356374	911.4312744	456.7229	911.4348755	456.7247009	2	6	1.1.1.844.5	2.8974	362.57	351.27	2.89	0.04	373.5827
14	18.63	18.63	50.66999793	45.87000012	45.87000012	sp|P63260|ACTG_MOUSE; sp|P60710|ACTB_MOUSE	Actin, cytoplasmic 2 OS=Mus musculus OX=10090 GN=Actg1 PE=1 SV=1; Actin, cytoplasmic 1 OS=Mus musculus OX=10090 GN=Actb PE=1 SV=1			0	99.00000095	AGFAGDDAPR				0.00239494	975.4434814	488.729	975.440979	488.7277832	2	15	1.1.1.869.5	3.21705	3640.37	3250.19	3.23	0.05	1909.733
14	18.63	18.63	50.66999793	45.87000012	45.87000012	sp|P63260|ACTG_MOUSE; sp|P60710|ACTB_MOUSE	Actin, cytoplasmic 2 OS=Mus musculus OX=10090 GN=Actg1 PE=1 SV=1; Actin, cytoplasmic 1 OS=Mus musculus OX=10090 GN=Actb PE=1 SV=1			0	99.00000095	AVFPSIVGRPR				0.00114889	1197.699341	400.2404	1197.698242	400.2400208	3	10	1.1.1.1005.2	4.950583	3687.71	3524.03	4.96	0.05	3310.217
14	18.63	18.63	50.66999793	45.87000012	45.87000012	sp|P63260|ACTG_MOUSE; sp|P60710|ACTB_MOUSE	Actin, cytoplasmic 2 OS=Mus musculus OX=10090 GN=Actg1 PE=1 SV=1; Actin, cytoplasmic 1 OS=Mus musculus OX=10090 GN=Actb PE=1 SV=1			0	99.00000095	DLTDYLMK	Oxidation(M)@7			0.000141668	1013.47406	507.7443	1013.473938	507.7442627	2	9	1.1.1.1026.3	5.2194	6011.6	1961.73	5.25	0.05	803.0452
14	18.63	18.63	50.66999793	45.87000012	45.87000012	sp|P63260|ACTG_MOUSE; sp|P60710|ACTB_MOUSE	Actin, cytoplasmic 2 OS=Mus musculus OX=10090 GN=Actg1 PE=1 SV=1; Actin, cytoplasmic 1 OS=Mus musculus OX=10090 GN=Actb PE=1 SV=1			0	99.00000095	DLYANTVLSGGTTMYPGIADR	Oxidation(M)@14			-0.00267145	2230.05542	1116.035	2230.057617	1116.036133	2	16	1.1.1.1093.11	6.084983	1290.35	1252.91	6.09	0.04	690.5205
14	18.63	18.63	50.66999793	45.87000012	45.87000012	sp|P63260|ACTG_MOUSE; sp|P60710|ACTB_MOUSE	Actin, cytoplasmic 2 OS=Mus musculus OX=10090 GN=Actg1 PE=1 SV=1; Actin, cytoplasmic 1 OS=Mus musculus OX=10090 GN=Actb PE=1 SV=1			0	99.00000095	DLYANTVLSGGTTMYPGIADR	Oxidation(M)@14			0.0014402	2230.059082	744.3603	2230.057617	744.3598022	3	14	1.1.1.1096.8	6.12165	1873.11	1128.88	6.09	0.05	922.3653
14	18.63	18.63	50.66999793	45.87000012	45.87000012	sp|P63260|ACTG_MOUSE; sp|P60710|ACTB_MOUSE	Actin, cytoplasmic 2 OS=Mus musculus OX=10090 GN=Actg1 PE=1 SV=1; Actin, cytoplasmic 1 OS=Mus musculus OX=10090 GN=Actb PE=1 SV=1			0	99.00000095	EITALAPSTMK	Oxidation(M)@10			-0.00114883	1176.604858	589.3097	1176.606079	589.3103027	2	13	1.1.1.933.7	4.03715	5986.76	3902.5	4.06	0.04	2331.322
14	18.63	18.63	50.66999793	45.87000012	45.87000012	sp|P63260|ACTG_MOUSE; sp|P60710|ACTB_MOUSE	Actin, cytoplasmic 2 OS=Mus musculus OX=10090 GN=Actg1 PE=1 SV=1; Actin, cytoplasmic 1 OS=Mus musculus OX=10090 GN=Actb PE=1 SV=1			0	95.50999999	EITALAPSTMK	Dioxidation(M)@10	Dioxidation(M)@325		-0.00487281	1192.596069	597.3053	1192.600952	597.3077393	2	10	1.1.1.949.8	4.241633	25.43513	25.43513			447.0335
14	18.63	18.63	50.66999793	45.87000012	45.87000012	sp|P63260|ACTG_MOUSE; sp|P60710|ACTB_MOUSE	Actin, cytoplasmic 2 OS=Mus musculus OX=10090 GN=Actg1 PE=1 SV=1; Actin, cytoplasmic 1 OS=Mus musculus OX=10090 GN=Actb PE=1 SV=1			0	95.12000084	EITALAPSTMK	Glu->pyro-Glu@N-term; Oxidation(P)@7	Oxidation(P)@322		0.00151881	1158.597046	580.3058	1158.595459	580.3049927	2	9	1.1.1.1037.7	5.36305	525.61	492.08	5.37	0.06	505.8442
14	18.63	18.63	50.66999793	45.87000012	45.87000012	sp|P63260|ACTG_MOUSE; sp|P60710|ACTB_MOUSE	Actin, cytoplasmic 2 OS=Mus musculus OX=10090 GN=Actg1 PE=1 SV=1; Actin, cytoplasmic 1 OS=Mus musculus OX=10090 GN=Actb PE=1 SV=1			0	92.51000285	EITALAPSTMK	Glu->pyro-Glu@N-term; Oxidation(P)@7	Oxidation(P)@322		0.00151881	1158.597046	580.3058	1158.595459	580.3049927	2	10	1.1.1.1036.5	5.348383	525.61	375.01	5.37	0.06	347.4002
14	18.63	18.63	50.66999793	45.87000012	45.87000012	sp|P63260|ACTG_MOUSE; sp|P60710|ACTB_MOUSE	Actin, cytoplasmic 2 OS=Mus musculus OX=10090 GN=Actg1 PE=1 SV=1; Actin, cytoplasmic 1 OS=Mus musculus OX=10090 GN=Actb PE=1 SV=1			0	34.81999934	EITALAPSTMK	Glu->pyro-Glu@N-term; Oxidation(M)@10			0.00151881	1158.597046	580.3058	1158.595459	580.3049927	2	9	1.1.1.1037.7	5.36305	525.61	492.08	5.37	0.06	505.8442
14	18.63	18.63	50.66999793	45.87000012	45.87000012	sp|P63260|ACTG_MOUSE; sp|P60710|ACTB_MOUSE	Actin, cytoplasmic 2 OS=Mus musculus OX=10090 GN=Actg1 PE=1 SV=1; Actin, cytoplasmic 1 OS=Mus musculus OX=10090 GN=Actb PE=1 SV=1			0	99.00000095	GYSFTTTAER				-0.00056018	1131.519043	566.7668	1131.519653	566.7670898	2	12	1.1.1.935.7	4.062984	3935.9	3897.53	4.06	0.04	2561.818
14	18.63	18.63	50.66999793	45.87000012	45.87000012	sp|P63260|ACTG_MOUSE; sp|P60710|ACTB_MOUSE	Actin, cytoplasmic 2 OS=Mus musculus OX=10090 GN=Actg1 PE=1 SV=1; Actin, cytoplasmic 1 OS=Mus musculus OX=10090 GN=Actb PE=1 SV=1			0	63.16999793	GYSFTTTAER				-0.00056018	1131.519043	566.7668	1131.519653	566.7670898	2	8	1.1.1.939.7	4.113633	3935.9	672.53	4.06	0.04	715.4922
14	18.63	18.63	50.66999793	45.87000012	45.87000012	sp|P63260|ACTG_MOUSE; sp|P60710|ACTB_MOUSE	Actin, cytoplasmic 2 OS=Mus musculus OX=10090 GN=Actg1 PE=1 SV=1; Actin, cytoplasmic 1 OS=Mus musculus OX=10090 GN=Actb PE=1 SV=1			0	99.00000095	QEYDESGPSIVHR	Gln->pyro-Glu@N-term			-0.00235303	1498.666504	750.3405	1498.668823	750.3416748	2	13	1.1.1.947.11	4.218966	4832.19	3460.61	4.23	0.04	2049.211
14	18.63	18.63	50.66999793	45.87000012	45.87000012	sp|P63260|ACTG_MOUSE; sp|P60710|ACTB_MOUSE	Actin, cytoplasmic 2 OS=Mus musculus OX=10090 GN=Actg1 PE=1 SV=1; Actin, cytoplasmic 1 OS=Mus musculus OX=10090 GN=Actb PE=1 SV=1			0	99.00000095	SYELPDGQVITIGNER				0.00178634	1789.886475	895.9505	1789.884644	895.949585	2	14	1.1.1.1062.10	5.687683	1791.54	1136.92	5.72	0.05	1042.93
14	18.63	18.63	50.66999793	45.87000012	45.87000012	sp|P63260|ACTG_MOUSE; sp|P60710|ACTB_MOUSE	Actin, cytoplasmic 2 OS=Mus musculus OX=10090 GN=Actg1 PE=1 SV=1; Actin, cytoplasmic 1 OS=Mus musculus OX=10090 GN=Actb PE=1 SV=1			0	99.00000095	SYELPDGQVITIGNER				-0.00053297	1789.884033	895.9493	1789.884644	895.949585	2	15	1.1.1.1095.10	6.110317	2387.72	1182.24	6.14	0.05	583.4922
14	18.63	18.63	50.66999793	45.87000012	45.87000012	sp|P63260|ACTG_MOUSE; sp|P60710|ACTB_MOUSE	Actin, cytoplasmic 2 OS=Mus musculus OX=10090 GN=Actg1 PE=1 SV=1; Actin, cytoplasmic 1 OS=Mus musculus OX=10090 GN=Actb PE=1 SV=1			0	99.00000095	SYELPDGQVITIGNER				-0.00053297	1789.884033	895.9493	1789.884644	895.949585	2	15	1.1.1.1096.10	6.123317	2387.72	1907.35	6.14	0.05	1160.256
14	18.63	18.63	50.66999793	45.87000012	45.87000012	sp|P63260|ACTG_MOUSE; sp|P60710|ACTB_MOUSE	Actin, cytoplasmic 2 OS=Mus musculus OX=10090 GN=Actg1 PE=1 SV=1; Actin, cytoplasmic 1 OS=Mus musculus OX=10090 GN=Actb PE=1 SV=1			0	99.00000095	SYELPDGQVITIGNER				-0.00053297	1789.884033	895.9493	1789.884644	895.949585	2	17	1.1.1.1097.11	6.136817	2387.72	2328.66	6.14	0.05	1323.247
14	18.63	18.63	50.66999793	45.87000012	45.87000012	sp|P63260|ACTG_MOUSE; sp|P60710|ACTB_MOUSE	Actin, cytoplasmic 2 OS=Mus musculus OX=10090 GN=Actg1 PE=1 SV=1; Actin, cytoplasmic 1 OS=Mus musculus OX=10090 GN=Actb PE=1 SV=1			0	99.00000095	SYELPDGQVITIGNER	Deamidated(N)@14			0.00164772	1790.870239	896.4424	1790.868652	896.4415894	2	12	1.1.1.1111.11	6.3158	403.05	399.2	6.32	0.06	383.1263
14	18.63	18.63	50.66999793	45.87000012	45.87000012	sp|P63260|ACTG_MOUSE; sp|P60710|ACTB_MOUSE	Actin, cytoplasmic 2 OS=Mus musculus OX=10090 GN=Actg1 PE=1 SV=1; Actin, cytoplasmic 1 OS=Mus musculus OX=10090 GN=Actb PE=1 SV=1			0	99.00000095	SYELPDGQVITIGNER				0.00645779	1789.890869	597.6376	1789.884644	597.635498	3	10	1.1.1.1065.4	5.721517	1123.71	1052.45	5.72	0.05	1052.278
14	18.63	18.63	50.66999793	45.87000012	45.87000012	sp|P63260|ACTG_MOUSE; sp|P60710|ACTB_MOUSE	Actin, cytoplasmic 2 OS=Mus musculus OX=10090 GN=Actg1 PE=1 SV=1; Actin, cytoplasmic 1 OS=Mus musculus OX=10090 GN=Actb PE=1 SV=1			0	99.00000095	SYELPDGQVITIGNER	Deamidated(N)@14			-0.0041778	1790.86438	597.9621	1790.868652	597.963501	3	10	1.1.1.1110.6	6.298817	216.33	132.98	6.32	0.05	324.3657
14	18.63	18.63	50.66999793	45.87000012	45.87000012	sp|P63260|ACTG_MOUSE; sp|P60710|ACTB_MOUSE	Actin, cytoplasmic 2 OS=Mus musculus OX=10090 GN=Actg1 PE=1 SV=1; Actin, cytoplasmic 1 OS=Mus musculus OX=10090 GN=Actb PE=1 SV=1			0	57.41000175	SYELPDGQVITIGNER				0.00178634	1789.886475	895.9505	1789.884644	895.949585	2	8	1.1.1.1067.11	5.752683	1791.54	840.52	5.72	0.05	327.5136
14	18.63	18.63	50.66999793	45.87000012	45.87000012	sp|P63260|ACTG_MOUSE; sp|P60710|ACTB_MOUSE	Actin, cytoplasmic 2 OS=Mus musculus OX=10090 GN=Actg1 PE=1 SV=1; Actin, cytoplasmic 1 OS=Mus musculus OX=10090 GN=Actb PE=1 SV=1			0	91.54000282	TTGIVMDSGDGVTHTVPIYEGYALPH	Oxidation(M)@6		cleaved H-A@C-term	-0.000551181	2745.29541	916.1057	2745.295654	916.105835	3	10	1.1.1.1082.11	5.9445	1692.77	1662.01	5.95	0.05	1132.241
14	18.63	18.63	50.66999793	45.87000012	45.87000012	sp|P63260|ACTG_MOUSE; sp|P60710|ACTB_MOUSE	Actin, cytoplasmic 2 OS=Mus musculus OX=10090 GN=Actg1 PE=1 SV=1; Actin, cytoplasmic 1 OS=Mus musculus OX=10090 GN=Actb PE=1 SV=1			0	43.16999912	TVPIYEGYALPH			cleaved H-T@N-term; cleaved H-A@C-term	0.00198547	1358.689087	680.3518	1358.687012	680.3508301	2	7	1.1.1.1083.6	5.953333	996.45	643.21	5.97	0.06	642.0694
14	18.63	18.63	50.66999793	45.87000012	45.87000012	sp|P63260|ACTG_MOUSE; sp|P60710|ACTB_MOUSE	Actin, cytoplasmic 2 OS=Mus musculus OX=10090 GN=Actg1 PE=1 SV=1; Actin, cytoplasmic 1 OS=Mus musculus OX=10090 GN=Actb PE=1 SV=1			0	99.00000095	VAPEEHPVLLTEAPLNPK				0.00492173	1953.062134	652.028	1953.057129	652.0263062	3	22	1.1.1.1033.10	5.314384	9601.19	6213.19	5.34	0.05	4566.625
14	18.63	18.63	50.66999793	45.87000012	45.87000012	sp|P63260|ACTG_MOUSE; sp|P60710|ACTB_MOUSE	Actin, cytoplasmic 2 OS=Mus musculus OX=10090 GN=Actg1 PE=1 SV=1; Actin, cytoplasmic 1 OS=Mus musculus OX=10090 GN=Actb PE=1 SV=1			0	99.00000095	YPIEHGIVTNWDDMEK	Methyl(H)@5; Oxidation(M)@14	Methyl(H)@73		0.0133594	1975.911987	659.6446	1975.89856	659.6401367	3	15	1.1.1.1013.8	5.057233	1573.37	1529.06	5.06	0.05	1474.296
14	18.63	18.63	50.66999793	45.87000012	45.87000012	sp|P63260|ACTG_MOUSE; sp|P60710|ACTB_MOUSE	Actin, cytoplasmic 2 OS=Mus musculus OX=10090 GN=Actg1 PE=1 SV=1; Actin, cytoplasmic 1 OS=Mus musculus OX=10090 GN=Actb PE=1 SV=1			0	45.66000104	YPIEHGIVTNWDDMEK	Methyl(E)@4; Oxidation(M)@14	Methyl(E)@72		0.0133594	1975.911987	659.6446	1975.89856	659.6401367	3	15	1.1.1.1012.10	5.046067	1573.37	1324.72	5.06	0.05	1422.63
14	18.63	18.63	50.66999793	45.87000012	45.87000012	sp|P63260|ACTG_MOUSE; sp|P60710|ACTB_MOUSE	Actin, cytoplasmic 2 OS=Mus musculus OX=10090 GN=Actg1 PE=1 SV=1; Actin, cytoplasmic 1 OS=Mus musculus OX=10090 GN=Actb PE=1 SV=1			0	45.66000104	YPIEHGIVTNWDDMEK	Methyl(E)@4; Oxidation(M)@14	Methyl(E)@72		0.0133594	1975.911987	659.6446	1975.89856	659.6401367	3	15	1.1.1.1013.8	5.057233	1573.37	1529.06	5.06	0.05	1474.296
14	18.63	18.63	50.66999793	45.87000012	45.87000012	sp|P63260|ACTG_MOUSE; sp|P60710|ACTB_MOUSE	Actin, cytoplasmic 2 OS=Mus musculus OX=10090 GN=Actg1 PE=1 SV=1; Actin, cytoplasmic 1 OS=Mus musculus OX=10090 GN=Actb PE=1 SV=1			0	19.67000067	YPIEHGIVTNWDDMEK	Methyl(I)@3; Oxidation(M)@14	Methyl(I)@71		0.0133594	1975.911987	659.6446	1975.89856	659.6401367	3	15	1.1.1.1012.10	5.046067	1573.37	1324.72	5.06	0.05	1422.63
14	18.63	18.63	50.66999793	45.87000012	45.87000012	sp|P63260|ACTG_MOUSE; sp|P60710|ACTB_MOUSE	Actin, cytoplasmic 2 OS=Mus musculus OX=10090 GN=Actg1 PE=1 SV=1; Actin, cytoplasmic 1 OS=Mus musculus OX=10090 GN=Actb PE=1 SV=1			0	19.67000067	YPIEHGIVTNWDDMEK	Methyl(I)@3; Oxidation(M)@14	Methyl(I)@71		0.0133594	1975.911987	659.6446	1975.89856	659.6401367	3	15	1.1.1.1013.8	5.057233	1573.37	1529.06	5.06	0.05	1474.296
15	18.45	18.5	23.87000024	21.87999934	20.61000019	sp|Q03265|ATPA_MOUSE	ATP synthase subunit alpha, mitochondrial OS=Mus musculus OX=10090 GN=Atp5f1a PE=1 SV=1			2	99.00000095	AVDSLVPIGR				0.000690098	1025.587646	513.8011	1025.586914	513.8007202	2	12	1.1.1.1034.3	5.32105	962.13	731.28	5.34	0.05	766.5696
15	18.45	18.5	23.87000024	21.87999934	20.61000019	sp|Q03265|ATPA_MOUSE	ATP synthase subunit alpha, mitochondrial OS=Mus musculus OX=10090 GN=Atp5f1a PE=1 SV=1			2	99.00000095	ILGADTSVDLEETGR				0.00257472	1574.78125	788.3979	1574.778809	788.3966675	2	12	1.1.1.1013.11	5.059733	578.72	479.14	5.05	0.04	418.8025
15	18.45	18.5	23.87000024	21.87999934	20.61000019	sp|Q03265|ATPA_MOUSE	ATP synthase subunit alpha, mitochondrial OS=Mus musculus OX=10090 GN=Atp5f1a PE=1 SV=1			2	99.00000095	QMSLLLR	Gln->pyro-Glu@N-term; Oxidation(M)@2			-0.000778351	858.4626465	430.2386	858.4633179	430.2389526	2	9	1.1.1.1084.2	5.9625	272.69	227.53	5.97	0.05	390.4214
15	18.45	18.5	23.87000024	21.87999934	20.61000019	sp|Q03265|ATPA_MOUSE	ATP synthase subunit alpha, mitochondrial OS=Mus musculus OX=10090 GN=Atp5f1a PE=1 SV=1			2	99.00000095	TGAIVDVPVGEELLGR				0.00096608	1623.884033	812.9493	1623.883179	812.9488525	2	13	1.1.1.1152.7	6.843433	633.14	315.7	6.87	0.06	280.6754
15	18.45	18.5	23.87000024	21.87999934	20.61000019	sp|Q03265|ATPA_MOUSE	ATP synthase subunit alpha, mitochondrial OS=Mus musculus OX=10090 GN=Atp5f1a PE=1 SV=1			2	99.00000095	TGTAEMSSILEER	Oxidation(M)@6			-0.00307803	1438.657837	720.3362	1438.661011	720.3377686	2	12	1.1.1.937.11	4.091467	548.12	542.69	4.09	0.06	496.4505
15	18.45	18.5	23.87000024	21.87999934	20.61000019	sp|Q03265|ATPA_MOUSE	ATP synthase subunit alpha, mitochondrial OS=Mus musculus OX=10090 GN=Atp5f1a PE=1 SV=1			2	99.00000095	TSIAIDTIINQK				-0.00415904	1315.730713	658.8726	1315.734741	658.8746338	2	10	1.1.1.1065.6	5.723183	347.87	318.26	5.73	0.04	318.0699
15	18.45	18.5	23.87000024	21.87999934	20.61000019	sp|Q03265|ATPA_MOUSE	ATP synthase subunit alpha, mitochondrial OS=Mus musculus OX=10090 GN=Atp5f1a PE=1 SV=1			2	99.00000095	VLSIGDGIAR				0.000874106	999.5722656	500.7934	999.5712891	500.7929382	2	9	1.1.1.1007.4	4.97775	748.8	606.38	4.99	0.04	596.0837
15	18.45	18.5	23.87000024	21.87999934	20.61000019	sp|Q03265|ATPA_MOUSE	ATP synthase subunit alpha, mitochondrial OS=Mus musculus OX=10090 GN=Atp5f1a PE=1 SV=1			2	99.00000095	VVDALGNAIDGK				-0.00658349	1170.61792	586.3162	1170.624512	586.319519	2	15	1.1.1.984.7	4.6856	526.75	515.77	4.68	0.06	438.5391
15	18.45	18.5	23.87000024	21.87999934	20.61000019	sp|Q03265|ATPA_MOUSE	ATP synthase subunit alpha, mitochondrial OS=Mus musculus OX=10090 GN=Atp5f1a PE=1 SV=1			1.795880795	99.00000095	STVAQLVK				-0.0033341	844.4984741	423.2565	844.5018311	423.2581787	2	8	1.1.1.933.2	4.032983	554.19	527.61	4.04	0.04	846.5046
15	18.45	18.5	23.87000024	21.87999934	20.61000019	sp|Q03265|ATPA_MOUSE	ATP synthase subunit alpha, mitochondrial OS=Mus musculus OX=10090 GN=Atp5f1a PE=1 SV=1			0.447331786	79.25999761	LELAQYR				-0.0107127	891.4707031	446.7426	891.4814453	446.7479858	2	8	1.1.1.960.2	4.37645	984.98	977.23	4.39	0.05	589.0688
15	18.45	18.5	23.87000024	21.87999934	20.61000019	sp|Q03265|ATPA_MOUSE	ATP synthase subunit alpha, mitochondrial OS=Mus musculus OX=10090 GN=Atp5f1a PE=1 SV=1			0.139661983	46.00000083	HALIIYDDLSK				-0.00113658	1286.685913	644.3502	1286.687012	644.3508301	2	6	1.1.1.1019.7	5.1334	283.71	281.07	5.14	0.09	294.9854
15	18.45	18.5	23.87000024	21.87999934	20.61000019	sp|Q03265|ATPA_MOUSE	ATP synthase subunit alpha, mitochondrial OS=Mus musculus OX=10090 GN=Atp5f1a PE=1 SV=1			0.064996846	98.32000136	EAYPGDVFYLH			cleaved H-S@C-term	-0.00289502	1309.595093	655.8048	1309.5979	655.8062134	2	9	1.1.1.1117.6	6.3883	241.89	233.36	6.39	0.06	212.0909
15	18.45	18.5	23.87000024	21.87999934	20.61000019	sp|Q03265|ATPA_MOUSE	ATP synthase subunit alpha, mitochondrial OS=Mus musculus OX=10090 GN=Atp5f1a PE=1 SV=1			0	99.00000095	AVDSLVPIGR				0.000690098	1025.587646	513.8011	1025.586914	513.8007202	2	12	1.1.1.1035.5	5.335717	962.13	955.77	5.34	0.05	759.8241
15	18.45	18.5	23.87000024	21.87999934	20.61000019	sp|Q03265|ATPA_MOUSE	ATP synthase subunit alpha, mitochondrial OS=Mus musculus OX=10090 GN=Atp5f1a PE=1 SV=1			0	99.00000095	QMSLLLR	Gln->pyro-Glu@N-term; Oxidation(M)@2			-0.000778351	858.4626465	430.2386	858.4633179	430.2389526	2	10	1.1.1.1085.2	5.975833	272.69	266.2	5.97	0.05	377.8799
15	18.45	18.5	23.87000024	21.87999934	20.61000019	sp|Q03265|ATPA_MOUSE	ATP synthase subunit alpha, mitochondrial OS=Mus musculus OX=10090 GN=Atp5f1a PE=1 SV=1			0	99.00000095	TGAIVDVPVGEELLGR				0.00096608	1623.884033	812.9493	1623.883179	812.9488525	2	14	1.1.1.1153.11	6.858267	633.14	530.39	6.87	0.06	478.7623
15	18.45	18.5	23.87000024	21.87999934	20.61000019	sp|Q03265|ATPA_MOUSE	ATP synthase subunit alpha, mitochondrial OS=Mus musculus OX=10090 GN=Atp5f1a PE=1 SV=1			0	82.51000047	TGAIVDVPVGEELLGR				-0.00191796	1623.881226	542.301	1623.883179	542.3016968	3	8	1.1.1.1155.3	6.877433	128.63	115.52	6.86	0.06	298.1332
15	18.45	18.5	23.87000024	21.87999934	20.61000019	sp|Q03265|ATPA_MOUSE	ATP synthase subunit alpha, mitochondrial OS=Mus musculus OX=10090 GN=Atp5f1a PE=1 SV=1			0	99.00000095	VLSIGDGIAR				0.00288825	999.5742798	500.7944	999.5712891	500.7929382	2	9	1.1.1.997.5	4.850584	307.96	265.27	4.86	0.05	375.5812
16	18.28	18.34	21.75000012	21.58000022	18.77000034	sp|P02535|K1C10_MOUSE	Keratin, type I cytoskeletal 10 OS=Mus musculus OX=10090 GN=Krt10 PE=1 SV=3			2	99.00000095	ALEESNYELEGK				-2.97E-05	1380.640869	691.3277	1380.640869	691.3276978	2	20	1.1.1.933.9	4.038816	13173.57	12167.51	4.04	0.04	6880.714
16	18.28	18.34	21.75000012	21.58000022	18.77000034	sp|P02535|K1C10_MOUSE	Keratin, type I cytoskeletal 10 OS=Mus musculus OX=10090 GN=Krt10 PE=1 SV=3			2	99.00000095	LAADDFR				-0.000297231	806.3918457	404.2032	806.3922729	404.2033997	2	9	1.1.1.921.2	3.88	12761.03	4698.79	3.9	0.04	1567.383
16	18.28	18.34	21.75000012	21.58000022	18.77000034	sp|P02535|K1C10_MOUSE	Keratin, type I cytoskeletal 10 OS=Mus musculus OX=10090 GN=Krt10 PE=1 SV=3			2	99.00000095	LENEIQTYR				-0.000473313	1164.577026	583.2958	1164.577515	583.2960205	2	12	1.1.1.922.8	3.897483	4479.03	1291.67	3.85	0.04	737.7389
16	18.28	18.34	21.75000012	21.58000022	18.77000034	sp|P02535|K1C10_MOUSE	Keratin, type I cytoskeletal 10 OS=Mus musculus OX=10090 GN=Krt10 PE=1 SV=3			2	99.00000095	QSLEASLAETEGR	Gln->pyro-Glu@N-term			-0.00158673	1372.645508	687.33	1372.647095	687.3308105	2	19	1.1.1.1059.7	5.64685	3725.99	3237.15	5.66	0.05	2195.113
16	18.28	18.34	21.75000012	21.58000022	18.77000034	sp|P02535|K1C10_MOUSE	Keratin, type I cytoskeletal 10 OS=Mus musculus OX=10090 GN=Krt10 PE=1 SV=3			2	99.00000095	QSVEADINGLR	Gln->pyro-Glu@N-term			0.00172298	1183.585083	592.7998	1183.583374	592.7989502	2	13	1.1.1.1052.7	5.557034	699.66	656.31	5.55	0.05	542.4697
16	18.28	18.34	21.75000012	21.58000022	18.77000034	sp|P02535|K1C10_MOUSE	Keratin, type I cytoskeletal 10 OS=Mus musculus OX=10090 GN=Krt10 PE=1 SV=3			2	99.00000095	QSVEADINGLRR	Gln->pyro-Glu@N-term		missed R-R@11	-0.00143862	1339.683105	670.8488	1339.684448	670.8494873	2	11	1.1.1.1004.11	4.944917	2515.86	2474.56	4.95	0.05	1545.343
16	18.28	18.34	21.75000012	21.58000022	18.77000034	sp|P02535|K1C10_MOUSE	Keratin, type I cytoskeletal 10 OS=Mus musculus OX=10090 GN=Krt10 PE=1 SV=3			2	99.00000095	VLDELTLSK				0.000249322	1016.575684	509.2951	1016.575378	509.2949524	2	8	1.1.1.1011.4	5.028567	501.81	270.14	5.05	0.05	367.187
16	18.28	18.34	21.75000012	21.58000022	18.77000034	sp|P02535|K1C10_MOUSE	Keratin, type I cytoskeletal 10 OS=Mus musculus OX=10090 GN=Krt10 PE=1 SV=3			2	99.00000095	VTMQNLNDR				0.000283187	1089.524048	545.7693	1089.523682	545.769104	2	13	1.1.1.885.9	3.426367	8009.13	7269.38	3.43	0.04	4791.924
16	18.28	18.34	21.75000012	21.58000022	18.77000034	sp|P02535|K1C10_MOUSE	Keratin, type I cytoskeletal 10 OS=Mus musculus OX=10090 GN=Krt10 PE=1 SV=3			1.886056304	99.00000095	IKEWYEK			missed K-E@2	0.00623961	994.5186768	498.2666	994.5123901	498.2634583	2	9	1.1.1.898.3	3.58935	1217.95	1182.54	3.6	0.04	809.3214
16	18.28	18.34	21.75000012	21.58000022	18.77000034	sp|P02535|K1C10_MOUSE	Keratin, type I cytoskeletal 10 OS=Mus musculus OX=10090 GN=Krt10 PE=1 SV=3			0.281498313	65.24000168	SEITELR				-6.15E-05	846.4447021	424.2296	846.4447021	424.2296143	2	7	1.1.1.914.2	3.790833	3236.4	1326.63	3.82	0.04	593.985
16	18.28	18.34	21.75000012	21.58000022	18.77000034	sp|P02535|K1C10_MOUSE	Keratin, type I cytoskeletal 10 OS=Mus musculus OX=10090 GN=Krt10 PE=1 SV=3			0.098541684	34.47999954	SEITELRR			missed R-R@7	-0.00241201	1002.543457	502.279	1002.545837	502.2801819	2	6	1.1.1.859.5	3.08955	2451.04	1976.86	3.1	0.04	1435.455
16	18.28	18.34	21.75000012	21.58000022	18.77000034	sp|P02535|K1C10_MOUSE	Keratin, type I cytoskeletal 10 OS=Mus musculus OX=10090 GN=Krt10 PE=1 SV=3			0.007446491	99.00000095	AETECQNAEYQQLLDIK	Carbamidomethyl(C)@5; Hydroxymethyl(N)@7	Hydroxymethyl(N)@427		-0.0052725	2081.952393	694.9914	2081.95752	694.993103	3	15	1.1.1.1073.5	5.824683	909.97	641.73	5.85	0.05	661.1902
16	18.28	18.34	21.75000012	21.58000022	18.77000034	sp|P02535|K1C10_MOUSE	Keratin, type I cytoskeletal 10 OS=Mus musculus OX=10090 GN=Krt10 PE=1 SV=3			0.001740665	99.00000095	ISALEEQLQQIR			cleaved Q-I@N-term	0.00232898	1426.780518	714.3975	1426.777954	714.3963013	2	16	1.1.1.1069.9	5.776683	414.99	377.29	5.78	0.04	574.0485
16	18.28	18.34	21.75000012	21.58000022	18.77000034	sp|P02535|K1C10_MOUSE	Keratin, type I cytoskeletal 10 OS=Mus musculus OX=10090 GN=Krt10 PE=1 SV=3			0.000869447	77.71000266	SVEADINGLR	Deamidated(N)@7		cleaved Q-S@N-term	0.0190842	1073.554443	537.7845	1073.535278	537.7749023	2	10	1.1.1.944.7	4.1778	921.31	631.66	4.22	0.08	625.9138
16	18.28	18.34	21.75000012	21.58000022	18.77000034	sp|P02535|K1C10_MOUSE	Keratin, type I cytoskeletal 10 OS=Mus musculus OX=10090 GN=Krt10 PE=1 SV=3			0.000434506	95.78999877	ENEIQTYR			cleaved L-E@N-term	-0.00990617	1051.483521	526.749	1051.493408	526.7539673	2	9	1.1.1.865.6	3.166883	236.06	105.29	3.2	0.06	231.966
16	18.28	18.34	21.75000012	21.58000022	18.77000034	sp|P02535|K1C10_MOUSE	Keratin, type I cytoskeletal 10 OS=Mus musculus OX=10090 GN=Krt10 PE=1 SV=3			0.000434506	90.39999843	VLLQIDNAR	Deamidated(Q)@4		cleaved N-V@N-term	0.00197714	1041.583862	521.7992	1041.581909	521.7982178	2	10	1.1.1.1003.5	4.92725	389.02	345.59	4.91	0.04	334.6088
16	18.28	18.34	21.75000012	21.58000022	18.77000034	sp|P02535|K1C10_MOUSE	Keratin, type I cytoskeletal 10 OS=Mus musculus OX=10090 GN=Krt10 PE=1 SV=3			0	96.23000026	AETECQNAEYQQLLDIK	Carbamidomethyl(C)@5; Hydroxymethyl(N)@7	Hydroxymethyl(N)@427		-0.00705168	2081.951416	1041.983	2081.95752	1041.986084	2	14	1.1.1.1073.11	5.829683	821.21	539.5	5.85	0.04	484.9082
16	18.28	18.34	21.75000012	21.58000022	18.77000034	sp|P02535|K1C10_MOUSE	Keratin, type I cytoskeletal 10 OS=Mus musculus OX=10090 GN=Krt10 PE=1 SV=3			0	92.9799974	AETECQNAEYQQLLDIK	Carbamidomethyl(C)@5; Hydroxymethyl(N)@7	Hydroxymethyl(N)@427		-0.00705168	2081.951416	1041.983	2081.95752	1041.986084	2	12	1.1.1.1074.11	5.842333	821.21	773.85	5.85	0.04	379.9785
16	18.28	18.34	21.75000012	21.58000022	18.77000034	sp|P02535|K1C10_MOUSE	Keratin, type I cytoskeletal 10 OS=Mus musculus OX=10090 GN=Krt10 PE=1 SV=3			0	99.00000095	ALEESNYELEGK				-2.97E-05	1380.640869	691.3277	1380.640869	691.3276978	2	19	1.1.1.932.9	4.025816	13173.57	8185.28	4.04	0.04	4141.91
16	18.28	18.34	21.75000012	21.58000022	18.77000034	sp|P02535|K1C10_MOUSE	Keratin, type I cytoskeletal 10 OS=Mus musculus OX=10090 GN=Krt10 PE=1 SV=3			0	94.09000278	ENEIQTYR			cleaved L-E@N-term	-0.00990617	1051.483521	526.749	1051.493408	526.7539673	2	9	1.1.1.866.9	3.182383	236.06	198.15	3.2	0.06	210.9916
16	18.28	18.34	21.75000012	21.58000022	18.77000034	sp|P02535|K1C10_MOUSE	Keratin, type I cytoskeletal 10 OS=Mus musculus OX=10090 GN=Krt10 PE=1 SV=3			0	99.00000095	LAADDFR				-0.000297231	806.3918457	404.2032	806.3922729	404.2033997	2	10	1.1.1.922.3	3.893333	12761.03	9888.69	3.9	0.04	5420.803
16	18.28	18.34	21.75000012	21.58000022	18.77000034	sp|P02535|K1C10_MOUSE	Keratin, type I cytoskeletal 10 OS=Mus musculus OX=10090 GN=Krt10 PE=1 SV=3			0	91.79000258	LAADDFR	Carbamidomethyl@N-term			0.00360895	863.4172974	432.7159	863.4137573	432.7141418	2	8	1.1.1.929.2	3.981983	474.31	454.15	3.97	0.04	419.7518
16	18.28	18.34	21.75000012	21.58000022	18.77000034	sp|P02535|K1C10_MOUSE	Keratin, type I cytoskeletal 10 OS=Mus musculus OX=10090 GN=Krt10 PE=1 SV=3			0	46.57000005	LAADDFR				-0.000480335	806.3918457	404.2032	806.3922729	404.2033997	2	5	1.1.1.907.2	3.700833	210.35	120.17	3.74	0.1	195.2521
16	18.28	18.34	21.75000012	21.58000022	18.77000034	sp|P02535|K1C10_MOUSE	Keratin, type I cytoskeletal 10 OS=Mus musculus OX=10090 GN=Krt10 PE=1 SV=3			0	43.38999987	LAADDFR				-0.000480335	806.3918457	404.2032	806.3922729	404.2033997	2	6	1.1.1.908.3	3.714683	210.35	197.82	3.74	0.1	268.603
16	18.28	18.34	21.75000012	21.58000022	18.77000034	sp|P02535|K1C10_MOUSE	Keratin, type I cytoskeletal 10 OS=Mus musculus OX=10090 GN=Krt10 PE=1 SV=3			0	99.00000095	QSLEASLAETEGR	Gln->pyro-Glu@N-term			-0.00158673	1372.645508	687.33	1372.647095	687.3308105	2	17	1.1.1.1060.8	5.660367	3725.99	3711.03	5.66	0.05	2399.726
16	18.28	18.34	21.75000012	21.58000022	18.77000034	sp|P02535|K1C10_MOUSE	Keratin, type I cytoskeletal 10 OS=Mus musculus OX=10090 GN=Krt10 PE=1 SV=3			0	97.64000177	QSLEASLAETEGR				0.0180922	1389.69165	695.8531	1389.673584	695.8440552	2	10	1.1.1.1059.8	5.647683	154.9967	154.9967			852.4621
16	18.28	18.34	21.75000012	21.58000022	18.77000034	sp|P02535|K1C10_MOUSE	Keratin, type I cytoskeletal 10 OS=Mus musculus OX=10090 GN=Krt10 PE=1 SV=3			0	99.00000095	QSVEADINGLR	Gln->pyro-Glu@N-term; Deamidated(N)@8			0.00329433	1184.570679	593.2926	1184.567383	593.2909546	2	13	1.1.1.1015.9	5.083734	1656.41	814.72	5.11	0.05	531.0225
16	18.28	18.34	21.75000012	21.58000022	18.77000034	sp|P02535|K1C10_MOUSE	Keratin, type I cytoskeletal 10 OS=Mus musculus OX=10090 GN=Krt10 PE=1 SV=3			0	99.00000095	QSVEADINGLR	Gln->pyro-Glu@N-term; Deamidated(N)@8			0.00329433	1184.570679	593.2926	1184.567383	593.2909546	2	13	1.1.1.1016.3	5.0914	1656.41	1125.67	5.11	0.05	869.7457
16	18.28	18.34	21.75000012	21.58000022	18.77000034	sp|P02535|K1C10_MOUSE	Keratin, type I cytoskeletal 10 OS=Mus musculus OX=10090 GN=Krt10 PE=1 SV=3			0	99.00000095	QSVEADINGLR	Gln->pyro-Glu@N-term; Deamidated(N)@8			0.000486743	1184.567871	593.2912	1184.567383	593.2909546	2	13	1.1.1.1068.5	5.760183	724.71	693.28	5.77	0.06	572.8993
16	18.28	18.34	21.75000012	21.58000022	18.77000034	sp|P02535|K1C10_MOUSE	Keratin, type I cytoskeletal 10 OS=Mus musculus OX=10090 GN=Krt10 PE=1 SV=3			0	99.00000095	QSVEADINGLR	Gln->pyro-Glu@N-term; Deamidated(N)@8			0.000486743	1184.567871	593.2912	1184.567383	593.2909546	2	13	1.1.1.1069.6	5.774183	724.71	660.81	5.77	0.06	585.5408
16	18.28	18.34	21.75000012	21.58000022	18.77000034	sp|P02535|K1C10_MOUSE	Keratin, type I cytoskeletal 10 OS=Mus musculus OX=10090 GN=Krt10 PE=1 SV=3			0	92.51000285	QSVEADINGLRR	Gln->pyro-Glu@N-term; Deamidated(N)@8		missed R-R@11	0.00110897	1340.669434	671.342	1340.668457	671.3414917	2	11	1.1.1.964.11	4.43395	6124.44	5151.91	4.45	0.05	2753.09
16	18.28	18.34	21.75000012	21.58000022	18.77000034	sp|P02535|K1C10_MOUSE	Keratin, type I cytoskeletal 10 OS=Mus musculus OX=10090 GN=Krt10 PE=1 SV=3			0	87.11000085	QSVEADINGLRR	Gln->pyro-Glu@N-term; Deamidated(N)@8		missed R-R@11	-0.000722072	1340.667725	671.3411	1340.668457	671.3414917	2	10	1.1.1.1017.11	5.1114	2862.34	2855.67	5.11	0.05	1423.43
16	18.28	18.34	21.75000012	21.58000022	18.77000034	sp|P02535|K1C10_MOUSE	Keratin, type I cytoskeletal 10 OS=Mus musculus OX=10090 GN=Krt10 PE=1 SV=3			0	86.29000187	QSVEADINGLRR	Gln->pyro-Glu@N-term; Deamidated(N)@8		missed R-R@11	0.00110897	1340.669434	671.342	1340.668457	671.3414917	2	11	1.1.1.965.11	4.446617	6124.44	6001.75	4.45	0.05	3253.604
16	18.28	18.34	21.75000012	21.58000022	18.77000034	sp|P02535|K1C10_MOUSE	Keratin, type I cytoskeletal 10 OS=Mus musculus OX=10090 GN=Krt10 PE=1 SV=3			0	71.09000087	QSVEADINGLRR	Gln->pyro-Glu@N-term; Deamidated(N)@8		missed R-R@11	-0.000722072	1340.667725	671.3411	1340.668457	671.3414917	2	9	1.1.1.1018.10	5.1234	2862.34	2335.94	5.11	0.05	1120.183
16	18.28	18.34	21.75000012	21.58000022	18.77000034	sp|P02535|K1C10_MOUSE	Keratin, type I cytoskeletal 10 OS=Mus musculus OX=10090 GN=Krt10 PE=1 SV=3			0	43.84999871	QSVEADINGLRR			missed R-R@11	-0.000866121	1356.710083	453.244	1356.710938	453.2442627	3	6	1.1.1.938.4	4.098484	802.3	772.37	4.11	0.04	857.8085
16	18.28	18.34	21.75000012	21.58000022	18.77000034	sp|P02535|K1C10_MOUSE	Keratin, type I cytoskeletal 10 OS=Mus musculus OX=10090 GN=Krt10 PE=1 SV=3			0	18.38999987	QSVEADINGLRR	Gln->pyro-Glu@N-term; Deamidated(N)@8		missed R-R@11	0.00574759	1340.674316	671.3444	1340.668457	671.3414917	2	6	1.1.1.990.8	4.762933	746.49	627.04	4.78	0.05	574.4647
16	18.28	18.34	21.75000012	21.58000022	18.77000034	sp|P02535|K1C10_MOUSE	Keratin, type I cytoskeletal 10 OS=Mus musculus OX=10090 GN=Krt10 PE=1 SV=3			0	28.15000117	SEITELR				-0.00427292	846.4404907	424.2275	846.4447021	424.2296143	2	4	1.1.1.908.4	3.7155	23.78454	23.78454			122.9006
16	18.28	18.34	21.75000012	21.58000022	18.77000034	sp|P02535|K1C10_MOUSE	Keratin, type I cytoskeletal 10 OS=Mus musculus OX=10090 GN=Krt10 PE=1 SV=3			0	42.26000011	SVEADINGLR	Phospho(S)@1; Deamidated(N)@7	Phospho(S)@245	cleaved Q-S@N-term	0.0380175	1153.539673	577.7771	1153.501587	577.7581177	2	7	1.1.1.1011.7	5.031067	361.3	11.74	5.15	0.04	536.0241
16	18.28	18.34	21.75000012	21.58000022	18.77000034	sp|P02535|K1C10_MOUSE	Keratin, type I cytoskeletal 10 OS=Mus musculus OX=10090 GN=Krt10 PE=1 SV=3			0	57.41000175	TMQNLNDR			cleaved V-T@N-term	0.00276994	990.4580688	496.2363	990.4552612	496.2349243	2	7	1.1.1.835.5	2.782917	451.75	426.2	2.78	0.06	456.2274
16	18.28	18.34	21.75000012	21.58000022	18.77000034	sp|P02535|K1C10_MOUSE	Keratin, type I cytoskeletal 10 OS=Mus musculus OX=10090 GN=Krt10 PE=1 SV=3			0	99.00000095	VLDELTLSK	Methyl(S)@8	Methyl(S)@263		0.00144806	1030.592529	516.3035	1030.591064	516.3027954	2	15	1.1.1.1025.5	5.208734	20181.72	17703.86	5.22	0.04	8227.074
16	18.28	18.34	21.75000012	21.58000022	18.77000034	sp|P02535|K1C10_MOUSE	Keratin, type I cytoskeletal 10 OS=Mus musculus OX=10090 GN=Krt10 PE=1 SV=3			0	99.00000095	VLDELTLSK	Methyl(S)@8	Methyl(S)@263		0.00144806	1030.592529	516.3035	1030.591064	516.3027954	2	15	1.1.1.1026.5	5.22105	20181.72	19243.46	5.22	0.04	8077.774
16	18.28	18.34	21.75000012	21.58000022	18.77000034	sp|P02535|K1C10_MOUSE	Keratin, type I cytoskeletal 10 OS=Mus musculus OX=10090 GN=Krt10 PE=1 SV=3			0	97.0600009	VLDELTLSK	Methyl(S)@8	Methyl(S)@263		0.00144806	1030.592529	516.3035	1030.591064	516.3027954	2	11	1.1.1.1023.4	5.181567	20181.72	4445.27	5.22	0.04	1070.688
16	18.28	18.34	21.75000012	21.58000022	18.77000034	sp|P02535|K1C10_MOUSE	Keratin, type I cytoskeletal 10 OS=Mus musculus OX=10090 GN=Krt10 PE=1 SV=3			0	78.11999917	VLDELTLSK				0.000249322	1016.575684	509.2951	1016.575378	509.2949524	2	7	1.1.1.1014.4	5.066566	501.81	350.6	5.05	0.05	361.0411
16	18.28	18.34	21.75000012	21.58000022	18.77000034	sp|P02535|K1C10_MOUSE	Keratin, type I cytoskeletal 10 OS=Mus musculus OX=10090 GN=Krt10 PE=1 SV=3			0	99.00000095	VTMQNLNDR	Oxidation(M)@3			-0.000751857	1105.517822	553.7662	1105.518555	553.7666016	2	10	1.1.1.824.9	2.645417	1220.02	898.96	2.63	0.04	655.3939
16	18.28	18.34	21.75000012	21.58000022	18.77000034	sp|P02535|K1C10_MOUSE	Keratin, type I cytoskeletal 10 OS=Mus musculus OX=10090 GN=Krt10 PE=1 SV=3			0	99.00000095	VTMQNLNDR				0.000283187	1089.524048	545.7693	1089.523682	545.769104	2	12	1.1.1.884.9	3.413367	8009.13	4682.8	3.43	0.04	2355.656
17	17.14	17.38	39.0899986	37.27000058	28.18000019	sp|P28236|CXA8_MOUSE	Gap junction alpha-8 protein OS=Mus musculus OX=10090 GN=Gja8 PE=1 SV=2			2	99.00000095	EEPPIEEAVEPEVGEK	Glu->pyro-Glu@N-term			-0.00434942	1761.826416	881.9205	1761.830933	881.9227295	2	13	1.1.1.1081.7	5.928667	824.73	538.44	5.95	0.06	379.9285
17	17.14	17.38	39.0899986	37.27000058	28.18000019	sp|P28236|CXA8_MOUSE	Gap junction alpha-8 protein OS=Mus musculus OX=10090 GN=Gja8 PE=1 SV=2			2	99.00000095	GYQLLEEEK				-0.00328579	1107.541504	554.778	1107.5448	554.7796631	2	14	1.1.1.972.5	4.533433	6979.21	3678.8	4.56	0.05	1610.982
17	17.14	17.38	39.0899986	37.27000058	28.18000019	sp|P28236|CXA8_MOUSE	Gap junction alpha-8 protein OS=Mus musculus OX=10090 GN=Gja8 PE=1 SV=2			2	99.00000095	IGTGPLADMSR	Oxidation(M)@9			-0.000174191	1132.554443	567.2845	1132.554688	567.2846069	2	10	1.1.1.910.9	3.745667	5929.86	1645.73	3.79	0.05	886.6392
17	17.14	17.38	39.0899986	37.27000058	28.18000019	sp|P28236|CXA8_MOUSE	Gap junction alpha-8 protein OS=Mus musculus OX=10090 GN=Gja8 PE=1 SV=2			2	99.00000095	RPVEQPLGEIAEK				0.00227757	1464.796021	489.2726	1464.793701	489.2718201	3	15	1.1.1.939.5	4.111967	7859.64	6987.96	4.12	0.04	4476.536
17	17.14	17.38	39.0899986	37.27000058	28.18000019	sp|P28236|CXA8_MOUSE	Gap junction alpha-8 protein OS=Mus musculus OX=10090 GN=Gja8 PE=1 SV=2			2	99.00000095	SLHSIAVSSIQK				-8.09E-05	1268.70874	423.9102	1268.708862	423.9102173	3	13	1.1.1.926.2	3.943483	6222.38	5865.94	3.95	0.04	4457.249
17	17.14	17.38	39.0899986	37.27000058	28.18000019	sp|P28236|CXA8_MOUSE	Gap junction alpha-8 protein OS=Mus musculus OX=10090 GN=Gja8 PE=1 SV=2			2	99.00000095	SYQETLPSYAQVGVQEVER				-0.00114333	2182.052979	728.3583	2182.054199	728.3587036	3	21	1.1.1.1061.8	5.67335	3005.81	2936.82	5.68	0.05	2236.076
17	17.14	17.38	39.0899986	37.27000058	28.18000019	sp|P28236|CXA8_MOUSE	Gap junction alpha-8 protein OS=Mus musculus OX=10090 GN=Gja8 PE=1 SV=2			2	99.00000095	VAPEGQETVAVPDR				-0.000277835	1466.736328	734.3754	1466.736572	734.3755493	2	18	1.1.1.915.11	3.8115	4675.59	4167.4	3.83	0.05	2154.74
17	17.14	17.38	39.0899986	37.27000058	28.18000019	sp|P28236|CXA8_MOUSE	Gap junction alpha-8 protein OS=Mus musculus OX=10090 GN=Gja8 PE=1 SV=2			0.966576338	99.00000095	IVSHYFPLTEVGMVETSPLSAK	Oxidation(M)@13		cleaved K-P@C-term	0.000439257	2420.230225	807.7507	2420.229736	807.7505493	3	18	1.1.1.1115.10	6.365967	1094.38	989.18	6.38	0.05	885.7398
17	17.14	17.38	39.0899986	37.27000058	28.18000019	sp|P28236|CXA8_MOUSE	Gap junction alpha-8 protein OS=Mus musculus OX=10090 GN=Gja8 PE=1 SV=2			0.774690747	99.00000095	IVSHYFPLTEVGMVETSPLSAKPF	Oxidation(M)@13		cleaved F-S@C-term	0.0022354	2664.353271	889.125	2664.35083	889.1242676	3	14	1.1.1.1196.4	7.41155	347.24	339.33	7.41	0.08	289.3379
17	17.14	17.38	39.0899986	37.27000058	28.18000019	sp|P28236|CXA8_MOUSE	Gap junction alpha-8 protein OS=Mus musculus OX=10090 GN=Gja8 PE=1 SV=2			0.382999688	75.55000186	VETPGVGKEDEKEELQAEK			missed K-E@8; missed K-E@12	0.00352309	2114.04126	529.5176	2114.037842	529.5167236	4	9	1.1.1.861.8	3.117717	846.19	706.43	3.11	0.04	803.1221
17	17.14	17.38	39.0899986	37.27000058	28.18000019	sp|P28236|CXA8_MOUSE	Gap junction alpha-8 protein OS=Mus musculus OX=10090 GN=Gja8 PE=1 SV=2			0.338187337	72.03999758	VAPEGQETVAVPDRER			missed R-E@14	-0.00477868	1751.87561	584.9658	1751.880249	584.9673462	3	8	1.1.1.883.10	3.401033	604.65	592.06	3.39	0.05	560.1463
17	17.14	17.38	39.0899986	37.27000058	28.18000019	sp|P28236|CXA8_MOUSE	Gap junction alpha-8 protein OS=Mus musculus OX=10090 GN=Gja8 PE=1 SV=2			0.333482027	99.00000095	PFSQFEEK			cleaved K-P@N-term	0.000212804	1010.471069	506.2428	1010.470886	506.2427368	2	12	1.1.1.940.8	4.1273	2060.52	1510.33	4.14	0.05	974.3305
17	17.14	17.38	39.0899986	37.27000058	28.18000019	sp|P28236|CXA8_MOUSE	Gap junction alpha-8 protein OS=Mus musculus OX=10090 GN=Gja8 PE=1 SV=2			0.296708614	65.67000151	LEGTLLR				0.00161787	800.4772949	401.2459	800.4755859	401.2450867	2	8	1.1.1.967.2	4.47195	4917.99	4058.94	4.49	0.04	2295.226
17	17.14	17.38	39.0899986	37.27000058	28.18000019	sp|P28236|CXA8_MOUSE	Gap junction alpha-8 protein OS=Mus musculus OX=10090 GN=Gja8 PE=1 SV=2			0.011441053	82.51000047	VPIAPDQASIR	Deamidated(Q)@7			0.043419801	1166.673096	584.3438	1166.629517	584.3220215	2	10	1.1.1.950.7	4.253967	764.25	566.85	4.26	0.05	1673.562
17	17.14	17.38	39.0899986	37.27000058	28.18000019	sp|P28236|CXA8_MOUSE	Gap junction alpha-8 protein OS=Mus musculus OX=10090 GN=Gja8 PE=1 SV=2			0.009661152	99.00000095	VEQPLGEIAEK			cleaved P-V@N-term	-0.00578546	1211.634033	606.8243	1211.639771	606.8271484	2	13	1.1.1.972.6	4.5351	1114.36	931.74	4.55	0.06	833.805
17	17.14	17.38	39.0899986	37.27000058	28.18000019	sp|P28236|CXA8_MOUSE	Gap junction alpha-8 protein OS=Mus musculus OX=10090 GN=Gja8 PE=1 SV=2			0.000434506	53.14000249	VPIAPDQASIRK	Phospho(S)@9	Phospho(S)@134	missed R-K@11	0.00149232	1373.708496	687.8615	1373.706787	687.8606567	2	7	1.1.1.909.9	3.732833	392.4	321.46	3.75	0.04	264.5557
17	17.14	17.38	39.0899986	37.27000058	28.18000019	sp|P28236|CXA8_MOUSE	Gap junction alpha-8 protein OS=Mus musculus OX=10090 GN=Gja8 PE=1 SV=2			0	28.15000117	ARSDDLTI	Phospho(D)@4	Phospho(D)@436	missed R-S@2	0.00500624	969.421875	485.7182	969.4168701	485.7156982	2	8	1.1.1.986.4	4.708433	1690.27	1358.73	4.72	0.04	1359.173
17	17.14	17.38	39.0899986	37.27000058	28.18000019	sp|P28236|CXA8_MOUSE	Gap junction alpha-8 protein OS=Mus musculus OX=10090 GN=Gja8 PE=1 SV=2			0	99.00000095	EEPPIEEAVEPEVGEK				0.00114289	1779.842651	890.9286	1779.841431	890.9279785	2	13	1.1.1.1016.10	5.097233	3500.92	383.08	5.19	0.06	285.4917
17	17.14	17.38	39.0899986	37.27000058	28.18000019	sp|P28236|CXA8_MOUSE	Gap junction alpha-8 protein OS=Mus musculus OX=10090 GN=Gja8 PE=1 SV=2			0	99.00000095	EEPPIEEAVEPEVGEK				0.00114289	1779.842651	890.9286	1779.841431	890.9279785	2	14	1.1.1.1020.11	5.149734	3500.92	1518.12	5.19	0.06	867.9017
17	17.14	17.38	39.0899986	37.27000058	28.18000019	sp|P28236|CXA8_MOUSE	Gap junction alpha-8 protein OS=Mus musculus OX=10090 GN=Gja8 PE=1 SV=2			0	99.00000095	EEPPIEEAVEPEVGEK	Glu->pyro-Glu@N-term			-0.00434942	1761.826416	881.9205	1761.830933	881.9227295	2	9	1.1.1.1077.10	5.879833	824.73	244.81	5.95	0.06	174.3161
17	17.14	17.38	39.0899986	37.27000058	28.18000019	sp|P28236|CXA8_MOUSE	Gap junction alpha-8 protein OS=Mus musculus OX=10090 GN=Gja8 PE=1 SV=2			0	53.58999968	EEPPIEEAVEPEVGEK				0.00385115	1779.845581	594.2891	1779.841431	594.2877808	3	6	1.1.1.1030.8	5.27455	2290.51	178.1	5.19	0.06	396.7672
17	17.14	17.38	39.0899986	37.27000058	28.18000019	sp|P28236|CXA8_MOUSE	Gap junction alpha-8 protein OS=Mus musculus OX=10090 GN=Gja8 PE=1 SV=2			0	99.00000095	GYQLLEEEK				-0.00328579	1107.541504	554.778	1107.5448	554.7796631	2	14	1.1.1.973.8	4.5451	6979.21	5983.84	4.56	0.05	3719.742
17	17.14	17.38	39.0899986	37.27000058	28.18000019	sp|P28236|CXA8_MOUSE	Gap junction alpha-8 protein OS=Mus musculus OX=10090 GN=Gja8 PE=1 SV=2			0	99.00000095	IGTGPLADMSR	Oxidation(M)@9			-0.000174191	1132.554443	567.2845	1132.554688	567.2846069	2	9	1.1.1.908.9	3.719667	5929.86	691.97	3.79	0.05	452.7181
17	17.14	17.38	39.0899986	37.27000058	28.18000019	sp|P28236|CXA8_MOUSE	Gap junction alpha-8 protein OS=Mus musculus OX=10090 GN=Gja8 PE=1 SV=2			0	59.64000225	IGTGPLADMSR	Carbamidomethyl@N-term; Oxidation(M)@9			-0.000780072	1189.575317	595.7949	1189.576172	595.7953491	2	8	1.1.1.915.10	3.810667	474.93	363.52	3.83	0.05	321.1179
17	17.14	17.38	39.0899986	37.27000058	28.18000019	sp|P28236|CXA8_MOUSE	Gap junction alpha-8 protein OS=Mus musculus OX=10090 GN=Gja8 PE=1 SV=2			0	99.00000095	IVSHYFPLTEVGMVETSPLSAK	Oxidation(M)@13		cleaved K-P@C-term	0.000439257	2420.230225	807.7507	2420.229736	807.7505493	3	13	1.1.1.1114.10	6.3528	1094.38	766.99	6.38	0.05	738.838
17	17.14	17.38	39.0899986	37.27000058	28.18000019	sp|P28236|CXA8_MOUSE	Gap junction alpha-8 protein OS=Mus musculus OX=10090 GN=Gja8 PE=1 SV=2			0	99.00000095	IVSHYFPLTEVGMVETSPLSAKPF	Oxidation(M)@13		cleaved F-S@C-term	0.0022354	2664.353271	889.125	2664.35083	889.1242676	3	14	1.1.1.1198.6	7.43755	347.24	279.85	7.41	0.08	270.1324
17	17.14	17.38	39.0899986	37.27000058	28.18000019	sp|P28236|CXA8_MOUSE	Gap junction alpha-8 protein OS=Mus musculus OX=10090 GN=Gja8 PE=1 SV=2			0	57.85999894	LEGTLLR				0.00161787	800.4772949	401.2459	800.4755859	401.2450867	2	8	1.1.1.968.2	4.478117	4917.99	4526.55	4.49	0.04	2848.606
17	17.14	17.38	39.0899986	37.27000058	28.18000019	sp|P28236|CXA8_MOUSE	Gap junction alpha-8 protein OS=Mus musculus OX=10090 GN=Gja8 PE=1 SV=2			0	96.23000026	PFSQFEEK			cleaved K-P@N-term	0.000212804	1010.471069	506.2428	1010.470886	506.2427368	2	10	1.1.1.941.9	4.140967	2060.52	1971.74	4.14	0.05	1245.249
17	17.14	17.38	39.0899986	37.27000058	28.18000019	sp|P28236|CXA8_MOUSE	Gap junction alpha-8 protein OS=Mus musculus OX=10090 GN=Gja8 PE=1 SV=2			0	99.00000095	RPVEQPLGEIAEK				0.00227757	1464.796021	489.2726	1464.793701	489.2718201	3	13	1.1.1.938.6	4.10015	7859.64	5002.74	4.12	0.04	3065.83
17	17.14	17.38	39.0899986	37.27000058	28.18000019	sp|P28236|CXA8_MOUSE	Gap junction alpha-8 protein OS=Mus musculus OX=10090 GN=Gja8 PE=1 SV=2			0	92.28000045	RPVEQPLGEIAEK	Carbamidomethyl@N-term			-0.00309194	1521.812134	761.9133	1521.815063	761.914856	2	9	1.1.1.942.10	4.1548	31.21111	31.21111			247.667
17	17.14	17.38	39.0899986	37.27000058	28.18000019	sp|P28236|CXA8_MOUSE	Gap junction alpha-8 protein OS=Mus musculus OX=10090 GN=Gja8 PE=1 SV=2			0	71.09000087	RPVEQPLGEIAEK	Carbamidomethyl@N-term			-0.000164673	1521.814819	508.2789	1521.815063	508.2789917	3	8	1.1.1.944.5	4.176133	1002.49	455.77	4.15	0.05	531.1772
17	17.14	17.38	39.0899986	37.27000058	28.18000019	sp|P28236|CXA8_MOUSE	Gap junction alpha-8 protein OS=Mus musculus OX=10090 GN=Gja8 PE=1 SV=2			0	62.51000166	SLHSIAVS			cleaved S-S@C-term	0.00147276	812.4406738	407.2276	812.439209	407.2268982	2	7	1.1.1.915.3	3.804833	506.32	370.67	3.83	0.06	370.3849
17	17.14	17.38	39.0899986	37.27000058	28.18000019	sp|P28236|CXA8_MOUSE	Gap junction alpha-8 protein OS=Mus musculus OX=10090 GN=Gja8 PE=1 SV=2			0	43.61999929	SLHSIAVS			cleaved S-S@C-term	0.00147276	812.4406738	407.2276	812.439209	407.2268982	2	6	1.1.1.916.2	3.8165	506.32	468.38	3.83	0.06	366.9872
17	17.14	17.38	39.0899986	37.27000058	28.18000019	sp|P28236|CXA8_MOUSE	Gap junction alpha-8 protein OS=Mus musculus OX=10090 GN=Gja8 PE=1 SV=2			0	99.00000095	SLHSIAVSSIQK				-8.09E-05	1268.70874	423.9102	1268.708862	423.9102173	3	15	1.1.1.925.2	3.930983	6222.38	4092.22	3.95	0.04	3161.7
17	17.14	17.38	39.0899986	37.27000058	28.18000019	sp|P28236|CXA8_MOUSE	Gap junction alpha-8 protein OS=Mus musculus OX=10090 GN=Gja8 PE=1 SV=2			0	99.00000095	SYQETLPSYAQVGVQEVER				-0.00114333	2182.052979	728.3583	2182.054199	728.3587036	3	22	1.1.1.1060.9	5.6612	3005.81	2510.39	5.68	0.05	2004.891
17	17.14	17.38	39.0899986	37.27000058	28.18000019	sp|P28236|CXA8_MOUSE	Gap junction alpha-8 protein OS=Mus musculus OX=10090 GN=Gja8 PE=1 SV=2			0	99.00000095	VAPEGQETVAVPDR				-0.000277835	1466.736328	734.3754	1466.736572	734.3755493	2	18	1.1.1.914.9	3.796667	4675.59	2424.53	3.83	0.05	1099.485
17	17.14	17.38	39.0899986	37.27000058	28.18000019	sp|P28236|CXA8_MOUSE	Gap junction alpha-8 protein OS=Mus musculus OX=10090 GN=Gja8 PE=1 SV=2			0	90.78999758	VAPEGQETVAVPDR	Carbamidomethyl@N-term			-0.00555983	1523.752441	762.8835	1523.757935	762.8862915	2	8	1.1.1.919.11	3.861983	338.04	333.4	3.86	0.05	248.7547
17	17.14	17.38	39.0899986	37.27000058	28.18000019	sp|P28236|CXA8_MOUSE	Gap junction alpha-8 protein OS=Mus musculus OX=10090 GN=Gja8 PE=1 SV=2			0	68.76999736	VETPGVGKEDEKEELQAEK			missed K-E@8; missed K-E@12	0.00352309	2114.04126	529.5176	2114.037842	529.5167236	4	8	1.1.1.860.7	3.104217	846.19	816.55	3.11	0.04	922.0492
17	17.14	17.38	39.0899986	37.27000058	28.18000019	sp|P28236|CXA8_MOUSE	Gap junction alpha-8 protein OS=Mus musculus OX=10090 GN=Gja8 PE=1 SV=2			0	67.28000045	VPIAPDQASIR	Phospho(D)@6	Phospho(D)@131		-0.00124708	1245.610718	623.8126	1245.611816	623.8132324	2	10	1.1.1.964.10	4.433116	4285.03	3243.72	4.45	0.06	1909.704
17	17.14	17.38	39.0899986	37.27000058	28.18000019	sp|P28236|CXA8_MOUSE	Gap junction alpha-8 protein OS=Mus musculus OX=10090 GN=Gja8 PE=1 SV=2			0	60.07999778	VPIAPDQASIR	Phospho(S)@9	Phospho(S)@134		-0.00124708	1245.610718	623.8126	1245.611816	623.8132324	2	9	1.1.1.960.5	4.38145	4285.03	747.97	4.45	0.06	680.6075
17	17.14	17.38	39.0899986	37.27000058	28.18000019	sp|P28236|CXA8_MOUSE	Gap junction alpha-8 protein OS=Mus musculus OX=10090 GN=Gja8 PE=1 SV=2			0	35.49000025	VPIAPDQASIR	Phospho(S)@9	Phospho(S)@134		-0.00124708	1245.610718	623.8126	1245.611816	623.8132324	2	9	1.1.1.964.10	4.433116	4285.03	3243.72	4.45	0.06	1909.704
18	14.37	14.37	4.464000091	4.087999836	3.57099995	sp|P15508|SPTB1_MOUSE	Spectrin beta chain, erythrocytic OS=Mus musculus OX=10090 GN=Sptb PE=1 SV=4			2	99.00000095	AITAATLQFAEGK				-0.00739972	1319.70105	660.8578	1319.708496	660.8615112	2	9	1.1.1.1044.9	5.4552	23.08249	23.08249			408.4594
18	14.37	14.37	4.464000091	4.087999836	3.57099995	sp|P15508|SPTB1_MOUSE	Spectrin beta chain, erythrocytic OS=Mus musculus OX=10090 GN=Sptb PE=1 SV=4			2	99.00000095	DLGQDLAGVIAIQR				-0.00238994	1467.802124	734.9083	1467.804565	734.9095459	2	16	1.1.1.1175.4	7.137917	174.28	157.6	7.14	0.07	179.2932
18	14.37	14.37	4.464000091	4.087999836	3.57099995	sp|P15508|SPTB1_MOUSE	Spectrin beta chain, erythrocytic OS=Mus musculus OX=10090 GN=Sptb PE=1 SV=4			2	99.00000095	DLTSVLILQR				0.0027031	1156.684326	579.3494	1156.681519	579.3480835	2	9	1.1.1.1159.2	6.9286	275.59	151.72	6.96	0.05	224.6824
18	14.37	14.37	4.464000091	4.087999836	3.57099995	sp|P15508|SPTB1_MOUSE	Spectrin beta chain, erythrocytic OS=Mus musculus OX=10090 GN=Sptb PE=1 SV=4			2	99.00000095	DVSSVELLLK				-0.000876633	1101.627319	551.8209	1101.628174	551.8213501	2	9	1.1.1.1136.3	6.63195	354.13	344.01	6.63	0.07	374.5821
18	14.37	14.37	4.464000091	4.087999836	3.57099995	sp|P15508|SPTB1_MOUSE	Spectrin beta chain, erythrocytic OS=Mus musculus OX=10090 GN=Sptb PE=1 SV=4			2	99.00000095	FDILDQEMK	Oxidation(M)@8			0.00712506	1153.539673	577.7771	1153.532471	577.7735596	2	9	1.1.1.1020.4	5.1439	361.3	304.19	5.15	0.04	322.2171
18	14.37	14.37	4.464000091	4.087999836	3.57099995	sp|P15508|SPTB1_MOUSE	Spectrin beta chain, erythrocytic OS=Mus musculus OX=10090 GN=Sptb PE=1 SV=4			2	99.00000095	FLDLLEPLGR				0.00499121	1171.665039	586.8398	1171.660156	586.8373413	2	8	1.1.1.1267.3	8.278167	175.95	153.3	8.27	0.06	151.1431
18	14.37	14.37	4.464000091	4.087999836	3.57099995	sp|P15508|SPTB1_MOUSE	Spectrin beta chain, erythrocytic OS=Mus musculus OX=10090 GN=Sptb PE=1 SV=4			2	99.00000095	QFGHPQIETR	Gln->pyro-Glu@N-term			-0.00409427	1194.574097	598.2943	1194.578125	598.2963867	2	9	1.1.1.965.9	4.44495	110.1652	110.1652			406.7942
18	14.37	14.37	4.464000091	4.087999836	3.57099995	sp|P15508|SPTB1_MOUSE	Spectrin beta chain, erythrocytic OS=Mus musculus OX=10090 GN=Sptb PE=1 SV=4			0.213248581	67.5999999	ALEDLAQELEK				-0.00447734	1257.640625	629.8276	1257.645264	629.829895	2	8	1.1.1.1082.8	5.942	451	417.01	5.95	0.06	398.8658
18	14.37	14.37	4.464000091	4.087999836	3.57099995	sp|P15508|SPTB1_MOUSE	Spectrin beta chain, erythrocytic OS=Mus musculus OX=10090 GN=Sptb PE=1 SV=4			0.161150917	48.05000126	VEEQVNLR				-0.00336879	985.5158691	493.7652	985.5192871	493.7669067	2	7	1.1.1.887.4	3.448867	526.27	468.01	3.44	0.04	418.5911
18	14.37	14.37	4.464000091	4.087999836	3.57099995	sp|P15508|SPTB1_MOUSE	Spectrin beta chain, erythrocytic OS=Mus musculus OX=10090 GN=Sptb PE=1 SV=4			0	99.00000095	DLGQDLAGVIAIQR				-0.00238994	1467.802124	734.9083	1467.804565	734.9095459	2	9	1.1.1.1174.9	7.127083	174.28	123.63	7.14	0.07	182.7105
18	14.37	14.37	4.464000091	4.087999836	3.57099995	sp|P15508|SPTB1_MOUSE	Spectrin beta chain, erythrocytic OS=Mus musculus OX=10090 GN=Sptb PE=1 SV=4			0	99.00000095	DLTSVLILQR				0.0027031	1156.684326	579.3494	1156.681519	579.3480835	2	12	1.1.1.1160.4	6.942767	275.59	231.52	6.96	0.05	324.3157
18	14.37	14.37	4.464000091	4.087999836	3.57099995	sp|P15508|SPTB1_MOUSE	Spectrin beta chain, erythrocytic OS=Mus musculus OX=10090 GN=Sptb PE=1 SV=4			0	71.92999721	FDILDQEMK	Oxidation(M)@8			0.00712506	1153.539673	577.7771	1153.532471	577.7735596	2	7	1.1.1.1022.8	5.172567	361.3	227.43	5.15	0.04	292.8364
19	13.1	13.11	22.26999998	22.26999998	22.26999998	sp|P68373|TBA1C_MOUSE; sp|P68369|TBA1A_MOUSE; sp|P05213|TBA1B_MOUSE	Tubulin alpha-1C chain OS=Mus musculus OX=10090 GN=Tuba1c PE=1 SV=1; Tubulin alpha-1A chain OS=Mus musculus OX=10090 GN=Tuba1a PE=1 SV=1; Tubulin alpha-1B chain OS=Mus musculus OX=10090 GN=Tuba1b PE=1 SV=2			2	99.00000095	AVFVDLEPTVIDEVR				0.00369781	1700.902222	851.4584	1700.89856	851.456543	2	17	1.1.1.1202.6	7.48755	871.28	561.98	7.51	0.05	398.4965
19	13.1	13.11	22.26999998	22.26999998	22.26999998	sp|P68373|TBA1C_MOUSE; sp|P68369|TBA1A_MOUSE; sp|P05213|TBA1B_MOUSE	Tubulin alpha-1C chain OS=Mus musculus OX=10090 GN=Tuba1c PE=1 SV=1; Tubulin alpha-1A chain OS=Mus musculus OX=10090 GN=Tuba1a PE=1 SV=1; Tubulin alpha-1B chain OS=Mus musculus OX=10090 GN=Tuba1b PE=1 SV=2			2	99.00000095	DVNAAIATIK				0.000715663	1014.571655	508.2931	1014.570984	508.2927551	2	11	1.1.1.988.7	4.736267	1121.15	1094.88	4.74	0.05	891.0862
19	13.1	13.11	22.26999998	22.26999998	22.26999998	sp|P68373|TBA1C_MOUSE; sp|P68369|TBA1A_MOUSE; sp|P05213|TBA1B_MOUSE	Tubulin alpha-1C chain OS=Mus musculus OX=10090 GN=Tuba1c PE=1 SV=1; Tubulin alpha-1A chain OS=Mus musculus OX=10090 GN=Tuba1a PE=1 SV=1; Tubulin alpha-1B chain OS=Mus musculus OX=10090 GN=Tuba1b PE=1 SV=2			2	99.00000095	EIIDLVLDR	Glu->pyro-Glu@N-term			0.0021135	1066.604248	534.3094	1066.602295	534.3084106	2	11	1.1.1.1454.2	9.4384	10.11109	10.11109			137.6205
19	13.1	13.11	22.26999998	22.26999998	22.26999998	sp|P68373|TBA1C_MOUSE; sp|P68369|TBA1A_MOUSE; sp|P05213|TBA1B_MOUSE	Tubulin alpha-1C chain OS=Mus musculus OX=10090 GN=Tuba1c PE=1 SV=1; Tubulin alpha-1A chain OS=Mus musculus OX=10090 GN=Tuba1a PE=1 SV=1; Tubulin alpha-1B chain OS=Mus musculus OX=10090 GN=Tuba1b PE=1 SV=2			2	99.00000095	IHFPLATYAPVISAEK				-0.000223706	1755.955933	586.3259	1755.955933	586.3259277	3	12	1.1.1.1122.4	6.451633	1121.18	282.72	6.54	0.09	404.1123
19	13.1	13.11	22.26999998	22.26999998	22.26999998	sp|P68373|TBA1C_MOUSE; sp|P68369|TBA1A_MOUSE; sp|P05213|TBA1B_MOUSE	Tubulin alpha-1C chain OS=Mus musculus OX=10090 GN=Tuba1c PE=1 SV=1; Tubulin alpha-1A chain OS=Mus musculus OX=10090 GN=Tuba1a PE=1 SV=1; Tubulin alpha-1B chain OS=Mus musculus OX=10090 GN=Tuba1b PE=1 SV=2			2	99.00000095	QLFHPEQLITGK	Gln->pyro-Glu@N-term			-0.000403927	1392.739624	697.3771	1392.740112	697.3773804	2	13	1.1.1.1148.6	6.789767	1731.89	1278.89	6.81	0.06	743.7349
19	13.1	13.11	22.26999998	22.26999998	22.26999998	sp|P68373|TBA1C_MOUSE; sp|P68369|TBA1A_MOUSE; sp|P05213|TBA1B_MOUSE	Tubulin alpha-1C chain OS=Mus musculus OX=10090 GN=Tuba1c PE=1 SV=1; Tubulin alpha-1A chain OS=Mus musculus OX=10090 GN=Tuba1a PE=1 SV=1; Tubulin alpha-1B chain OS=Mus musculus OX=10090 GN=Tuba1b PE=1 SV=2			2	99.00000095	VGINYQPPTVVPGGDLAK				-0.00148298	1823.976685	912.9956	1823.978149	912.9963379	2	12	1.1.1.1068.11	5.765183	835.81	758.23	5.78	0.05	629.0502
19	13.1	13.11	22.26999998	22.26999998	22.26999998	sp|P68373|TBA1C_MOUSE; sp|P68369|TBA1A_MOUSE; sp|P05213|TBA1B_MOUSE	Tubulin alpha-1C chain OS=Mus musculus OX=10090 GN=Tuba1c PE=1 SV=1; Tubulin alpha-1A chain OS=Mus musculus OX=10090 GN=Tuba1a PE=1 SV=1; Tubulin alpha-1B chain OS=Mus musculus OX=10090 GN=Tuba1b PE=1 SV=2			1.102372885	99.00000095	TIGGGDDSFNTFFSETGAGK				0.042061601	2006.92749	1004.471	2006.885742	1004.450134	2	12	1.1.1.1121.10	6.443634	213.09	200.25	6.45	0.05	297.0792
19	13.1	13.11	22.26999998	22.26999998	22.26999998	sp|P68373|TBA1C_MOUSE; sp|P68369|TBA1A_MOUSE; sp|P05213|TBA1B_MOUSE	Tubulin alpha-1C chain OS=Mus musculus OX=10090 GN=Tuba1c PE=1 SV=1; Tubulin alpha-1A chain OS=Mus musculus OX=10090 GN=Tuba1a PE=1 SV=1; Tubulin alpha-1B chain OS=Mus musculus OX=10090 GN=Tuba1b PE=1 SV=2			0	99.00000095	AVFVDLEPTVIDEVR				0.00369781	1700.902222	851.4584	1700.89856	851.456543	2	12	1.1.1.1201.9	7.47455	871.28	318.86	7.51	0.05	261.3578
19	13.1	13.11	22.26999998	22.26999998	22.26999998	sp|P68373|TBA1C_MOUSE; sp|P68369|TBA1A_MOUSE; sp|P05213|TBA1B_MOUSE	Tubulin alpha-1C chain OS=Mus musculus OX=10090 GN=Tuba1c PE=1 SV=1; Tubulin alpha-1A chain OS=Mus musculus OX=10090 GN=Tuba1a PE=1 SV=1; Tubulin alpha-1B chain OS=Mus musculus OX=10090 GN=Tuba1b PE=1 SV=2			0	99.00000095	DVNAAIATIK				0.000715663	1014.571655	508.2931	1014.570984	508.2927551	2	13	1.1.1.987.4	4.7211	1121.15	938.23	4.74	0.05	814.0878
19	13.1	13.11	22.26999998	22.26999998	22.26999998	sp|P68373|TBA1C_MOUSE; sp|P68369|TBA1A_MOUSE; sp|P05213|TBA1B_MOUSE	Tubulin alpha-1C chain OS=Mus musculus OX=10090 GN=Tuba1c PE=1 SV=1; Tubulin alpha-1A chain OS=Mus musculus OX=10090 GN=Tuba1a PE=1 SV=1; Tubulin alpha-1B chain OS=Mus musculus OX=10090 GN=Tuba1b PE=1 SV=2			0	99.00000095	EIIDLVLDR				0.000670704	1084.613525	543.314	1084.612793	543.3136597	2	9	1.1.1.1156.4	6.891433	1295.03	834.6	6.91	0.1	557.8593
19	13.1	13.11	22.26999998	22.26999998	22.26999998	sp|P68373|TBA1C_MOUSE; sp|P68369|TBA1A_MOUSE; sp|P05213|TBA1B_MOUSE	Tubulin alpha-1C chain OS=Mus musculus OX=10090 GN=Tuba1c PE=1 SV=1; Tubulin alpha-1A chain OS=Mus musculus OX=10090 GN=Tuba1a PE=1 SV=1; Tubulin alpha-1B chain OS=Mus musculus OX=10090 GN=Tuba1b PE=1 SV=2			0	99.00000095	EIIDLVLDR				0.000670704	1084.613525	543.314	1084.612793	543.3136597	2	12	1.1.1.1157.3	6.904767	1295.03	1170.24	6.91	0.1	797.7291
19	13.1	13.11	22.26999998	22.26999998	22.26999998	sp|P68373|TBA1C_MOUSE; sp|P68369|TBA1A_MOUSE; sp|P05213|TBA1B_MOUSE	Tubulin alpha-1C chain OS=Mus musculus OX=10090 GN=Tuba1c PE=1 SV=1; Tubulin alpha-1A chain OS=Mus musculus OX=10090 GN=Tuba1a PE=1 SV=1; Tubulin alpha-1B chain OS=Mus musculus OX=10090 GN=Tuba1b PE=1 SV=2			0	99.00000095	EIIDLVLDR	Glu->pyro-Glu@N-term			0.00357833	1066.605835	534.3102	1066.602295	534.3084106	2	12	1.1.1.1452.2	9.422566	10.11109	10.11109			123.7798
19	13.1	13.11	22.26999998	22.26999998	22.26999998	sp|P68373|TBA1C_MOUSE; sp|P68369|TBA1A_MOUSE; sp|P05213|TBA1B_MOUSE	Tubulin alpha-1C chain OS=Mus musculus OX=10090 GN=Tuba1c PE=1 SV=1; Tubulin alpha-1A chain OS=Mus musculus OX=10090 GN=Tuba1a PE=1 SV=1; Tubulin alpha-1B chain OS=Mus musculus OX=10090 GN=Tuba1b PE=1 SV=2			0	31.47000074	EIIDLVLDR				-0.0219121	1084.59082	543.3027	1084.612793	543.3136597	2	6	1.1.1.1092.5	6.0675	122.69	119.97	6.06	0.04	222.5838
19	13.1	13.11	22.26999998	22.26999998	22.26999998	sp|P68373|TBA1C_MOUSE; sp|P68369|TBA1A_MOUSE; sp|P05213|TBA1B_MOUSE	Tubulin alpha-1C chain OS=Mus musculus OX=10090 GN=Tuba1c PE=1 SV=1; Tubulin alpha-1A chain OS=Mus musculus OX=10090 GN=Tuba1a PE=1 SV=1; Tubulin alpha-1B chain OS=Mus musculus OX=10090 GN=Tuba1b PE=1 SV=2			0	99.00000095	IHFPLATYAPVISAEK				-0.000223706	1755.955933	586.3259	1755.955933	586.3259277	3	15	1.1.1.1124.3	6.477133	1121.18	510.91	6.54	0.09	475.4645
19	13.1	13.11	22.26999998	22.26999998	22.26999998	sp|P68373|TBA1C_MOUSE; sp|P68369|TBA1A_MOUSE; sp|P05213|TBA1B_MOUSE	Tubulin alpha-1C chain OS=Mus musculus OX=10090 GN=Tuba1c PE=1 SV=1; Tubulin alpha-1A chain OS=Mus musculus OX=10090 GN=Tuba1a PE=1 SV=1; Tubulin alpha-1B chain OS=Mus musculus OX=10090 GN=Tuba1b PE=1 SV=2			0	71.92999721	QLFHPEQLITGK	Gln->pyro-Glu@N-term			-0.000403927	1392.739624	697.3771	1392.740112	697.3773804	2	8	1.1.1.1147.7	6.776767	1731.89	795.6	6.81	0.06	554.9113
19	13.1	13.11	22.26999998	22.26999998	22.26999998	sp|P68373|TBA1C_MOUSE; sp|P68369|TBA1A_MOUSE; sp|P05213|TBA1B_MOUSE	Tubulin alpha-1C chain OS=Mus musculus OX=10090 GN=Tuba1c PE=1 SV=1; Tubulin alpha-1A chain OS=Mus musculus OX=10090 GN=Tuba1a PE=1 SV=1; Tubulin alpha-1B chain OS=Mus musculus OX=10090 GN=Tuba1b PE=1 SV=2			0	54.9399972	TIGGGDDSFNTFFSETGAGK				0.042061601	2006.92749	1004.471	2006.885742	1004.450134	2	7	1.1.1.1122.11	6.457467	213.09	185.16	6.45	0.05	229.9289
19	13.1	13.11	22.26999998	22.26999998	22.26999998	sp|P68373|TBA1C_MOUSE; sp|P68369|TBA1A_MOUSE; sp|P05213|TBA1B_MOUSE	Tubulin alpha-1C chain OS=Mus musculus OX=10090 GN=Tuba1c PE=1 SV=1; Tubulin alpha-1A chain OS=Mus musculus OX=10090 GN=Tuba1a PE=1 SV=1; Tubulin alpha-1B chain OS=Mus musculus OX=10090 GN=Tuba1b PE=1 SV=2			0	99.00000095	VGINYQPPTVVPGGDLAK				-0.00148298	1823.976685	912.9956	1823.978149	912.9963379	2	10	1.1.1.1069.11	5.77835	835.81	830.26	5.78	0.05	594.0851
20	12.66	14.73	30.97000122	30.52999973	13.94000053	sp|Q6IFX2|K1C42_MOUSE	Keratin, type I cytoskeletal 42 OS=Mus musculus OX=10090 GN=Krt42 PE=1 SV=1			2	99.00000095	ALEEANADLEVK				-0.00897371	1300.64209	651.3283	1300.651001	651.3328247	2	17	1.1.1.949.9	4.242466	4424	2494.54	4.26	0.04	1173.847
20	12.66	14.73	30.97000122	30.52999973	13.94000053	sp|Q6IFX2|K1C42_MOUSE	Keratin, type I cytoskeletal 42 OS=Mus musculus OX=10090 GN=Krt42 PE=1 SV=1			2	99.00000095	DAEEWFFTK				0.00173639	1171.520508	586.7675	1171.518555	586.7666016	2	14	1.1.1.1136.4	6.632783	2227.54	2168.11	6.64	0.05	1234.656
20	12.66	14.73	30.97000122	30.52999973	13.94000053	sp|Q6IFX2|K1C42_MOUSE	Keratin, type I cytoskeletal 42 OS=Mus musculus OX=10090 GN=Krt42 PE=1 SV=1			2	99.00000095	DYSPYFK				0.000351052	918.4126587	460.2136	918.4123535	460.2134399	2	8	1.1.1.984.4	4.6831	1716.71	1547.95	4.69	0.05	1392.5
20	12.66	14.73	30.97000122	30.52999973	13.94000053	sp|Q6IFX2|K1C42_MOUSE	Keratin, type I cytoskeletal 42 OS=Mus musculus OX=10090 GN=Krt42 PE=1 SV=1			2	99.00000095	LEQEIATYR				-0.0025818	1121.569092	561.7918	1121.571655	561.7930908	2	13	1.1.1.926.9	3.949317	2135.59	1982.96	3.95	0.04	1466.251
20	12.66	14.73	30.97000122	30.52999973	13.94000053	sp|Q6IFX2|K1C42_MOUSE	Keratin, type I cytoskeletal 42 OS=Mus musculus OX=10090 GN=Krt42 PE=1 SV=1			2	99.00000095	VLDELTLAR				0.000388617	1028.587036	515.3008	1028.58667	515.3005981	2	11	1.1.1.1040.3	5.39805	8504.7	1954.18	5.43	0.04	804.1609
20	12.66	14.73	30.97000122	30.52999973	13.94000053	sp|Q6IFX2|K1C42_MOUSE	Keratin, type I cytoskeletal 42 OS=Mus musculus OX=10090 GN=Krt42 PE=1 SV=1			1.337242126	98.03000093	NHEEEMNALR				0.0073846	1241.553223	621.7839	1241.545898	621.7802124	2	8	1.1.1.851.10	2.99155	294.34	269.08	3.01	0.04	246.6677
20	12.66	14.73	30.97000122	30.52999973	13.94000053	sp|Q6IFX2|K1C42_MOUSE	Keratin, type I cytoskeletal 42 OS=Mus musculus OX=10090 GN=Krt42 PE=1 SV=1			0.472370088	80.90000153	TKYETELNLR			missed K-Y@2	0.0040148	1265.665649	422.8958	1265.661621	422.8944702	3	9	1.1.1.931.2	4.007483	964.29	891.89	3.99	0.04	696.7164
20	12.66	14.73	30.97000122	30.52999973	13.94000053	sp|Q6IFX2|K1C42_MOUSE	Keratin, type I cytoskeletal 42 OS=Mus musculus OX=10090 GN=Krt42 PE=1 SV=1			0.317854911	77.13999748	EELAYLR				-0.00157222	892.4638672	447.2392	892.4654541	447.2399902	2	7	1.1.1.983.3	4.669267	607.62	528.36	4.68	0.04	563.0059
20	12.66	14.73	30.97000122	30.52999973	13.94000053	sp|Q6IFX2|K1C42_MOUSE	Keratin, type I cytoskeletal 42 OS=Mus musculus OX=10090 GN=Krt42 PE=1 SV=1			0.262807339	65.45000076	EVATNTEALQSSR				-0.0011255	1404.683228	703.3489	1404.684448	703.3495483	2	8	1.1.1.872.11	3.260867	634.84	618.82	3.26	0.04	443.9356
20	12.66	14.73	30.97000122	30.52999973	13.94000053	sp|Q6IFX2|K1C42_MOUSE	Keratin, type I cytoskeletal 42 OS=Mus musculus OX=10090 GN=Krt42 PE=1 SV=1			0.260427624	66.53000116	YETELNLR				0.00672737	1036.525635	519.2701	1036.518921	519.2667236	2	10	1.1.1.969.4	4.494617	3330.26	1012.96	4.54	0.05	819.7748
20	12.66	14.73	30.97000122	30.52999973	13.94000053	sp|Q6IFX2|K1C42_MOUSE	Keratin, type I cytoskeletal 42 OS=Mus musculus OX=10090 GN=Krt42 PE=1 SV=1			0.001740665	93.76999736	DAAPGVDLSR			cleaved M-D@N-term	0.00607977	999.5046997	500.7596	999.4985352	500.7565308	2	9	1.1.1.918.6	3.845	352.04	310.9	3.86	0.05	348.2997
20	12.66	14.73	30.97000122	30.52999973	13.94000053	sp|Q6IFX2|K1C42_MOUSE	Keratin, type I cytoskeletal 42 OS=Mus musculus OX=10090 GN=Krt42 PE=1 SV=1			0.001740665	65.78000188	LLEGEDAH			cleaved H-L@C-term	2.67E-05	882.4084473	442.2115	882.4083252	442.2114258	2	7	1.1.1.852.3	2.998733	368.5	278.92	3.01	0.06	467.1201
20	12.66	14.73	30.97000122	30.52999973	13.94000053	sp|Q6IFX2|K1C42_MOUSE	Keratin, type I cytoskeletal 42 OS=Mus musculus OX=10090 GN=Krt42 PE=1 SV=1			0.001304851	74.75000024	IVLQIDNAR	Deamidated(Q)@4		cleaved S-I@N-term	0.00197714	1041.583862	521.7992	1041.581909	521.7982178	2	8	1.1.1.1002.4	4.91325	389.02	383.71	4.91	0.04	343.0484
20	12.66	14.73	30.97000122	30.52999973	13.94000053	sp|Q6IFX2|K1C42_MOUSE	Keratin, type I cytoskeletal 42 OS=Mus musculus OX=10090 GN=Krt42 PE=1 SV=1			0	37.29000092	ALEEANADLEVK				-0.00897371	1300.64209	651.3283	1300.651001	651.3328247	2	6	1.1.1.947.8	4.216467	4424	381.71	4.26	0.04	275.0487
20	12.66	14.73	30.97000122	30.52999973	13.94000053	sp|Q6IFX2|K1C42_MOUSE	Keratin, type I cytoskeletal 42 OS=Mus musculus OX=10090 GN=Krt42 PE=1 SV=1			0	73.22999835	DAAPGVDLSR			cleaved M-D@N-term	0.00607977	999.5046997	500.7596	999.4985352	500.7565308	2	8	1.1.1.919.4	3.856167	352.04	350.13	3.86	0.05	399.6653
20	12.66	14.73	30.97000122	30.52999973	13.94000053	sp|Q6IFX2|K1C42_MOUSE	Keratin, type I cytoskeletal 42 OS=Mus musculus OX=10090 GN=Krt42 PE=1 SV=1			0	99.00000095	DAEEWFFTK				0.00173639	1171.520508	586.7675	1171.518555	586.7666016	2	14	1.1.1.1135.4	6.620283	2227.54	1724.55	6.64	0.05	1163.304
20	12.66	14.73	30.97000122	30.52999973	13.94000053	sp|Q6IFX2|K1C42_MOUSE	Keratin, type I cytoskeletal 42 OS=Mus musculus OX=10090 GN=Krt42 PE=1 SV=1			0	73.22999835	DYSPYFK				0.000351052	918.4126587	460.2136	918.4123535	460.2134399	2	7	1.1.1.983.5	4.670933	1716.71	1087.55	4.69	0.05	986.0726
20	12.66	14.73	30.97000122	30.52999973	13.94000053	sp|Q6IFX2|K1C42_MOUSE	Keratin, type I cytoskeletal 42 OS=Mus musculus OX=10090 GN=Krt42 PE=1 SV=1			0	62.51000166	EELAYLR				-0.00157222	892.4638672	447.2392	892.4654541	447.2399902	2	7	1.1.1.984.2	4.681433	607.62	596.77	4.68	0.04	581.2936
20	12.66	14.73	30.97000122	30.52999973	13.94000053	sp|Q6IFX2|K1C42_MOUSE	Keratin, type I cytoskeletal 42 OS=Mus musculus OX=10090 GN=Krt42 PE=1 SV=1			0	56.29000068	EVATNTEALQSSR				-0.0011255	1404.683228	703.3489	1404.684448	703.3495483	2	6	1.1.1.871.10	3.247033	634.84	498.05	3.26	0.04	317.0204
20	12.66	14.73	30.97000122	30.52999973	13.94000053	sp|Q6IFX2|K1C42_MOUSE	Keratin, type I cytoskeletal 42 OS=Mus musculus OX=10090 GN=Krt42 PE=1 SV=1			0	18.17000061	IVLQIDNAR	Deamidated(Q)@4		cleaved S-I@N-term	0.00197714	1041.583862	521.7992	1041.581909	521.7982178	2	9	1.1.1.1003.5	4.92725	389.02	345.59	4.91	0.04	334.6088
20	12.66	14.73	30.97000122	30.52999973	13.94000053	sp|Q6IFX2|K1C42_MOUSE	Keratin, type I cytoskeletal 42 OS=Mus musculus OX=10090 GN=Krt42 PE=1 SV=1			0	99.00000095	LAADDFR				-0.000297231	806.3918457	404.2032	806.3922729	404.2033997	2	9	1.1.1.921.2	3.88	12761.03	4698.79	3.9	0.04	1567.383
20	12.66	14.73	30.97000122	30.52999973	13.94000053	sp|Q6IFX2|K1C42_MOUSE	Keratin, type I cytoskeletal 42 OS=Mus musculus OX=10090 GN=Krt42 PE=1 SV=1			0	99.00000095	LAADDFR				-0.000297231	806.3918457	404.2032	806.3922729	404.2033997	2	10	1.1.1.922.3	3.893333	12761.03	9888.69	3.9	0.04	5420.803
20	12.66	14.73	30.97000122	30.52999973	13.94000053	sp|Q6IFX2|K1C42_MOUSE	Keratin, type I cytoskeletal 42 OS=Mus musculus OX=10090 GN=Krt42 PE=1 SV=1			0	91.79000258	LAADDFR	Carbamidomethyl@N-term			0.00360895	863.4172974	432.7159	863.4137573	432.7141418	2	8	1.1.1.929.2	3.981983	474.31	454.15	3.97	0.04	419.7518
20	12.66	14.73	30.97000122	30.52999973	13.94000053	sp|Q6IFX2|K1C42_MOUSE	Keratin, type I cytoskeletal 42 OS=Mus musculus OX=10090 GN=Krt42 PE=1 SV=1			0	46.57000005	LAADDFR				-0.000480335	806.3918457	404.2032	806.3922729	404.2033997	2	5	1.1.1.907.2	3.700833	210.35	120.17	3.74	0.1	195.2521
20	12.66	14.73	30.97000122	30.52999973	13.94000053	sp|Q6IFX2|K1C42_MOUSE	Keratin, type I cytoskeletal 42 OS=Mus musculus OX=10090 GN=Krt42 PE=1 SV=1			0	43.38999987	LAADDFR				-0.000480335	806.3918457	404.2032	806.3922729	404.2033997	2	6	1.1.1.908.3	3.714683	210.35	197.82	3.74	0.1	268.603
20	12.66	14.73	30.97000122	30.52999973	13.94000053	sp|Q6IFX2|K1C42_MOUSE	Keratin, type I cytoskeletal 42 OS=Mus musculus OX=10090 GN=Krt42 PE=1 SV=1			0	99.00000095	LEQEIATYR				-0.0025818	1121.569092	561.7918	1121.571655	561.7930908	2	13	1.1.1.927.9	3.962317	2135.59	1936.01	3.95	0.04	1421.036
20	12.66	14.73	30.97000122	30.52999973	13.94000053	sp|Q6IFX2|K1C42_MOUSE	Keratin, type I cytoskeletal 42 OS=Mus musculus OX=10090 GN=Krt42 PE=1 SV=1			0	55.62000275	LLEGEDAH			cleaved H-L@C-term	2.67E-05	882.4084473	442.2115	882.4083252	442.2114258	2	6	1.1.1.853.4	3.012233	368.5	346.32	3.01	0.06	424.1988
20	12.66	14.73	30.97000122	30.52999973	13.94000053	sp|Q6IFX2|K1C42_MOUSE	Keratin, type I cytoskeletal 42 OS=Mus musculus OX=10090 GN=Krt42 PE=1 SV=1			0	77.71000266	SVEADINGLR	Deamidated(N)@7		cleaved M-S@N-term	0.0190842	1073.554443	537.7845	1073.535278	537.7749023	2	10	1.1.1.944.7	4.1778	921.31	631.66	4.22	0.08	625.9138
20	12.66	14.73	30.97000122	30.52999973	13.94000053	sp|Q6IFX2|K1C42_MOUSE	Keratin, type I cytoskeletal 42 OS=Mus musculus OX=10090 GN=Krt42 PE=1 SV=1			0	42.26000011	SVEADINGLR	Phospho(S)@1; Deamidated(N)@7	Phospho(S)@245	cleaved M-S@N-term	0.0380175	1153.539673	577.7771	1153.501587	577.7581177	2	7	1.1.1.1011.7	5.031067	361.3	11.74	5.15	0.04	536.0241
20	12.66	14.73	30.97000122	30.52999973	13.94000053	sp|Q6IFX2|K1C42_MOUSE	Keratin, type I cytoskeletal 42 OS=Mus musculus OX=10090 GN=Krt42 PE=1 SV=1			0	72.57000208	TKYETELNLR			missed K-Y@2	-0.00133763	1265.660278	633.8374	1265.661621	633.8380737	2	8	1.1.1.929.10	3.98865	584.47	550.64	3.99	0.04	822.2823
20	12.66	14.73	30.97000122	30.52999973	13.94000053	sp|Q6IFX2|K1C42_MOUSE	Keratin, type I cytoskeletal 42 OS=Mus musculus OX=10090 GN=Krt42 PE=1 SV=1			0	57.41000175	TMQNLNDR			cleaved E-T@N-term	0.00276994	990.4580688	496.2363	990.4552612	496.2349243	2	7	1.1.1.835.5	2.782917	451.75	426.2	2.78	0.06	456.2274
20	12.66	14.73	30.97000122	30.52999973	13.94000053	sp|Q6IFX2|K1C42_MOUSE	Keratin, type I cytoskeletal 42 OS=Mus musculus OX=10090 GN=Krt42 PE=1 SV=1			0	99.00000095	VLDELTLAR				0.000388617	1028.587036	515.3008	1028.58667	515.3005981	2	15	1.1.1.1041.3	5.411217	8504.7	4789.29	5.43	0.04	2719.162
20	12.66	14.73	30.97000122	30.52999973	13.94000053	sp|Q6IFX2|K1C42_MOUSE	Keratin, type I cytoskeletal 42 OS=Mus musculus OX=10090 GN=Krt42 PE=1 SV=1			0	98.35000038	VLDELTLAR				0.00148724	1028.588013	515.3013	1028.58667	515.3005981	2	8	1.1.1.1022.6	5.1709	421.56	404.04	5.18	0.05	455.8776
21	11.47	11.5	7.590000331	7.590000331	5.914000049	sp|Q6R0H7|GNAS1_MOUSE; sp|P63094|GNAS2_MOUSE	Guanine nucleotide-binding protein G(s) subunit alpha isoforms XLas OS=Mus musculus OX=10090 GN=Gnas PE=1 SV=1; Guanine nucleotide-binding protein G(s) subunit alpha isoforms short OS=Mus musculus OX=10090 GN=Gnas PE=1 SV=1			2	99.00000095	ALWEDEGVR				-0.000435492	1073.513916	537.7642	1073.51416	537.7643433	2	9	1.1.1.999.8	4.878583	932.8	841.6	4.87	0.05	615.5707
21	11.47	11.5	7.590000331	7.590000331	5.914000049	sp|Q6R0H7|GNAS1_MOUSE; sp|P63094|GNAS2_MOUSE	Guanine nucleotide-binding protein G(s) subunit alpha isoforms XLas OS=Mus musculus OX=10090 GN=Gnas PE=1 SV=1; Guanine nucleotide-binding protein G(s) subunit alpha isoforms short OS=Mus musculus OX=10090 GN=Gnas PE=1 SV=1			2	99.00000095	IEDYFPEFAR				-0.000234125	1285.597656	643.8061	1285.5979	643.8062134	2	14	1.1.1.1117.5	6.387466	1131.56	954.22	6.4	0.05	667.5359
21	11.47	11.5	7.590000331	7.590000331	5.914000049	sp|Q6R0H7|GNAS1_MOUSE; sp|P63094|GNAS2_MOUSE	Guanine nucleotide-binding protein G(s) subunit alpha isoforms XLas OS=Mus musculus OX=10090 GN=Gnas PE=1 SV=1; Guanine nucleotide-binding protein G(s) subunit alpha isoforms short OS=Mus musculus OX=10090 GN=Gnas PE=1 SV=1			2	99.00000095	LQEALNLFK				-0.000599446	1074.606934	538.3107	1074.6073	538.3109741	2	11	1.1.1.1097.4	6.130983	1517.21	1479.01	6.14	0.05	1128.677
21	11.47	11.5	7.590000331	7.590000331	5.914000049	sp|Q6R0H7|GNAS1_MOUSE; sp|P63094|GNAS2_MOUSE	Guanine nucleotide-binding protein G(s) subunit alpha isoforms XLas OS=Mus musculus OX=10090 GN=Gnas PE=1 SV=1; Guanine nucleotide-binding protein G(s) subunit alpha isoforms short OS=Mus musculus OX=10090 GN=Gnas PE=1 SV=1			2	99.00000095	QADYVPSDQDLLR	Gln->pyro-Glu@N-term			0.00233838	1501.707275	751.8609	1501.704834	751.8597412	2	11	1.1.1.1093.4	6.079167	1121.88	1096.63	6.07	0.06	776.413
21	11.47	11.5	7.590000331	7.590000331	5.914000049	sp|Q6R0H7|GNAS1_MOUSE; sp|P63094|GNAS2_MOUSE	Guanine nucleotide-binding protein G(s) subunit alpha isoforms XLas OS=Mus musculus OX=10090 GN=Gnas PE=1 SV=1; Guanine nucleotide-binding protein G(s) subunit alpha isoforms short OS=Mus musculus OX=10090 GN=Gnas PE=1 SV=1			2	99.00000095	VLTSGIFETK				0.00123792	1093.603027	547.8088	1093.601929	547.8082275	2	11	1.1.1.1034.4	5.321883	2227.97	1947.53	5.33	0.04	1287.97
21	11.47	11.5	7.590000331	7.590000331	5.914000049	sp|Q6R0H7|GNAS1_MOUSE; sp|P63094|GNAS2_MOUSE	Guanine nucleotide-binding protein G(s) subunit alpha isoforms XLas OS=Mus musculus OX=10090 GN=Gnas PE=1 SV=1; Guanine nucleotide-binding protein G(s) subunit alpha isoforms short OS=Mus musculus OX=10090 GN=Gnas PE=1 SV=1			1.040958524	95.70000172	YTTPEDATPEPGEDPR				-0.00311062	1773.766235	887.8904	1773.769287	887.8919678	2	7	1.1.1.907.7	3.708333	32.77914	32.77914			112.2381
21	11.47	11.5	7.590000331	7.590000331	5.914000049	sp|Q6R0H7|GNAS1_MOUSE; sp|P63094|GNAS2_MOUSE	Guanine nucleotide-binding protein G(s) subunit alpha isoforms XLas OS=Mus musculus OX=10090 GN=Gnas PE=1 SV=1; Guanine nucleotide-binding protein G(s) subunit alpha isoforms short OS=Mus musculus OX=10090 GN=Gnas PE=1 SV=1			0.262807339	65.02000093	ISTASGDGR				-0.0063276	862.4080811	432.2113	862.4144897	432.2145081	2	6	1.1.1.817.4	2.551267	315.2	314.83	2.55	0.05	704.6111
21	11.47	11.5	7.590000331	7.590000331	5.914000049	sp|Q6R0H7|GNAS1_MOUSE; sp|P63094|GNAS2_MOUSE	Guanine nucleotide-binding protein G(s) subunit alpha isoforms XLas OS=Mus musculus OX=10090 GN=Gnas PE=1 SV=1; Guanine nucleotide-binding protein G(s) subunit alpha isoforms short OS=Mus musculus OX=10090 GN=Gnas PE=1 SV=1			0.148741633	50.5400002	SKIEDYFPEFAR			missed K-I@2	0.00563057	1500.730591	501.2508	1500.724854	501.2489014	3	5	1.1.1.1088.2	6.014	281.13	266.67	6.01	0.04	276.098
21	11.47	11.5	7.590000331	7.590000331	5.914000049	sp|Q6R0H7|GNAS1_MOUSE; sp|P63094|GNAS2_MOUSE	Guanine nucleotide-binding protein G(s) subunit alpha isoforms XLas OS=Mus musculus OX=10090 GN=Gnas PE=1 SV=1; Guanine nucleotide-binding protein G(s) subunit alpha isoforms short OS=Mus musculus OX=10090 GN=Gnas PE=1 SV=1			0.021363042	75.26999712	MFDVGGQR	Oxidation(M)@1		cleaved H-M@N-term	-0.000325118	924.4120483	463.2133	924.4123535	463.2134399	2	7	1.1.1.888.4	3.461367	613.2	521.79	3.44	0.07	750.9915
21	11.47	11.5	7.590000331	7.590000331	5.914000049	sp|Q6R0H7|GNAS1_MOUSE; sp|P63094|GNAS2_MOUSE	Guanine nucleotide-binding protein G(s) subunit alpha isoforms XLas OS=Mus musculus OX=10090 GN=Gnas PE=1 SV=1; Guanine nucleotide-binding protein G(s) subunit alpha isoforms short OS=Mus musculus OX=10090 GN=Gnas PE=1 SV=1			0	99.00000095	ALWEDEGVR				-0.000435492	1073.513916	537.7642	1073.51416	537.7643433	2	11	1.1.1.998.5	4.863083	932.8	878.8	4.87	0.05	748.082
21	11.47	11.5	7.590000331	7.590000331	5.914000049	sp|Q6R0H7|GNAS1_MOUSE; sp|P63094|GNAS2_MOUSE	Guanine nucleotide-binding protein G(s) subunit alpha isoforms XLas OS=Mus musculus OX=10090 GN=Gnas PE=1 SV=1; Guanine nucleotide-binding protein G(s) subunit alpha isoforms short OS=Mus musculus OX=10090 GN=Gnas PE=1 SV=1			0	99.00000095	LQEALNLFK				-0.000599446	1074.606934	538.3107	1074.6073	538.3109741	2	11	1.1.1.1096.4	6.118317	1517.21	1093.52	6.14	0.05	916.5192
21	11.47	11.5	7.590000331	7.590000331	5.914000049	sp|Q6R0H7|GNAS1_MOUSE; sp|P63094|GNAS2_MOUSE	Guanine nucleotide-binding protein G(s) subunit alpha isoforms XLas OS=Mus musculus OX=10090 GN=Gnas PE=1 SV=1; Guanine nucleotide-binding protein G(s) subunit alpha isoforms short OS=Mus musculus OX=10090 GN=Gnas PE=1 SV=1			0	63.16999793	MFDVGGQR	Oxidation(M)@1		cleaved H-M@N-term	-0.000325118	924.4120483	463.2133	924.4123535	463.2134399	2	7	1.1.1.885.5	3.423033	613.2	483.38	3.44	0.07	522.0833
21	11.47	11.5	7.590000331	7.590000331	5.914000049	sp|Q6R0H7|GNAS1_MOUSE; sp|P63094|GNAS2_MOUSE	Guanine nucleotide-binding protein G(s) subunit alpha isoforms XLas OS=Mus musculus OX=10090 GN=Gnas PE=1 SV=1; Guanine nucleotide-binding protein G(s) subunit alpha isoforms short OS=Mus musculus OX=10090 GN=Gnas PE=1 SV=1			0	61.40999794	MFDVGGQR	Oxidation(M)@1		cleaved H-M@N-term	-0.000325118	924.4120483	463.2133	924.4123535	463.2134399	2	7	1.1.1.887.3	3.448033	613.2	593.81	3.44	0.07	573.5873
21	11.47	11.5	7.590000331	7.590000331	5.914000049	sp|Q6R0H7|GNAS1_MOUSE; sp|P63094|GNAS2_MOUSE	Guanine nucleotide-binding protein G(s) subunit alpha isoforms XLas OS=Mus musculus OX=10090 GN=Gnas PE=1 SV=1; Guanine nucleotide-binding protein G(s) subunit alpha isoforms short OS=Mus musculus OX=10090 GN=Gnas PE=1 SV=1			0	99.00000095	QADYVPSDQDLLR	Gln->pyro-Glu@N-term			0.00233838	1501.707275	751.8609	1501.704834	751.8597412	2	11	1.1.1.1092.10	6.07165	1121.88	1081.05	6.07	0.06	780.2104
21	11.47	11.5	7.590000331	7.590000331	5.914000049	sp|Q6R0H7|GNAS1_MOUSE; sp|P63094|GNAS2_MOUSE	Guanine nucleotide-binding protein G(s) subunit alpha isoforms XLas OS=Mus musculus OX=10090 GN=Gnas PE=1 SV=1; Guanine nucleotide-binding protein G(s) subunit alpha isoforms short OS=Mus musculus OX=10090 GN=Gnas PE=1 SV=1			0	99.00000095	VLTSGIFETK				0.00123792	1093.603027	547.8088	1093.601929	547.8082275	2	11	1.1.1.1033.3	5.30855	2227.97	1264.09	5.33	0.04	869.4008
22	10.57	10.58	12.2299999	12.2299999	9.132999927	sp|P63017|HSP7C_MOUSE	Heat shock cognate 71 kDa protein OS=Mus musculus OX=10090 GN=Hspa8 PE=1 SV=1			2	99.00000095	FEELNADLFR				-0.00485188	1252.604126	627.3093	1252.608765	627.3117065	2	9	1.1.1.1116.4	6.373466	635.59	254.23	6.4	0.05	306.4777
22	10.57	10.58	12.2299999	12.2299999	9.132999927	sp|P63017|HSP7C_MOUSE	Heat shock cognate 71 kDa protein OS=Mus musculus OX=10090 GN=Hspa8 PE=1 SV=1			2	99.00000095	IINEPTAAAIAYGLDK				-0.0131585	1658.874634	830.4446	1658.887939	830.4512329	2	10	1.1.1.1103.9	6.211817	310.6	269.8	6.23	0.06	333.7094
22	10.57	10.58	12.2299999	12.2299999	9.132999927	sp|P63017|HSP7C_MOUSE	Heat shock cognate 71 kDa protein OS=Mus musculus OX=10090 GN=Hspa8 PE=1 SV=1			2	99.00000095	LLQDFFNGK	Deamidated(N)@7			-0.00229994	1081.542114	541.7783	1081.544434	541.77948	2	8	1.1.1.1103.3	6.206817	538.59	492.32	6.22	0.05	301.2811
22	10.57	10.58	12.2299999	12.2299999	9.132999927	sp|P63017|HSP7C_MOUSE	Heat shock cognate 71 kDa protein OS=Mus musculus OX=10090 GN=Hspa8 PE=1 SV=1			2	99.00000095	TTPSYVAFTDTER				0.00544547	1486.699463	744.357	1486.69397	744.354248	2	11	1.1.1.1006.10	4.969733	534.76	507.44	4.97	0.04	467.0651
22	10.57	10.58	12.2299999	12.2299999	9.132999927	sp|P63017|HSP7C_MOUSE	Heat shock cognate 71 kDa protein OS=Mus musculus OX=10090 GN=Hspa8 PE=1 SV=1			1.638272166	99.00000095	VEIIANDQGNR				-0.0156113	1227.605225	614.8099	1227.620728	614.817688	2	10	1.1.1.900.4	3.61485	223.2802	223.2802			136.9716
22	10.57	10.58	12.2299999	12.2299999	9.132999927	sp|P63017|HSP7C_MOUSE	Heat shock cognate 71 kDa protein OS=Mus musculus OX=10090 GN=Hspa8 PE=1 SV=1			0.78515619	92.86999702	GTLDPVEK				0.00248551	857.4518433	429.7332	857.4494629	429.7319946	2	8	1.1.1.885.2	3.420533	686.43	539.67	3.41	0.05	518.4357
22	10.57	10.58	12.2299999	12.2299999	9.132999927	sp|P63017|HSP7C_MOUSE	Heat shock cognate 71 kDa protein OS=Mus musculus OX=10090 GN=Hspa8 PE=1 SV=1			0.142667487	59.96999741	DAGTIAGLNVLR				-0.00151515	1198.665527	600.34	1198.666992	600.3407593	2	7	1.1.1.1097.7	6.133483	753.87	358.18	6.09	0.06	507.9927
22	10.57	10.58	12.2299999	12.2299999	9.132999927	sp|P63017|HSP7C_MOUSE	Heat shock cognate 71 kDa protein OS=Mus musculus OX=10090 GN=Hspa8 PE=1 SV=1			0	99.00000095	FEELNADLFR				-0.00485188	1252.604126	627.3093	1252.608765	627.3117065	2	13	1.1.1.1117.4	6.386633	635.59	487.74	6.4	0.05	361.0911
22	10.57	10.58	12.2299999	12.2299999	9.132999927	sp|P63017|HSP7C_MOUSE	Heat shock cognate 71 kDa protein OS=Mus musculus OX=10090 GN=Hspa8 PE=1 SV=1			0	99.00000095	IINEPTAAAIAYGLDK				-0.0131585	1658.874634	830.4446	1658.887939	830.4512329	2	8	1.1.1.1104.9	6.22515	310.6	304.72	6.23	0.06	332.76
22	10.57	10.58	12.2299999	12.2299999	9.132999927	sp|P63017|HSP7C_MOUSE	Heat shock cognate 71 kDa protein OS=Mus musculus OX=10090 GN=Hspa8 PE=1 SV=1			0	79.0199995	LLQDFFNGK	Deamidated(N)@7			-0.00229994	1081.542114	541.7783	1081.544434	541.77948	2	8	1.1.1.1102.4	6.19515	538.59	383.01	6.22	0.05	305.3283
23	10.52	21.14	30.37999868	27.12000012	19.70999986	sp|P50446|K2C6A_MOUSE	Keratin, type II cytoskeletal 6A OS=Mus musculus OX=10090 GN=Krt6a PE=1 SV=3			2	99.00000095	AEAESWYQTK				-0.000141122	1211.545898	606.7802	1211.545898	606.7802124	2	14	1.1.1.932.6	4.023317	1099.64	1057.25	4.02	0.04	664.7877
23	10.52	21.14	30.37999868	27.12000012	19.70999986	sp|P50446|K2C6A_MOUSE	Keratin, type II cytoskeletal 6A OS=Mus musculus OX=10090 GN=Krt6a PE=1 SV=3			2	99.00000095	QEIAEINR	Gln->pyro-Glu@N-term			0.000941866	954.4780884	478.2463	954.4770508	478.2458191	2	12	1.1.1.977.5	4.5941	1130.62	1125.64	4.6	0.05	945.7996
23	10.52	21.14	30.37999868	27.12000012	19.70999986	sp|P50446|K2C6A_MOUSE	Keratin, type II cytoskeletal 6A OS=Mus musculus OX=10090 GN=Krt6a PE=1 SV=3			2	99.00000095	TAAENEFVTLK				-0.00121138	1221.622925	611.8187	1221.624146	611.8193359	2	16	1.1.1.1001.8	4.904083	1843.7	1721.6	4.91	0.05	1091.652
23	10.52	21.14	30.37999868	27.12000012	19.70999986	sp|P50446|K2C6A_MOUSE	Keratin, type II cytoskeletal 6A OS=Mus musculus OX=10090 GN=Krt6a PE=1 SV=3			2	99.00000095	TAAENEFVTLKK			missed K-K@11	-0.00317718	1349.715942	450.9126	1349.719116	450.9136353	3	10	1.1.1.936.4	4.073317	1604.65	1290.44	4.09	0.05	1026.741
23	10.52	21.14	30.37999868	27.12000012	19.70999986	sp|P50446|K2C6A_MOUSE	Keratin, type II cytoskeletal 6A OS=Mus musculus OX=10090 GN=Krt6a PE=1 SV=3			2	99.00000095	YEELQVTAGR				-0.00157194	1164.575928	583.2952	1164.577515	583.2960205	2	16	1.1.1.936.10	4.0783	2081.39	1785.85	4.09	0.04	1271.631
23	10.52	21.14	30.37999868	27.12000012	19.70999986	sp|P50446|K2C6A_MOUSE	Keratin, type II cytoskeletal 6A OS=Mus musculus OX=10090 GN=Krt6a PE=1 SV=3			0.291579068	71.39999866	SRAEAESWYQTK			missed R-A@2	0.00756164	1454.686523	485.9028	1454.678955	485.9002686	3	10	1.1.1.892.3	3.51335	539.41	455.84	3.52	0.03	1211.737
23	10.52	21.14	30.37999868	27.12000012	19.70999986	sp|P50446|K2C6A_MOUSE	Keratin, type II cytoskeletal 6A OS=Mus musculus OX=10090 GN=Krt6a PE=1 SV=3			0.159893885	56.40000105	LEGLEDALQK				-0.00196731	1114.585083	558.2998	1114.587036	558.3007813	2	7	1.1.1.1007.8	4.981067	794.23	772.69	4.99	0.06	635.5073
23	10.52	21.14	30.37999868	27.12000012	19.70999986	sp|P50446|K2C6A_MOUSE	Keratin, type II cytoskeletal 6A OS=Mus musculus OX=10090 GN=Krt6a PE=1 SV=3			0.032920271	92.62999892	GKLEGLEDALQK	Carbamidomethyl@N-term		missed K-L@2	-0.00581273	1356.719116	453.247	1356.724854	453.2489014	3	10	1.1.1.982.4	4.6576	684.11	634.3	4.66	0.05	864.354
23	10.52	21.14	30.37999868	27.12000012	19.70999986	sp|P50446|K2C6A_MOUSE	Keratin, type II cytoskeletal 6A OS=Mus musculus OX=10090 GN=Krt6a PE=1 SV=3			0.025949083	99.00000095	AQYEDIAQR	Methyl(D)@5	Methyl(D)@332		0.00247267	1106.538086	554.2763	1106.535645	554.2750854	2	14	1.1.1.876.9	3.310367	4222.41	3948.98	3.31	0.04	2644.013
23	10.52	21.14	30.37999868	27.12000012	19.70999986	sp|P50446|K2C6A_MOUSE	Keratin, type II cytoskeletal 6A OS=Mus musculus OX=10090 GN=Krt6a PE=1 SV=3			0.007888515	95.96999884	AENEFVTLK			cleaved A-A@N-term	0.000497335	1049.539917	525.7772	1049.539307	525.7769165	2	9	1.1.1.980.4	4.631933	540.6	535.73	4.63	0.05	491.0541
23	10.52	21.14	30.37999868	27.12000012	19.70999986	sp|P50446|K2C6A_MOUSE	Keratin, type II cytoskeletal 6A OS=Mus musculus OX=10090 GN=Krt6a PE=1 SV=3			0	99.00000095	ADSLTDDINFLR	Methyl(S)@3; Methyl(D)@7	Methyl(S)@279; Methyl(D)@283		0.000545103	1406.704712	704.3596	1406.704102	704.359375	2	17	1.1.1.1150.6	6.8151	3061.42	2689.56	6.82	0.06	1711.087
23	10.52	21.14	30.37999868	27.12000012	19.70999986	sp|P50446|K2C6A_MOUSE	Keratin, type II cytoskeletal 6A OS=Mus musculus OX=10090 GN=Krt6a PE=1 SV=3			0	99.00000095	ADSLTDDINFLR	Methyl(S)@3; Methyl(D)@7	Methyl(S)@279; Methyl(D)@283		0.000545103	1406.704712	704.3596	1406.704102	704.359375	2	16	1.1.1.1149.9	6.8051	3061.42	2055.45	6.82	0.06	1209.573
23	10.52	21.14	30.37999868	27.12000012	19.70999986	sp|P50446|K2C6A_MOUSE	Keratin, type II cytoskeletal 6A OS=Mus musculus OX=10090 GN=Krt6a PE=1 SV=3			0	99.00000095	AEAESWYQTK				-0.000141122	1211.545898	606.7802	1211.545898	606.7802124	2	13	1.1.1.931.9	4.013317	1099.64	1004.41	4.02	0.04	710.9568
23	10.52	21.14	30.37999868	27.12000012	19.70999986	sp|P50446|K2C6A_MOUSE	Keratin, type II cytoskeletal 6A OS=Mus musculus OX=10090 GN=Krt6a PE=1 SV=3			0	18.17000061	AENEFVTLKK	Lys-loss@C-term		cleaved A-A@N-term; missed K-K@9	0.000497335	1049.539917	525.7772	1049.539307	525.7769165	2	10	1.1.1.980.4	4.631933	540.6	535.73	4.63	0.05	491.0541
23	10.52	21.14	30.37999868	27.12000012	19.70999986	sp|P50446|K2C6A_MOUSE	Keratin, type II cytoskeletal 6A OS=Mus musculus OX=10090 GN=Krt6a PE=1 SV=3			0	98.78000021	AQYEDIAQR	Methyl(D)@5	Methyl(D)@332		0.00247267	1106.538086	554.2763	1106.535645	554.2750854	2	13	1.1.1.875.7	3.2957	4222.41	2635.66	3.31	0.04	1541.85
23	10.52	21.14	30.37999868	27.12000012	19.70999986	sp|P50446|K2C6A_MOUSE	Keratin, type II cytoskeletal 6A OS=Mus musculus OX=10090 GN=Krt6a PE=1 SV=3			0	99.00000095	DLDSIIAEVK			cleaved L-D@N-term	-0.00257673	1101.589233	551.8019	1101.591797	551.8031616	2	13	1.1.1.1145.3	6.747783	999.15	862.59	6.76	0.05	574.6981
23	10.52	21.14	30.37999868	27.12000012	19.70999986	sp|P50446|K2C6A_MOUSE	Keratin, type II cytoskeletal 6A OS=Mus musculus OX=10090 GN=Krt6a PE=1 SV=3			0	94.09000278	DLDSIIAEVK			cleaved L-D@N-term	-0.00257673	1101.589233	551.8019	1101.591797	551.8031616	2	10	1.1.1.1149.4	6.800933	999.15	528.98	6.76	0.05	378.7792
23	10.52	21.14	30.37999868	27.12000012	19.70999986	sp|P50446|K2C6A_MOUSE	Keratin, type II cytoskeletal 6A OS=Mus musculus OX=10090 GN=Krt6a PE=1 SV=3			0	99.00000095	FASFIDK				0.00232939	826.4248657	414.2197	826.4224854	414.2185364	2	9	1.1.1.1000.2	4.88625	5527.26	3932.45	4.91	0.05	2285.203
23	10.52	21.14	30.37999868	27.12000012	19.70999986	sp|P50446|K2C6A_MOUSE	Keratin, type II cytoskeletal 6A OS=Mus musculus OX=10090 GN=Krt6a PE=1 SV=3			0	99.00000095	FASFIDK				0.00232939	826.4248657	414.2197	826.4224854	414.2185364	2	8	1.1.1.1001.2	4.899083	5527.26	5321.51	4.91	0.05	3338.747
23	10.52	21.14	30.37999868	27.12000012	19.70999986	sp|P50446|K2C6A_MOUSE	Keratin, type II cytoskeletal 6A OS=Mus musculus OX=10090 GN=Krt6a PE=1 SV=3			0	51.21999979	FLEQQNK				-0.00107677	905.4596558	453.7371	905.4606934	453.7376099	2	8	1.1.1.845.5	2.9104	4261.59	3424.94	2.93	0.04	2643.913
23	10.52	21.14	30.37999868	27.12000012	19.70999986	sp|P50446|K2C6A_MOUSE	Keratin, type II cytoskeletal 6A OS=Mus musculus OX=10090 GN=Krt6a PE=1 SV=3			0	37.74000108	GKLEGLEDALQK	Carbamidomethyl(K)@2		missed K-L@2	-0.00581273	1356.719116	453.247	1356.724854	453.2489014	3	10	1.1.1.982.4	4.6576	684.11	634.3	4.66	0.05	864.354
23	10.52	21.14	30.37999868	27.12000012	19.70999986	sp|P50446|K2C6A_MOUSE	Keratin, type II cytoskeletal 6A OS=Mus musculus OX=10090 GN=Krt6a PE=1 SV=3			0	99.00000095	GRLDSELR			missed R-L@2	-0.000895803	944.5030518	473.2588	944.5039673	473.2592468	2	10	1.1.1.851.5	2.9874	1945.55	1752.88	2.99	0.03	1586.021
23	10.52	21.14	30.37999868	27.12000012	19.70999986	sp|P50446|K2C6A_MOUSE	Keratin, type II cytoskeletal 6A OS=Mus musculus OX=10090 GN=Krt6a PE=1 SV=3			0	78.11999917	GRLDSELR			missed R-L@2	-0.000895803	944.5030518	473.2588	944.5039673	473.2592468	2	9	1.1.1.850.7	2.9764	1945.55	1280.85	2.99	0.03	999.014
23	10.52	21.14	30.37999868	27.12000012	19.70999986	sp|P50446|K2C6A_MOUSE	Keratin, type II cytoskeletal 6A OS=Mus musculus OX=10090 GN=Krt6a PE=1 SV=3			0	99.00000095	LDLDSIIAEVK			cleaved S-L@N-term	-0.00524275	1214.670654	608.3426	1214.675781	608.3452148	2	18	1.1.1.1228.3	7.819033	174.5459	174.5459			331.6223
23	10.52	21.14	30.37999868	27.12000012	19.70999986	sp|P50446|K2C6A_MOUSE	Keratin, type II cytoskeletal 6A OS=Mus musculus OX=10090 GN=Krt6a PE=1 SV=3			0	16.48000032	LDVEIATYR			cleaved A-L@N-term	-0.0180005	1078.547852	540.2812	1078.565918	540.2902222	2	6	1.1.1.1024.5	5.1959	22.36876	22.36876			256.1066
23	10.52	21.14	30.37999868	27.12000012	19.70999986	sp|P50446|K2C6A_MOUSE	Keratin, type II cytoskeletal 6A OS=Mus musculus OX=10090 GN=Krt6a PE=1 SV=3			0	99.00000095	LLEGEECR	Carbamidomethyl(C)@7			0.00263002	1004.46228	503.2384	1004.459717	503.2371216	2	9	1.1.1.859.6	3.090383	343.41	336.88	3.1	0.05	681.2767
23	10.52	21.14	30.37999868	27.12000012	19.70999986	sp|P50446|K2C6A_MOUSE	Keratin, type II cytoskeletal 6A OS=Mus musculus OX=10090 GN=Krt6a PE=1 SV=3			0	98.1400013	LLEGEECR	Carbamidomethyl(C)@7			0.00263002	1004.46228	503.2384	1004.459717	503.2371216	2	7	1.1.1.858.7	3.078883	343.41	287.5	3.1	0.05	496.0008
23	10.52	21.14	30.37999868	27.12000012	19.70999986	sp|P50446|K2C6A_MOUSE	Keratin, type II cytoskeletal 6A OS=Mus musculus OX=10090 GN=Krt6a PE=1 SV=3			0	78.549999	NMQDTVEDYK	Oxidation(D)@4; Methyl(T)@5; Formyl(K)@10	Oxidation(D)@233; Methyl(T)@234		-0.00398694	1299.524902	650.7697	1299.528931	650.7717285	2	12	1.1.1.987.10	4.7261	1759.77	1635.31	4.73	0.04	1146.815
23	10.52	21.14	30.37999868	27.12000012	19.70999986	sp|P50446|K2C6A_MOUSE	Keratin, type II cytoskeletal 6A OS=Mus musculus OX=10090 GN=Krt6a PE=1 SV=3			0	50.19999743	NMQDTVEDYK	Oxidation(D)@4; Methyl(T)@5; Formyl(K)@10	Oxidation(D)@233; Methyl(T)@234		-0.00398694	1299.524902	650.7697	1299.528931	650.7717285	2	10	1.1.1.986.8	4.711767	1759.77	1031.22	4.73	0.04	718.9515
23	10.52	21.14	30.37999868	27.12000012	19.70999986	sp|P50446|K2C6A_MOUSE	Keratin, type II cytoskeletal 6A OS=Mus musculus OX=10090 GN=Krt6a PE=1 SV=3			0	99.00000095	QEIAEINR	Gln->pyro-Glu@N-term			0.000941866	954.4780884	478.2463	954.4770508	478.2458191	2	11	1.1.1.976.7	4.582767	1130.62	959.91	4.6	0.05	896.8661
23	10.52	21.14	30.37999868	27.12000012	19.70999986	sp|P50446|K2C6A_MOUSE	Keratin, type II cytoskeletal 6A OS=Mus musculus OX=10090 GN=Krt6a PE=1 SV=3			0	99.00000095	SLDLDSIIAEV			cleaved V-K@C-term	0.00166178	1173.614624	587.8146	1173.612915	587.8137207	2	15	1.1.1.1381.2	9.079933	1306.07	403.34	9.13	0.1	165.6018
23	10.52	21.14	30.37999868	27.12000012	19.70999986	sp|P50446|K2C6A_MOUSE	Keratin, type II cytoskeletal 6A OS=Mus musculus OX=10090 GN=Krt6a PE=1 SV=3			0	99.00000095	SLDLDSIIAEV			cleaved V-K@C-term	0.00166178	1173.614624	587.8146	1173.612915	587.8137207	2	15	1.1.1.1382.2	9.089267	1306.07	616.71	9.13	0.1	314.9145
23	10.52	21.14	30.37999868	27.12000012	19.70999986	sp|P50446|K2C6A_MOUSE	Keratin, type II cytoskeletal 6A OS=Mus musculus OX=10090 GN=Krt6a PE=1 SV=3			0	99.00000095	SLDLDSIIAEVK				0.000514119	1301.708496	651.8615	1301.707886	651.8612061	2	13	1.1.1.1106.7	6.248816	4338.5	1198.07	6.28	0.05	537.2231
23	10.52	21.14	30.37999868	27.12000012	19.70999986	sp|P50446|K2C6A_MOUSE	Keratin, type II cytoskeletal 6A OS=Mus musculus OX=10090 GN=Krt6a PE=1 SV=3			0	99.00000095	SLDLDSIIAEVK				0.000514119	1301.708496	651.8615	1301.707886	651.8612061	2	14	1.1.1.1107.5	6.259984	4338.5	2347.86	6.28	0.05	1343.167
23	10.52	21.14	30.37999868	27.12000012	19.70999986	sp|P50446|K2C6A_MOUSE	Keratin, type II cytoskeletal 6A OS=Mus musculus OX=10090 GN=Krt6a PE=1 SV=3			0	99.00000095	SLDLDSIIAEVK				0.000514119	1301.708496	651.8615	1301.707886	651.8612061	2	12	1.1.1.1111.6	6.311633	4338.5	2873.06	6.28	0.05	591.8865
23	10.52	21.14	30.37999868	27.12000012	19.70999986	sp|P50446|K2C6A_MOUSE	Keratin, type II cytoskeletal 6A OS=Mus musculus OX=10090 GN=Krt6a PE=1 SV=3			0	99.00000095	SLDLDSIIAEVK				0.00112447	1301.709106	651.8618	1301.707886	651.8612061	2	19	1.1.1.1225.2	7.777367	24822.57	5090.06	7.83	0.07	1288.7
23	10.52	21.14	30.37999868	27.12000012	19.70999986	sp|P50446|K2C6A_MOUSE	Keratin, type II cytoskeletal 6A OS=Mus musculus OX=10090 GN=Krt6a PE=1 SV=3			0	99.00000095	SLDLDSIIAEVK				0.00112447	1301.709106	651.8618	1301.707886	651.8612061	2	21	1.1.1.1226.3	7.7907	24822.57	12774.66	7.83	0.07	6217.67
23	10.52	21.14	30.37999868	27.12000012	19.70999986	sp|P50446|K2C6A_MOUSE	Keratin, type II cytoskeletal 6A OS=Mus musculus OX=10090 GN=Krt6a PE=1 SV=3			0	99.00000095	SLDLDSIIAEVK				0.00112447	1301.709106	651.8618	1301.707886	651.8612061	2	19	1.1.1.1241.2	7.951017	24822.57	1207.11	7.83	0.07	582.4543
23	10.52	21.14	30.37999868	27.12000012	19.70999986	sp|P50446|K2C6A_MOUSE	Keratin, type II cytoskeletal 6A OS=Mus musculus OX=10090 GN=Krt6a PE=1 SV=3			0	99.00000095	SLDLDSIIAEVK	Carbamidomethyl@N-term			0.00306129	1358.732422	680.3735	1358.72937	680.3719482	2	19	1.1.1.1233.2	7.87535	840.18	803.15	7.89	0.07	465.9007
23	10.52	21.14	30.37999868	27.12000012	19.70999986	sp|P50446|K2C6A_MOUSE	Keratin, type II cytoskeletal 6A OS=Mus musculus OX=10090 GN=Krt6a PE=1 SV=3			0	99.00000095	SLDLDSIIAEVK	Carbamidomethyl@N-term			0.00306129	1358.732422	680.3735	1358.72937	680.3719482	2	21	1.1.1.1234.2	7.887683	840.18	837.65	7.89	0.07	537.6027
23	10.52	21.14	30.37999868	27.12000012	19.70999986	sp|P50446|K2C6A_MOUSE	Keratin, type II cytoskeletal 6A OS=Mus musculus OX=10090 GN=Krt6a PE=1 SV=3			0	95.12000084	SLDLDSIIAEVK	Acetyl@N-term; Oxidation(D)@3	Acetyl@326; Oxidation(D)@328		0.00243504	1359.71582	680.8652	1359.713379	680.8639526	2	12	1.1.1.1262.2	8.210333	562.89	425.07	8.24	0.08	262.7373
23	10.52	21.14	30.37999868	27.12000012	19.70999986	sp|P50446|K2C6A_MOUSE	Keratin, type II cytoskeletal 6A OS=Mus musculus OX=10090 GN=Krt6a PE=1 SV=3			0	92.9799974	SLDLDSIIAEVK	Dehydrated(S)@1; Carbamidomethyl(D)@3	Dehydrated(S)@326		0.00439312	1340.723022	671.3688	1340.71875	671.3666382	2	11	1.1.1.1318.2	8.761617	86.24	79.01	8.75	0.09	110.6885
23	10.52	21.14	30.37999868	27.12000012	19.70999986	sp|P50446|K2C6A_MOUSE	Keratin, type II cytoskeletal 6A OS=Mus musculus OX=10090 GN=Krt6a PE=1 SV=3			0	71.92999721	SLDLDSIIAEVK	Carbamidomethyl@N-term; Dehydrated(D)@3			0.00439312	1340.723022	671.3688	1340.71875	671.3666382	2	10	1.1.1.1315.2	8.738466	86.24	80.72	8.75	0.09	106.6539
23	10.52	21.14	30.37999868	27.12000012	19.70999986	sp|P50446|K2C6A_MOUSE	Keratin, type II cytoskeletal 6A OS=Mus musculus OX=10090 GN=Krt6a PE=1 SV=3			0	70.24000287	SLDLDSIIAEVK	Acetyl@N-term; Oxidation(D)@3	Acetyl@326; Oxidation(D)@328		0.00243504	1359.71582	680.8652	1359.713379	680.8639526	2	12	1.1.1.1261.3	8.200833	562.89	308.19	8.24	0.08	205.3568
23	10.52	21.14	30.37999868	27.12000012	19.70999986	sp|P50446|K2C6A_MOUSE	Keratin, type II cytoskeletal 6A OS=Mus musculus OX=10090 GN=Krt6a PE=1 SV=3			0	17.11000055	SLDLDSIIAEVK	Carbamidomethyl@N-term; Dehydrated(D)@3			0.00439312	1340.723022	671.3688	1340.71875	671.3666382	2	10	1.1.1.1318.2	8.761617	86.24	79.01	8.75	0.09	110.6885
23	10.52	21.14	30.37999868	27.12000012	19.70999986	sp|P50446|K2C6A_MOUSE	Keratin, type II cytoskeletal 6A OS=Mus musculus OX=10090 GN=Krt6a PE=1 SV=3			0	99.00000095	TAAENEFVTLK				-0.00121138	1221.622925	611.8187	1221.624146	611.8193359	2	11	1.1.1.1000.8	4.89125	1843.7	1316.21	4.91	0.05	890.7317
23	10.52	21.14	30.37999868	27.12000012	19.70999986	sp|P50446|K2C6A_MOUSE	Keratin, type II cytoskeletal 6A OS=Mus musculus OX=10090 GN=Krt6a PE=1 SV=3			0	99.00000095	TAAENEFVTLKK			missed K-K@11	-0.00317718	1349.715942	450.9126	1349.719116	450.9136353	3	13	1.1.1.937.4	4.08565	1604.65	1584.32	4.09	0.05	1137.571
23	10.52	21.14	30.37999868	27.12000012	19.70999986	sp|P50446|K2C6A_MOUSE	Keratin, type II cytoskeletal 6A OS=Mus musculus OX=10090 GN=Krt6a PE=1 SV=3			0	99.00000095	TAAENEFVTLKK			missed K-K@11	-0.00317718	1349.715942	450.9126	1349.719116	450.9136353	3	9	1.1.1.935.3	4.05965	1604.65	644.44	4.09	0.05	443.8857
23	10.52	21.14	30.37999868	27.12000012	19.70999986	sp|P50446|K2C6A_MOUSE	Keratin, type II cytoskeletal 6A OS=Mus musculus OX=10090 GN=Krt6a PE=1 SV=3			0	97.57000208	TLNNKFASFIDK	Carbamyl@N-term; Deamidated(N)@3		missed K-F@5	-0.031617701	1440.693237	721.3539	1440.724854	721.369751	2	12	1.1.1.1148.7	6.7906	546.06	504.49	6.8	0.06	407.2602
23	10.52	21.14	30.37999868	27.12000012	19.70999986	sp|P50446|K2C6A_MOUSE	Keratin, type II cytoskeletal 6A OS=Mus musculus OX=10090 GN=Krt6a PE=1 SV=3			0	81.20999932	TLNNKFASFIDK	Carbamyl@N-term; Deamidated(N)@3		missed K-F@5	-0.031617701	1440.693237	721.3539	1440.724854	721.369751	2	11	1.1.1.1147.8	6.778433	546.06	400	6.8	0.06	316.951
23	10.52	21.14	30.37999868	27.12000012	19.70999986	sp|P50446|K2C6A_MOUSE	Keratin, type II cytoskeletal 6A OS=Mus musculus OX=10090 GN=Krt6a PE=1 SV=3			0	57.6399982	WALLQEQGTK	Acetyl@N-term	Acetyl@194		0.000633819	1214.630249	608.3224	1214.629517	608.3220215	2	9	1.1.1.1052.8	5.557867	720.51	530.92	5.58	0.04	522.433
23	10.52	21.14	30.37999868	27.12000012	19.70999986	sp|P50446|K2C6A_MOUSE	Keratin, type II cytoskeletal 6A OS=Mus musculus OX=10090 GN=Krt6a PE=1 SV=3			0	16.89999998	WALLQEQGTK	Acetyl@N-term	Acetyl@194		0.000633819	1214.630249	608.3224	1214.629517	608.3220215	2	8	1.1.1.1053.4	5.567533	720.51	681.18	5.58	0.04	643.9969
23	10.52	21.14	30.37999868	27.12000012	19.70999986	sp|P50446|K2C6A_MOUSE	Keratin, type II cytoskeletal 6A OS=Mus musculus OX=10090 GN=Krt6a PE=1 SV=3			0	99.00000095	YEDEINKR			missed K-R@7	-0.00284948	1065.506226	533.7604	1065.509033	533.7618408	2	10	1.1.1.822.8	2.618917	949.9	943.88	2.61	0.04	747.8985
23	10.52	21.14	30.37999868	27.12000012	19.70999986	sp|P50446|K2C6A_MOUSE	Keratin, type II cytoskeletal 6A OS=Mus musculus OX=10090 GN=Krt6a PE=1 SV=3			0	99.00000095	YEELQVTAGR				-0.00157194	1164.575928	583.2952	1164.577515	583.2960205	2	14	1.1.1.937.8	4.088984	2081.39	2026.1	4.09	0.04	1415.685
23	10.52	21.14	30.37999868	27.12000012	19.70999986	sp|P50446|K2C6A_MOUSE	Keratin, type II cytoskeletal 6A OS=Mus musculus OX=10090 GN=Krt6a PE=1 SV=3			0	99.00000095	YEELQVTAGR	Dimethyl(R)@10	Dimethyl(R)@358		8.19E-05	1192.608887	597.3117	1192.608765	597.3117065	2	13	1.1.1.979.10	4.623933	1839.67	1682.06	4.64	0.04	1308.357
24	10.33	10.35	23.14999998	22.92000055	16.85000062	sp|Q9CWF2|TBB2B_MOUSE; sp|Q7TMM9|TBB2A_MOUSE	Tubulin beta-2B chain OS=Mus musculus OX=10090 GN=Tubb2b PE=1 SV=1; Tubulin beta-2A chain OS=Mus musculus OX=10090 GN=Tubb2a PE=1 SV=1			2	99.00000095	AILVDLEPGTMDSVR	Oxidation(M)@11			0.000648047	1630.824219	816.4194	1630.823608	816.4190674	2	13	1.1.1.1080.9	5.917333	809.01	793.51	5.91	0.04	501.597
24	10.33	10.35	23.14999998	22.92000055	16.85000062	sp|Q9CWF2|TBB2B_MOUSE; sp|Q7TMM9|TBB2A_MOUSE	Tubulin beta-2B chain OS=Mus musculus OX=10090 GN=Tubb2b PE=1 SV=1; Tubulin beta-2A chain OS=Mus musculus OX=10090 GN=Tubb2a PE=1 SV=1			2	99.00000095	ISEQFTAMFR	Oxidation(M)@8			0.00414851	1244.590088	623.3023	1244.585938	623.3002319	2	11	1.1.1.1016.6	5.0939	714.2	563.28	5.08	0.05	423.949
24	10.33	10.35	23.14999998	22.92000055	16.85000062	sp|Q9CWF2|TBB2B_MOUSE; sp|Q7TMM9|TBB2A_MOUSE	Tubulin beta-2B chain OS=Mus musculus OX=10090 GN=Tubb2b PE=1 SV=1; Tubulin beta-2A chain OS=Mus musculus OX=10090 GN=Tubb2a PE=1 SV=1			2	99.00000095	LAVNMVPFPR	Oxidation(M)@5			-6.86E-05	1158.621826	580.3182	1158.621948	580.3182373	2	11	1.1.1.1051.7	5.5447	872.75	637.22	5.59	0.08	510.9907
24	10.33	10.35	23.14999998	22.92000055	16.85000062	sp|Q9CWF2|TBB2B_MOUSE; sp|Q7TMM9|TBB2A_MOUSE	Tubulin beta-2B chain OS=Mus musculus OX=10090 GN=Tubb2b PE=1 SV=1; Tubulin beta-2A chain OS=Mus musculus OX=10090 GN=Tubb2a PE=1 SV=1			2	99.00000095	LHFFMPGFAPLTSR	Oxidation(M)@5			0.000683868	1635.823853	546.2819	1635.82312	546.2816772	3	12	1.1.1.1126.2	6.502467	755.79	308.13	6.54	0.05	324.3157
24	10.33	10.35	23.14999998	22.92000055	16.85000062	sp|Q9CWF2|TBB2B_MOUSE; sp|Q7TMM9|TBB2A_MOUSE	Tubulin beta-2B chain OS=Mus musculus OX=10090 GN=Tubb2b PE=1 SV=1; Tubulin beta-2A chain OS=Mus musculus OX=10090 GN=Tubb2a PE=1 SV=1			2	99.00000095	YLTVAAIFR				0.00848699	1052.610229	527.3124	1052.601807	527.3082275	2	8	1.1.1.1197.3	7.421383	86.92	85.1	7.42	0.05	143.4482
24	10.33	10.35	23.14999998	22.92000055	16.85000062	sp|Q9CWF2|TBB2B_MOUSE; sp|Q7TMM9|TBB2A_MOUSE	Tubulin beta-2B chain OS=Mus musculus OX=10090 GN=Tubb2b PE=1 SV=1; Tubulin beta-2A chain OS=Mus musculus OX=10090 GN=Tubb2a PE=1 SV=1			0.189767465	59.75000262	ALTVPELTQQMFDSK	Oxidation(M)@11			0.00612638	1722.855835	862.4352	1722.849854	862.4321899	2	6	1.1.1.1072.10	5.81585	400.87	283.63	5.79	0.04	253.0134
24	10.33	10.35	23.14999998	22.92000055	16.85000062	sp|Q9CWF2|TBB2B_MOUSE; sp|Q7TMM9|TBB2A_MOUSE	Tubulin beta-2B chain OS=Mus musculus OX=10090 GN=Tubb2b PE=1 SV=1; Tubulin beta-2A chain OS=Mus musculus OX=10090 GN=Tubb2a PE=1 SV=1			0.116906643	54.37999964	EVDEQMLNVQNK	Oxidation(M)@6			-0.00414275	1461.672852	731.8437	1461.677002	731.8457642	2	8	1.1.1.877.11	3.324533	506.28	499.4	3.33	0.05	402.0137
24	10.33	10.35	23.14999998	22.92000055	16.85000062	sp|Q9CWF2|TBB2B_MOUSE; sp|Q7TMM9|TBB2A_MOUSE	Tubulin beta-2B chain OS=Mus musculus OX=10090 GN=Tubb2b PE=1 SV=1; Tubulin beta-2A chain OS=Mus musculus OX=10090 GN=Tubb2a PE=1 SV=1			0.015472698	95.02000213	SLGGGTGSGMGTLLISK	Oxidation(M)@10		cleaved H-S@N-term	-0.00263811	1550.794922	776.4047	1550.797363	776.4060059	2	10	1.1.1.996.11	4.84275	380.44	363.43	4.86	0.05	368.3248
24	10.33	10.35	23.14999998	22.92000055	16.85000062	sp|Q9CWF2|TBB2B_MOUSE; sp|Q7TMM9|TBB2A_MOUSE	Tubulin beta-2B chain OS=Mus musculus OX=10090 GN=Tubb2b PE=1 SV=1; Tubulin beta-2A chain OS=Mus musculus OX=10090 GN=Tubb2a PE=1 SV=1			0.005243066	89.32999969	LHFFMPGFAPL	Oxidation(M)@5		cleaved L-T@C-term	0.0092179	1291.651733	646.8331	1291.642334	646.8284302	2	7	1.1.1.1258.3	8.161	124.04	109.02	8.17	0.05	123.0194
24	10.33	10.35	23.14999998	22.92000055	16.85000062	sp|Q9CWF2|TBB2B_MOUSE; sp|Q7TMM9|TBB2A_MOUSE	Tubulin beta-2B chain OS=Mus musculus OX=10090 GN=Tubb2b PE=1 SV=1; Tubulin beta-2A chain OS=Mus musculus OX=10090 GN=Tubb2a PE=1 SV=1			0	99.00000095	AILVDLEPGTMDSVR	Oxidation(M)@11			0.000648047	1630.824219	816.4194	1630.823608	816.4190674	2	14	1.1.1.1079.8	5.904	809.01	740.65	5.91	0.04	644.6013
24	10.33	10.35	23.14999998	22.92000055	16.85000062	sp|Q9CWF2|TBB2B_MOUSE; sp|Q7TMM9|TBB2A_MOUSE	Tubulin beta-2B chain OS=Mus musculus OX=10090 GN=Tubb2b PE=1 SV=1; Tubulin beta-2A chain OS=Mus musculus OX=10090 GN=Tubb2a PE=1 SV=1			0	31.25	ALTVPELTQQMFDSK	Oxidation(M)@11			0.00612638	1722.855835	862.4352	1722.849854	862.4321899	2	6	1.1.1.1071.10	5.80335	400.87	349.9	5.79	0.04	306.5276
24	10.33	10.35	23.14999998	22.92000055	16.85000062	sp|Q9CWF2|TBB2B_MOUSE; sp|Q7TMM9|TBB2A_MOUSE	Tubulin beta-2B chain OS=Mus musculus OX=10090 GN=Tubb2b PE=1 SV=1; Tubulin beta-2A chain OS=Mus musculus OX=10090 GN=Tubb2a PE=1 SV=1			0	99.00000095	ISEQFTAMFR	Oxidation(M)@8			0.00414851	1244.590088	623.3023	1244.585938	623.3002319	2	9	1.1.1.1014.10	5.071567	714.2	675.79	5.08	0.05	582.1931
24	10.33	10.35	23.14999998	22.92000055	16.85000062	sp|Q9CWF2|TBB2B_MOUSE; sp|Q7TMM9|TBB2A_MOUSE	Tubulin beta-2B chain OS=Mus musculus OX=10090 GN=Tubb2b PE=1 SV=1; Tubulin beta-2A chain OS=Mus musculus OX=10090 GN=Tubb2a PE=1 SV=1			0	99.00000095	LAVNMVPFPR	Oxidation(M)@5			-6.86E-05	1158.621826	580.3182	1158.621948	580.3182373	2	13	1.1.1.1054.4	5.5802	872.75	823.41	5.59	0.08	741.4364
24	10.33	10.35	23.14999998	22.92000055	16.85000062	sp|Q9CWF2|TBB2B_MOUSE; sp|Q7TMM9|TBB2A_MOUSE	Tubulin beta-2B chain OS=Mus musculus OX=10090 GN=Tubb2b PE=1 SV=1; Tubulin beta-2A chain OS=Mus musculus OX=10090 GN=Tubb2a PE=1 SV=1			0	99.00000095	LHFFMPGFAPLTSR	Oxidation(M)@5			0.000683868	1635.823853	546.2819	1635.82312	546.2816772	3	14	1.1.1.1127.3	6.5163	755.79	564.84	6.54	0.05	588.6387
24	10.33	10.35	23.14999998	22.92000055	16.85000062	sp|Q9CWF2|TBB2B_MOUSE; sp|Q7TMM9|TBB2A_MOUSE	Tubulin beta-2B chain OS=Mus musculus OX=10090 GN=Tubb2b PE=1 SV=1; Tubulin beta-2A chain OS=Mus musculus OX=10090 GN=Tubb2a PE=1 SV=1			0	89.99999762	SLGGGTGSGMGTLLISK	Oxidation(M)@10		cleaved H-S@N-term	-0.00263811	1550.794922	776.4047	1550.797363	776.4060059	2	10	1.1.1.997.11	4.855583	380.44	378	4.86	0.05	344.3023
25	10.17	10.18	41.22999907	41.22999907	36.48999929	sp|Q9JJU9|CRBB3_MOUSE	Beta-crystallin B3 OS=Mus musculus OX=10090 GN=Crybb3 PE=2 SV=3			2	99.00000095	GEQFVLEK				-0.00303695	948.4886475	475.2516	948.4916382	475.2531128	2	11	1.1.1.964.5	4.42895	2625.49	1979.1	4.44	0.04	1345.232
25	10.17	10.18	41.22999907	41.22999907	36.48999929	sp|Q9JJU9|CRBB3_MOUSE	Beta-crystallin B3 OS=Mus musculus OX=10090 GN=Crybb3 PE=2 SV=3			2	99.00000095	LHLFENPAFSGR				0.00295953	1386.707397	463.2431	1386.704468	463.2420959	3	12	1.1.1.1052.4	5.554533	1710.25	1554.63	5.54	0.04	1330.586
25	10.17	10.18	41.22999907	41.22999907	36.48999929	sp|Q9JJU9|CRBB3_MOUSE	Beta-crystallin B3 OS=Mus musculus OX=10090 GN=Crybb3 PE=2 SV=3			2	99.00000095	VGSIQVESGPWLAFER				-0.00374826	1773.901245	887.9579	1773.905029	887.9597778	2	16	1.1.1.1202.7	7.489217	976.17	741.87	7.51	0.06	445.2651
25	10.17	10.18	41.22999907	41.22999907	36.48999929	sp|Q9JJU9|CRBB3_MOUSE	Beta-crystallin B3 OS=Mus musculus OX=10090 GN=Crybb3 PE=2 SV=3			2	99.00000095	VINGTWVGYEFPGYR	Deamidated(N)@3			0.00563012	1757.846924	879.9307	1757.841309	879.9279175	2	9	1.1.1.1161.11	6.96175	998.54	500	6.99	0.06	277.1473
25	10.17	10.18	41.22999907	41.22999907	36.48999929	sp|Q9JJU9|CRBB3_MOUSE	Beta-crystallin B3 OS=Mus musculus OX=10090 GN=Crybb3 PE=2 SV=3			2	99.00000095	VTVYELENFQGK				-0.00324381	1425.710815	713.8627	1425.713989	713.8642578	2	12	1.1.1.1058.8	5.63485	1892.98	1490.29	5.63	0.05	1061.122
25	10.17	10.18	41.22999907	41.22999907	36.48999929	sp|Q9JJU9|CRBB3_MOUSE	Beta-crystallin B3 OS=Mus musculus OX=10090 GN=Crybb3 PE=2 SV=3			0.163675889	58.63999724	SHGGLGGSYK				-0.00345361	961.458252	481.7364	961.461731	481.7381592	2	7	1.1.1.821.8	2.606417	570.61	550.55	2.61	0.05	543.2576
25	10.17	10.18	41.22999907	41.22999907	36.48999929	sp|Q9JJU9|CRBB3_MOUSE	Beta-crystallin B3 OS=Mus musculus OX=10090 GN=Crybb3 PE=2 SV=3			0.004364801	96.31999731	MEIVDDDVPSLWAH	Oxidation(M)@1		cleaved H-G@C-term	0.00167866	1641.736328	821.8754	1641.734497	821.8745117	2	10	1.1.1.1123.10	6.470133	365.45	236	6.45	0.07	213.1402
25	10.17	10.18	41.22999907	41.22999907	36.48999929	sp|Q9JJU9|CRBB3_MOUSE	Beta-crystallin B3 OS=Mus musculus OX=10090 GN=Crybb3 PE=2 SV=3			0	99.00000095	GEQFVLEK				-0.00303695	948.4886475	475.2516	948.4916382	475.2531128	2	11	1.1.1.965.4	4.440784	2625.49	2562.51	4.44	0.04	1803.321
25	10.17	10.18	41.22999907	41.22999907	36.48999929	sp|Q9JJU9|CRBB3_MOUSE	Beta-crystallin B3 OS=Mus musculus OX=10090 GN=Crybb3 PE=2 SV=3			0	99.00000095	LHLFENPAFSGR				0.00295953	1386.707397	463.2431	1386.704468	463.2420959	3	11	1.1.1.1050.3	5.5282	1710.25	1279.49	5.54	0.04	1656.324
25	10.17	10.18	41.22999907	41.22999907	36.48999929	sp|Q9JJU9|CRBB3_MOUSE	Beta-crystallin B3 OS=Mus musculus OX=10090 GN=Crybb3 PE=2 SV=3			0	99.00000095	VGSIQVESGPWLAFER				-0.00374826	1773.901245	887.9579	1773.905029	887.9597778	2	13	1.1.1.1201.10	7.476217	976.17	541.93	7.51	0.06	313.0037
25	10.17	10.18	41.22999907	41.22999907	36.48999929	sp|Q9JJU9|CRBB3_MOUSE	Beta-crystallin B3 OS=Mus musculus OX=10090 GN=Crybb3 PE=2 SV=3			0	99.00000095	VINGTWVGYEFPGYR	Deamidated(N)@3			0.00563012	1757.846924	879.9307	1757.841309	879.9279175	2	14	1.1.1.1162.8	6.972583	998.54	740.6	6.99	0.06	377.9102
25	10.17	10.18	41.22999907	41.22999907	36.48999929	sp|Q9JJU9|CRBB3_MOUSE	Beta-crystallin B3 OS=Mus musculus OX=10090 GN=Crybb3 PE=2 SV=3			0	99.00000095	VTVYELENFQGK				-0.00324381	1425.710815	713.8627	1425.713989	713.8642578	2	17	1.1.1.1056.8	5.609033	1892.98	1599.38	5.63	0.05	1119.333
26	9.53	9.61	20.78000009	15.57999998	13.63999993	sp|P10126|EF1A1_MOUSE	Elongation factor 1-alpha 1 OS=Mus musculus OX=10090 GN=Eef1a1 PE=1 SV=3			2	99.00000095	IGGIGTVPVGR				-0.000149241	1024.602905	513.3087	1024.602905	513.3087158	2	15	1.1.1.983.6	4.671767	2920.39	2399.46	4.69	0.05	1824.311
26	9.53	9.61	20.78000009	15.57999998	13.63999993	sp|P10126|EF1A1_MOUSE	Elongation factor 1-alpha 1 OS=Mus musculus OX=10090 GN=Eef1a1 PE=1 SV=3			2	99.00000095	QLIVGVNK	Gln->pyro-Glu@N-term			0.0012828	852.5083008	427.2614	852.506897	427.2607422	2	9	1.1.1.1078.2	5.88585	555.16	466.09	5.87	0.06	472.0668
26	9.53	9.61	20.78000009	15.57999998	13.63999993	sp|P10126|EF1A1_MOUSE	Elongation factor 1-alpha 1 OS=Mus musculus OX=10090 GN=Eef1a1 PE=1 SV=3			2	99.00000095	VETGVLKPGMVVTFAPVNVTTEVK	Oxidation(M)@10			0.0067453	2530.378174	844.4667	2530.371582	844.4644775	3	14	1.1.1.1102.10	6.20015	1309.23	1297.7	6.2	0.06	1057.325
26	9.53	9.61	20.78000009	15.57999998	13.63999993	sp|P10126|EF1A1_MOUSE	Elongation factor 1-alpha 1 OS=Mus musculus OX=10090 GN=Eef1a1 PE=1 SV=3			2	99.00000095	YYVTIIDAPGHR				0.0071576	1403.727051	468.9163	1403.719727	468.9138489	3	10	1.1.1.1010.2	5.014067	604.29	475.98	5.02	0.04	763.6101
26	9.53	9.61	20.78000009	15.57999998	13.63999993	sp|P10126|EF1A1_MOUSE	Elongation factor 1-alpha 1 OS=Mus musculus OX=10090 GN=Eef1a1 PE=1 SV=3			1.124938846	97.2299993	LPLQDVYK				-5.20E-05	974.5437012	488.2791	974.5437012	488.2791138	2	8	1.1.1.1001.5	4.901583	2317.6	1058.08	4.93	0.05	758.1252
26	9.53	9.61	20.78000009	15.57999998	13.63999993	sp|P10126|EF1A1_MOUSE	Elongation factor 1-alpha 1 OS=Mus musculus OX=10090 GN=Eef1a1 PE=1 SV=3			0.258848399	79.78000045	QTVAVGVIK	Gln->pyro-Glu@N-term			-0.00105342	896.5320435	449.2733	896.5331421	449.2738342	2	12	1.1.1.1047.2	5.488533	527.57	517.58	5.49	0.04	589.788
26	9.53	9.61	20.78000009	15.57999998	13.63999993	sp|P10126|EF1A1_MOUSE	Elongation factor 1-alpha 1 OS=Mus musculus OX=10090 GN=Eef1a1 PE=1 SV=3			0.068542145	35.15999913	STTTGHLIYK				-0.0140225	1119.578247	560.7964	1119.592407	560.8034668	2	5	1.1.1.863.9	3.143883	268.35	194.39	3.14	0.17	187.957
26	9.53	9.61	20.78000009	15.57999998	13.63999993	sp|P10126|EF1A1_MOUSE	Elongation factor 1-alpha 1 OS=Mus musculus OX=10090 GN=Eef1a1 PE=1 SV=3			0.056505475	38.53000104	EVSTYIK				-0.00552755	838.4380493	420.2263	838.4436646	420.2290955	2	5	1.1.1.896.2	3.56185	971.33	840.81	3.57	0.04	881.3428
26	9.53	9.61	20.78000009	15.57999998	13.63999993	sp|P10126|EF1A1_MOUSE	Elongation factor 1-alpha 1 OS=Mus musculus OX=10090 GN=Eef1a1 PE=1 SV=3			0.025028003	19.34999973	RYEEIVK			missed R-Y@1	-0.00389976	935.5038452	468.7592	935.5076294	468.7610779	2	6	1.1.1.841.6	2.860233	392.92	373.76	2.87	0.04	396.1561
26	9.53	9.61	20.78000009	15.57999998	13.63999993	sp|P10126|EF1A1_MOUSE	Elongation factor 1-alpha 1 OS=Mus musculus OX=10090 GN=Eef1a1 PE=1 SV=3			0	99.00000095	IGGIGTVPVGR				-0.000149241	1024.602905	513.3087	1024.602905	513.3087158	2	14	1.1.1.984.5	4.683933	2920.39	2869.94	4.69	0.05	1992.887
26	9.53	9.61	20.78000009	15.57999998	13.63999993	sp|P10126|EF1A1_MOUSE	Elongation factor 1-alpha 1 OS=Mus musculus OX=10090 GN=Eef1a1 PE=1 SV=3			0	99.00000095	QLIVGVNK	Gln->pyro-Glu@N-term			0.0012828	852.5083008	427.2614	852.506897	427.2607422	2	8	1.1.1.1076.2	5.86035	555.16	494.48	5.87	0.06	467.8696
26	9.53	9.61	20.78000009	15.57999998	13.63999993	sp|P10126|EF1A1_MOUSE	Elongation factor 1-alpha 1 OS=Mus musculus OX=10090 GN=Eef1a1 PE=1 SV=3			0	76.6200006	QTVAVGVIK	Gln->pyro-Glu@N-term			-0.00105342	896.5320435	449.2733	896.5331421	449.2738342	2	11	1.1.1.1046.2	5.475533	527.57	382.26	5.49	0.04	557.7594
26	9.53	9.61	20.78000009	15.57999998	13.63999993	sp|P10126|EF1A1_MOUSE	Elongation factor 1-alpha 1 OS=Mus musculus OX=10090 GN=Eef1a1 PE=1 SV=3			0	99.00000095	VETGVLKPGMVVTFAPVNVTTEVK	Oxidation(M)@10			0.0067453	2530.378174	844.4667	2530.371582	844.4644775	3	15	1.1.1.1101.9	6.186316	1309.23	1162.02	6.2	0.06	930.8049
26	9.53	9.61	20.78000009	15.57999998	13.63999993	sp|P10126|EF1A1_MOUSE	Elongation factor 1-alpha 1 OS=Mus musculus OX=10090 GN=Eef1a1 PE=1 SV=3			0	19.44999993	YYVTIIDAPGHR				0.0071576	1403.727051	468.9163	1403.719727	468.9138489	3	6	1.1.1.1015.3	5.078733	604.29	88.46	5.02	0.04	356.5327
27	8.87	8.9	12.03000024	11.03999987	7.506000251	sp|P15116|CADH2_MOUSE	Cadherin-2 OS=Mus musculus OX=10090 GN=Cdh2 PE=1 SV=2			2	99.00000095	FLEAGIYEVPIIITDSGNPPK				0.0109649	2272.209961	758.4106	2272.199219	758.4069824	3	15	1.1.1.1263.4	8.226167	14.78275	14.78275			242.1012
27	8.87	8.9	12.03000024	11.03999987	7.506000251	sp|P15116|CADH2_MOUSE	Cadherin-2 OS=Mus musculus OX=10090 GN=Cdh2 PE=1 SV=2			2	99.00000095	GPFPQELVR				0.000889903	1041.561646	521.7881	1041.560669	521.7876587	2	8	1.1.1.1038.2	5.37155	850.76	753.71	5.38	0.12	544.4452
27	8.87	8.9	12.03000024	11.03999987	7.506000251	sp|P15116|CADH2_MOUSE	Cadherin-2 OS=Mus musculus OX=10090 GN=Cdh2 PE=1 SV=2			2	99.00000095	IDPVNGQITTIAVLDR	Deamidated(Q)@7			0.00320342	1724.934082	863.4743	1724.930908	863.4727173	2	10	1.1.1.1125.10	6.4958	353.95	334.31	6.51	0.06	400.9642
27	8.87	8.9	12.03000024	11.03999987	7.506000251	sp|P15116|CADH2_MOUSE	Cadherin-2 OS=Mus musculus OX=10090 GN=Cdh2 PE=1 SV=2			2	99.00000095	QLLIDPEDDVR	Gln->pyro-Glu@N-term			-0.0044576	1294.636108	648.3253	1294.640503	648.3275146	2	11	1.1.1.1166.4	7.022917	42.86165	42.86165			159.9562
27	8.87	8.9	12.03000024	11.03999987	7.506000251	sp|P15116|CADH2_MOUSE	Cadherin-2 OS=Mus musculus OX=10090 GN=Cdh2 PE=1 SV=2			0.325138867	78.32999825	LSDPANWLK				-0.0026653	1042.542114	522.2783	1042.5448	522.2796631	2	7	1.1.1.1067.3	5.746017	535.29	459.1	5.77	0.08	370.3849
27	8.87	8.9	12.03000024	11.03999987	7.506000251	sp|P15116|CADH2_MOUSE	Cadherin-2 OS=Mus musculus OX=10090 GN=Cdh2 PE=1 SV=2			0.261219472	70.56000233	SAAPHPGDIGDFINEGLK				-0.0042104	1836.896362	613.3061	1836.900635	613.3074951	3	9	1.1.1.1071.4	5.79835	623.38	333.13	5.82	0.04	743.9847
27	8.87	8.9	12.03000024	11.03999987	7.506000251	sp|P15116|CADH2_MOUSE	Cadherin-2 OS=Mus musculus OX=10090 GN=Cdh2 PE=1 SV=2			0.147520006	69.09000278	QLLIDPEDDVRDNILK	Gln->pyro-Glu@N-term		missed R-D@11	-0.00502177	1877.968506	939.9915	1877.973511	939.9940186	2	7	1.1.1.1221.9	7.732867	12.7126	12.7126			153.4812
27	8.87	8.9	12.03000024	11.03999987	7.506000251	sp|P15116|CADH2_MOUSE	Cadherin-2 OS=Mus musculus OX=10090 GN=Cdh2 PE=1 SV=2			0.089375593	99.00000095	LNGDFAQLNLK	Ammonia-loss(N)@2			0.00295313	1214.632446	608.3235	1214.629517	608.3220215	2	13	1.1.1.1186.3	7.278234	618.65	223.73	7.32	0.05	175.7956
27	8.87	8.9	12.03000024	11.03999987	7.506000251	sp|P15116|CADH2_MOUSE	Cadherin-2 OS=Mus musculus OX=10090 GN=Cdh2 PE=1 SV=2			0.046240315	22.57000059	ISGGDPTGR				-0.00118838	858.418457	430.2165	858.4195557	430.217041	2	5	1.1.1.822.2	2.613933	511.88	489.99	2.61	0.12	858.608
27	8.87	8.9	12.03000024	11.03999987	7.506000251	sp|P15116|CADH2_MOUSE	Cadherin-2 OS=Mus musculus OX=10090 GN=Cdh2 PE=1 SV=2			0	99.00000095	GPFPQELVR				0.000889903	1041.561646	521.7881	1041.560669	521.7876587	2	9	1.1.1.1037.5	5.361383	850.76	720.21	5.38	0.12	589.3383
27	8.87	8.9	12.03000024	11.03999987	7.506000251	sp|P15116|CADH2_MOUSE	Cadherin-2 OS=Mus musculus OX=10090 GN=Cdh2 PE=1 SV=2			0	62.94999719	IDPVNGQITTIAVLDR	Deamidated(N)@5			0.00320342	1724.934082	863.4743	1724.930908	863.4727173	2	7	1.1.1.1124.10	6.482967	353.95	258.38	6.51	0.06	331.5831
27	8.87	8.9	12.03000024	11.03999987	7.506000251	sp|P15116|CADH2_MOUSE	Cadherin-2 OS=Mus musculus OX=10090 GN=Cdh2 PE=1 SV=2			0	99.00000095	LNGDFAQLNLK	Ammonia-loss(N)@2			0.00295313	1214.632446	608.3235	1214.629517	608.3220215	2	14	1.1.1.1187.3	7.289733	618.65	343.16	7.32	0.05	282.3936
27	8.87	8.9	12.03000024	11.03999987	7.506000251	sp|P15116|CADH2_MOUSE	Cadherin-2 OS=Mus musculus OX=10090 GN=Cdh2 PE=1 SV=2			0	45.66000104	LSDPANWLK				-0.0026653	1042.542114	522.2783	1042.5448	522.2796631	2	5	1.1.1.1066.3	5.733183	535.29	354.65	5.77	0.08	321.1179
27	8.87	8.9	12.03000024	11.03999987	7.506000251	sp|P15116|CADH2_MOUSE	Cadherin-2 OS=Mus musculus OX=10090 GN=Cdh2 PE=1 SV=2			0	99.00000095	QLLIDPEDDVR	Gln->pyro-Glu@N-term			-0.000307251	1294.640259	648.3274	1294.640503	648.3275146	2	8	1.1.1.1191.3	7.341233	668.78	246.67	7.38	0.06	192.1042
27	8.87	8.9	12.03000024	11.03999987	7.506000251	sp|P15116|CADH2_MOUSE	Cadherin-2 OS=Mus musculus OX=10090 GN=Cdh2 PE=1 SV=2			0	99.00000095	QLLIDPEDDVR	Gln->pyro-Glu@N-term			-0.000307251	1294.640259	648.3274	1294.640503	648.3275146	2	8	1.1.1.1192.4	7.354567	668.78	422.06	7.38	0.06	280.2452
28	8.05	8.06	35.19999981	35.19999981	31.63000047	sp|P24622|CRYAA_MOUSE	Alpha-crystallin A chain OS=Mus musculus OX=10090 GN=Cryaa PE=2 SV=1			2	99.00000095	ALGPFYPSR				0.00149691	1006.525085	504.2698	1006.523621	504.2690735	2	10	1.1.1.1023.3	5.180733	4958.83	1652.96	5.22	0.06	884.9404
28	8.05	8.06	35.19999981	35.19999981	31.63000047	sp|P24622|CRYAA_MOUSE	Alpha-crystallin A chain OS=Mus musculus OX=10090 GN=Cryaa PE=2 SV=1			2	99.00000095	QDDHGYISR	Gln->pyro-Glu@N-term			-0.000402479	1072.457031	537.2358	1072.457397	537.2359619	2	10	1.1.1.855.6	3.039383	599.27	537.79	3.05	0.04	633.9584
28	8.05	8.06	35.19999981	35.19999981	31.63000047	sp|P24622|CRYAA_MOUSE	Alpha-crystallin A chain OS=Mus musculus OX=10090 GN=Cryaa PE=2 SV=1			2	99.00000095	VLEDFVEIHGK				0.000558726	1284.671997	429.2313	1284.671387	429.2310791	3	10	1.1.1.1000.3	4.887084	552.05	533.96	4.9	0.04	681.8763
28	8.05	8.06	35.19999981	35.19999981	31.63000047	sp|P24622|CRYAA_MOUSE	Alpha-crystallin A chain OS=Mus musculus OX=10090 GN=Cryaa PE=2 SV=1			2	99.00000095	VQSGLDAGHSER				-0.00410274	1254.591064	419.2043	1254.595337	419.2056885	3	10	1.1.1.821.4	2.6031	1066.52	1041.92	2.6	0.04	1154.76
28	8.05	8.06	35.19999981	35.19999981	31.63000047	sp|P24622|CRYAA_MOUSE	Alpha-crystallin A chain OS=Mus musculus OX=10090 GN=Cryaa PE=2 SV=1			0.042871792	99.00000095	HFSPEDLTVK				0.066165604	1171.653442	586.834	1171.58728	586.8009644	2	15	1.1.1.966.4	4.459617	433.36	341.61	4.44	0.04	1313.852
28	8.05	8.06	35.19999981	35.19999981	31.63000047	sp|P24622|CRYAA_MOUSE	Alpha-crystallin A chain OS=Mus musculus OX=10090 GN=Cryaa PE=2 SV=1			0.004364801	66.85000062	SPEDLTVK			cleaved F-S@N-term	-0.00227668	887.4577026	444.7361	887.460022	444.7372742	2	8	1.1.1.884.5	3.410033	826.96	707.09	3.42	0.04	827.3028
28	8.05	8.06	35.19999981	35.19999981	31.63000047	sp|P24622|CRYAA_MOUSE	Alpha-crystallin A chain OS=Mus musculus OX=10090 GN=Cryaa PE=2 SV=1			0.003926347	81.20999932	VIFLDVK			cleaved F-V@N-term	-0.000670651	832.505249	417.2599	832.5058594	417.2601929	2	8	1.1.1.1087.2	6.001	667.34	599.75	6.01	0.05	538.4724
28	8.05	8.06	35.19999981	35.19999981	31.63000047	sp|P24622|CRYAA_MOUSE	Alpha-crystallin A chain OS=Mus musculus OX=10090 GN=Cryaa PE=2 SV=1			0.001304851	99.00000095	MDVTIQHPWFK	Acetyl@N-term; Oxidation(D)@2	Acetyl@1; Oxidation(D)@2		-0.00175519	1458.694824	730.3547	1458.696533	730.3555908	2	14	1.1.1.1087.5	6.0035	3241.82	2799.77	6.02	0.05	1635.488
28	8.05	8.06	35.19999981	35.19999981	31.63000047	sp|P24622|CRYAA_MOUSE	Alpha-crystallin A chain OS=Mus musculus OX=10090 GN=Cryaa PE=2 SV=1			0.000869447	91.42000079	LGPFYPSR			cleaved A-L@N-term	-0.00315596	935.4834595	468.749	935.4865112	468.7505188	2	8	1.1.1.1015.3	5.078733	444.15	442.61	5.08	0.08	356.5327
28	8.05	8.06	35.19999981	35.19999981	31.63000047	sp|P24622|CRYAA_MOUSE	Alpha-crystallin A chain OS=Mus musculus OX=10090 GN=Cryaa PE=2 SV=1			0	99.00000095	ALGPFYPSR				0.00149691	1006.525085	504.2698	1006.523621	504.2690735	2	9	1.1.1.1022.5	5.170067	4958.83	874.97	5.22	0.06	524.4933
28	8.05	8.06	35.19999981	35.19999981	31.63000047	sp|P24622|CRYAA_MOUSE	Alpha-crystallin A chain OS=Mus musculus OX=10090 GN=Cryaa PE=2 SV=1			0	99.00000095	HFSPEDLTVK				0.066165604	1171.653442	586.834	1171.58728	586.8009644	2	14	1.1.1.965.8	4.444117	433.36	430.97	4.44	0.04	1428.327
28	8.05	8.06	35.19999981	35.19999981	31.63000047	sp|P24622|CRYAA_MOUSE	Alpha-crystallin A chain OS=Mus musculus OX=10090 GN=Cryaa PE=2 SV=1			0	98.94999862	MDVTIQHPWFK	Acetyl@N-term; Oxidation(D)@2	Acetyl@1; Oxidation(D)@2		-0.00175519	1458.694824	730.3547	1458.696533	730.3555908	2	13	1.1.1.1086.8	5.9935	3241.82	2041.02	6.02	0.05	1146.582
28	8.05	8.06	35.19999981	35.19999981	31.63000047	sp|P24622|CRYAA_MOUSE	Alpha-crystallin A chain OS=Mus musculus OX=10090 GN=Cryaa PE=2 SV=1			0	65.56000113	QDDHGYISR	Gln->pyro-Glu@N-term			-0.000402479	1072.457031	537.2358	1072.457397	537.2359619	2	7	1.1.1.854.6	3.026883	599.27	380.37	3.05	0.04	324.1658
28	8.05	8.06	35.19999981	35.19999981	31.63000047	sp|P24622|CRYAA_MOUSE	Alpha-crystallin A chain OS=Mus musculus OX=10090 GN=Cryaa PE=2 SV=1			0	50.65000057	SPEDLTVK			cleaved F-S@N-term	-0.00227668	887.4577026	444.7361	887.460022	444.7372742	2	7	1.1.1.883.7	3.398533	826.96	495.28	3.42	0.04	485.9075
28	8.05	8.06	35.19999981	35.19999981	31.63000047	sp|P24622|CRYAA_MOUSE	Alpha-crystallin A chain OS=Mus musculus OX=10090 GN=Cryaa PE=2 SV=1			0	71.29999995	VIFLDVK			cleaved F-V@N-term	-0.000670651	832.505249	417.2599	832.5058594	417.2601929	2	7	1.1.1.1086.2	5.9885	667.34	405.32	6.01	0.05	325.0152
28	8.05	8.06	35.19999981	35.19999981	31.63000047	sp|P24622|CRYAA_MOUSE	Alpha-crystallin A chain OS=Mus musculus OX=10090 GN=Cryaa PE=2 SV=1			0	99.00000095	VLEDFVEIHGK				0.00531943	1284.676514	429.2328	1284.671387	429.2310791	3	12	1.1.1.1013.2	5.052233	6101.02	2188.49	5.01	0.04	1483.589
28	8.05	8.06	35.19999981	35.19999981	31.63000047	sp|P24622|CRYAA_MOUSE	Alpha-crystallin A chain OS=Mus musculus OX=10090 GN=Cryaa PE=2 SV=1			0	98.1400013	VLEDFVEIHGK				0.000558726	1284.671997	429.2313	1284.671387	429.2310791	3	9	1.1.1.999.2	4.873583	552.05	364	4.9	0.04	581.6934
28	8.05	8.06	35.19999981	35.19999981	31.63000047	sp|P24622|CRYAA_MOUSE	Alpha-crystallin A chain OS=Mus musculus OX=10090 GN=Cryaa PE=2 SV=1			0	81.84000254	VQSGLDAGHSER				-0.00410274	1254.591064	419.2043	1254.595337	419.2056885	3	8	1.1.1.820.4	2.590083	1066.52	864.56	2.6	0.04	1163.97
29	8	8	61.30999923	61.30999923	52.71999836	sp|P0CG50|UBC_MOUSE; sp|P0CG49|UBB_MOUSE	Polyubiquitin-C OS=Mus musculus OX=10090 GN=Ubc PE=1 SV=2; Polyubiquitin-B OS=Mus musculus OX=10090 GN=Ubb PE=2 SV=1			2	99.00000095	EGIPPDQQR				-0.00331872	1038.506104	520.2603	1038.509399	520.2619629	2	7	1.1.1.828.8	2.69575	880.05	818.49	2.7	0.11	614.6713
29	8	8	61.30999923	61.30999923	52.71999836	sp|P0CG50|UBC_MOUSE; sp|P0CG49|UBB_MOUSE	Polyubiquitin-C OS=Mus musculus OX=10090 GN=Ubc PE=1 SV=2; Polyubiquitin-B OS=Mus musculus OX=10090 GN=Ubb PE=2 SV=1			2	99.00000095	ESTLHLVLR	Glu->pyro-Glu@N-term			-0.000597971	1048.602417	525.3085	1048.602905	525.3087158	2	11	1.1.1.1066.4	5.734017	977.83	871.78	5.74	0.04	778.5568
29	8	8	61.30999923	61.30999923	52.71999836	sp|P0CG50|UBC_MOUSE; sp|P0CG49|UBB_MOUSE	Polyubiquitin-C OS=Mus musculus OX=10090 GN=Ubc PE=1 SV=2; Polyubiquitin-B OS=Mus musculus OX=10090 GN=Ubb PE=2 SV=1			2	99.00000095	TITLEVEPSDTIENVK				-0.000699894	1786.919067	596.647	1786.920044	596.6472778	3	14	1.1.1.1067.7	5.74935	2802.54	813.81	5.7	0.04	858.2966
29	8	8	61.30999923	61.30999923	52.71999836	sp|P0CG50|UBC_MOUSE; sp|P0CG49|UBB_MOUSE	Polyubiquitin-C OS=Mus musculus OX=10090 GN=Ubc PE=1 SV=2; Polyubiquitin-B OS=Mus musculus OX=10090 GN=Ubb PE=2 SV=1			2	99.00000095	TLSDYNIQK				0.00113078	1080.546265	541.2804	1080.545166	541.2798462	2	11	1.1.1.913.7	3.7825	3535.37	1781.88	3.75	0.04	798.798
29	8	8	61.30999923	61.30999923	52.71999836	sp|P0CG50|UBC_MOUSE; sp|P0CG49|UBB_MOUSE	Polyubiquitin-C OS=Mus musculus OX=10090 GN=Ubc PE=1 SV=2; Polyubiquitin-B OS=Mus musculus OX=10090 GN=Ubb PE=2 SV=1			0	73.00999761	EGIPPDQQR				-0.00331872	1038.506104	520.2603	1038.509399	520.2619629	2	7	1.1.1.827.4	2.68225	880.05	639.57	2.7	0.11	532.107
29	8	8	61.30999923	61.30999923	52.71999836	sp|P0CG50|UBC_MOUSE; sp|P0CG49|UBB_MOUSE	Polyubiquitin-C OS=Mus musculus OX=10090 GN=Ubc PE=1 SV=2; Polyubiquitin-B OS=Mus musculus OX=10090 GN=Ubb PE=2 SV=1			0	99.00000095	ESTLHLVLR	Glu->pyro-Glu@N-term			-0.000597971	1048.602417	525.3085	1048.602905	525.3087158	2	10	1.1.1.1067.4	5.74685	977.83	962.02	5.74	0.04	722.2493
29	8	8	61.30999923	61.30999923	52.71999836	sp|P0CG50|UBC_MOUSE; sp|P0CG49|UBB_MOUSE	Polyubiquitin-C OS=Mus musculus OX=10090 GN=Ubc PE=1 SV=2; Polyubiquitin-B OS=Mus musculus OX=10090 GN=Ubb PE=2 SV=1			0	99.00000095	ESTLHLVLR				-0.00191782	1066.61145	534.313	1066.613525	534.3140259	2	11	1.1.1.997.8	4.853083	1302.8	1215.29	4.86	0.04	1691.55
29	8	8	61.30999923	61.30999923	52.71999836	sp|P0CG50|UBC_MOUSE; sp|P0CG49|UBB_MOUSE	Polyubiquitin-C OS=Mus musculus OX=10090 GN=Ubc PE=1 SV=2; Polyubiquitin-B OS=Mus musculus OX=10090 GN=Ubb PE=2 SV=1			0	85.49000025	ESTLHLVLR				-0.00191782	1066.61145	534.313	1066.613525	534.3140259	2	9	1.1.1.998.4	4.86225	1302.8	1257.89	4.86	0.04	1653.126
29	8	8	61.30999923	61.30999923	52.71999836	sp|P0CG50|UBC_MOUSE; sp|P0CG49|UBB_MOUSE	Polyubiquitin-C OS=Mus musculus OX=10090 GN=Ubc PE=1 SV=2; Polyubiquitin-B OS=Mus musculus OX=10090 GN=Ubb PE=2 SV=1			0	83.21999907	ESTLHLVLR				-0.00191782	1066.61145	534.313	1066.613525	534.3140259	2	8	1.1.1.996.3	4.836083	1302.8	734.3	4.86	0.04	812.289
29	8	8	61.30999923	61.30999923	52.71999836	sp|P0CG50|UBC_MOUSE; sp|P0CG49|UBB_MOUSE	Polyubiquitin-C OS=Mus musculus OX=10090 GN=Ubc PE=1 SV=2; Polyubiquitin-B OS=Mus musculus OX=10090 GN=Ubb PE=2 SV=1			0	52.68999934	GMQIFVK	Oxidation(M)@2		cleaved G-G@N-term	0.00144239	837.4432983	419.7289	837.4418335	419.7282104	2	6	1.1.1.938.2	4.096817	520.6	315.71	4.12	0.05	314.7673
29	8	8	61.30999923	61.30999923	52.71999836	sp|P0CG50|UBC_MOUSE; sp|P0CG49|UBB_MOUSE	Polyubiquitin-C OS=Mus musculus OX=10090 GN=Ubc PE=1 SV=2; Polyubiquitin-B OS=Mus musculus OX=10090 GN=Ubb PE=2 SV=1			0	40.45000076	GMQIFVK	Oxidation(M)@2		cleaved G-G@N-term	0.00144239	837.4432983	419.7289	837.4418335	419.7282104	2	6	1.1.1.939.2	4.109483	520.6	461.42	4.12	0.05	407.51
29	8	8	61.30999923	61.30999923	52.71999836	sp|P0CG50|UBC_MOUSE; sp|P0CG49|UBB_MOUSE	Polyubiquitin-C OS=Mus musculus OX=10090 GN=Ubc PE=1 SV=2; Polyubiquitin-B OS=Mus musculus OX=10090 GN=Ubb PE=2 SV=1			0	99.00000095	TITLEVEPSDTIENVK				-0.00170629	1786.918213	894.4664	1786.920044	894.4672852	2	16	1.1.1.1061.11	5.67585	6825.99	3253.89	5.7	0.05	1502.222
29	8	8	61.30999923	61.30999923	52.71999836	sp|P0CG50|UBC_MOUSE; sp|P0CG49|UBB_MOUSE	Polyubiquitin-C OS=Mus musculus OX=10090 GN=Ubc PE=1 SV=2; Polyubiquitin-B OS=Mus musculus OX=10090 GN=Ubb PE=2 SV=1			0	99.00000095	TITLEVEPSDTIENVK				-0.00170629	1786.918213	894.4664	1786.920044	894.4672852	2	20	1.1.1.1062.9	5.68685	6825.99	5335.79	5.7	0.05	3127.039
29	8	8	61.30999923	61.30999923	52.71999836	sp|P0CG50|UBC_MOUSE; sp|P0CG49|UBB_MOUSE	Polyubiquitin-C OS=Mus musculus OX=10090 GN=Ubc PE=1 SV=2; Polyubiquitin-B OS=Mus musculus OX=10090 GN=Ubb PE=2 SV=1			0	68.76999736	TITLEVEPSDTIENVK				0.048097901	1786.968018	894.4913	1786.920044	894.4672852	2	8	1.1.1.1048.11	5.509033	184.92	172.45	5.51	0.04	336.9523
29	8	8	61.30999923	61.30999923	52.71999836	sp|P0CG50|UBC_MOUSE; sp|P0CG49|UBB_MOUSE	Polyubiquitin-C OS=Mus musculus OX=10090 GN=Ubc PE=1 SV=2; Polyubiquitin-B OS=Mus musculus OX=10090 GN=Ubb PE=2 SV=1			0	49.75000024	TITLEVEPSDTIENVK				-0.00170629	1786.918213	894.4664	1786.920044	894.4672852	2	9	1.1.1.1062.10	5.687683	6825.99	5498.51	5.7	0.05	1042.93
29	8	8	61.30999923	61.30999923	52.71999836	sp|P0CG50|UBC_MOUSE; sp|P0CG49|UBB_MOUSE	Polyubiquitin-C OS=Mus musculus OX=10090 GN=Ubc PE=1 SV=2; Polyubiquitin-B OS=Mus musculus OX=10090 GN=Ubb PE=2 SV=1			0	34.59999859	TITLEVEPSDTIENVK				0.048097901	1786.968018	894.4913	1786.920044	894.4672852	2	6	1.1.1.1049.11	5.5222	184.92	165.77	5.51	0.04	280.2952
30	6.75	6.79	28.18999887	15.43000042	13.03000003	sp|Q8BR92|PALM2_MOUSE	Paralemmin-2 OS=Mus musculus OX=10090 GN=Palm2 PE=1 SV=1			2	99.00000095	AELVLIDEDDEK				-0.00188609	1387.670044	694.8423	1387.671875	694.8432007	2	15	1.1.1.1039.9	5.390383	1229.34	1174.87	5.4	0.05	932.8083
30	6.75	6.79	28.18999887	15.43000042	13.03000003	sp|Q8BR92|PALM2_MOUSE	Paralemmin-2 OS=Mus musculus OX=10090 GN=Palm2 PE=1 SV=1			2	99.00000095	DVEELIQK				-0.00196574	972.5108643	487.2627	972.5127563	487.2636719	2	12	1.1.1.979.6	4.6206	2239.53	1931.06	4.63	0.05	1413.586
30	6.75	6.79	28.18999887	15.43000042	13.03000003	sp|Q8BR92|PALM2_MOUSE	Paralemmin-2 OS=Mus musculus OX=10090 GN=Palm2 PE=1 SV=1			2	99.00000095	LEQEIQALESEESQISAK				-7.06E-05	2031.00061	678.0075	2031.000854	678.0075684	3	19	1.1.1.1068.8	5.762683	1388.85	947.49	5.78	0.05	1007.358
30	6.75	6.79	28.18999887	15.43000042	13.03000003	sp|Q8BR92|PALM2_MOUSE	Paralemmin-2 OS=Mus musculus OX=10090 GN=Palm2 PE=1 SV=1			0.299296319	84.32999849	QLDEQVLLLQHSK	Gln->pyro-Glu@N-term			-0.00562877	1532.814331	767.4144	1532.819824	767.4171753	2	10	1.1.1.1112.10	6.3273	646.88	618.94	6.32	0.08	1436.271
30	6.75	6.79	28.18999887	15.43000042	13.03000003	sp|Q8BR92|PALM2_MOUSE	Paralemmin-2 OS=Mus musculus OX=10090 GN=Palm2 PE=1 SV=1			0.180456087	99.00000095	QLDEQVLLLQH	Gln->pyro-Glu@N-term		cleaved H-S@C-term	-0.00149681	1317.691528	659.853	1317.692871	659.8536987	2	13	1.1.1.1207.4	7.54855	1301.56	779.67	7.58	0.06	452.3104
30	6.75	6.79	28.18999887	15.43000042	13.03000003	sp|Q8BR92|PALM2_MOUSE	Paralemmin-2 OS=Mus musculus OX=10090 GN=Palm2 PE=1 SV=1			0.092588656	43.05000007	WLLQGVPAGTAEEEEAR				-0.00722211	1854.904053	928.4593	1854.911133	928.4628906	2	5	1.1.1.1099.9	6.160817	27.59077	27.59077			238.3233
30	6.75	6.79	28.18999887	15.43000042	13.03000003	sp|Q8BR92|PALM2_MOUSE	Paralemmin-2 OS=Mus musculus OX=10090 GN=Palm2 PE=1 SV=1			0.081969656	39.89000022	ILSASTIGPEGVHQR				0.00532886	1563.842163	522.288	1563.836914	522.2862549	3	7	1.1.1.940.9	4.128133	1907.75	498.14	4.16	0.04	830.8266
30	6.75	6.79	28.18999887	15.43000042	13.03000003	sp|Q8BR92|PALM2_MOUSE	Paralemmin-2 OS=Mus musculus OX=10090 GN=Palm2 PE=1 SV=1			0.061980911	41.01999998	EQIILEK				-0.000223545	871.5012817	436.7579	871.5014648	436.7580261	2	7	1.1.1.940.4	4.123967	1489.33	1407.02	4.13	0.05	1084.157
30	6.75	6.79	28.18999887	15.43000042	13.03000003	sp|Q8BR92|PALM2_MOUSE	Paralemmin-2 OS=Mus musculus OX=10090 GN=Palm2 PE=1 SV=1			0.027797151	78.11999917	AEAELHK	Acetyl@N-term	Acetyl@2	cleaved M-A@N-term	-0.00137137	838.4170532	420.2158	838.418457	420.2165222	2	8	1.1.1.854.2	3.02355	1381.33	1090.58	3.03	0.04	913.1215
30	6.75	6.79	28.18999887	15.43000042	13.03000003	sp|Q8BR92|PALM2_MOUSE	Paralemmin-2 OS=Mus musculus OX=10090 GN=Palm2 PE=1 SV=1			0	31.25	AEAELHK	Acetyl@N-term	Acetyl@2	cleaved M-A@N-term	-0.00137137	838.4170532	420.2158	838.418457	420.2165222	2	6	1.1.1.853.3	3.0114	1381.33	660.78	3.03	0.04	465.6711
30	6.75	6.79	28.18999887	15.43000042	13.03000003	sp|Q8BR92|PALM2_MOUSE	Paralemmin-2 OS=Mus musculus OX=10090 GN=Palm2 PE=1 SV=1			0	99.00000095	AELVLIDEDDEK				-0.00188609	1387.670044	694.8423	1387.671875	694.8432007	2	14	1.1.1.1038.8	5.37655	1229.34	880.12	5.4	0.05	630.6558
30	6.75	6.79	28.18999887	15.43000042	13.03000003	sp|Q8BR92|PALM2_MOUSE	Paralemmin-2 OS=Mus musculus OX=10090 GN=Palm2 PE=1 SV=1			0	99.00000095	DVEELIQK				-0.00196574	972.5108643	487.2627	972.5127563	487.2636719	2	12	1.1.1.980.3	4.6311	2239.53	2193.85	4.63	0.05	1489.985
30	6.75	6.79	28.18999887	15.43000042	13.03000003	sp|Q8BR92|PALM2_MOUSE	Paralemmin-2 OS=Mus musculus OX=10090 GN=Palm2 PE=1 SV=1			0	99.00000095	LEQEIQALESEESQISAK				-7.06E-05	2031.00061	678.0075	2031.000854	678.0075684	3	22	1.1.1.1069.8	5.77585	1388.85	1284.77	5.78	0.05	1056.775
30	6.75	6.79	28.18999887	15.43000042	13.03000003	sp|Q8BR92|PALM2_MOUSE	Paralemmin-2 OS=Mus musculus OX=10090 GN=Palm2 PE=1 SV=1			0	99.00000095	QLDEQVLLLQH	Gln->pyro-Glu@N-term		cleaved H-S@C-term	-0.00149681	1317.691528	659.853	1317.692871	659.8536987	2	16	1.1.1.1208.5	7.56455	1301.56	1200.41	7.58	0.06	650.9274
31	6.61	14.16	25.87000132	25.17000139	15.24000019	sp|Q9QWL7|K1C17_MOUSE	Keratin, type I cytoskeletal 17 OS=Mus musculus OX=10090 GN=Krt17 PE=1 SV=3			2	99.00000095	DAEDWFFSK				-0.00211608	1143.485229	572.7499	1143.487305	572.7509155	2	9	1.1.1.1140.3	6.68395	432.41	344.8	6.69	0.04	742.9854
31	6.61	14.16	25.87000132	25.17000139	15.24000019	sp|Q9QWL7|K1C17_MOUSE	Keratin, type I cytoskeletal 17 OS=Mus musculus OX=10090 GN=Krt17 PE=1 SV=3			2	99.00000095	EVATNSELVQSGK				-0.00160633	1360.681885	681.3482	1360.683472	681.348999	2	16	1.1.1.876.11	3.312033	1476.53	1429.03	3.31	0.04	1142.468
31	6.61	14.16	25.87000132	25.17000139	15.24000019	sp|Q9QWL7|K1C17_MOUSE	Keratin, type I cytoskeletal 17 OS=Mus musculus OX=10090 GN=Krt17 PE=1 SV=3			2	99.00000095	LASYLDKVR			missed K-V@7	-0.00100264	1063.60144	532.808	1063.602539	532.8085938	2	11	1.1.1.933.5	4.035483	706.26	695.84	4.03	0.04	432.993
31	6.61	14.16	25.87000132	25.17000139	15.24000019	sp|Q9QWL7|K1C17_MOUSE	Keratin, type I cytoskeletal 17 OS=Mus musculus OX=10090 GN=Krt17 PE=1 SV=3			0.312471062	77.50999928	LASYLDK				0.000449724	808.4334717	405.224	808.4330444	405.2238159	2	8	1.1.1.911.2	3.752833	15468.73	2520.61	3.79	0.04	520.4844
31	6.61	14.16	25.87000132	25.17000139	15.24000019	sp|Q9QWL7|K1C17_MOUSE	Keratin, type I cytoskeletal 17 OS=Mus musculus OX=10090 GN=Krt17 PE=1 SV=3			0.20901151	66.96000099	SEISELR				-0.00108576	832.4281006	417.2213	832.4290771	417.2218018	2	8	1.1.1.901.2	3.626683	173.9559	173.9559			352.3584
31	6.61	14.16	25.87000132	25.17000139	15.24000019	sp|Q9QWL7|K1C17_MOUSE	Keratin, type I cytoskeletal 17 OS=Mus musculus OX=10090 GN=Krt17 PE=1 SV=3			0.085656852	41.69999957	SEISELRR			missed R-R@7	-0.00684674	988.5232544	495.2689	988.5301514	495.2723694	2	6	1.1.1.852.5	3.0004	1073.69	1045.67	3	0.04	987.5217
31	6.61	14.16	25.87000132	25.17000139	15.24000019	sp|Q9QWL7|K1C17_MOUSE	Keratin, type I cytoskeletal 17 OS=Mus musculus OX=10090 GN=Krt17 PE=1 SV=3			0	93.76999736	DAAPGVDLSR			cleaved M-D@N-term	0.00607977	999.5046997	500.7596	999.4985352	500.7565308	2	9	1.1.1.918.6	3.845	352.04	310.9	3.86	0.05	348.2997
31	6.61	14.16	25.87000132	25.17000139	15.24000019	sp|Q9QWL7|K1C17_MOUSE	Keratin, type I cytoskeletal 17 OS=Mus musculus OX=10090 GN=Krt17 PE=1 SV=3			0	73.22999835	DAAPGVDLSR			cleaved M-D@N-term	0.00607977	999.5046997	500.7596	999.4985352	500.7565308	2	8	1.1.1.919.4	3.856167	352.04	350.13	3.86	0.05	399.6653
31	6.61	14.16	25.87000132	25.17000139	15.24000019	sp|Q9QWL7|K1C17_MOUSE	Keratin, type I cytoskeletal 17 OS=Mus musculus OX=10090 GN=Krt17 PE=1 SV=3			0	99.00000095	DAEDWFFSK				-0.00211608	1143.485229	572.7499	1143.487305	572.7509155	2	10	1.1.1.1141.2	6.695617	432.41	423.99	6.69	0.04	628.612
31	6.61	14.16	25.87000132	25.17000139	15.24000019	sp|Q9QWL7|K1C17_MOUSE	Keratin, type I cytoskeletal 17 OS=Mus musculus OX=10090 GN=Krt17 PE=1 SV=3			0	99.00000095	EVATNSELVQSGK				-0.00160633	1360.681885	681.3482	1360.683472	681.348999	2	17	1.1.1.875.9	3.297367	1476.53	1078.13	3.31	0.04	786.906
31	6.61	14.16	25.87000132	25.17000139	15.24000019	sp|Q9QWL7|K1C17_MOUSE	Keratin, type I cytoskeletal 17 OS=Mus musculus OX=10090 GN=Krt17 PE=1 SV=3			0	99.00000095	LAADDFR				-0.000297231	806.3918457	404.2032	806.3922729	404.2033997	2	9	1.1.1.921.2	3.88	12761.03	4698.79	3.9	0.04	1567.383
31	6.61	14.16	25.87000132	25.17000139	15.24000019	sp|Q9QWL7|K1C17_MOUSE	Keratin, type I cytoskeletal 17 OS=Mus musculus OX=10090 GN=Krt17 PE=1 SV=3			0	99.00000095	LAADDFR				-0.000297231	806.3918457	404.2032	806.3922729	404.2033997	2	10	1.1.1.922.3	3.893333	12761.03	9888.69	3.9	0.04	5420.803
31	6.61	14.16	25.87000132	25.17000139	15.24000019	sp|Q9QWL7|K1C17_MOUSE	Keratin, type I cytoskeletal 17 OS=Mus musculus OX=10090 GN=Krt17 PE=1 SV=3			0	91.79000258	LAADDFR	Carbamidomethyl@N-term			0.00360895	863.4172974	432.7159	863.4137573	432.7141418	2	8	1.1.1.929.2	3.981983	474.31	454.15	3.97	0.04	419.7518
31	6.61	14.16	25.87000132	25.17000139	15.24000019	sp|Q9QWL7|K1C17_MOUSE	Keratin, type I cytoskeletal 17 OS=Mus musculus OX=10090 GN=Krt17 PE=1 SV=3			0	46.57000005	LAADDFR				-0.000480335	806.3918457	404.2032	806.3922729	404.2033997	2	5	1.1.1.907.2	3.700833	210.35	120.17	3.74	0.1	195.2521
31	6.61	14.16	25.87000132	25.17000139	15.24000019	sp|Q9QWL7|K1C17_MOUSE	Keratin, type I cytoskeletal 17 OS=Mus musculus OX=10090 GN=Krt17 PE=1 SV=3			0	43.38999987	LAADDFR				-0.000480335	806.3918457	404.2032	806.3922729	404.2033997	2	6	1.1.1.908.3	3.714683	210.35	197.82	3.74	0.1	268.603
31	6.61	14.16	25.87000132	25.17000139	15.24000019	sp|Q9QWL7|K1C17_MOUSE	Keratin, type I cytoskeletal 17 OS=Mus musculus OX=10090 GN=Krt17 PE=1 SV=3			0	72.57000208	LASYLDK	Carbamidomethyl@N-term			0.000144063	865.4546509	433.7346	865.4545288	433.7345581	2	7	1.1.1.926.3	3.944317	1315.42	1217.83	3.95	0.05	1015.948
31	6.61	14.16	25.87000132	25.17000139	15.24000019	sp|Q9QWL7|K1C17_MOUSE	Keratin, type I cytoskeletal 17 OS=Mus musculus OX=10090 GN=Krt17 PE=1 SV=3			0	60.75000167	LASYLDK	Iodo(Y)@4	Iodo(Y)@98		-0.00199651	934.3276978	468.1711	934.3297119	468.1721191	2	7	1.1.1.1001.4	4.90075	418.82	412.82	4.91	0.04	511.8354
31	6.61	14.16	25.87000132	25.17000139	15.24000019	sp|Q9QWL7|K1C17_MOUSE	Keratin, type I cytoskeletal 17 OS=Mus musculus OX=10090 GN=Krt17 PE=1 SV=3			0	49.75000024	LASYLDK				0.000449724	808.4334717	405.224	808.4330444	405.2238159	2	6	1.1.1.910.2	3.739833	15468.73	505.45	3.79	0.04	257.1107
31	6.61	14.16	25.87000132	25.17000139	15.24000019	sp|Q9QWL7|K1C17_MOUSE	Keratin, type I cytoskeletal 17 OS=Mus musculus OX=10090 GN=Krt17 PE=1 SV=3			0	33.4800005	LASYLDK	Carbamidomethyl@N-term			0.000144063	865.4546509	433.7346	865.4545288	433.7345581	2	6	1.1.1.925.3	3.931817	1315.42	867.89	3.95	0.05	723.4485
31	6.61	14.16	25.87000132	25.17000139	15.24000019	sp|Q9QWL7|K1C17_MOUSE	Keratin, type I cytoskeletal 17 OS=Mus musculus OX=10090 GN=Krt17 PE=1 SV=3			0	99.00000095	LEQEIATYR				-0.0025818	1121.569092	561.7918	1121.571655	561.7930908	2	13	1.1.1.926.9	3.949317	2135.59	1982.96	3.95	0.04	1466.251
31	6.61	14.16	25.87000132	25.17000139	15.24000019	sp|Q9QWL7|K1C17_MOUSE	Keratin, type I cytoskeletal 17 OS=Mus musculus OX=10090 GN=Krt17 PE=1 SV=3			0	99.00000095	LEQEIATYR				-0.0025818	1121.569092	561.7918	1121.571655	561.7930908	2	13	1.1.1.927.9	3.962317	2135.59	1936.01	3.95	0.04	1421.036
31	6.61	14.16	25.87000132	25.17000139	15.24000019	sp|Q9QWL7|K1C17_MOUSE	Keratin, type I cytoskeletal 17 OS=Mus musculus OX=10090 GN=Krt17 PE=1 SV=3			0	65.78000188	LLEGEDAH			cleaved H-L@C-term	2.67E-05	882.4084473	442.2115	882.4083252	442.2114258	2	7	1.1.1.852.3	2.998733	368.5	278.92	3.01	0.06	467.1201
31	6.61	14.16	25.87000132	25.17000139	15.24000019	sp|Q9QWL7|K1C17_MOUSE	Keratin, type I cytoskeletal 17 OS=Mus musculus OX=10090 GN=Krt17 PE=1 SV=3			0	55.62000275	LLEGEDAH			cleaved H-L@C-term	2.67E-05	882.4084473	442.2115	882.4083252	442.2114258	2	6	1.1.1.853.4	3.012233	368.5	346.32	3.01	0.06	424.1988
31	6.61	14.16	25.87000132	25.17000139	15.24000019	sp|Q9QWL7|K1C17_MOUSE	Keratin, type I cytoskeletal 17 OS=Mus musculus OX=10090 GN=Krt17 PE=1 SV=3			0	98.03000093	NHEEEMNALR				0.0073846	1241.553223	621.7839	1241.545898	621.7802124	2	8	1.1.1.851.10	2.99155	294.34	269.08	3.01	0.04	246.6677
31	6.61	14.16	25.87000132	25.17000139	15.24000019	sp|Q9QWL7|K1C17_MOUSE	Keratin, type I cytoskeletal 17 OS=Mus musculus OX=10090 GN=Krt17 PE=1 SV=3			0	77.71000266	SVEADINGLR	Deamidated(N)@7		cleaved M-S@N-term	0.0190842	1073.554443	537.7845	1073.535278	537.7749023	2	10	1.1.1.944.7	4.1778	921.31	631.66	4.22	0.08	625.9138
31	6.61	14.16	25.87000132	25.17000139	15.24000019	sp|Q9QWL7|K1C17_MOUSE	Keratin, type I cytoskeletal 17 OS=Mus musculus OX=10090 GN=Krt17 PE=1 SV=3			0	42.26000011	SVEADINGLR	Phospho(S)@1; Deamidated(N)@7	Phospho(S)@245	cleaved M-S@N-term	0.0380175	1153.539673	577.7771	1153.501587	577.7581177	2	7	1.1.1.1011.7	5.031067	361.3	11.74	5.15	0.04	536.0241
31	6.61	14.16	25.87000132	25.17000139	15.24000019	sp|Q9QWL7|K1C17_MOUSE	Keratin, type I cytoskeletal 17 OS=Mus musculus OX=10090 GN=Krt17 PE=1 SV=3			0	57.41000175	TMQNLNDR			cleaved A-T@N-term	0.00276994	990.4580688	496.2363	990.4552612	496.2349243	2	7	1.1.1.835.5	2.782917	451.75	426.2	2.78	0.06	456.2274
31	6.61	14.16	25.87000132	25.17000139	15.24000019	sp|Q9QWL7|K1C17_MOUSE	Keratin, type I cytoskeletal 17 OS=Mus musculus OX=10090 GN=Krt17 PE=1 SV=3			0	99.00000095	VLDELTLAR				0.000388617	1028.587036	515.3008	1028.58667	515.3005981	2	11	1.1.1.1040.3	5.39805	8504.7	1954.18	5.43	0.04	804.1609
31	6.61	14.16	25.87000132	25.17000139	15.24000019	sp|Q9QWL7|K1C17_MOUSE	Keratin, type I cytoskeletal 17 OS=Mus musculus OX=10090 GN=Krt17 PE=1 SV=3			0	99.00000095	VLDELTLAR				0.000388617	1028.587036	515.3008	1028.58667	515.3005981	2	15	1.1.1.1041.3	5.411217	8504.7	4789.29	5.43	0.04	2719.162
31	6.61	14.16	25.87000132	25.17000139	15.24000019	sp|Q9QWL7|K1C17_MOUSE	Keratin, type I cytoskeletal 17 OS=Mus musculus OX=10090 GN=Krt17 PE=1 SV=3			0	98.35000038	VLDELTLAR				0.00148724	1028.588013	515.3013	1028.58667	515.3005981	2	8	1.1.1.1022.6	5.1709	421.56	404.04	5.18	0.05	455.8776
32	6.53	10.67	12.55999953	11.46000028	10.36000028	sp|P04104|K2C1_MOUSE	Keratin, type II cytoskeletal 1 OS=Mus musculus OX=10090 GN=Krt1 PE=1 SV=4			2	99.00000095	FLEQQNQVLQTK				0.0007777	1474.778931	738.3967	1474.777954	738.3963013	2	21	1.1.1.961.11	4.395617	36041.91	27005.34	4.41	0.04	11989.79
32	6.53	10.67	12.55999953	11.46000028	10.36000028	sp|P04104|K2C1_MOUSE	Keratin, type II cytoskeletal 1 OS=Mus musculus OX=10090 GN=Krt1 PE=1 SV=4			2	99.00000095	TNAENEFVTIK				-0.000211365	1264.629639	633.3221	1264.629883	633.3222656	2	16	1.1.1.991.7	4.7746	16662.42	6869.12	4.74	0.05	2908.136
32	6.53	10.67	12.55999953	11.46000028	10.36000028	sp|P04104|K2C1_MOUSE	Keratin, type II cytoskeletal 1 OS=Mus musculus OX=10090 GN=Krt1 PE=1 SV=4			2	99.00000095	TNAENEFVTIKK			missed K-K@11	-0.00235954	1392.722534	697.3685	1392.724854	697.369751	2	13	1.1.1.922.11	3.899983	3973.48	2627.87	3.92	0.04	1413.636
32	6.53	10.67	12.55999953	11.46000028	10.36000028	sp|P04104|K2C1_MOUSE	Keratin, type II cytoskeletal 1 OS=Mus musculus OX=10090 GN=Krt1 PE=1 SV=4			0.375717908	99.00000095	LEQQNQVLQTK			cleaved F-L@N-term	0.00171787	1327.711304	664.8629	1327.709595	664.8620605	2	14	1.1.1.876.10	3.3112	780.66	748.5	3.3	0.04	551.9297
32	6.53	10.67	12.55999953	11.46000028	10.36000028	sp|P04104|K2C1_MOUSE	Keratin, type II cytoskeletal 1 OS=Mus musculus OX=10090 GN=Krt1 PE=1 SV=4			0.143271118	99.00000095	YEELQITAGK	Formyl(K)@10			0.00890171	1178.59082	590.3027	1178.581909	590.2982178	2	16	1.1.1.970.3	4.504783	27045.91	4185.81	4.54	0.04	885.8701
32	6.53	10.67	12.55999953	11.46000028	10.36000028	sp|P04104|K2C1_MOUSE	Keratin, type II cytoskeletal 1 OS=Mus musculus OX=10090 GN=Krt1 PE=1 SV=4			0.003050764	98.72999787	SLNDKFASFIDKVR	Lys->Allysine(K)@5	Lys->Allysine(K)@198	missed K-F@5; missed K-V@12	0.0113224	1637.852539	546.9581	1637.841309	546.9544067	3	12	1.1.1.1113.2	6.33365	4069.58	2971.49	6.36	0.06	2264.955
32	6.53	10.67	12.55999953	11.46000028	10.36000028	sp|P04104|K2C1_MOUSE	Keratin, type II cytoskeletal 1 OS=Mus musculus OX=10090 GN=Krt1 PE=1 SV=4			0.002176917	98.64000082	SLNDKFASFIDK	Lys->Allysine(K)@5	Lys->Allysine(K)@198	missed K-F@5	0.0123801	1382.684326	692.3494	1382.671753	692.3432007	2	15	1.1.1.1096.6	6.119983	22572.71	9751.19	6.15	0.05	4174.278
32	6.53	10.67	12.55999953	11.46000028	10.36000028	sp|P04104|K2C1_MOUSE	Keratin, type II cytoskeletal 1 OS=Mus musculus OX=10090 GN=Krt1 PE=1 SV=4			0.000434506	95.21999955	FLEQQNQVLQT			cleaved T-K@C-term	-0.000472477	1346.682617	674.3486	1346.682983	674.3488159	2	11	1.1.1.1021.10	5.1614	598.14	564.72	5.17	0.05	691.6198
32	6.53	10.67	12.55999953	11.46000028	10.36000028	sp|P04104|K2C1_MOUSE	Keratin, type II cytoskeletal 1 OS=Mus musculus OX=10090 GN=Krt1 PE=1 SV=4			0.000434506	92.39000082	YEELQIT			cleaved T-A@C-term	-1.48E-05	894.4334717	448.224	894.4334717	448.223999	2	7	1.1.1.1029.2	5.256717	466.07	446.54	5.25	0.06	451.0808
32	6.53	10.67	12.55999953	11.46000028	10.36000028	sp|P04104|K2C1_MOUSE	Keratin, type II cytoskeletal 1 OS=Mus musculus OX=10090 GN=Krt1 PE=1 SV=4			0	95.96999884	AENEFVTIK			cleaved N-A@N-term	0.000497335	1049.539917	525.7772	1049.539307	525.7769165	2	9	1.1.1.980.4	4.631933	540.6	535.73	4.63	0.05	491.0541
32	6.53	10.67	12.55999953	11.46000028	10.36000028	sp|P04104|K2C1_MOUSE	Keratin, type II cytoskeletal 1 OS=Mus musculus OX=10090 GN=Krt1 PE=1 SV=4			0	18.17000061	AENEFVTIKK	Lys-loss@C-term		cleaved N-A@N-term; missed K-K@9	0.000497335	1049.539917	525.7772	1049.539307	525.7769165	2	10	1.1.1.980.4	4.631933	540.6	535.73	4.63	0.05	491.0541
32	6.53	10.67	12.55999953	11.46000028	10.36000028	sp|P04104|K2C1_MOUSE	Keratin, type II cytoskeletal 1 OS=Mus musculus OX=10090 GN=Krt1 PE=1 SV=4			0	89.86999989	EELQITAGK	Formyl(K)@9		cleaved Y-E@N-term	0.012245	1015.530884	508.7727	1015.518616	508.766571	2	11	1.1.1.930.5	3.996983	1358.63	1297.17	3.99	0.04	853.9611
32	6.53	10.67	12.55999953	11.46000028	10.36000028	sp|P04104|K2C1_MOUSE	Keratin, type II cytoskeletal 1 OS=Mus musculus OX=10090 GN=Krt1 PE=1 SV=4			0	51.33000016	EISELNR			cleaved M-E@N-term	0.00116852	859.4411011	430.7278	859.4399414	430.7272644	2	7	1.1.1.862.3	3.126383	982.73	486.74	3.15	0.05	414.2392
32	6.53	10.67	12.55999953	11.46000028	10.36000028	sp|P04104|K2C1_MOUSE	Keratin, type II cytoskeletal 1 OS=Mus musculus OX=10090 GN=Krt1 PE=1 SV=4			0	39.10000026	EISELNR			cleaved M-E@N-term	0.00116852	859.4411011	430.7278	859.4399414	430.7272644	2	7	1.1.1.863.2	3.13805	982.73	778.16	3.15	0.05	814.476
32	6.53	10.67	12.55999953	11.46000028	10.36000028	sp|P04104|K2C1_MOUSE	Keratin, type II cytoskeletal 1 OS=Mus musculus OX=10090 GN=Krt1 PE=1 SV=4			0	99.00000095	FASFIDK				0.00232939	826.4248657	414.2197	826.4224854	414.2185364	2	9	1.1.1.1000.2	4.88625	5527.26	3932.45	4.91	0.05	2285.203
32	6.53	10.67	12.55999953	11.46000028	10.36000028	sp|P04104|K2C1_MOUSE	Keratin, type II cytoskeletal 1 OS=Mus musculus OX=10090 GN=Krt1 PE=1 SV=4			0	99.00000095	FASFIDK				0.00232939	826.4248657	414.2197	826.4224854	414.2185364	2	8	1.1.1.1001.2	4.899083	5527.26	5321.51	4.91	0.05	3338.747
32	6.53	10.67	12.55999953	11.46000028	10.36000028	sp|P04104|K2C1_MOUSE	Keratin, type II cytoskeletal 1 OS=Mus musculus OX=10090 GN=Krt1 PE=1 SV=4			0	99.00000095	FLEQQNQVLQTK				0.0007777	1474.778931	738.3967	1474.777954	738.3963013	2	21	1.1.1.962.10	4.407784	36041.91	34356.58	4.41	0.04	15609.48
32	6.53	10.67	12.55999953	11.46000028	10.36000028	sp|P04104|K2C1_MOUSE	Keratin, type II cytoskeletal 1 OS=Mus musculus OX=10090 GN=Krt1 PE=1 SV=4			0	99.00000095	FLEQQNQVLQTK	Deamidated(N)@6			-0.00753911	1475.754517	738.8845	1475.761963	738.8883057	2	16	1.1.1.975.10	4.572267	1660.01	1489.52	4.56	0.04	659.9409
32	6.53	10.67	12.55999953	11.46000028	10.36000028	sp|P04104|K2C1_MOUSE	Keratin, type II cytoskeletal 1 OS=Mus musculus OX=10090 GN=Krt1 PE=1 SV=4			0	99.00000095	FLEQQNQVLQTK	Carbamidomethyl@N-term			0.000743931	1531.800049	766.9073	1531.799438	766.9069824	2	19	1.1.1.983.10	4.6751	2096.01	1591.5	4.69	0.05	1032.287
32	6.53	10.67	12.55999953	11.46000028	10.36000028	sp|P04104|K2C1_MOUSE	Keratin, type II cytoskeletal 1 OS=Mus musculus OX=10090 GN=Krt1 PE=1 SV=4			0	99.00000095	FLEQQNQVLQTK	Carbamidomethyl@N-term			0.000743931	1531.800049	766.9073	1531.799438	766.9069824	2	19	1.1.1.984.10	4.6881	2096.01	2016.49	4.69	0.05	1335.839
32	6.53	10.67	12.55999953	11.46000028	10.36000028	sp|P04104|K2C1_MOUSE	Keratin, type II cytoskeletal 1 OS=Mus musculus OX=10090 GN=Krt1 PE=1 SV=4			0	99.00000095	LEQQNQVLQTK			cleaved F-L@N-term	0.00171787	1327.711304	664.8629	1327.709595	664.8620605	2	12	1.1.1.875.8	3.296533	780.66	693.34	3.3	0.04	515.3378
32	6.53	10.67	12.55999953	11.46000028	10.36000028	sp|P04104|K2C1_MOUSE	Keratin, type II cytoskeletal 1 OS=Mus musculus OX=10090 GN=Krt1 PE=1 SV=4			0	91.67000055	NQSLLQPL			cleaved I-N@N-term; cleaved L-N@C-term	0.00667238	911.5142822	456.7644	911.5076294	456.7610779	2	7	1.1.1.1129.2	6.5413	19.02632	19.02632			165.8718
32	6.53	10.67	12.55999953	11.46000028	10.36000028	sp|P04104|K2C1_MOUSE	Keratin, type II cytoskeletal 1 OS=Mus musculus OX=10090 GN=Krt1 PE=1 SV=4			0	54.9399972	SLNDKFASF	Lys->Allysine(K)@5	Lys->Allysine(K)@198	cleaved F-I@C-term; missed K-F@5	0.011083	1026.476929	514.2457	1026.46582	514.2401733	2	8	1.1.1.1106.3	6.245483	468.25	311.87	6.27	0.06	346.4009
32	6.53	10.67	12.55999953	11.46000028	10.36000028	sp|P04104|K2C1_MOUSE	Keratin, type II cytoskeletal 1 OS=Mus musculus OX=10090 GN=Krt1 PE=1 SV=4			0	54.9399972	SLNDKFASF	Lys->Allysine(K)@5	Lys->Allysine(K)@198	cleaved F-I@C-term; missed K-F@5	0.011083	1026.476929	514.2457	1026.46582	514.2401733	2	8	1.1.1.1107.2	6.257483	468.25	414.83	6.27	0.06	406.1609
32	6.53	10.67	12.55999953	11.46000028	10.36000028	sp|P04104|K2C1_MOUSE	Keratin, type II cytoskeletal 1 OS=Mus musculus OX=10090 GN=Krt1 PE=1 SV=4			0	94.51000094	SLNDKFASFIDK	Lys->Allysine(K)@5	Lys->Allysine(K)@198	missed K-F@5	5.11E-05	1382.671875	692.3432	1382.671753	692.3432007	2	10	1.1.1.1080.7	5.915667	366.23	365.67	5.91	0.1	312.8234
32	6.53	10.67	12.55999953	11.46000028	10.36000028	sp|P04104|K2C1_MOUSE	Keratin, type II cytoskeletal 1 OS=Mus musculus OX=10090 GN=Krt1 PE=1 SV=4			0	90.53000212	SLNDKFASFIDK	Lys->Allysine(K)@5	Lys->Allysine(K)@198	missed K-F@5	0.0123801	1382.684326	692.3494	1382.671753	692.3432007	2	11	1.1.1.1095.5	6.106167	22572.71	3288.89	6.15	0.05	920.2167
32	6.53	10.67	12.55999953	11.46000028	10.36000028	sp|P04104|K2C1_MOUSE	Keratin, type II cytoskeletal 1 OS=Mus musculus OX=10090 GN=Krt1 PE=1 SV=4			0	89.74000216	SLNDKFASFIDK	Deamidated(N)@3; Lys->Allysine(K)@5	Lys->Allysine(K)@198	missed K-F@5	0.0129745	1383.668823	692.8417	1383.655762	692.8352051	2	11	1.1.1.1113.7	6.337817	2678.53	828.19	6.38	0.05	490.1547
32	6.53	10.67	12.55999953	11.46000028	10.36000028	sp|P04104|K2C1_MOUSE	Keratin, type II cytoskeletal 1 OS=Mus musculus OX=10090 GN=Krt1 PE=1 SV=4			0	68.33999753	SLNDKFASFIDK			missed K-F@5	-0.038306501	1383.665039	692.8398	1383.703491	692.8590088	2	9	1.1.1.1093.3	6.078333	2572.45	806.78	6	0.06	712.6057
32	6.53	10.67	12.55999953	11.46000028	10.36000028	sp|P04104|K2C1_MOUSE	Keratin, type II cytoskeletal 1 OS=Mus musculus OX=10090 GN=Krt1 PE=1 SV=4			0	44.29999888	SLNDKFASFIDK			missed K-F@5	-0.034644399	1383.668823	692.8417	1383.703491	692.8590088	2	6	1.1.1.1122.6	6.4533	2678.53	339.14	6.38	0.05	343.1916
32	6.53	10.67	12.55999953	11.46000028	10.36000028	sp|P04104|K2C1_MOUSE	Keratin, type II cytoskeletal 1 OS=Mus musculus OX=10090 GN=Krt1 PE=1 SV=4			0	35.49000025	SLNDKFASFIDK			missed K-F@5	-0.027076101	1383.676514	692.8455	1383.703491	692.8590088	2	6	1.1.1.1109.8	6.287983	12217.84	282.54	6.15	0.06	328.5629
32	6.53	10.67	12.55999953	11.46000028	10.36000028	sp|P04104|K2C1_MOUSE	Keratin, type II cytoskeletal 1 OS=Mus musculus OX=10090 GN=Krt1 PE=1 SV=4			0	31.25	SLNDKFASFIDK	Deamidated(N)@3; Lys->Allysine(K)@5	Lys->Allysine(K)@198	missed K-F@5	0.0129745	1383.668823	692.8417	1383.655762	692.8352051	2	7	1.1.1.1122.6	6.4533	2678.53	339.14	6.38	0.05	343.1916
32	6.53	10.67	12.55999953	11.46000028	10.36000028	sp|P04104|K2C1_MOUSE	Keratin, type II cytoskeletal 1 OS=Mus musculus OX=10090 GN=Krt1 PE=1 SV=4			0	23.77000004	SLNDKFASFIDK	Carbamidomethyl@N-term		missed K-F@5	-0.031617701	1440.693237	721.3539	1440.724854	721.369751	2	11	1.1.1.1148.7	6.7906	546.06	504.49	6.8	0.06	407.2602
32	6.53	10.67	12.55999953	11.46000028	10.36000028	sp|P04104|K2C1_MOUSE	Keratin, type II cytoskeletal 1 OS=Mus musculus OX=10090 GN=Krt1 PE=1 SV=4			0	98.25999737	SLNDKFASFIDKVR	Lys->Allysine(K)@5	Lys->Allysine(K)@198	missed K-F@5; missed K-V@12	0.0113224	1637.852539	546.9581	1637.841309	546.9544067	3	11	1.1.1.1112.2	6.32065	4069.58	1488.43	6.36	0.06	855.1103
32	6.53	10.67	12.55999953	11.46000028	10.36000028	sp|P04104|K2C1_MOUSE	Keratin, type II cytoskeletal 1 OS=Mus musculus OX=10090 GN=Krt1 PE=1 SV=4			0	98.98999929	TINQSLLQPL			cleaved V-T@N-term; cleaved L-N@C-term	0.00257288	1125.641846	563.8282	1125.639404	563.8269653	2	11	1.1.1.1167.2	7.03125	3315.44	1383.24	7.07	0.06	655.0443
32	6.53	10.67	12.55999953	11.46000028	10.36000028	sp|P04104|K2C1_MOUSE	Keratin, type II cytoskeletal 1 OS=Mus musculus OX=10090 GN=Krt1 PE=1 SV=4			0	61.84999943	TINQSLLQPL			cleaved V-T@N-term; cleaved L-N@C-term	0.00257288	1125.641846	563.8282	1125.639404	563.8269653	2	7	1.1.1.1166.3	7.02125	3315.44	783.4	7.07	0.06	366.6178
32	6.53	10.67	12.55999953	11.46000028	10.36000028	sp|P04104|K2C1_MOUSE	Keratin, type II cytoskeletal 1 OS=Mus musculus OX=10090 GN=Krt1 PE=1 SV=4			0	40.45000076	TNAENEFVTI			cleaved I-K@C-term	-0.000783208	1136.534302	569.2744	1136.534912	569.2747803	2	6	1.1.1.1107.3	6.258317	219.51	209.44	6.27	0.06	208.943
32	6.53	10.67	12.55999953	11.46000028	10.36000028	sp|P04104|K2C1_MOUSE	Keratin, type II cytoskeletal 1 OS=Mus musculus OX=10090 GN=Krt1 PE=1 SV=4			0	99.00000095	TNAENEFVTIK	Deamidated(N)@5			-0.00242433	1265.61145	633.813	1265.613892	633.81427	2	14	1.1.1.977.8	4.5966	1204.39	1086.57	4.6	0.04	901.3246
32	6.53	10.67	12.55999953	11.46000028	10.36000028	sp|P04104|K2C1_MOUSE	Keratin, type II cytoskeletal 1 OS=Mus musculus OX=10090 GN=Krt1 PE=1 SV=4			0	99.00000095	TNAENEFVTIK	Deamidated(N)@5			-0.00242433	1265.61145	633.813	1265.613892	633.81427	2	11	1.1.1.978.7	4.6086	1204.39	1136.75	4.6	0.04	867.502
32	6.53	10.67	12.55999953	11.46000028	10.36000028	sp|P04104|K2C1_MOUSE	Keratin, type II cytoskeletal 1 OS=Mus musculus OX=10090 GN=Krt1 PE=1 SV=4			0	99.00000095	TNAENEFVTIK	Deamidated(N)@2			-0.00132571	1265.612671	633.8136	1265.613892	633.81427	2	15	1.1.1.1005.11	4.958066	1756.38	1686.36	4.95	0.06	1117.435
32	6.53	10.67	12.55999953	11.46000028	10.36000028	sp|P04104|K2C1_MOUSE	Keratin, type II cytoskeletal 1 OS=Mus musculus OX=10090 GN=Krt1 PE=1 SV=4			0	99.00000095	TNAENEFVTIK	Ammonia-loss(N)@2			-0.00292691	1247.600464	624.8075	1247.603394	624.80896	2	15	1.1.1.1061.7	5.672517	2170.65	1952.48	5.68	0.05	1431.324
32	6.53	10.67	12.55999953	11.46000028	10.36000028	sp|P04104|K2C1_MOUSE	Keratin, type II cytoskeletal 1 OS=Mus musculus OX=10090 GN=Krt1 PE=1 SV=4			0	99.00000095	TNAENEFVTIK	Lys-add@N-term			-0.000155361	1392.724854	465.2489	1392.724854	465.2489014	3	13	1.1.1.938.5	4.099317	1710.54	1407.58	4.12	0.05	1419.232
32	6.53	10.67	12.55999953	11.46000028	10.36000028	sp|P04104|K2C1_MOUSE	Keratin, type II cytoskeletal 1 OS=Mus musculus OX=10090 GN=Krt1 PE=1 SV=4			0	99.00000095	TNAENEFVTIK	Lys-add@N-term			-0.000155361	1392.724854	465.2489	1392.724854	465.2489014	3	13	1.1.1.939.4	4.11115	1710.54	1696.34	4.12	0.05	1628.742
32	6.53	10.67	12.55999953	11.46000028	10.36000028	sp|P04104|K2C1_MOUSE	Keratin, type II cytoskeletal 1 OS=Mus musculus OX=10090 GN=Krt1 PE=1 SV=4			0	96.23000026	TNAENEFVTIK	Carbamidomethyl@N-term; Deamidated(N)@2			0.00867177	1322.644043	662.3293	1322.635376	662.3250122	2	11	1.1.1.1026.9	5.224383	705.49	688.82	5.23	0.08	572.8993
32	6.53	10.67	12.55999953	11.46000028	10.36000028	sp|P04104|K2C1_MOUSE	Keratin, type II cytoskeletal 1 OS=Mus musculus OX=10090 GN=Krt1 PE=1 SV=4			0	49.97000098	TNAENEFVTIK	Dehydrated(T)@1; Deamidated(N)@2	Dehydrated(T)@286		-0.00292691	1247.600464	624.8075	1247.603394	624.80896	2	15	1.1.1.1061.7	5.672517	2170.65	1952.48	5.68	0.05	1431.324
32	6.53	10.67	12.55999953	11.46000028	10.36000028	sp|P04104|K2C1_MOUSE	Keratin, type II cytoskeletal 1 OS=Mus musculus OX=10090 GN=Krt1 PE=1 SV=4			0	18.17000061	TNAENEFVTIK	Deamidated(N)@2			-0.00132571	1265.612671	633.8136	1265.613892	633.81427	2	15	1.1.1.1004.10	4.944083	1756.38	1668.08	4.95	0.06	1054.527
32	6.53	10.67	12.55999953	11.46000028	10.36000028	sp|P04104|K2C1_MOUSE	Keratin, type II cytoskeletal 1 OS=Mus musculus OX=10090 GN=Krt1 PE=1 SV=4			0	99.00000095	TNAENEFVTIKK			missed K-K@11	-0.00235954	1392.722534	697.3685	1392.724854	697.369751	2	14	1.1.1.923.9	3.911317	3973.48	3632.59	3.92	0.04	2316.981
32	6.53	10.67	12.55999953	11.46000028	10.36000028	sp|P04104|K2C1_MOUSE	Keratin, type II cytoskeletal 1 OS=Mus musculus OX=10090 GN=Krt1 PE=1 SV=4			0	99.00000095	TNAENEFVTIKK	Deamidated(N)@5		missed K-K@11	0.00257634	1393.711548	465.5778	1393.708862	465.5769043	3	9	1.1.1.912.4	3.767	504.73	450.27	3.78	0.04	451.0309
32	6.53	10.67	12.55999953	11.46000028	10.36000028	sp|P04104|K2C1_MOUSE	Keratin, type II cytoskeletal 1 OS=Mus musculus OX=10090 GN=Krt1 PE=1 SV=4			0	99.00000095	TNAENEFVTIKK	Dehydrated(T)@1; Deamidated(N)@2	Dehydrated(T)@286	missed K-K@11	-0.00275147	1375.695679	688.8551	1375.698364	688.8564453	2	16	1.1.1.985.10	4.7006	2289.85	2134.3	4.71	0.04	1278.127
32	6.53	10.67	12.55999953	11.46000028	10.36000028	sp|P04104|K2C1_MOUSE	Keratin, type II cytoskeletal 1 OS=Mus musculus OX=10090 GN=Krt1 PE=1 SV=4			0	99.00000095	TNAENEFVTIKK	Ammonia-loss(N)@2		missed K-K@11	-0.00275147	1375.695679	688.8551	1375.698364	688.8564453	2	16	1.1.1.986.10	4.713433	2289.85	2283.8	4.71	0.04	1357.124
32	6.53	10.67	12.55999953	11.46000028	10.36000028	sp|P04104|K2C1_MOUSE	Keratin, type II cytoskeletal 1 OS=Mus musculus OX=10090 GN=Krt1 PE=1 SV=4			0	99.00000095	TNAENEFVTIKK	Deamidated(N)@2; Lys-loss@C-term		missed K-K@11	-0.00132571	1265.612671	633.8136	1265.613892	633.81427	2	16	1.1.1.1004.10	4.944083	1756.38	1668.08	4.95	0.06	1054.527
32	6.53	10.67	12.55999953	11.46000028	10.36000028	sp|P04104|K2C1_MOUSE	Keratin, type II cytoskeletal 1 OS=Mus musculus OX=10090 GN=Krt1 PE=1 SV=4			0	76.6200006	TNAENEFVTIKK	Deamidated(N)@5		missed K-K@11	0.00257634	1393.711548	465.5778	1393.708862	465.5769043	3	9	1.1.1.913.3	3.779167	504.73	487.8	3.78	0.04	441.6371
32	6.53	10.67	12.55999953	11.46000028	10.36000028	sp|P04104|K2C1_MOUSE	Keratin, type II cytoskeletal 1 OS=Mus musculus OX=10090 GN=Krt1 PE=1 SV=4			0	49.97000098	TNAENEFVTIKK	Dehydrated(T)@1; Deamidated(N)@2	Dehydrated(T)@286	missed K-K@11	-0.00275147	1375.695679	688.8551	1375.698364	688.8564453	2	16	1.1.1.986.10	4.713433	2289.85	2283.8	4.71	0.04	1357.124
32	6.53	10.67	12.55999953	11.46000028	10.36000028	sp|P04104|K2C1_MOUSE	Keratin, type II cytoskeletal 1 OS=Mus musculus OX=10090 GN=Krt1 PE=1 SV=4			0	47.24999964	WELLQQV			cleaved V-D@C-term	0.00412506	914.4902954	458.2524	914.486145	458.2503662	2	6	1.1.1.1214.2	7.63505	243.4	239.98	7.65	0.06	291.7375
32	6.53	10.67	12.55999953	11.46000028	10.36000028	sp|P04104|K2C1_MOUSE	Keratin, type II cytoskeletal 1 OS=Mus musculus OX=10090 GN=Krt1 PE=1 SV=4			0	31.02000058	WELLQQV			cleaved V-D@C-term	0.00412506	914.4902954	458.2524	914.486145	458.2503662	2	6	1.1.1.1213.2	7.62255	243.4	178.81	7.65	0.06	278.1465
32	6.53	10.67	12.55999953	11.46000028	10.36000028	sp|P04104|K2C1_MOUSE	Keratin, type II cytoskeletal 1 OS=Mus musculus OX=10090 GN=Krt1 PE=1 SV=4			0	99.00000095	YEDEINKR			missed K-R@7	-0.00284948	1065.506226	533.7604	1065.509033	533.7618408	2	10	1.1.1.822.8	2.618917	949.9	943.88	2.61	0.04	747.8985
32	6.53	10.67	12.55999953	11.46000028	10.36000028	sp|P04104|K2C1_MOUSE	Keratin, type II cytoskeletal 1 OS=Mus musculus OX=10090 GN=Krt1 PE=1 SV=4			0	92.28000045	YEELQIT			cleaved T-A@C-term	-1.48E-05	894.4334717	448.224	894.4334717	448.223999	2	8	1.1.1.1027.4	5.23305	466.07	350.11	5.25	0.06	508.8422
32	6.53	10.67	12.55999953	11.46000028	10.36000028	sp|P04104|K2C1_MOUSE	Keratin, type II cytoskeletal 1 OS=Mus musculus OX=10090 GN=Krt1 PE=1 SV=4			0	99.00000095	YEELQITAGK	Carbamidomethyl@N-term; Formyl(K)@10			0.0115856	1235.615112	618.8148	1235.603394	618.80896	2	15	1.1.1.977.7	4.595767	1630.52	1416.11	4.6	0.04	1069.267
32	6.53	10.67	12.55999953	11.46000028	10.36000028	sp|P04104|K2C1_MOUSE	Keratin, type II cytoskeletal 1 OS=Mus musculus OX=10090 GN=Krt1 PE=1 SV=4			0	99.00000095	YEELQITAGK	Carbamidomethyl@N-term; Formyl(K)@10			0.0115856	1235.615112	618.8148	1235.603394	618.80896	2	15	1.1.1.978.5	4.606933	1630.52	1574.33	4.6	0.04	961.5391
32	6.53	10.67	12.55999953	11.46000028	10.36000028	sp|P04104|K2C1_MOUSE	Keratin, type II cytoskeletal 1 OS=Mus musculus OX=10090 GN=Krt1 PE=1 SV=4			0	99.00000095	YEELQITAGK	Formyl(K)@10			0.00890171	1178.59082	590.3027	1178.581909	590.2982178	2	16	1.1.1.971.6	4.518116	27045.91	13187.82	4.54	0.04	6546.85
32	6.53	10.67	12.55999953	11.46000028	10.36000028	sp|P04104|K2C1_MOUSE	Keratin, type II cytoskeletal 1 OS=Mus musculus OX=10090 GN=Krt1 PE=1 SV=4			0	98.3799994	YEELQITAGK	Iodo(Y)@1; Formyl(K)@10	Iodo(Y)@385		0.00919344	1304.487915	653.2512	1304.478516	653.246582	2	12	1.1.1.1027.9	5.237216	31.0713	31.0713			514.1386
32	6.53	10.67	12.55999953	11.46000028	10.36000028	sp|P04104|K2C1_MOUSE	Keratin, type II cytoskeletal 1 OS=Mus musculus OX=10090 GN=Krt1 PE=1 SV=4			0	96.23000026	YEELQITAGK	Iodo(Y)@1; Formyl(K)@10	Iodo(Y)@385		0.0133438	1304.491821	653.2532	1304.478516	653.246582	2	11	1.1.1.1026.8	5.22355	26.30965	26.30965			528.9787
33	6.15	6.3	16.11000001	16.11000001	13.08999956	sp|P48962|ADT1_MOUSE	ADP/ATP translocase 1 OS=Mus musculus OX=10090 GN=Slc25a4 PE=1 SV=4			2	99.00000095	DFLAGGIAAAVSK				-0.00116146	1218.659668	610.3371	1218.660889	610.3377075	2	10	1.1.1.1115.6	6.362633	315.54	300.34	6.36	0.08	398.8658
33	6.15	6.3	16.11000001	16.11000001	13.08999956	sp|P48962|ADT1_MOUSE	ADP/ATP translocase 1 OS=Mus musculus OX=10090 GN=Slc25a4 PE=1 SV=4			2	99.00000095	EQGFLSFWR				0.00300363	1168.569702	585.2921	1168.566528	585.2905273	2	8	1.1.1.1224.2	7.771533	130.52	127.08	7.77	0.04	151.3113
33	6.15	6.3	16.11000001	16.11000001	13.08999956	sp|P48962|ADT1_MOUSE	ADP/ATP translocase 1 OS=Mus musculus OX=10090 GN=Slc25a4 PE=1 SV=4			1.119186521	99.00000095	GDQALSFLK	Acetyl@N-term	Acetyl@2	cleaved M-G@N-term	0.00704516	1019.535889	510.7752	1019.528748	510.7716675	2	13	1.1.1.1172.2	7.09625	330.48	314.1	7.09	0.06	214.0699
33	6.15	6.3	16.11000001	16.11000001	13.08999956	sp|P48962|ADT1_MOUSE	ADP/ATP translocase 1 OS=Mus musculus OX=10090 GN=Slc25a4 PE=1 SV=4			0.92445296	96.53999805	TAVAPIER				0.000134356	855.4814453	428.748	855.4814453	428.7479858	2	8	1.1.1.880.3	3.3567	262.7	237.75	3.37	0.05	290.6382
33	6.15	6.3	16.11000001	16.11000001	13.08999956	sp|P48962|ADT1_MOUSE	ADP/ATP translocase 1 OS=Mus musculus OX=10090 GN=Slc25a4 PE=1 SV=4			0.10513036	63.70999813	QIFLGGVDR	Gln->pyro-Glu@N-term			-2.44E-05	986.5184937	494.2665	986.5185547	494.2665405	2	11	1.1.1.1184.3	7.252567	164.83	163.86	7.25	0.05	170.699
33	6.15	6.3	16.11000001	16.11000001	13.08999956	sp|P48962|ADT1_MOUSE	ADP/ATP translocase 1 OS=Mus musculus OX=10090 GN=Slc25a4 PE=1 SV=4			0	42.48999953	DFLAGGIAAAVSK				-0.00116146	1218.659668	610.3371	1218.660889	610.3377075	2	5	1.1.1.1119.8	6.4158	315.54	214.37	6.36	0.08	247.767
34	6.11	6.13	29.26999927	21.95000052	13.66000026	sp|P62696|CRBB2_MOUSE	Beta-crystallin B2 OS=Mus musculus OX=10090 GN=Crybb2 PE=1 SV=2			2	99.00000095	GEQFVFEK				0.00494528	982.480896	492.2477	982.4760132	492.2452698	2	10	1.1.1.993.3	4.7971	611.56	520.83	4.81	0.04	393.5693
34	6.11	6.13	29.26999927	21.95000052	13.66000026	sp|P62696|CRBB2_MOUSE	Beta-crystallin B2 OS=Mus musculus OX=10090 GN=Crybb2 PE=1 SV=2			2	99.00000095	GLQYLLEK				0.00261135	962.5462646	482.2804	962.5437012	482.2791138	2	12	1.1.1.1050.4	5.529033	1094.98	897.49	5.55	0.05	822.2324
34	6.11	6.13	29.26999927	21.95000052	13.66000026	sp|P62696|CRBB2_MOUSE	Beta-crystallin B2 OS=Mus musculus OX=10090 GN=Crybb2 PE=1 SV=2			2	99.00000095	IILYENPNFTGK				-0.00167453	1407.738037	704.8763	1407.739868	704.8771973	2	10	1.1.1.1055.6	5.594867	1079.68	688.51	5.61	0.05	608.4755
34	6.11	6.13	29.26999927	21.95000052	13.66000026	sp|P62696|CRBB2_MOUSE	Beta-crystallin B2 OS=Mus musculus OX=10090 GN=Crybb2 PE=1 SV=2			0.096367486	45.78000009	VQSGTWVGYQYPGYR				-0.0104001	1759.821533	880.918	1759.831787	880.9231567	2	6	1.1.1.1042.10	5.4297	22.06209	22.06209			205.7951
34	6.11	6.13	29.26999927	21.95000052	13.66000026	sp|P62696|CRBB2_MOUSE	Beta-crystallin B2 OS=Mus musculus OX=10090 GN=Crybb2 PE=1 SV=2			0.012780763	54.04000282	ASDHQTQAGKPQPLNPK	Acetyl@N-term	Acetyl@2	cleaved M-A@N-term	-0.00322248	1857.930054	620.3173	1857.93335	620.3183594	3	7	1.1.1.834.9	2.773083	297.28	284.62	2.78	0.04	400.9143
34	6.11	6.13	29.26999927	21.95000052	13.66000026	sp|P62696|CRBB2_MOUSE	Beta-crystallin B2 OS=Mus musculus OX=10090 GN=Crybb2 PE=1 SV=2			0	99.00000095	GEQFVFEK				0.00494528	982.480896	492.2477	982.4760132	492.2452698	2	11	1.1.1.994.4	4.81075	611.56	600.67	4.81	0.04	505.7442
34	6.11	6.13	29.26999927	21.95000052	13.66000026	sp|P62696|CRBB2_MOUSE	Beta-crystallin B2 OS=Mus musculus OX=10090 GN=Crybb2 PE=1 SV=2			0	99.00000095	GLQYLLEK				0.00261135	962.5462646	482.2804	962.5437012	482.2791138	2	11	1.1.1.1051.4	5.5422	1094.98	1054.79	5.55	0.05	881.5925
34	6.11	6.13	29.26999927	21.95000052	13.66000026	sp|P62696|CRBB2_MOUSE	Beta-crystallin B2 OS=Mus musculus OX=10090 GN=Crybb2 PE=1 SV=2			0	99.00000095	IILYENPNFTGK				-0.00167453	1407.738037	704.8763	1407.739868	704.8771973	2	11	1.1.1.1056.7	5.6082	1079.68	984.67	5.61	0.05	735.2406
35	6.01	12.03	25.74000061	16.83000028	9.900999814	sp|Q3TTY5|K22E_MOUSE	Keratin, type II cytoskeletal 2 epidermal OS=Mus musculus OX=10090 GN=Krt2 PE=1 SV=1			2	99.00000095	DYQELMNTK				-0.00348693	1140.508667	571.2616	1140.512085	571.2633667	2	14	1.1.1.957.5	4.34145	5964.19	5147.23	4.35	0.04	3644.273
35	6.01	12.03	25.74000061	16.83000028	9.900999814	sp|Q3TTY5|K22E_MOUSE	Keratin, type II cytoskeletal 2 epidermal OS=Mus musculus OX=10090 GN=Krt2 PE=1 SV=1			2	99.00000095	GFSSGSAVVSGGSR				0.000372824	1253.600464	627.8075	1253.599976	627.807312	2	17	1.1.1.888.9	3.465517	2176.59	1988.38	3.47	0.03	1581.379
35	6.01	12.03	25.74000061	16.83000028	9.900999814	sp|Q3TTY5|K22E_MOUSE	Keratin, type II cytoskeletal 2 epidermal OS=Mus musculus OX=10090 GN=Krt2 PE=1 SV=1			2	99.00000095	VDPEIQNVK				-0.000559231	1040.549683	521.2821	1040.550171	521.2824097	2	11	1.1.1.889.7	3.47685	5406.2	5089.38	3.48	0.04	3250.452
35	6.01	12.03	25.74000061	16.83000028	9.900999814	sp|Q3TTY5|K22E_MOUSE	Keratin, type II cytoskeletal 2 epidermal OS=Mus musculus OX=10090 GN=Krt2 PE=1 SV=1			0.004364801	97.43000269	NMQDLVEDFK			cleaved N-N@N-term	0.000867672	1237.565918	619.7902	1237.564941	619.7897339	2	11	1.1.1.1092.7	6.069167	584.72	580.74	6.06	0.06	623.4153
35	6.01	12.03	25.74000061	16.83000028	9.900999814	sp|Q3TTY5|K22E_MOUSE	Keratin, type II cytoskeletal 2 epidermal OS=Mus musculus OX=10090 GN=Krt2 PE=1 SV=1			0.002176917	99.00000095	MQDLVEDFK	Carbamidomethyl@N-term		cleaved N-M@N-term	-0.0037691	1180.539673	591.2771	1180.543457	591.2789917	2	12	1.1.1.1090.7	6.043667	706.26	648.45	6.05	0.05	511.0407
35	6.01	12.03	25.74000061	16.83000028	9.900999814	sp|Q3TTY5|K22E_MOUSE	Keratin, type II cytoskeletal 2 epidermal OS=Mus musculus OX=10090 GN=Krt2 PE=1 SV=1			0.000434506	48.39000106	GFGGGQGFGGSGGFGGGSGFGGGQGFGGGSR	Phospho(S)@11	Phospho(S)@111		0.0134596	2647.076416	883.366	2647.0625	883.3614502	3	9	1.1.1.970.5	4.509783	332.8274	332.8274			470.4793
35	6.01	12.03	25.74000061	16.83000028	9.900999814	sp|Q3TTY5|K22E_MOUSE	Keratin, type II cytoskeletal 2 epidermal OS=Mus musculus OX=10090 GN=Krt2 PE=1 SV=1			0	99.00000095	DYQELMNTK	Oxidation(M)@6			0.00157944	1156.508667	579.2616	1156.50708	579.2608032	2	10	1.1.1.865.8	3.16855	1171.5	574.83	3.2	0.05	457.5717
35	6.01	12.03	25.74000061	16.83000028	9.900999814	sp|Q3TTY5|K22E_MOUSE	Keratin, type II cytoskeletal 2 epidermal OS=Mus musculus OX=10090 GN=Krt2 PE=1 SV=1			0	99.00000095	DYQELMNTK	Oxidation(M)@6			0.00157944	1156.508667	579.2616	1156.50708	579.2608032	2	12	1.1.1.866.11	3.18405	1171.5	888.69	3.2	0.05	752.995
35	6.01	12.03	25.74000061	16.83000028	9.900999814	sp|Q3TTY5|K22E_MOUSE	Keratin, type II cytoskeletal 2 epidermal OS=Mus musculus OX=10090 GN=Krt2 PE=1 SV=1			0	99.00000095	DYQELMNTK	Deamidated(N)@7			0.00223488	1141.498413	571.7565	1141.496094	571.7553711	2	10	1.1.1.943.9	4.166633	484.99	427.64	4.16	0.05	386.2242
35	6.01	12.03	25.74000061	16.83000028	9.900999814	sp|Q3TTY5|K22E_MOUSE	Keratin, type II cytoskeletal 2 epidermal OS=Mus musculus OX=10090 GN=Krt2 PE=1 SV=1			0	99.00000095	DYQELMNTK				-0.00348693	1140.508667	571.2616	1140.512085	571.2633667	2	14	1.1.1.958.7	4.35445	5964.19	5561.96	4.35	0.04	3296.476
35	6.01	12.03	25.74000061	16.83000028	9.900999814	sp|Q3TTY5|K22E_MOUSE	Keratin, type II cytoskeletal 2 epidermal OS=Mus musculus OX=10090 GN=Krt2 PE=1 SV=1			0	69.81999874	DYQELMNTK	Methyl(N)@7	Methyl(N)@489		2.65E-05	1154.527832	578.2712	1154.527832	578.2711792	2	8	1.1.1.920.9	3.872817	558.48	394.24	3.9	0.06	394.5687
35	6.01	12.03	25.74000061	16.83000028	9.900999814	sp|Q3TTY5|K22E_MOUSE	Keratin, type II cytoskeletal 2 epidermal OS=Mus musculus OX=10090 GN=Krt2 PE=1 SV=1			0	57.19000101	DYQELMNTK	Methyl(T)@8	Methyl(T)@490		2.65E-05	1154.527832	578.2712	1154.527832	578.2711792	2	8	1.1.1.920.9	3.872817	558.48	394.24	3.9	0.06	394.5687
35	6.01	12.03	25.74000061	16.83000028	9.900999814	sp|Q3TTY5|K22E_MOUSE	Keratin, type II cytoskeletal 2 epidermal OS=Mus musculus OX=10090 GN=Krt2 PE=1 SV=1			0	27.05000043	DYQELMNTK	Methyl(N)@7	Methyl(N)@489		2.65E-05	1154.527832	578.2712	1154.527832	578.2711792	2	7	1.1.1.921.8	3.884983	558.48	472.62	3.9	0.06	419.7018
35	6.01	12.03	25.74000061	16.83000028	9.900999814	sp|Q3TTY5|K22E_MOUSE	Keratin, type II cytoskeletal 2 epidermal OS=Mus musculus OX=10090 GN=Krt2 PE=1 SV=1			0	23.33000004	DYQELMNTK				0.017509	1140.529663	571.2721	1140.512085	571.2633667	2	6	1.1.1.996.10	4.841917	537.6	522.59	4.85	0.06	600.181
35	6.01	12.03	25.74000061	16.83000028	9.900999814	sp|Q3TTY5|K22E_MOUSE	Keratin, type II cytoskeletal 2 epidermal OS=Mus musculus OX=10090 GN=Krt2 PE=1 SV=1			0	21.38999999	DYQELMNTK	Methyl(T)@8	Methyl(T)@490		2.65E-05	1154.527832	578.2712	1154.527832	578.2711792	2	7	1.1.1.921.8	3.884983	558.48	472.62	3.9	0.06	419.7018
35	6.01	12.03	25.74000061	16.83000028	9.900999814	sp|Q3TTY5|K22E_MOUSE	Keratin, type II cytoskeletal 2 epidermal OS=Mus musculus OX=10090 GN=Krt2 PE=1 SV=1			0	51.33000016	EISELNR			cleaved M-E@N-term	0.00116852	859.4411011	430.7278	859.4399414	430.7272644	2	7	1.1.1.862.3	3.126383	982.73	486.74	3.15	0.05	414.2392
35	6.01	12.03	25.74000061	16.83000028	9.900999814	sp|Q3TTY5|K22E_MOUSE	Keratin, type II cytoskeletal 2 epidermal OS=Mus musculus OX=10090 GN=Krt2 PE=1 SV=1			0	39.10000026	EISELNR			cleaved M-E@N-term	0.00116852	859.4411011	430.7278	859.4399414	430.7272644	2	7	1.1.1.863.2	3.13805	982.73	778.16	3.15	0.05	814.476
35	6.01	12.03	25.74000061	16.83000028	9.900999814	sp|Q3TTY5|K22E_MOUSE	Keratin, type II cytoskeletal 2 epidermal OS=Mus musculus OX=10090 GN=Krt2 PE=1 SV=1			0	99.00000095	FASFIDK				0.00232939	826.4248657	414.2197	826.4224854	414.2185364	2	9	1.1.1.1000.2	4.88625	5527.26	3932.45	4.91	0.05	2285.203
35	6.01	12.03	25.74000061	16.83000028	9.900999814	sp|Q3TTY5|K22E_MOUSE	Keratin, type II cytoskeletal 2 epidermal OS=Mus musculus OX=10090 GN=Krt2 PE=1 SV=1			0	99.00000095	FASFIDK				0.00232939	826.4248657	414.2197	826.4224854	414.2185364	2	8	1.1.1.1001.2	4.899083	5527.26	5321.51	4.91	0.05	3338.747
35	6.01	12.03	25.74000061	16.83000028	9.900999814	sp|Q3TTY5|K22E_MOUSE	Keratin, type II cytoskeletal 2 epidermal OS=Mus musculus OX=10090 GN=Krt2 PE=1 SV=1			0	99.00000095	GFSSGSAVVSGGSR				0.000372824	1253.600464	627.8075	1253.599976	627.807312	2	15	1.1.1.889.9	3.478517	2176.59	1862.84	3.47	0.03	1130.814
35	6.01	12.03	25.74000061	16.83000028	9.900999814	sp|Q3TTY5|K22E_MOUSE	Keratin, type II cytoskeletal 2 epidermal OS=Mus musculus OX=10090 GN=Krt2 PE=1 SV=1			0	70.45000196	GGSGGGGVSSGGG			cleaved G-S@C-term	0.0108535	891.3790894	446.6968	891.3682251	446.6914063	2	8	1.1.1.324.2	1.026033	256.58	215.53	1.04	0.05	125.5912
35	6.01	12.03	25.74000061	16.83000028	9.900999814	sp|Q3TTY5|K22E_MOUSE	Keratin, type II cytoskeletal 2 epidermal OS=Mus musculus OX=10090 GN=Krt2 PE=1 SV=1			0	35.94000041	GGSGGGGVSSGGG			cleaved G-S@C-term	0.0108535	891.3790894	446.6968	891.3682251	446.6914063	2	9	1.1.1.326.2	1.049883	256.58	228.26	1.04	0.05	186.6562
35	6.01	12.03	25.74000061	16.83000028	9.900999814	sp|Q3TTY5|K22E_MOUSE	Keratin, type II cytoskeletal 2 epidermal OS=Mus musculus OX=10090 GN=Krt2 PE=1 SV=1			0	46.11999989	GGSGGGYGSGGGSRGGSGGGYGS			cleaved S-G@C-term; missed R-G@14	-0.00063614	1790.719849	896.3672	1790.720459	896.3674927	2	10	1.1.1.822.11	2.621417	3296.33	3121.57	2.62	0.03	2409.07
35	6.01	12.03	25.74000061	16.83000028	9.900999814	sp|Q3TTY5|K22E_MOUSE	Keratin, type II cytoskeletal 2 epidermal OS=Mus musculus OX=10090 GN=Krt2 PE=1 SV=1			0	42.9399997	GGSGGGYGSGGGSRGGSGGGYGS			cleaved S-G@C-term; missed R-G@14	-0.00063614	1790.719849	896.3672	1790.720459	896.3674927	2	9	1.1.1.823.11	2.634417	3296.33	2926.13	2.62	0.03	1754.808
35	6.01	12.03	25.74000061	16.83000028	9.900999814	sp|Q3TTY5|K22E_MOUSE	Keratin, type II cytoskeletal 2 epidermal OS=Mus musculus OX=10090 GN=Krt2 PE=1 SV=1			0	90.13000131	ILSMDNNR	Deamidated(N)@6		cleaved V-I@N-term	0.00835823	962.4574585	482.236	962.4491577	482.231842	2	7	1.1.1.913.4	3.78	11.74679	11.74679			202.6472
35	6.01	12.03	25.74000061	16.83000028	9.900999814	sp|Q3TTY5|K22E_MOUSE	Keratin, type II cytoskeletal 2 epidermal OS=Mus musculus OX=10090 GN=Krt2 PE=1 SV=1			0	63.16999793	ILSMDNNR	Deamidated(N)@6		cleaved V-I@N-term	0.0135462	962.4626465	482.2386	962.4491577	482.231842	2	7	1.1.1.912.5	3.767833	11.48611	11.48611			204.7458
35	6.01	12.03	25.74000061	16.83000028	9.900999814	sp|Q3TTY5|K22E_MOUSE	Keratin, type II cytoskeletal 2 epidermal OS=Mus musculus OX=10090 GN=Krt2 PE=1 SV=1			0	16.48000032	LDVEIATYR			cleaved S-L@N-term	-0.0180005	1078.547852	540.2812	1078.565918	540.2902222	2	6	1.1.1.1024.5	5.1959	22.36876	22.36876			256.1066
35	6.01	12.03	25.74000061	16.83000028	9.900999814	sp|Q3TTY5|K22E_MOUSE	Keratin, type II cytoskeletal 2 epidermal OS=Mus musculus OX=10090 GN=Krt2 PE=1 SV=1			0	99.00000095	LLEGEECR	Carbamidomethyl(C)@7			0.00263002	1004.46228	503.2384	1004.459717	503.2371216	2	9	1.1.1.859.6	3.090383	343.41	336.88	3.1	0.05	681.2767
35	6.01	12.03	25.74000061	16.83000028	9.900999814	sp|Q3TTY5|K22E_MOUSE	Keratin, type II cytoskeletal 2 epidermal OS=Mus musculus OX=10090 GN=Krt2 PE=1 SV=1			0	98.1400013	LLEGEECR	Carbamidomethyl(C)@7			0.00263002	1004.46228	503.2384	1004.459717	503.2371216	2	7	1.1.1.858.7	3.078883	343.41	287.5	3.1	0.05	496.0008
35	6.01	12.03	25.74000061	16.83000028	9.900999814	sp|Q3TTY5|K22E_MOUSE	Keratin, type II cytoskeletal 2 epidermal OS=Mus musculus OX=10090 GN=Krt2 PE=1 SV=1			0	98.58999848	MQDLVEDFK	Carbamidomethyl@N-term		cleaved N-M@N-term	-0.0037691	1180.539673	591.2771	1180.543457	591.2789917	2	11	1.1.1.1091.5	6.0545	706.26	660.13	6.05	0.05	469.1187
35	6.01	12.03	25.74000061	16.83000028	9.900999814	sp|Q3TTY5|K22E_MOUSE	Keratin, type II cytoskeletal 2 epidermal OS=Mus musculus OX=10090 GN=Krt2 PE=1 SV=1			0	93.55000257	NLDLDSIIAEV			cleaved V-Q@C-term	0.000409823	1200.624268	601.3194	1200.623779	601.3191528	2	10	1.1.1.1379.3	9.063766	206.59	152.21	9.1	0.06	168.5125
35	6.01	12.03	25.74000061	16.83000028	9.900999814	sp|Q3TTY5|K22E_MOUSE	Keratin, type II cytoskeletal 2 epidermal OS=Mus musculus OX=10090 GN=Krt2 PE=1 SV=1			0	90.53000212	NLDLDSIIAEV			cleaved V-Q@C-term	0.000409823	1200.624268	601.3194	1200.623779	601.3191528	2	10	1.1.1.1378.2	9.050433	206.59	87.91	9.1	0.06	137.0709
35	6.01	12.03	25.74000061	16.83000028	9.900999814	sp|Q3TTY5|K22E_MOUSE	Keratin, type II cytoskeletal 2 epidermal OS=Mus musculus OX=10090 GN=Krt2 PE=1 SV=1			0	94.09000278	NMQDLVEDFK	Deamidated(N)@1		cleaved N-N@N-term	-0.000368687	1238.548706	620.2816	1238.54895	620.2817383	2	11	1.1.1.1160.5	6.9436	295.91	259.56	6.95	0.05	261.4078
35	6.01	12.03	25.74000061	16.83000028	9.900999814	sp|Q3TTY5|K22E_MOUSE	Keratin, type II cytoskeletal 2 epidermal OS=Mus musculus OX=10090 GN=Krt2 PE=1 SV=1			0	93.87999773	NMQDLVEDFK			cleaved N-N@N-term	0.000867672	1237.565918	619.7902	1237.564941	619.7897339	2	10	1.1.1.1091.7	6.056167	584.72	519.1	6.06	0.06	484.9082
35	6.01	12.03	25.74000061	16.83000028	9.900999814	sp|Q3TTY5|K22E_MOUSE	Keratin, type II cytoskeletal 2 epidermal OS=Mus musculus OX=10090 GN=Krt2 PE=1 SV=1			0	91.67000055	NQSLLQPL			cleaved V-N@N-term; cleaved L-D@C-term	0.00667238	911.5142822	456.7644	911.5076294	456.7610779	2	7	1.1.1.1129.2	6.5413	19.02632	19.02632			165.8718
35	6.01	12.03	25.74000061	16.83000028	9.900999814	sp|Q3TTY5|K22E_MOUSE	Keratin, type II cytoskeletal 2 epidermal OS=Mus musculus OX=10090 GN=Krt2 PE=1 SV=1			0	91.17000103	SVNQSLLQPL			cleaved V-S@N-term; cleaved L-D@C-term	0.00372208	1097.611816	549.8132	1097.608032	549.8113403	2	9	1.1.1.1139.2	6.670117	783.89	681.85	6.68	0.08	432.079
35	6.01	12.03	25.74000061	16.83000028	9.900999814	sp|Q3TTY5|K22E_MOUSE	Keratin, type II cytoskeletal 2 epidermal OS=Mus musculus OX=10090 GN=Krt2 PE=1 SV=1			0	66.21000171	SVNQSLLQPL			cleaved V-S@N-term; cleaved L-D@C-term	0.00372208	1097.611816	549.8132	1097.608032	549.8113403	2	7	1.1.1.1138.2	6.657784	783.89	476.34	6.68	0.08	302.2305
35	6.01	12.03	25.74000061	16.83000028	9.900999814	sp|Q3TTY5|K22E_MOUSE	Keratin, type II cytoskeletal 2 epidermal OS=Mus musculus OX=10090 GN=Krt2 PE=1 SV=1			0	97.57000208	TLNNKFASFIDK	Carbamyl@N-term; Deamidated(N)@3		missed K-F@5	-0.031617701	1440.693237	721.3539	1440.724854	721.369751	2	12	1.1.1.1148.7	6.7906	546.06	504.49	6.8	0.06	407.2602
35	6.01	12.03	25.74000061	16.83000028	9.900999814	sp|Q3TTY5|K22E_MOUSE	Keratin, type II cytoskeletal 2 epidermal OS=Mus musculus OX=10090 GN=Krt2 PE=1 SV=1			0	81.20999932	TLNNKFASFIDK	Carbamyl@N-term; Deamidated(N)@3		missed K-F@5	-0.031617701	1440.693237	721.3539	1440.724854	721.369751	2	11	1.1.1.1147.8	6.778433	546.06	400	6.8	0.06	316.951
35	6.01	12.03	25.74000061	16.83000028	9.900999814	sp|Q3TTY5|K22E_MOUSE	Keratin, type II cytoskeletal 2 epidermal OS=Mus musculus OX=10090 GN=Krt2 PE=1 SV=1			0	99.00000095	VDPEIQNVK				-0.000559231	1040.549683	521.2821	1040.550171	521.2824097	2	12	1.1.1.888.7	3.463867	5406.2	3897.32	3.48	0.04	2287.351
35	6.01	12.03	25.74000061	16.83000028	9.900999814	sp|Q3TTY5|K22E_MOUSE	Keratin, type II cytoskeletal 2 epidermal OS=Mus musculus OX=10090 GN=Krt2 PE=1 SV=1			0	99.00000095	YEDEINKR			missed K-R@7	-0.00284948	1065.506226	533.7604	1065.509033	533.7618408	2	10	1.1.1.822.8	2.618917	949.9	943.88	2.61	0.04	747.8985
36	5.54	5.67	9.465999901	9.465999901	6.311000139	sp|P16460|ASSY_MOUSE	Argininosuccinate synthase OS=Mus musculus OX=10090 GN=Ass1 PE=1 SV=1			2	99.00000095	GQVYILGR				-0.00509913	904.5080566	453.2613	904.5130615	453.2637939	2	8	1.1.1.995.2	4.82175	306.49	293.58	4.81	0.04	404.9502
36	5.54	5.67	9.465999901	9.465999901	6.311000139	sp|P16460|ASSY_MOUSE	Argininosuccinate synthase OS=Mus musculus OX=10090 GN=Ass1 PE=1 SV=1			2	99.00000095	QHGIPIPVTPK	Gln->pyro-Glu@N-term			0.00114345	1168.661621	585.3381	1168.6604	585.3375244	2	9	1.1.1.1032.5	5.297383	547.96	537.38	5.29	0.05	541.209
36	5.54	5.67	9.465999901	9.465999901	6.311000139	sp|P16460|ASSY_MOUSE	Argininosuccinate synthase OS=Mus musculus OX=10090 GN=Ass1 PE=1 SV=1			1.408935666	98.90000224	IDIVENR				-0.00130166	857.4594727	429.737	857.4606934	429.7376099	2	7	1.1.1.912.2	3.765333	290.58	276.9	3.76	0.05	224.6324
36	5.54	5.67	9.465999901	9.465999901	6.311000139	sp|P16460|ASSY_MOUSE	Argininosuccinate synthase OS=Mus musculus OX=10090 GN=Ass1 PE=1 SV=1			0.129596099	64.37000036	APNSPDVLEIEFK				-0.00156185	1457.738647	729.8766	1457.740234	729.8773804	2	7	1.1.1.1111.10	6.314967	21.29431	21.29431			247.767
36	5.54	5.67	9.465999901	9.465999901	6.311000139	sp|P16460|ASSY_MOUSE	Argininosuccinate synthase OS=Mus musculus OX=10090 GN=Ass1 PE=1 SV=1			0	85.49000025	IDIVENR				-0.00130166	857.4594727	429.737	857.4606934	429.7376099	2	8	1.1.1.911.3	3.753667	290.58	260.46	3.76	0.05	288.4397
36	5.54	5.67	9.465999901	9.465999901	6.311000139	sp|P16460|ASSY_MOUSE	Argininosuccinate synthase OS=Mus musculus OX=10090 GN=Ass1 PE=1 SV=1			0	94.41000223	QHGIPIPVTPK	Gln->pyro-Glu@N-term			0.00114345	1168.661621	585.3381	1168.6604	585.3375244	2	7	1.1.1.1031.4	5.28405	547.96	437.31	5.29	0.05	462.6683
37	4.93	5	19.3900004	17.48999953	11.7899999	sp|P51180|MIP_MOUSE	Lens fiber major intrinsic protein OS=Mus musculus OX=10090 GN=Mip PE=2 SV=2			2	99.00000095	GARPSDSNGQPEGTGEPVELK	Deamidated(N)@8			0.00157287	2124.994141	709.3386	2124.992432	709.3380737	3	24	1.1.1.894.10	3.543017	65831.04	25648.67	3.57	0.04	17849.03
37	4.93	5	19.3900004	17.48999953	11.7899999	sp|P51180|MIP_MOUSE	Lens fiber major intrinsic protein OS=Mus musculus OX=10090 GN=Mip PE=2 SV=2			2	99.00000095	SFAPAILTR				0.00110466	974.5560913	488.2853	974.5549316	488.284729	2	11	1.1.1.1055.3	5.592367	54492.7	10005.01	5.64	0.05	2701.874
37	4.93	5	19.3900004	17.48999953	11.7899999	sp|P51180|MIP_MOUSE	Lens fiber major intrinsic protein OS=Mus musculus OX=10090 GN=Mip PE=2 SV=2			0.638272107	99.00000095	PSDSNGQPEGTGEPVELK	Deamidated(N)@5		cleaved R-P@N-term	3.25E-05	1840.832642	921.4236	1840.832642	921.423584	2	23	1.1.1.924.11	3.925483	9733.84	5730.83	3.95	0.05	2764.182
37	4.93	5	19.3900004	17.48999953	11.7899999	sp|P51180|MIP_MOUSE	Lens fiber major intrinsic protein OS=Mus musculus OX=10090 GN=Mip PE=2 SV=2			0.288192779	99.00000095	GARPSDSNGQPEGTGEPVELKT	Deamidated(N)@8		cleaved T-Q@C-term; missed K-T@21	-0.00524928	2226.034912	743.0189	2226.040039	743.0206299	3	16	1.1.1.914.10	3.7975	1268.21	1210.16	3.81	0.05	1124.88
37	4.93	5	19.3900004	17.48999953	11.7899999	sp|P51180|MIP_MOUSE	Lens fiber major intrinsic protein OS=Mus musculus OX=10090 GN=Mip PE=2 SV=2			0.002613608	99.00000095	ARPSDSNGQPEGTGEPVELK	Deamidated(N)@7		cleaved G-A@N-term	-0.0146999	2067.956299	690.326	2067.970947	690.3309326	3	18	1.1.1.894.9	3.542183	131.6868	131.6868			1192.434
37	4.93	5	19.3900004	17.48999953	11.7899999	sp|P51180|MIP_MOUSE	Lens fiber major intrinsic protein OS=Mus musculus OX=10090 GN=Mip PE=2 SV=2			0.000434506	94.81999874	FAPAILTR			cleaved S-F@N-term	-0.000393949	887.5224609	444.7685	887.5228882	444.7687073	2	10	1.1.1.1027.3	5.232217	17842.1	7546.47	5.27	0.05	3244.81
37	4.93	5	19.3900004	17.48999953	11.7899999	sp|P51180|MIP_MOUSE	Lens fiber major intrinsic protein OS=Mus musculus OX=10090 GN=Mip PE=2 SV=2			0.000434506	50.19999743	GQPEGTGEPVELK			cleaved N-G@N-term	0.00247367	1339.664429	670.8395	1339.661987	670.8382568	2	6	1.1.1.917.9	3.835	360.11	346.53	3.83	0.06	269.8022
37	4.93	5	19.3900004	17.48999953	11.7899999	sp|P51180|MIP_MOUSE	Lens fiber major intrinsic protein OS=Mus musculus OX=10090 GN=Mip PE=2 SV=2			0.000434506	99.00000095	RPSDSNGQPEGTGEPVELK	Deamidated(N)@6		cleaved A-R@N-term	0.00671398	1996.940552	666.6541	1996.933838	666.6518555	3	15	1.1.1.896.6	3.565183	98.43243	98.43243			741.8362
37	4.93	5	19.3900004	17.48999953	11.7899999	sp|P51180|MIP_MOUSE	Lens fiber major intrinsic protein OS=Mus musculus OX=10090 GN=Mip PE=2 SV=2			0.000434506	74.87999797	SVTPPAVR			cleaved Y-S@N-term	0.000132236	825.4710693	413.7428	825.4708252	413.7427063	2	7	1.1.1.874.3	3.279867	886.79	674.78	3.3	0.04	455.007
37	4.93	5	19.3900004	17.48999953	11.7899999	sp|P51180|MIP_MOUSE	Lens fiber major intrinsic protein OS=Mus musculus OX=10090 GN=Mip PE=2 SV=2			0	99.00000095	ARPSDSNGQPEGTGEPVELK	Deamidated(N)@7		cleaved G-A@N-term	0.0169771	2067.987793	690.3365	2067.970947	690.3309326	3	15	1.1.1.895.9	3.555017	109.7125	109.7125			1610.05
37	4.93	5	19.3900004	17.48999953	11.7899999	sp|P51180|MIP_MOUSE	Lens fiber major intrinsic protein OS=Mus musculus OX=10090 GN=Mip PE=2 SV=2			0	52.24000216	DFLLFPR			cleaved Y-D@N-term	-0.0041496	906.4922485	454.2534	906.4963379	454.2554321	2	7	1.1.1.1221.3	7.7262	125.42	119.69	7.74	0.05	271.9008
37	4.93	5	19.3900004	17.48999953	11.7899999	sp|P51180|MIP_MOUSE	Lens fiber major intrinsic protein OS=Mus musculus OX=10090 GN=Mip PE=2 SV=2			0	76.95999742	FAPAILTR			cleaved S-F@N-term	-0.000393949	887.5224609	444.7685	887.5228882	444.7687073	2	7	1.1.1.1026.2	5.218567	17842.1	2334.85	5.27	0.05	436.0602
37	4.93	5	19.3900004	17.48999953	11.7899999	sp|P51180|MIP_MOUSE	Lens fiber major intrinsic protein OS=Mus musculus OX=10090 GN=Mip PE=2 SV=2			0	63.16999793	FAPAILTR	Carbamidomethyl@N-term		cleaved S-F@N-term	-0.00230291	944.5420532	473.2783	944.5443726	473.2794495	2	7	1.1.1.1055.2	5.591533	2512.84	1390.71	5.61	0.05	1162.954
37	4.93	5	19.3900004	17.48999953	11.7899999	sp|P51180|MIP_MOUSE	Lens fiber major intrinsic protein OS=Mus musculus OX=10090 GN=Mip PE=2 SV=2			0	62.07000017	FAPAILTR	Carbamidomethyl@N-term		cleaved S-F@N-term	-0.00230291	944.5420532	473.2783	944.5443726	473.2794495	2	7	1.1.1.1056.2	5.604033	2512.84	2102.7	5.61	0.05	1521.21
37	4.93	5	19.3900004	17.48999953	11.7899999	sp|P51180|MIP_MOUSE	Lens fiber major intrinsic protein OS=Mus musculus OX=10090 GN=Mip PE=2 SV=2			0	93.32000017	GARPSDSNGQPEGTG	Deamidated(N)@8		cleaved G-E@C-term	0.00304281	1429.610107	715.8123	1429.606934	715.81073	2	10	1.1.1.817.11	2.557083	525.4	490.24	2.56	0.04	566.6534
37	4.93	5	19.3900004	17.48999953	11.7899999	sp|P51180|MIP_MOUSE	Lens fiber major intrinsic protein OS=Mus musculus OX=10090 GN=Mip PE=2 SV=2			0	68.33999753	GARPSDSNGQPEGTG	Deamidated(N)@8		cleaved G-E@C-term	0.00304281	1429.610107	715.8123	1429.606934	715.81073	2	8	1.1.1.818.11	2.569917	525.4	498.2	2.56	0.04	442.9363
37	4.93	5	19.3900004	17.48999953	11.7899999	sp|P51180|MIP_MOUSE	Lens fiber major intrinsic protein OS=Mus musculus OX=10090 GN=Mip PE=2 SV=2			0	93.08999777	GARPSDSNGQPEGTGEPVEL	Deamidated(N)@8		cleaved L-K@C-term	0.0501891	1996.947632	999.4811	1996.897339	999.4559937	2	12	1.1.1.975.11	4.5731	421.51	419.59	4.57	0.04	464.9715
37	4.93	5	19.3900004	17.48999953	11.7899999	sp|P51180|MIP_MOUSE	Lens fiber major intrinsic protein OS=Mus musculus OX=10090 GN=Mip PE=2 SV=2			0	90.78999758	GARPSDSNGQPEGTGEPVEL	Deamidated(N)@8		cleaved L-K@C-term	0.0501891	1996.947632	999.4811	1996.897339	999.4559937	2	12	1.1.1.974.11	4.560433	421.51	390.43	4.57	0.04	413.556
37	4.93	5	19.3900004	17.48999953	11.7899999	sp|P51180|MIP_MOUSE	Lens fiber major intrinsic protein OS=Mus musculus OX=10090 GN=Mip PE=2 SV=2			0	99.00000095	GARPSDSNGQPEGTGEPVELK	Deamidated(N)@8			0.00157287	2124.994141	709.3386	2124.992432	709.3380737	3	16	1.1.1.891.9	3.50585	65831.04	1220	3.57	0.04	825.6605
37	4.93	5	19.3900004	17.48999953	11.7899999	sp|P51180|MIP_MOUSE	Lens fiber major intrinsic protein OS=Mus musculus OX=10090 GN=Mip PE=2 SV=2			0	99.00000095	GARPSDSNGQPEGTGEPVELK	Deamidated(N)@8			-0.000551261	2124.991455	1063.503	2124.992432	1063.503418	2	17	1.1.1.893.9	3.531183	14185.3	2252.76	3.57	0.04	597.6955
37	4.93	5	19.3900004	17.48999953	11.7899999	sp|P51180|MIP_MOUSE	Lens fiber major intrinsic protein OS=Mus musculus OX=10090 GN=Mip PE=2 SV=2			0	99.00000095	GARPSDSNGQPEGTGEPVELK	Deamidated(N)@8			0.00157287	2124.994141	709.3386	2124.992432	709.3380737	3	28	1.1.1.895.10	3.55585	65831.04	44605.92	3.57	0.04	35249.03
37	4.93	5	19.3900004	17.48999953	11.7899999	sp|P51180|MIP_MOUSE	Lens fiber major intrinsic protein OS=Mus musculus OX=10090 GN=Mip PE=2 SV=2			0	99.00000095	GARPSDSNGQPEGTGEPVELK	Deamidated(N)@8			0.00157287	2124.994141	709.3386	2124.992432	709.3380737	3	28	1.1.1.896.9	3.567683	65831.04	60435.11	3.57	0.04	44417.84
37	4.93	5	19.3900004	17.48999953	11.7899999	sp|P51180|MIP_MOUSE	Lens fiber major intrinsic protein OS=Mus musculus OX=10090 GN=Mip PE=2 SV=2			0	99.00000095	GARPSDSNGQPEGTGEPVELK	Deamidated(N)@8			0.00157287	2124.994141	709.3386	2124.992432	709.3380737	3	28	1.1.1.897.6	3.58035	65831.04	64860.56	3.57	0.04	45595.48
37	4.93	5	19.3900004	17.48999953	11.7899999	sp|P51180|MIP_MOUSE	Lens fiber major intrinsic protein OS=Mus musculus OX=10090 GN=Mip PE=2 SV=2			0	99.00000095	GARPSDSNGQPEGTGEPVELK	Deamidated(N)@8			0.00157287	2124.994141	709.3386	2124.992432	709.3380737	3	29	1.1.1.898.5	3.59435	65831.04	53292.99	3.57	0.04	35222.05
37	4.93	5	19.3900004	17.48999953	11.7899999	sp|P51180|MIP_MOUSE	Lens fiber major intrinsic protein OS=Mus musculus OX=10090 GN=Mip PE=2 SV=2			0	99.00000095	GARPSDSNGQPEGTGEPVELK	Deamidated(N)@8			0.00157287	2124.994141	709.3386	2124.992432	709.3380737	3	28	1.1.1.899.7	3.607183	65831.04	34766.57	3.57	0.04	22192.55
37	4.93	5	19.3900004	17.48999953	11.7899999	sp|P51180|MIP_MOUSE	Lens fiber major intrinsic protein OS=Mus musculus OX=10090 GN=Mip PE=2 SV=2			0	99.00000095	GARPSDSNGQPEGTGEPVELK	Deamidated(N)@8			0.00157287	2124.994141	709.3386	2124.992432	709.3380737	3	28	1.1.1.900.5	3.616517	65831.04	24069.72	3.57	0.04	14148.34
37	4.93	5	19.3900004	17.48999953	11.7899999	sp|P51180|MIP_MOUSE	Lens fiber major intrinsic protein OS=Mus musculus OX=10090 GN=Mip PE=2 SV=2			0	99.00000095	GARPSDSNGQPEGTGEPVELK	Deamidated(N)@8			0.00157287	2124.994141	709.3386	2124.992432	709.3380737	3	29	1.1.1.901.4	3.6325	65831.04	12573.53	3.57	0.04	7664.75
37	4.93	5	19.3900004	17.48999953	11.7899999	sp|P51180|MIP_MOUSE	Lens fiber major intrinsic protein OS=Mus musculus OX=10090 GN=Mip PE=2 SV=2			0	99.00000095	GARPSDSNGQPEGTGEPVELK	Deamidated(N)@8			0.00157287	2124.994141	709.3386	2124.992432	709.3380737	3	29	1.1.1.902.3	3.645	65831.04	7224.77	3.57	0.04	4297.998
37	4.93	5	19.3900004	17.48999953	11.7899999	sp|P51180|MIP_MOUSE	Lens fiber major intrinsic protein OS=Mus musculus OX=10090 GN=Mip PE=2 SV=2			0	99.00000095	GARPSDSNGQPEGTGEPVELK	Deamidated(N)@8			0.00157287	2124.994141	709.3386	2124.992432	709.3380737	3	20	1.1.1.903.6	3.657667	65831.04	3924.34	3.57	0.04	2455.819
37	4.93	5	19.3900004	17.48999953	11.7899999	sp|P51180|MIP_MOUSE	Lens fiber major intrinsic protein OS=Mus musculus OX=10090 GN=Mip PE=2 SV=2			0	99.00000095	GARPSDSNGQPEGTGEPVELK	Deamidated(N)@8			0.00157287	2124.994141	709.3386	2124.992432	709.3380737	3	21	1.1.1.904.6	3.668167	65831.04	2469.19	3.57	0.04	1508.004
37	4.93	5	19.3900004	17.48999953	11.7899999	sp|P51180|MIP_MOUSE	Lens fiber major intrinsic protein OS=Mus musculus OX=10090 GN=Mip PE=2 SV=2			0	99.00000095	GARPSDSNGQPEGTGEPVELK	Deamidated(N)@8			0.00157287	2124.994141	709.3386	2124.992432	709.3380737	3	20	1.1.1.905.4	3.682667	65831.04	1236.53	3.57	0.04	998.9628
37	4.93	5	19.3900004	17.48999953	11.7899999	sp|P51180|MIP_MOUSE	Lens fiber major intrinsic protein OS=Mus musculus OX=10090 GN=Mip PE=2 SV=2			0	99.00000095	GARPSDSNGQPEGTGEPVELK	Deamidated(N)@8			0.00157287	2124.994141	709.3386	2124.992432	709.3380737	3	15	1.1.1.906.10	3.6945	65831.04	837.78	3.57	0.04	876.6957
37	4.93	5	19.3900004	17.48999953	11.7899999	sp|P51180|MIP_MOUSE	Lens fiber major intrinsic protein OS=Mus musculus OX=10090 GN=Mip PE=2 SV=2			0	99.00000095	GARPSDSNGQPEGTGEPVELK	Deamidated(N)@8			0.00157287	2124.994141	709.3386	2124.992432	709.3380737	3	17	1.1.1.907.6	3.706667	65831.04	609.35	3.57	0.04	655.6243
37	4.93	5	19.3900004	17.48999953	11.7899999	sp|P51180|MIP_MOUSE	Lens fiber major intrinsic protein OS=Mus musculus OX=10090 GN=Mip PE=2 SV=2			0	99.00000095	GARPSDSNGQPEGTGEPVELK	Deamidated(N)@8			0.00157287	2124.994141	709.3386	2124.992432	709.3380737	3	17	1.1.1.908.11	3.721333	65831.04	467.37	3.57	0.04	543.5593
37	4.93	5	19.3900004	17.48999953	11.7899999	sp|P51180|MIP_MOUSE	Lens fiber major intrinsic protein OS=Mus musculus OX=10090 GN=Mip PE=2 SV=2			0	99.00000095	GARPSDSNGQPEGTGEPVELK	Carbamidomethyl@N-term; Deamidated(N)@8			0.00630625	2182.020264	728.3473	2182.013916	728.3452148	3	17	1.1.1.894.11	3.54385	8794.16	3661.87	3.57	0.04	2280.556
37	4.93	5	19.3900004	17.48999953	11.7899999	sp|P51180|MIP_MOUSE	Lens fiber major intrinsic protein OS=Mus musculus OX=10090 GN=Mip PE=2 SV=2			0	99.00000095	GARPSDSNGQPEGTGEPVELK	Carbamidomethyl@N-term; Deamidated(N)@8			0.00630625	2182.020264	728.3473	2182.013916	728.3452148	3	21	1.1.1.895.11	3.556683	8794.16	6490.15	3.57	0.04	5065.175
37	4.93	5	19.3900004	17.48999953	11.7899999	sp|P51180|MIP_MOUSE	Lens fiber major intrinsic protein OS=Mus musculus OX=10090 GN=Mip PE=2 SV=2			0	99.00000095	GARPSDSNGQPEGTGEPVELK	Deamidated(N)@8; Methyl(E)@19	Methyl(E)@257		0.00159945	2139.009766	714.0105	2139.008057	714.0099487	3	16	1.1.1.918.11	3.849167	1439.09	1374.21	3.86	0.06	1174.347
37	4.93	5	19.3900004	17.48999953	11.7899999	sp|P51180|MIP_MOUSE	Lens fiber major intrinsic protein OS=Mus musculus OX=10090 GN=Mip PE=2 SV=2			0	99.00000095	GARPSDSNGQPEGTGEPVELK	GG(S)@5; Deamidated(N)@8	GG(S)@243		0.000232818	2239.035645	747.3525	2239.0354	747.352356	3	17	1.1.1.932.10	4.02665	1288.71	1241.58	4.03	0.05	1000.463
37	4.93	5	19.3900004	17.48999953	11.7899999	sp|P51180|MIP_MOUSE	Lens fiber major intrinsic protein OS=Mus musculus OX=10090 GN=Mip PE=2 SV=2			0	99.00000095	GARPSDSNGQPEGTGEPVELK	Deamidated(N)@8; Methyl(E)@16	Methyl(E)@254		-0.00499228	2139.003174	714.0083	2139.008057	714.0099487	3	16	1.1.1.935.9	4.06465	2091.96	1918.56	4.07	0.06	1441.888
37	4.93	5	19.3900004	17.48999953	11.7899999	sp|P51180|MIP_MOUSE	Lens fiber major intrinsic protein OS=Mus musculus OX=10090 GN=Mip PE=2 SV=2			0	99.00000095	GARPSDSNGQPEGTGEPVELK	Deamidated(N)@8; Methyl(E)@16	Methyl(E)@254		-0.00499228	2139.003174	714.0083	2139.008057	714.0099487	3	15	1.1.1.934.11	4.052983	2091.96	1531.37	4.07	0.06	1184.69
37	4.93	5	19.3900004	17.48999953	11.7899999	sp|P51180|MIP_MOUSE	Lens fiber major intrinsic protein OS=Mus musculus OX=10090 GN=Mip PE=2 SV=2			0	99.00000095	GARPSDSNGQPEGTGEPVELK	Carbamidomethyl@N-term; Deamidated(N)@8			0.00630625	2182.020264	728.3473	2182.013916	728.3452148	3	13	1.1.1.893.7	3.52785	8794.16	1070.33	3.57	0.04	431.3441
37	4.93	5	19.3900004	17.48999953	11.7899999	sp|P51180|MIP_MOUSE	Lens fiber major intrinsic protein OS=Mus musculus OX=10090 GN=Mip PE=2 SV=2			0	98.58999848	GARPSDSNGQPEGTGEPVELK	Deamidated(N)@8; Methyl(E)@19	Methyl(E)@257		0.00159945	2139.009766	714.0105	2139.008057	714.0099487	3	13	1.1.1.917.11	3.836667	1439.09	1048.09	3.86	0.06	907.5752
37	4.93	5	19.3900004	17.48999953	11.7899999	sp|P51180|MIP_MOUSE	Lens fiber major intrinsic protein OS=Mus musculus OX=10090 GN=Mip PE=2 SV=2			0	98.25999737	GARPSDSNGQPEGTGEPVELK	Carbamidomethyl@N-term; Carbamidomethyl(D)@6; Deamidated(N)@8			0.000232818	2239.035645	747.3525	2239.0354	747.352356	3	13	1.1.1.933.10	4.03965	1288.71	1176.68	4.03	0.05	860.5067
37	4.93	5	19.3900004	17.48999953	11.7899999	sp|P51180|MIP_MOUSE	Lens fiber major intrinsic protein OS=Mus musculus OX=10090 GN=Mip PE=2 SV=2			0	63.16999793	GARPSDSNGQPEGTGEPVELK	Ammonia-loss(N)@8			0.00809466	2106.98999	703.3372	2106.981689	703.3345337	3	9	1.1.1.903.5	3.656	102.2318	102.2318			306.7079
37	4.93	5	19.3900004	17.48999953	11.7899999	sp|P51180|MIP_MOUSE	Lens fiber major intrinsic protein OS=Mus musculus OX=10090 GN=Mip PE=2 SV=2			0	51.33000016	GARPSDSNGQPEGTGEPVELK	Carbamidomethyl@N-term; Carbamidomethyl(S)@5; Deamidated(N)@8			0.000232818	2239.035645	747.3525	2239.0354	747.352356	3	13	1.1.1.933.10	4.03965	1288.71	1176.68	4.03	0.05	860.5067
37	4.93	5	19.3900004	17.48999953	11.7899999	sp|P51180|MIP_MOUSE	Lens fiber major intrinsic protein OS=Mus musculus OX=10090 GN=Mip PE=2 SV=2			0	43.16999912	GARPSDSNGQPEGTGEPVELK	Dehydrated(S)@7; Deamidated(N)@8	Dehydrated(S)@245		0.00809466	2106.98999	703.3372	2106.981689	703.3345337	3	9	1.1.1.903.5	3.656	102.2318	102.2318			306.7079
37	4.93	5	19.3900004	17.48999953	11.7899999	sp|P51180|MIP_MOUSE	Lens fiber major intrinsic protein OS=Mus musculus OX=10090 GN=Mip PE=2 SV=2			0	38.19000125	GARPSDSNGQPEGTGEPVELK	Dehydrated(S)@7; Deamidated(Q)@10	Dehydrated(S)@245		0.00809466	2106.98999	703.3372	2106.981689	703.3345337	3	9	1.1.1.903.5	3.656	102.2318	102.2318			306.7079
37	4.93	5	19.3900004	17.48999953	11.7899999	sp|P51180|MIP_MOUSE	Lens fiber major intrinsic protein OS=Mus musculus OX=10090 GN=Mip PE=2 SV=2			0	35.49000025	GARPSDSNGQPEGTGEPVELK	Dicarbamidomethyl(D)@6; Deamidated(N)@8			0.000232818	2239.035645	747.3525	2239.0354	747.352356	3	12	1.1.1.933.10	4.03965	1288.71	1176.68	4.03	0.05	860.5067
37	4.93	5	19.3900004	17.48999953	11.7899999	sp|P51180|MIP_MOUSE	Lens fiber major intrinsic protein OS=Mus musculus OX=10090 GN=Mip PE=2 SV=2			0	33.4800005	GARPSDSNGQPEGTGEPVELK	Carbamidomethyl@N-term; Carbamidomethyl(S)@5; Deamidated(N)@8			0.000232818	2239.035645	747.3525	2239.0354	747.352356	3	17	1.1.1.932.10	4.02665	1288.71	1241.58	4.03	0.05	1000.463
37	4.93	5	19.3900004	17.48999953	11.7899999	sp|P51180|MIP_MOUSE	Lens fiber major intrinsic protein OS=Mus musculus OX=10090 GN=Mip PE=2 SV=2			0	99.00000095	GARPSDSNGQPEGTGEPVELKT	Deamidated(N)@8		cleaved T-Q@C-term; missed K-T@21	-0.00524928	2226.034912	743.0189	2226.040039	743.0206299	3	15	1.1.1.913.11	3.785833	1268.21	955.13	3.81	0.05	734.4911
37	4.93	5	19.3900004	17.48999953	11.7899999	sp|P51180|MIP_MOUSE	Lens fiber major intrinsic protein OS=Mus musculus OX=10090 GN=Mip PE=2 SV=2			0	37.07000017	LSILKGARPSDSNGQPEGTGEPVELK	Dehydrated(S)@12	Dehydrated(S)@245	missed K-G@5	-0.031203	2660.345947	887.7892	2660.376953	887.7996216	3	9	1.1.1.1190.9	7.334733	11.88476	11.88476			232.5076
37	4.93	5	19.3900004	17.48999953	11.7899999	sp|P51180|MIP_MOUSE	Lens fiber major intrinsic protein OS=Mus musculus OX=10090 GN=Mip PE=2 SV=2			0	37.07000017	LSILKGARPSDSNGQPEGTGEPVELK	Dehydrated(S)@2	Dehydrated(S)@235	missed K-G@5	-0.031203	2660.345947	887.7892	2660.376953	887.7996216	3	9	1.1.1.1190.9	7.334733	11.88476	11.88476			232.5076
37	4.93	5	19.3900004	17.48999953	11.7899999	sp|P51180|MIP_MOUSE	Lens fiber major intrinsic protein OS=Mus musculus OX=10090 GN=Mip PE=2 SV=2			0	37.07000017	LSILKGARPSDSNGQPEGTGEPVELK	Dehydrated(S)@10	Dehydrated(S)@243	missed K-G@5	-0.031203	2660.345947	887.7892	2660.376953	887.7996216	3	9	1.1.1.1190.9	7.334733	11.88476	11.88476			232.5076
37	4.93	5	19.3900004	17.48999953	11.7899999	sp|P51180|MIP_MOUSE	Lens fiber major intrinsic protein OS=Mus musculus OX=10090 GN=Mip PE=2 SV=2			0	33.4800005	LSILKGARPSDSNGQPEGTGEPVELK	Dehydrated(D)@11		missed K-G@5	-0.031203	2660.345947	887.7892	2660.376953	887.7996216	3	9	1.1.1.1190.9	7.334733	11.88476	11.88476			232.5076
37	4.93	5	19.3900004	17.48999953	11.7899999	sp|P51180|MIP_MOUSE	Lens fiber major intrinsic protein OS=Mus musculus OX=10090 GN=Mip PE=2 SV=2			0	99.00000095	PSDSNGQPEGTGEPVELK	Deamidated(N)@5		cleaved R-P@N-term	3.25E-05	1840.832642	921.4236	1840.832642	921.423584	2	20	1.1.1.923.11	3.912983	9733.84	3050.78	3.95	0.05	1315.091
37	4.93	5	19.3900004	17.48999953	11.7899999	sp|P51180|MIP_MOUSE	Lens fiber major intrinsic protein OS=Mus musculus OX=10090 GN=Mip PE=2 SV=2			0	99.00000095	PSDSNGQPEGTGEPVELK	Carbamidomethyl@N-term; Deamidated(N)@5		cleaved R-P@N-term	-0.00332577	1897.85083	949.9327	1897.854126	949.9343262	2	15	1.1.1.925.11	3.938483	1258.8	996.48	3.95	0.06	494.3519
37	4.93	5	19.3900004	17.48999953	11.7899999	sp|P51180|MIP_MOUSE	Lens fiber major intrinsic protein OS=Mus musculus OX=10090 GN=Mip PE=2 SV=2			0	99.00000095	PSDSNGQPEGTGEPVELK	Carbamidomethyl@N-term; Deamidated(N)@5		cleaved R-P@N-term	-0.00332577	1897.85083	949.9327	1897.854126	949.9343262	2	14	1.1.1.926.11	3.950983	1258.8	1209.66	3.95	0.06	657.8922
37	4.93	5	19.3900004	17.48999953	11.7899999	sp|P51180|MIP_MOUSE	Lens fiber major intrinsic protein OS=Mus musculus OX=10090 GN=Mip PE=2 SV=2			0	98.78000021	PSDSNGQPEGTGEPVELK	Deamidated(N)@5		cleaved R-P@N-term	0.000299095	1840.833008	614.6183	1840.832642	614.6181641	3	12	1.1.1.930.8	3.999483	3440.1	1275.44	3.95	0.05	757.5756
37	4.93	5	19.3900004	17.48999953	11.7899999	sp|P51180|MIP_MOUSE	Lens fiber major intrinsic protein OS=Mus musculus OX=10090 GN=Mip PE=2 SV=2			0	64.03999925	PSDSNGQPEGTGEPVELK			cleaved R-P@N-term	-0.033559501	1839.815063	614.279	1839.848633	614.2901611	3	9	1.1.1.931.10	4.01415	657.93	589.07	4	0.05	639.4429
37	4.93	5	19.3900004	17.48999953	11.7899999	sp|P51180|MIP_MOUSE	Lens fiber major intrinsic protein OS=Mus musculus OX=10090 GN=Mip PE=2 SV=2			0	52.24000216	PSDSNGQPEGTGEPVELK	Deamidated(Q)@7		cleaved R-P@N-term	0.000299095	1840.833008	614.6183	1840.832642	614.6181641	3	12	1.1.1.930.8	3.999483	3440.1	1275.44	3.95	0.05	757.5756
37	4.93	5	19.3900004	17.48999953	11.7899999	sp|P51180|MIP_MOUSE	Lens fiber major intrinsic protein OS=Mus musculus OX=10090 GN=Mip PE=2 SV=2			0	27.93000042	SFAPAILT			cleaved T-R@C-term	0.0034401	818.4572754	410.2359	818.4537964	410.2341919	2	6	1.1.1.1148.3	6.787267	228.48	179.56	6.8	0.05	245.6069
37	4.93	5	19.3900004	17.48999953	11.7899999	sp|P51180|MIP_MOUSE	Lens fiber major intrinsic protein OS=Mus musculus OX=10090 GN=Mip PE=2 SV=2			0	99.00000095	SFAPAILTR				0.00110466	974.5560913	488.2853	974.5549316	488.284729	2	9	1.1.1.1054.2	5.578533	54492.7	1856.4	5.64	0.05	440.5783
37	4.93	5	19.3900004	17.48999953	11.7899999	sp|P51180|MIP_MOUSE	Lens fiber major intrinsic protein OS=Mus musculus OX=10090 GN=Mip PE=2 SV=2			0	99.00000095	SFAPAILTR	Carbamidomethyl@N-term			0.00400168	1031.580444	516.7975	1031.576416	516.7954712	2	13	1.1.1.1059.3	5.643533	6329.04	5079.74	5.65	0.05	3056.886
37	4.93	5	19.3900004	17.48999953	11.7899999	sp|P51180|MIP_MOUSE	Lens fiber major intrinsic protein OS=Mus musculus OX=10090 GN=Mip PE=2 SV=2			0	99.00000095	SFAPAILTR	Carbamidomethyl@N-term			0.00400168	1031.580444	516.7975	1031.576416	516.7954712	2	12	1.1.1.1058.4	5.631533	6329.04	3155.29	5.65	0.05	1749.362
37	4.93	5	19.3900004	17.48999953	11.7899999	sp|P51180|MIP_MOUSE	Lens fiber major intrinsic protein OS=Mus musculus OX=10090 GN=Mip PE=2 SV=2			0	99.00000095	SFAPAILTR	Formyl@N-term			0.000340097	1002.550049	502.2823	1002.549805	502.282196	2	11	1.1.1.1181.2	7.213733	10.95725	10.95725			181.2229
37	4.93	5	19.3900004	17.48999953	11.7899999	sp|P51180|MIP_MOUSE	Lens fiber major intrinsic protein OS=Mus musculus OX=10090 GN=Mip PE=2 SV=2			0	96.57999873	SFAPAILTR	Acetyl@N-term	Acetyl@188		0.00214975	1016.567688	509.2911	1016.565491	509.2900085	2	10	1.1.1.1198.3	7.43255	168.47	160.63	7.43	0.06	195.982
37	4.93	5	19.3900004	17.48999953	11.7899999	sp|P51180|MIP_MOUSE	Lens fiber major intrinsic protein OS=Mus musculus OX=10090 GN=Mip PE=2 SV=2			0	90.78999758	SFAPAILTR	Acetyl@N-term	Acetyl@188		0.00214975	1016.567688	509.2911	1016.565491	509.2900085	2	9	1.1.1.1197.2	7.418883	168.47	141.46	7.43	0.06	180.8732
37	4.93	5	19.3900004	17.48999953	11.7899999	sp|P51180|MIP_MOUSE	Lens fiber major intrinsic protein OS=Mus musculus OX=10090 GN=Mip PE=2 SV=2			0	78.11999917	SFAPAILTR	Acetyl@N-term; Oxidation(F)@2	Acetyl@188; Oxidation(F)@189		-0.00101832	1032.559448	517.287	1032.560425	517.2874756	2	9	1.1.1.1092.4	6.066667	6463.09	1746.14	6.1	0.05	754.6276
37	4.93	5	19.3900004	17.48999953	11.7899999	sp|P51180|MIP_MOUSE	Lens fiber major intrinsic protein OS=Mus musculus OX=10090 GN=Mip PE=2 SV=2			0	70.87000012	SFAPAILTR	Formyl@N-term			-0.00728923	1002.54248	502.2785	1002.549805	502.282196	2	8	1.1.1.1179.2	7.18725	10.70213	10.70213			144.4166
37	4.93	5	19.3900004	17.48999953	11.7899999	sp|P51180|MIP_MOUSE	Lens fiber major intrinsic protein OS=Mus musculus OX=10090 GN=Mip PE=2 SV=2			0	68.33999753	SFAPAILTR	Acetyl@N-term; Oxidation(F)@2	Acetyl@188; Oxidation(F)@189		-0.000530043	1032.559814	517.2872	1032.560425	517.2874756	2	8	1.1.1.1110.4	6.29715	622.72	537.27	6.32	0.06	471.3173
37	4.93	5	19.3900004	17.48999953	11.7899999	sp|P51180|MIP_MOUSE	Lens fiber major intrinsic protein OS=Mus musculus OX=10090 GN=Mip PE=2 SV=2			0	64.25999999	SFAPAILTR	Acetyl@N-term; Oxidation(F)@2	Acetyl@188; Oxidation(F)@189		-0.000530043	1032.559814	517.2872	1032.560425	517.2874756	2	8	1.1.1.1109.3	6.283817	622.72	371.02	6.32	0.06	332.6765
37	4.93	5	19.3900004	17.48999953	11.7899999	sp|P51180|MIP_MOUSE	Lens fiber major intrinsic protein OS=Mus musculus OX=10090 GN=Mip PE=2 SV=2			0	65.56000113	SVTPPAVR			cleaved Y-S@N-term	0.000132236	825.4710693	413.7428	825.4708252	413.7427063	2	6	1.1.1.873.4	3.267867	886.79	422.07	3.3	0.04	305.312
38	4.27	4.31	9.831999987	9.831999987	7.914000005	sp|Q64448|CXA3_MOUSE	Gap junction alpha-3 protein OS=Mus musculus OX=10090 GN=Gja3 PE=2 SV=4			2	99.00000095	AIGFPGAPLSPADFTVVTLNDAQGR				0.00595978	2513.297607	838.7731	2513.291504	838.7711182	3	22	1.1.1.1285.2	8.46365	492.15	372.8	8.48	0.09	209.0727
38	4.27	4.31	9.831999987	9.831999987	7.914000005	sp|Q64448|CXA3_MOUSE	Gap junction alpha-3 protein OS=Mus musculus OX=10090 GN=Gja3 PE=2 SV=4			2	99.00000095	GDWSFLGR			cleaved M-G@N-term	0.00513571	936.4505005	469.2325	936.4453735	469.22995	2	8	1.1.1.1096.2	6.11665	591.19	278.67	6.15	0.05	333.6095
38	4.27	4.31	9.831999987	9.831999987	7.914000005	sp|Q64448|CXA3_MOUSE	Gap junction alpha-3 protein OS=Mus musculus OX=10090 GN=Gja3 PE=2 SV=4			0.270835191	77.91000009	ARPGDLAI				0.00069374	811.4558716	406.7352	811.4552002	406.7348633	2	7	1.1.1.979.2	4.617267	1042.8	826.77	4.63	0.04	737.9388
38	4.27	4.31	9.831999987	9.831999987	7.914000005	sp|Q64448|CXA3_MOUSE	Gap junction alpha-3 protein OS=Mus musculus OX=10090 GN=Gja3 PE=2 SV=4			0	99.00000095	AIGFPGAPLSPADFTVVTLNDAQGR				0.00595978	2513.297607	838.7731	2513.291504	838.7711182	3	18	1.1.1.1286.2	8.472484	492.15	430.61	8.48	0.09	282.5861
38	4.27	4.31	9.831999987	9.831999987	7.914000005	sp|Q64448|CXA3_MOUSE	Gap junction alpha-3 protein OS=Mus musculus OX=10090 GN=Gja3 PE=2 SV=4			0	99.00000095	GDWSFLGR			cleaved M-G@N-term	0.00513571	936.4505005	469.2325	936.4453735	469.22995	2	8	1.1.1.1097.2	6.129317	591.19	458.22	6.15	0.05	467.7697
39	4.11	4.13	18.1400001	18.1400001	11.94999963	sp|Q91XV3|BASP1_MOUSE	Brain acid soluble protein 1 OS=Mus musculus OX=10090 GN=Basp1 PE=1 SV=3			2	99.00000095	ESEPQAAADATEVK				-0.000196629	1444.667847	723.3412	1444.668213	723.3413696	2	14	1.1.1.875.11	3.299033	589.21	576.64	3.29	0.06	444.9687
39	4.11	4.13	18.1400001	18.1400001	11.94999963	sp|Q91XV3|BASP1_MOUSE	Brain acid soluble protein 1 OS=Mus musculus OX=10090 GN=Basp1 PE=1 SV=3			2	99.00000095	KTEAPAAAGPEAK			missed K-T@1	-0.000882643	1239.64502	414.2223	1239.645874	414.2225952	3	10	1.1.1.820.3	2.58925	351.81	337.08	2.59	0.04	975.8295
39	4.11	4.13	18.1400001	18.1400001	11.94999963	sp|Q91XV3|BASP1_MOUSE	Brain acid soluble protein 1 OS=Mus musculus OX=10090 GN=Basp1 PE=1 SV=3			0.110698313	68.23999882	ETPAASEAPSSAAK				-0.00401031	1315.621704	658.8181	1315.62561	658.8200684	2	7	1.1.1.824.10	2.64625	449.28	434.67	2.65	0.04	344.3025
39	4.11	4.13	18.1400001	18.1400001	11.94999963	sp|Q91XV3|BASP1_MOUSE	Brain acid soluble protein 1 OS=Mus musculus OX=10090 GN=Basp1 PE=1 SV=3			0	99.00000095	ESEPQAAADATEVK				-0.000196629	1444.667847	723.3412	1444.668213	723.3413696	2	10	1.1.1.874.11	3.286533	589.21	579.62	3.29	0.06	418.8025
40	4.1	4.12	10.92000008	10.92000008	8.332999796	sp|P15409|OPSD_MOUSE	Rhodopsin OS=Mus musculus OX=10090 GN=Rho PE=1 SV=2			2	99.00000095	NPLGDDDASATASK				0.00317215	1360.613892	681.3142	1360.610596	681.3126221	2	11	1.1.1.851.11	2.992383	422.2	405.07	2.99	0.05	317.9652
40	4.1	4.12	10.92000008	10.92000008	8.332999796	sp|P15409|OPSD_MOUSE	Rhodopsin OS=Mus musculus OX=10090 GN=Rho PE=1 SV=2			2	99.00000095	SSSIYNPVIYIMLNK	Oxidation(M)@12			0.000427481	1756.907471	879.461	1756.906982	879.4607544	2	10	1.1.1.1175.6	7.14125	308.42	298.27	7.14	0.08	199.2299
40	4.1	4.12	10.92000008	10.92000008	8.332999796	sp|P15409|OPSD_MOUSE	Rhodopsin OS=Mus musculus OX=10090 GN=Rho PE=1 SV=2			0.097997122	54.61000204	TETSQVAPA				0.00587683	902.4404907	452.2275	902.4345093	452.2245483	2	6	1.1.1.851.3	2.985733	801.73	430.47	2.96	0.05	336.8573
40	4.1	4.12	10.92000008	10.92000008	8.332999796	sp|P15409|OPSD_MOUSE	Rhodopsin OS=Mus musculus OX=10090 GN=Rho PE=1 SV=2			0	72.14000225	NPLGDDDASATASK				0.00317215	1360.613892	681.3142	1360.610596	681.3126221	2	7	1.1.1.850.10	2.9789	422.2	410.57	2.99	0.05	320.1185
40	4.1	4.12	10.92000008	10.92000008	8.332999796	sp|P15409|OPSD_MOUSE	Rhodopsin OS=Mus musculus OX=10090 GN=Rho PE=1 SV=2			0	63.16999793	SSSIYNPVIYIMLNK	Oxidation(M)@12			0.000427481	1756.907471	879.461	1756.906982	879.4607544	2	7	1.1.1.1174.10	7.12875	308.42	247.47	7.14	0.08	177.0947
41	4.09	4.11	0.971200038	0.971200038	0.693699997	sp|E9Q557|DESP_MOUSE	Desmoplakin OS=Mus musculus OX=10090 GN=Dsp PE=1 SV=1			2	99.00000095	IEVLEEELR				-0.00211502	1128.600708	565.3076	1128.602661	565.3085938	2	10	1.1.1.1044.2	5.449367	344.22	341.58	5.45	0.07	327.5136
41	4.09	4.11	0.971200038	0.971200038	0.693699997	sp|E9Q557|DESP_MOUSE	Desmoplakin OS=Mus musculus OX=10090 GN=Dsp PE=1 SV=1			2	99.00000095	QLQNIIQATSR	Gln->pyro-Glu@N-term			0.000599193	1253.673462	627.844	1253.672852	627.843689	2	9	1.1.1.1159.4	6.930267	178.12	156.16	6.94	0.05	144.9358
41	4.09	4.11	0.971200038	0.971200038	0.693699997	sp|E9Q557|DESP_MOUSE	Desmoplakin OS=Mus musculus OX=10090 GN=Dsp PE=1 SV=1			0.089375593	61.08000278	GLVGIEFK				-0.00247692	861.4934692	431.754	861.4960327	431.7552795	2	7	1.1.1.1070.2	5.783517	297.41	282.23	5.78	0.05	242.4205
41	4.09	4.11	0.971200038	0.971200038	0.693699997	sp|E9Q557|DESP_MOUSE	Desmoplakin OS=Mus musculus OX=10090 GN=Dsp PE=1 SV=1			0	99.00000095	IEVLEEELR				-0.00211502	1128.600708	565.3076	1128.602661	565.3085938	2	11	1.1.1.1043.2	5.43655	344.22	285.3	5.45	0.07	355.8446
41	4.09	4.11	0.971200038	0.971200038	0.693699997	sp|E9Q557|DESP_MOUSE	Desmoplakin OS=Mus musculus OX=10090 GN=Dsp PE=1 SV=1			0	63.16999793	QLQNIIQATSR	Gln->pyro-Glu@N-term			0.000599193	1253.673462	627.844	1253.672852	627.843689	2	6	1.1.1.1160.6	6.944433	178.12	162.35	6.94	0.05	135.4921
42	4.07	4.09	9.827999771	7.616999745	5.651000142	sp|P10630|IF4A2_MOUSE	Eukaryotic initiation factor 4A-II OS=Mus musculus OX=10090 GN=Eif4a2 PE=1 SV=2			2	99.00000095	MFVLDEADEMLSR	Oxidation(M)@1; Oxidation(M)@10			0.0135743	1586.709229	794.3619	1586.695679	794.3551025	2	9	1.1.1.1047.8	5.493533	22.45105	22.45105			215.2387
42	4.07	4.09	9.827999771	7.616999745	5.651000142	sp|P10630|IF4A2_MOUSE	Eukaryotic initiation factor 4A-II OS=Mus musculus OX=10090 GN=Eif4a2 PE=1 SV=2			2	99.00000095	VLITTDLLAR				-0.00196967	1113.673828	557.8442	1113.675781	557.8451538	2	8	1.1.1.1119.5	6.4133	365.14	352.33	6.41	0.05	323.2664
42	4.07	4.09	9.827999771	7.616999745	5.651000142	sp|P10630|IF4A2_MOUSE	Eukaryotic initiation factor 4A-II OS=Mus musculus OX=10090 GN=Eif4a2 PE=1 SV=2			0.041914154	43.95999908	EELTLEGIK				0.00109072	1030.555908	516.2852	1030.554688	516.2846069	2	8	1.1.1.932.4	4.02165	5592.84	5258.06	4.03	0.04	3644.792
42	4.07	4.09	9.827999771	7.616999745	5.651000142	sp|P10630|IF4A2_MOUSE	Eukaryotic initiation factor 4A-II OS=Mus musculus OX=10090 GN=Eif4a2 PE=1 SV=2			0.025949083	69.81999874	QFYINVER	Gln->pyro-Glu@N-term			0.031374	1050.544922	526.2797	1050.513428	526.2639771	2	6	1.1.1.1144.2	6.734283	98.41	98.21	6.73	0.05	191.1001
42	4.07	4.09	9.827999771	7.616999745	5.651000142	sp|P10630|IF4A2_MOUSE	Eukaryotic initiation factor 4A-II OS=Mus musculus OX=10090 GN=Eif4a2 PE=1 SV=2			0	99.00000095	VLITTDLLAR				-0.00196967	1113.673828	557.8442	1113.675781	557.8451538	2	9	1.1.1.1120.3	6.424634	365.14	344.87	6.41	0.05	269.6973
43	4.02	4.02	27.77999938	24.75000024	19.69999969	sp|P02525|CRBA1_MOUSE	Beta-crystallin A1 OS=Mus musculus OX=10090 GN=Cryba1 PE=2 SV=2			2	99.00000095	MEFTSSCPNVSER	Oxidation(M)@1; Carbamidomethyl(C)@7			-0.00550891	1558.633667	780.3241	1558.63916	780.3268433	2	15	1.1.1.893.8	3.529517	166.2991	166.2991			395.4962
43	4.02	4.02	27.77999938	24.75000024	19.69999969	sp|P02525|CRBA1_MOUSE	Beta-crystallin A1 OS=Mus musculus OX=10090 GN=Cryba1 PE=2 SV=2			2	99.00000095	WDAWSGSNAYHIER				0.00564719	1690.754517	564.5921	1690.748779	564.59021	3	14	1.1.1.1009.5	5.004066	1097.2	1071.85	5.01	0.04	1087.671
43	4.02	4.02	27.77999938	24.75000024	19.69999969	sp|P02525|CRBA1_MOUSE	Beta-crystallin A1 OS=Mus musculus OX=10090 GN=Cryba1 PE=2 SV=2			0.015022865	90.65999985	AQTSQIQSIR			cleaved H-A@N-term	-0.0027653	1130.601685	566.3081	1130.60437	566.3094482	2	7	1.1.1.873.10	3.272867	248.64	227.96	3.26	0.05	218.3367
43	4.02	4.02	27.77999938	24.75000024	19.69999969	sp|P02525|CRBA1_MOUSE	Beta-crystallin A1 OS=Mus musculus OX=10090 GN=Cryba1 PE=2 SV=2			0.000434506	43.16999912	ITIFEK	Carbamidomethyl@N-term			0.000176393	806.4541016	404.2343	806.4537964	404.2341919	2	6	1.1.1.1004.3	4.93825	697.7	537.1	4.92	0.03	422.5499
43	4.02	4.02	27.77999938	24.75000024	19.69999969	sp|P02525|CRBA1_MOUSE	Beta-crystallin A1 OS=Mus musculus OX=10090 GN=Cryba1 PE=2 SV=2			0.000434506	99.00000095	ITIYDQENFQGK			cleaved Q-I@N-term	-0.00161486	1454.702515	728.3585	1454.704102	728.359375	2	14	1.1.1.983.9	4.674267	4759.07	2169.19	4.7	0.05	802.8453
43	4.02	4.02	27.77999938	24.75000024	19.69999969	sp|P02525|CRBA1_MOUSE	Beta-crystallin A1 OS=Mus musculus OX=10090 GN=Cryba1 PE=2 SV=2			0.000434506	96.49000168	IYDQENFQGK			cleaved T-I@N-term	-0.00229312	1240.570313	621.2924	1240.572388	621.293457	2	10	1.1.1.897.4	3.577017	343.1733	343.1733			305.2589
43	4.02	4.02	27.77999938	24.75000024	19.69999969	sp|P02525|CRBA1_MOUSE	Beta-crystallin A1 OS=Mus musculus OX=10090 GN=Cryba1 PE=2 SV=2			0	42.48999953	ITIFEK	Carbamidomethyl@N-term			0.000176393	806.4541016	404.2343	806.4537964	404.2341919	2	6	1.1.1.1003.2	4.92475	697.7	677.24	4.92	0.03	680.3773
43	4.02	4.02	27.77999938	24.75000024	19.69999969	sp|P02525|CRBA1_MOUSE	Beta-crystallin A1 OS=Mus musculus OX=10090 GN=Cryba1 PE=2 SV=2			0	99.00000095	ITIYDQENFQGK			cleaved Q-I@N-term	-0.00161486	1454.702515	728.3585	1454.704102	728.359375	2	16	1.1.1.984.8	4.686433	4759.07	3650.63	4.7	0.05	1920.747
43	4.02	4.02	27.77999938	24.75000024	19.69999969	sp|P02525|CRBA1_MOUSE	Beta-crystallin A1 OS=Mus musculus OX=10090 GN=Cryba1 PE=2 SV=2			0	60.97000241	TIYDQENFQGK			cleaved I-T@N-term	0.00049718	1341.620728	671.8176	1341.620117	671.8173218	2	7	1.1.1.927.11	3.963983	623.42	509.1	3.95	0.05	445.9343
43	4.02	4.02	27.77999938	24.75000024	19.69999969	sp|P02525|CRBA1_MOUSE	Beta-crystallin A1 OS=Mus musculus OX=10090 GN=Cryba1 PE=2 SV=2			0	99.00000095	WDAWSGSNAYHIER				0.00564719	1690.754517	564.5921	1690.748779	564.59021	3	10	1.1.1.1008.7	4.992733	1097.2	920.81	5.01	0.04	1099.247
44	4	4.24	10.98999977	10.98999977	8.731999993	sp|P08752|GNAI2_MOUSE	Guanine nucleotide-binding protein G(i) subunit alpha-2 OS=Mus musculus OX=10090 GN=Gnai2 PE=1 SV=5			2	99.00000095	AVVYSNTIQSIMAIVK	Oxidation(M)@12			0.000513618	1751.949707	876.9821	1751.949097	876.9818726	2	9	1.1.1.1155.10	6.8841	136.72	130.51	6.89	0.04	171.1872
44	4	4.24	10.98999977	10.98999977	8.731999993	sp|P08752|GNAI2_MOUSE	Guanine nucleotide-binding protein G(i) subunit alpha-2 OS=Mus musculus OX=10090 GN=Gnai2 PE=1 SV=5			2	99.00000095	IAQSDYIPTQQDVLR				-0.00477518	1745.890015	873.9523	1745.894775	873.9547119	2	9	1.1.1.1027.11	5.238883	565.82	481.96	5.23	0.06	343.1531
44	4	4.24	10.98999977	10.98999977	8.731999993	sp|P08752|GNAI2_MOUSE	Guanine nucleotide-binding protein G(i) subunit alpha-2 OS=Mus musculus OX=10090 GN=Gnai2 PE=1 SV=5			0	75.26999712	MFDVGGQR	Oxidation(M)@1			-0.000325118	924.4120483	463.2133	924.4123535	463.2134399	2	7	1.1.1.888.4	3.461367	613.2	521.79	3.44	0.07	750.9915
44	4	4.24	10.98999977	10.98999977	8.731999993	sp|P08752|GNAI2_MOUSE	Guanine nucleotide-binding protein G(i) subunit alpha-2 OS=Mus musculus OX=10090 GN=Gnai2 PE=1 SV=5			0	63.16999793	MFDVGGQR	Oxidation(M)@1			-0.000325118	924.4120483	463.2133	924.4123535	463.2134399	2	7	1.1.1.885.5	3.423033	613.2	483.38	3.44	0.07	522.0833
44	4	4.24	10.98999977	10.98999977	8.731999993	sp|P08752|GNAI2_MOUSE	Guanine nucleotide-binding protein G(i) subunit alpha-2 OS=Mus musculus OX=10090 GN=Gnai2 PE=1 SV=5			0	61.40999794	MFDVGGQR	Oxidation(M)@1			-0.000325118	924.4120483	463.2133	924.4123535	463.2134399	2	7	1.1.1.887.3	3.448033	613.2	593.81	3.44	0.07	573.5873
45	4	4	8.27300027	8.27300027	8.27300027	sp|P97370|AT1B3_MOUSE	Sodium/potassium-transporting ATPase subunit beta-3 OS=Mus musculus OX=10090 GN=Atp1b3 PE=1 SV=1			2	99.00000095	LFIYNPSSGEFLGR				0.00283646	1598.812134	800.4133	1598.809326	800.4119263	2	10	1.1.1.1160.11	6.9486	273.62	256.71	6.96	0.06	253.0134
45	4	4	8.27300027	8.27300027	8.27300027	sp|P97370|AT1B3_MOUSE	Sodium/potassium-transporting ATPase subunit beta-3 OS=Mus musculus OX=10090 GN=Atp1b3 PE=1 SV=1			2	99.00000095	QPLVAVQVK	Gln->pyro-Glu@N-term			-0.000650329	963.574646	482.7946	963.5753174	482.7949219	2	8	1.1.1.1092.3	6.065834	297.09	278.62	6.06	0.04	174.3161
45	4	4	8.27300027	8.27300027	8.27300027	sp|P97370|AT1B3_MOUSE	Sodium/potassium-transporting ATPase subunit beta-3 OS=Mus musculus OX=10090 GN=Atp1b3 PE=1 SV=1			0	69.81999874	LFIYNPSSGEFLGR				0.00283646	1598.812134	800.4133	1598.809326	800.4119263	2	6	1.1.1.1159.11	6.9361	273.62	223.56	6.96	0.06	247.767
45	4	4	8.27300027	8.27300027	8.27300027	sp|P97370|AT1B3_MOUSE	Sodium/potassium-transporting ATPase subunit beta-3 OS=Mus musculus OX=10090 GN=Atp1b3 PE=1 SV=1			0	69.81999874	QPLVAVQVK	Gln->pyro-Glu@N-term			-0.000650329	963.574646	482.7946	963.5753174	482.7949219	2	6	1.1.1.1091.2	6.052	297.09	267.17	6.06	0.04	231.9775
46	3.91	4.03	4.662000015	4.662000015	2.796999924	sp|P48193|EPB41_MOUSE	Protein 4.1 OS=Mus musculus OX=10090 GN=Epb41 PE=1 SV=2			2	99.00000095	QASALIDRPAPHFER	Gln->pyro-Glu@N-term			0.00844106	1689.867065	564.2963	1689.858643	564.2935181	3	11	1.1.1.996.8	4.84025	675.24	668.09	4.83	0.04	755.4041
46	3.91	4.03	4.662000015	4.662000015	2.796999924	sp|P48193|EPB41_MOUSE	Protein 4.1 OS=Mus musculus OX=10090 GN=Epb41 PE=1 SV=2			1.886056304	99.00000095	LTSTDTIPK				-0.00603589	974.5224609	488.2685	974.5284424	488.2714844	2	8	1.1.1.883.9	3.4002	574.91	541.72	3.4	0.08	548.4156
46	3.91	4.03	4.662000015	4.662000015	2.796999924	sp|P48193|EPB41_MOUSE	Protein 4.1 OS=Mus musculus OX=10090 GN=Epb41 PE=1 SV=2			0.023650009	60.75000167	SMTPAQADLEFLENAK	Oxidation(M)@2			-0.017112	1779.817871	890.9162	1779.834961	890.9247437	2	7	1.1.1.1105.9	6.237983	24.58915	24.58915			147.0344
46	3.91	4.03	4.662000015	4.662000015	2.796999924	sp|P48193|EPB41_MOUSE	Protein 4.1 OS=Mus musculus OX=10090 GN=Epb41 PE=1 SV=2			0	51.33000016	LTSTDTIPK				-0.00603589	974.5224609	488.2685	974.5284424	488.2714844	2	6	1.1.1.882.4	3.383367	574.91	365.24	3.4	0.08	441.3374
46	3.91	4.03	4.662000015	4.662000015	2.796999924	sp|P48193|EPB41_MOUSE	Protein 4.1 OS=Mus musculus OX=10090 GN=Epb41 PE=1 SV=2			0	99.00000095	QASALIDRPAPHFER	Gln->pyro-Glu@N-term			0.00844106	1689.867065	564.2963	1689.858643	564.2935181	3	12	1.1.1.995.7	4.825917	675.24	594.44	4.83	0.04	781.8258
47	3.46	3.52	7.237000018	7.237000018	4.605000094	sp|Q8R5M8|CADM1_MOUSE	Cell adhesion molecule 1 OS=Mus musculus OX=10090 GN=Cadm1 PE=1 SV=2			2	99.00000095	SDDSVIQLLNPNR				0.00210028	1469.749512	735.882	1469.747437	735.8809814	2	14	1.1.1.1121.4	6.438633	653.59	610.25	6.45	0.07	410.4081
47	3.46	3.52	7.237000018	7.237000018	4.605000094	sp|Q8R5M8|CADM1_MOUSE	Cell adhesion molecule 1 OS=Mus musculus OX=10090 GN=Cadm1 PE=1 SV=2			1.455931664	99.00000095	NLMIDIQK	Oxidation(M)@3			0.00210194	989.5236816	495.7691	989.5215454	495.7680664	2	9	1.1.1.979.7	4.621433	873.17	783.82	4.61	0.05	624.6145
47	3.46	3.52	7.237000018	7.237000018	4.605000094	sp|Q8R5M8|CADM1_MOUSE	Cell adhesion molecule 1 OS=Mus musculus OX=10090 GN=Cadm1 PE=1 SV=2			0.000869447	69.81999874	IQMTYPLQGLTR	Oxidation(M)@3		cleaved H-I@N-term	-0.00400979	1435.745239	718.8799	1435.74939	718.881958	2	7	1.1.1.1041.8	5.415383	307.63	286.11	5.42	0.04	298.1332
47	3.46	3.52	7.237000018	7.237000018	4.605000094	sp|Q8R5M8|CADM1_MOUSE	Cell adhesion molecule 1 OS=Mus musculus OX=10090 GN=Cadm1 PE=1 SV=2			0	25.06999969	NLMIDIQK	Deamidated(N)@1; Oxidation(M)@3			0.00410104	990.5096436	496.2621	990.5055542	496.2600708	2	7	1.1.1.1004.5	4.939917	319.04	288.57	4.95	0.05	571.9
47	3.46	3.52	7.237000018	7.237000018	4.605000094	sp|Q8R5M8|CADM1_MOUSE	Cell adhesion molecule 1 OS=Mus musculus OX=10090 GN=Cadm1 PE=1 SV=2			0	99.00000095	SDDSVIQLLNPNR				0.00210028	1469.749512	735.882	1469.747437	735.8809814	2	15	1.1.1.1120.9	6.429633	653.59	533.65	6.45	0.07	405.1616
48	3.21	3.28	9.769999981	9.769999981	9.769999981	sp|Q61597|CRGC_MOUSE	Gamma-crystallin C OS=Mus musculus OX=10090 GN=Crygc PE=1 SV=3			2	99.00000095	ITFFEDR				0.00104521	926.4508667	464.2327	926.4497681	464.2321777	2	7	1.1.1.1041.2	5.410383	1013.41	691.05	5.43	0.05	530.6776
48	3.21	3.28	9.769999981	9.769999981	9.769999981	sp|Q61597|CRGC_MOUSE	Gamma-crystallin C OS=Mus musculus OX=10090 GN=Crygc PE=1 SV=3			1.214670181	99.00000095	QYLLRPQEYR	Gln->pyro-Glu@N-term			-0.00219786	1347.691528	674.853	1347.693481	674.8540649	2	8	1.1.1.1054.8	5.583533	845.29	813.77	5.59	0.05	634.1083
48	3.21	3.28	9.769999981	9.769999981	9.769999981	sp|Q61597|CRGC_MOUSE	Gamma-crystallin C OS=Mus musculus OX=10090 GN=Crygc PE=1 SV=3			0	99.00000095	ITFFEDR				0.00104521	926.4508667	464.2327	926.4497681	464.2321777	2	7	1.1.1.1042.3	5.423883	1013.41	947.63	5.43	0.05	913.871
48	3.21	3.28	9.769999981	9.769999981	9.769999981	sp|Q61597|CRGC_MOUSE	Gamma-crystallin C OS=Mus musculus OX=10090 GN=Crygc PE=1 SV=3			0	57.6399982	QYLLRPQEYR	Gln->pyro-Glu@N-term			-0.00219786	1347.691528	674.853	1347.693481	674.8540649	2	6	1.1.1.1053.6	5.5692	845.29	678.32	5.59	0.05	489.5551
49	3.07	3.18	4.594000056	4.594000056	2.443999983	sp|Q8VDN2|AT1A1_MOUSE	Sodium/potassium-transporting ATPase subunit alpha-1 OS=Mus musculus OX=10090 GN=Atp1a1 PE=1 SV=1			2	99.00000095	IVEIPFNSTNK				-0.00526933	1260.666016	631.3403	1260.671387	631.3429565	2	8	1.1.1.1036.7	5.35005	364.71	318.73	5.34	0.05	313.8227
49	3.07	3.18	4.594000056	4.594000056	2.443999983	sp|Q8VDN2|AT1A1_MOUSE	Sodium/potassium-transporting ATPase subunit alpha-1 OS=Mus musculus OX=10090 GN=Atp1a1 PE=1 SV=1			0.872895181	97.5300014	AVFQANQENLPILK				0.00677695	1583.873901	792.9442	1583.867188	792.9408569	2	8	1.1.1.1094.10	6.097483	26.0725	26.0725			281.3397
49	3.07	3.18	4.594000056	4.594000056	2.443999983	sp|Q8VDN2|AT1A1_MOUSE	Sodium/potassium-transporting ATPase subunit alpha-1 OS=Mus musculus OX=10090 GN=Atp1a1 PE=1 SV=1			0.129596099	68.02999973	AVAGDASESALLK				-0.00176016	1230.643921	616.3292	1230.64563	616.3300781	2	7	1.1.1.958.9	4.356117	302.7296	302.7296			358.8925
49	3.07	3.18	4.594000056	4.594000056	2.443999983	sp|Q8VDN2|AT1A1_MOUSE	Sodium/potassium-transporting ATPase subunit alpha-1 OS=Mus musculus OX=10090 GN=Atp1a1 PE=1 SV=1			0.072116591	52.57999897	AAVPDAVGK				-0.00268985	826.4522705	414.2334	826.454895	414.2347107	2	5	1.1.1.858.3	3.07555	242.32	222.78	3.08	0.06	388.1729
49	3.07	3.18	4.594000056	4.594000056	2.443999983	sp|Q8VDN2|AT1A1_MOUSE	Sodium/potassium-transporting ATPase subunit alpha-1 OS=Mus musculus OX=10090 GN=Atp1a1 PE=1 SV=1			0	28.81000042	AAVPDAVGK				-0.00268985	826.4522705	414.2334	826.454895	414.2347107	2	5	1.1.1.857.3	3.06255	242.32	182.36	3.08	0.06	335.7081
49	3.07	3.18	4.594000056	4.594000056	2.443999983	sp|Q8VDN2|AT1A1_MOUSE	Sodium/potassium-transporting ATPase subunit alpha-1 OS=Mus musculus OX=10090 GN=Atp1a1 PE=1 SV=1			0	99.00000095	IVEIPFNSTNK				-0.00526933	1260.666016	631.3403	1260.671387	631.3429565	2	9	1.1.1.1033.7	5.311883	364.71	189.21	5.34	0.05	387.2736
50	2.96	3.04	17.47999936	17.47999936	17.47999936	sp|P62806|H4_MOUSE	Histone H4 OS=Mus musculus OX=10090 GN=H4c1 PE=1 SV=2			2	99.00000095	ISGLIYEETR				-0.00467543	1179.608887	590.8117	1179.613525	590.8140259	2	8	1.1.1.1005.9	4.956417	303.21	245.08	4.94	0.04	267.7036
50	2.96	3.04	17.47999936	17.47999936	17.47999936	sp|P62806|H4_MOUSE	Histone H4 OS=Mus musculus OX=10090 GN=H4c1 PE=1 SV=2			0.958607256	98.43999743	VFLENVIR				-0.000258311	988.5702515	495.2924	988.5705566	495.292572	2	8	1.1.1.1086.3	5.989333	414.87	401.14	6	0.09	485.4078
51	2.75	2.85	9.922000021	7.571999729	3.39399986	sp|Q9Z0P4|PALM_MOUSE	Paralemmin-1 OS=Mus musculus OX=10090 GN=Palm PE=1 SV=1			2	99.00000095	AELVVIEDAATPR				-0.00570949	1382.734863	692.3747	1382.740601	692.3775635	2	16	1.1.1.1054.9	5.584367	554.28	494.35	5.58	0.05	457.6265
51	2.75	2.85	9.922000021	7.571999729	3.39399986	sp|Q9Z0P4|PALM_MOUSE	Paralemmin-1 OS=Mus musculus OX=10090 GN=Palm PE=1 SV=1			0.551293671	93.5199976	GLAEDVTR				0.00476957	859.4447021	430.7296	859.4399414	430.7272644	2	8	1.1.1.885.3	3.421367	693.04	555.89	3.43	0.05	673.382
51	2.75	2.85	9.922000021	7.571999729	3.39399986	sp|Q9Z0P4|PALM_MOUSE	Paralemmin-1 OS=Mus musculus OX=10090 GN=Palm PE=1 SV=1			0.174573869	73.55999947	GLEESITR				-0.000192241	903.4660645	452.7403	903.4661865	452.7403564	2	7	1.1.1.908.5	3.716333	398.6	384.85	3.71	0.05	281.1946
51	2.75	2.85	9.922000021	7.571999729	3.39399986	sp|Q9Z0P4|PALM_MOUSE	Paralemmin-1 OS=Mus musculus OX=10090 GN=Palm PE=1 SV=1			0.024568195	29.13999856	VLGLQDTIK				-0.00210175	985.5786743	493.7966	985.5808105	493.7976685	2	6	1.1.1.1021.4	5.1564	957.77	898.09	5.16	0.05	642.3528
51	2.75	2.85	9.922000021	7.571999729	3.39399986	sp|Q9Z0P4|PALM_MOUSE	Paralemmin-1 OS=Mus musculus OX=10090 GN=Palm PE=1 SV=1			0	99.00000095	AELVVIEDAATPR				-0.00570949	1382.734863	692.3747	1382.740601	692.3775635	2	15	1.1.1.1053.7	5.570034	554.28	499.67	5.58	0.05	495.3512
52	2.56	2.6	2.945999987	2.070000023	0.716600008	sp|Q810U4|NRCAM_MOUSE	Neuronal cell adhesion molecule OS=Mus musculus OX=10090 GN=Nrcam PE=1 SV=2			2	99.00000095	QPEYAVVQR	Gln->pyro-Glu@N-term			0.00326016	1071.53833	536.7764	1071.534912	536.7747192	2	11	1.1.1.988.8	4.7371	675.12	470.41	4.7	0.06	312.8234
[truncated: 317 more rows]
