# Supplementary material for: G91-deletion in βA3/A1-crystallin induces cellular and molecular changes in mouse lenses leading to congenital cataract development
Source: PLoS One. 2025 Jul 7;20(7):e0326305. doi: 10.1371/journal.pone.0326305 (PMC12233310; doi:10.1371/journal.pone.0326305)
Supplement: S13 Fig — (CSV) [file pone.0326305.s013.csv]

N	Unused	Total	%Cov	%Cov(50)	%Cov(95)	Accessions	Names	Used	Annotation	Contrib	Conf	Sequence	Modifications	ProteinModifications	Cleavages	dMass	Obs MW	Obs m/z	Theor MW	Theor m/z	Theor z	Sc	Spectrum	Acq Time	Intensity (Peptide)	PrecursorIntensityAcquisition	Apex Time (Peptide)	Elution Peak Width (Peptide)	MS2Counts
1	105.22	105.22	91.83999896	91.83999896	91.83999896	sp|P24622|CRYAA_MOUSE	Alpha-crystallin A chain OS=Mus musculus OX=10090 GN=Cryaa PE=2 SV=1			2	99.00000095	AIPVSREEKPSSAPSS			missed R-E@6	-0.00465064	1640.832397	547.9514	1640.836914	547.9529419	3	10	1.1.1.672.5	2.890117	2597.73	2381.74	2.88	0.04	1732.503
1	105.22	105.22	91.83999896	91.83999896	91.83999896	sp|P24622|CRYAA_MOUSE	Alpha-crystallin A chain OS=Mus musculus OX=10090 GN=Cryaa PE=2 SV=1			2	99.00000095	ALGPFYPSR				0.000901872	1006.524475	504.2695	1006.523621	504.2690735	2	15	1.1.1.859.5	5.2491	2108498	227803.1	5.32	0.09	35233.99
1	105.22	105.22	91.83999896	91.83999896	91.83999896	sp|P24622|CRYAA_MOUSE	Alpha-crystallin A chain OS=Mus musculus OX=10090 GN=Cryaa PE=2 SV=1			2	99.00000095	DDHGYISR			cleaved Q-D@N-term	-0.000224254	961.4250488	481.7198	961.425354	481.7199707	2	9	1.1.1.666.5	2.811117	16285.56	975.83	2.72	0.09	1276.195
1	105.22	105.22	91.83999896	91.83999896	91.83999896	sp|P24622|CRYAA_MOUSE	Alpha-crystallin A chain OS=Mus musculus OX=10090 GN=Cryaa PE=2 SV=1			2	99.00000095	DFVEIHGK			cleaved E-D@N-term	-0.020545101	943.4558716	472.7352	943.4763184	472.7454529	2	12	1.1.1.849.4	5.121617	7178.75	6477.17	5.08	0.11	6745.955
1	105.22	105.22	91.83999896	91.83999896	91.83999896	sp|P24622|CRYAA_MOUSE	Alpha-crystallin A chain OS=Mus musculus OX=10090 GN=Cryaa PE=2 SV=1			2	99.00000095	DHGYISR			cleaved D-D@N-term	-0.000851945	846.397644	424.2061	846.3984375	424.2064819	2	9	1.1.1.655.2	2.670467	4230.49	1861.17	2.72	0.06	1083.258
1	105.22	105.22	91.83999896	91.83999896	91.83999896	sp|P24622|CRYAA_MOUSE	Alpha-crystallin A chain OS=Mus musculus OX=10090 GN=Cryaa PE=2 SV=1			2	99.00000095	DKFVIFLDVK			missed K-F@2	-6.88E-05	1222.696045	612.3553	1222.696167	612.3553467	2	15	1.1.1.999.3	7.0228	97418.46	28640.19	7.06	0.06	6830.21
1	105.22	105.22	91.83999896	91.83999896	91.83999896	sp|P24622|CRYAA_MOUSE	Alpha-crystallin A chain OS=Mus musculus OX=10090 GN=Cryaa PE=2 SV=1			2	99.00000095	DVTIQHPWFK			cleaved M-D@N-term	-0.00389916	1269.646729	635.8306	1269.650635	635.8325806	2	13	1.1.1.958.3	6.5005	2279.66	1773.41	6.51	0.04	1454.859
1	105.22	105.22	91.83999896	91.83999896	91.83999896	sp|P24622|CRYAA_MOUSE	Alpha-crystallin A chain OS=Mus musculus OX=10090 GN=Cryaa PE=2 SV=1			2	99.00000095	EDFVEIHGK	Glu->pyro-Glu@N-term		cleaved L-E@N-term	0.00116762	1054.509521	528.262	1054.508301	528.2614746	2	14	1.1.1.847.4	5.096283	6204.19	4073.28	5.12	0.08	3391.262
1	105.22	105.22	91.83999896	91.83999896	91.83999896	sp|P24622|CRYAA_MOUSE	Alpha-crystallin A chain OS=Mus musculus OX=10090 GN=Cryaa PE=2 SV=1			2	99.00000095	EDLTVKVLEDFVEIHGK	QQQTGG(K)@6	QQQTGG(K)@111	cleaved P-E@N-term; missed K-V@6	0.037210099	2569.3396	857.4538	2569.30249	857.4414063	3	13	1.1.1.848.10	5.113783	14547.46	13599.3	5.12	0.04	7252.127
1	105.22	105.22	91.83999896	91.83999896	91.83999896	sp|P24622|CRYAA_MOUSE	Alpha-crystallin A chain OS=Mus musculus OX=10090 GN=Cryaa PE=2 SV=1			2	99.00000095	EEKPSSAPSS	Glu->pyro-Glu@N-term			-0.00288251	999.4480591	500.7313	999.4509277	500.7327271	2	13	1.1.1.645.5	2.546633	7172.44	6667.31	2.54	0.03	3233.618
1	105.22	105.22	91.83999896	91.83999896	91.83999896	sp|P24622|CRYAA_MOUSE	Alpha-crystallin A chain OS=Mus musculus OX=10090 GN=Cryaa PE=2 SV=1			2	99.00000095	FVIFLDVK				0.00372199	979.578064	490.7963	979.5742798	490.7944031	2	11	1.1.1.1546.2	13.17817	239.6805	239.6805			147.3766
1	105.22	105.22	91.83999896	91.83999896	91.83999896	sp|P24622|CRYAA_MOUSE	Alpha-crystallin A chain OS=Mus musculus OX=10090 GN=Cryaa PE=2 SV=1			2	99.00000095	GPFYPSR			cleaved L-G@N-term	0.000208359	822.4026489	412.2086	822.4024658	412.2084961	2	10	1.1.1.863.2	5.2971	11459.68	9484.5	5.32	0.06	5016.524
1	105.22	105.22	91.83999896	91.83999896	91.83999896	sp|P24622|CRYAA_MOUSE	Alpha-crystallin A chain OS=Mus musculus OX=10090 GN=Cryaa PE=2 SV=1			2	99.00000095	HFSPEDLTVK				-0.00256479	1171.584839	586.7997	1171.58728	586.8009644	2	17	1.1.1.772.8	4.149517	35226.99	24154.88	4.17	0.04	10658.69
1	105.22	105.22	91.83999896	91.83999896	91.83999896	sp|P24622|CRYAA_MOUSE	Alpha-crystallin A chain OS=Mus musculus OX=10090 GN=Cryaa PE=2 SV=1			2	99.00000095	HNERQDDHGYISR			missed R-Q@4	-0.00193577	1625.727295	407.4391	1625.729492	407.4396362	4	11	1.1.1.648.2	2.581967	9325.96	8730.84	2.58	0.04	9584.066
1	105.22	105.22	91.83999896	91.83999896	91.83999896	sp|P24622|CRYAA_MOUSE	Alpha-crystallin A chain OS=Mus musculus OX=10090 GN=Cryaa PE=2 SV=1			2	99.00000095	LEDFVEIHGK			cleaved V-L@N-term	-0.00244135	1185.600708	593.8076	1185.603027	593.8087769	2	17	1.1.1.847.5	5.097116	58249.27	39864.03	5.13	0.08	52229.16
1	105.22	105.22	91.83999896	91.83999896	91.83999896	sp|P24622|CRYAA_MOUSE	Alpha-crystallin A chain OS=Mus musculus OX=10090 GN=Cryaa PE=2 SV=1			2	99.00000095	LGPFYPSR			cleaved A-L@N-term	0.000220034	935.4866943	468.7506	935.4865112	468.7505188	2	9	1.1.1.864.3	5.310433	2492.34	2279.13	5.32	0.06	2268.414
1	105.22	105.22	91.83999896	91.83999896	91.83999896	sp|P24622|CRYAA_MOUSE	Alpha-crystallin A chain OS=Mus musculus OX=10090 GN=Cryaa PE=2 SV=1			2	99.00000095	LPSNVDQSAL			cleaved L-S@C-term	-0.00428072	1042.525269	522.2699	1042.529541	522.2720337	2	10	1.1.1.834.3	4.931633	3162.81	2876.5	4.94	0.05	2002.192
1	105.22	105.22	91.83999896	91.83999896	91.83999896	sp|P24622|CRYAA_MOUSE	Alpha-crystallin A chain OS=Mus musculus OX=10090 GN=Cryaa PE=2 SV=1			2	99.00000095	LPSNVDQSALS			cleaved S-C@C-term	0.000587646	1129.562134	565.7883	1129.561523	565.7880249	2	13	1.1.1.800.7	4.502167	16843.15	15749.64	4.51	0.06	6840.303
1	105.22	105.22	91.83999896	91.83999896	91.83999896	sp|P24622|CRYAA_MOUSE	Alpha-crystallin A chain OS=Mus musculus OX=10090 GN=Cryaa PE=2 SV=1			2	99.00000095	LPSNVDQSALSCSLSADGMLTFSGPK	Carbamidomethyl(S)@11; Carbamidomethyl(C)@12; Oxidation(D)@17; Dethiomethyl(M)@19	Oxidation(D)@159		-0.0120755	2706.268799	903.0968	2706.280762	903.1008301	3	17	1.1.1.974.10	6.71065	507.3044	507.3044			3813.479
1	105.22	105.22	91.83999896	91.83999896	91.83999896	sp|P24622|CRYAA_MOUSE	Alpha-crystallin A chain OS=Mus musculus OX=10090 GN=Cryaa PE=2 SV=1			2	99.00000095	LSSTISPYYR			cleaved F-L@N-term	-0.00317376	1185.599854	593.8072	1185.603027	593.8087769	2	8	1.1.1.818.5	4.7298	218761.4	4725.58	4.65	0.04	1111.988
1	105.22	105.22	91.83999896	91.83999896	91.83999896	sp|P24622|CRYAA_MOUSE	Alpha-crystallin A chain OS=Mus musculus OX=10090 GN=Cryaa PE=2 SV=1			2	99.00000095	MDVTIQHPWFK	Oxidation(M)@1			0.000397996	1416.686523	473.2361	1416.686035	473.2359314	3	13	1.1.1.865.2	5.3221	9739.38	9544.71	5.32	0.05	4297.406
1	105.22	105.22	91.83999896	91.83999896	91.83999896	sp|P24622|CRYAA_MOUSE	Alpha-crystallin A chain OS=Mus musculus OX=10090 GN=Cryaa PE=2 SV=1			2	99.00000095	MDVTIQHPWFKR	Acetyl@N-term; Oxidation(D)@2; Lys->Allysine(K)@11	Acetyl@1; Oxidation(D)@2; Lys->Allysine(K)@11	missed K-R@11	-0.015915301	1613.750122	807.8823	1613.765991	807.8903198	2	13	1.1.1.895.7	5.706234	507.3044	507.3044			2197.462
1	105.22	105.22	91.83999896	91.83999896	91.83999896	sp|P24622|CRYAA_MOUSE	Alpha-crystallin A chain OS=Mus musculus OX=10090 GN=Cryaa PE=2 SV=1			2	99.00000095	PEDLTVK			cleaved S-P@N-term	-0.010398	800.4176636	401.2161	800.4279785	401.221283	2	11	1.1.1.701.2	3.250917	1007.78	1003.77	3.26	0.05	825.4726
1	105.22	105.22	91.83999896	91.83999896	91.83999896	sp|P24622|CRYAA_MOUSE	Alpha-crystallin A chain OS=Mus musculus OX=10090 GN=Cryaa PE=2 SV=1			2	99.00000095	QDDHGYISR	Gln->pyro-Glu@N-term; Dehydrated(D)@3			-0.00284555	1054.443848	528.2292	1054.446777	528.2307129	2	11	1.1.1.706.5	3.31325	13288.25	10110.42	3.3	0.04	4998.991
1	105.22	105.22	91.83999896	91.83999896	91.83999896	sp|P24622|CRYAA_MOUSE	Alpha-crystallin A chain OS=Mus musculus OX=10090 GN=Cryaa PE=2 SV=1			2	99.00000095	QSGLDAGHSER	Gln->pyro-Glu@N-term		cleaved V-Q@N-term	-0.00377562	1138.496704	570.2556	1138.500366	570.2574463	2	18	1.1.1.651.8	2.624633	3802.81	3557.17	2.63	0.04	8223.927
1	105.22	105.22	91.83999896	91.83999896	91.83999896	sp|P24622|CRYAA_MOUSE	Alpha-crystallin A chain OS=Mus musculus OX=10090 GN=Cryaa PE=2 SV=1			2	99.00000095	RALGPFYPSR			missed R-A@1	-0.00355975	1162.621216	582.3179	1162.624756	582.3196411	2	16	1.1.1.799.6	4.48865	17502.39	14570.23	4.51	0.05	7930.223
1	105.22	105.22	91.83999896	91.83999896	91.83999896	sp|P24622|CRYAA_MOUSE	Alpha-crystallin A chain OS=Mus musculus OX=10090 GN=Cryaa PE=2 SV=1			2	99.00000095	RLPSNVDQSALSCSLSADGMLTFSGPK	Propionamide@N-term; Deamidated(N)@5; Carbamidomethyl(C)@13; Oxidation(M)@20		cleaved Y-R@N-term; missed R-L@1	0.036787	2925.421631	976.1478	2925.384766	976.1355591	3	14	1.1.1.947.9	6.36635	5216.75	4490.64	6.36	0.04	3249.845
1	105.22	105.22	91.83999896	91.83999896	91.83999896	sp|P24622|CRYAA_MOUSE	Alpha-crystallin A chain OS=Mus musculus OX=10090 GN=Cryaa PE=2 SV=1			2	99.00000095	SADGMLTFSGPK			cleaved L-S@N-term	0.00468612	1209.574707	605.7946	1209.569946	605.7922363	2	13	1.1.1.868.6	5.363433	1490.72	1339.62	5.37	0.06	996.9154
1	105.22	105.22	91.83999896	91.83999896	91.83999896	sp|P24622|CRYAA_MOUSE	Alpha-crystallin A chain OS=Mus musculus OX=10090 GN=Cryaa PE=2 SV=1			2	99.00000095	SDRDKFVIFLDVK			missed R-D@3; missed K-F@5	0.000407716	1580.856567	527.9595	1580.856201	527.9593506	3	13	1.1.1.941.2	6.284683	46677.44	5730.68	6.33	0.06	2327.475
1	105.22	105.22	91.83999896	91.83999896	91.83999896	sp|P24622|CRYAA_MOUSE	Alpha-crystallin A chain OS=Mus musculus OX=10090 GN=Cryaa PE=2 SV=1			2	99.00000095	SGLDAGHSER			cleaved Q-S@N-term	-0.00352374	1027.464844	514.7397	1027.468262	514.741394	2	17	1.1.1.650.9	2.612633	38963.3	31111.69	2.63	0.04	15819.29
1	105.22	105.22	91.83999896	91.83999896	91.83999896	sp|P24622|CRYAA_MOUSE	Alpha-crystallin A chain OS=Mus musculus OX=10090 GN=Cryaa PE=2 SV=1			2	99.00000095	SLSADGMLTFSGPK			cleaved C-S@N-term	-0.00122428	1409.684814	705.8497	1409.686035	705.8502808	2	15	1.1.1.931.4	6.1602	4589.53	3037.65	6.18	0.06	2540.282
1	105.22	105.22	91.83999896	91.83999896	91.83999896	sp|P24622|CRYAA_MOUSE	Alpha-crystallin A chain OS=Mus musculus OX=10090 GN=Cryaa PE=2 SV=1			2	99.00000095	SPEDLTVK			cleaved F-S@N-term	-0.000449912	887.4596558	444.7371	887.460022	444.7372742	2	12	1.1.1.719.3	3.478567	5482.05	5413.05	3.48	0.04	2964.048
1	105.22	105.22	91.83999896	91.83999896	91.83999896	sp|P24622|CRYAA_MOUSE	Alpha-crystallin A chain OS=Mus musculus OX=10090 GN=Cryaa PE=2 SV=1			2	99.00000095	STISPYYR			cleaved S-S@N-term	-0.000280086	985.4866943	493.7506	985.4868774	493.7507324	2	10	1.1.1.767.4	4.083183	3005.22	2741.71	4.09	0.05	1789.257
1	105.22	105.22	91.83999896	91.83999896	91.83999896	sp|P24622|CRYAA_MOUSE	Alpha-crystallin A chain OS=Mus musculus OX=10090 GN=Cryaa PE=2 SV=1			2	99.00000095	TIQHPWFK			cleaved V-T@N-term	-0.00325807	1055.552124	528.7833	1055.555298	528.7849121	2	11	1.1.1.845.5	5.07195	3220.69	3172.14	5.08	0.11	3661.075
1	105.22	105.22	91.83999896	91.83999896	91.83999896	sp|P24622|CRYAA_MOUSE	Alpha-crystallin A chain OS=Mus musculus OX=10090 GN=Cryaa PE=2 SV=1			2	99.00000095	TISPYYR			cleaved S-T@N-term	0.000147954	898.4550781	450.2348	898.454895	450.2347107	2	8	1.1.1.759.2	3.9812	5184.68	4590.44	3.99	0.03	3038.299
1	105.22	105.22	91.83999896	91.83999896	91.83999896	sp|P24622|CRYAA_MOUSE	Alpha-crystallin A chain OS=Mus musculus OX=10090 GN=Cryaa PE=2 SV=1			2	99.00000095	TVLDSGISELMTH			cleaved H-M@C-term	0.0027722	1401.683838	701.8492	1401.68103	701.8477783	2	19	1.1.1.979.3	6.769317	2933.5	2855.22	6.78	0.06	2232.338
1	105.22	105.22	91.83999896	91.83999896	91.83999896	sp|P24622|CRYAA_MOUSE	Alpha-crystallin A chain OS=Mus musculus OX=10090 GN=Cryaa PE=2 SV=1			2	99.00000095	TVLDSGISELMTHMWFVMHQPH	Oxidation(M)@11; Oxidation(M)@14; Oxidation(M)@18		cleaved H-A@C-term	-0.0108464	2643.181396	661.8026	2643.191895	661.8052979	4	15	1.1.1.956.3	6.475517	6525.41	6419.05	6.47	0.08	6096.501
1	105.22	105.22	91.83999896	91.83999896	91.83999896	sp|P24622|CRYAA_MOUSE	Alpha-crystallin A chain OS=Mus musculus OX=10090 GN=Cryaa PE=2 SV=1			2	99.00000095	TVLDSGISELMTHMWFVMHQPHAGNPK	Oxidation(M)@11; Oxidation(M)@18			-0.00296475	3094.443115	619.8959	3094.446289	619.8965454	5	19	1.1.1.965.3	6.589167	18244.59	8701.66	6.64	0.09	5385.027
1	105.22	105.22	91.83999896	91.83999896	91.83999896	sp|P24622|CRYAA_MOUSE	Alpha-crystallin A chain OS=Mus musculus OX=10090 GN=Cryaa PE=2 SV=1			2	99.00000095	VIFLDVK			cleaved F-V@N-term	0.00329916	832.5090942	417.2618	832.5058594	417.2601929	2	10	1.1.1.932.2	6.171367	4836.04	4470	6.18	0.06	2296.091
1	105.22	105.22	91.83999896	91.83999896	91.83999896	sp|P24622|CRYAA_MOUSE	Alpha-crystallin A chain OS=Mus musculus OX=10090 GN=Cryaa PE=2 SV=1			2	99.00000095	VLEDFVEIH	Amidated@C-term		cleaved H-G@C-term	0.00260297	1098.57373	550.2941	1098.570923	550.2927856	2	11	1.1.1.917.3	5.98155	2778.22	2723.3	5.98	0.05	2260.369
1	105.22	105.22	91.83999896	91.83999896	91.83999896	sp|P24622|CRYAA_MOUSE	Alpha-crystallin A chain OS=Mus musculus OX=10090 GN=Cryaa PE=2 SV=1			2	99.00000095	VLEDFVEIHG			cleaved G-K@C-term	0.00673517	1156.583252	579.2989	1156.576416	579.2954712	2	11	1.1.1.929.3	6.1342	3733.43	3056.31	6.14	0.06	1887.119
1	105.22	105.22	91.83999896	91.83999896	91.83999896	sp|P24622|CRYAA_MOUSE	Alpha-crystallin A chain OS=Mus musculus OX=10090 GN=Cryaa PE=2 SV=1			2	99.00000095	VLEDFVEIHGK				-0.00119555	1284.670288	429.2307	1284.671387	429.2310791	3	14	1.1.1.839.2	4.994117	507.3044	507.3044			5608.656
1	105.22	105.22	91.83999896	91.83999896	91.83999896	sp|P24622|CRYAA_MOUSE	Alpha-crystallin A chain OS=Mus musculus OX=10090 GN=Cryaa PE=2 SV=1			2	99.00000095	VLEDFVEIHGKHNER			missed K-H@11	-0.000780036	1820.916138	456.2363	1820.916992	456.2365112	4	14	1.1.1.772.6	4.14785	6000.76	5604.57	4.15	0.04	4463.078
1	105.22	105.22	91.83999896	91.83999896	91.83999896	sp|P24622|CRYAA_MOUSE	Alpha-crystallin A chain OS=Mus musculus OX=10090 GN=Cryaa PE=2 SV=1			2	99.00000095	VQSGLDAGH			cleaved H-S@C-term	-0.000317734	882.4192505	442.2169	882.4195557	442.217041	2	10	1.1.1.659.5	2.7233	22212.22	1724.62	2.78	0.04	1031.542
1	105.22	105.22	91.83999896	91.83999896	91.83999896	sp|P24622|CRYAA_MOUSE	Alpha-crystallin A chain OS=Mus musculus OX=10090 GN=Cryaa PE=2 SV=1			2	99.00000095	VQSGLDAGHSER	Dehydrated(S)@3	Dehydrated(S)@171		-0.00714981	1236.577515	413.1998	1236.584717	413.202179	3	11	1.1.1.651.2	2.619633	8486.12	7490.31	2.63	0.04	3291.741
1	105.22	105.22	91.83999896	91.83999896	91.83999896	sp|P24622|CRYAA_MOUSE	Alpha-crystallin A chain OS=Mus musculus OX=10090 GN=Cryaa PE=2 SV=1			2	99.00000095	VQSGLDAGHSERA	Arg->GluSA(R)@12		cleaved A-I@C-term; missed R-A@12	0.015541	1282.594482	642.3045	1282.578979	642.2967529	2	10	1.1.1.655.6	2.6738	1573.53	1381.37	2.68	0.03	633.5087
1	105.22	105.22	91.83999896	91.83999896	91.83999896	sp|P24622|CRYAA_MOUSE	Alpha-crystallin A chain OS=Mus musculus OX=10090 GN=Cryaa PE=2 SV=1			2	99.00000095	VTIQHPWFK			cleaved D-V@N-term	-0.00054259	1154.623047	578.3188	1154.623657	578.3190918	2	14	1.1.1.844.5	5.059117	10156.56	9782.17	5.07	0.05	4371.456
1	105.22	105.22	91.83999896	91.83999896	91.83999896	sp|P24622|CRYAA_MOUSE	Alpha-crystallin A chain OS=Mus musculus OX=10090 GN=Cryaa PE=2 SV=1			2	99.00000095	YRLPSNVD			cleaved D-Q@C-term; missed R-L@2	-0.00484088	962.4772949	482.2459	962.4821167	482.2483521	2	9	1.1.1.778.4	4.222183	6248.43	6232.43	4.22	0.04	3114.647
1	105.22	105.22	91.83999896	91.83999896	91.83999896	sp|P24622|CRYAA_MOUSE	Alpha-crystallin A chain OS=Mus musculus OX=10090 GN=Cryaa PE=2 SV=1			2	99.00000095	YRLPSNVDQSAL			cleaved L-S@C-term; missed R-L@2	-0.00231834	1361.69165	681.8531	1361.69397	681.854248	2	15	1.1.1.855.6	5.199266	3885.19	3796.07	5.2	0.04	2623.726
1	105.22	105.22	91.83999896	91.83999896	91.83999896	sp|P24622|CRYAA_MOUSE	Alpha-crystallin A chain OS=Mus musculus OX=10090 GN=Cryaa PE=2 SV=1			2	99.00000095	YRLPSNVDQSALS			cleaved S-C@C-term; missed R-L@2	0.00207307	1448.727905	483.9166	1448.725952	483.9159241	3	12	1.1.1.833.3	4.918967	3584.72	3019.29	4.88	0.06	3227.167
1	105.22	105.22	91.83999896	91.83999896	91.83999896	sp|P24622|CRYAA_MOUSE	Alpha-crystallin A chain OS=Mus musculus OX=10090 GN=Cryaa PE=2 SV=1			2	99.00000095	YRLPSNVDQSALSCSLSADGMLTFSGPK	No Carbamidomethyl(C)@14		missed R-L@2	-0.017556099	2943.393311	982.1383	2943.410645	982.144165	3	24	1.1.1.977.4	6.745317	495.7632	495.7632			2172.906
1	105.22	105.22	91.83999896	91.83999896	91.83999896	sp|P24622|CRYAA_MOUSE	Alpha-crystallin A chain OS=Mus musculus OX=10090 GN=Cryaa PE=2 SV=1			0.793174088	99.00000095	TVLDSGISELMTHMWF			cleaved F-V@C-term	-0.000611131	1865.868652	933.9416	1865.869141	933.9418945	2	18	1.1.1.1352.2	11.43197	1894.85	1395.16	11.48	0.11	547.2089
1	105.22	105.22	91.83999896	91.83999896	91.83999896	sp|P24622|CRYAA_MOUSE	Alpha-crystallin A chain OS=Mus musculus OX=10090 GN=Cryaa PE=2 SV=1			0.477555752	99.00000095	GEGLFEYDLLPFLSSTISPYYR			cleaved F-G@N-term	0.0145847	2566.278076	856.4332	2566.263184	856.4283447	3	20	1.1.1.1336.2	11.22898	507.3044	507.3044			661.7322
1	105.22	105.22	91.83999896	91.83999896	91.83999896	sp|P24622|CRYAA_MOUSE	Alpha-crystallin A chain OS=Mus musculus OX=10090 GN=Cryaa PE=2 SV=1			0.462180883	99.00000095	FGEGLFEYDLLPFLSSTISPYYR			cleaved F-F@N-term	0.00064861	2713.33252	905.4514	2713.331543	905.4511108	3	17	1.1.1.1392.3	11.9071	2107.07	1105.98	11.95	0.08	751.6411
1	105.22	105.22	91.83999896	91.83999896	91.83999896	sp|P24622|CRYAA_MOUSE	Alpha-crystallin A chain OS=Mus musculus OX=10090 GN=Cryaa PE=2 SV=1			0.356547326	99.00000095	LFDQFFGEGL			cleaved L-F@C-term	0.00183815	1171.556885	586.7857	1171.554932	586.78479	2	12	1.1.1.1209.2	9.6651	711.71	660.75	9.68	0.09	324.3607
1	105.22	105.22	91.83999896	91.83999896	91.83999896	sp|P24622|CRYAA_MOUSE	Alpha-crystallin A chain OS=Mus musculus OX=10090 GN=Cryaa PE=2 SV=1			0.35457775	99.00000095	HFSPEDLTVKVLEDFVEIHGK	Formyl(K)@10		missed K-V@10	0.00977281	2466.25293	617.5705	2466.243164	617.5680542	4	19	1.1.1.1239.2	10.0479	2840.74	2828.69	10.04	0.11	1084.037
1	105.22	105.22	91.83999896	91.83999896	91.83999896	sp|P24622|CRYAA_MOUSE	Alpha-crystallin A chain OS=Mus musculus OX=10090 GN=Cryaa PE=2 SV=1			0.259637296	99.00000095	LFDQFFGEGLFEYDLLPFLSSTISPYYR	Methyl(E)@12	Methyl(E)@33		0.00287582	3377.656494	845.4214	3377.653564	845.4207153	4	22	1.1.1.1586.2	13.61297	2609.72	550.7	13.55	0.1	1232.487
1	105.22	105.22	91.83999896	91.83999896	91.83999896	sp|P24622|CRYAA_MOUSE	Alpha-crystallin A chain OS=Mus musculus OX=10090 GN=Cryaa PE=2 SV=1			0.123782173	98.3099997	LFDQFFGEGLFEYDLLPF			cleaved F-L@C-term	0.00159564	2196.047363	1099.031	2196.045654	1099.030029	2	11	1.1.1.1596.6	13.73762	6092.51	1985.17	13.79	0.12	751.2603
1	105.22	105.22	91.83999896	91.83999896	91.83999896	sp|P24622|CRYAA_MOUSE	Alpha-crystallin A chain OS=Mus musculus OX=10090 GN=Cryaa PE=2 SV=1			0.092588656	99.00000095	DLLPFLSSTISPYYR			cleaved Y-D@N-term	-0.00255036	1770.916626	886.4656	1770.919189	886.4669189	2	13	1.1.1.1191.9	9.44095	572.09	279.26	9.48	0.06	677.9789
1	105.22	105.22	91.83999896	91.83999896	91.83999896	sp|P24622|CRYAA_MOUSE	Alpha-crystallin A chain OS=Mus musculus OX=10090 GN=Cryaa PE=2 SV=1			0.086716093	99.00000095	EGLFEYDLLPFLSSTISPYYR			cleaved G-E@N-term	-0.00721857	2509.234619	837.4188	2509.241699	837.4212036	3	18	1.1.1.1349.4	11.39563	195.144	195.144			645.3606
1	105.22	105.22	91.83999896	91.83999896	91.83999896	sp|P24622|CRYAA_MOUSE	Alpha-crystallin A chain OS=Mus musculus OX=10090 GN=Cryaa PE=2 SV=1			0.05207637	99.00000095	GLFEYDLLPFLSSTISPYYR			cleaved E-G@N-term	-0.00142946	2380.197754	794.4065	2380.199219	794.4069824	3	17	1.1.1.1344.2	11.32847	424.7812	424.7812			792.3328
1	105.22	105.22	91.83999896	91.83999896	91.83999896	sp|P24622|CRYAA_MOUSE	Alpha-crystallin A chain OS=Mus musculus OX=10090 GN=Cryaa PE=2 SV=1			0.038104523	99.00000095	LFDQFFGEGLFEYDLLPFLSSTISPY			cleaved Y-Y@C-term	0.00376518	3044.477295	1015.833	3044.473633	1015.831787	3	16	1.1.1.1601.3	13.79945	14455.94	2220.01	13.88	0.12	793.3321
1	105.22	105.22	91.83999896	91.83999896	91.83999896	sp|P24622|CRYAA_MOUSE	Alpha-crystallin A chain OS=Mus musculus OX=10090 GN=Cryaa PE=2 SV=1			0.033858262	99.00000095	LFEYDLLPFLSSTISPYYR			cleaved G-L@N-term	-0.018316399	2323.159424	775.3937	2323.177734	775.3998413	3	15	1.1.1.1320.2	11.05417	19.51331	19.51331			377.6225
1	105.22	105.22	91.83999896	91.83999896	91.83999896	sp|P24622|CRYAA_MOUSE	Alpha-crystallin A chain OS=Mus musculus OX=10090 GN=Cryaa PE=2 SV=1			0.032452036	99.00000095	LLPFLSSTISPYYR			cleaved D-L@N-term	0.000143633	1655.892456	828.9535	1655.892334	828.9534302	2	17	1.1.1.1125.3	8.60985	3263.81	2314.71	8.63	0.07	1370.527
1	105.22	105.22	91.83999896	91.83999896	91.83999896	sp|P24622|CRYAA_MOUSE	Alpha-crystallin A chain OS=Mus musculus OX=10090 GN=Cryaa PE=2 SV=1			0.025488298	99.00000095	FVIFLDVKHFSPEDLTVK	Carboxyethyl(K)@8	Carboxyethyl(K)@101	missed K-H@8	0.000458927	2205.172607	552.3004	2205.172119	552.300293	4	16	1.1.1.1098.3	8.275867	1901.79	1860.89	8.28	0.05	1604.858
1	105.22	105.22	91.83999896	91.83999896	91.83999896	sp|P24622|CRYAA_MOUSE	Alpha-crystallin A chain OS=Mus musculus OX=10090 GN=Cryaa PE=2 SV=1			0.025028003	99.00000095	EYDLLPFLSSTISPYYR	Glu->pyro-Glu@N-term		cleaved F-E@N-term	-0.00842158	2045.005493	1023.51	2045.014648	1023.514587	2	14	1.1.1.1378.9	11.76527	65.51642	65.51642			285.4221
1	105.22	105.22	91.83999896	91.83999896	91.83999896	sp|P24622|CRYAA_MOUSE	Alpha-crystallin A chain OS=Mus musculus OX=10090 GN=Cryaa PE=2 SV=1			0.002613608	99.00000095	FGEGLFEYDLLPF			cleaved F-F@N-term; cleaved F-L@C-term	-0.0207687	1545.718506	773.8665	1545.739136	773.8768311	2	10	1.1.1.1479.2	12.65137	147.4824	147.4824			160.0055
1	105.22	105.22	91.83999896	91.83999896	91.83999896	sp|P24622|CRYAA_MOUSE	Alpha-crystallin A chain OS=Mus musculus OX=10090 GN=Cryaa PE=2 SV=1			0.001304851	25.36000013	EEKPSSAPS			cleaved S-S@C-term	-0.00465867	930.4248657	466.2197	930.4294434	466.2219849	2	7	1.1.1.646.7	2.5608	3676.41	2996	2.55	0.04	2059.504
1	105.22	105.22	91.83999896	91.83999896	91.83999896	sp|P24622|CRYAA_MOUSE	Alpha-crystallin A chain OS=Mus musculus OX=10090 GN=Cryaa PE=2 SV=1			0.001304851	96.89999819	RYRLPSNVDQSALSCSLSADGMLTFSGPK	Deamidated(N)@7; Carbamidomethyl(C)@15		missed R-Y@1; missed R-L@3	-0.078865901	3157.439453	1053.487	3157.517334	1053.513062	3	11	1.1.1.1045.11	7.612417	106.2485	106.2485			2976.69
1	105.22	105.22	91.83999896	91.83999896	91.83999896	sp|P24622|CRYAA_MOUSE	Alpha-crystallin A chain OS=Mus musculus OX=10090 GN=Cryaa PE=2 SV=1			0.000869447	22.29000032	VMHQPHAGNPK			cleaved F-V@N-term	-0.00520421	1214.592651	405.8715	1214.5979	405.87323	3	7	1.1.1.643.4	2.52065	1200.03	1000.63	2.53	0.03	929.6604
1	105.22	105.22	91.83999896	91.83999896	91.83999896	sp|P24622|CRYAA_MOUSE	Alpha-crystallin A chain OS=Mus musculus OX=10090 GN=Cryaa PE=2 SV=1			0	99.00000095	ALGPFYPSR				0.000901872	1006.524475	504.2695	1006.523621	504.2690735	2	13	1.1.1.858.4	5.235433	2108498	51000.48	5.32	0.09	6715.886
1	105.22	105.22	91.83999896	91.83999896	91.83999896	sp|P24622|CRYAA_MOUSE	Alpha-crystallin A chain OS=Mus musculus OX=10090 GN=Cryaa PE=2 SV=1			0	99.00000095	ALGPFYPSR				0.000901872	1006.524475	504.2695	1006.523621	504.2690735	2	15	1.1.1.872.3	5.411417	2108498	147947.2	5.32	0.09	35755.74
1	105.22	105.22	91.83999896	91.83999896	91.83999896	sp|P24622|CRYAA_MOUSE	Alpha-crystallin A chain OS=Mus musculus OX=10090 GN=Cryaa PE=2 SV=1			0	99.00000095	ALGPFYPSR	Acetyl(S)@8	Acetyl(S)@20		-0.00307988	1048.531128	525.2728	1048.53418	525.274353	2	9	1.1.1.903.2	5.803067	2562.97	2049.76	5.78	0.05	1277.777
1	105.22	105.22	91.83999896	91.83999896	91.83999896	sp|P24622|CRYAA_MOUSE	Alpha-crystallin A chain OS=Mus musculus OX=10090 GN=Cryaa PE=2 SV=1			0	99.00000095	ALGPFYPSR	Formyl@N-term			-0.000921806	1034.5177	518.2661	1034.518555	518.2665405	2	13	1.1.1.994.2	6.9588	8149.7	4716.15	7.01	0.09	2304.49
1	105.22	105.22	91.83999896	91.83999896	91.83999896	sp|P24622|CRYAA_MOUSE	Alpha-crystallin A chain OS=Mus musculus OX=10090 GN=Cryaa PE=2 SV=1			0	99.00000095	ALGPFYPSR	Formyl@N-term			-0.000921806	1034.5177	518.2661	1034.518555	518.2665405	2	12	1.1.1.993.2	6.945967	8149.7	2753.49	7.01	0.09	1471.897
1	105.22	105.22	91.83999896	91.83999896	91.83999896	sp|P24622|CRYAA_MOUSE	Alpha-crystallin A chain OS=Mus musculus OX=10090 GN=Cryaa PE=2 SV=1			0	98.3099997	ALGPFYPSR				0.00285722	1006.526489	504.2705	1006.523621	504.2690735	2	8	1.1.1.2512.3	17.38602	118.9	107.64	17.38	0.04	70.4309
1	105.22	105.22	91.83999896	91.83999896	91.83999896	sp|P24622|CRYAA_MOUSE	Alpha-crystallin A chain OS=Mus musculus OX=10090 GN=Cryaa PE=2 SV=1			0	28.52999866	ALGPFYPSR				-1.044119954	1005.479492	503.747	1006.523621	504.2690735	2	7	1.1.1.1113.2	8.462017	507.3044	507.3044			554.0917
1	105.22	105.22	91.83999896	91.83999896	91.83999896	sp|P24622|CRYAA_MOUSE	Alpha-crystallin A chain OS=Mus musculus OX=10090 GN=Cryaa PE=2 SV=1			0	27.63999999	ALGPFYPSR	Acetyl(S)@8	Acetyl(S)@20		-0.00307988	1048.531128	525.2728	1048.53418	525.274353	2	8	1.1.1.901.3	5.778567	2562.97	2373.39	5.78	0.05	1281.948
1	105.22	105.22	91.83999896	91.83999896	91.83999896	sp|P24622|CRYAA_MOUSE	Alpha-crystallin A chain OS=Mus musculus OX=10090 GN=Cryaa PE=2 SV=1			0	26.08999908	ALGPFYPSR	Pro->pyro-Glu(P)@7; Methyl(S)@8	Methyl(S)@20		0.000692905	1034.519287	518.2669	1034.518555	518.2665405	2	11	1.1.1.889.3	5.6264	9158.39	7496.92	5.64	0.04	3851.354
1	105.22	105.22	91.83999896	91.83999896	91.83999896	sp|P24622|CRYAA_MOUSE	Alpha-crystallin A chain OS=Mus musculus OX=10090 GN=Cryaa PE=2 SV=1			0	24.19999987	ALGPFYPSR	Pro->pyro-Glu(P)@7; Methyl(S)@8	Methyl(S)@20		0.000692905	1034.519287	518.2669	1034.518555	518.2665405	2	10	1.1.1.888.4	5.6144	9158.39	4839.59	5.64	0.04	2783.369
1	105.22	105.22	91.83999896	91.83999896	91.83999896	sp|P24622|CRYAA_MOUSE	Alpha-crystallin A chain OS=Mus musculus OX=10090 GN=Cryaa PE=2 SV=1			0	94.27999854	ALSCSLSADGMLTFSGPK	Carbamyl@N-term; Carbamidomethyl(C)@4; Oxidation(M)@11		cleaved S-A@N-term	0.044785	1899.915527	950.965	1899.870605	950.942627	2	12	1.1.1.1009.8	7.154117	4072.94	3566.33	7.16	0.05	1743.746
1	105.22	105.22	91.83999896	91.83999896	91.83999896	sp|P24622|CRYAA_MOUSE	Alpha-crystallin A chain OS=Mus musculus OX=10090 GN=Cryaa PE=2 SV=1			0	81.65000081	ALSCSLSADGMLTFSGPK	Carbamyl@N-term; Carbamidomethyl(C)@4; Oxidation(M)@11		cleaved S-A@N-term	0.044785	1899.915527	950.965	1899.870605	950.942627	2	10	1.1.1.1011.10	7.180117	4072.94	3161.82	7.16	0.05	2362.101
1	105.22	105.22	91.83999896	91.83999896	91.83999896	sp|P24622|CRYAA_MOUSE	Alpha-crystallin A chain OS=Mus musculus OX=10090 GN=Cryaa PE=2 SV=1			0	76.1500001	ALSCSLSADGMLTFSGPK	Carbamyl@N-term; Carbamidomethyl(C)@4; Oxidation(M)@11		cleaved S-A@N-term	0.044785	1899.915527	950.965	1899.870605	950.942627	2	10	1.1.1.1007.9	7.129283	4072.94	1157.67	7.16	0.05	1259.29
1	105.22	105.22	91.83999896	91.83999896	91.83999896	sp|P24622|CRYAA_MOUSE	Alpha-crystallin A chain OS=Mus musculus OX=10090 GN=Cryaa PE=2 SV=1			0	27.63999999	DFVEIHGK			cleaved E-D@N-term	-0.020545101	943.4558716	472.7352	943.4763184	472.7454529	2	10	1.1.1.850.4	5.134284	7178.75	6905.91	5.08	0.11	6290.06
1	105.22	105.22	91.83999896	91.83999896	91.83999896	sp|P24622|CRYAA_MOUSE	Alpha-crystallin A chain OS=Mus musculus OX=10090 GN=Cryaa PE=2 SV=1			0	26.08999908	DHGYISR			cleaved D-D@N-term	-0.000851945	846.397644	424.2061	846.3984375	424.2064819	2	8	1.1.1.656.4	2.684633	4230.49	2461.28	2.72	0.06	1559.239
1	105.22	105.22	91.83999896	91.83999896	91.83999896	sp|P24622|CRYAA_MOUSE	Alpha-crystallin A chain OS=Mus musculus OX=10090 GN=Cryaa PE=2 SV=1			0	96.89999819	DKFVIFLDVK			missed K-F@2	0.00599151	1222.701904	408.5746	1222.696167	408.5726624	3	13	1.1.1.1000.2	7.034467	108118.4	62088.93	7.06	0.08	20949.06
1	105.22	105.22	91.83999896	91.83999896	91.83999896	sp|P24622|CRYAA_MOUSE	Alpha-crystallin A chain OS=Mus musculus OX=10090 GN=Cryaa PE=2 SV=1			0	89.57999945	DKFVIFLDVK			missed K-F@2	-6.021800041	1216.674438	609.3445	1222.696167	612.3553467	2	8	1.1.1.1082.3	8.07355	507.3044	507.3044			572.5495
1	105.22	105.22	91.83999896	91.83999896	91.83999896	sp|P24622|CRYAA_MOUSE	Alpha-crystallin A chain OS=Mus musculus OX=10090 GN=Cryaa PE=2 SV=1			0	99.00000095	DLLPFLSSTISPYYR			cleaved Y-D@N-term	0.00123374	1770.920532	886.4675	1770.919189	886.4669189	2	13	1.1.1.1265.4	10.36438	137.77	113.09	10.34	0.06	296.2959
1	105.22	105.22	91.83999896	91.83999896	91.83999896	sp|P24622|CRYAA_MOUSE	Alpha-crystallin A chain OS=Mus musculus OX=10090 GN=Cryaa PE=2 SV=1			0	99.00000095	DLLPFLSSTISPYYR			cleaved Y-D@N-term	0.00453069	1770.923706	591.3152	1770.919189	591.3136597	3	12	1.1.1.1192.3	9.448783	629.11	556.25	9.48	0.09	580.2943
1	105.22	105.22	91.83999896	91.83999896	91.83999896	sp|P24622|CRYAA_MOUSE	Alpha-crystallin A chain OS=Mus musculus OX=10090 GN=Cryaa PE=2 SV=1			0	89.57999945	DQSALSCSLSADGMLTFSGPK	Carbamidomethyl@N-term; Deamidated(Q)@2; Carbamidomethyl(C)@7		cleaved V-D@N-term	0.020486901	2229.013428	1115.514	2228.99292	1115.503784	2	11	1.1.1.1018.11	7.26995	8852.62	125.67	7.15	0.06	3434.333
1	105.22	105.22	91.83999896	91.83999896	91.83999896	sp|P24622|CRYAA_MOUSE	Alpha-crystallin A chain OS=Mus musculus OX=10090 GN=Cryaa PE=2 SV=1			0	99.00000095	DVTIQHPWFK			cleaved M-D@N-term	0.00110564	1269.651733	635.8331	1269.650635	635.8325806	2	15	1.1.1.935.4	6.210866	38792.28	20082.25	6.24	0.06	5887.891
1	105.22	105.22	91.83999896	91.83999896	91.83999896	sp|P24622|CRYAA_MOUSE	Alpha-crystallin A chain OS=Mus musculus OX=10090 GN=Cryaa PE=2 SV=1			0	99.00000095	DVTIQHPWFK			cleaved M-D@N-term	0.00110564	1269.651733	635.8331	1269.650635	635.8325806	2	16	1.1.1.936.3	6.2227	38792.28	30330.52	6.24	0.06	9611.997
1	105.22	105.22	91.83999896	91.83999896	91.83999896	sp|P24622|CRYAA_MOUSE	Alpha-crystallin A chain OS=Mus musculus OX=10090 GN=Cryaa PE=2 SV=1			0	99.00000095	DVTIQHPWFK			cleaved M-D@N-term	-0.00389916	1269.646729	635.8306	1269.650635	635.8325806	2	14	1.1.1.959.3	6.51285	2279.66	2252.72	6.51	0.04	1675.461
1	105.22	105.22	91.83999896	91.83999896	91.83999896	sp|P24622|CRYAA_MOUSE	Alpha-crystallin A chain OS=Mus musculus OX=10090 GN=Cryaa PE=2 SV=1			0	99.00000095	DVTIQHPWFK			cleaved M-D@N-term	-0.00291522	1269.647705	635.8311	1269.650635	635.8325806	2	15	1.1.1.1024.2	7.338617	28998.98	5330.03	7.4	0.08	2449.992
1	105.22	105.22	91.83999896	91.83999896	91.83999896	sp|P24622|CRYAA_MOUSE	Alpha-crystallin A chain OS=Mus musculus OX=10090 GN=Cryaa PE=2 SV=1			0	99.00000095	DVTIQHPWFK			cleaved M-D@N-term	-0.00291522	1269.647705	635.8311	1269.650635	635.8325806	2	16	1.1.1.1025.3	7.35195	28998.98	13234	7.4	0.08	6194.78
1	105.22	105.22	91.83999896	91.83999896	91.83999896	sp|P24622|CRYAA_MOUSE	Alpha-crystallin A chain OS=Mus musculus OX=10090 GN=Cryaa PE=2 SV=1			0	99.00000095	EDFVEIHGK			cleaved L-E@N-term	-0.00136542	1072.5177	537.2661	1072.518921	537.2667236	2	10	1.1.1.841.4	5.020783	104988.8	2148.41	5.13	0.08	1979.657
1	105.22	105.22	91.83999896	91.83999896	91.83999896	sp|P24622|CRYAA_MOUSE	Alpha-crystallin A chain OS=Mus musculus OX=10090 GN=Cryaa PE=2 SV=1			0	99.00000095	EDFVEIHGK	Dehydrated(D)@2		cleaved L-E@N-term	0.00116762	1054.509521	528.262	1054.508301	528.2614746	2	15	1.1.1.849.5	5.12245	6204.19	6182.33	5.12	0.08	5211.593
1	105.22	105.22	91.83999896	91.83999896	91.83999896	sp|P24622|CRYAA_MOUSE	Alpha-crystallin A chain OS=Mus musculus OX=10090 GN=Cryaa PE=2 SV=1			0	99.00000095	EDFVEIHGK			cleaved L-E@N-term	-0.00136542	1072.5177	537.2661	1072.518921	537.2667236	2	15	1.1.1.854.4	5.184767	104988.8	30369.02	5.13	0.08	12455.39
1	105.22	105.22	91.83999896	91.83999896	91.83999896	sp|P24622|CRYAA_MOUSE	Alpha-crystallin A chain OS=Mus musculus OX=10090 GN=Cryaa PE=2 SV=1			0	99.00000095	EDFVEIHGK	Methyl(E)@5	Methyl(E)@118	cleaved L-E@N-term	0.000107788	1086.534668	544.2746	1086.534546	544.2745361	2	15	1.1.1.875.3	5.449584	9609.15	6653.64	5.47	0.05	4814.826
1	105.22	105.22	91.83999896	91.83999896	91.83999896	sp|P24622|CRYAA_MOUSE	Alpha-crystallin A chain OS=Mus musculus OX=10090 GN=Cryaa PE=2 SV=1			0	99.00000095	EDFVEIHGK	Methyl(E)@5	Methyl(E)@118	cleaved L-E@N-term	0.000107788	1086.534668	544.2746	1086.534546	544.2745361	2	15	1.1.1.876.6	5.464417	9609.15	9127.32	5.47	0.05	5328.815
1	105.22	105.22	91.83999896	91.83999896	91.83999896	sp|P24622|CRYAA_MOUSE	Alpha-crystallin A chain OS=Mus musculus OX=10090 GN=Cryaa PE=2 SV=1			0	26.08999908	EDFVEIHGK	Glu->pyro-Glu@N-term		cleaved L-E@N-term	0.00116762	1054.509521	528.262	1054.508301	528.2614746	2	14	1.1.1.849.5	5.12245	6204.19	6182.33	5.12	0.08	5211.593
1	105.22	105.22	91.83999896	91.83999896	91.83999896	sp|P24622|CRYAA_MOUSE	Alpha-crystallin A chain OS=Mus musculus OX=10090 GN=Cryaa PE=2 SV=1			0	99.00000095	EDLTVKVLEDFVEIHGK	QQQTGG(K)@6	QQQTGG(K)@111	cleaved P-E@N-term; missed K-V@6	0.037210099	2569.3396	857.4538	2569.30249	857.4414063	3	13	1.1.1.849.11	5.127433	14547.46	14080.28	5.12	0.04	7355.508
1	105.22	105.22	91.83999896	91.83999896	91.83999896	sp|P24622|CRYAA_MOUSE	Alpha-crystallin A chain OS=Mus musculus OX=10090 GN=Cryaa PE=2 SV=1			0	99.00000095	EEKPSSAPSS				-0.00113745	1017.460449	509.7375	1017.461487	509.7380066	2	17	1.1.1.643.8	2.523983	494050.7	252514.8	2.54	0.04	61731.4
1	105.22	105.22	91.83999896	91.83999896	91.83999896	sp|P24622|CRYAA_MOUSE	Alpha-crystallin A chain OS=Mus musculus OX=10090 GN=Cryaa PE=2 SV=1			0	99.00000095	EEKPSSAPSS	Glu->pyro-Glu@N-term			-0.00288251	999.4480591	500.7313	999.4509277	500.7327271	2	15	1.1.1.644.6	2.534817	7172.44	6387.6	2.54	0.03	3373.657
1	105.22	105.22	91.83999896	91.83999896	91.83999896	sp|P24622|CRYAA_MOUSE	Alpha-crystallin A chain OS=Mus musculus OX=10090 GN=Cryaa PE=2 SV=1			0	99.00000095	EEKPSSAPSS	Glu->pyro-Glu@N-term			-0.000319068	999.4506836	500.7326	999.4509277	500.7327271	2	10	1.1.1.658.4	2.7098	14809.19	3707.27	2.67	0.04	1065.42
1	105.22	105.22	91.83999896	91.83999896	91.83999896	sp|P24622|CRYAA_MOUSE	Alpha-crystallin A chain OS=Mus musculus OX=10090 GN=Cryaa PE=2 SV=1			0	99.00000095	EEKPSSAPSS	Glu->pyro-Glu@N-term; Methyl(E)@2	Methyl(E)@188		6.13E-05	1013.466675	507.7406	1013.466553	507.7405396	2	10	1.1.1.672.4	2.88845	4486.39	2014.83	2.92	0.05	600.0615
1	105.22	105.22	91.83999896	91.83999896	91.83999896	sp|P24622|CRYAA_MOUSE	Alpha-crystallin A chain OS=Mus musculus OX=10090 GN=Cryaa PE=2 SV=1			0	99.00000095	EEKPSSAPSS	Glu->pyro-Glu@N-term; Methyl(E)@2	Methyl(E)@188		6.13E-05	1013.466675	507.7406	1013.466553	507.7405396	2	15	1.1.1.673.2	2.900283	4486.39	3394.12	2.92	0.05	1567.925
1	105.22	105.22	91.83999896	91.83999896	91.83999896	sp|P24622|CRYAA_MOUSE	Alpha-crystallin A chain OS=Mus musculus OX=10090 GN=Cryaa PE=2 SV=1			0	58.53999853	EEKPSSAPSS	Methyl(E)@1	Methyl(E)@187		-0.00216232	1031.475098	516.7448	1031.477173	516.7458496	2	9	1.1.1.653.3	2.645967	87446.05	6379.05	2.59	0.03	1697.346
1	105.22	105.22	91.83999896	91.83999896	91.83999896	sp|P24622|CRYAA_MOUSE	Alpha-crystallin A chain OS=Mus musculus OX=10090 GN=Cryaa PE=2 SV=1			0	58.53999853	EEKPSSAPSS	Methyl(E)@2	Methyl(E)@188		-0.00216232	1031.475098	516.7448	1031.477173	516.7458496	2	9	1.1.1.653.3	2.645967	87446.05	6379.05	2.59	0.03	1697.346
1	105.22	105.22	91.83999896	91.83999896	91.83999896	sp|P24622|CRYAA_MOUSE	Alpha-crystallin A chain OS=Mus musculus OX=10090 GN=Cryaa PE=2 SV=1			0	26.5899986	EEKPSSAPSS	Phospho(S)@5	Phospho(S)@191		-0.00351115	1097.424316	549.7194	1097.427856	549.7211914	2	11	1.1.1.646.10	2.5633	5571.17	5056.71	2.55	0.03	2663.05
1	105.22	105.22	91.83999896	91.83999896	91.83999896	sp|P24622|CRYAA_MOUSE	Alpha-crystallin A chain OS=Mus musculus OX=10090 GN=Cryaa PE=2 SV=1			0	26.5899986	EEKPSSAPSS	Phospho(S)@6	Phospho(S)@192		-0.00351115	1097.424316	549.7194	1097.427856	549.7211914	2	11	1.1.1.646.10	2.5633	5571.17	5056.71	2.55	0.03	2663.05
1	105.22	105.22	91.83999896	91.83999896	91.83999896	sp|P24622|CRYAA_MOUSE	Alpha-crystallin A chain OS=Mus musculus OX=10090 GN=Cryaa PE=2 SV=1			0	26.33999884	EEKPSSAPSS	Phospho(S)@6	Phospho(S)@192		-0.00351115	1097.424316	549.7194	1097.427856	549.7211914	2	12	1.1.1.645.9	2.549967	5571.17	5161.25	2.55	0.03	3403.604
1	105.22	105.22	91.83999896	91.83999896	91.83999896	sp|P24622|CRYAA_MOUSE	Alpha-crystallin A chain OS=Mus musculus OX=10090 GN=Cryaa PE=2 SV=1			0	26.33999884	EEKPSSAPSS	Phospho(S)@9	Phospho(S)@195		-0.00351115	1097.424316	549.7194	1097.427856	549.7211914	2	12	1.1.1.645.9	2.549967	5571.17	5161.25	2.55	0.03	3403.604
1	105.22	105.22	91.83999896	91.83999896	91.83999896	sp|P24622|CRYAA_MOUSE	Alpha-crystallin A chain OS=Mus musculus OX=10090 GN=Cryaa PE=2 SV=1			0	24.65000004	EEKPSSAPSS				-0.00113745	1017.460449	509.7375	1017.461487	509.7380066	2	17	1.1.1.644.8	2.536483	494050.7	432293.2	2.54	0.04	129534.7
1	105.22	105.22	91.83999896	91.83999896	91.83999896	sp|P24622|CRYAA_MOUSE	Alpha-crystallin A chain OS=Mus musculus OX=10090 GN=Cryaa PE=2 SV=1			0	23.54000062	EEKPSSAPSS	Glu->pyro-Glu@N-term; Methyl(K)@3	Methyl(K)@189		6.13E-05	1013.466675	507.7406	1013.466553	507.7405396	2	9	1.1.1.672.4	2.88845	4486.39	2014.83	2.92	0.05	600.0615
1	105.22	105.22	91.83999896	91.83999896	91.83999896	sp|P24622|CRYAA_MOUSE	Alpha-crystallin A chain OS=Mus musculus OX=10090 GN=Cryaa PE=2 SV=1			0	99.00000095	EGLFEYDLLPFLSSTISPYYR			cleaved G-E@N-term	0.00633094	2509.248047	837.4233	2509.241699	837.4212036	3	20	1.1.1.1347.2	11.3728	286.6896	286.6896			559.7379
1	105.22	105.22	91.83999896	91.83999896	91.83999896	sp|P24622|CRYAA_MOUSE	Alpha-crystallin A chain OS=Mus musculus OX=10090 GN=Cryaa PE=2 SV=1			0	99.00000095	EGLFEYDLLPFLSSTISPYYR	Propionamide@N-term		cleaved G-E@N-term	-0.0111944	2580.267822	861.0965	2580.278809	861.1002197	3	13	1.1.1.1376.2	11.73412	65.49928	65.49928			271.4863
1	105.22	105.22	91.83999896	91.83999896	91.83999896	sp|P24622|CRYAA_MOUSE	Alpha-crystallin A chain OS=Mus musculus OX=10090 GN=Cryaa PE=2 SV=1			0	92.25000143	EGLFEYDLLPFLSSTISPYYR	Propionamide@N-term		cleaved G-E@N-term	-0.0115606	2580.267334	861.0964	2580.278809	861.1002197	3	10	1.1.1.1364.4	11.58295	37.65962	37.65962			460.7696
1	105.22	105.22	91.83999896	91.83999896	91.83999896	sp|P24622|CRYAA_MOUSE	Alpha-crystallin A chain OS=Mus musculus OX=10090 GN=Cryaa PE=2 SV=1			0	99.00000095	EYDLLPFLSSTISPYYR	Glu->pyro-Glu@N-term		cleaved F-E@N-term	-0.000365119	2045.013428	1023.514	2045.014648	1023.514587	2	13	1.1.1.1379.6	11.77793	60.4552	60.4552			275.9285
1	105.22	105.22	91.83999896	91.83999896	91.83999896	sp|P24622|CRYAA_MOUSE	Alpha-crystallin A chain OS=Mus musculus OX=10090 GN=Cryaa PE=2 SV=1			0	69.56999898	FDQFFGEGLFEYDLLPFLSSTISPYYR	Dicarbamidomethyl(D)@13; Oxidation(P)@16	Oxidation(P)@38	cleaved L-F@N-term	0.0657157	3380.656982	1127.893	3380.591797	1127.871216	3	14	1.1.1.1526.2	12.95668	21966.29	393.13	13.16	0.13	355.2248
1	105.22	105.22	91.83999896	91.83999896	91.83999896	sp|P24622|CRYAA_MOUSE	Alpha-crystallin A chain OS=Mus musculus OX=10090 GN=Cryaa PE=2 SV=1			0	96.89999819	FEYDLLPFLSSTISPYYR	Methyl(E)@2	Methyl(E)@33	cleaved L-F@N-term	0.025792001	2224.13501	742.3856	2224.109131	742.3770142	3	11	1.1.1.1310.3	10.936	18.0106	18.0106			249.5462
1	105.22	105.22	91.83999896	91.83999896	91.83999896	sp|P24622|CRYAA_MOUSE	Alpha-crystallin A chain OS=Mus musculus OX=10090 GN=Cryaa PE=2 SV=1			0	99.00000095	FGEGLFEYDLLPFLSSTISPYYR			cleaved F-F@N-term	0.00064861	2713.33252	905.4514	2713.331543	905.4511108	3	17	1.1.1.1391.2	11.8981	2107.07	859.52	11.95	0.08	478.6422
1	105.22	105.22	91.83999896	91.83999896	91.83999896	sp|P24622|CRYAA_MOUSE	Alpha-crystallin A chain OS=Mus musculus OX=10090 GN=Cryaa PE=2 SV=1			0	98.3099997	FGEGLFEYDLLPFLSSTISPYYR			cleaved F-F@N-term	-0.0123516	2713.319336	905.447	2713.331543	905.4511108	3	12	1.1.1.1414.3	12.09658	241.1075	241.1075			255.8531
1	105.22	105.22	91.83999896	91.83999896	91.83999896	sp|P24622|CRYAA_MOUSE	Alpha-crystallin A chain OS=Mus musculus OX=10090 GN=Cryaa PE=2 SV=1			0	96.89999819	FGEGLFEYDLLPFLSSTISPYYR	Dehydrated(D)@9		cleaved F-F@N-term	0.0315657	2695.352783	899.4581	2695.321045	899.4476318	3	10	1.1.1.1532.3	13.01318	54.17303	54.17303			192.6963
1	105.22	105.22	91.83999896	91.83999896	91.83999896	sp|P24622|CRYAA_MOUSE	Alpha-crystallin A chain OS=Mus musculus OX=10090 GN=Cryaa PE=2 SV=1			0	96.89999819	FGEGLFEYDLLPFLSSTISPYYR	Dehydrated(D)@9		cleaved F-F@N-term	0.020213399	2695.341064	899.4543	2695.321045	899.4476318	3	10	1.1.1.1533.2	13.02585	47.94026	47.94026			193.683
1	105.22	105.22	91.83999896	91.83999896	91.83999896	sp|P24622|CRYAA_MOUSE	Alpha-crystallin A chain OS=Mus musculus OX=10090 GN=Cryaa PE=2 SV=1			0	92.25000143	FGEGLFEYDLLPFLSSTISPYYR	Dehydrated(E)@3		cleaved F-F@N-term	0.0315657	2695.352783	899.4581	2695.321045	899.4476318	3	10	1.1.1.1532.3	13.01318	54.17303	54.17303			192.6963
1	105.22	105.22	91.83999896	91.83999896	91.83999896	sp|P24622|CRYAA_MOUSE	Alpha-crystallin A chain OS=Mus musculus OX=10090 GN=Cryaa PE=2 SV=1			0	92.25000143	FGEGLFEYDLLPFLSSTISPYYR	Dehydrated(E)@7		cleaved F-F@N-term	0.0315657	2695.352783	899.4581	2695.321045	899.4476318	3	10	1.1.1.1532.3	13.01318	54.17303	54.17303			192.6963
1	105.22	105.22	91.83999896	91.83999896	91.83999896	sp|P24622|CRYAA_MOUSE	Alpha-crystallin A chain OS=Mus musculus OX=10090 GN=Cryaa PE=2 SV=1			0	92.25000143	FGEGLFEYDLLPFLSSTISPYYR	Dehydrated(E)@7		cleaved F-F@N-term	0.020213399	2695.341064	899.4543	2695.321045	899.4476318	3	10	1.1.1.1533.2	13.02585	47.94026	47.94026			193.683
1	105.22	105.22	91.83999896	91.83999896	91.83999896	sp|P24622|CRYAA_MOUSE	Alpha-crystallin A chain OS=Mus musculus OX=10090 GN=Cryaa PE=2 SV=1			0	92.25000143	FGEGLFEYDLLPFLSSTISPYYR	Dehydrated(E)@3		cleaved F-F@N-term	0.020213399	2695.341064	899.4543	2695.321045	899.4476318	3	10	1.1.1.1533.2	13.02585	47.94026	47.94026			193.683
1	105.22	105.22	91.83999896	91.83999896	91.83999896	sp|P24622|CRYAA_MOUSE	Alpha-crystallin A chain OS=Mus musculus OX=10090 GN=Cryaa PE=2 SV=1			0	69.56999898	FGEGLFEYDLLPFLSSTISPYYR	Dehydrated(Y)@8	Dehydrated(Y)@34	cleaved F-F@N-term	0.0315657	2695.352783	899.4581	2695.321045	899.4476318	3	10	1.1.1.1532.3	13.01318	54.17303	54.17303			192.6963
1	105.22	105.22	91.83999896	91.83999896	91.83999896	sp|P24622|CRYAA_MOUSE	Alpha-crystallin A chain OS=Mus musculus OX=10090 GN=Cryaa PE=2 SV=1			0	69.56999898	FGEGLFEYDLLPFLSSTISPYYR	Dehydrated(Y)@8	Dehydrated(Y)@34	cleaved F-F@N-term	0.020213399	2695.341064	899.4543	2695.321045	899.4476318	3	10	1.1.1.1533.2	13.02585	47.94026	47.94026			193.683
1	105.22	105.22	91.83999896	91.83999896	91.83999896	sp|P24622|CRYAA_MOUSE	Alpha-crystallin A chain OS=Mus musculus OX=10090 GN=Cryaa PE=2 SV=1			0	99.00000095	FVIFLDVK				0.00213511	979.5764771	490.7955	979.5742798	490.7944031	2	13	1.1.1.1095.2	8.236716	1873589	19277.29	8.07	0.13	6205.228
1	105.22	105.22	91.83999896	91.83999896	91.83999896	sp|P24622|CRYAA_MOUSE	Alpha-crystallin A chain OS=Mus musculus OX=10090 GN=Cryaa PE=2 SV=1			0	99.00000095	FVIFLDVK	Formyl@N-term			0.00208518	1007.571289	504.7929	1007.569153	504.7918701	2	12	1.1.1.1457.2	12.40523	5354.33	1400.86	12.49	0.11	523.9434
1	105.22	105.22	91.83999896	91.83999896	91.83999896	sp|P24622|CRYAA_MOUSE	Alpha-crystallin A chain OS=Mus musculus OX=10090 GN=Cryaa PE=2 SV=1			0	99.00000095	FVIFLDVK				0.0040882	979.5782471	490.7964	979.5742798	490.7944031	2	10	1.1.1.1133.2	8.6965	1801.88	1346.67	8.83	0.18	721.495
1	105.22	105.22	91.83999896	91.83999896	91.83999896	sp|P24622|CRYAA_MOUSE	Alpha-crystallin A chain OS=Mus musculus OX=10090 GN=Cryaa PE=2 SV=1			0	99.00000095	FVIFLDVK				-0.00909516	979.5652466	490.7899	979.5742798	490.7944031	2	11	1.1.1.1167.2	9.128134	1116	531.41	9	0.15	415.4547
1	105.22	105.22	91.83999896	91.83999896	91.83999896	sp|P24622|CRYAA_MOUSE	Alpha-crystallin A chain OS=Mus musculus OX=10090 GN=Cryaa PE=2 SV=1			0	99.00000095	FVIFLDVK				0.00250131	979.5768433	490.7957	979.5742798	490.7944031	2	11	1.1.1.1268.2	10.39805	495.95	417.09	10.38	0.17	261.838
1	105.22	105.22	91.83999896	91.83999896	91.83999896	sp|P24622|CRYAA_MOUSE	Alpha-crystallin A chain OS=Mus musculus OX=10090 GN=Cryaa PE=2 SV=1			0	99.00000095	FVIFLDVK				-0.0014659	979.572876	490.7937	979.5742798	490.7944031	2	12	1.1.1.1294.2	10.73318	535.31	424.84	10.66	0.14	276.2404
1	105.22	105.22	91.83999896	91.83999896	91.83999896	sp|P24622|CRYAA_MOUSE	Alpha-crystallin A chain OS=Mus musculus OX=10090 GN=Cryaa PE=2 SV=1			0	99.00000095	FVIFLDVK				0.00213511	979.5764771	490.7955	979.5742798	490.7944031	2	11	1.1.1.1370.2	11.65862	410.98	389.91	11.67	0.26	202.4882
1	105.22	105.22	91.83999896	91.83999896	91.83999896	sp|P24622|CRYAA_MOUSE	Alpha-crystallin A chain OS=Mus musculus OX=10090 GN=Cryaa PE=2 SV=1			0	99.00000095	FVIFLDVK				-0.00787448	979.5664673	490.7905	979.5742798	490.7944031	2	12	1.1.1.1393.2	11.91893	180.8724	180.8724			215.0813
1	105.22	105.22	91.83999896	91.83999896	91.83999896	sp|P24622|CRYAA_MOUSE	Alpha-crystallin A chain OS=Mus musculus OX=10090 GN=Cryaa PE=2 SV=1			0	99.00000095	FVIFLDVK				-0.00189314	979.5724487	490.7935	979.5742798	490.7944031	2	11	1.1.1.1455.3	12.38555	46.86365	46.86365			170.661
1	105.22	105.22	91.83999896	91.83999896	91.83999896	sp|P24622|CRYAA_MOUSE	Alpha-crystallin A chain OS=Mus musculus OX=10090 GN=Cryaa PE=2 SV=1			0	99.00000095	FVIFLDVK	Formyl@N-term			0.00208518	1007.571289	504.7929	1007.569153	504.7918701	2	11	1.1.1.1456.2	12.3914	5354.33	752.44	12.49	0.11	313.4034
1	105.22	105.22	91.83999896	91.83999896	91.83999896	sp|P24622|CRYAA_MOUSE	Alpha-crystallin A chain OS=Mus musculus OX=10090 GN=Cryaa PE=2 SV=1			0	99.00000095	FVIFLDVK				-0.00409037	979.5702515	490.7924	979.5742798	490.7944031	2	11	1.1.1.2423.2	17.13237	10.11109	10.11109			72.87651
1	105.22	105.22	91.83999896	91.83999896	91.83999896	sp|P24622|CRYAA_MOUSE	Alpha-crystallin A chain OS=Mus musculus OX=10090 GN=Cryaa PE=2 SV=1			0	99.00000095	FVIFLDVK				-0.000489357	979.5738525	490.7942	979.5742798	490.7944031	2	13	1.1.1.1053.2	7.70675	45949.95	14220.13	7.75	0.08	4275.154
1	105.22	105.22	91.83999896	91.83999896	91.83999896	sp|P24622|CRYAA_MOUSE	Alpha-crystallin A chain OS=Mus musculus OX=10090 GN=Cryaa PE=2 SV=1			0	99.00000095	FVIFLDVK				0.000487188	979.574646	490.7946	979.5742798	490.7944031	2	10	1.1.1.1236.2	10.00842	622.16	419.99	10.06	0.2	298.533
1	105.22	105.22	91.83999896	91.83999896	91.83999896	sp|P24622|CRYAA_MOUSE	Alpha-crystallin A chain OS=Mus musculus OX=10090 GN=Cryaa PE=2 SV=1			0	99.00000095	FVIFLDVK				0.00952023	979.5838623	490.7992	979.5742798	490.7944031	2	10	1.1.1.1401.2	11.98942	253.3137	253.3137			208.8855
1	105.22	105.22	91.83999896	91.83999896	91.83999896	sp|P24622|CRYAA_MOUSE	Alpha-crystallin A chain OS=Mus musculus OX=10090 GN=Cryaa PE=2 SV=1			0	99.00000095	FVIFLDVK				0.0040882	979.5782471	490.7964	979.5742798	490.7944031	2	10	1.1.1.1135.2	8.721666	1801.88	1617.66	8.83	0.18	770.2672
1	105.22	105.22	91.83999896	91.83999896	91.83999896	sp|P24622|CRYAA_MOUSE	Alpha-crystallin A chain OS=Mus musculus OX=10090 GN=Cryaa PE=2 SV=1			0	99.00000095	FVIFLDVK				0.00671266	979.5810547	490.7978	979.5742798	490.7944031	2	10	1.1.1.1356.2	11.4828	364.07	267.29	11.45	0.1	213.6323
1	105.22	105.22	91.83999896	91.83999896	91.83999896	sp|P24622|CRYAA_MOUSE	Alpha-crystallin A chain OS=Mus musculus OX=10090 GN=Cryaa PE=2 SV=1			0	99.00000095	FVIFLDVK				0.000304086	979.574646	490.7946	979.5742798	490.7944031	2	11	1.1.1.1112.2	8.442866	4326.28	2387.23	8.4	0.08	1540.28
1	105.22	105.22	91.83999896	91.83999896	91.83999896	sp|P24622|CRYAA_MOUSE	Alpha-crystallin A chain OS=Mus musculus OX=10090 GN=Cryaa PE=2 SV=1			0	99.00000095	FVIFLDVK				-0.00250348	979.5718994	490.7932	979.5742798	490.7944031	2	10	1.1.1.1281.2	10.56437	528.72	444.01	10.55	0.17	275.1601
1	105.22	105.22	91.83999896	91.83999896	91.83999896	sp|P24622|CRYAA_MOUSE	Alpha-crystallin A chain OS=Mus musculus OX=10090 GN=Cryaa PE=2 SV=1			0	99.00000095	FVIFLDVK	Formyl@N-term			0.00208518	1007.571289	504.7929	1007.569153	504.7918701	2	11	1.1.1.1471.3	12.56288	5354.33	2298.58	12.49	0.11	923.2599
1	105.22	105.22	91.83999896	91.83999896	91.83999896	sp|P24622|CRYAA_MOUSE	Alpha-crystallin A chain OS=Mus musculus OX=10090 GN=Cryaa PE=2 SV=1			0	99.00000095	FVIFLDVK				-0.000489357	979.5738525	490.7942	979.5742798	490.7944031	2	13	1.1.1.1054.2	7.719417	45949.95	28092.8	7.75	0.08	9364.813
1	105.22	105.22	91.83999896	91.83999896	91.83999896	sp|P24622|CRYAA_MOUSE	Alpha-crystallin A chain OS=Mus musculus OX=10090 GN=Cryaa PE=2 SV=1			0	99.00000095	FVIFLDVK				0.000487188	979.574646	490.7946	979.5742798	490.7944031	2	12	1.1.1.1069.3	7.909234	6945.97	6185.63	7.91	0.09	3299.024
1	105.22	105.22	91.83999896	91.83999896	91.83999896	sp|P24622|CRYAA_MOUSE	Alpha-crystallin A chain OS=Mus musculus OX=10090 GN=Cryaa PE=2 SV=1			0	99.00000095	FVIFLDVK				-0.00311382	979.5710449	490.7928	979.5742798	490.7944031	2	12	1.1.1.1150.3	8.912666	1443.86	1278.08	8.92	0.05	713.7549
1	105.22	105.22	91.83999896	91.83999896	91.83999896	sp|P24622|CRYAA_MOUSE	Alpha-crystallin A chain OS=Mus musculus OX=10090 GN=Cryaa PE=2 SV=1			0	99.00000095	FVIFLDVK				-0.00909516	979.5652466	490.7899	979.5742798	490.7944031	2	11	1.1.1.1164.2	9.089817	1116	675.79	9	0.15	492.5031
1	105.22	105.22	91.83999896	91.83999896	91.83999896	sp|P24622|CRYAA_MOUSE	Alpha-crystallin A chain OS=Mus musculus OX=10090 GN=Cryaa PE=2 SV=1			0	99.00000095	FVIFLDVK				-0.00891206	979.5652466	490.7899	979.5742798	490.7944031	2	10	1.1.1.1178.2	9.2683	799.72	627.43	9.29	0.2	399.0657
1	105.22	105.22	91.83999896	91.83999896	91.83999896	sp|P24622|CRYAA_MOUSE	Alpha-crystallin A chain OS=Mus musculus OX=10090 GN=Cryaa PE=2 SV=1			0	99.00000095	FVIFLDVK				0.00170787	979.5760498	490.7953	979.5742798	490.7944031	2	10	1.1.1.1220.2	9.80625	754.04	750.43	9.83	0.15	384.7253
1	105.22	105.22	91.83999896	91.83999896	91.83999896	sp|P24622|CRYAA_MOUSE	Alpha-crystallin A chain OS=Mus musculus OX=10090 GN=Cryaa PE=2 SV=1			0	99.00000095	FVIFLDVK				0.00433234	979.5786743	490.7966	979.5742798	490.7944031	2	10	1.1.1.1299.2	10.79702	485.89	436.46	10.82	0.11	245.9107
1	105.22	105.22	91.83999896	91.83999896	91.83999896	sp|P24622|CRYAA_MOUSE	Alpha-crystallin A chain OS=Mus musculus OX=10090 GN=Cryaa PE=2 SV=1			0	99.00000095	FVIFLDVK				-0.0114755	979.5628662	490.7887	979.5742798	490.7944031	2	11	1.1.1.1423.2	12.18575	125.2782	125.2782			169.162
1	105.22	105.22	91.83999896	91.83999896	91.83999896	sp|P24622|CRYAA_MOUSE	Alpha-crystallin A chain OS=Mus musculus OX=10090 GN=Cryaa PE=2 SV=1			0	99.00000095	FVIFLDVK				-0.00250348	979.5718994	490.7932	979.5742798	490.7944031	2	10	1.1.1.1458.2	12.41788	29.2684	29.2684			177.7253
1	105.22	105.22	91.83999896	91.83999896	91.83999896	sp|P24622|CRYAA_MOUSE	Alpha-crystallin A chain OS=Mus musculus OX=10090 GN=Cryaa PE=2 SV=1			0	99.00000095	FVIFLDVK				-0.0097055	979.5646973	490.7896	979.5742798	490.7944031	2	10	1.1.1.1499.2	12.7422	116.116	116.116			164.2027
1	105.22	105.22	91.83999896	91.83999896	91.83999896	sp|P24622|CRYAA_MOUSE	Alpha-crystallin A chain OS=Mus musculus OX=10090 GN=Cryaa PE=2 SV=1			0	99.00000095	FVIFLDVK				0.000487188	979.574646	490.7946	979.5742798	490.7944031	2	12	1.1.1.1067.2	7.8829	6945.97	6309.38	7.91	0.09	3090.164
1	105.22	105.22	91.83999896	91.83999896	91.83999896	sp|P24622|CRYAA_MOUSE	Alpha-crystallin A chain OS=Mus musculus OX=10090 GN=Cryaa PE=2 SV=1			0	99.00000095	FVIFLDVK	Methyl(D)@6	Methyl(D)@99		-0.000212952	993.5896606	497.8021	993.5899048	497.8022156	2	12	1.1.1.1119.2	8.530517	10790.56	8747.13	8.55	0.08	3921.757
1	105.22	105.22	91.83999896	91.83999896	91.83999896	sp|P24622|CRYAA_MOUSE	Alpha-crystallin A chain OS=Mus musculus OX=10090 GN=Cryaa PE=2 SV=1			0	99.00000095	FVIFLDVK				-0.00891206	979.5652466	490.7899	979.5742798	490.7944031	2	9	1.1.1.1179.2	9.2813	799.72	629.3	9.29	0.2	446.434
1	105.22	105.22	91.83999896	91.83999896	91.83999896	sp|P24622|CRYAA_MOUSE	Alpha-crystallin A chain OS=Mus musculus OX=10090 GN=Cryaa PE=2 SV=1			0	99.00000095	FVIFLDVK				0.00250131	979.5768433	490.7957	979.5742798	490.7944031	2	9	1.1.1.1267.2	10.38472	495.95	475.98	10.38	0.17	283.2432
1	105.22	105.22	91.83999896	91.83999896	91.83999896	sp|P24622|CRYAA_MOUSE	Alpha-crystallin A chain OS=Mus musculus OX=10090 GN=Cryaa PE=2 SV=1			0	99.00000095	FVIFLDVK				0.00933713	979.5836792	490.7991	979.5742798	490.7944031	2	9	1.1.1.1515.2	12.85585	46.34134	46.34134			187.687
1	105.22	105.22	91.83999896	91.83999896	91.83999896	sp|P24622|CRYAA_MOUSE	Alpha-crystallin A chain OS=Mus musculus OX=10090 GN=Cryaa PE=2 SV=1			0	99.00000095	FVIFLDVK				-0.000672459	979.5736694	490.7941	979.5742798	490.7944031	2	10	1.1.1.1532.2	13.00902	365.97	237.34	13.05	0.2	170.2613
1	105.22	105.22	91.83999896	91.83999896	91.83999896	sp|P24622|CRYAA_MOUSE	Alpha-crystallin A chain OS=Mus musculus OX=10090 GN=Cryaa PE=2 SV=1			0	99.00000095	FVIFLDVK				0.000304086	979.574646	490.7946	979.5742798	490.7944031	2	9	1.1.1.1566.2	13.34998	468.26	279.76	13.45	0.17	161.2863
1	105.22	105.22	91.83999896	91.83999896	91.83999896	sp|P24622|CRYAA_MOUSE	Alpha-crystallin A chain OS=Mus musculus OX=10090 GN=Cryaa PE=2 SV=1			0	99.00000095	FVIFLDVK				0.000304086	979.574646	490.7946	979.5742798	490.7944031	2	9	1.1.1.1575.2	13.46548	468.26	384.35	13.45	0.17	162.4545
1	105.22	105.22	91.83999896	91.83999896	91.83999896	sp|P24622|CRYAA_MOUSE	Alpha-crystallin A chain OS=Mus musculus OX=10090 GN=Cryaa PE=2 SV=1			0	99.00000095	FVIFLDVK				-0.0012828	979.5730591	490.7938	979.5742798	490.7944031	2	10	1.1.1.2012.2	15.9178	1042.45	980.96	15.91	0.05	493.0413
1	105.22	105.22	91.83999896	91.83999896	91.83999896	sp|P24622|CRYAA_MOUSE	Alpha-crystallin A chain OS=Mus musculus OX=10090 GN=Cryaa PE=2 SV=1			0	99.00000095	FVIFLDVK	Methyl(D)@6	Methyl(D)@99		-0.000212952	993.5896606	497.8021	993.5899048	497.8022156	2	11	1.1.1.1118.3	8.518517	10790.56	5748.25	8.55	0.08	3092.462
1	105.22	105.22	91.83999896	91.83999896	91.83999896	sp|P24622|CRYAA_MOUSE	Alpha-crystallin A chain OS=Mus musculus OX=10090 GN=Cryaa PE=2 SV=1			0	99.00000095	FVIFLDVK				-0.0014659	979.572876	490.7937	979.5742798	490.7944031	2	10	1.1.1.1207.2	9.6396	763.48	716.41	9.64	0.15	331.9279
1	105.22	105.22	91.83999896	91.83999896	91.83999896	sp|P24622|CRYAA_MOUSE	Alpha-crystallin A chain OS=Mus musculus OX=10090 GN=Cryaa PE=2 SV=1			0	99.00000095	FVIFLDVK	Formyl(K)@8			0.00110864	1007.570251	504.7924	1007.569153	504.7918701	2	12	1.1.1.1246.2	10.11807	1058.2	474.73	10.16	0.08	444.4467
1	105.22	105.22	91.83999896	91.83999896	91.83999896	sp|P24622|CRYAA_MOUSE	Alpha-crystallin A chain OS=Mus musculus OX=10090 GN=Cryaa PE=2 SV=1			0	99.00000095	FVIFLDVK	Formyl(K)@8			0.00110864	1007.570251	504.7924	1007.569153	504.7918701	2	12	1.1.1.1247.2	10.1299	1058.2	613.26	10.16	0.08	495.6314
1	105.22	105.22	91.83999896	91.83999896	91.83999896	sp|P24622|CRYAA_MOUSE	Alpha-crystallin A chain OS=Mus musculus OX=10090 GN=Cryaa PE=2 SV=1			0	99.00000095	FVIFLDVK				-0.00268658	979.5716553	490.7931	979.5742798	490.7944031	2	9	1.1.1.1593.2	13.69613	49.33071	49.33071			188.1478
1	105.22	105.22	91.83999896	91.83999896	91.83999896	sp|P24622|CRYAA_MOUSE	Alpha-crystallin A chain OS=Mus musculus OX=10090 GN=Cryaa PE=2 SV=1			0	99.00000095	FVIFLDVK				0.000487188	979.574646	490.7946	979.5742798	490.7944031	2	8	1.1.1.1241.2	10.07273	622.16	573.28	10.06	0.2	277.6469
1	105.22	105.22	91.83999896	91.83999896	91.83999896	sp|P24622|CRYAA_MOUSE	Alpha-crystallin A chain OS=Mus musculus OX=10090 GN=Cryaa PE=2 SV=1			0	98.73999953	FVIFLDVK				0.00128063	979.5755005	490.795	979.5742798	490.7944031	2	9	1.1.1.1323.2	11.08883	585.89	484.52	11.07	0.07	217.0375
1	105.22	105.22	91.83999896	91.83999896	91.83999896	sp|P24622|CRYAA_MOUSE	Alpha-crystallin A chain OS=Mus musculus OX=10090 GN=Cryaa PE=2 SV=1			0	98.3099997	FVIFLDVK	Oxidation(F)@1	Oxidation(F)@94		0.00193264	995.5710449	498.7928	995.5691528	498.7918701	2	12	1.1.1.1010.2	7.161133	507.3044	507.3044			731.7313
1	105.22	105.22	91.83999896	91.83999896	91.83999896	sp|P24622|CRYAA_MOUSE	Alpha-crystallin A chain OS=Mus musculus OX=10090 GN=Cryaa PE=2 SV=1			0	98.3099997	FVIFLDVK	Oxidation(F)@1	Oxidation(F)@94		0.00412986	995.5733032	498.7939	995.5691528	498.7918701	2	12	1.1.1.1067.3	7.883733	4351.8	4101.52	7.89	0.06	1912.003
1	105.22	105.22	91.83999896	91.83999896	91.83999896	sp|P24622|CRYAA_MOUSE	Alpha-crystallin A chain OS=Mus musculus OX=10090 GN=Cryaa PE=2 SV=1			0	98.3099997	FVIFLDVK	Oxidation(F)@4	Oxidation(F)@97		0.00412986	995.5733032	498.7939	995.5691528	498.7918701	2	12	1.1.1.1067.3	7.883733	4351.8	4101.52	7.89	0.06	1912.003
1	105.22	105.22	91.83999896	91.83999896	91.83999896	sp|P24622|CRYAA_MOUSE	Alpha-crystallin A chain OS=Mus musculus OX=10090 GN=Cryaa PE=2 SV=1			0	98.3099997	FVIFLDVK	Oxidation(F)@4	Oxidation(F)@97		0.00412986	995.5733032	498.7939	995.5691528	498.7918701	2	12	1.1.1.1068.2	7.8959	4351.8	4272.86	7.89	0.06	1908.444
1	105.22	105.22	91.83999896	91.83999896	91.83999896	sp|P24622|CRYAA_MOUSE	Alpha-crystallin A chain OS=Mus musculus OX=10090 GN=Cryaa PE=2 SV=1			0	98.3099997	FVIFLDVK				-0.0014659	979.572876	490.7937	979.5742798	490.7944031	2	9	1.1.1.1206.2	9.626766	763.48	660.64	9.64	0.15	363.9891
1	105.22	105.22	91.83999896	91.83999896	91.83999896	sp|P24622|CRYAA_MOUSE	Alpha-crystallin A chain OS=Mus musculus OX=10090 GN=Cryaa PE=2 SV=1			0	97.71000147	FVIFLDVK	Dehydrated(D)@6			0.00117508	961.5648804	481.7897	961.5636597	481.7891235	2	9	1.1.1.1118.2	8.517683	5660.16	2856.09	8.55	0.08	1491.784
1	105.22	105.22	91.83999896	91.83999896	91.83999896	sp|P24622|CRYAA_MOUSE	Alpha-crystallin A chain OS=Mus musculus OX=10090 GN=Cryaa PE=2 SV=1			0	97.71000147	FVIFLDVK				-0.00207624	979.5722656	490.7934	979.5742798	490.7944031	2	9	1.1.1.1192.2	9.44795	733.03	543.12	9.41	0.08	388.123
1	105.22	105.22	91.83999896	91.83999896	91.83999896	sp|P24622|CRYAA_MOUSE	Alpha-crystallin A chain OS=Mus musculus OX=10090 GN=Cryaa PE=2 SV=1			0	96.89999819	FVIFLDVK	Oxidation(F)@4	Oxidation(F)@97		0.00333642	995.5724487	498.7935	995.5691528	498.7918701	2	10	1.1.1.1014.2	7.211283	362.6962	362.6962			913.4664
1	105.22	105.22	91.83999896	91.83999896	91.83999896	sp|P24622|CRYAA_MOUSE	Alpha-crystallin A chain OS=Mus musculus OX=10090 GN=Cryaa PE=2 SV=1			0	96.89999819	FVIFLDVK				0.00213511	979.5764771	490.7955	979.5742798	490.7944031	2	13	1.1.1.1081.2	8.060884	1873589	1777811	8.07	0.13	144811.6
1	105.22	105.22	91.83999896	91.83999896	91.83999896	sp|P24622|CRYAA_MOUSE	Alpha-crystallin A chain OS=Mus musculus OX=10090 GN=Cryaa PE=2 SV=1			0	96.89999819	FVIFLDVK				0.00213511	979.5764771	490.7955	979.5742798	490.7944031	2	11	1.1.1.1086.2	8.12305	1873589	908600.2	8.07	0.13	50935.98
1	105.22	105.22	91.83999896	91.83999896	91.83999896	sp|P24622|CRYAA_MOUSE	Alpha-crystallin A chain OS=Mus musculus OX=10090 GN=Cryaa PE=2 SV=1			0	96.89999819	FVIFLDVK	Dehydrated(D)@6			0.00117508	961.5648804	481.7897	961.5636597	481.7891235	2	8	1.1.1.1114.2	8.467183	5660.16	2438.41	8.55	0.08	999.5635
1	105.22	105.22	91.83999896	91.83999896	91.83999896	sp|P24622|CRYAA_MOUSE	Alpha-crystallin A chain OS=Mus musculus OX=10090 GN=Cryaa PE=2 SV=1			0	96.89999819	FVIFLDVK				0.00128063	979.5755005	490.795	979.5742798	490.7944031	2	9	1.1.1.1195.2	9.486617	805.86	698.32	9.5	0.27	344.9019
1	105.22	105.22	91.83999896	91.83999896	91.83999896	sp|P24622|CRYAA_MOUSE	Alpha-crystallin A chain OS=Mus musculus OX=10090 GN=Cryaa PE=2 SV=1			0	96.89999819	FVIFLDVK				-0.00250348	979.5718994	490.7932	979.5742798	490.7944031	2	7	1.1.1.1282.2	10.57553	528.72	391.39	10.55	0.17	233.9762
1	105.22	105.22	91.83999896	91.83999896	91.83999896	sp|P24622|CRYAA_MOUSE	Alpha-crystallin A chain OS=Mus musculus OX=10090 GN=Cryaa PE=2 SV=1			0	96.89999819	FVIFLDVK				1.001260042	980.5755005	491.295	979.5742798	490.7944031	2	8	1.1.1.1416.2	12.11175	202.7219	202.7219			168.25
1	105.22	105.22	91.83999896	91.83999896	91.83999896	sp|P24622|CRYAA_MOUSE	Alpha-crystallin A chain OS=Mus musculus OX=10090 GN=Cryaa PE=2 SV=1			0	96.89999819	FVIFLDVK				0.000304086	979.574646	490.7946	979.5742798	490.7944031	2	7	1.1.1.1471.2	12.56205	454.49	325.69	12.53	0.28	152.2309
1	105.22	105.22	91.83999896	91.83999896	91.83999896	sp|P24622|CRYAA_MOUSE	Alpha-crystallin A chain OS=Mus musculus OX=10090 GN=Cryaa PE=2 SV=1			0	96.89999819	FVIFLDVK				-0.000672459	979.5736694	490.7941	979.5742798	490.7944031	2	6	1.1.1.1541.2	13.11152	365.97	270.49	13.05	0.2	155.4288
1	105.22	105.22	91.83999896	91.83999896	91.83999896	sp|P24622|CRYAA_MOUSE	Alpha-crystallin A chain OS=Mus musculus OX=10090 GN=Cryaa PE=2 SV=1			0	96.89999819	FVIFLDVK				-0.0010997	979.5733032	490.7939	979.5742798	490.7944031	2	8	1.1.1.1609.3	13.90212	531.93	348.53	13.95	0.17	237.804
1	105.22	105.22	91.83999896	91.83999896	91.83999896	sp|P24622|CRYAA_MOUSE	Alpha-crystallin A chain OS=Mus musculus OX=10090 GN=Cryaa PE=2 SV=1			0	89.57999945	FVIFLDVK				-0.0010997	979.5733032	490.7939	979.5742798	490.7944031	2	7	1.1.1.1622.4	14.07143	531.93	245.48	13.95	0.17	286.1511
1	105.22	105.22	91.83999896	91.83999896	91.83999896	sp|P24622|CRYAA_MOUSE	Alpha-crystallin A chain OS=Mus musculus OX=10090 GN=Cryaa PE=2 SV=1			0	81.65000081	FVIFLDVK				0.00213511	979.5764771	490.7955	979.5742798	490.7944031	2	11	1.1.1.1078.2	8.0224	1873589	1569451	8.07	0.13	82417.87
1	105.22	105.22	91.83999896	91.83999896	91.83999896	sp|P24622|CRYAA_MOUSE	Alpha-crystallin A chain OS=Mus musculus OX=10090 GN=Cryaa PE=2 SV=1			0	99.00000095	FVIFLDVKHFSPEDLTVK			missed K-H@8	-0.00052158	2133.150635	534.2949	2133.151123	534.2950439	4	18	1.1.1.1059.2	7.78225	9648.65	3798.15	7.83	0.08	2835.784
1	105.22	105.22	91.83999896	91.83999896	91.83999896	sp|P24622|CRYAA_MOUSE	Alpha-crystallin A chain OS=Mus musculus OX=10090 GN=Cryaa PE=2 SV=1			0	99.00000095	FVIFLDVKHFSPEDLTVK			missed K-H@8	-0.00052158	2133.150635	534.2949	2133.151123	534.2950439	4	20	1.1.1.1062.2	7.819733	9648.65	9255.83	7.83	0.08	6811.772
1	105.22	105.22	91.83999896	91.83999896	91.83999896	sp|P24622|CRYAA_MOUSE	Alpha-crystallin A chain OS=Mus musculus OX=10090 GN=Cryaa PE=2 SV=1			0	99.00000095	FVIFLDVKHFSPEDLTVK	Lys->Allysine(K)@8; Dehydrated(S)@11	Lys->Allysine(K)@101; Dehydrated(S)@104	missed K-H@8	0.00402823	2114.112793	705.7115	2114.108887	705.7102051	3	19	1.1.1.1563.2	13.31732	7098.28	2010.77	13.4	0.12	798.6279
1	105.22	105.22	91.83999896	91.83999896	91.83999896	sp|P24622|CRYAA_MOUSE	Alpha-crystallin A chain OS=Mus musculus OX=10090 GN=Cryaa PE=2 SV=1			0	99.00000095	FVIFLDVKHFSPEDLTVK	Lys->Allysine(K)@8; Dehydrated(S)@11	Lys->Allysine(K)@101; Dehydrated(S)@104	missed K-H@8	0.00402823	2114.112793	705.7115	2114.108887	705.7102051	3	18	1.1.1.1564.3	13.32665	7098.28	3195.68	13.4	0.12	1457.718
1	105.22	105.22	91.83999896	91.83999896	91.83999896	sp|P24622|CRYAA_MOUSE	Alpha-crystallin A chain OS=Mus musculus OX=10090 GN=Cryaa PE=2 SV=1			0	99.00000095	FVIFLDVKHFSPEDLTVK	Dehydrated(D)@6; Lys->Allysine(K)@8	Lys->Allysine(K)@101	missed K-H@8	0.00343835	2114.111328	1058.063	2114.108887	1058.061646	2	17	1.1.1.1571.2	13.42048	1153.25	912.8	13.38	0.09	429.2253
1	105.22	105.22	91.83999896	91.83999896	91.83999896	sp|P24622|CRYAA_MOUSE	Alpha-crystallin A chain OS=Mus musculus OX=10090 GN=Cryaa PE=2 SV=1			0	99.00000095	FVIFLDVKHFSPEDLTVK	Lys->Allysine(K)@8; Dehydrated(S)@11	Lys->Allysine(K)@101; Dehydrated(S)@104	missed K-H@8	0.00343835	2114.111328	1058.063	2114.108887	1058.061646	2	15	1.1.1.1572.3	13.43298	1153.25	799.29	13.38	0.09	380.2189
1	105.22	105.22	91.83999896	91.83999896	91.83999896	sp|P24622|CRYAA_MOUSE	Alpha-crystallin A chain OS=Mus musculus OX=10090 GN=Cryaa PE=2 SV=1			0	98.3099997	FVIFLDVKHFSPEDLTVK	Dehydrated(D)@6; Lys->Allysine(K)@8	Lys->Allysine(K)@101	missed K-H@8	0.00402823	2114.112793	705.7115	2114.108887	705.7102051	3	14	1.1.1.1576.3	13.47998	7098.28	2383.3	13.4	0.12	1126.359
1	105.22	105.22	91.83999896	91.83999896	91.83999896	sp|P24622|CRYAA_MOUSE	Alpha-crystallin A chain OS=Mus musculus OX=10090 GN=Cryaa PE=2 SV=1			0	96.89999819	FVIFLDVKHFSPEDLTVK	Carboxyethyl(K)@8	Carboxyethyl(K)@101	missed K-H@8	0.0167764	2205.189209	736.0703	2205.172119	736.0646362	3	11	1.1.1.1099.4	8.2892	184.2838	184.2838			971.6208
1	105.22	105.22	91.83999896	91.83999896	91.83999896	sp|P24622|CRYAA_MOUSE	Alpha-crystallin A chain OS=Mus musculus OX=10090 GN=Cryaa PE=2 SV=1			0	96.89999819	FVIFLDVKHFSPEDLTVK	Formyl(K)@8		missed K-H@8	-0.0034058	2161.142578	721.3881	2161.145996	721.3892822	3	10	1.1.1.1147.5	8.876333	2909.67	885.42	8.78	0.09	997.465
1	105.22	105.22	91.83999896	91.83999896	91.83999896	sp|P24622|CRYAA_MOUSE	Alpha-crystallin A chain OS=Mus musculus OX=10090 GN=Cryaa PE=2 SV=1			0	96.89999819	FVIFLDVKHFSPEDLTVK	Lys->Allysine(K)@8	Lys->Allysine(K)@101	missed K-H@8	-0.0107481	2132.108643	711.7101	2132.119385	711.7137451	3	11	1.1.1.1156.2	8.986983	1101.31	676.23	9.01	0.08	743.7753
1	105.22	105.22	91.83999896	91.83999896	91.83999896	sp|P24622|CRYAA_MOUSE	Alpha-crystallin A chain OS=Mus musculus OX=10090 GN=Cryaa PE=2 SV=1			0	96.89999819	FVIFLDVKHFSPEDLTVK	Lys->Allysine(K)@8	Lys->Allysine(K)@101	missed K-H@8	-0.0107481	2132.108643	711.7101	2132.119385	711.7137451	3	11	1.1.1.1158.3	9.013817	1101.31	1097.46	9.01	0.08	965.1367
1	105.22	105.22	91.83999896	91.83999896	91.83999896	sp|P24622|CRYAA_MOUSE	Alpha-crystallin A chain OS=Mus musculus OX=10090 GN=Cryaa PE=2 SV=1			0	96.89999819	FVIFLDVKHFSPEDLTVK	Lys->Allysine(K)@8; Dehydrated(S)@11	Lys->Allysine(K)@101; Dehydrated(S)@104	missed K-H@8	0.00402823	2114.112793	705.7115	2114.108887	705.7102051	3	12	1.1.1.1597.4	13.74995	3579.7	1987.95	13.79	0.1	1147.645
1	105.22	105.22	91.83999896	91.83999896	91.83999896	sp|P24622|CRYAA_MOUSE	Alpha-crystallin A chain OS=Mus musculus OX=10090 GN=Cryaa PE=2 SV=1			0	92.25000143	FVIFLDVKHFSPEDLTVK	Dehydrated(D)@6; Lys->Allysine(K)@8	Lys->Allysine(K)@101	missed K-H@8	0.00343835	2114.111328	1058.063	2114.108887	1058.061646	2	15	1.1.1.1572.3	13.43298	1153.25	799.29	13.38	0.09	380.2189
1	105.22	105.22	91.83999896	91.83999896	91.83999896	sp|P24622|CRYAA_MOUSE	Alpha-crystallin A chain OS=Mus musculus OX=10090 GN=Cryaa PE=2 SV=1			0	89.57999945	FVIFLDVKHFSPEDLTVK	Dehydrated(D)@6; Lys->Allysine(K)@8	Lys->Allysine(K)@101	missed K-H@8	0.00402823	2114.112793	705.7115	2114.108887	705.7102051	3	12	1.1.1.1597.4	13.74995	3579.7	1987.95	13.79	0.1	1147.645
1	105.22	105.22	91.83999896	91.83999896	91.83999896	sp|P24622|CRYAA_MOUSE	Alpha-crystallin A chain OS=Mus musculus OX=10090 GN=Cryaa PE=2 SV=1			0	98.3099997	GEGLFEYDLLPFLSSTISPYYR	Methyl(E)@2	Methyl(E)@29	cleaved F-G@N-term	0.00620028	2580.285156	861.1023	2580.278809	861.1002197	3	12	1.1.1.1362.3	11.5583	67.15781	67.15781			264.2364
1	105.22	105.22	91.83999896	91.83999896	91.83999896	sp|P24622|CRYAA_MOUSE	Alpha-crystallin A chain OS=Mus musculus OX=10090 GN=Cryaa PE=2 SV=1			0	28.52999866	GEGLFEYDLLPFLSSTISPYYR	Methyl(E)@2	Methyl(E)@29	cleaved F-G@N-term	-0.0111944	2580.267822	861.0965	2580.278809	861.1002197	3	13	1.1.1.1376.2	11.73412	65.49928	65.49928			271.4863
1	105.22	105.22	91.83999896	91.83999896	91.83999896	sp|P24622|CRYAA_MOUSE	Alpha-crystallin A chain OS=Mus musculus OX=10090 GN=Cryaa PE=2 SV=1			0	21.41000032	GEGLFEYDLLPFLSSTISPYYR	Methyl(D)@8	Methyl(D)@35	cleaved F-G@N-term	-0.0115606	2580.267334	861.0964	2580.278809	861.1002197	3	10	1.1.1.1364.4	11.58295	37.65962	37.65962			460.7696
1	105.22	105.22	91.83999896	91.83999896	91.83999896	sp|P24622|CRYAA_MOUSE	Alpha-crystallin A chain OS=Mus musculus OX=10090 GN=Cryaa PE=2 SV=1			0	21.41000032	GEGLFEYDLLPFLSSTISPYYR	Methyl(E)@6	Methyl(E)@33	cleaved F-G@N-term	-0.0115606	2580.267334	861.0964	2580.278809	861.1002197	3	10	1.1.1.1364.4	11.58295	37.65962	37.65962			460.7696
1	105.22	105.22	91.83999896	91.83999896	91.83999896	sp|P24622|CRYAA_MOUSE	Alpha-crystallin A chain OS=Mus musculus OX=10090 GN=Cryaa PE=2 SV=1			0	21.41000032	GEGLFEYDLLPFLSSTISPYYR	Methyl(E)@2	Methyl(E)@29	cleaved F-G@N-term	-0.0115606	2580.267334	861.0964	2580.278809	861.1002197	3	10	1.1.1.1364.4	11.58295	37.65962	37.65962			460.7696
1	105.22	105.22	91.83999896	91.83999896	91.83999896	sp|P24622|CRYAA_MOUSE	Alpha-crystallin A chain OS=Mus musculus OX=10090 GN=Cryaa PE=2 SV=1			0	99.00000095	GLFEYDLLPFLSSTISPYYR			cleaved E-G@N-term	1.005370021	2381.203369	1191.609	2380.199219	1191.106812	2	13	1.1.1.1348.4	11.38547	239.4019	239.4019			502.0955
1	105.22	105.22	91.83999896	91.83999896	91.83999896	sp|P24622|CRYAA_MOUSE	Alpha-crystallin A chain OS=Mus musculus OX=10090 GN=Cryaa PE=2 SV=1			0	99.00000095	GLFEYDLLPFLSSTISPYYR			cleaved E-G@N-term	-0.00161256	2380.19751	794.4064	2380.199219	794.4069824	3	12	1.1.1.1358.3	11.50563	52.01461	52.01461			308.6262
1	105.22	105.22	91.83999896	91.83999896	91.83999896	sp|P24622|CRYAA_MOUSE	Alpha-crystallin A chain OS=Mus musculus OX=10090 GN=Cryaa PE=2 SV=1			0	99.00000095	GPFYPSR			cleaved L-G@N-term	0.0436038	822.4460449	412.2303	822.4024658	412.2084961	2	8	1.1.1.760.2	3.9937	20071.3	15.2	4.09	0.04	841.4695
1	105.22	105.22	91.83999896	91.83999896	91.83999896	sp|P24622|CRYAA_MOUSE	Alpha-crystallin A chain OS=Mus musculus OX=10090 GN=Cryaa PE=2 SV=1			0	99.00000095	GPFYPSR			cleaved L-G@N-term	0.000208359	822.4026489	412.2086	822.4024658	412.2084961	2	8	1.1.1.862.3	5.285267	11459.68	6446.94	5.32	0.06	4538.5
1	105.22	105.22	91.83999896	91.83999896	91.83999896	sp|P24622|CRYAA_MOUSE	Alpha-crystallin A chain OS=Mus musculus OX=10090 GN=Cryaa PE=2 SV=1			0	99.00000095	HFSPEDLTVK				0.000608989	1171.588013	586.8013	1171.58728	586.8009644	2	17	1.1.1.803.7	4.540483	1628652	1582029	4.53	0.08	182305.6
1	105.22	105.22	91.83999896	91.83999896	91.83999896	sp|P24622|CRYAA_MOUSE	Alpha-crystallin A chain OS=Mus musculus OX=10090 GN=Cryaa PE=2 SV=1			0	99.00000095	HFSPEDLTVK	Pro->pyro-Glu(P)@4; Methyl(E)@5	Methyl(E)@106		-0.00963381	1199.572632	600.7936	1199.582275	600.7984009	2	12	1.1.1.805.7	4.56565	3827.93	3510.66	4.57	0.04	2285.203
1	105.22	105.22	91.83999896	91.83999896	91.83999896	sp|P24622|CRYAA_MOUSE	Alpha-crystallin A chain OS=Mus musculus OX=10090 GN=Cryaa PE=2 SV=1			0	99.00000095	HFSPEDLTVK	Methyl(E)@5	Methyl(E)@106		-0.00317376	1185.599854	593.8072	1185.603027	593.8087769	2	16	1.1.1.806.7	4.578317	218761.4	3544.26	4.65	0.04	1696.897
1	105.22	105.22	91.83999896	91.83999896	91.83999896	sp|P24622|CRYAA_MOUSE	Alpha-crystallin A chain OS=Mus musculus OX=10090 GN=Cryaa PE=2 SV=1			0	99.00000095	HFSPEDLTVK	Methyl(E)@5	Methyl(E)@106		-0.00317376	1185.599854	593.8072	1185.603027	593.8087769	2	17	1.1.1.807.8	4.592317	218761.4	7962.72	4.65	0.04	2440.199
1	105.22	105.22	91.83999896	91.83999896	91.83999896	sp|P24622|CRYAA_MOUSE	Alpha-crystallin A chain OS=Mus musculus OX=10090 GN=Cryaa PE=2 SV=1			0	99.00000095	HFSPEDLTVK	Methyl(H)@1; Didehydro(S)@3	Methyl(H)@102; Didehydro(S)@104		-0.00275113	1183.584717	592.7996	1183.58728	592.8009644	2	13	1.1.1.825.5	4.818967	58872.73	19452.61	4.86	0.05	4806.964
1	105.22	105.22	91.83999896	91.83999896	91.83999896	sp|P24622|CRYAA_MOUSE	Alpha-crystallin A chain OS=Mus musculus OX=10090 GN=Cryaa PE=2 SV=1			0	99.00000095	HFSPEDLTVK	Methyl(E)@5	Methyl(E)@106		-0.00183101	1185.601318	593.8079	1185.603027	593.8087769	2	17	1.1.1.831.7	4.896966	166990.8	93009.84	4.93	0.05	23370.24
1	105.22	105.22	91.83999896	91.83999896	91.83999896	sp|P24622|CRYAA_MOUSE	Alpha-crystallin A chain OS=Mus musculus OX=10090 GN=Cryaa PE=2 SV=1			0	99.00000095	HFSPEDLTVK	Methyl(E)@5	Methyl(E)@106		-0.00183101	1185.601318	593.8079	1185.603027	593.8087769	2	17	1.1.1.832.10	4.912133	166990.8	143944	4.93	0.05	39220.32
1	105.22	105.22	91.83999896	91.83999896	91.83999896	sp|P24622|CRYAA_MOUSE	Alpha-crystallin A chain OS=Mus musculus OX=10090 GN=Cryaa PE=2 SV=1			0	99.00000095	HFSPEDLTVK	Formyl@N-term			0.000864071	1199.58313	600.7988	1199.582275	600.7984009	2	10	1.1.1.872.6	5.413917	148284.8	3674.64	5.48	0.06	1456.907
1	105.22	105.22	91.83999896	91.83999896	91.83999896	sp|P24622|CRYAA_MOUSE	Alpha-crystallin A chain OS=Mus musculus OX=10090 GN=Cryaa PE=2 SV=1			0	99.00000095	HFSPEDLTVK	Formyl@N-term			0.000864071	1199.58313	600.7988	1199.582275	600.7984009	2	15	1.1.1.873.6	5.426917	148284.8	9916.52	5.48	0.06	4274.809
1	105.22	105.22	91.83999896	91.83999896	91.83999896	sp|P24622|CRYAA_MOUSE	Alpha-crystallin A chain OS=Mus musculus OX=10090 GN=Cryaa PE=2 SV=1			0	99.00000095	HFSPEDLTVK	Delta:H(2)C(2)(H)@1			-0.00799949	1197.594849	599.8047	1197.603027	599.8087769	2	12	1.1.1.911.6	5.90805	1550.86	1275.28	5.89	0.08	1117.73
1	105.22	105.22	91.83999896	91.83999896	91.83999896	sp|P24622|CRYAA_MOUSE	Alpha-crystallin A chain OS=Mus musculus OX=10090 GN=Cryaa PE=2 SV=1			0	99.00000095	HFSPEDLTVK	Formyl@N-term; Methyl(E)@5	Methyl(E)@106		-0.00340877	1213.594482	607.8045	1213.5979	607.8062134	2	13	1.1.1.912.3	5.918217	9590.14	7390.56	5.94	0.05	4008.099
1	105.22	105.22	91.83999896	91.83999896	91.83999896	sp|P24622|CRYAA_MOUSE	Alpha-crystallin A chain OS=Mus musculus OX=10090 GN=Cryaa PE=2 SV=1			0	99.00000095	HFSPEDLTVK				-0.00354759	1171.583862	586.7992	1171.58728	586.8009644	2	11	1.1.1.2019.3	15.99528	16.75531	16.75531			109.3521
1	105.22	105.22	91.83999896	91.83999896	91.83999896	sp|P24622|CRYAA_MOUSE	Alpha-crystallin A chain OS=Mus musculus OX=10090 GN=Cryaa PE=2 SV=1			0	58.53999853	HFSPEDLTVK	Formyl@N-term; Methyl(D)@6	Methyl(D)@107		-0.00340877	1213.594482	607.8045	1213.5979	607.8062134	2	12	1.1.1.911.7	5.908884	9590.14	5287.12	5.94	0.05	2476.425
1	105.22	105.22	91.83999896	91.83999896	91.83999896	sp|P24622|CRYAA_MOUSE	Alpha-crystallin A chain OS=Mus musculus OX=10090 GN=Cryaa PE=2 SV=1			0	58.53999853	HFSPEDLTVK	Formyl@N-term; Methyl(E)@5	Methyl(E)@106		-0.00340877	1213.594482	607.8045	1213.5979	607.8062134	2	12	1.1.1.911.7	5.908884	9590.14	5287.12	5.94	0.05	2476.425
1	105.22	105.22	91.83999896	91.83999896	91.83999896	sp|P24622|CRYAA_MOUSE	Alpha-crystallin A chain OS=Mus musculus OX=10090 GN=Cryaa PE=2 SV=1			0	27.63999999	HFSPEDLTVK				0.000608989	1171.588013	586.8013	1171.58728	586.8009644	2	17	1.1.1.804.7	4.552983	1628652	1418261	4.53	0.08	172183.8
1	105.22	105.22	91.83999896	91.83999896	91.83999896	sp|P24622|CRYAA_MOUSE	Alpha-crystallin A chain OS=Mus musculus OX=10090 GN=Cryaa PE=2 SV=1			0	27.63999999	HFSPEDLTVK	Methyl(H)@1; Didehydro(S)@3	Methyl(H)@102; Didehydro(S)@104		-0.00214079	1183.585327	592.7999	1183.58728	592.8009644	2	11	1.1.1.898.5	5.742733	4852.03	4791.92	5.75	0.05	1638.781
1	105.22	105.22	91.83999896	91.83999896	91.83999896	sp|P24622|CRYAA_MOUSE	Alpha-crystallin A chain OS=Mus musculus OX=10090 GN=Cryaa PE=2 SV=1			0	27.36999989	HFSPEDLTVK	Formyl(K)@10			0.000497866	1199.582642	600.7986	1199.582275	600.7984009	2	8	1.1.1.830.7	4.883966	2420.1	2108.61	4.89	0.08	1781.89
1	105.22	105.22	91.83999896	91.83999896	91.83999896	sp|P24622|CRYAA_MOUSE	Alpha-crystallin A chain OS=Mus musculus OX=10090 GN=Cryaa PE=2 SV=1			0	25.60000122	HFSPEDLTVK	Methyl(H)@1; Didehydro(S)@3	Methyl(H)@102; Didehydro(S)@104		-0.00275113	1183.584717	592.7996	1183.58728	592.8009644	2	12	1.1.1.824.5	4.806133	58872.73	9396.32	4.86	0.05	2892.313
1	105.22	105.22	91.83999896	91.83999896	91.83999896	sp|P24622|CRYAA_MOUSE	Alpha-crystallin A chain OS=Mus musculus OX=10090 GN=Cryaa PE=2 SV=1			0	25.11999905	HFSPEDLTVK	Oxidation(F)@2	Oxidation(F)@103		0.00654438	1187.588867	594.8017	1187.582275	594.7984009	2	9	1.1.1.748.9	3.849867	507.3044	507.3044			703.4922
1	105.22	105.22	91.83999896	91.83999896	91.83999896	sp|P24622|CRYAA_MOUSE	Alpha-crystallin A chain OS=Mus musculus OX=10090 GN=Cryaa PE=2 SV=1			0	24.65000004	HFSPEDLTVK	Methyl(H)@1; Oxidation(F)@2; Dehydrated(S)@3	Methyl(H)@102; Oxidation(F)@103; Dehydrated(S)@104		-0.00275113	1183.584717	592.7996	1183.58728	592.8009644	2	14	1.1.1.825.5	4.818967	58872.73	19452.61	4.86	0.05	4806.964
1	105.22	105.22	91.83999896	91.83999896	91.83999896	sp|P24622|CRYAA_MOUSE	Alpha-crystallin A chain OS=Mus musculus OX=10090 GN=Cryaa PE=2 SV=1			0	24.19999987	HFSPEDLTVK	Methyl(H)@1; Oxidation(F)@2; Dehydrated(S)@3	Methyl(H)@102; Oxidation(F)@103; Dehydrated(S)@104		-0.00275113	1183.584717	592.7996	1183.58728	592.8009644	2	13	1.1.1.824.5	4.806133	58872.73	9396.32	4.86	0.05	2892.313
1	105.22	105.22	91.83999896	91.83999896	91.83999896	sp|P24622|CRYAA_MOUSE	Alpha-crystallin A chain OS=Mus musculus OX=10090 GN=Cryaa PE=2 SV=1			0	23.75999987	HFSPEDLTVK	Methyl(H)@1; Didehydro(S)@3	Methyl(H)@102; Didehydro(S)@104		-0.00275113	1183.584717	592.7996	1183.58728	592.8009644	2	12	1.1.1.827.6	4.845467	58872.73	48126.61	4.86	0.05	3567.544
1	105.22	105.22	91.83999896	91.83999896	91.83999896	sp|P24622|CRYAA_MOUSE	Alpha-crystallin A chain OS=Mus musculus OX=10090 GN=Cryaa PE=2 SV=1			0	23.54000062	HFSPEDLTVK	Formyl@N-term			-0.00963381	1199.572632	600.7936	1199.582275	600.7984009	2	11	1.1.1.805.7	4.56565	3827.93	3510.66	4.57	0.04	2285.203
1	105.22	105.22	91.83999896	91.83999896	91.83999896	sp|P24622|CRYAA_MOUSE	Alpha-crystallin A chain OS=Mus musculus OX=10090 GN=Cryaa PE=2 SV=1			0	23.31999987	HFSPEDLTVK	Formyl(K)@10			0.000497866	1199.582642	600.7986	1199.582275	600.7984009	2	8	1.1.1.829.4	4.868967	2420.1	1311.55	4.89	0.08	1387.154
1	105.22	105.22	91.83999896	91.83999896	91.83999896	sp|P24622|CRYAA_MOUSE	Alpha-crystallin A chain OS=Mus musculus OX=10090 GN=Cryaa PE=2 SV=1			0	99.00000095	HFSPEDLTVKVLEDFVEIHGK			missed K-V@10	-0.00307125	2438.244873	610.5685	2438.248291	610.5693359	4	19	1.1.1.1144.2	8.8375	8428.17	1713.6	8.9	0.1	1005.521
1	105.22	105.22	91.83999896	91.83999896	91.83999896	sp|P24622|CRYAA_MOUSE	Alpha-crystallin A chain OS=Mus musculus OX=10090 GN=Cryaa PE=2 SV=1			0	99.00000095	HFSPEDLTVKVLEDFVEIHGK			missed K-V@10	-0.00307125	2438.244873	610.5685	2438.248291	610.5693359	4	16	1.1.1.1145.2	8.848333	8428.17	3061.99	8.9	0.1	1659.722
1	105.22	105.22	91.83999896	91.83999896	91.83999896	sp|P24622|CRYAA_MOUSE	Alpha-crystallin A chain OS=Mus musculus OX=10090 GN=Cryaa PE=2 SV=1			0	99.00000095	HFSPEDLTVKVLEDFVEIHGK			missed K-V@10	-0.00307125	2438.244873	610.5685	2438.248291	610.5693359	4	15	1.1.1.1158.2	9.012983	8428.17	2447.4	8.9	0.1	1321.948
1	105.22	105.22	91.83999896	91.83999896	91.83999896	sp|P24622|CRYAA_MOUSE	Alpha-crystallin A chain OS=Mus musculus OX=10090 GN=Cryaa PE=2 SV=1			0	99.00000095	HFSPEDLTVKVLEDFVEIHGK	Carboxyethyl(K)@10	Carboxyethyl(K)@111	missed K-V@10	0.00125612	2510.270508	628.5749	2510.269287	628.574585	4	18	1.1.1.1211.3	9.691934	7957.66	3883.32	9.75	0.13	2078.042
1	105.22	105.22	91.83999896	91.83999896	91.83999896	sp|P24622|CRYAA_MOUSE	Alpha-crystallin A chain OS=Mus musculus OX=10090 GN=Cryaa PE=2 SV=1			0	99.00000095	HFSPEDLTVKVLEDFVEIHGK	Formyl(K)@10		missed K-V@10	0.00977281	2466.25293	617.5705	2466.243164	617.5680542	4	20	1.1.1.1235.2	9.9974	2840.74	1644.37	10.04	0.11	1011.167
1	105.22	105.22	91.83999896	91.83999896	91.83999896	sp|P24622|CRYAA_MOUSE	Alpha-crystallin A chain OS=Mus musculus OX=10090 GN=Cryaa PE=2 SV=1			0	99.00000095	HFSPEDLTVKVLEDFVEIHGK	Carbamyl(K)@10		missed K-V@10	0.00737139	2481.26123	621.3226	2481.253906	621.3208008	4	18	1.1.1.1245.2	10.1044	691.62	421.95	10.03	0.13	817.6158
1	105.22	105.22	91.83999896	91.83999896	91.83999896	sp|P24622|CRYAA_MOUSE	Alpha-crystallin A chain OS=Mus musculus OX=10090 GN=Cryaa PE=2 SV=1			0	99.00000095	HFSPEDLTVKVLEDFVEIHGK	Dehydrated(T)@8; Lys->Allysine(K)@10	Dehydrated(T)@109; Lys->Allysine(K)@111	missed K-V@10	0.00148852	2419.207764	807.4098	2419.206055	807.4092407	3	20	1.1.1.1377.4	11.74695	7006.1	4775.91	11.7	0.14	2845.273
1	105.22	105.22	91.83999896	91.83999896	91.83999896	sp|P24622|CRYAA_MOUSE	Alpha-crystallin A chain OS=Mus musculus OX=10090 GN=Cryaa PE=2 SV=1			0	99.00000095	HFSPEDLTVKVLEDFVEIHGK	Carbamyl(K)@10		missed K-V@10	0.00737139	2481.26123	621.3226	2481.253906	621.3208008	4	17	1.1.1.1241.3	10.07357	691.62	681.62	10.03	0.13	688.4719
1	105.22	105.22	91.83999896	91.83999896	91.83999896	sp|P24622|CRYAA_MOUSE	Alpha-crystallin A chain OS=Mus musculus OX=10090 GN=Cryaa PE=2 SV=1			0	99.00000095	HFSPEDLTVKVLEDFVEIHGK			missed K-V@10	-0.00307125	2438.244873	610.5685	2438.248291	610.5693359	4	14	1.1.1.1143.3	8.824	8428.17	734.52	8.9	0.1	646.3386
1	105.22	105.22	91.83999896	91.83999896	91.83999896	sp|P24622|CRYAA_MOUSE	Alpha-crystallin A chain OS=Mus musculus OX=10090 GN=Cryaa PE=2 SV=1			0	99.00000095	HFSPEDLTVKVLEDFVEIHGK	Carboxyethyl(K)@10	Carboxyethyl(K)@111	missed K-V@10	0.00125612	2510.270508	628.5749	2510.269287	628.574585	4	15	1.1.1.1225.2	9.86975	7957.66	1955.77	9.75	0.13	1545.698
1	105.22	105.22	91.83999896	91.83999896	91.83999896	sp|P24622|CRYAA_MOUSE	Alpha-crystallin A chain OS=Mus musculus OX=10090 GN=Cryaa PE=2 SV=1			0	99.00000095	HFSPEDLTVKVLEDFVEIHGK			missed K-V@10	0.000388696	2438.248535	813.7568	2438.248291	813.7566528	3	12	1.1.1.1149.9	8.904984	1181.08	1066.71	8.9	0.08	858.3582
1	105.22	105.22	91.83999896	91.83999896	91.83999896	sp|P24622|CRYAA_MOUSE	Alpha-crystallin A chain OS=Mus musculus OX=10090 GN=Cryaa PE=2 SV=1			0	99.00000095	HFSPEDLTVKVLEDFVEIHGK	Carboxyethyl(K)@10	Carboxyethyl(K)@111	missed K-V@10	0.00125612	2510.270508	628.5749	2510.269287	628.574585	4	15	1.1.1.1224.2	9.856916	7957.66	2614.24	9.75	0.13	1730.924
1	105.22	105.22	91.83999896	91.83999896	91.83999896	sp|P24622|CRYAA_MOUSE	Alpha-crystallin A chain OS=Mus musculus OX=10090 GN=Cryaa PE=2 SV=1			0	99.00000095	HFSPEDLTVKVLEDFVEIHGK			missed K-V@10	-0.0235787	2438.224609	610.5634	2438.248291	610.5693359	4	13	1.1.1.1254.3	10.21955	339.52	311.35	10.22	0.1	635.9071
1	105.22	105.22	91.83999896	91.83999896	91.83999896	sp|P24622|CRYAA_MOUSE	Alpha-crystallin A chain OS=Mus musculus OX=10090 GN=Cryaa PE=2 SV=1			0	99.00000095	HFSPEDLTVKVLEDFVEIHGK	Hex(K)@10	Hex(K)@111	missed K-V@10	-0.000224738	2600.301025	651.0825	2600.301025	651.0825195	4	15	1.1.1.1147.3	8.874666	3221.86	2252.73	8.9	0.1	1175.446
1	105.22	105.22	91.83999896	91.83999896	91.83999896	sp|P24622|CRYAA_MOUSE	Alpha-crystallin A chain OS=Mus musculus OX=10090 GN=Cryaa PE=2 SV=1			0	99.00000095	HFSPEDLTVKVLEDFVEIHGK			missed K-V@10	-0.000525793	2438.247559	488.6568	2438.248291	488.6569214	5	14	1.1.1.1150.2	8.911834	4159.43	4096.04	8.91	0.08	2957.253
1	105.22	105.22	91.83999896	91.83999896	91.83999896	sp|P24622|CRYAA_MOUSE	Alpha-crystallin A chain OS=Mus musculus OX=10090 GN=Cryaa PE=2 SV=1			0	99.00000095	HFSPEDLTVKVLEDFVEIHGK			missed K-V@10	0.000388696	2438.248535	813.7568	2438.248291	813.7566528	3	12	1.1.1.1151.6	8.92765	1181.08	882.4	8.9	0.08	892.9399
1	105.22	105.22	91.83999896	91.83999896	91.83999896	sp|P24622|CRYAA_MOUSE	Alpha-crystallin A chain OS=Mus musculus OX=10090 GN=Cryaa PE=2 SV=1			0	99.00000095	HFSPEDLTVKVLEDFVEIHGK	Carboxyethyl(K)@10	Carboxyethyl(K)@111	missed K-V@10	0.00125612	2510.270508	628.5749	2510.269287	628.574585	4	15	1.1.1.1210.3	9.679267	7957.66	2435.66	9.75	0.13	1409.289
1	105.22	105.22	91.83999896	91.83999896	91.83999896	sp|P24622|CRYAA_MOUSE	Alpha-crystallin A chain OS=Mus musculus OX=10090 GN=Cryaa PE=2 SV=1			0	99.00000095	HFSPEDLTVKVLEDFVEIHGK	Formyl(K)@10		missed K-V@10	0.00977281	2466.25293	617.5705	2466.243164	617.5680542	4	14	1.1.1.1240.2	10.05973	2840.74	2723.15	10.04	0.11	980.1766
1	105.22	105.22	91.83999896	91.83999896	91.83999896	sp|P24622|CRYAA_MOUSE	Alpha-crystallin A chain OS=Mus musculus OX=10090 GN=Cryaa PE=2 SV=1			0	99.00000095	HFSPEDLTVKVLEDFVEIHGK	Dehydrated(T)@8; Lys->Allysine(K)@10	Dehydrated(T)@109; Lys->Allysine(K)@111	missed K-V@10	0.00336221	2419.209229	605.8096	2419.206055	605.8087769	4	16	1.1.1.1377.3	11.74612	3093.69	2249.9	11.68	0.13	1426.927
1	105.22	105.22	91.83999896	91.83999896	91.83999896	sp|P24622|CRYAA_MOUSE	Alpha-crystallin A chain OS=Mus musculus OX=10090 GN=Cryaa PE=2 SV=1			0	99.00000095	HFSPEDLTVKVLEDFVEIHGK	Hex(K)@10	Hex(K)@111	missed K-V@10	-0.000224738	2600.301025	651.0825	2600.301025	651.0825195	4	14	1.1.1.1149.6	8.902483	3221.86	3083.71	8.9	0.1	2173.927
1	105.22	105.22	91.83999896	91.83999896	91.83999896	sp|P24622|CRYAA_MOUSE	Alpha-crystallin A chain OS=Mus musculus OX=10090 GN=Cryaa PE=2 SV=1			0	99.00000095	HFSPEDLTVKVLEDFVEIHGK	Formyl(K)@10		missed K-V@10	0.00335164	2466.246582	823.0894	2466.243164	823.0883179	3	12	1.1.1.1233.7	9.9749	1211.42	299.24	10.04	0.06	362.1404
1	105.22	105.22	91.83999896	91.83999896	91.83999896	sp|P24622|CRYAA_MOUSE	Alpha-crystallin A chain OS=Mus musculus OX=10090 GN=Cryaa PE=2 SV=1			0	99.00000095	HFSPEDLTVKVLEDFVEIHGK	Formyl(K)@10		missed K-V@10	0.00977281	2466.25293	617.5705	2466.243164	617.5680542	4	14	1.1.1.1234.2	9.983084	2840.74	1061.32	10.04	0.11	704.1499
1	105.22	105.22	91.83999896	91.83999896	91.83999896	sp|P24622|CRYAA_MOUSE	Alpha-crystallin A chain OS=Mus musculus OX=10090 GN=Cryaa PE=2 SV=1			0	99.00000095	HFSPEDLTVKVLEDFVEIHGK	Lys->Allysine(K)@10	Lys->Allysine(K)@111	missed K-V@10	0.00207683	2437.21875	813.4135	2437.216553	813.4127808	3	13	1.1.1.1249.5	10.15707	923.72	588.67	10.2	0.15	471.2059
1	105.22	105.22	91.83999896	91.83999896	91.83999896	sp|P24622|CRYAA_MOUSE	Alpha-crystallin A chain OS=Mus musculus OX=10090 GN=Cryaa PE=2 SV=1			0	99.00000095	HFSPEDLTVKVLEDFVEIHGK			missed K-V@10	-0.0235787	2438.224609	610.5634	2438.248291	610.5693359	4	12	1.1.1.1255.2	10.23155	339.52	298.3	10.22	0.1	502.7462
1	105.22	105.22	91.83999896	91.83999896	91.83999896	sp|P24622|CRYAA_MOUSE	Alpha-crystallin A chain OS=Mus musculus OX=10090 GN=Cryaa PE=2 SV=1			0	99.00000095	HFSPEDLTVKVLEDFVEIHGK			missed K-V@10	-5.032519817	2433.216064	812.0792	2438.248291	813.7566528	3	13	1.1.1.1389.2	11.8831	245.6185	245.6185			397.4465
1	105.22	105.22	91.83999896	91.83999896	91.83999896	sp|P24622|CRYAA_MOUSE	Alpha-crystallin A chain OS=Mus musculus OX=10090 GN=Cryaa PE=2 SV=1			0	98.3099997	HFSPEDLTVKVLEDFVEIHGK	Dehydrated(T)@8; Lys->Allysine(K)@10	Dehydrated(T)@109; Lys->Allysine(K)@111	missed K-V@10	0.00148852	2419.207764	807.4098	2419.206055	807.4092407	3	14	1.1.1.1364.2	11.58128	7006.1	1010.19	11.7	0.14	629.7112
1	105.22	105.22	91.83999896	91.83999896	91.83999896	sp|P24622|CRYAA_MOUSE	Alpha-crystallin A chain OS=Mus musculus OX=10090 GN=Cryaa PE=2 SV=1			0	97.71000147	HFSPEDLTVKVLEDFVEIHGK	Deoxy(D)@6; Carbamidomethyl(K)@10	Deoxy(D)@107	missed K-V@10	0.00352019	2479.278076	620.8268	2479.274658	620.8259277	4	13	1.1.1.1150.5	8.914333	2775.4	1774.72	8.96	0.09	1478.043
1	105.22	105.22	91.83999896	91.83999896	91.83999896	sp|P24622|CRYAA_MOUSE	Alpha-crystallin A chain OS=Mus musculus OX=10090 GN=Cryaa PE=2 SV=1			0	97.71000147	HFSPEDLTVKVLEDFVEIHGK	Carbamidomethyl(K)@10; Deoxy(D)@14	Deoxy(D)@115	missed K-V@10	0.00352019	2479.278076	620.8268	2479.274658	620.8259277	4	12	1.1.1.1150.5	8.914333	2775.4	1774.72	8.96	0.09	1478.043
1	105.22	105.22	91.83999896	91.83999896	91.83999896	sp|P24622|CRYAA_MOUSE	Alpha-crystallin A chain OS=Mus musculus OX=10090 GN=Cryaa PE=2 SV=1			0	97.71000147	HFSPEDLTVKVLEDFVEIHGK	Carboxy(K)@10; Methyl(E)@13	Carboxy(K)@111; Methyl(E)@114	missed K-V@10	0.000333871	2496.25415	625.0708	2496.253662	625.0706787	4	13	1.1.1.1223.2	9.844417	6370.16	1229.6	9.73	0.12	829.6774
1	105.22	105.22	91.83999896	91.83999896	91.83999896	sp|P24622|CRYAA_MOUSE	Alpha-crystallin A chain OS=Mus musculus OX=10090 GN=Cryaa PE=2 SV=1			0	96.89999819	HFSPEDLTVKVLEDFVEIHGK	Propionyl(K)@10	Propionyl(K)@111	missed K-V@10	-0.00156415	2494.272949	624.5755	2494.274414	624.5758667	4	11	1.1.1.1155.2	8.974483	1161.14	600.57	9.04	0.09	831.1262
1	105.22	105.22	91.83999896	91.83999896	91.83999896	sp|P24622|CRYAA_MOUSE	Alpha-crystallin A chain OS=Mus musculus OX=10090 GN=Cryaa PE=2 SV=1			0	96.89999819	HFSPEDLTVKVLEDFVEIHGK	Methyl(E)@5	Methyl(E)@106	missed K-V@10	0.00127129	2452.264893	614.0735	2452.263916	614.0732422	4	11	1.1.1.1193.2	9.46095	461.87	452.15	9.46	0.13	475.4146
1	105.22	105.22	91.83999896	91.83999896	91.83999896	sp|P24622|CRYAA_MOUSE	Alpha-crystallin A chain OS=Mus musculus OX=10090 GN=Cryaa PE=2 SV=1			0	96.89999819	HFSPEDLTVKVLEDFVEIHGK	Methyl(D)@6	Methyl(D)@107	missed K-V@10	0.00127129	2452.264893	614.0735	2452.263916	614.0732422	4	11	1.1.1.1193.2	9.46095	461.87	452.15	9.46	0.13	475.4146
1	105.22	105.22	91.83999896	91.83999896	91.83999896	sp|P24622|CRYAA_MOUSE	Alpha-crystallin A chain OS=Mus musculus OX=10090 GN=Cryaa PE=2 SV=1			0	96.89999819	HFSPEDLTVKVLEDFVEIHGK	Methyl(T)@8; Carboxy(K)@10	Methyl(T)@109; Carboxy(K)@111	missed K-V@10	0.000333871	2496.25415	625.0708	2496.253662	625.0706787	4	15	1.1.1.1209.3	9.665934	6370.16	1887.35	9.73	0.12	1186.438
1	105.22	105.22	91.83999896	91.83999896	91.83999896	sp|P24622|CRYAA_MOUSE	Alpha-crystallin A chain OS=Mus musculus OX=10090 GN=Cryaa PE=2 SV=1			0	96.89999819	HFSPEDLTVKVLEDFVEIHGK	Methyl(T)@8; Carboxy(K)@10	Methyl(T)@109; Carboxy(K)@111	missed K-V@10	0.000333871	2496.25415	625.0708	2496.253662	625.0706787	4	15	1.1.1.1210.2	9.678433	6370.16	2987.76	9.73	0.12	1683.594
1	105.22	105.22	91.83999896	91.83999896	91.83999896	sp|P24622|CRYAA_MOUSE	Alpha-crystallin A chain OS=Mus musculus OX=10090 GN=Cryaa PE=2 SV=1			0	96.89999819	HFSPEDLTVKVLEDFVEIHGK	Carbamyl(K)@10		missed K-V@10	0.00737139	2481.26123	621.3226	2481.253906	621.3208008	4	11	1.1.1.1236.3	10.00925	691.62	465.26	10.03	0.13	418.6748
1	105.22	105.22	91.83999896	91.83999896	91.83999896	sp|P24622|CRYAA_MOUSE	Alpha-crystallin A chain OS=Mus musculus OX=10090 GN=Cryaa PE=2 SV=1			0	96.89999819	HFSPEDLTVKVLEDFVEIHGK			missed K-V@10	-0.0235787	2438.224609	610.5634	2438.248291	610.5693359	4	9	1.1.1.1259.2	10.28255	339.52	49.69	10.22	0.1	299.1211
1	105.22	105.22	91.83999896	91.83999896	91.83999896	sp|P24622|CRYAA_MOUSE	Alpha-crystallin A chain OS=Mus musculus OX=10090 GN=Cryaa PE=2 SV=1			0	96.89999819	HFSPEDLTVKVLEDFVEIHGK	Trimethyl(K)@10	Trimethyl(K)@111	missed K-V@10	-0.0252009	2480.270264	621.0748	2480.295166	621.0810547	4	11	1.1.1.1266.3	10.37438	249.91	219.03	10.34	0.08	221.013
1	105.22	105.22	91.83999896	91.83999896	91.83999896	sp|P24622|CRYAA_MOUSE	Alpha-crystallin A chain OS=Mus musculus OX=10090 GN=Cryaa PE=2 SV=1			0	96.89999819	HFSPEDLTVKVLEDFVEIHGK	Dehydrated(T)@8; Lys->Allysine(K)@10	Dehydrated(T)@109; Lys->Allysine(K)@111	missed K-V@10	0.011376	2419.217529	807.4131	2419.206055	807.4092407	3	13	1.1.1.1300.2	10.80985	16.63165	16.63165			194.4442
1	105.22	105.22	91.83999896	91.83999896	91.83999896	sp|P24622|CRYAA_MOUSE	Alpha-crystallin A chain OS=Mus musculus OX=10090 GN=Cryaa PE=2 SV=1			0	94.27999854	HFSPEDLTVKVLEDFVEIHGK	Methyl(E)@13	Methyl(E)@114	missed K-V@10	-0.00263489	2452.26123	614.0726	2452.263916	614.0732422	4	10	1.1.1.1168.2	9.1408	723.1	603.23	9.11	0.08	869.9004
1	105.22	105.22	91.83999896	91.83999896	91.83999896	sp|P24622|CRYAA_MOUSE	Alpha-crystallin A chain OS=Mus musculus OX=10090 GN=Cryaa PE=2 SV=1			0	89.57999945	HFSPEDLTVKVLEDFVEIHGK			missed K-V@10	-5.003230095	2433.245117	812.0889	2438.248291	813.7566528	3	10	1.1.1.1392.2	11.9046	188.3318	188.3318			445.6254
1	105.22	105.22	91.83999896	91.83999896	91.83999896	sp|P24622|CRYAA_MOUSE	Alpha-crystallin A chain OS=Mus musculus OX=10090 GN=Cryaa PE=2 SV=1			0	81.65000081	HFSPEDLTVKVLEDFVEIHGK	Methyl(E)@17	Methyl(E)@118	missed K-V@10	-0.00263489	2452.26123	614.0726	2452.263916	614.0732422	4	9	1.1.1.1162.2	9.064317	723.1	235.23	9.11	0.08	697.9156
1	105.22	105.22	91.83999896	91.83999896	91.83999896	sp|P24622|CRYAA_MOUSE	Alpha-crystallin A chain OS=Mus musculus OX=10090 GN=Cryaa PE=2 SV=1			0	81.65000081	HFSPEDLTVKVLEDFVEIHGK	Oxidation(P)@4; Carboxyethyl(K)@10	Oxidation(P)@105; Carboxyethyl(K)@111	missed K-V@10	0.0016343	2526.265869	632.5737	2526.26416	632.5733032	4	9	1.1.1.1204.3	9.602266	1698.57	1110.94	9.66	0.13	830.844
1	105.22	105.22	91.83999896	91.83999896	91.83999896	sp|P24622|CRYAA_MOUSE	Alpha-crystallin A chain OS=Mus musculus OX=10090 GN=Cryaa PE=2 SV=1			0	81.65000081	HFSPEDLTVKVLEDFVEIHGK	Formyl(K)@10; Methyl(E)@13	Methyl(E)@114	missed K-V@10	0.0111846	2480.270264	621.0748	2480.258789	621.0719604	4	12	1.1.1.1266.3	10.37438	249.91	219.03	10.34	0.08	221.013
1	105.22	105.22	91.83999896	91.83999896	91.83999896	sp|P24622|CRYAA_MOUSE	Alpha-crystallin A chain OS=Mus musculus OX=10090 GN=Cryaa PE=2 SV=1			0	81.65000081	HFSPEDLTVKVLEDFVEIHGK	Dehydrated(D)@6; Lys->Allysine(K)@10	Lys->Allysine(K)@111	missed K-V@10	0.011376	2419.217529	807.4131	2419.206055	807.4092407	3	13	1.1.1.1300.2	10.80985	16.63165	16.63165			194.4442
1	105.22	105.22	91.83999896	91.83999896	91.83999896	sp|P24622|CRYAA_MOUSE	Alpha-crystallin A chain OS=Mus musculus OX=10090 GN=Cryaa PE=2 SV=1			0	81.65000081	HFSPEDLTVKVLEDFVEIHGK	Dehydrated(T)@8; Lys->Allysine(K)@10	Dehydrated(T)@109; Lys->Allysine(K)@111	missed K-V@10	0.00148852	2419.207764	807.4098	2419.206055	807.4092407	3	10	1.1.1.1363.2	11.56878	7006.1	592.86	11.7	0.14	357.8816
1	105.22	105.22	91.83999896	91.83999896	91.83999896	sp|P24622|CRYAA_MOUSE	Alpha-crystallin A chain OS=Mus musculus OX=10090 GN=Cryaa PE=2 SV=1			0	76.1500001	HFSPEDLTVKVLEDFVEIHGK	Deoxy(D)@6; Carbamidomethyl(K)@10	Deoxy(D)@107	missed K-V@10	0.00352019	2479.278076	620.8268	2479.274658	620.8259277	4	10	1.1.1.1149.4	8.900817	2775.4	1257.67	8.96	0.09	982.525
1	105.22	105.22	91.83999896	91.83999896	91.83999896	sp|P24622|CRYAA_MOUSE	Alpha-crystallin A chain OS=Mus musculus OX=10090 GN=Cryaa PE=2 SV=1			0	76.1500001	HFSPEDLTVKVLEDFVEIHGK	Carbamidomethyl(K)@10; Deoxy(D)@14	Deoxy(D)@115	missed K-V@10	0.00352019	2479.278076	620.8268	2479.274658	620.8259277	4	10	1.1.1.1149.4	8.900817	2775.4	1257.67	8.96	0.09	982.525
1	105.22	105.22	91.83999896	91.83999896	91.83999896	sp|P24622|CRYAA_MOUSE	Alpha-crystallin A chain OS=Mus musculus OX=10090 GN=Cryaa PE=2 SV=1			0	76.1500001	HFSPEDLTVKVLEDFVEIHGK	Methyl(E)@5	Methyl(E)@106	missed K-V@10	0.00127129	2452.264893	614.0735	2452.263916	614.0732422	4	9	1.1.1.1196.3	9.500283	461.87	333.68	9.46	0.13	518.4357
1	105.22	105.22	91.83999896	91.83999896	91.83999896	sp|P24622|CRYAA_MOUSE	Alpha-crystallin A chain OS=Mus musculus OX=10090 GN=Cryaa PE=2 SV=1			0	76.1500001	HFSPEDLTVKVLEDFVEIHGK	Methyl(D)@6	Methyl(D)@107	missed K-V@10	0.00127129	2452.264893	614.0735	2452.263916	614.0732422	4	9	1.1.1.1196.3	9.500283	461.87	333.68	9.46	0.13	518.4357
1	105.22	105.22	91.83999896	91.83999896	91.83999896	sp|P24622|CRYAA_MOUSE	Alpha-crystallin A chain OS=Mus musculus OX=10090 GN=Cryaa PE=2 SV=1			0	76.1500001	HFSPEDLTVKVLEDFVEIHGK	Dehydrated(E)@5; Lys->Allysine(K)@10	Lys->Allysine(K)@111	missed K-V@10	0.011376	2419.217529	807.4131	2419.206055	807.4092407	3	13	1.1.1.1300.2	10.80985	16.63165	16.63165			194.4442
1	105.22	105.22	91.83999896	91.83999896	91.83999896	sp|P24622|CRYAA_MOUSE	Alpha-crystallin A chain OS=Mus musculus OX=10090 GN=Cryaa PE=2 SV=1			0	69.56999898	HFSPEDLTVKVLEDFVEIHGK	Carboxy(K)@10; Methyl(L)@12	Carboxy(K)@111; Methyl(L)@113	missed K-V@10	0.000333871	2496.25415	625.0708	2496.253662	625.0706787	4	15	1.1.1.1209.3	9.665934	6370.16	1887.35	9.73	0.12	1186.438
1	105.22	105.22	91.83999896	91.83999896	91.83999896	sp|P24622|CRYAA_MOUSE	Alpha-crystallin A chain OS=Mus musculus OX=10090 GN=Cryaa PE=2 SV=1			0	53.70000005	HFSPEDLTVKVLEDFVEIHGK	Methyl(K)@10	Methyl(K)@111	missed K-V@10	-0.00263489	2452.26123	614.0726	2452.263916	614.0732422	4	10	1.1.1.1168.2	9.1408	723.1	603.23	9.11	0.08	869.9004
1	105.22	105.22	91.83999896	91.83999896	91.83999896	sp|P24622|CRYAA_MOUSE	Alpha-crystallin A chain OS=Mus musculus OX=10090 GN=Cryaa PE=2 SV=1			0	53.70000005	HFSPEDLTVKVLEDFVEIHGK	Methyl(T)@8	Methyl(T)@109	missed K-V@10	-0.00263489	2452.26123	614.0726	2452.263916	614.0732422	4	10	1.1.1.1168.2	9.1408	723.1	603.23	9.11	0.08	869.9004
1	105.22	105.22	91.83999896	91.83999896	91.83999896	sp|P24622|CRYAA_MOUSE	Alpha-crystallin A chain OS=Mus musculus OX=10090 GN=Cryaa PE=2 SV=1			0	45.05999982	HFSPEDLTVKVLEDFVEIHGK	Carbamidomethyl(E)@13; Deoxy(D)@14	Deoxy(D)@115	missed K-V@10	0.00352019	2479.278076	620.8268	2479.274658	620.8259277	4	12	1.1.1.1150.5	8.914333	2775.4	1774.72	8.96	0.09	1478.043
1	105.22	105.22	91.83999896	91.83999896	91.83999896	sp|P24622|CRYAA_MOUSE	Alpha-crystallin A chain OS=Mus musculus OX=10090 GN=Cryaa PE=2 SV=1			0	45.05999982	HFSPEDLTVKVLEDFVEIHGK	Delta:H(4)C(2)(K)@10		missed K-V@10	-0.026612701	2466.25293	617.5705	2466.279541	617.5771484	4	15	1.1.1.1240.2	10.05973	2840.74	2723.15	10.04	0.11	980.1766
1	105.22	105.22	91.83999896	91.83999896	91.83999896	sp|P24622|CRYAA_MOUSE	Alpha-crystallin A chain OS=Mus musculus OX=10090 GN=Cryaa PE=2 SV=1			0	36.52999997	HFSPEDLTVKVLEDFVEIHGK	Dioxidation(P)@4; Carboxyethyl(K)@10	Dioxidation(P)@105; Carboxyethyl(K)@111	missed K-V@10	-0.015664401	2542.243652	848.4218	2542.259033	848.427002	3	11	1.1.1.1353.3	11.44897	83.47665	83.47665			319.3115
1	105.22	105.22	91.83999896	91.83999896	91.83999896	sp|P24622|CRYAA_MOUSE	Alpha-crystallin A chain OS=Mus musculus OX=10090 GN=Cryaa PE=2 SV=1			0	28.52999866	HFSPEDLTVKVLEDFVEIHGK	Methyl(L)@12	Methyl(L)@113	missed K-V@10	-0.00263489	2452.26123	614.0726	2452.263916	614.0732422	4	10	1.1.1.1168.2	9.1408	723.1	603.23	9.11	0.08	869.9004
1	105.22	105.22	91.83999896	91.83999896	91.83999896	sp|P24622|CRYAA_MOUSE	Alpha-crystallin A chain OS=Mus musculus OX=10090 GN=Cryaa PE=2 SV=1			0	28.52999866	HFSPEDLTVKVLEDFVEIHGK	Acetyl(T)@8; Oxidation(K)@10	Acetyl(T)@109; Oxidation(K)@111	missed K-V@10	0.000333871	2496.25415	625.0708	2496.253662	625.0706787	4	15	1.1.1.1209.3	9.665934	6370.16	1887.35	9.73	0.12	1186.438
1	105.22	105.22	91.83999896	91.83999896	91.83999896	sp|P24622|CRYAA_MOUSE	Alpha-crystallin A chain OS=Mus musculus OX=10090 GN=Cryaa PE=2 SV=1			0	28.52999866	HFSPEDLTVKVLEDFVEIHGK	Acetyl(T)@8; Oxidation(K)@10	Acetyl(T)@109; Oxidation(K)@111	missed K-V@10	0.000333871	2496.25415	625.0708	2496.253662	625.0706787	4	15	1.1.1.1210.2	9.678433	6370.16	2987.76	9.73	0.12	1683.594
1	105.22	105.22	91.83999896	91.83999896	91.83999896	sp|P24622|CRYAA_MOUSE	Alpha-crystallin A chain OS=Mus musculus OX=10090 GN=Cryaa PE=2 SV=1			0	28.52999866	HFSPEDLTVKVLEDFVEIHGK	Carboxy(K)@10; Methyl(L)@12	Carboxy(K)@111; Methyl(L)@113	missed K-V@10	0.000333871	2496.25415	625.0708	2496.253662	625.0706787	4	13	1.1.1.1223.2	9.844417	6370.16	1229.6	9.73	0.12	829.6774
1	105.22	105.22	91.83999896	91.83999896	91.83999896	sp|P24622|CRYAA_MOUSE	Alpha-crystallin A chain OS=Mus musculus OX=10090 GN=Cryaa PE=2 SV=1			0	28.52999866	HFSPEDLTVKVLEDFVEIHGK	Delta:H(4)C(2)(K)@10; Methyl(E)@13	Methyl(E)@114	missed K-V@10	-0.0252009	2480.270264	621.0748	2480.295166	621.0810547	4	12	1.1.1.1266.3	10.37438	249.91	219.03	10.34	0.08	221.013
1	105.22	105.22	91.83999896	91.83999896	91.83999896	sp|P24622|CRYAA_MOUSE	Alpha-crystallin A chain OS=Mus musculus OX=10090 GN=Cryaa PE=2 SV=1			0	22.29000032	HFSPEDLTVKVLEDFVEIHGK	Glucuronyl(S)@3	Glucuronyl(S)@104	missed K-V@10	0.058556199	2614.339111	872.4536	2614.280273	872.434021	3	10	1.1.1.851.11	5.15295	507.3044	507.3044			532.1266
1	105.22	105.22	91.83999896	91.83999896	91.83999896	sp|P24622|CRYAA_MOUSE	Alpha-crystallin A chain OS=Mus musculus OX=10090 GN=Cryaa PE=2 SV=1			0	21.41000032	HFSPEDLTVKVLEDFVEIHGK	Carbamidomethyl(E)@13; Deoxy(D)@14	Deoxy(D)@115	missed K-V@10	0.00352019	2479.278076	620.8268	2479.274658	620.8259277	4	10	1.1.1.1149.4	8.900817	2775.4	1257.67	8.96	0.09	982.525
1	105.22	105.22	91.83999896	91.83999896	91.83999896	sp|P24622|CRYAA_MOUSE	Alpha-crystallin A chain OS=Mus musculus OX=10090 GN=Cryaa PE=2 SV=1			0	21.41000032	HFSPEDLTVKVLEDFVEIHGK	Carbamidomethyl(T)@8; Deoxy(D)@14	Deoxy(D)@115	missed K-V@10	0.00352019	2479.278076	620.8268	2479.274658	620.8259277	4	12	1.1.1.1150.5	8.914333	2775.4	1774.72	8.96	0.09	1478.043
1	105.22	105.22	91.83999896	91.83999896	91.83999896	sp|P24622|CRYAA_MOUSE	Alpha-crystallin A chain OS=Mus musculus OX=10090 GN=Cryaa PE=2 SV=1			0	21.41000032	HFSPEDLTVKVLEDFVEIHGK	Deoxy(D)@6; Carbamidomethyl(T)@8	Deoxy(D)@107	missed K-V@10	0.00352019	2479.278076	620.8268	2479.274658	620.8259277	4	13	1.1.1.1150.5	8.914333	2775.4	1774.72	8.96	0.09	1478.043
1	105.22	105.22	91.83999896	91.83999896	91.83999896	sp|P24622|CRYAA_MOUSE	Alpha-crystallin A chain OS=Mus musculus OX=10090 GN=Cryaa PE=2 SV=1			0	21.41000032	HFSPEDLTVKVLEDFVEIHGK	Dimethyl(K)@10	Dimethyl(K)@111	missed K-V@10	-0.026612701	2466.25293	617.5705	2466.279541	617.5771484	4	15	1.1.1.1240.2	10.05973	2840.74	2723.15	10.04	0.11	980.1766
1	105.22	105.22	91.83999896	91.83999896	91.83999896	sp|P24622|CRYAA_MOUSE	Alpha-crystallin A chain OS=Mus musculus OX=10090 GN=Cryaa PE=2 SV=1			0	99.00000095	HNERQDDHGYISR			missed R-Q@4	-0.00193577	1625.727295	407.4391	1625.729492	407.4396362	4	12	1.1.1.647.3	2.5703	9325.96	9097.02	2.58	0.04	8925.856
1	105.22	105.22	91.83999896	91.83999896	91.83999896	sp|P24622|CRYAA_MOUSE	Alpha-crystallin A chain OS=Mus musculus OX=10090 GN=Cryaa PE=2 SV=1			0	99.00000095	LEDFVEIHGK			cleaved V-L@N-term	-0.00244135	1185.600708	593.8076	1185.603027	593.8087769	2	17	1.1.1.846.7	5.086117	58249.27	26573.41	5.13	0.08	26339.74
1	105.22	105.22	91.83999896	91.83999896	91.83999896	sp|P24622|CRYAA_MOUSE	Alpha-crystallin A chain OS=Mus musculus OX=10090 GN=Cryaa PE=2 SV=1			0	99.00000095	LFDQFFGEGL			cleaved L-F@C-term	0.00183815	1171.556885	586.7857	1171.554932	586.78479	2	11	1.1.1.1207.3	9.640433	711.71	490.03	9.68	0.09	328.5629
1	105.22	105.22	91.83999896	91.83999896	91.83999896	sp|P24622|CRYAA_MOUSE	Alpha-crystallin A chain OS=Mus musculus OX=10090 GN=Cryaa PE=2 SV=1			0	96.89999819	LFDQFFGEGLF	Methyl(E)@8	Methyl(E)@29	cleaved F-E@C-term	0.010214	1332.649292	667.3319	1332.639038	667.3267822	2	11	1.1.1.1459.2	12.43638	26.31912	26.31912			119.9324
1	105.22	105.22	91.83999896	91.83999896	91.83999896	sp|P24622|CRYAA_MOUSE	Alpha-crystallin A chain OS=Mus musculus OX=10090 GN=Cryaa PE=2 SV=1			0	92.25000143	LFDQFFGEGLF			cleaved F-E@C-term	-0.018778199	1318.604614	660.3096	1318.623413	660.3189697	2	9	1.1.1.1361.2	11.54428	90.9362	90.9362			404.2426
1	105.22	105.22	91.83999896	91.83999896	91.83999896	sp|P24622|CRYAA_MOUSE	Alpha-crystallin A chain OS=Mus musculus OX=10090 GN=Cryaa PE=2 SV=1			0	97.71000147	LFDQFFGEGLFEYDLLPF			cleaved F-L@C-term	0.00159564	2196.047363	1099.031	2196.045654	1099.030029	2	11	1.1.1.1609.6	13.9071	6092.51	1391.5	13.79	0.12	497.0305
1	105.22	105.22	91.83999896	91.83999896	91.83999896	sp|P24622|CRYAA_MOUSE	Alpha-crystallin A chain OS=Mus musculus OX=10090 GN=Cryaa PE=2 SV=1			0	96.89999819	LFDQFFGEGLFEYDLLPF	Methyl(L)@10	Methyl(L)@31	cleaved F-L@C-term	0.00417704	2210.06543	1106.04	2210.061279	1106.037842	2	10	1.1.1.1610.7	13.91993	908.8	412.79	13.96	0.08	222.6642
1	105.22	105.22	91.83999896	91.83999896	91.83999896	sp|P24622|CRYAA_MOUSE	Alpha-crystallin A chain OS=Mus musculus OX=10090 GN=Cryaa PE=2 SV=1			0	89.57999945	LFDQFFGEGLFEYDLLPF			cleaved F-L@C-term	0.00159564	2196.047363	1099.031	2196.045654	1099.030029	2	8	1.1.1.1595.3	13.7228	6092.51	873.9	13.79	0.12	302.4108
1	105.22	105.22	91.83999896	91.83999896	91.83999896	sp|P24622|CRYAA_MOUSE	Alpha-crystallin A chain OS=Mus musculus OX=10090 GN=Cryaa PE=2 SV=1			0	99.00000095	LFDQFFGEGLFEYDLLPFLSSTISPY			cleaved Y-Y@C-term	0.00376518	3044.477295	1015.833	3044.473633	1015.831787	3	18	1.1.1.1602.6	13.81578	14455.94	5582.79	13.88	0.12	2887.08
1	105.22	105.22	91.83999896	91.83999896	91.83999896	sp|P24622|CRYAA_MOUSE	Alpha-crystallin A chain OS=Mus musculus OX=10090 GN=Cryaa PE=2 SV=1			0	99.00000095	LFDQFFGEGLFEYDLLPFLSSTISPY			cleaved Y-Y@C-term	0.00376518	3044.477295	1015.833	3044.473633	1015.831787	3	16	1.1.1.1614.6	13.96977	14455.94	5172.57	13.88	0.12	2548.107
1	105.22	105.22	91.83999896	91.83999896	91.83999896	sp|P24622|CRYAA_MOUSE	Alpha-crystallin A chain OS=Mus musculus OX=10090 GN=Cryaa PE=2 SV=1			0	96.89999819	LFDQFFGEGLFEYDLLPFLSSTISPY	Oxidation(Y)@13	Oxidation(Y)@34	cleaved Y-Y@C-term	0.0300336	3060.497314	1021.173	3060.468506	1021.163452	3	12	1.1.1.1610.6	13.91828	1831.86	1279.23	13.95	0.08	608.1061
1	105.22	105.22	91.83999896	91.83999896	91.83999896	sp|P24622|CRYAA_MOUSE	Alpha-crystallin A chain OS=Mus musculus OX=10090 GN=Cryaa PE=2 SV=1			0	96.89999819	LFDQFFGEGLFEYDLLPFLSSTISPY	Methyl(D)@14	Methyl(D)@35	cleaved Y-Y@C-term	0.00122594	3058.490479	1020.504	3058.489258	1020.503662	3	12	1.1.1.1611.6	13.92928	1567.51	869.14	13.97	0.12	567.8831
1	105.22	105.22	91.83999896	91.83999896	91.83999896	sp|P24622|CRYAA_MOUSE	Alpha-crystallin A chain OS=Mus musculus OX=10090 GN=Cryaa PE=2 SV=1			0	96.89999819	LFDQFFGEGLFEYDLLPFLSSTISPY	Methyl(E)@12	Methyl(E)@33	cleaved Y-Y@C-term	0.00122594	3058.490479	1020.504	3058.489258	1020.503662	3	12	1.1.1.1611.6	13.92928	1567.51	869.14	13.97	0.12	567.8831
1	105.22	105.22	91.83999896	91.83999896	91.83999896	sp|P24622|CRYAA_MOUSE	Alpha-crystallin A chain OS=Mus musculus OX=10090 GN=Cryaa PE=2 SV=1			0	96.89999819	LFDQFFGEGLFEYDLLPFLSSTISPY	Methyl(E)@12	Methyl(E)@33	cleaved Y-Y@C-term	0.00122594	3058.490479	1020.504	3058.489258	1020.503662	3	12	1.1.1.1612.4	13.9436	1567.51	1108	13.97	0.12	665.5486
1	105.22	105.22	91.83999896	91.83999896	91.83999896	sp|P24622|CRYAA_MOUSE	Alpha-crystallin A chain OS=Mus musculus OX=10090 GN=Cryaa PE=2 SV=1			0	81.65000081	LFDQFFGEGLFEYDLLPFLSSTISPY			cleaved Y-Y@C-term	1.008849978	3045.482666	762.3779	3044.473633	762.1256714	4	11	1.1.1.1607.2	13.87545	32.23449	32.23449			342.8148
1	105.22	105.22	91.83999896	91.83999896	91.83999896	sp|P24622|CRYAA_MOUSE	Alpha-crystallin A chain OS=Mus musculus OX=10090 GN=Cryaa PE=2 SV=1			0	76.1500001	LFDQFFGEGLFEYDLLPFLSSTISPY	Oxidation(P)@17	Oxidation(P)@38	cleaved Y-Y@C-term	0.0300336	3060.497314	1021.173	3060.468506	1021.163452	3	11	1.1.1.1610.6	13.91828	1831.86	1279.23	13.95	0.08	608.1061
1	105.22	105.22	91.83999896	91.83999896	91.83999896	sp|P24622|CRYAA_MOUSE	Alpha-crystallin A chain OS=Mus musculus OX=10090 GN=Cryaa PE=2 SV=1			0	76.1500001	LFDQFFGEGLFEYDLLPFLSSTISPY	Oxidation(D)@14	Oxidation(D)@35	cleaved Y-Y@C-term	0.0300336	3060.497314	1021.173	3060.468506	1021.163452	3	12	1.1.1.1610.6	13.91828	1831.86	1279.23	13.95	0.08	608.1061
1	105.22	105.22	91.83999896	91.83999896	91.83999896	sp|P24622|CRYAA_MOUSE	Alpha-crystallin A chain OS=Mus musculus OX=10090 GN=Cryaa PE=2 SV=1			0	28.52999866	LFDQFFGEGLFEYDLLPFLSSTISPY	Methyl(L)@15	Methyl(L)@36	cleaved Y-Y@C-term	0.00122594	3058.490479	1020.504	3058.489258	1020.503662	3	12	1.1.1.1611.6	13.92928	1567.51	869.14	13.97	0.12	567.8831
1	105.22	105.22	91.83999896	91.83999896	91.83999896	sp|P24622|CRYAA_MOUSE	Alpha-crystallin A chain OS=Mus musculus OX=10090 GN=Cryaa PE=2 SV=1			0	99.00000095	LFDQFFGEGLFEYDLLPFLSSTISPYYR				-0.000131463	3363.638184	1122.22	3363.637939	1122.219971	3	14	1.1.1.1517.2	12.87185	97876.23	180.05	13.16	0.13	252.6939
1	105.22	105.22	91.83999896	91.83999896	91.83999896	sp|P24622|CRYAA_MOUSE	Alpha-crystallin A chain OS=Mus musculus OX=10090 GN=Cryaa PE=2 SV=1			0	99.00000095	LFDQFFGEGLFEYDLLPFLSSTISPYYR				-0.000131463	3363.638184	1122.22	3363.637939	1122.219971	3	18	1.1.1.1521.2	12.90302	97876.23	539.04	13.16	0.13	482.4396
1	105.22	105.22	91.83999896	91.83999896	91.83999896	sp|P24622|CRYAA_MOUSE	Alpha-crystallin A chain OS=Mus musculus OX=10090 GN=Cryaa PE=2 SV=1			0	99.00000095	LFDQFFGEGLFEYDLLPFLSSTISPYYR				-0.000131463	3363.638184	1122.22	3363.637939	1122.219971	3	18	1.1.1.1524.2	12.93118	97876.23	817.77	13.16	0.13	602.5093
1	105.22	105.22	91.83999896	91.83999896	91.83999896	sp|P24622|CRYAA_MOUSE	Alpha-crystallin A chain OS=Mus musculus OX=10090 GN=Cryaa PE=2 SV=1			0	99.00000095	LFDQFFGEGLFEYDLLPFLSSTISPYYR				-0.000131463	3363.638184	1122.22	3363.637939	1122.219971	3	19	1.1.1.1534.2	13.03917	97876.23	1947.78	13.16	0.13	958.9206
1	105.22	105.22	91.83999896	91.83999896	91.83999896	sp|P24622|CRYAA_MOUSE	Alpha-crystallin A chain OS=Mus musculus OX=10090 GN=Cryaa PE=2 SV=1			0	99.00000095	LFDQFFGEGLFEYDLLPFLSSTISPYYR				-0.000131463	3363.638184	1122.22	3363.637939	1122.219971	3	18	1.1.1.1535.2	13.05235	97876.23	2789.83	13.16	0.13	1244.479
1	105.22	105.22	91.83999896	91.83999896	91.83999896	sp|P24622|CRYAA_MOUSE	Alpha-crystallin A chain OS=Mus musculus OX=10090 GN=Cryaa PE=2 SV=1			0	99.00000095	LFDQFFGEGLFEYDLLPFLSSTISPYYR				-0.000131463	3363.638184	1122.22	3363.637939	1122.219971	3	18	1.1.1.1568.2	13.38148	97876.23	1002.31	13.16	0.13	676.8595
1	105.22	105.22	91.83999896	91.83999896	91.83999896	sp|P24622|CRYAA_MOUSE	Alpha-crystallin A chain OS=Mus musculus OX=10090 GN=Cryaa PE=2 SV=1			0	99.00000095	LFDQFFGEGLFEYDLLPFLSSTISPYYR	Methyl(E)@8	Methyl(E)@29		-0.00194598	3377.651123	1126.891	3377.653564	1126.891846	3	18	1.1.1.1575.4	13.46965	10041.57	2771.91	13.55	0.1	1410.1
1	105.22	105.22	91.83999896	91.83999896	91.83999896	sp|P24622|CRYAA_MOUSE	Alpha-crystallin A chain OS=Mus musculus OX=10090 GN=Cryaa PE=2 SV=1			0	99.00000095	LFDQFFGEGLFEYDLLPFLSSTISPYYR	Methyl(E)@8	Methyl(E)@29		-0.00194598	3377.651123	1126.891	3377.653564	1126.891846	3	20	1.1.1.1577.5	13.49763	10041.57	5446.88	13.55	0.1	2746.104
1	105.22	105.22	91.83999896	91.83999896	91.83999896	sp|P24622|CRYAA_MOUSE	Alpha-crystallin A chain OS=Mus musculus OX=10090 GN=Cryaa PE=2 SV=1			0	99.00000095	LFDQFFGEGLFEYDLLPFLSSTISPYYR	Amino(Y)@13; Oxidation(D)@14	Oxidation(D)@35		0.0388676	3394.682373	1132.568	3394.643799	1132.555176	3	20	1.1.1.1581.2	13.54897	2596.19	2441.28	13.54	0.09	1311.584
1	105.22	105.22	91.83999896	91.83999896	91.83999896	sp|P24622|CRYAA_MOUSE	Alpha-crystallin A chain OS=Mus musculus OX=10090 GN=Cryaa PE=2 SV=1			0	99.00000095	LFDQFFGEGLFEYDLLPFLSSTISPYYR	Methyl(E)@12	Methyl(E)@33		0.00287582	3377.656494	845.4214	3377.653564	845.4207153	4	21	1.1.1.1587.2	13.6253	2609.72	481.66	13.55	0.1	1041.216
1	105.22	105.22	91.83999896	91.83999896	91.83999896	sp|P24622|CRYAA_MOUSE	Alpha-crystallin A chain OS=Mus musculus OX=10090 GN=Cryaa PE=2 SV=1			0	99.00000095	LFDQFFGEGLFEYDLLPFLSSTISPYYR	Methyl(E)@12	Methyl(E)@33		-0.00194598	3377.651123	1126.891	3377.653564	1126.891846	3	22	1.1.1.1589.3	13.65047	10041.57	3135.59	13.55	0.1	1604.851
1	105.22	105.22	91.83999896	91.83999896	91.83999896	sp|P24622|CRYAA_MOUSE	Alpha-crystallin A chain OS=Mus musculus OX=10090 GN=Cryaa PE=2 SV=1			0	99.00000095	LFDQFFGEGLFEYDLLPFLSSTISPYYR	Methyl(D)@14	Methyl(D)@35		-0.00194598	3377.651123	1126.891	3377.653564	1126.891846	3	22	1.1.1.1589.3	13.65047	10041.57	3135.59	13.55	0.1	1604.851
1	105.22	105.22	91.83999896	91.83999896	91.83999896	sp|P24622|CRYAA_MOUSE	Alpha-crystallin A chain OS=Mus musculus OX=10090 GN=Cryaa PE=2 SV=1			0	99.00000095	LFDQFFGEGLFEYDLLPFLSSTISPYYR	Methyl(E)@12	Methyl(E)@33		-0.00194598	3377.651123	1126.891	3377.653564	1126.891846	3	21	1.1.1.1590.3	13.66363	10041.57	2382.91	13.55	0.1	1279.119
1	105.22	105.22	91.83999896	91.83999896	91.83999896	sp|P24622|CRYAA_MOUSE	Alpha-crystallin A chain OS=Mus musculus OX=10090 GN=Cryaa PE=2 SV=1			0	99.00000095	LFDQFFGEGLFEYDLLPFLSSTISPYYR	Formyl@N-term			0.017244199	3391.64917	1131.557	3391.632813	1131.551636	3	20	1.1.1.1617.2	14.0101	1267	978.91	14.03	0.1	675.3605
1	105.22	105.22	91.83999896	91.83999896	91.83999896	sp|P24622|CRYAA_MOUSE	Alpha-crystallin A chain OS=Mus musculus OX=10090 GN=Cryaa PE=2 SV=1			0	99.00000095	LFDQFFGEGLFEYDLLPFLSSTISPYYR	Formyl@N-term			0.017244199	3391.64917	1131.557	3391.632813	1131.551636	3	19	1.1.1.1620.2	14.04843	1267	1117.93	14.03	0.1	679.2079
1	105.22	105.22	91.83999896	91.83999896	91.83999896	sp|P24622|CRYAA_MOUSE	Alpha-crystallin A chain OS=Mus musculus OX=10090 GN=Cryaa PE=2 SV=1			0	99.00000095	LFDQFFGEGLFEYDLLPFLSSTISPYYR				-0.000131463	3363.638184	1122.22	3363.637939	1122.219971	3	22	1.1.1.1548.2	13.2075	97876.23	87779.61	13.16	0.13	36308.65
1	105.22	105.22	91.83999896	91.83999896	91.83999896	sp|P24622|CRYAA_MOUSE	Alpha-crystallin A chain OS=Mus musculus OX=10090 GN=Cryaa PE=2 SV=1			0	99.00000095	LFDQFFGEGLFEYDLLPFLSSTISPYYR	Deamidated(Q)@4; Oxidation(F)@5	Oxidation(F)@26		0.040563598	3380.656982	1127.893	3380.616943	1127.879639	3	17	1.1.1.1539.2	13.09383	21966.29	6726.84	13.16	0.13	2624.755
1	105.22	105.22	91.83999896	91.83999896	91.83999896	sp|P24622|CRYAA_MOUSE	Alpha-crystallin A chain OS=Mus musculus OX=10090 GN=Cryaa PE=2 SV=1			0	99.00000095	LFDQFFGEGLFEYDLLPFLSSTISPYYR	Amino(Y)@13; Oxidation(D)@14	Oxidation(D)@35		0.0388676	3394.682373	1132.568	3394.643799	1132.555176	3	17	1.1.1.1578.4	13.5108	2596.19	1751.07	13.54	0.09	948.8963
1	105.22	105.22	91.83999896	91.83999896	91.83999896	sp|P24622|CRYAA_MOUSE	Alpha-crystallin A chain OS=Mus musculus OX=10090 GN=Cryaa PE=2 SV=1			0	99.00000095	LFDQFFGEGLFEYDLLPFLSSTISPYYR				-0.0202726	3363.617432	1122.213	3363.637939	1122.219971	3	13	1.1.1.1632.3	14.15442	25.80103	25.80103			296.7766
1	105.22	105.22	91.83999896	91.83999896	91.83999896	sp|P24622|CRYAA_MOUSE	Alpha-crystallin A chain OS=Mus musculus OX=10090 GN=Cryaa PE=2 SV=1			0	99.00000095	LFDQFFGEGLFEYDLLPFLSSTISPYYR	Deamidated(Q)@4; Oxidation(F)@6	Oxidation(F)@27		0.040563598	3380.656982	1127.893	3380.616943	1127.879639	3	14	1.1.1.1511.2	12.83502	21966.29	21.44	13.16	0.13	165.8453
1	105.22	105.22	91.83999896	91.83999896	91.83999896	sp|P24622|CRYAA_MOUSE	Alpha-crystallin A chain OS=Mus musculus OX=10090 GN=Cryaa PE=2 SV=1			0	99.00000095	LFDQFFGEGLFEYDLLPFLSSTISPYYR	Deamidated(Q)@4; Oxidation(F)@5	Oxidation(F)@26		0.040563598	3380.656982	1127.893	3380.616943	1127.879639	3	14	1.1.1.1511.2	12.83502	21966.29	21.44	13.16	0.13	165.8453
1	105.22	105.22	91.83999896	91.83999896	91.83999896	sp|P24622|CRYAA_MOUSE	Alpha-crystallin A chain OS=Mus musculus OX=10090 GN=Cryaa PE=2 SV=1			0	99.00000095	LFDQFFGEGLFEYDLLPFLSSTISPYYR	Cation:K(E)@12; Oxidation(Y)@13	Oxidation(Y)@34		-0.032739699	3417.556152	855.3963	3417.588867	855.40448	4	18	1.1.1.1541.6	13.11733	1247.14	986.17	13.13	0.12	752.7593
1	105.22	105.22	91.83999896	91.83999896	91.83999896	sp|P24622|CRYAA_MOUSE	Alpha-crystallin A chain OS=Mus musculus OX=10090 GN=Cryaa PE=2 SV=1			0	99.00000095	LFDQFFGEGLFEYDLLPFLSSTISPYYR	Dehydrated(D)@3			0.00572288	3345.632324	1116.218	3345.627441	1116.216431	3	13	1.1.1.1554.3	13.2595	181.7335	181.7335			330.2232
1	105.22	105.22	91.83999896	91.83999896	91.83999896	sp|P24622|CRYAA_MOUSE	Alpha-crystallin A chain OS=Mus musculus OX=10090 GN=Cryaa PE=2 SV=1			0	99.00000095	LFDQFFGEGLFEYDLLPFLSSTISPYYR	Oxidation(D)@3; Deamidated(Q)@4	Oxidation(D)@24		0.040563598	3380.656982	1127.893	3380.616943	1127.879639	3	14	1.1.1.1565.2	13.34315	21966.29	1048.8	13.16	0.13	672.3625
1	105.22	105.22	91.83999896	91.83999896	91.83999896	sp|P24622|CRYAA_MOUSE	Alpha-crystallin A chain OS=Mus musculus OX=10090 GN=Cryaa PE=2 SV=1			0	99.00000095	LFDQFFGEGLFEYDLLPFLSSTISPYYR	Cation:K(E)@12; Oxidation(P)@17	Oxidation(P)@38		-0.032739699	3417.556152	855.3963	3417.588867	855.40448	4	13	1.1.1.1542.4	13.1265	1247.14	1177.37	13.13	0.12	536.4541
1	105.22	105.22	91.83999896	91.83999896	91.83999896	sp|P24622|CRYAA_MOUSE	Alpha-crystallin A chain OS=Mus musculus OX=10090 GN=Cryaa PE=2 SV=1			0	99.00000095	LFDQFFGEGLFEYDLLPFLSSTISPYYR	Cation:K(E)@12; Oxidation(Y)@13	Oxidation(Y)@34		0.00643864	3417.596436	1140.206	3417.588867	1140.203491	3	16	1.1.1.1547.3	13.195	261.3295	261.3295			530.2703
1	105.22	105.22	91.83999896	91.83999896	91.83999896	sp|P24622|CRYAA_MOUSE	Alpha-crystallin A chain OS=Mus musculus OX=10090 GN=Cryaa PE=2 SV=1			0	98.73999953	LFDQFFGEGLFEYDLLPFLSSTISPYYR	Dehydrated(D)@3; Deamidated(Q)@4			0.0294965	3346.640137	1116.554	3346.611328	1116.544434	3	13	1.1.1.1590.2	13.65947	112.6351	112.6351			293.129
1	105.22	105.22	91.83999896	91.83999896	91.83999896	sp|P24622|CRYAA_MOUSE	Alpha-crystallin A chain OS=Mus musculus OX=10090 GN=Cryaa PE=2 SV=1			0	98.3099997	LFDQFFGEGLFEYDLLPFLSSTISPYYR	Deamidated(Q)@4; Oxidation(F)@5	Oxidation(F)@26		0.040563598	3380.656982	1127.893	3380.616943	1127.879639	3	13	1.1.1.1526.2	12.95668	21966.29	393.13	13.16	0.13	355.2248
1	105.22	105.22	91.83999896	91.83999896	91.83999896	sp|P24622|CRYAA_MOUSE	Alpha-crystallin A chain OS=Mus musculus OX=10090 GN=Cryaa PE=2 SV=1			0	98.3099997	LFDQFFGEGLFEYDLLPFLSSTISPYYR	Deamidated(Q)@4; Oxidation(F)@11	Oxidation(F)@32		0.040563598	3380.656982	1127.893	3380.616943	1127.879639	3	13	1.1.1.1526.2	12.95668	21966.29	393.13	13.16	0.13	355.2248
1	105.22	105.22	91.83999896	91.83999896	91.83999896	sp|P24622|CRYAA_MOUSE	Alpha-crystallin A chain OS=Mus musculus OX=10090 GN=Cryaa PE=2 SV=1			0	98.3099997	LFDQFFGEGLFEYDLLPFLSSTISPYYR	Deamidated(Q)@4; Oxidation(F)@5	Oxidation(F)@26		0.040563598	3380.656982	1127.893	3380.616943	1127.879639	3	14	1.1.1.1530.3	12.99752	21966.29	311.92	13.16	0.13	456.1082
1	105.22	105.22	91.83999896	91.83999896	91.83999896	sp|P24622|CRYAA_MOUSE	Alpha-crystallin A chain OS=Mus musculus OX=10090 GN=Cryaa PE=2 SV=1			0	98.3099997	LFDQFFGEGLFEYDLLPFLSSTISPYYR	Methyl(E)@8	Methyl(E)@29		0.00287582	3377.656494	845.4214	3377.653564	845.4207153	4	12	1.1.1.1575.3	13.46715	2609.72	553.63	13.55	0.1	402.7436
1	105.22	105.22	91.83999896	91.83999896	91.83999896	sp|P24622|CRYAA_MOUSE	Alpha-crystallin A chain OS=Mus musculus OX=10090 GN=Cryaa PE=2 SV=1			0	98.3099997	LFDQFFGEGLFEYDLLPFLSSTISPYYR				-0.0114837	3363.626221	1122.216	3363.637939	1122.219971	3	10	1.1.1.1634.2	14.17108	27.46245	27.46245			314.3963
1	105.22	105.22	91.83999896	91.83999896	91.83999896	sp|P24622|CRYAA_MOUSE	Alpha-crystallin A chain OS=Mus musculus OX=10090 GN=Cryaa PE=2 SV=1			0	97.71000147	LFDQFFGEGLFEYDLLPFLSSTISPYYR	Phospho(T)@22	Phospho(T)@43		-0.0145827	3443.588135	1148.87	3443.604248	1148.875366	3	13	1.1.1.1575.5	13.47213	65.87683	65.87683			276.0079
1	105.22	105.22	91.83999896	91.83999896	91.83999896	sp|P24622|CRYAA_MOUSE	Alpha-crystallin A chain OS=Mus musculus OX=10090 GN=Cryaa PE=2 SV=1			0	97.71000147	LFDQFFGEGLFEYDLLPFLSSTISPYYR	Phospho(S)@24	Phospho(S)@45		0.0242348	3443.627441	1148.883	3443.604248	1148.875366	3	13	1.1.1.1576.5	13.48497	66.43935	66.43935			245.9518
1	105.22	105.22	91.83999896	91.83999896	91.83999896	sp|P24622|CRYAA_MOUSE	Alpha-crystallin A chain OS=Mus musculus OX=10090 GN=Cryaa PE=2 SV=1			0	96.89999819	LFDQFFGEGLFEYDLLPFLSSTISPYYR	Deamidated(Q)@4; Oxidation(Y)@13	Oxidation(Y)@34		-0.0649027	3380.55249	1127.858	3380.616943	1127.879639	3	12	1.1.1.1503.2	12.79253	133.9242	133.9242			219.066
1	105.22	105.22	91.83999896	91.83999896	91.83999896	sp|P24622|CRYAA_MOUSE	Alpha-crystallin A chain OS=Mus musculus OX=10090 GN=Cryaa PE=2 SV=1			0	96.89999819	LFDQFFGEGLFEYDLLPFLSSTISPYYR	Cation:Na(E)@8			0.0735652	3385.694336	1129.572	3385.619873	1129.547241	3	14	1.1.1.1542.6	13.12983	1819.19	1660.59	13.13	0.09	1549.274
1	105.22	105.22	91.83999896	91.83999896	91.83999896	sp|P24622|CRYAA_MOUSE	Alpha-crystallin A chain OS=Mus musculus OX=10090 GN=Cryaa PE=2 SV=1			0	96.89999819	LFDQFFGEGLFEYDLLPFLSSTISPYYR	Cation:Na(E)@12			0.0735652	3385.694336	1129.572	3385.619873	1129.547241	3	14	1.1.1.1542.6	13.12983	1819.19	1660.59	13.13	0.09	1549.274
1	105.22	105.22	91.83999896	91.83999896	91.83999896	sp|P24622|CRYAA_MOUSE	Alpha-crystallin A chain OS=Mus musculus OX=10090 GN=Cryaa PE=2 SV=1			0	96.89999819	LFDQFFGEGLFEYDLLPFLSSTISPYYR	Amino(Y)@13; Oxidation(D)@14	Oxidation(D)@35		0.0388676	3394.682373	1132.568	3394.643799	1132.555176	3	14	1.1.1.1573.2	13.44615	2596.19	222.13	13.54	0.09	268.6828
1	105.22	105.22	91.83999896	91.83999896	91.83999896	sp|P24622|CRYAA_MOUSE	Alpha-crystallin A chain OS=Mus musculus OX=10090 GN=Cryaa PE=2 SV=1			0	96.89999819	LFDQFFGEGLFEYDLLPFLSSTISPYYR	Deamidated(Q)@4; Dehydrated(E)@8			0.0174118	3346.628418	1116.55	3346.611328	1116.544434	3	11	1.1.1.1592.3	13.6843	63.90207	63.90207			315.2022
1	105.22	105.22	91.83999896	91.83999896	91.83999896	sp|P24622|CRYAA_MOUSE	Alpha-crystallin A chain OS=Mus musculus OX=10090 GN=Cryaa PE=2 SV=1			0	96.89999819	LFDQFFGEGLFEYDLLPFLSSTISPYYR				0.00353056	3363.641113	1122.221	3363.637939	1122.219971	3	11	1.1.1.1595.4	13.72528	46.20262	46.20262			226.6925
1	105.22	105.22	91.83999896	91.83999896	91.83999896	sp|P24622|CRYAA_MOUSE	Alpha-crystallin A chain OS=Mus musculus OX=10090 GN=Cryaa PE=2 SV=1			0	96.89999819	LFDQFFGEGLFEYDLLPFLSSTISPYYR	Methyl(E)@8; Methyl(E)@12	Methyl(E)@29; Methyl(E)@33		0.030662199	3391.700195	1131.574	3391.669189	1131.563721	3	13	1.1.1.1604.4	13.84312	20.84039	20.84039			248.9308
1	105.22	105.22	91.83999896	91.83999896	91.83999896	sp|P24622|CRYAA_MOUSE	Alpha-crystallin A chain OS=Mus musculus OX=10090 GN=Cryaa PE=2 SV=1			0	96.89999819	LFDQFFGEGLFEYDLLPFLSSTISPYYR	Methyl(E)@8; Methyl(D)@14	Methyl(E)@29; Methyl(D)@35		0.030662199	3391.700195	1131.574	3391.669189	1131.563721	3	13	1.1.1.1604.4	13.84312	20.84039	20.84039			248.9308
1	105.22	105.22	91.83999896	91.83999896	91.83999896	sp|P24622|CRYAA_MOUSE	Alpha-crystallin A chain OS=Mus musculus OX=10090 GN=Cryaa PE=2 SV=1			0	95.77999711	LFDQFFGEGLFEYDLLPFLSSTISPYYR	Deamidated(Q)@4; Oxidation(F)@5	Oxidation(F)@26		0.040563598	3380.656982	1127.893	3380.616943	1127.879639	3	19	1.1.1.1545.4	13.16983	21966.29	21102.86	13.16	0.13	10532.88
1	105.22	105.22	91.83999896	91.83999896	91.83999896	sp|P24622|CRYAA_MOUSE	Alpha-crystallin A chain OS=Mus musculus OX=10090 GN=Cryaa PE=2 SV=1			0	94.27999854	LFDQFFGEGLFEYDLLPFLSSTISPYYR	Oxidation(D)@3; Deamidated(Q)@4	Oxidation(D)@24		0.040563598	3380.656982	1127.893	3380.616943	1127.879639	3	14	1.1.1.1511.2	12.83502	21966.29	21.44	13.16	0.13	165.8453
1	105.22	105.22	91.83999896	91.83999896	91.83999896	sp|P24622|CRYAA_MOUSE	Alpha-crystallin A chain OS=Mus musculus OX=10090 GN=Cryaa PE=2 SV=1			0	94.27999854	LFDQFFGEGLFEYDLLPFLSSTISPYYR	Oxidation(D)@3; Deamidated(Q)@4	Oxidation(D)@24		0.040563598	3380.656982	1127.893	3380.616943	1127.879639	3	13	1.1.1.1526.2	12.95668	21966.29	393.13	13.16	0.13	355.2248
1	105.22	105.22	91.83999896	91.83999896	91.83999896	sp|P24622|CRYAA_MOUSE	Alpha-crystallin A chain OS=Mus musculus OX=10090 GN=Cryaa PE=2 SV=1			0	94.27999854	LFDQFFGEGLFEYDLLPFLSSTISPYYR	Oxidation(D)@3; Deamidated(Q)@4	Oxidation(D)@24		0.040563598	3380.656982	1127.893	3380.616943	1127.879639	3	14	1.1.1.1530.3	12.99752	21966.29	311.92	13.16	0.13	456.1082
1	105.22	105.22	91.83999896	91.83999896	91.83999896	sp|P24622|CRYAA_MOUSE	Alpha-crystallin A chain OS=Mus musculus OX=10090 GN=Cryaa PE=2 SV=1			0	94.27999854	LFDQFFGEGLFEYDLLPFLSSTISPYYR	Oxidation(D)@3; Deamidated(Q)@4	Oxidation(D)@24		0.040563598	3380.656982	1127.893	3380.616943	1127.879639	3	17	1.1.1.1539.2	13.09383	21966.29	6726.84	13.16	0.13	2624.755
1	105.22	105.22	91.83999896	91.83999896	91.83999896	sp|P24622|CRYAA_MOUSE	Alpha-crystallin A chain OS=Mus musculus OX=10090 GN=Cryaa PE=2 SV=1			0	94.27999854	LFDQFFGEGLFEYDLLPFLSSTISPYYR	Deamidated(Q)@4; Phospho(S)@24	Phospho(S)@45		0.0154162	3444.602295	1149.208	3444.588379	1149.203369	3	12	1.1.1.1567.2	13.36882	32.7573	32.7573			300.1117
1	105.22	105.22	91.83999896	91.83999896	91.83999896	sp|P24622|CRYAA_MOUSE	Alpha-crystallin A chain OS=Mus musculus OX=10090 GN=Cryaa PE=2 SV=1			0	92.25000143	LFDQFFGEGLFEYDLLPFLSSTISPYYR	Deamidated(Q)@4; Cation:K(E)@12			0.056869701	3402.635254	1135.219	3402.577881	1135.199951	3	11	1.1.1.1544.5	13.157	190.1227	190.1227			376.0425
1	105.22	105.22	91.83999896	91.83999896	91.83999896	sp|P24622|CRYAA_MOUSE	Alpha-crystallin A chain OS=Mus musculus OX=10090 GN=Cryaa PE=2 SV=1			0	92.25000143	LFDQFFGEGLFEYDLLPFLSSTISPYYR	Deamidated(Q)@4; Cation:K(E)@8			0.056869701	3402.635254	1135.219	3402.577881	1135.199951	3	11	1.1.1.1544.5	13.157	190.1227	190.1227			376.0425
1	105.22	105.22	91.83999896	91.83999896	91.83999896	sp|P24622|CRYAA_MOUSE	Alpha-crystallin A chain OS=Mus musculus OX=10090 GN=Cryaa PE=2 SV=1			0	92.25000143	LFDQFFGEGLFEYDLLPFLSSTISPYYR	Dehydrated(E)@8			0.00572288	3345.632324	1116.218	3345.627441	1116.216431	3	13	1.1.1.1554.3	13.2595	181.7335	181.7335			330.2232
1	105.22	105.22	91.83999896	91.83999896	91.83999896	sp|P24622|CRYAA_MOUSE	Alpha-crystallin A chain OS=Mus musculus OX=10090 GN=Cryaa PE=2 SV=1			0	92.25000143	LFDQFFGEGLFEYDLLPFLSSTISPYYR	Deamidated(Q)@4; Dehydrated(E)@8			0.0294965	3346.640137	1116.554	3346.611328	1116.544434	3	13	1.1.1.1590.2	13.65947	112.6351	112.6351			293.129
1	105.22	105.22	91.83999896	91.83999896	91.83999896	sp|P24622|CRYAA_MOUSE	Alpha-crystallin A chain OS=Mus musculus OX=10090 GN=Cryaa PE=2 SV=1			0	89.57999945	LFDQFFGEGLFEYDLLPFLSSTISPYYR	Oxidation(F)@11; Cation:K(E)@12	Oxidation(F)@32		-0.032739699	3417.556152	855.3963	3417.588867	855.40448	4	18	1.1.1.1541.6	13.11733	1247.14	986.17	13.13	0.12	752.7593
1	105.22	105.22	91.83999896	91.83999896	91.83999896	sp|P24622|CRYAA_MOUSE	Alpha-crystallin A chain OS=Mus musculus OX=10090 GN=Cryaa PE=2 SV=1			0	89.57999945	LFDQFFGEGLFEYDLLPFLSSTISPYYR	Oxidation(D)@3; Deamidated(Q)@4	Oxidation(D)@24		0.040563598	3380.656982	1127.893	3380.616943	1127.879639	3	19	1.1.1.1545.4	13.16983	21966.29	21102.86	13.16	0.13	10532.88
1	105.22	105.22	91.83999896	91.83999896	91.83999896	sp|P24622|CRYAA_MOUSE	Alpha-crystallin A chain OS=Mus musculus OX=10090 GN=Cryaa PE=2 SV=1			0	89.57999945	LFDQFFGEGLFEYDLLPFLSSTISPYYR	Formyl@N-term; Deamidated(Q)@4; Oxidation(Y)@13	Oxidation(Y)@34		0.037797298	3408.650146	1137.224	3408.611816	1137.211182	3	11	1.1.1.1619.6	14.03527	35.62515	35.62515			218.6469
1	105.22	105.22	91.83999896	91.83999896	91.83999896	sp|P24622|CRYAA_MOUSE	Alpha-crystallin A chain OS=Mus musculus OX=10090 GN=Cryaa PE=2 SV=1			0	86.08999848	LFDQFFGEGLFEYDLLPFLSSTISPYYR	Deamidated(Q)@4; Oxidation(F)@11	Oxidation(F)@32		-0.0649027	3380.55249	1127.858	3380.616943	1127.879639	3	12	1.1.1.1503.2	12.79253	133.9242	133.9242			219.066
1	105.22	105.22	91.83999896	91.83999896	91.83999896	sp|P24622|CRYAA_MOUSE	Alpha-crystallin A chain OS=Mus musculus OX=10090 GN=Cryaa PE=2 SV=1			0	81.65000081	LFDQFFGEGLFEYDLLPFLSSTISPYYR	Deamidated(Q)@4; Oxidation(D)@14	Oxidation(D)@35		-0.0649027	3380.55249	1127.858	3380.616943	1127.879639	3	12	1.1.1.1503.2	12.79253	133.9242	133.9242			219.066
1	105.22	105.22	91.83999896	91.83999896	91.83999896	sp|P24622|CRYAA_MOUSE	Alpha-crystallin A chain OS=Mus musculus OX=10090 GN=Cryaa PE=2 SV=1			0	81.65000081	LFDQFFGEGLFEYDLLPFLSSTISPYYR	Cation:K(E)@12; Oxidation(D)@14	Oxidation(D)@35		-0.032739699	3417.556152	855.3963	3417.588867	855.40448	4	18	1.1.1.1541.6	13.11733	1247.14	986.17	13.13	0.12	752.7593
1	105.22	105.22	91.83999896	91.83999896	91.83999896	sp|P24622|CRYAA_MOUSE	Alpha-crystallin A chain OS=Mus musculus OX=10090 GN=Cryaa PE=2 SV=1			0	81.65000081	LFDQFFGEGLFEYDLLPFLSSTISPYYR	Oxidation(Y)@13; Cation:K(D)@14	Oxidation(Y)@34		-0.032739699	3417.556152	855.3963	3417.588867	855.40448	4	18	1.1.1.1541.6	13.11733	1247.14	986.17	13.13	0.12	752.7593
1	105.22	105.22	91.83999896	91.83999896	91.83999896	sp|P24622|CRYAA_MOUSE	Alpha-crystallin A chain OS=Mus musculus OX=10090 GN=Cryaa PE=2 SV=1			0	81.65000081	LFDQFFGEGLFEYDLLPFLSSTISPYYR	Cation:K(D)@14; Oxidation(P)@17	Oxidation(P)@38		-0.032739699	3417.556152	855.3963	3417.588867	855.40448	4	13	1.1.1.1542.4	13.1265	1247.14	1177.37	13.13	0.12	536.4541
1	105.22	105.22	91.83999896	91.83999896	91.83999896	sp|P24622|CRYAA_MOUSE	Alpha-crystallin A chain OS=Mus musculus OX=10090 GN=Cryaa PE=2 SV=1			0	81.65000081	LFDQFFGEGLFEYDLLPFLSSTISPYYR	Cation:K(E)@12; Oxidation(D)@14	Oxidation(D)@35		0.00643864	3417.596436	1140.206	3417.588867	1140.203491	3	16	1.1.1.1547.3	13.195	261.3295	261.3295			530.2703
1	105.22	105.22	91.83999896	91.83999896	91.83999896	sp|P24622|CRYAA_MOUSE	Alpha-crystallin A chain OS=Mus musculus OX=10090 GN=Cryaa PE=2 SV=1			0	81.65000081	LFDQFFGEGLFEYDLLPFLSSTISPYYR	Oxidation(Y)@13; Cation:K(D)@14	Oxidation(Y)@34		0.00643864	3417.596436	1140.206	3417.588867	1140.203491	3	16	1.1.1.1547.3	13.195	261.3295	261.3295			530.2703
1	105.22	105.22	91.83999896	91.83999896	91.83999896	sp|P24622|CRYAA_MOUSE	Alpha-crystallin A chain OS=Mus musculus OX=10090 GN=Cryaa PE=2 SV=1			0	81.65000081	LFDQFFGEGLFEYDLLPFLSSTISPYYR	Oxidation(F)@11; Amino(Y)@13	Oxidation(F)@32		0.026050501	3394.670166	1132.564	3394.643799	1132.555176	3	13	1.1.1.1592.4	13.6868	63.90207	63.90207			249.4273
1	105.22	105.22	91.83999896	91.83999896	91.83999896	sp|P24622|CRYAA_MOUSE	Alpha-crystallin A chain OS=Mus musculus OX=10090 GN=Cryaa PE=2 SV=1			0	81.65000081	LFDQFFGEGLFEYDLLPFLSSTISPYYR	Amino(Y)@13; Oxidation(D)@14	Oxidation(D)@35		0.026050501	3394.670166	1132.564	3394.643799	1132.555176	3	13	1.1.1.1592.4	13.6868	63.90207	63.90207			249.4273
1	105.22	105.22	91.83999896	91.83999896	91.83999896	sp|P24622|CRYAA_MOUSE	Alpha-crystallin A chain OS=Mus musculus OX=10090 GN=Cryaa PE=2 SV=1			0	81.65000081	LFDQFFGEGLFEYDLLPFLSSTISPYYR	Formyl@N-term			0.017244199	3391.64917	1131.557	3391.632813	1131.551636	3	9	1.1.1.1607.3	13.87795	1267	39.53	14.03	0.1	255.0235
1	105.22	105.22	91.83999896	91.83999896	91.83999896	sp|P24622|CRYAA_MOUSE	Alpha-crystallin A chain OS=Mus musculus OX=10090 GN=Cryaa PE=2 SV=1			0	76.1500001	LFDQFFGEGLFEYDLLPFLSSTISPYYR	Deamidated(Q)@4; Oxidation(P)@17	Oxidation(P)@38		0.040563598	3380.656982	1127.893	3380.616943	1127.879639	3	12	1.1.1.1526.2	12.95668	21966.29	393.13	13.16	0.13	355.2248
1	105.22	105.22	91.83999896	91.83999896	91.83999896	sp|P24622|CRYAA_MOUSE	Alpha-crystallin A chain OS=Mus musculus OX=10090 GN=Cryaa PE=2 SV=1			0	76.1500001	LFDQFFGEGLFEYDLLPFLSSTISPYYR	Deamidated(Q)@4; Oxidation(P)@17	Oxidation(P)@38		0.040563598	3380.656982	1127.893	3380.616943	1127.879639	3	14	1.1.1.1530.3	12.99752	21966.29	311.92	13.16	0.13	456.1082
1	105.22	105.22	91.83999896	91.83999896	91.83999896	sp|P24622|CRYAA_MOUSE	Alpha-crystallin A chain OS=Mus musculus OX=10090 GN=Cryaa PE=2 SV=1			0	76.1500001	LFDQFFGEGLFEYDLLPFLSSTISPYYR	Oxidation(F)@11; Cation:K(D)@14	Oxidation(F)@32		-0.032739699	3417.556152	855.3963	3417.588867	855.40448	4	18	1.1.1.1541.6	13.11733	1247.14	986.17	13.13	0.12	752.7593
1	105.22	105.22	91.83999896	91.83999896	91.83999896	sp|P24622|CRYAA_MOUSE	Alpha-crystallin A chain OS=Mus musculus OX=10090 GN=Cryaa PE=2 SV=1			0	76.1500001	LFDQFFGEGLFEYDLLPFLSSTISPYYR	Cation:K(D)@3; Deamidated(Q)@4			0.056869701	3402.635254	1135.219	3402.577881	1135.199951	3	11	1.1.1.1544.5	13.157	190.1227	190.1227			376.0425
1	105.22	105.22	91.83999896	91.83999896	91.83999896	sp|P24622|CRYAA_MOUSE	Alpha-crystallin A chain OS=Mus musculus OX=10090 GN=Cryaa PE=2 SV=1			0	76.1500001	LFDQFFGEGLFEYDLLPFLSSTISPYYR	Amino(Y)@13; Oxidation(P)@17	Oxidation(P)@38		0.0388676	3394.682373	1132.568	3394.643799	1132.555176	3	17	1.1.1.1578.4	13.5108	2596.19	1751.07	13.54	0.09	948.8963
1	105.22	105.22	91.83999896	91.83999896	91.83999896	sp|P24622|CRYAA_MOUSE	Alpha-crystallin A chain OS=Mus musculus OX=10090 GN=Cryaa PE=2 SV=1			0	76.1500001	LFDQFFGEGLFEYDLLPFLSSTISPYYR	Formyl@N-term; Deamidated(Q)@4; Oxidation(F)@11	Oxidation(F)@32		0.037797298	3408.650146	1137.224	3408.611816	1137.211182	3	11	1.1.1.1619.6	14.03527	35.62515	35.62515			218.6469
1	105.22	105.22	91.83999896	91.83999896	91.83999896	sp|P24622|CRYAA_MOUSE	Alpha-crystallin A chain OS=Mus musculus OX=10090 GN=Cryaa PE=2 SV=1			0	76.1500001	LFDQFFGEGLFEYDLLPFLSSTISPYYR	Formyl@N-term; Deamidated(Q)@4; Oxidation(D)@14	Oxidation(D)@35		0.037797298	3408.650146	1137.224	3408.611816	1137.211182	3	11	1.1.1.1619.6	14.03527	35.62515	35.62515			218.6469
1	105.22	105.22	91.83999896	91.83999896	91.83999896	sp|P24622|CRYAA_MOUSE	Alpha-crystallin A chain OS=Mus musculus OX=10090 GN=Cryaa PE=2 SV=1			0	69.56999898	LFDQFFGEGLFEYDLLPFLSSTISPYYR	Deamidated(Q)@4; Oxidation(P)@17	Oxidation(P)@38		-0.0649027	3380.55249	1127.858	3380.616943	1127.879639	3	12	1.1.1.1503.2	12.79253	133.9242	133.9242			219.066
1	105.22	105.22	91.83999896	91.83999896	91.83999896	sp|P24622|CRYAA_MOUSE	Alpha-crystallin A chain OS=Mus musculus OX=10090 GN=Cryaa PE=2 SV=1			0	69.56999898	LFDQFFGEGLFEYDLLPFLSSTISPYYR	Amino(Y)@13; Oxidation(P)@17	Oxidation(P)@38		0.0388676	3394.682373	1132.568	3394.643799	1132.555176	3	20	1.1.1.1581.2	13.54897	2596.19	2441.28	13.54	0.09	1311.584
1	105.22	105.22	91.83999896	91.83999896	91.83999896	sp|P24622|CRYAA_MOUSE	Alpha-crystallin A chain OS=Mus musculus OX=10090 GN=Cryaa PE=2 SV=1			0	53.70000005	LFDQFFGEGLFEYDLLPFLSSTISPYYR	Amino(Y)@13; Oxidation(P)@17	Oxidation(P)@38		0.0388676	3394.682373	1132.568	3394.643799	1132.555176	3	11	1.1.1.1583.5	13.5748	2596.19	2159.24	13.54	0.09	391.4322
1	105.22	105.22	91.83999896	91.83999896	91.83999896	sp|P24622|CRYAA_MOUSE	Alpha-crystallin A chain OS=Mus musculus OX=10090 GN=Cryaa PE=2 SV=1			0	45.05999982	LFDQFFGEGLFEYDLLPFLSSTISPYYR	Cation:K(E)@12; Oxidation(P)@17	Oxidation(P)@38		-0.032739699	3417.556152	855.3963	3417.588867	855.40448	4	17	1.1.1.1541.6	13.11733	1247.14	986.17	13.13	0.12	752.7593
1	105.22	105.22	91.83999896	91.83999896	91.83999896	sp|P24622|CRYAA_MOUSE	Alpha-crystallin A chain OS=Mus musculus OX=10090 GN=Cryaa PE=2 SV=1			0	28.52999866	LFDQFFGEGLFEYDLLPFLSSTISPYYR	Cation:K(D)@14; Oxidation(P)@17	Oxidation(P)@38		-0.032739699	3417.556152	855.3963	3417.588867	855.40448	4	17	1.1.1.1541.6	13.11733	1247.14	986.17	13.13	0.12	752.7593
1	105.22	105.22	91.83999896	91.83999896	91.83999896	sp|P24622|CRYAA_MOUSE	Alpha-crystallin A chain OS=Mus musculus OX=10090 GN=Cryaa PE=2 SV=1			0	28.52999866	LFDQFFGEGLFEYDLLPFLSSTISPYYR	Methyl(E)@8; Methyl(L)@15	Methyl(E)@29; Methyl(L)@36		0.030662199	3391.700195	1131.574	3391.669189	1131.563721	3	13	1.1.1.1604.4	13.84312	20.84039	20.84039			248.9308
1	105.22	105.22	91.83999896	91.83999896	91.83999896	sp|P24622|CRYAA_MOUSE	Alpha-crystallin A chain OS=Mus musculus OX=10090 GN=Cryaa PE=2 SV=1			0	28.52999866	LFDQFFGEGLFEYDLLPFLSSTISPYYR	Methyl(E)@8; Methyl(L)@16	Methyl(E)@29; Methyl(L)@37		0.030662199	3391.700195	1131.574	3391.669189	1131.563721	3	13	1.1.1.1604.4	13.84312	20.84039	20.84039			248.9308
1	105.22	105.22	91.83999896	91.83999896	91.83999896	sp|P24622|CRYAA_MOUSE	Alpha-crystallin A chain OS=Mus musculus OX=10090 GN=Cryaa PE=2 SV=1			0	99.00000095	LFEYDLLPFLSSTISPYYR			cleaved G-L@N-term	-0.00751342	2323.170166	775.3973	2323.177734	775.3998413	3	16	1.1.1.1321.4	11.06733	21.89336	21.89336			533.8058
1	105.22	105.22	91.83999896	91.83999896	91.83999896	sp|P24622|CRYAA_MOUSE	Alpha-crystallin A chain OS=Mus musculus OX=10090 GN=Cryaa PE=2 SV=1			0	96.89999819	LFEYDLLPFLSSTISPYYR			cleaved G-L@N-term	0.00621859	2323.18335	1162.599	2323.177734	1162.596069	2	8	1.1.1.1323.11	11.09632	84.7994	84.7994			239.3111
1	105.22	105.22	91.83999896	91.83999896	91.83999896	sp|P24622|CRYAA_MOUSE	Alpha-crystallin A chain OS=Mus musculus OX=10090 GN=Cryaa PE=2 SV=1			0	99.00000095	LGPFYPSR			cleaved A-L@N-term	0.0046145	935.4910889	468.7528	935.4865112	468.7505188	2	9	1.1.1.853.3	5.171433	1592.07	1481.53	5.18	0.11	873.548
1	105.22	105.22	91.83999896	91.83999896	91.83999896	sp|P24622|CRYAA_MOUSE	Alpha-crystallin A chain OS=Mus musculus OX=10090 GN=Cryaa PE=2 SV=1			0	99.00000095	LLPFLSSTISPYYR			cleaved D-L@N-term	0.000143633	1655.892456	828.9535	1655.892334	828.9534302	2	14	1.1.1.1124.2	8.593184	3263.81	1044.16	8.63	0.07	1093.001
1	105.22	105.22	91.83999896	91.83999896	91.83999896	sp|P24622|CRYAA_MOUSE	Alpha-crystallin A chain OS=Mus musculus OX=10090 GN=Cryaa PE=2 SV=1			0	97.71000147	LLPFLSSTISPYYR			cleaved D-L@N-term	-1.018630028	1654.873657	828.4441	1655.892334	828.9534302	2	10	1.1.1.1616.2	13.9971	31.91111	31.91111			186.3379
1	105.22	105.22	91.83999896	91.83999896	91.83999896	sp|P24622|CRYAA_MOUSE	Alpha-crystallin A chain OS=Mus musculus OX=10090 GN=Cryaa PE=2 SV=1			0	96.89999819	LLPFLSSTISPYYR			cleaved D-L@N-term	-1.022050023	1654.870239	828.4424	1655.892334	828.9534302	2	9	1.1.1.1618.3	14.01743	35.44625	35.44625			236.7525
1	105.22	105.22	91.83999896	91.83999896	91.83999896	sp|P24622|CRYAA_MOUSE	Alpha-crystallin A chain OS=Mus musculus OX=10090 GN=Cryaa PE=2 SV=1			0	99.00000095	LPSNVDQSALSCSLSADGMLTFSGPK	No Carbamidomethyl(C)@12; Oxidation(M)@19			0.0154604	2640.256592	881.0928	2640.241211	881.0876465	3	16	1.1.1.940.9	6.278183	4654.29	250.59	6.37	0.08	3347.485
1	105.22	105.22	91.83999896	91.83999896	91.83999896	sp|P24622|CRYAA_MOUSE	Alpha-crystallin A chain OS=Mus musculus OX=10090 GN=Cryaa PE=2 SV=1			0	99.00000095	LPSNVDQSALSCSLSADGMLTFSGPK	No Carbamidomethyl(C)@12; Oxidation(M)@19			0.0154604	2640.256592	881.0928	2640.241211	881.0876465	3	20	1.1.1.943.9	6.31585	4654.29	3342	6.37	0.08	3436.632
1	105.22	105.22	91.83999896	91.83999896	91.83999896	sp|P24622|CRYAA_MOUSE	Alpha-crystallin A chain OS=Mus musculus OX=10090 GN=Cryaa PE=2 SV=1			0	99.00000095	LPSNVDQSALSCSLSADGMLTFSGPK	Carbamidomethyl(C)@12; Methyl(S)@15; Oxidation(D)@17; Oxidation(M)@19	Methyl(S)@157; Oxidation(D)@159		-0.00473566	2727.268311	910.0967	2727.273193	910.0983276	3	16	1.1.1.948.9	6.379017	7979.42	5205.79	6.42	0.08	3684.566
1	105.22	105.22	91.83999896	91.83999896	91.83999896	sp|P24622|CRYAA_MOUSE	Alpha-crystallin A chain OS=Mus musculus OX=10090 GN=Cryaa PE=2 SV=1			0	99.00000095	LPSNVDQSALSCSLSADGMLTFSGPK	Carbamidomethyl(C)@12; Methyl(S)@13; Oxidation(D)@17; Oxidation(M)@19	Methyl(S)@155; Oxidation(D)@159		-0.00473566	2727.268311	910.0967	2727.273193	910.0983276	3	16	1.1.1.948.9	6.379017	7979.42	5205.79	6.42	0.08	3684.566
1	105.22	105.22	91.83999896	91.83999896	91.83999896	sp|P24622|CRYAA_MOUSE	Alpha-crystallin A chain OS=Mus musculus OX=10090 GN=Cryaa PE=2 SV=1			0	99.00000095	LPSNVDQSALSCSLSADGMLTFSGPK	Carbamidomethyl(C)@12; Methyl(L)@14; Oxidation(D)@17; Oxidation(M)@19	Methyl(L)@156; Oxidation(D)@159		-0.00473566	2727.268311	910.0967	2727.273193	910.0983276	3	16	1.1.1.948.9	6.379017	7979.42	5205.79	6.42	0.08	3684.566
1	105.22	105.22	91.83999896	91.83999896	91.83999896	sp|P24622|CRYAA_MOUSE	Alpha-crystallin A chain OS=Mus musculus OX=10090 GN=Cryaa PE=2 SV=1			0	99.00000095	LPSNVDQSALSCSLSADGMLTFSGPK	Methyl(S)@11; Carbamidomethyl(C)@12; Oxidation(M)@19	Methyl(S)@153		-0.00691349	2711.271484	904.7644	2711.27832	904.7666626	3	26	1.1.1.962.7	6.5545	31438.38	23104.18	6.58	0.06	14342.28
1	105.22	105.22	91.83999896	91.83999896	91.83999896	sp|P24622|CRYAA_MOUSE	Alpha-crystallin A chain OS=Mus musculus OX=10090 GN=Cryaa PE=2 SV=1			0	99.00000095	LPSNVDQSALSCSLSADGMLTFSGPK	Methyl(S)@11; Carbamidomethyl(C)@12; Oxidation(M)@19	Methyl(S)@153		-0.00691349	2711.271484	904.7644	2711.27832	904.7666626	3	26	1.1.1.964.10	6.5825	31438.38	31033.21	6.58	0.06	14999.39
1	105.22	105.22	91.83999896	91.83999896	91.83999896	sp|P24622|CRYAA_MOUSE	Alpha-crystallin A chain OS=Mus musculus OX=10090 GN=Cryaa PE=2 SV=1			0	99.00000095	LPSNVDQSALSCSLSADGMLTFSGPK	Pro->Pyrrolidinone(P)@2; Deamidated(N)@4; Deamidated(Q)@7; Carbamidomethyl(C)@12			0.046902198	2653.272217	885.4313	2653.225098	885.4156494	3	13	1.1.1.965.9	6.594167	2710.12	2648.65	6.59	0.04	2030.423
1	105.22	105.22	91.83999896	91.83999896	91.83999896	sp|P24622|CRYAA_MOUSE	Alpha-crystallin A chain OS=Mus musculus OX=10090 GN=Cryaa PE=2 SV=1			0	99.00000095	LPSNVDQSALSCSLSADGMLTFSGPK	No Carbamidomethyl(C)@12; Oxidation(M)@19			-0.00559635	2640.235596	881.0858	2640.241211	881.0876465	3	21	1.1.1.974.8	6.708983	3804.1	2982.65	6.69	0.05	2994.317
1	105.22	105.22	91.83999896	91.83999896	91.83999896	sp|P24622|CRYAA_MOUSE	Alpha-crystallin A chain OS=Mus musculus OX=10090 GN=Cryaa PE=2 SV=1			0	99.00000095	LPSNVDQSALSCSLSADGMLTFSGPK	Carbamidomethyl(C)@12; Carbamidomethyl(S)@13; Oxidation(D)@17; Dethiomethyl(M)@19	Oxidation(D)@159		-0.0120755	2706.268799	903.0968	2706.280762	903.1008301	3	17	1.1.1.974.10	6.71065	507.3044	507.3044			3813.479
1	105.22	105.22	91.83999896	91.83999896	91.83999896	sp|P24622|CRYAA_MOUSE	Alpha-crystallin A chain OS=Mus musculus OX=10090 GN=Cryaa PE=2 SV=1			0	99.00000095	LPSNVDQSALSCSLSADGMLTFSGPK	Carbamidomethyl(C)@12; Carbamidomethyl(S)@15; Oxidation(D)@17; Dethiomethyl(M)@19	Oxidation(D)@159		-0.0120755	2706.268799	903.0968	2706.280762	903.1008301	3	17	1.1.1.974.10	6.71065	507.3044	507.3044			3813.479
1	105.22	105.22	91.83999896	91.83999896	91.83999896	sp|P24622|CRYAA_MOUSE	Alpha-crystallin A chain OS=Mus musculus OX=10090 GN=Cryaa PE=2 SV=1			0	99.00000095	LPSNVDQSALSCSLSADGMLTFSGPK	No Carbamidomethyl(C)@12; Oxidation(M)@19			-0.00245505	2640.239014	881.0869	2640.241211	881.0876465	3	26	1.1.1.987.8	6.87515	37080.98	17355.32	6.92	0.08	9389.097
1	105.22	105.22	91.83999896	91.83999896	91.83999896	sp|P24622|CRYAA_MOUSE	Alpha-crystallin A chain OS=Mus musculus OX=10090 GN=Cryaa PE=2 SV=1			0	99.00000095	LPSNVDQSALSCSLSADGMLTFSGPK	No Carbamidomethyl(C)@12; Oxidation(M)@19			-0.00245505	2640.239014	881.0869	2640.241211	881.0876465	3	26	1.1.1.988.8	6.887983	37080.98	26630.37	6.92	0.08	14506.12
1	105.22	105.22	91.83999896	91.83999896	91.83999896	sp|P24622|CRYAA_MOUSE	Alpha-crystallin A chain OS=Mus musculus OX=10090 GN=Cryaa PE=2 SV=1			0	99.00000095	LPSNVDQSALSCSLSADGMLTFSGPK	No Carbamidomethyl(C)@12; Oxidation(M)@19			-0.00245505	2640.239014	881.0869	2640.241211	881.0876465	3	28	1.1.1.989.7	6.8998	37080.98	32980.52	6.92	0.08	17391.13
1	105.22	105.22	91.83999896	91.83999896	91.83999896	sp|P24622|CRYAA_MOUSE	Alpha-crystallin A chain OS=Mus musculus OX=10090 GN=Cryaa PE=2 SV=1			0	99.00000095	LPSNVDQSALSCSLSADGMLTFSGPK	Methyl(S)@11; Carbamidomethyl(C)@12	Methyl(S)@153		-0.00599964	2695.2771	899.433	2695.283203	899.4350586	3	23	1.1.1.1004.7	7.091133	2451.71	2323.46	7.11	0.04	2649.339
1	105.22	105.22	91.83999896	91.83999896	91.83999896	sp|P24622|CRYAA_MOUSE	Alpha-crystallin A chain OS=Mus musculus OX=10090 GN=Cryaa PE=2 SV=1			0	99.00000095	LPSNVDQSALSCSLSADGMLTFSGPK	No Carbamidomethyl(C)@12			0.0148407	2624.26123	875.761	2624.246094	875.7559814	3	19	1.1.1.1007.7	7.127617	4712.03	1730.48	7.22	0.08	1778.542
1	105.22	105.22	91.83999896	91.83999896	91.83999896	sp|P24622|CRYAA_MOUSE	Alpha-crystallin A chain OS=Mus musculus OX=10090 GN=Cryaa PE=2 SV=1			0	99.00000095	LPSNVDQSALSCSLSADGMLTFSGPK	Carbamidomethyl(C)@12; Methyl(S)@13	Methyl(S)@155		-0.00599964	2695.2771	899.433	2695.283203	899.4350586	3	19	1.1.1.1007.8	7.12845	2451.71	1214.3	7.11	0.04	1962.469
1	105.22	105.22	91.83999896	91.83999896	91.83999896	sp|P24622|CRYAA_MOUSE	Alpha-crystallin A chain OS=Mus musculus OX=10090 GN=Cryaa PE=2 SV=1			0	99.00000095	LPSNVDQSALSCSLSADGMLTFSGPK	No Carbamidomethyl(C)@12			0.0148407	2624.26123	875.761	2624.246094	875.7559814	3	19	1.1.1.1009.5	7.150784	4712.03	2509.29	7.22	0.08	1868.881
1	105.22	105.22	91.83999896	91.83999896	91.83999896	sp|P24622|CRYAA_MOUSE	Alpha-crystallin A chain OS=Mus musculus OX=10090 GN=Cryaa PE=2 SV=1			0	99.00000095	LPSNVDQSALSCSLSADGMLTFSGPK	Carbamidomethyl(C)@12; Methyl(S)@13	Methyl(S)@155		-0.00416863	2695.279541	899.4337	2695.283203	899.4350586	3	24	1.1.1.1037.6	7.506433	36200.89	13872.85	7.55	0.08	5459.911
1	105.22	105.22	91.83999896	91.83999896	91.83999896	sp|P24622|CRYAA_MOUSE	Alpha-crystallin A chain OS=Mus musculus OX=10090 GN=Cryaa PE=2 SV=1			0	99.00000095	LPSNVDQSALSCSLSADGMLTFSGPK	Methyl(S)@11; Carbamidomethyl(C)@12	Methyl(S)@153		-0.00416863	2695.279541	899.4337	2695.283203	899.4350586	3	24	1.1.1.1037.6	7.506433	36200.89	13872.85	7.55	0.08	5459.911
1	105.22	105.22	91.83999896	91.83999896	91.83999896	sp|P24622|CRYAA_MOUSE	Alpha-crystallin A chain OS=Mus musculus OX=10090 GN=Cryaa PE=2 SV=1			0	99.00000095	LPSNVDQSALSCSLSADGMLTFSGPK	Methyl(S)@11; Carbamidomethyl(C)@12	Methyl(S)@153		-0.00416863	2695.279541	899.4337	2695.283203	899.4350586	3	25	1.1.1.1038.8	7.520767	36200.89	24135.39	7.55	0.08	10708.56
1	105.22	105.22	91.83999896	91.83999896	91.83999896	sp|P24622|CRYAA_MOUSE	Alpha-crystallin A chain OS=Mus musculus OX=10090 GN=Cryaa PE=2 SV=1			0	99.00000095	LPSNVDQSALSCSLSADGMLTFSGPK	No Carbamidomethyl(C)@12			0.00129122	2624.247803	875.7565	2624.246094	875.7559814	3	19	1.1.1.1043.7	7.58375	4338.05	4091.83	7.58	0.06	2002.042
1	105.22	105.22	91.83999896	91.83999896	91.83999896	sp|P24622|CRYAA_MOUSE	Alpha-crystallin A chain OS=Mus musculus OX=10090 GN=Cryaa PE=2 SV=1			0	99.00000095	LPSNVDQSALSCSLSADGMLTFSGPK	No Carbamidomethyl(C)@12			0.00129122	2624.247803	875.7565	2624.246094	875.7559814	3	17	1.1.1.1046.7	7.622083	4338.05	1443.72	7.58	0.06	2059.904
1	105.22	105.22	91.83999896	91.83999896	91.83999896	sp|P24622|CRYAA_MOUSE	Alpha-crystallin A chain OS=Mus musculus OX=10090 GN=Cryaa PE=2 SV=1			0	99.00000095	LPSNVDQSALSCSLSADGMLTFSGPK	No Carbamidomethyl(C)@12			-0.00255391	2624.243896	875.7552	2624.246094	875.7559814	3	29	1.1.1.1065.3	7.860067	35100.48	16882.45	7.89	0.09	7619.162
1	105.22	105.22	91.83999896	91.83999896	91.83999896	sp|P24622|CRYAA_MOUSE	Alpha-crystallin A chain OS=Mus musculus OX=10090 GN=Cryaa PE=2 SV=1			0	99.00000095	LPSNVDQSALSCSLSADGMLTFSGPK	No Carbamidomethyl(C)@12			-0.00255391	2624.243896	875.7552	2624.246094	875.7559814	3	30	1.1.1.1066.5	7.8729	35100.48	25716.58	7.89	0.09	13239.12
1	105.22	105.22	91.83999896	91.83999896	91.83999896	sp|P24622|CRYAA_MOUSE	Alpha-crystallin A chain OS=Mus musculus OX=10090 GN=Cryaa PE=2 SV=1			0	99.00000095	LPSNVDQSALSCSLSADGMLTFSGPK	Phospho(S)@11; Carbamidomethyl(C)@12; Phospho(S)@13	Phospho(S)@153; Phospho(S)@155		0.0267745	2841.226807	948.0829	2841.200439	948.0740356	3	21	1.1.1.1093.5	8.2172	431.1531	431.1531			1677.44
1	105.22	105.22	91.83999896	91.83999896	91.83999896	sp|P24622|CRYAA_MOUSE	Alpha-crystallin A chain OS=Mus musculus OX=10090 GN=Cryaa PE=2 SV=1			0	99.00000095	LPSNVDQSALSCSLSADGMLTFSGPK	Didehydro(S)@11; Carbamidomethyl(C)@12; Phospho(S)@13	Didehydro(S)@153; Phospho(S)@155		0.0104465	2759.22876	920.7502	2759.218262	920.7467041	3	20	1.1.1.1112.4	8.447017	18560.46	1933.47	8.3	0.09	2394.538
1	105.22	105.22	91.83999896	91.83999896	91.83999896	sp|P24622|CRYAA_MOUSE	Alpha-crystallin A chain OS=Mus musculus OX=10090 GN=Cryaa PE=2 SV=1			0	99.00000095	LPSNVDQSALSCSLSADGMLTFSGPK	Phospho(S)@11; Carbamidomethyl(C)@12; Didehydro(S)@13	Phospho(S)@153; Didehydro(S)@155		0.0104465	2759.22876	920.7502	2759.218262	920.7467041	3	20	1.1.1.1112.4	8.447017	18560.46	1933.47	8.3	0.09	2394.538
1	105.22	105.22	91.83999896	91.83999896	91.83999896	sp|P24622|CRYAA_MOUSE	Alpha-crystallin A chain OS=Mus musculus OX=10090 GN=Cryaa PE=2 SV=1			0	99.00000095	LPSNVDQSALSCSLSADGMLTFSGPK	Carbamidomethyl(C)@12; Methyl(S)@13	Methyl(S)@155		-0.00640554	2695.276855	674.8265	2695.283203	674.828125	4	15	1.1.1.1046.4	7.619583	2466.89	408.24	7.55	0.04	961.2892
1	105.22	105.22	91.83999896	91.83999896	91.83999896	sp|P24622|CRYAA_MOUSE	Alpha-crystallin A chain OS=Mus musculus OX=10090 GN=Cryaa PE=2 SV=1			0	99.00000095	LPSNVDQSALSCSLSADGMLTFSGPK	Carbamidomethyl(C)@12; Methyl(L)@14	Methyl(L)@156		-0.00640554	2695.276855	674.8265	2695.283203	674.828125	4	15	1.1.1.1046.4	7.619583	2466.89	408.24	7.55	0.04	961.2892
1	105.22	105.22	91.83999896	91.83999896	91.83999896	sp|P24622|CRYAA_MOUSE	Alpha-crystallin A chain OS=Mus musculus OX=10090 GN=Cryaa PE=2 SV=1			0	99.00000095	LPSNVDQSALSCSLSADGMLTFSGPK	Methyl(S)@11; Carbamidomethyl(C)@12	Methyl(S)@153		-0.00416863	2695.279541	899.4337	2695.283203	899.4350586	3	15	1.1.1.1056.9	7.750583	36200.89	1070.92	7.55	0.08	1557.29
1	105.22	105.22	91.83999896	91.83999896	91.83999896	sp|P24622|CRYAA_MOUSE	Alpha-crystallin A chain OS=Mus musculus OX=10090 GN=Cryaa PE=2 SV=1			0	99.00000095	LPSNVDQSALSCSLSADGMLTFSGPK	Phospho(S)@11; Carbamidomethyl(C)@12; Methyl(L)@14	Phospho(S)@153; Methyl(L)@156		-0.00332344	2775.246582	926.0894	2775.249756	926.0905151	3	16	1.1.1.1074.5	7.976233	2089.31	1006.95	7.94	0.09	1269.411
1	105.22	105.22	91.83999896	91.83999896	91.83999896	sp|P24622|CRYAA_MOUSE	Alpha-crystallin A chain OS=Mus musculus OX=10090 GN=Cryaa PE=2 SV=1			0	99.00000095	LPSNVDQSALSCSLSADGMLTFSGPK	Phospho(S)@11; Carbamidomethyl(C)@12; Methyl(S)@13	Phospho(S)@153; Methyl(S)@155		-0.00332344	2775.246582	926.0894	2775.249756	926.0905151	3	16	1.1.1.1074.5	7.976233	2089.31	1006.95	7.94	0.09	1269.411
1	105.22	105.22	91.83999896	91.83999896	91.83999896	sp|P24622|CRYAA_MOUSE	Alpha-crystallin A chain OS=Mus musculus OX=10090 GN=Cryaa PE=2 SV=1			0	99.00000095	LPSNVDQSALSCSLSADGMLTFSGPK	No Carbamidomethyl(C)@12			-0.00255391	2624.243896	875.7552	2624.246094	875.7559814	3	14	1.1.1.1077.4	8.0114	35100.48	3976.49	7.89	0.09	2942.163
1	105.22	105.22	91.83999896	91.83999896	91.83999896	sp|P24622|CRYAA_MOUSE	Alpha-crystallin A chain OS=Mus musculus OX=10090 GN=Cryaa PE=2 SV=1			0	98.3099997	LPSNVDQSALSCSLSADGMLTFSGPK	Phospho(S)@11; Carbamidomethyl(C)@12; Methyl(S)@13; Oxidation(M)@19	Phospho(S)@153; Methyl(S)@155		-0.00231442	2791.242432	931.4214	2791.244629	931.4221191	3	17	1.1.1.1041.6	7.557267	4886.76	4801.02	7.56	0.09	3426.938
1	105.22	105.22	91.83999896	91.83999896	91.83999896	sp|P24622|CRYAA_MOUSE	Alpha-crystallin A chain OS=Mus musculus OX=10090 GN=Cryaa PE=2 SV=1			0	98.3099997	LPSNVDQSALSCSLSADGMLTFSGPK	Methyl(S)@11; Carbamidomethyl(C)@12; Phospho(S)@13; Oxidation(M)@19	Methyl(S)@153; Phospho(S)@155		-0.00231442	2791.242432	931.4214	2791.244629	931.4221191	3	17	1.1.1.1041.6	7.557267	4886.76	4801.02	7.56	0.09	3426.938
1	105.22	105.22	91.83999896	91.83999896	91.83999896	sp|P24622|CRYAA_MOUSE	Alpha-crystallin A chain OS=Mus musculus OX=10090 GN=Cryaa PE=2 SV=1			0	98.3099997	LPSNVDQSALSCSLSADGMLTFSGPK	Methyl(L)@10; Phospho(S)@11; Carbamidomethyl(C)@12; Oxidation(M)@19	Methyl(L)@152; Phospho(S)@153		-0.00231442	2791.242432	931.4214	2791.244629	931.4221191	3	17	1.1.1.1041.6	7.557267	4886.76	4801.02	7.56	0.09	3426.938
1	105.22	105.22	91.83999896	91.83999896	91.83999896	sp|P24622|CRYAA_MOUSE	Alpha-crystallin A chain OS=Mus musculus OX=10090 GN=Cryaa PE=2 SV=1			0	98.3099997	LPSNVDQSALSCSLSADGMLTFSGPK	Propionamide@N-term; Oxidation(P)@2; Carbamidomethyl(C)@12; Phospho(S)@13	Oxidation(P)@144; Phospho(S)@155		0.037579499	2848.303467	950.4418	2848.266113	950.4292603	3	14	1.1.1.1055.11	7.739583	271.7463	271.7463			2014.534
1	105.22	105.22	91.83999896	91.83999896	91.83999896	sp|P24622|CRYAA_MOUSE	Alpha-crystallin A chain OS=Mus musculus OX=10090 GN=Cryaa PE=2 SV=1			0	98.3099997	LPSNVDQSALSCSLSADGMLTFSGPK	Propionamide@N-term; Oxidation(P)@2; Phospho(S)@11; Carbamidomethyl(C)@12	Oxidation(P)@144; Phospho(S)@153		0.037579499	2848.303467	950.4418	2848.266113	950.4292603	3	15	1.1.1.1055.11	7.739583	271.7463	271.7463			2014.534
1	105.22	105.22	91.83999896	91.83999896	91.83999896	sp|P24622|CRYAA_MOUSE	Alpha-crystallin A chain OS=Mus musculus OX=10090 GN=Cryaa PE=2 SV=1			0	98.3099997	LPSNVDQSALSCSLSADGMLTFSGPK	No Carbamidomethyl(C)@12			-0.00255391	2624.243896	875.7552	2624.246094	875.7559814	3	13	1.1.1.1060.6	7.798234	35100.48	408.88	7.89	0.09	1063.066
1	105.22	105.22	91.83999896	91.83999896	91.83999896	sp|P24622|CRYAA_MOUSE	Alpha-crystallin A chain OS=Mus musculus OX=10090 GN=Cryaa PE=2 SV=1			0	98.3099997	LPSNVDQSALSCSLSADGMLTFSGPK	Delta:H(2)C(2)@N-term; Dehydrated(S)@11; Carbamidomethyl(C)@12	Dehydrated(S)@153		-0.029726701	2689.24292	897.4216	2689.272705	897.4315186	3	14	1.1.1.1061.6	7.810567	1981.16	1966.6	7.82	0.02	2968.396
1	105.22	105.22	91.83999896	91.83999896	91.83999896	sp|P24622|CRYAA_MOUSE	Alpha-crystallin A chain OS=Mus musculus OX=10090 GN=Cryaa PE=2 SV=1			0	98.3099997	LPSNVDQSALSCSLSADGMLTFSGPK	Delta:H(2)C(2)@N-term; Carbamidomethyl(C)@12; Dehydrated(S)@13	Dehydrated(S)@155		-0.029726701	2689.24292	897.4216	2689.272705	897.4315186	3	14	1.1.1.1061.6	7.810567	1981.16	1966.6	7.82	0.02	2968.396
1	105.22	105.22	91.83999896	91.83999896	91.83999896	sp|P24622|CRYAA_MOUSE	Alpha-crystallin A chain OS=Mus musculus OX=10090 GN=Cryaa PE=2 SV=1			0	98.3099997	LPSNVDQSALSCSLSADGMLTFSGPK	Carbamyl@N-term; Dioxidation(P)@2; Deamidated(N)@4; Deamidated(Q)@7; Carbamidomethyl(C)@12	Dioxidation(P)@144		-0.00228103	2758.229248	920.417	2758.231445	920.4177246	3	18	1.1.1.1109.3	8.418366	23496.97	5032.11	8.3	0.09	3286.444
1	105.22	105.22	91.83999896	91.83999896	91.83999896	sp|P24622|CRYAA_MOUSE	Alpha-crystallin A chain OS=Mus musculus OX=10090 GN=Cryaa PE=2 SV=1			0	97.71000147	LPSNVDQSALSCSLSADGMLTFSGPK	Methyl(S)@11; Carbamidomethyl(C)@12; Phospho(S)@13; Oxidation(M)@19	Methyl(S)@153; Phospho(S)@155		-0.00231442	2791.242432	931.4214	2791.244629	931.4221191	3	16	1.1.1.1040.7	7.545434	4886.76	4399.14	7.56	0.09	3239.364
1	105.22	105.22	91.83999896	91.83999896	91.83999896	sp|P24622|CRYAA_MOUSE	Alpha-crystallin A chain OS=Mus musculus OX=10090 GN=Cryaa PE=2 SV=1			0	97.71000147	LPSNVDQSALSCSLSADGMLTFSGPK	Carbamidomethyl(C)@12; Phospho(S)@13; Methyl(L)@14; Oxidation(M)@19	Phospho(S)@155; Methyl(L)@156		-0.00231442	2791.242432	931.4214	2791.244629	931.4221191	3	16	1.1.1.1040.7	7.545434	4886.76	4399.14	7.56	0.09	3239.364
1	105.22	105.22	91.83999896	91.83999896	91.83999896	sp|P24622|CRYAA_MOUSE	Alpha-crystallin A chain OS=Mus musculus OX=10090 GN=Cryaa PE=2 SV=1			0	97.71000147	LPSNVDQSALSCSLSADGMLTFSGPK	Phospho(S)@11; Carbamidomethyl(C)@12; Methyl(S)@13; Oxidation(M)@19	Phospho(S)@153; Methyl(S)@155		-0.00231442	2791.242432	931.4214	2791.244629	931.4221191	3	16	1.1.1.1040.7	7.545434	4886.76	4399.14	7.56	0.09	3239.364
1	105.22	105.22	91.83999896	91.83999896	91.83999896	sp|P24622|CRYAA_MOUSE	Alpha-crystallin A chain OS=Mus musculus OX=10090 GN=Cryaa PE=2 SV=1			0	97.71000147	LPSNVDQSALSCSLSADGMLTFSGPK	Methyl(L)@10; Carbamidomethyl(C)@12	Methyl(L)@152		-0.00416863	2695.279541	899.4337	2695.283203	899.4350586	3	13	1.1.1.1052.7	7.698583	36200.89	1903.62	7.55	0.08	1630.741
1	105.22	105.22	91.83999896	91.83999896	91.83999896	sp|P24622|CRYAA_MOUSE	Alpha-crystallin A chain OS=Mus musculus OX=10090 GN=Cryaa PE=2 SV=1			0	97.71000147	LPSNVDQSALSCSLSADGMLTFSGPK	Carbamidomethyl(C)@12; Methyl(S)@13	Methyl(S)@155		-0.00416863	2695.279541	899.4337	2695.283203	899.4350586	3	13	1.1.1.1052.7	7.698583	36200.89	1903.62	7.55	0.08	1630.741
1	105.22	105.22	91.83999896	91.83999896	91.83999896	sp|P24622|CRYAA_MOUSE	Alpha-crystallin A chain OS=Mus musculus OX=10090 GN=Cryaa PE=2 SV=1			0	97.71000147	LPSNVDQSALSCSLSADGMLTFSGPK	Carbamidomethyl(C)@12; Methyl(L)@14	Methyl(L)@156		-0.00416863	2695.279541	899.4337	2695.283203	899.4350586	3	13	1.1.1.1052.7	7.698583	36200.89	1903.62	7.55	0.08	1630.741
1	105.22	105.22	91.83999896	91.83999896	91.83999896	sp|P24622|CRYAA_MOUSE	Alpha-crystallin A chain OS=Mus musculus OX=10090 GN=Cryaa PE=2 SV=1			0	97.71000147	LPSNVDQSALSCSLSADGMLTFSGPK	Methyl(S)@11; Carbamidomethyl(C)@12	Methyl(S)@153		-0.00416863	2695.279541	899.4337	2695.283203	899.4350586	3	13	1.1.1.1052.7	7.698583	36200.89	1903.62	7.55	0.08	1630.741
1	105.22	105.22	91.83999896	91.83999896	91.83999896	sp|P24622|CRYAA_MOUSE	Alpha-crystallin A chain OS=Mus musculus OX=10090 GN=Cryaa PE=2 SV=1			0	97.71000147	LPSNVDQSALSCSLSADGMLTFSGPK	Propionamide@N-term; Cation:K(D)@6; Carbamidomethyl(C)@12			-0.00130344	2790.259766	931.0938	2790.260742	931.0941772	3	15	1.1.1.1125.4	8.613183	507.3044	507.3044			1407.839
1	105.22	105.22	91.83999896	91.83999896	91.83999896	sp|P24622|CRYAA_MOUSE	Alpha-crystallin A chain OS=Mus musculus OX=10090 GN=Cryaa PE=2 SV=1			0	96.89999819	LPSNVDQSALSCSLSADGMLTFSGPK	Cation:K(D)@6; Deamidated(Q)@7; Carbamidomethyl(C)@12; Dethiomethyl(M)@19			0.0213817	2672.225586	891.7491	2672.204102	891.7420044	3	12	1.1.1.980.9	6.786983	9091.36	3236.49	6.83	0.08	1842.832
1	105.22	105.22	91.83999896	91.83999896	91.83999896	sp|P24622|CRYAA_MOUSE	Alpha-crystallin A chain OS=Mus musculus OX=10090 GN=Cryaa PE=2 SV=1			0	96.89999819	LPSNVDQSALSCSLSADGMLTFSGPK	Dioxidation(P)@2; No Carbamidomethyl(C)@12; Oxidation(M)@19	Dioxidation(P)@144		-0.0053718	2672.225586	891.7491	2672.230957	891.7509155	3	14	1.1.1.981.6	6.796983	9091.36	4916.82	6.83	0.08	2867.663
1	105.22	105.22	91.83999896	91.83999896	91.83999896	sp|P24622|CRYAA_MOUSE	Alpha-crystallin A chain OS=Mus musculus OX=10090 GN=Cryaa PE=2 SV=1			0	96.89999819	LPSNVDQSALSCSLSADGMLTFSGPK	Propionamide@N-term; Oxidation(P)@2; Cation:K(D)@6; Carbamidomethyl(C)@12	Oxidation(P)@144		0.0117898	2806.267334	936.4297	2806.255615	936.4257813	3	13	1.1.1.981.7	6.797817	2540.58	1754.37	6.78	0.05	2180.411
1	105.22	105.22	91.83999896	91.83999896	91.83999896	sp|P24622|CRYAA_MOUSE	Alpha-crystallin A chain OS=Mus musculus OX=10090 GN=Cryaa PE=2 SV=1			0	96.89999819	LPSNVDQSALSCSLSADGMLTFSGPK	Propionamide@N-term; Oxidation(P)@2; Cation:K(D)@6; Carbamidomethyl(C)@12	Oxidation(P)@144		0.0117898	2806.267334	936.4297	2806.255615	936.4257813	3	12	1.1.1.983.11	6.82665	2540.58	518.14	6.78	0.05	1670.614
1	105.22	105.22	91.83999896	91.83999896	91.83999896	sp|P24622|CRYAA_MOUSE	Alpha-crystallin A chain OS=Mus musculus OX=10090 GN=Cryaa PE=2 SV=1			0	96.89999819	LPSNVDQSALSCSLSADGMLTFSGPK	Cation:Na(D)@6; Deamidated(Q)@7; Carbamidomethyl(C)@12; Oxidation(M)@19			-0.031665601	2720.197021	907.7396	2720.228516	907.7501221	3	13	1.1.1.989.8	6.900633	6154.5	4004.84	6.93	0.05	3059.085
1	105.22	105.22	91.83999896	91.83999896	91.83999896	sp|P24622|CRYAA_MOUSE	Alpha-crystallin A chain OS=Mus musculus OX=10090 GN=Cryaa PE=2 SV=1			0	96.89999819	LPSNVDQSALSCSLSADGMLTFSGPK	Cation:Na(D)@6; Deamidated(Q)@7; Carbamidomethyl(C)@12; Oxidation(M)@19			-0.031665601	2720.197021	907.7396	2720.228516	907.7501221	3	14	1.1.1.992.8	6.938467	6154.5	5671.66	6.93	0.05	3600.872
1	105.22	105.22	91.83999896	91.83999896	91.83999896	sp|P24622|CRYAA_MOUSE	Alpha-crystallin A chain OS=Mus musculus OX=10090 GN=Cryaa PE=2 SV=1			0	96.89999819	LPSNVDQSALSCSLSADGMLTFSGPK	Propionamide@N-term; Cation:Na(D)@6; Carbamidomethyl(C)@12; Oxidation(M)@19			-0.044436101	2790.237549	931.0864	2790.281738	931.1011353	3	13	1.1.1.996.7	6.9883	507.3044	507.3044			1429.276
1	105.22	105.22	91.83999896	91.83999896	91.83999896	sp|P24622|CRYAA_MOUSE	Alpha-crystallin A chain OS=Mus musculus OX=10090 GN=Cryaa PE=2 SV=1			0	96.89999819	LPSNVDQSALSCSLSADGMLTFSGPK	Propionamide@N-term; Cation:K(D)@6; Carbamidomethyl(C)@12; Oxidation(M)@19			-0.0085345	2806.247314	936.423	2806.255615	936.4257813	3	13	1.1.1.1013.5	7.20095	19518.49	3915.69	7.26	0.09	2204.357
1	105.22	105.22	91.83999896	91.83999896	91.83999896	sp|P24622|CRYAA_MOUSE	Alpha-crystallin A chain OS=Mus musculus OX=10090 GN=Cryaa PE=2 SV=1			0	96.89999819	LPSNVDQSALSCSLSADGMLTFSGPK	Propionamide@N-term; Cation:K(D)@6; Carbamidomethyl(C)@12; Oxidation(M)@19			-0.0085345	2806.247314	936.423	2806.255615	936.4257813	3	17	1.1.1.1015.9	7.229784	19518.49	13703.37	7.26	0.09	7109.972
1	105.22	105.22	91.83999896	91.83999896	91.83999896	sp|P24622|CRYAA_MOUSE	Alpha-crystallin A chain OS=Mus musculus OX=10090 GN=Cryaa PE=2 SV=1			0	96.89999819	LPSNVDQSALSCSLSADGMLTFSGPK	Dioxidation(P)@2; Deamidated(N)@4; Carboxy(D)@6; Carbamidomethyl(C)@12; Oxidation(M)@19	Dioxidation(P)@144; Carboxy(D)@148		-0.00438415	2774.221924	925.7479	2774.226318	925.7493896	3	14	1.1.1.1021.11	7.307783	3851	2656.49	7.27	0.08	2078.591
1	105.22	105.22	91.83999896	91.83999896	91.83999896	sp|P24622|CRYAA_MOUSE	Alpha-crystallin A chain OS=Mus musculus OX=10090 GN=Cryaa PE=2 SV=1			0	96.89999819	LPSNVDQSALSCSLSADGMLTFSGPK	Delta:H(2)C(2)@N-term; Carbamidomethyl(C)@12; Dehydrated(S)@13	Dehydrated(S)@155		-0.029726701	2689.24292	897.4216	2689.272705	897.4315186	3	13	1.1.1.1060.8	7.7999	1981.16	1607.28	7.82	0.02	3048.292
1	105.22	105.22	91.83999896	91.83999896	91.83999896	sp|P24622|CRYAA_MOUSE	Alpha-crystallin A chain OS=Mus musculus OX=10090 GN=Cryaa PE=2 SV=1			0	96.89999819	LPSNVDQSALSCSLSADGMLTFSGPK	Carbamidomethyl(C)@12; Phospho(S)@13; Methyl(L)@14	Phospho(S)@155; Methyl(L)@156		-0.00332344	2775.246582	926.0894	2775.249756	926.0905151	3	15	1.1.1.1074.6	7.9779	2089.31	932.71	7.94	0.09	1817.496
1	105.22	105.22	91.83999896	91.83999896	91.83999896	sp|P24622|CRYAA_MOUSE	Alpha-crystallin A chain OS=Mus musculus OX=10090 GN=Cryaa PE=2 SV=1			0	96.89999819	LPSNVDQSALSCSLSADGMLTFSGPK	Cation:Na(D)@6; Deamidated(Q)@7; Carbamidomethyl(C)@12			-0.00173298	2704.231934	902.4179	2704.233643	902.418457	3	15	1.1.1.1077.5	8.012217	507.3044	507.3044			3358.318
1	105.22	105.22	91.83999896	91.83999896	91.83999896	sp|P24622|CRYAA_MOUSE	Alpha-crystallin A chain OS=Mus musculus OX=10090 GN=Cryaa PE=2 SV=1			0	96.89999819	LPSNVDQSALSCSLSADGMLTFSGPK	Propionamide@N-term; Cation:K(D)@6; Carbamidomethyl(C)@12			-0.00697959	2790.25415	931.0919	2790.260742	931.0941772	3	15	1.1.1.1084.11	8.105383	19311.81	7669.04	8.15	0.08	6176.997
1	105.22	105.22	91.83999896	91.83999896	91.83999896	sp|P24622|CRYAA_MOUSE	Alpha-crystallin A chain OS=Mus musculus OX=10090 GN=Cryaa PE=2 SV=1			0	96.89999819	LPSNVDQSALSCSLSADGMLTFSGPK	Propionamide@N-term; Cation:K(D)@6; Carbamidomethyl(C)@12			-0.00697959	2790.25415	931.0919	2790.260742	931.0941772	3	17	1.1.1.1085.7	8.116217	19311.81	10871.76	8.15	0.08	7310.818
1	105.22	105.22	91.83999896	91.83999896	91.83999896	sp|P24622|CRYAA_MOUSE	Alpha-crystallin A chain OS=Mus musculus OX=10090 GN=Cryaa PE=2 SV=1			0	96.89999819	LPSNVDQSALSCSLSADGMLTFSGPK	Carbamidomethyl(C)@12; Carbamidomethyl(S)@15; Cation:K(D)@17; Dioxidation(M)@19	Dioxidation(M)@161		0.0173446	2808.252197	937.0913	2808.234863	937.0855713	3	13	1.1.1.1090.9	8.17905	482.0665	482.0665			1756.307
1	105.22	105.22	91.83999896	91.83999896	91.83999896	sp|P24622|CRYAA_MOUSE	Alpha-crystallin A chain OS=Mus musculus OX=10090 GN=Cryaa PE=2 SV=1			0	96.89999819	LPSNVDQSALSCSLSADGMLTFSGPK	Carbamyl@N-term; Dioxidation(P)@2; Deamidated(N)@4; Deamidated(Q)@7; Carbamidomethyl(C)@12	Dioxidation(P)@144		-0.00228103	2758.229248	920.417	2758.231445	920.4177246	3	13	1.1.1.1095.6	8.240033	23496.97	2157.03	8.3	0.09	1546.788
1	105.22	105.22	91.83999896	91.83999896	91.83999896	sp|P24622|CRYAA_MOUSE	Alpha-crystallin A chain OS=Mus musculus OX=10090 GN=Cryaa PE=2 SV=1			0	96.89999819	LPSNVDQSALSCSLSADGMLTFSGPK	Propionamide@N-term; Cation:K(D)@6; Carbamidomethyl(C)@12			-0.00697959	2790.25415	931.0919	2790.260742	931.0941772	3	11	1.1.1.1099.10	8.2942	19311.81	1449.54	8.15	0.08	1862.536
1	105.22	105.22	91.83999896	91.83999896	91.83999896	sp|P24622|CRYAA_MOUSE	Alpha-crystallin A chain OS=Mus musculus OX=10090 GN=Cryaa PE=2 SV=1			0	96.89999819	LPSNVDQSALSCSLSADGMLTFSGPK	Formyl@N-term; Deamidated(N)@4; Phospho(S)@8; Carbamidomethyl(C)@12	Phospho(S)@150		-0.0086819	2790.204346	931.0754	2790.212891	931.0782471	3	13	1.1.1.1128.7	8.641167	507.3044	507.3044			1668.496
1	105.22	105.22	91.83999896	91.83999896	91.83999896	sp|P24622|CRYAA_MOUSE	Alpha-crystallin A chain OS=Mus musculus OX=10090 GN=Cryaa PE=2 SV=1			0	96.89999819	LPSNVDQSALSCSLSADGMLTFSGPK	Formyl@N-term; Deamidated(N)@4; Phospho(S)@11; Carbamidomethyl(C)@12	Phospho(S)@153		-0.0086819	2790.204346	931.0754	2790.212891	931.0782471	3	13	1.1.1.1128.7	8.641167	507.3044	507.3044			1668.496
1	105.22	105.22	91.83999896	91.83999896	91.83999896	sp|P24622|CRYAA_MOUSE	Alpha-crystallin A chain OS=Mus musculus OX=10090 GN=Cryaa PE=2 SV=1			0	96.89999819	LPSNVDQSALSCSLSADGMLTFSGPK	Formyl@N-term; Deamidated(N)@4; Carbamidomethyl(C)@12; Phospho(S)@13	Phospho(S)@155		-0.0086819	2790.204346	931.0754	2790.212891	931.0782471	3	13	1.1.1.1128.7	8.641167	507.3044	507.3044			1668.496
1	105.22	105.22	91.83999896	91.83999896	91.83999896	sp|P24622|CRYAA_MOUSE	Alpha-crystallin A chain OS=Mus musculus OX=10090 GN=Cryaa PE=2 SV=1			0	96.89999819	LPSNVDQSALSCSLSADGMLTFSGPK	Formyl@N-term; Phospho(S)@3; Deamidated(N)@4; Carbamidomethyl(C)@12	Phospho(S)@145		-0.0086819	2790.204346	931.0754	2790.212891	931.0782471	3	13	1.1.1.1128.7	8.641167	507.3044	507.3044			1668.496
1	105.22	105.22	91.83999896	91.83999896	91.83999896	sp|P24622|CRYAA_MOUSE	Alpha-crystallin A chain OS=Mus musculus OX=10090 GN=Cryaa PE=2 SV=1			0	96.89999819	LPSNVDQSALSCSLSADGMLTFSGPK	No Carbamidomethyl(C)@12; Oxidation(M)@19			-0.00501847	2640.236328	881.086	2640.241211	881.0876465	3	12	1.1.1.1266.5	10.37938	18.63404	18.63404			413.1177
1	105.22	105.22	91.83999896	91.83999896	91.83999896	sp|P24622|CRYAA_MOUSE	Alpha-crystallin A chain OS=Mus musculus OX=10090 GN=Cryaa PE=2 SV=1			0	95.77999711	LPSNVDQSALSCSLSADGMLTFSGPK	Propionamide@N-term; Oxidation(P)@2; Deamidated(N)@4; Carbamidomethyl(C)@12; Phospho(S)@13	Oxidation(P)@144; Phospho(S)@155		-0.00236525	2849.247803	950.7565	2849.25	950.7572632	3	13	1.1.1.1057.7	7.763083	327.9998	327.9998			1826.191
1	105.22	105.22	91.83999896	91.83999896	91.83999896	sp|P24622|CRYAA_MOUSE	Alpha-crystallin A chain OS=Mus musculus OX=10090 GN=Cryaa PE=2 SV=1			0	95.77999711	LPSNVDQSALSCSLSADGMLTFSGPK	Propionamide@N-term; Oxidation(P)@2; Deamidated(N)@4; Phospho(S)@11; Carbamidomethyl(C)@12	Oxidation(P)@144; Phospho(S)@153		-0.00236525	2849.247803	950.7565	2849.25	950.7572632	3	13	1.1.1.1057.7	7.763083	327.9998	327.9998			1826.191
1	105.22	105.22	91.83999896	91.83999896	91.83999896	sp|P24622|CRYAA_MOUSE	Alpha-crystallin A chain OS=Mus musculus OX=10090 GN=Cryaa PE=2 SV=1			0	94.27999854	LPSNVDQSALSCSLSADGMLTFSGPK	Carbamidomethyl(C)@12; Methyl(S)@13; Oxidation(D)@17	Methyl(S)@155; Oxidation(D)@159		-0.025861399	2711.252686	904.7581	2711.27832	904.7666626	3	14	1.1.1.1013.4	7.200117	443.3414	443.3414			2104.041
1	105.22	105.22	91.83999896	91.83999896	91.83999896	sp|P24622|CRYAA_MOUSE	Alpha-crystallin A chain OS=Mus musculus OX=10090 GN=Cryaa PE=2 SV=1			0	92.25000143	LPSNVDQSALSCSLSADGMLTFSGPK	Oxidation(D)@6; Methyl(Q)@7; Carbamidomethyl(C)@12	Oxidation(D)@148; Methyl(Q)@149		-0.0139598	2711.264404	904.762	2711.27832	904.7666626	3	15	1.1.1.1024.5	7.341116	131.6868	131.6868			1598.413
1	105.22	105.22	91.83999896	91.83999896	91.83999896	sp|P24622|CRYAA_MOUSE	Alpha-crystallin A chain OS=Mus musculus OX=10090 GN=Cryaa PE=2 SV=1			0	92.25000143	LPSNVDQSALSCSLSADGMLTFSGPK	Propionamide@N-term; Cation:K(D)@6; Carbamidomethyl(C)@12; Oxidation(M)@19			-0.038563099	2806.217285	936.413	2806.255615	936.4257813	3	12	1.1.1.1071.9	7.939734	225.5462	225.5462			2803.706
1	105.22	105.22	91.83999896	91.83999896	91.83999896	sp|P24622|CRYAA_MOUSE	Alpha-crystallin A chain OS=Mus musculus OX=10090 GN=Cryaa PE=2 SV=1			0	89.57999945	LPSNVDQSALSCSLSADGMLTFSGPK	Oxidation(D)@6; Methyl+Deamidated(Q)@7; Carbamidomethyl(C)@12	Oxidation(D)@148; Methyl+Deamidated(Q)@149		0.0145756	2712.276611	905.0995	2712.262207	905.0946655	3	15	1.1.1.1040.6	7.5446	264.9275	264.9275			3307.768
1	105.22	105.22	91.83999896	91.83999896	91.83999896	sp|P24622|CRYAA_MOUSE	Alpha-crystallin A chain OS=Mus musculus OX=10090 GN=Cryaa PE=2 SV=1			0	89.57999945	LPSNVDQSALSCSLSADGMLTFSGPK	Carbamyl@N-term; Dioxidation(P)@2; Deamidated(N)@4; Deamidated(Q)@7; Carbamidomethyl(C)@12	Dioxidation(P)@144		-0.00228103	2758.229248	920.417	2758.231445	920.4177246	3	15	1.1.1.1097.8	8.267034	23496.97	13248.42	8.3	0.09	6992.501
1	105.22	105.22	91.83999896	91.83999896	91.83999896	sp|P24622|CRYAA_MOUSE	Alpha-crystallin A chain OS=Mus musculus OX=10090 GN=Cryaa PE=2 SV=1			0	89.57999945	LPSNVDQSALSCSLSADGMLTFSGPK	Carbamyl@N-term; Dioxidation(P)@2; Deamidated(N)@4; Deamidated(Q)@7; Carbamidomethyl(C)@12	Dioxidation(P)@144		-0.00228103	2758.229248	920.417	2758.231445	920.4177246	3	15	1.1.1.1110.4	8.434366	23496.97	2754.72	8.3	0.09	2466.93
1	105.22	105.22	91.83999896	91.83999896	91.83999896	sp|P24622|CRYAA_MOUSE	Alpha-crystallin A chain OS=Mus musculus OX=10090 GN=Cryaa PE=2 SV=1			0	86.08999848	LPSNVDQSALSCSLSADGMLTFSGPK	Dioxidation(P)@2; Deamidated(N)@4; Carboxy(D)@6; Carbamidomethyl(C)@12; Oxidation(M)@19	Dioxidation(P)@144; Carboxy(D)@148		-0.00475036	2774.22168	925.7478	2774.226318	925.7493896	3	14	1.1.1.1037.7	7.507267	24936.43	9010.82	7.56	0.09	4547.988
1	105.22	105.22	91.83999896	91.83999896	91.83999896	sp|P24622|CRYAA_MOUSE	Alpha-crystallin A chain OS=Mus musculus OX=10090 GN=Cryaa PE=2 SV=1			0	81.65000081	LPSNVDQSALSCSLSADGMLTFSGPK	Propionamide@N-term; Oxidation(D)@6; Deamidated(Q)@7; Phospho(S)@11; Carbamidomethyl(C)@12	Oxidation(D)@148; Phospho(S)@153		-0.00236525	2849.247803	950.7565	2849.25	950.7572632	3	14	1.1.1.1057.7	7.763083	327.9998	327.9998			1826.191
1	105.22	105.22	91.83999896	91.83999896	91.83999896	sp|P24622|CRYAA_MOUSE	Alpha-crystallin A chain OS=Mus musculus OX=10090 GN=Cryaa PE=2 SV=1			0	81.65000081	LPSNVDQSALSCSLSADGMLTFSGPK	Propionamide@N-term; Oxidation(D)@6; Deamidated(Q)@7; Carbamidomethyl(C)@12; Phospho(S)@13	Oxidation(D)@148; Phospho(S)@155		-0.00236525	2849.247803	950.7565	2849.25	950.7572632	3	14	1.1.1.1057.7	7.763083	327.9998	327.9998			1826.191
1	105.22	105.22	91.83999896	91.83999896	91.83999896	sp|P24622|CRYAA_MOUSE	Alpha-crystallin A chain OS=Mus musculus OX=10090 GN=Cryaa PE=2 SV=1			0	81.65000081	LPSNVDQSALSCSLSADGMLTFSGPK	Deamidated(Q)@7; Carbamidomethyl(C)@12; Carboxy(D)@17; Dioxidation(M)@19	Carboxy(D)@159; Dioxidation(M)@161		-0.00228103	2758.229248	920.417	2758.231445	920.4177246	3	15	1.1.1.1096.4	8.25355	23496.97	6338.9	8.3	0.09	3425.87
1	105.22	105.22	91.83999896	91.83999896	91.83999896	sp|P24622|CRYAA_MOUSE	Alpha-crystallin A chain OS=Mus musculus OX=10090 GN=Cryaa PE=2 SV=1			0	76.1500001	LPSNVDQSALSCSLSADGMLTFSGPK	Oxidation(D)@6; Deamidated(Q)@7; No Carbamidomethyl(C)@12; Oxidation(M)@19	Oxidation(D)@148		0.045953799	2657.265869	886.7626	2657.219971	886.7473145	3	14	1.1.1.992.7	6.937634	4584.52	2800.84	6.91	0.04	3653.337
1	105.22	105.22	91.83999896	91.83999896	91.83999896	sp|P24622|CRYAA_MOUSE	Alpha-crystallin A chain OS=Mus musculus OX=10090 GN=Cryaa PE=2 SV=1			0	76.1500001	LPSNVDQSALSCSLSADGMLTFSGPK	Dioxidation(P)@2; Carboxy(D)@6; Deamidated(Q)@7; Carbamidomethyl(C)@12; Oxidation(M)@19	Dioxidation(P)@144; Carboxy(D)@148		-0.00438415	2774.221924	925.7479	2774.226318	925.7493896	3	14	1.1.1.1021.11	7.307783	3851	2656.49	7.27	0.08	2078.591
1	105.22	105.22	91.83999896	91.83999896	91.83999896	sp|P24622|CRYAA_MOUSE	Alpha-crystallin A chain OS=Mus musculus OX=10090 GN=Cryaa PE=2 SV=1			0	76.1500001	LPSNVDQSALSCSLSADGMLTFSGPK	Dioxidation(P)@2; Carboxy(D)@6; Deamidated(Q)@7; Carbamidomethyl(C)@12; Oxidation(M)@19	Dioxidation(P)@144; Carboxy(D)@148		-0.00475036	2774.22168	925.7478	2774.226318	925.7493896	3	14	1.1.1.1037.7	7.507267	24936.43	9010.82	7.56	0.09	4547.988
1	105.22	105.22	91.83999896	91.83999896	91.83999896	sp|P24622|CRYAA_MOUSE	Alpha-crystallin A chain OS=Mus musculus OX=10090 GN=Cryaa PE=2 SV=1			0	76.1500001	LPSNVDQSALSCSLSADGMLTFSGPK	Dioxidation(P)@2; Deamidated(N)@4; Carboxy(D)@6; Carbamidomethyl(C)@12; Oxidation(M)@19	Dioxidation(P)@144; Carboxy(D)@148		-0.00475036	2774.22168	925.7478	2774.226318	925.7493896	3	16	1.1.1.1038.9	7.5216	24936.43	15584.43	7.56	0.09	6858.791
1	105.22	105.22	91.83999896	91.83999896	91.83999896	sp|P24622|CRYAA_MOUSE	Alpha-crystallin A chain OS=Mus musculus OX=10090 GN=Cryaa PE=2 SV=1			0	76.1500001	LPSNVDQSALSCSLSADGMLTFSGPK	Dioxidation(P)@2; Deamidated(N)@4; Carboxy(D)@6; Carbamidomethyl(C)@12; Oxidation(M)@19	Dioxidation(P)@144; Carboxy(D)@148		-0.00475036	2774.22168	925.7478	2774.226318	925.7493896	3	14	1.1.1.1052.8	7.699417	24936.43	4647.34	7.56	0.09	3328.304
1	105.22	105.22	91.83999896	91.83999896	91.83999896	sp|P24622|CRYAA_MOUSE	Alpha-crystallin A chain OS=Mus musculus OX=10090 GN=Cryaa PE=2 SV=1			0	76.1500001	LPSNVDQSALSCSLSADGMLTFSGPK	Propionamide@N-term; Oxidation(P)@2; Deamidated(Q)@7; Phospho(S)@11; Carbamidomethyl(C)@12	Oxidation(P)@144; Phospho(S)@153		-0.00236525	2849.247803	950.7565	2849.25	950.7572632	3	13	1.1.1.1057.7	7.763083	327.9998	327.9998			1826.191
1	105.22	105.22	91.83999896	91.83999896	91.83999896	sp|P24622|CRYAA_MOUSE	Alpha-crystallin A chain OS=Mus musculus OX=10090 GN=Cryaa PE=2 SV=1			0	76.1500001	LPSNVDQSALSCSLSADGMLTFSGPK	Propionamide@N-term; Oxidation(P)@2; Deamidated(Q)@7; Carbamidomethyl(C)@12; Phospho(S)@13	Oxidation(P)@144; Phospho(S)@155		-0.00236525	2849.247803	950.7565	2849.25	950.7572632	3	13	1.1.1.1057.7	7.763083	327.9998	327.9998			1826.191
1	105.22	105.22	91.83999896	91.83999896	91.83999896	sp|P24622|CRYAA_MOUSE	Alpha-crystallin A chain OS=Mus musculus OX=10090 GN=Cryaa PE=2 SV=1			0	76.1500001	LPSNVDQSALSCSLSADGMLTFSGPK	Formyl@N-term; Deamidated(N)@4; Phospho(S)@8; Carbamidomethyl(C)@12; Oxidation(M)@19	Phospho(S)@150		-0.017194699	2806.190674	936.4042	2806.207764	936.4099121	3	13	1.1.1.1072.8	7.951567	229.9207	229.9207			2909.735
1	105.22	105.22	91.83999896	91.83999896	91.83999896	sp|P24622|CRYAA_MOUSE	Alpha-crystallin A chain OS=Mus musculus OX=10090 GN=Cryaa PE=2 SV=1			0	76.1500001	LPSNVDQSALSCSLSADGMLTFSGPK	Formyl@N-term; Phospho(S)@3; Deamidated(N)@4; Carbamidomethyl(C)@12; Oxidation(M)@19	Phospho(S)@145		-0.017194699	2806.190674	936.4042	2806.207764	936.4099121	3	13	1.1.1.1072.8	7.951567	229.9207	229.9207			2909.735
1	105.22	105.22	91.83999896	91.83999896	91.83999896	sp|P24622|CRYAA_MOUSE	Alpha-crystallin A chain OS=Mus musculus OX=10090 GN=Cryaa PE=2 SV=1			0	76.1500001	LPSNVDQSALSCSLSADGMLTFSGPK	Formyl@N-term; Deamidated(N)@4; Phospho(S)@11; Carbamidomethyl(C)@12; Oxidation(M)@19	Phospho(S)@153		-0.017194699	2806.190674	936.4042	2806.207764	936.4099121	3	13	1.1.1.1072.8	7.951567	229.9207	229.9207			2909.735
1	105.22	105.22	91.83999896	91.83999896	91.83999896	sp|P24622|CRYAA_MOUSE	Alpha-crystallin A chain OS=Mus musculus OX=10090 GN=Cryaa PE=2 SV=1			0	76.1500001	LPSNVDQSALSCSLSADGMLTFSGPK	Formyl@N-term; Deamidated(N)@4; Carbamidomethyl(C)@12; Phospho(S)@13; Oxidation(M)@19	Phospho(S)@155		-0.017194699	2806.190674	936.4042	2806.207764	936.4099121	3	13	1.1.1.1072.8	7.951567	229.9207	229.9207			2909.735
1	105.22	105.22	91.83999896	91.83999896	91.83999896	sp|P24622|CRYAA_MOUSE	Alpha-crystallin A chain OS=Mus musculus OX=10090 GN=Cryaa PE=2 SV=1			0	76.1500001	LPSNVDQSALSCSLSADGMLTFSGPK	Propionamide@N-term; Cation:K(D)@6; Carbamidomethyl(C)@12			-0.056417	2790.204346	931.0754	2790.260742	931.0941772	3	13	1.1.1.1128.7	8.641167	507.3044	507.3044			1668.496
1	105.22	105.22	91.83999896	91.83999896	91.83999896	sp|P24622|CRYAA_MOUSE	Alpha-crystallin A chain OS=Mus musculus OX=10090 GN=Cryaa PE=2 SV=1			0	76.1500001	LPSNVDQSALSCSLSADGMLTFSGPK	Formyl@N-term; Deamidated(Q)@7; Carbamidomethyl(C)@12; Phospho(S)@13	Phospho(S)@155		-0.0086819	2790.204346	931.0754	2790.212891	931.0782471	3	13	1.1.1.1128.7	8.641167	507.3044	507.3044			1668.496
1	105.22	105.22	91.83999896	91.83999896	91.83999896	sp|P24622|CRYAA_MOUSE	Alpha-crystallin A chain OS=Mus musculus OX=10090 GN=Cryaa PE=2 SV=1			0	76.1500001	LPSNVDQSALSCSLSADGMLTFSGPK	Formyl@N-term; Phospho(S)@3; Deamidated(Q)@7; Carbamidomethyl(C)@12	Phospho(S)@145		-0.0086819	2790.204346	931.0754	2790.212891	931.0782471	3	13	1.1.1.1128.7	8.641167	507.3044	507.3044			1668.496
1	105.22	105.22	91.83999896	91.83999896	91.83999896	sp|P24622|CRYAA_MOUSE	Alpha-crystallin A chain OS=Mus musculus OX=10090 GN=Cryaa PE=2 SV=1			0	76.1500001	LPSNVDQSALSCSLSADGMLTFSGPK	Formyl@N-term; Deamidated(Q)@7; Phospho(S)@8; Carbamidomethyl(C)@12	Phospho(S)@150		-0.0086819	2790.204346	931.0754	2790.212891	931.0782471	3	13	1.1.1.1128.7	8.641167	507.3044	507.3044			1668.496
1	105.22	105.22	91.83999896	91.83999896	91.83999896	sp|P24622|CRYAA_MOUSE	Alpha-crystallin A chain OS=Mus musculus OX=10090 GN=Cryaa PE=2 SV=1			0	76.1500001	LPSNVDQSALSCSLSADGMLTFSGPK	Formyl@N-term; Deamidated(Q)@7; Phospho(S)@11; Carbamidomethyl(C)@12	Phospho(S)@153		-0.0086819	2790.204346	931.0754	2790.212891	931.0782471	3	13	1.1.1.1128.7	8.641167	507.3044	507.3044			1668.496
1	105.22	105.22	91.83999896	91.83999896	91.83999896	sp|P24622|CRYAA_MOUSE	Alpha-crystallin A chain OS=Mus musculus OX=10090 GN=Cryaa PE=2 SV=1			0	76.1500001	LPSNVDQSALSCSLSADGMLTFSGPK	No Carbamidomethyl(C)@12; Oxidation(M)@19			0.00926345	2640.250732	881.0908	2640.241211	881.0876465	3	10	1.1.1.1297.2	10.76952	16.6201	16.6201			328.5281
1	105.22	105.22	91.83999896	91.83999896	91.83999896	sp|P24622|CRYAA_MOUSE	Alpha-crystallin A chain OS=Mus musculus OX=10090 GN=Cryaa PE=2 SV=1			0	69.56999898	LPSNVDQSALSCSLSADGMLTFSGPK	No Carbamidomethyl(C)@12; Dioxidation(M)@19	Dioxidation(M)@161		0.00277008	2656.239014	886.4202	2656.236084	886.4193115	3	14	1.1.1.1068.9	7.901733	9856.34	9401.64	7.92	0.08	7337.82
1	105.22	105.22	91.83999896	91.83999896	91.83999896	sp|P24622|CRYAA_MOUSE	Alpha-crystallin A chain OS=Mus musculus OX=10090 GN=Cryaa PE=2 SV=1			0	53.70000005	LPSNVDQSALSCSLSADGMLTFSGPK	Propionamide@N-term; Cation:K(D)@6; Carbamidomethyl(C)@12; Oxidation(M)@19			-0.0107317	2806.244873	936.4222	2806.255615	936.4257813	3	11	1.1.1.999.8	7.026967	505.6192	505.6192			1647.23
1	105.22	105.22	91.83999896	91.83999896	91.83999896	sp|P24622|CRYAA_MOUSE	Alpha-crystallin A chain OS=Mus musculus OX=10090 GN=Cryaa PE=2 SV=1			0	53.70000005	LPSNVDQSALSCSLSADGMLTFSGPK	Oxidation(D)@6; Methyl(S)@11; Carbamidomethyl(C)@12	Oxidation(D)@148; Methyl(S)@153		-0.0139598	2711.264404	904.762	2711.27832	904.7666626	3	15	1.1.1.1024.5	7.341116	131.6868	131.6868			1598.413
1	105.22	105.22	91.83999896	91.83999896	91.83999896	sp|P24622|CRYAA_MOUSE	Alpha-crystallin A chain OS=Mus musculus OX=10090 GN=Cryaa PE=2 SV=1			0	53.70000005	LPSNVDQSALSCSLSADGMLTFSGPK	Oxidation(D)@6; Methyl(L)@10; Carbamidomethyl(C)@12	Oxidation(D)@148; Methyl(L)@152		-0.0139598	2711.264404	904.762	2711.27832	904.7666626	3	15	1.1.1.1024.5	7.341116	131.6868	131.6868			1598.413
1	105.22	105.22	91.83999896	91.83999896	91.83999896	sp|P24622|CRYAA_MOUSE	Alpha-crystallin A chain OS=Mus musculus OX=10090 GN=Cryaa PE=2 SV=1			0	53.70000005	LPSNVDQSALSCSLSADGMLTFSGPK	Oxidation(D)@6; Methyl(S)@8; Carbamidomethyl(C)@12	Oxidation(D)@148; Methyl(S)@150		-0.0139598	2711.264404	904.762	2711.27832	904.7666626	3	15	1.1.1.1024.5	7.341116	131.6868	131.6868			1598.413
1	105.22	105.22	91.83999896	91.83999896	91.83999896	sp|P24622|CRYAA_MOUSE	Alpha-crystallin A chain OS=Mus musculus OX=10090 GN=Cryaa PE=2 SV=1			0	53.70000005	LPSNVDQSALSCSLSADGMLTFSGPK	Dioxidation(P)@2; Carboxy(D)@6; Deamidated(Q)@7; Carbamidomethyl(C)@12; Oxidation(M)@19	Dioxidation(P)@144; Carboxy(D)@148		-0.00475036	2774.22168	925.7478	2774.226318	925.7493896	3	16	1.1.1.1038.9	7.5216	24936.43	15584.43	7.56	0.09	6858.791
1	105.22	105.22	91.83999896	91.83999896	91.83999896	sp|P24622|CRYAA_MOUSE	Alpha-crystallin A chain OS=Mus musculus OX=10090 GN=Cryaa PE=2 SV=1			0	53.70000005	LPSNVDQSALSCSLSADGMLTFSGPK	Dioxidation(P)@2; Carboxy(D)@6; Deamidated(Q)@7; Carbamidomethyl(C)@12; Oxidation(M)@19	Dioxidation(P)@144; Carboxy(D)@148		-0.00475036	2774.22168	925.7478	2774.226318	925.7493896	3	14	1.1.1.1052.8	7.699417	24936.43	4647.34	7.56	0.09	3328.304
1	105.22	105.22	91.83999896	91.83999896	91.83999896	sp|P24622|CRYAA_MOUSE	Alpha-crystallin A chain OS=Mus musculus OX=10090 GN=Cryaa PE=2 SV=1			0	53.70000005	LPSNVDQSALSCSLSADGMLTFSGPK	Deamidated(Q)@7; Carbamidomethyl(C)@12; Cation:K(D)@17; Dethiomethyl(M)@19			0.0199169	2672.224365	891.7487	2672.204102	891.7420044	3	15	1.1.1.1058.6	7.77325	29080.8	14647.96	7.82	0.09	8591.78
1	105.22	105.22	91.83999896	91.83999896	91.83999896	sp|P24622|CRYAA_MOUSE	Alpha-crystallin A chain OS=Mus musculus OX=10090 GN=Cryaa PE=2 SV=1			0	53.70000005	LPSNVDQSALSCSLSADGMLTFSGPK	Formyl@N-term; Deamidated(Q)@7; Phospho(S)@11; Carbamidomethyl(C)@12; Oxidation(M)@19	Phospho(S)@153		-0.017194699	2806.190674	936.4042	2806.207764	936.4099121	3	13	1.1.1.1072.8	7.951567	229.9207	229.9207			2909.735
1	105.22	105.22	91.83999896	91.83999896	91.83999896	sp|P24622|CRYAA_MOUSE	Alpha-crystallin A chain OS=Mus musculus OX=10090 GN=Cryaa PE=2 SV=1			0	53.70000005	LPSNVDQSALSCSLSADGMLTFSGPK	Formyl@N-term; Phospho(S)@3; Deamidated(Q)@7; Carbamidomethyl(C)@12; Oxidation(M)@19	Phospho(S)@145		-0.017194699	2806.190674	936.4042	2806.207764	936.4099121	3	13	1.1.1.1072.8	7.951567	229.9207	229.9207			2909.735
1	105.22	105.22	91.83999896	91.83999896	91.83999896	sp|P24622|CRYAA_MOUSE	Alpha-crystallin A chain OS=Mus musculus OX=10090 GN=Cryaa PE=2 SV=1			0	53.70000005	LPSNVDQSALSCSLSADGMLTFSGPK	Formyl@N-term; Deamidated(Q)@7; Phospho(S)@8; Carbamidomethyl(C)@12; Oxidation(M)@19	Phospho(S)@150		-0.017194699	2806.190674	936.4042	2806.207764	936.4099121	3	13	1.1.1.1072.8	7.951567	229.9207	229.9207			2909.735
1	105.22	105.22	91.83999896	91.83999896	91.83999896	sp|P24622|CRYAA_MOUSE	Alpha-crystallin A chain OS=Mus musculus OX=10090 GN=Cryaa PE=2 SV=1			0	53.70000005	LPSNVDQSALSCSLSADGMLTFSGPK	Formyl@N-term; Deamidated(Q)@7; Carbamidomethyl(C)@12; Phospho(S)@13; Oxidation(M)@19	Phospho(S)@155		-0.017194699	2806.190674	936.4042	2806.207764	936.4099121	3	13	1.1.1.1072.8	7.951567	229.9207	229.9207			2909.735
1	105.22	105.22	91.83999896	91.83999896	91.83999896	sp|P24622|CRYAA_MOUSE	Alpha-crystallin A chain OS=Mus musculus OX=10090 GN=Cryaa PE=2 SV=1			0	45.05999982	LPSNVDQSALSCSLSADGMLTFSGPK	Oxidation(P)@2; Oxidation(N)@4; No Carbamidomethyl(C)@12; Oxidation(M)@19	Oxidation(P)@144; Oxidation(N)@146		-0.0053718	2672.225586	891.7491	2672.230957	891.7509155	3	14	1.1.1.981.6	6.796983	9091.36	4916.82	6.83	0.08	2867.663
1	105.22	105.22	91.83999896	91.83999896	91.83999896	sp|P24622|CRYAA_MOUSE	Alpha-crystallin A chain OS=Mus musculus OX=10090 GN=Cryaa PE=2 SV=1			0	28.52999866	LPSNVDQSALSCSLSADGMLTFSGPK	Oxidation(P)@2; Oxidation(D)@6; No Carbamidomethyl(C)@12; Oxidation(M)@19	Oxidation(P)@144; Oxidation(D)@148		-0.0053718	2672.225586	891.7491	2672.230957	891.7509155	3	14	1.1.1.981.6	6.796983	9091.36	4916.82	6.83	0.08	2867.663
1	105.22	105.22	91.83999896	91.83999896	91.83999896	sp|P24622|CRYAA_MOUSE	Alpha-crystallin A chain OS=Mus musculus OX=10090 GN=Cryaa PE=2 SV=1			0	28.52999866	LPSNVDQSALSCSLSADGMLTFSGPK	Carbamidomethyl(C)@12; Methyl(S)@13; Oxidation(M)@19	Methyl(S)@155		-0.025861399	2711.252686	904.7581	2711.27832	904.7666626	3	12	1.1.1.1013.4	7.200117	443.3414	443.3414			2104.041
1	105.22	105.22	91.83999896	91.83999896	91.83999896	sp|P24622|CRYAA_MOUSE	Alpha-crystallin A chain OS=Mus musculus OX=10090 GN=Cryaa PE=2 SV=1			0	28.52999866	LPSNVDQSALSCSLSADGMLTFSGPK	Oxidation(D)@6; Deamidated(Q)@7; Methyl(S)@8; Carbamidomethyl(C)@12	Oxidation(D)@148; Methyl(S)@150		0.0145756	2712.276611	905.0995	2712.262207	905.0946655	3	15	1.1.1.1040.6	7.5446	264.9275	264.9275			3307.768
1	105.22	105.22	91.83999896	91.83999896	91.83999896	sp|P24622|CRYAA_MOUSE	Alpha-crystallin A chain OS=Mus musculus OX=10090 GN=Cryaa PE=2 SV=1			0	28.52999866	LPSNVDQSALSCSLSADGMLTFSGPK	Oxidation(D)@6; Deamidated(Q)@7; Methyl(S)@11; Carbamidomethyl(C)@12	Oxidation(D)@148; Methyl(S)@153		0.0145756	2712.276611	905.0995	2712.262207	905.0946655	3	15	1.1.1.1040.6	7.5446	264.9275	264.9275			3307.768
1	105.22	105.22	91.83999896	91.83999896	91.83999896	sp|P24622|CRYAA_MOUSE	Alpha-crystallin A chain OS=Mus musculus OX=10090 GN=Cryaa PE=2 SV=1			0	28.52999866	LPSNVDQSALSCSLSADGMLTFSGPK	Oxidation(D)@6; Deamidated(Q)@7; Methyl(L)@10; Carbamidomethyl(C)@12	Oxidation(D)@148; Methyl(L)@152		0.0145756	2712.276611	905.0995	2712.262207	905.0946655	3	15	1.1.1.1040.6	7.5446	264.9275	264.9275			3307.768
1	105.22	105.22	91.83999896	91.83999896	91.83999896	sp|P24622|CRYAA_MOUSE	Alpha-crystallin A chain OS=Mus musculus OX=10090 GN=Cryaa PE=2 SV=1			0	28.52999866	LPSNVDQSALSCSLSADGMLTFSGPK	Dioxidation(P)@2; Deamidated(N)@4; Carboxy(D)@6; Carbamidomethyl(C)@12	Dioxidation(P)@144; Carboxy(D)@148		-0.00228103	2758.229248	920.417	2758.231445	920.4177246	3	13	1.1.1.1095.6	8.240033	23496.97	2157.03	8.3	0.09	1546.788
1	105.22	105.22	91.83999896	91.83999896	91.83999896	sp|P24622|CRYAA_MOUSE	Alpha-crystallin A chain OS=Mus musculus OX=10090 GN=Cryaa PE=2 SV=1			0	26.33999884	LPSNVDQSALSCSLSADGMLTFSGPK	Deamidated(N)@4; Deamidated(Q)@7; dHex(1)Hex(1)(S)@8; Carbamidomethyl(C)@12; Oxidation(M)@19	dHex(1)Hex(1)(S)@150		0.052903399	3007.394287	1003.472	3007.341309	1003.454407	3	13	1.1.1.950.11	6.406183	6310.32	5737.66	6.4	0.05	3818.226
1	105.22	105.22	91.83999896	91.83999896	91.83999896	sp|P24622|CRYAA_MOUSE	Alpha-crystallin A chain OS=Mus musculus OX=10090 GN=Cryaa PE=2 SV=1			0	26.33999884	LPSNVDQSALSCSLSADGMLTFSGPK	Deamidated(N)@4; Deamidated(Q)@7; dHex(1)Hex(1)(S)@11; Carbamidomethyl(C)@12; Oxidation(M)@19	dHex(1)Hex(1)(S)@153		0.052903399	3007.394287	1003.472	3007.341309	1003.454407	3	13	1.1.1.950.11	6.406183	6310.32	5737.66	6.4	0.05	3818.226
1	105.22	105.22	91.83999896	91.83999896	91.83999896	sp|P24622|CRYAA_MOUSE	Alpha-crystallin A chain OS=Mus musculus OX=10090 GN=Cryaa PE=2 SV=1			0	26.33999884	LPSNVDQSALSCSLSADGMLTFSGPK	dHex(1)Hex(1)(S)@3; Deamidated(N)@4; Deamidated(Q)@7; Carbamidomethyl(C)@12; Oxidation(M)@19	dHex(1)Hex(1)(S)@145		0.052903399	3007.394287	1003.472	3007.341309	1003.454407	3	13	1.1.1.950.11	6.406183	6310.32	5737.66	6.4	0.05	3818.226
1	105.22	105.22	91.83999896	91.83999896	91.83999896	sp|P24622|CRYAA_MOUSE	Alpha-crystallin A chain OS=Mus musculus OX=10090 GN=Cryaa PE=2 SV=1			0	26.33999884	LPSNVDQSALSCSLSADGMLTFSGPK	Oxidation(D)@6; Methyl+Deamidated(Q)@7; Carbamidomethyl(C)@12; Oxidation(M)@19	Oxidation(D)@148; Methyl+Deamidated(Q)@149		0.043396	2728.300537	910.4408	2728.25708	910.4263306	3	17	1.1.1.962.8	6.556167	4029.45	3340.99	6.57	0.06	3752.549
1	105.22	105.22	91.83999896	91.83999896	91.83999896	sp|P24622|CRYAA_MOUSE	Alpha-crystallin A chain OS=Mus musculus OX=10090 GN=Cryaa PE=2 SV=1			0	26.08999908	LPSNVDQSALSCSLSADGMLTFSGPK	Propionamide@N-term; Deamidated(N)@4; Carbamidomethyl(C)@12; Dethiomethyl(M)@19			-0.036339801	2705.249268	902.757	2705.2854	902.769104	3	12	1.1.1.973.7	6.69515	507.3044	507.3044			3597.519
1	105.22	105.22	91.83999896	91.83999896	91.83999896	sp|P24622|CRYAA_MOUSE	Alpha-crystallin A chain OS=Mus musculus OX=10090 GN=Cryaa PE=2 SV=1			0	24.65000004	LPSNVDQSALSCSLSADGMLTFSGPK	dHex(1)Hex(1)(S)@3; Deamidated(N)@4; Deamidated(Q)@7; Carbamidomethyl(C)@12; Oxidation(M)@19	dHex(1)Hex(1)(S)@145		0.052903399	3007.394287	1003.472	3007.341309	1003.454407	3	13	1.1.1.949.10	6.392517	6310.32	5963.96	6.4	0.05	3922.507
1	105.22	105.22	91.83999896	91.83999896	91.83999896	sp|P24622|CRYAA_MOUSE	Alpha-crystallin A chain OS=Mus musculus OX=10090 GN=Cryaa PE=2 SV=1			0	24.65000004	LPSNVDQSALSCSLSADGMLTFSGPK	Deamidated(N)@4; Deamidated(Q)@7; dHex(1)Hex(1)(S)@11; Carbamidomethyl(C)@12; Oxidation(M)@19	dHex(1)Hex(1)(S)@153		0.052903399	3007.394287	1003.472	3007.341309	1003.454407	3	13	1.1.1.949.10	6.392517	6310.32	5963.96	6.4	0.05	3922.507
1	105.22	105.22	91.83999896	91.83999896	91.83999896	sp|P24622|CRYAA_MOUSE	Alpha-crystallin A chain OS=Mus musculus OX=10090 GN=Cryaa PE=2 SV=1			0	24.65000004	LPSNVDQSALSCSLSADGMLTFSGPK	Deamidated(N)@4; Deamidated(Q)@7; dHex(1)Hex(1)(S)@8; Carbamidomethyl(C)@12; Oxidation(M)@19	dHex(1)Hex(1)(S)@150		0.052903399	3007.394287	1003.472	3007.341309	1003.454407	3	13	1.1.1.949.10	6.392517	6310.32	5963.96	6.4	0.05	3922.507
1	105.22	105.22	91.83999896	91.83999896	91.83999896	sp|P24622|CRYAA_MOUSE	Alpha-crystallin A chain OS=Mus musculus OX=10090 GN=Cryaa PE=2 SV=1			0	24.65000004	LPSNVDQSALSCSLSADGMLTFSGPK	Oxidation(D)@6; Methyl+Deamidated(Q)@7; Carbamidomethyl(C)@12; Oxidation(M)@19	Oxidation(D)@148; Methyl+Deamidated(Q)@149		0.043396	2728.300537	910.4408	2728.25708	910.4263306	3	13	1.1.1.966.9	6.607167	4029.45	1864.33	6.57	0.06	2747.993
1	105.22	105.22	91.83999896	91.83999896	91.83999896	sp|P24622|CRYAA_MOUSE	Alpha-crystallin A chain OS=Mus musculus OX=10090 GN=Cryaa PE=2 SV=1			0	24.42000061	LPSNVDQSALSCSLSADGMLTFSGPK	Propionamide@N-term; Deamidated(Q)@7; Carbamidomethyl(C)@12; Dethiomethyl(M)@19			-0.036339801	2705.249268	902.757	2705.2854	902.769104	3	12	1.1.1.973.7	6.69515	507.3044	507.3044			3597.519
1	105.22	105.22	91.83999896	91.83999896	91.83999896	sp|P24622|CRYAA_MOUSE	Alpha-crystallin A chain OS=Mus musculus OX=10090 GN=Cryaa PE=2 SV=1			0	23.31999987	LPSNVDQSALSCSLSADGMLTFSGPK	Delta:H(2)C(2)@N-term; Dehydrated(S)@3; Carbamidomethyl(C)@12; Oxidation(M)@19	Dehydrated(S)@145		-0.0185812	2705.249268	902.757	2705.267578	902.7631836	3	12	1.1.1.973.7	6.69515	507.3044	507.3044			3597.519
1	105.22	105.22	91.83999896	91.83999896	91.83999896	sp|P24622|CRYAA_MOUSE	Alpha-crystallin A chain OS=Mus musculus OX=10090 GN=Cryaa PE=2 SV=1			0	23.31999987	LPSNVDQSALSCSLSADGMLTFSGPK	Delta:H(2)C(2)@N-term; Dehydrated(S)@11; Carbamidomethyl(C)@12; Oxidation(M)@19	Dehydrated(S)@153		-0.0185812	2705.249268	902.757	2705.267578	902.7631836	3	12	1.1.1.973.7	6.69515	507.3044	507.3044			3597.519
1	105.22	105.22	91.83999896	91.83999896	91.83999896	sp|P24622|CRYAA_MOUSE	Alpha-crystallin A chain OS=Mus musculus OX=10090 GN=Cryaa PE=2 SV=1			0	23.31999987	LPSNVDQSALSCSLSADGMLTFSGPK	Delta:H(2)C(2)@N-term; Dehydrated(S)@8; Carbamidomethyl(C)@12; Oxidation(M)@19	Dehydrated(S)@150		-0.0185812	2705.249268	902.757	2705.267578	902.7631836	3	12	1.1.1.973.7	6.69515	507.3044	507.3044			3597.519
1	105.22	105.22	91.83999896	91.83999896	91.83999896	sp|P24622|CRYAA_MOUSE	Alpha-crystallin A chain OS=Mus musculus OX=10090 GN=Cryaa PE=2 SV=1			0	23.31999987	LPSNVDQSALSCSLSADGMLTFSGPK	Delta:H(2)C(2)@N-term; Carbamidomethyl(C)@12; Dehydrated(S)@13; Oxidation(M)@19	Dehydrated(S)@155		-0.0185812	2705.249268	902.757	2705.267578	902.7631836	3	12	1.1.1.973.7	6.69515	507.3044	507.3044			3597.519
1	105.22	105.22	91.83999896	91.83999896	91.83999896	sp|P24622|CRYAA_MOUSE	Alpha-crystallin A chain OS=Mus musculus OX=10090 GN=Cryaa PE=2 SV=1			0	22.29000032	LPSNVDQSALSCSLSADGMLTFSGPK	Delta:H(2)C(2)@N-term; Dehydrated(D)@6; Carbamidomethyl(C)@12; Oxidation(M)@19			-0.0185812	2705.249268	902.757	2705.267578	902.7631836	3	12	1.1.1.973.7	6.69515	507.3044	507.3044			3597.519
1	105.22	105.22	91.83999896	91.83999896	91.83999896	sp|P24622|CRYAA_MOUSE	Alpha-crystallin A chain OS=Mus musculus OX=10090 GN=Cryaa PE=2 SV=1			0	21.41000032	LPSNVDQSALSCSLSADGMLTFSGPK	Dioxidation(P)@2; Deamidated(N)@4; Carboxy(D)@6; Carbamidomethyl(C)@12	Dioxidation(P)@144; Carboxy(D)@148		-0.00228103	2758.229248	920.417	2758.231445	920.4177246	3	15	1.1.1.1097.8	8.267034	23496.97	13248.42	8.3	0.09	6992.501
1	105.22	105.22	91.83999896	91.83999896	91.83999896	sp|P24622|CRYAA_MOUSE	Alpha-crystallin A chain OS=Mus musculus OX=10090 GN=Cryaa PE=2 SV=1			0	21.41000032	LPSNVDQSALSCSLSADGMLTFSGPK	Dioxidation(P)@2; Deamidated(N)@4; Carboxy(D)@6; Carbamidomethyl(C)@12	Dioxidation(P)@144; Carboxy(D)@148		-0.00228103	2758.229248	920.417	2758.231445	920.4177246	3	15	1.1.1.1110.4	8.434366	23496.97	2754.72	8.3	0.09	2466.93
1	105.22	105.22	91.83999896	91.83999896	91.83999896	sp|P24622|CRYAA_MOUSE	Alpha-crystallin A chain OS=Mus musculus OX=10090 GN=Cryaa PE=2 SV=1			0	99.00000095	MDVTIQHPW	Acetyl@N-term	Acetyl@1	cleaved W-F@C-term	-0.000920797	1167.537231	584.7759	1167.53833	584.7764282	2	12	1.1.1.1071.2	7.9339	5837.53	3420.19	7.96	0.05	1224.263
1	105.22	105.22	91.83999896	91.83999896	91.83999896	sp|P24622|CRYAA_MOUSE	Alpha-crystallin A chain OS=Mus musculus OX=10090 GN=Cryaa PE=2 SV=1			0	99.00000095	MDVTIQHPW	Acetyl@N-term	Acetyl@1	cleaved W-F@C-term	-0.000920797	1167.537231	584.7759	1167.53833	584.7764282	2	12	1.1.1.1072.2	7.946567	5837.53	5214.44	7.96	0.05	1709.338
1	105.22	105.22	91.83999896	91.83999896	91.83999896	sp|P24622|CRYAA_MOUSE	Alpha-crystallin A chain OS=Mus musculus OX=10090 GN=Cryaa PE=2 SV=1			0	53.70000005	MDVTIQHPWF	Acetyl@N-term	Acetyl@1	cleaved F-K@C-term	-0.0085945	1314.598022	658.3063	1314.606689	658.3106079	2	7	1.1.1.1219.2	9.79375	245.18	232.97	9.79	0.1	373.6826
1	105.22	105.22	91.83999896	91.83999896	91.83999896	sp|P24622|CRYAA_MOUSE	Alpha-crystallin A chain OS=Mus musculus OX=10090 GN=Cryaa PE=2 SV=1			0	99.00000095	MDVTIQHPWFK	Acetyl@N-term; Oxidation(D)@2; Dioxidation(W)@9	Acetyl@1; Oxidation(D)@2		-0.00290568	1490.683472	746.349	1490.686401	746.3504639	2	16	1.1.1.854.7	5.187267	28397.68	12869.19	5.23	0.08	5666.539
1	105.22	105.22	91.83999896	91.83999896	91.83999896	sp|P24622|CRYAA_MOUSE	Alpha-crystallin A chain OS=Mus musculus OX=10090 GN=Cryaa PE=2 SV=1			0	99.00000095	MDVTIQHPWFK	Acetyl@N-term; Oxidation(D)@2; Dioxidation(W)@9	Acetyl@1; Oxidation(D)@2		-0.00290568	1490.683472	746.349	1490.686401	746.3504639	2	15	1.1.1.855.7	5.2001	28397.68	20998.9	5.23	0.08	9700.888
1	105.22	105.22	91.83999896	91.83999896	91.83999896	sp|P24622|CRYAA_MOUSE	Alpha-crystallin A chain OS=Mus musculus OX=10090 GN=Cryaa PE=2 SV=1			0	99.00000095	MDVTIQHPWFK	Oxidation(M)@1			0.000397996	1416.686523	473.2361	1416.686035	473.2359314	3	11	1.1.1.863.3	5.297933	9739.38	6804.07	5.32	0.05	3494.315
1	105.22	105.22	91.83999896	91.83999896	91.83999896	sp|P24622|CRYAA_MOUSE	Alpha-crystallin A chain OS=Mus musculus OX=10090 GN=Cryaa PE=2 SV=1			0	99.00000095	MDVTIQHPWFK	Acetyl@N-term; Oxidation(D)@2; Oxidation(W)@9	Acetyl@1; Oxidation(D)@2		-0.000521159	1474.69104	738.3528	1474.691528	738.3530273	2	13	1.1.1.872.9	5.416417	47957.38	2307.19	5.76	0.16	1435.106
1	105.22	105.22	91.83999896	91.83999896	91.83999896	sp|P24622|CRYAA_MOUSE	Alpha-crystallin A chain OS=Mus musculus OX=10090 GN=Cryaa PE=2 SV=1			0	99.00000095	MDVTIQHPWFK	Acetyl@N-term; Oxidation(D)@2; Oxidation(P)@8	Acetyl@1; Oxidation(D)@2; Oxidation(P)@8		-0.000521159	1474.69104	738.3528	1474.691528	738.3530273	2	14	1.1.1.875.6	5.452083	47957.38	3027.24	5.76	0.16	2012.735
1	105.22	105.22	91.83999896	91.83999896	91.83999896	sp|P24622|CRYAA_MOUSE	Alpha-crystallin A chain OS=Mus musculus OX=10090 GN=Cryaa PE=2 SV=1			0	99.00000095	MDVTIQHPWFK	Acetyl@N-term; Oxidation(D)@2; Oxidation(W)@9	Acetyl@1; Oxidation(D)@2		-0.000521159	1474.69104	738.3528	1474.691528	738.3530273	2	16	1.1.1.886.6	5.591067	47957.38	14402.13	5.76	0.16	6097.34
1	105.22	105.22	91.83999896	91.83999896	91.83999896	sp|P24622|CRYAA_MOUSE	Alpha-crystallin A chain OS=Mus musculus OX=10090 GN=Cryaa PE=2 SV=1			0	99.00000095	MDVTIQHPWFK	Acetyl@N-term; Oxidation(D)@2; Oxidation(W)@9	Acetyl@1; Oxidation(D)@2		-0.000521159	1474.69104	738.3528	1474.691528	738.3530273	2	15	1.1.1.887.4	5.6019	47957.38	16549.06	5.76	0.16	6632.259
1	105.22	105.22	91.83999896	91.83999896	91.83999896	sp|P24622|CRYAA_MOUSE	Alpha-crystallin A chain OS=Mus musculus OX=10090 GN=Cryaa PE=2 SV=1			0	99.00000095	MDVTIQHPWFK	Acetyl@N-term; Oxidation(D)@2; Oxidation(W)@9	Acetyl@1; Oxidation(D)@2		-0.000521159	1474.69104	738.3528	1474.691528	738.3530273	2	17	1.1.1.900.10	5.7719	47957.38	44995.74	5.76	0.16	16733.22
1	105.22	105.22	91.83999896	91.83999896	91.83999896	sp|P24622|CRYAA_MOUSE	Alpha-crystallin A chain OS=Mus musculus OX=10090 GN=Cryaa PE=2 SV=1			0	99.00000095	MDVTIQHPWFK				0.00457277	1400.695557	467.9058	1400.69104	467.9042969	3	13	1.1.1.905.2	5.82855	4704.73	3170.26	5.85	0.05	1739.438
1	105.22	105.22	91.83999896	91.83999896	91.83999896	sp|P24622|CRYAA_MOUSE	Alpha-crystallin A chain OS=Mus musculus OX=10090 GN=Cryaa PE=2 SV=1			0	99.00000095	MDVTIQHPWFK	Acetyl@N-term; Oxidation(D)@2; Trp->Kynurenin(W)@9	Acetyl@1; Oxidation(D)@2		0.00236468	1462.693848	732.3542	1462.691528	732.3530273	2	15	1.1.1.913.5	5.932384	2804.44	2636.04	5.95	0.05	2236.485
1	105.22	105.22	91.83999896	91.83999896	91.83999896	sp|P24622|CRYAA_MOUSE	Alpha-crystallin A chain OS=Mus musculus OX=10090 GN=Cryaa PE=2 SV=1			0	99.00000095	MDVTIQHPWFK	Acetyl@N-term; Oxidation(D)@2; Trp->Kynurenin(W)@9	Acetyl@1; Oxidation(D)@2		0.00236468	1462.693848	732.3542	1462.691528	732.3530273	2	14	1.1.1.914.6	5.946217	2804.44	2735.52	5.95	0.05	2283.304
1	105.22	105.22	91.83999896	91.83999896	91.83999896	sp|P24622|CRYAA_MOUSE	Alpha-crystallin A chain OS=Mus musculus OX=10090 GN=Cryaa PE=2 SV=1			0	99.00000095	MDVTIQHPWFK	Acetyl@N-term; Oxidation(D)@2; Deamidated(Q)@6; Oxidation(P)@8	Acetyl@1; Oxidation(D)@2; Oxidation(P)@8		0.00616936	1475.681641	738.8481	1475.675537	738.8450317	2	13	1.1.1.917.8	5.985717	6555.73	4501.59	6.05	0.18	2865.364
1	105.22	105.22	91.83999896	91.83999896	91.83999896	sp|P24622|CRYAA_MOUSE	Alpha-crystallin A chain OS=Mus musculus OX=10090 GN=Cryaa PE=2 SV=1			0	99.00000095	MDVTIQHPWFK	Acetyl@N-term; Oxidation(D)@2	Acetyl@1; Oxidation(D)@2		0.00344938	1458.700073	730.3573	1458.696533	730.3555908	2	19	1.1.1.948.5	6.375683	1961595	39292.48	6.24	0.06	11574.98
1	105.22	105.22	91.83999896	91.83999896	91.83999896	sp|P24622|CRYAA_MOUSE	Alpha-crystallin A chain OS=Mus musculus OX=10090 GN=Cryaa PE=2 SV=1			0	99.00000095	MDVTIQHPWFK	Acetyl@N-term; Oxidation(D)@2; Deamidated(Q)@6	Acetyl@1; Oxidation(D)@2		0.00037449	1459.68103	730.8478	1459.680542	730.8475952	2	19	1.1.1.955.6	6.4655	191675.6	135707.7	6.49	0.06	43331.07
1	105.22	105.22	91.83999896	91.83999896	91.83999896	sp|P24622|CRYAA_MOUSE	Alpha-crystallin A chain OS=Mus musculus OX=10090 GN=Cryaa PE=2 SV=1			0	99.00000095	MDVTIQHPWFK	Acetyl@N-term; Sulfide(D)@2	Acetyl@1; Sulfide(D)@2		0.016138799	1474.689819	738.3522	1474.673706	738.3441162	2	15	1.1.1.956.7	6.478833	87299.66	36164.93	6.51	0.06	11128.83
1	105.22	105.22	91.83999896	91.83999896	91.83999896	sp|P24622|CRYAA_MOUSE	Alpha-crystallin A chain OS=Mus musculus OX=10090 GN=Cryaa PE=2 SV=1			0	99.00000095	MDVTIQHPWFK	Acetyl@N-term; Sulfide(D)@2	Acetyl@1; Sulfide(D)@2		0.016138799	1474.689819	738.3522	1474.673706	738.3441162	2	17	1.1.1.957.6	6.49035	87299.66	60040.37	6.51	0.06	21036
1	105.22	105.22	91.83999896	91.83999896	91.83999896	sp|P24622|CRYAA_MOUSE	Alpha-crystallin A chain OS=Mus musculus OX=10090 GN=Cryaa PE=2 SV=1			0	99.00000095	MDVTIQHPWFK	Dioxidation(M)@1; Carboxy(D)@2	Dioxidation(M)@1; Carboxy(D)@2		0.00577679	1476.676514	739.3455	1476.670776	739.3426514	2	13	1.1.1.967.7	6.618166	9543.04	9052.59	6.61	0.06	3289.98
1	105.22	105.22	91.83999896	91.83999896	91.83999896	sp|P24622|CRYAA_MOUSE	Alpha-crystallin A chain OS=Mus musculus OX=10090 GN=Cryaa PE=2 SV=1			0	99.00000095	MDVTIQHPWFK	Dioxidation(M)@1; Carboxy(D)@2	Dioxidation(M)@1; Carboxy(D)@2		0.00577679	1476.676514	739.3455	1476.670776	739.3426514	2	16	1.1.1.968.6	6.630333	9543.04	7765.36	6.61	0.06	4048.901
1	105.22	105.22	91.83999896	91.83999896	91.83999896	sp|P24622|CRYAA_MOUSE	Alpha-crystallin A chain OS=Mus musculus OX=10090 GN=Cryaa PE=2 SV=1			0	99.00000095	MDVTIQHPWFK	Acetyl@N-term; Oxidation(W)@9	Acetyl@1		-0.000334735	1458.696289	730.3554	1458.696533	730.3555908	2	15	1.1.1.969.5	6.642167	8640.34	3648.72	6.69	0.15	2776.141
1	105.22	105.22	91.83999896	91.83999896	91.83999896	sp|P24622|CRYAA_MOUSE	Alpha-crystallin A chain OS=Mus musculus OX=10090 GN=Cryaa PE=2 SV=1			0	99.00000095	MDVTIQHPWFK	Acetyl@N-term; Deamidated(Q)@6; Dioxidation(W)@9	Acetyl@1		-0.000178193	1475.675293	738.8449	1475.675537	738.8450317	2	13	1.1.1.977.2	6.742833	7255.36	6575.77	6.73	0.06	4140.86
1	105.22	105.22	91.83999896	91.83999896	91.83999896	sp|P24622|CRYAA_MOUSE	Alpha-crystallin A chain OS=Mus musculus OX=10090 GN=Cryaa PE=2 SV=1			0	99.00000095	MDVTIQHPWFK	Acetyl@N-term; Oxidation(P)@8	Acetyl@1; Oxidation(P)@8		-0.000189508	1458.696533	730.3555	1458.696533	730.3555908	2	17	1.1.1.984.3	6.832817	8190.83	6187.42	6.87	0.13	3815.523
1	105.22	105.22	91.83999896	91.83999896	91.83999896	sp|P24622|CRYAA_MOUSE	Alpha-crystallin A chain OS=Mus musculus OX=10090 GN=Cryaa PE=2 SV=1			0	99.00000095	MDVTIQHPWFK	Acetyl@N-term	Acetyl@1		-0.00238298	1442.699219	722.3569	1442.70166	722.3580933	2	15	1.1.1.1007.3	7.1243	27710.65	3396.06	7.17	0.08	1519.615
1	105.22	105.22	91.83999896	91.83999896	91.83999896	sp|P24622|CRYAA_MOUSE	Alpha-crystallin A chain OS=Mus musculus OX=10090 GN=Cryaa PE=2 SV=1			0	99.00000095	MDVTIQHPWFK	Acetyl@N-term	Acetyl@1		-0.00104024	1442.700684	722.3576	1442.70166	722.3580933	2	17	1.1.1.1021.5	7.302783	1045878	5915.35	7.39	0.09	2206.006
1	105.22	105.22	91.83999896	91.83999896	91.83999896	sp|P24622|CRYAA_MOUSE	Alpha-crystallin A chain OS=Mus musculus OX=10090 GN=Cryaa PE=2 SV=1			0	99.00000095	MDVTIQHPWFK	Acetyl@N-term	Acetyl@1		-0.00104024	1442.700684	722.3576	1442.70166	722.3580933	2	16	1.1.1.1022.5	7.31595	1045878	20978.78	7.39	0.09	3318.161
1	105.22	105.22	91.83999896	91.83999896	91.83999896	sp|P24622|CRYAA_MOUSE	Alpha-crystallin A chain OS=Mus musculus OX=10090 GN=Cryaa PE=2 SV=1			0	99.00000095	MDVTIQHPWFK	Acetyl@N-term; Deamidated(Q)@6	Acetyl@1		0.00137416	1443.687134	722.8508	1443.685669	722.8500977	2	15	1.1.1.1052.4	7.696084	73217.95	13037.42	7.74	0.06	3528.92
1	105.22	105.22	91.83999896	91.83999896	91.83999896	sp|P24622|CRYAA_MOUSE	Alpha-crystallin A chain OS=Mus musculus OX=10090 GN=Cryaa PE=2 SV=1			0	99.00000095	MDVTIQHPWFK	Acetyl@N-term; Deamidated(Q)@6	Acetyl@1		0.00137416	1443.687134	722.8508	1443.685669	722.8500977	2	19	1.1.1.1053.7	7.710917	73217.95	34996.02	7.74	0.06	11530.76
1	105.22	105.22	91.83999896	91.83999896	91.83999896	sp|P24622|CRYAA_MOUSE	Alpha-crystallin A chain OS=Mus musculus OX=10090 GN=Cryaa PE=2 SV=1			0	99.00000095	MDVTIQHPWFK	Acetyl@N-term; Methyl+Deamidated(Q)@6	Acetyl@1; Methyl+Deamidated(Q)@6		-0.0017462	1457.699707	729.8571	1457.701294	729.8579102	2	18	1.1.1.1099.3	8.288366	13868.17	8398.55	8.32	0.08	3271.819
1	105.22	105.22	91.83999896	91.83999896	91.83999896	sp|P24622|CRYAA_MOUSE	Alpha-crystallin A chain OS=Mus musculus OX=10090 GN=Cryaa PE=2 SV=1			0	99.00000095	MDVTIQHPWFK	Acetyl@N-term; Oxidation(D)@2	Acetyl@1; Oxidation(D)@2		-0.00482808	1458.69165	730.3531	1458.696533	730.3555908	2	15	1.1.1.2511.2	17.38002	418.51	405.72	17.38	0.03	612.4026
1	105.22	105.22	91.83999896	91.83999896	91.83999896	sp|P24622|CRYAA_MOUSE	Alpha-crystallin A chain OS=Mus musculus OX=10090 GN=Cryaa PE=2 SV=1			0	99.00000095	MDVTIQHPWFK	Acetyl@N-term; Methyl+Deamidated(Q)@6	Acetyl@1; Methyl+Deamidated(Q)@6		-0.0017462	1457.699707	729.8571	1457.701294	729.8579102	2	15	1.1.1.1098.5	8.277534	13868.17	5118.23	8.32	0.08	1839.351
1	105.22	105.22	91.83999896	91.83999896	91.83999896	sp|P24622|CRYAA_MOUSE	Alpha-crystallin A chain OS=Mus musculus OX=10090 GN=Cryaa PE=2 SV=1			0	99.00000095	MDVTIQHPWFK	Acetyl@N-term; Oxidation(W)@9	Acetyl@1		-0.000189508	1458.696533	730.3555	1458.696533	730.3555908	2	15	1.1.1.983.4	6.820817	8190.83	5631.7	6.87	0.13	3530.015
1	105.22	105.22	91.83999896	91.83999896	91.83999896	sp|P24622|CRYAA_MOUSE	Alpha-crystallin A chain OS=Mus musculus OX=10090 GN=Cryaa PE=2 SV=1			0	99.00000095	MDVTIQHPWFK	Acetyl@N-term; Formyl(K)@11	Acetyl@1		-0.00373247	1470.692871	736.3537	1470.696533	736.3555908	2	13	1.1.1.1163.4	9.078816	716.96	463.07	9.1	0.09	534.2204
1	105.22	105.22	91.83999896	91.83999896	91.83999896	sp|P24622|CRYAA_MOUSE	Alpha-crystallin A chain OS=Mus musculus OX=10090 GN=Cryaa PE=2 SV=1			0	99.00000095	MDVTIQHPWFK	Acetyl@N-term	Acetyl@1		0.00103491	1442.702637	722.3586	1442.70166	722.3580933	2	9	1.1.1.2512.6	17.39102	202.14	181.92	17.38	0.03	59.82321
1	105.22	105.22	91.83999896	91.83999896	91.83999896	sp|P24622|CRYAA_MOUSE	Alpha-crystallin A chain OS=Mus musculus OX=10090 GN=Cryaa PE=2 SV=1			0	99.00000095	MDVTIQHPWFK	Acetyl@N-term	Acetyl@1		-0.00238298	1442.699219	722.3569	1442.70166	722.3580933	2	13	1.1.1.1008.2	7.135967	27710.65	7879.37	7.17	0.08	3087.754
1	105.22	105.22	91.83999896	91.83999896	91.83999896	sp|P24622|CRYAA_MOUSE	Alpha-crystallin A chain OS=Mus musculus OX=10090 GN=Cryaa PE=2 SV=1			0	97.71000147	MDVTIQHPWFK	Acetyl@N-term; Oxidation(D)@2; Methyl+Deamidated(Q)@6	Acetyl@1; Oxidation(D)@2; Methyl+Deamidated(Q)@6		0.000202039	1473.696533	737.8555	1473.696289	737.8554077	2	16	1.1.1.1004.4	7.086967	33548.96	18012.13	7.04	0.06	6642.885
1	105.22	105.22	91.83999896	91.83999896	91.83999896	sp|P24622|CRYAA_MOUSE	Alpha-crystallin A chain OS=Mus musculus OX=10090 GN=Cryaa PE=2 SV=1			0	97.71000147	MDVTIQHPWFK	Acetyl@N-term	Acetyl@1		-0.00104024	1442.700684	722.3576	1442.70166	722.3580933	2	19	1.1.1.1035.4	7.485267	1045878	179750.9	7.39	0.09	41352.45
1	105.22	105.22	91.83999896	91.83999896	91.83999896	sp|P24622|CRYAA_MOUSE	Alpha-crystallin A chain OS=Mus musculus OX=10090 GN=Cryaa PE=2 SV=1			0	96.89999819	MDVTIQHPWFK	Acetyl@N-term; Oxidation(P)@8	Acetyl@1; Oxidation(P)@8		-0.00116605	1458.695435	730.355	1458.696533	730.3555908	2	12	1.1.1.980.7	6.785316	8640.34	4357.08	6.69	0.15	3327.405
1	105.22	105.22	91.83999896	91.83999896	91.83999896	sp|P24622|CRYAA_MOUSE	Alpha-crystallin A chain OS=Mus musculus OX=10090 GN=Cryaa PE=2 SV=1			0	96.89999819	MDVTIQHPWFK	Acetyl@N-term; Dehydrated(T)@4; Oxidation(P)@8	Acetyl@1; Dehydrated(T)@4; Oxidation(P)@8		0.00305436	1440.689087	721.3518	1440.686035	721.3502808	2	12	1.1.1.1053.6	7.710083	4312.14	2505.77	7.73	0.08	1725.378
1	105.22	105.22	91.83999896	91.83999896	91.83999896	sp|P24622|CRYAA_MOUSE	Alpha-crystallin A chain OS=Mus musculus OX=10090 GN=Cryaa PE=2 SV=1			0	96.89999819	MDVTIQHPWFK	Acetyl@N-term; Dehydrated(T)@4; Oxidation(H)@7	Acetyl@1; Dehydrated(T)@4		0.00305436	1440.689087	721.3518	1440.686035	721.3502808	2	11	1.1.1.1054.5	7.721917	4312.14	3540.02	7.73	0.08	2027.809
1	105.22	105.22	91.83999896	91.83999896	91.83999896	sp|P24622|CRYAA_MOUSE	Alpha-crystallin A chain OS=Mus musculus OX=10090 GN=Cryaa PE=2 SV=1			0	96.89999819	MDVTIQHPWFK	Acetyl@N-term; Phospho(T)@4	Acetyl@1; Phospho(T)@4		0.00106883	1522.669067	762.3418	1522.667969	762.3412476	2	12	1.1.1.1066.2	7.8704	478.1546	478.1546			1480.542
1	105.22	105.22	91.83999896	91.83999896	91.83999896	sp|P24622|CRYAA_MOUSE	Alpha-crystallin A chain OS=Mus musculus OX=10090 GN=Cryaa PE=2 SV=1			0	96.89999819	MDVTIQHPWFK	Acetyl@N-term; Methyl(D)@2	Acetyl@1; Methyl(D)@2		-0.00855498	1456.708618	729.3616	1456.717285	729.3659058	2	11	1.1.1.1072.4	7.948233	1035.33	312.77	7.91	0.05	992.7182
1	105.22	105.22	91.83999896	91.83999896	91.83999896	sp|P24622|CRYAA_MOUSE	Alpha-crystallin A chain OS=Mus musculus OX=10090 GN=Cryaa PE=2 SV=1			0	96.89999819	MDVTIQHPWFK	Acetyl@N-term; Formyl(K)@11	Acetyl@1		-0.00373247	1470.692871	736.3537	1470.696533	736.3555908	2	10	1.1.1.1164.5	9.092317	716.96	631.57	9.1	0.09	566.7034
1	105.22	105.22	91.83999896	91.83999896	91.83999896	sp|P24622|CRYAA_MOUSE	Alpha-crystallin A chain OS=Mus musculus OX=10090 GN=Cryaa PE=2 SV=1			0	92.25000143	MDVTIQHPWFK	Acetyl@N-term	Acetyl@1		-0.004214	1442.69751	722.356	1442.70166	722.3580933	2	6	1.1.1.2423.3	17.13653	10.11109	10.11109			29.1049
1	105.22	105.22	91.83999896	91.83999896	91.83999896	sp|P24622|CRYAA_MOUSE	Alpha-crystallin A chain OS=Mus musculus OX=10090 GN=Cryaa PE=2 SV=1			0	86.08999848	MDVTIQHPWFK	Acetyl@N-term; Didehydro@C-term	Acetyl@1		0.00305436	1440.689087	721.3518	1440.686035	721.3502808	2	12	1.1.1.1053.6	7.710083	4312.14	2505.77	7.73	0.08	1725.378
1	105.22	105.22	91.83999896	91.83999896	91.83999896	sp|P24622|CRYAA_MOUSE	Alpha-crystallin A chain OS=Mus musculus OX=10090 GN=Cryaa PE=2 SV=1			0	76.1500001	MDVTIQHPWFK	Acetyl@N-term; Oxidation(W)@9	Acetyl@1		-0.00116605	1458.695435	730.355	1458.696533	730.3555908	2	12	1.1.1.980.7	6.785316	8640.34	4357.08	6.69	0.15	3327.405
1	105.22	105.22	91.83999896	91.83999896	91.83999896	sp|P24622|CRYAA_MOUSE	Alpha-crystallin A chain OS=Mus musculus OX=10090 GN=Cryaa PE=2 SV=1			0	28.52999866	MDVTIQHPWFK	Acetyl@N-term; Dehydrated(T)@4; Oxidation(H)@7	Acetyl@1; Dehydrated(T)@4		0.00305436	1440.689087	721.3518	1440.686035	721.3502808	2	12	1.1.1.1053.6	7.710083	4312.14	2505.77	7.73	0.08	1725.378
1	105.22	105.22	91.83999896	91.83999896	91.83999896	sp|P24622|CRYAA_MOUSE	Alpha-crystallin A chain OS=Mus musculus OX=10090 GN=Cryaa PE=2 SV=1			0	26.85000002	MDVTIQHPWFK	Acetyl@N-term; Oxidation(D)@2; Deamidated(Q)@6	Acetyl@1; Oxidation(D)@2		0.00037449	1459.68103	730.8478	1459.680542	730.8475952	2	18	1.1.1.956.5	6.477167	191675.6	176974	6.49	0.06	52618.25
1	105.22	105.22	91.83999896	91.83999896	91.83999896	sp|P24622|CRYAA_MOUSE	Alpha-crystallin A chain OS=Mus musculus OX=10090 GN=Cryaa PE=2 SV=1			0	24.65000004	MDVTIQHPWFK	Acetyl@N-term; Oxidation(D)@2; Oxidation(W)@9	Acetyl@1; Oxidation(D)@2		-0.000521159	1474.69104	738.3528	1474.691528	738.3530273	2	15	1.1.1.875.6	5.452083	47957.38	3027.24	5.76	0.16	2012.735
1	105.22	105.22	91.83999896	91.83999896	91.83999896	sp|P24622|CRYAA_MOUSE	Alpha-crystallin A chain OS=Mus musculus OX=10090 GN=Cryaa PE=2 SV=1			0	24.65000004	MDVTIQHPWFK	Acetyl@N-term; Oxidation(D)@2; Deamidated(Q)@6; Oxidation(W)@9	Acetyl@1; Oxidation(D)@2		0.00616936	1475.681641	738.8481	1475.675537	738.8450317	2	14	1.1.1.917.8	5.985717	6555.73	4501.59	6.05	0.18	2865.364
1	105.22	105.22	91.83999896	91.83999896	91.83999896	sp|P24622|CRYAA_MOUSE	Alpha-crystallin A chain OS=Mus musculus OX=10090 GN=Cryaa PE=2 SV=1			0	24.65000004	MDVTIQHPWFK	Acetyl@N-term; Oxidation(D)@2; Deamidated(Q)@6; Oxidation(P)@8	Acetyl@1; Oxidation(D)@2; Oxidation(P)@8		0.00616936	1475.681641	738.8481	1475.675537	738.8450317	2	12	1.1.1.921.7	6.035533	6555.73	6062.4	6.05	0.18	3176.223
1	105.22	105.22	91.83999896	91.83999896	91.83999896	sp|P24622|CRYAA_MOUSE	Alpha-crystallin A chain OS=Mus musculus OX=10090 GN=Cryaa PE=2 SV=1			0	23.54000062	MDVTIQHPWFK	Acetyl@N-term; Oxidation(D)@2; Deamidated(Q)@6; Oxidation(W)@9	Acetyl@1; Oxidation(D)@2		0.00616936	1475.681641	738.8481	1475.675537	738.8450317	2	12	1.1.1.921.7	6.035533	6555.73	6062.4	6.05	0.18	3176.223
1	105.22	105.22	91.83999896	91.83999896	91.83999896	sp|P24622|CRYAA_MOUSE	Alpha-crystallin A chain OS=Mus musculus OX=10090 GN=Cryaa PE=2 SV=1			0	23.31999987	MDVTIQHPWFK	Carbamidomethyl@N-term; Deamidated(Q)@6			0.00344938	1458.700073	730.3573	1458.696533	730.3555908	2	18	1.1.1.934.7	6.200867	1961595	462238.9	6.24	0.06	79324.72
1	105.22	105.22	91.83999896	91.83999896	91.83999896	sp|P24622|CRYAA_MOUSE	Alpha-crystallin A chain OS=Mus musculus OX=10090 GN=Cryaa PE=2 SV=1			0	99.00000095	MDVTIQHPWFKR	Acetyl@N-term; Oxidation(D)@2; Oxidation(W)@9	Acetyl@1; Oxidation(D)@2	missed K-R@11	0.000561438	1630.793091	544.605	1630.792603	544.6047974	3	14	1.1.1.820.5	4.7553	12622.74	5113.4	4.94	0.23	3046.005
1	105.22	105.22	91.83999896	91.83999896	91.83999896	sp|P24622|CRYAA_MOUSE	Alpha-crystallin A chain OS=Mus musculus OX=10090 GN=Cryaa PE=2 SV=1			0	99.00000095	MDVTIQHPWFKR	Acetyl@N-term; Oxidation(D)@2; Oxidation(W)@9	Acetyl@1; Oxidation(D)@2	missed K-R@11	0.000561438	1630.793091	544.605	1630.792603	544.6047974	3	12	1.1.1.822.6	4.7813	12622.74	5924.29	4.94	0.23	3405.933
1	105.22	105.22	91.83999896	91.83999896	91.83999896	sp|P24622|CRYAA_MOUSE	Alpha-crystallin A chain OS=Mus musculus OX=10090 GN=Cryaa PE=2 SV=1			0	99.00000095	MDVTIQHPWFKR	Acetyl@N-term; Oxidation(D)@2	Acetyl@1; Oxidation(D)@2	missed K-R@11	-0.00641942	1614.791504	539.2711	1614.797729	539.2731934	3	12	1.1.1.864.8	5.3146	10268.54	8432.17	5.32	0.04	5877.014
1	105.22	105.22	91.83999896	91.83999896	91.83999896	sp|P24622|CRYAA_MOUSE	Alpha-crystallin A chain OS=Mus musculus OX=10090 GN=Cryaa PE=2 SV=1			0	99.00000095	MDVTIQHPWFKR	Acetyl@N-term; Oxidation(D)@2	Acetyl@1; Oxidation(D)@2	missed K-R@11	-0.00641942	1614.791504	539.2711	1614.797729	539.2731934	3	13	1.1.1.865.5	5.3246	10268.54	9895.26	5.32	0.04	5959.143
1	105.22	105.22	91.83999896	91.83999896	91.83999896	sp|P24622|CRYAA_MOUSE	Alpha-crystallin A chain OS=Mus musculus OX=10090 GN=Cryaa PE=2 SV=1			0	99.00000095	MDVTIQHPWFKR	Acetyl@N-term	Acetyl@1	missed K-R@11	0.00143012	1598.804199	533.942	1598.802734	533.9415283	3	14	1.1.1.935.2	6.2092	6480.3	6155.97	6.21	0.03	3386.316
1	105.22	105.22	91.83999896	91.83999896	91.83999896	sp|P24622|CRYAA_MOUSE	Alpha-crystallin A chain OS=Mus musculus OX=10090 GN=Cryaa PE=2 SV=1			0	26.33999884	MDVTIQHPWFKR	Acetyl@N-term; Oxidation(D)@2; Oxidation(W)@9	Acetyl@1; Oxidation(D)@2	missed K-R@11	0.000561438	1630.793091	544.605	1630.792603	544.6047974	3	14	1.1.1.835.4	4.945283	12622.74	11906.43	4.94	0.23	7341.095
1	105.22	105.22	91.83999896	91.83999896	91.83999896	sp|P24622|CRYAA_MOUSE	Alpha-crystallin A chain OS=Mus musculus OX=10090 GN=Cryaa PE=2 SV=1			0	25.60000122	MDVTIQHPWFKR	Acetyl@N-term; Oxidation(D)@2; Oxidation(W)@9	Acetyl@1; Oxidation(D)@2	missed K-R@11	0.000561438	1630.793091	544.605	1630.792603	544.6047974	3	13	1.1.1.836.5	4.95845	12622.74	10216.09	4.94	0.23	6566.886
1	105.22	105.22	91.83999896	91.83999896	91.83999896	sp|P24622|CRYAA_MOUSE	Alpha-crystallin A chain OS=Mus musculus OX=10090 GN=Cryaa PE=2 SV=1			0	99.00000095	PEDLTVK			cleaved S-P@N-term	-0.00160908	800.4264526	401.2205	800.4279785	401.221283	2	11	1.1.1.802.2	4.523483	4672.29	4325.67	4.53	0.05	2941.014
1	105.22	105.22	91.83999896	91.83999896	91.83999896	sp|P24622|CRYAA_MOUSE	Alpha-crystallin A chain OS=Mus musculus OX=10090 GN=Cryaa PE=2 SV=1			0	99.00000095	PEDLTVK			cleaved S-P@N-term	-0.00160908	800.4264526	401.2205	800.4279785	401.221283	2	11	1.1.1.803.2	4.536334	4672.29	4521.61	4.53	0.05	2127.067
1	105.22	105.22	91.83999896	91.83999896	91.83999896	sp|P24622|CRYAA_MOUSE	Alpha-crystallin A chain OS=Mus musculus OX=10090 GN=Cryaa PE=2 SV=1			0	99.00000095	PSNVDQSALSCSLSADGMLTFSGPK	PhosphoHex(S)@10; Carbamidomethyl(C)@11	PhosphoHex(S)@153	cleaved L-P@N-term	0.021798	2810.224609	937.7488	2810.202637	937.7415161	3	16	1.1.1.1097.9	8.267867	233.4564	233.4564			1174.235
1	105.22	105.22	91.83999896	91.83999896	91.83999896	sp|P24622|CRYAA_MOUSE	Alpha-crystallin A chain OS=Mus musculus OX=10090 GN=Cryaa PE=2 SV=1			0	94.27999854	PSNVDQSALSCSLSADGMLTFSGPK	Oxidation(D)@5; Deamidated(Q)@6; Carbamidomethyl(C)@11; Dethiomethyl(M)@18	Oxidation(D)@148	cleaved L-P@N-term	0.071720198	2537.230957	846.7509	2537.15918	846.7269897	3	14	1.1.1.988.7	6.88715	4812.25	4560	6.89	0.05	2902.04
1	105.22	105.22	91.83999896	91.83999896	91.83999896	sp|P24622|CRYAA_MOUSE	Alpha-crystallin A chain OS=Mus musculus OX=10090 GN=Cryaa PE=2 SV=1			0	94.27999854	PSNVDQSALSCSLSADGMLTFSGPK	Oxidation(D)@5; Carbamidomethyl(S)@7; Carbamidomethyl(C)@11; Oxidation(M)@18	Oxidation(D)@148	cleaved L-P@N-term	0.071105897	2657.265869	886.7626	2657.194824	886.7388916	3	15	1.1.1.988.9	6.8888	4584.52	3403.23	6.91	0.04	2693.629
1	105.22	105.22	91.83999896	91.83999896	91.83999896	sp|P24622|CRYAA_MOUSE	Alpha-crystallin A chain OS=Mus musculus OX=10090 GN=Cryaa PE=2 SV=1			0	94.27999854	PSNVDQSALSCSLSADGMLTFSGPK	Oxidation(D)@5; Carbamidomethyl(S)@10; Carbamidomethyl(C)@11; Oxidation(M)@18	Oxidation(D)@148	cleaved L-P@N-term	0.071105897	2657.265869	886.7626	2657.194824	886.7388916	3	15	1.1.1.988.9	6.8888	4584.52	3403.23	6.91	0.04	2693.629
1	105.22	105.22	91.83999896	91.83999896	91.83999896	sp|P24622|CRYAA_MOUSE	Alpha-crystallin A chain OS=Mus musculus OX=10090 GN=Cryaa PE=2 SV=1			0	76.1500001	PSNVDQSALSCSLSADGMLTFSGPK	Oxidation(D)@5; Carbamidomethyl(S)@10; Carbamidomethyl(C)@11; Oxidation(M)@18	Oxidation(D)@148	cleaved L-P@N-term	0.071105897	2657.265869	886.7626	2657.194824	886.7388916	3	14	1.1.1.992.7	6.937634	4584.52	2800.84	6.91	0.04	3653.337
1	105.22	105.22	91.83999896	91.83999896	91.83999896	sp|P24622|CRYAA_MOUSE	Alpha-crystallin A chain OS=Mus musculus OX=10090 GN=Cryaa PE=2 SV=1			0	76.1500001	PSNVDQSALSCSLSADGMLTFSGPK	Oxidation(D)@5; Carbamidomethyl(S)@7; Carbamidomethyl(C)@11; Oxidation(M)@18	Oxidation(D)@148	cleaved L-P@N-term	0.071105897	2657.265869	886.7626	2657.194824	886.7388916	3	14	1.1.1.992.7	6.937634	4584.52	2800.84	6.91	0.04	3653.337
1	105.22	105.22	91.83999896	91.83999896	91.83999896	sp|P24622|CRYAA_MOUSE	Alpha-crystallin A chain OS=Mus musculus OX=10090 GN=Cryaa PE=2 SV=1			0	76.1500001	PSNVDQSALSCSLSADGMLTFSGPK	Oxidation(D)@5; Carbamidomethyl(C)@11; Carbamidomethyl(S)@12; Oxidation(M)@18	Oxidation(D)@148	cleaved L-P@N-term	0.071105897	2657.265869	886.7626	2657.194824	886.7388916	3	14	1.1.1.992.7	6.937634	4584.52	2800.84	6.91	0.04	3653.337
1	105.22	105.22	91.83999896	91.83999896	91.83999896	sp|P24622|CRYAA_MOUSE	Alpha-crystallin A chain OS=Mus musculus OX=10090 GN=Cryaa PE=2 SV=1			0	76.1500001	PSNVDQSALSCSLSADGMLTFSGPK	Carbamidomethyl(C)@11; Carbamidomethyl(S)@12; Oxidation(M)@18		cleaved L-P@N-term	0.0404297	2641.240479	881.4208	2641.199951	881.4072876	3	11	1.1.1.1061.5	7.809733	308.7879	308.7879			1769.248
1	105.22	105.22	91.83999896	91.83999896	91.83999896	sp|P24622|CRYAA_MOUSE	Alpha-crystallin A chain OS=Mus musculus OX=10090 GN=Cryaa PE=2 SV=1			0	76.1500001	PSNVDQSALSCSLSADGMLTFSGPK	Carbamidomethyl(S)@10; Carbamidomethyl(C)@11; Oxidation(M)@18		cleaved L-P@N-term	0.0404297	2641.240479	881.4208	2641.199951	881.4072876	3	11	1.1.1.1061.5	7.809733	308.7879	308.7879			1769.248
1	105.22	105.22	91.83999896	91.83999896	91.83999896	sp|P24622|CRYAA_MOUSE	Alpha-crystallin A chain OS=Mus musculus OX=10090 GN=Cryaa PE=2 SV=1			0	99.00000095	QDDHGYISR				-0.000689696	1089.483276	545.7489	1089.483887	545.7492676	2	11	1.1.1.655.4	2.672133	376505.7	26068.67	2.72	0.04	6656.526
1	105.22	105.22	91.83999896	91.83999896	91.83999896	sp|P24622|CRYAA_MOUSE	Alpha-crystallin A chain OS=Mus musculus OX=10090 GN=Cryaa PE=2 SV=1			0	99.00000095	QDDHGYISR	Gln->pyro-Glu@N-term			0.00109105	1072.458496	537.2365	1072.457397	537.2359619	2	11	1.1.1.656.7	2.687133	48819.68	13624.77	2.72	0.04	1989.551
1	105.22	105.22	91.83999896	91.83999896	91.83999896	sp|P24622|CRYAA_MOUSE	Alpha-crystallin A chain OS=Mus musculus OX=10090 GN=Cryaa PE=2 SV=1			0	99.00000095	QDDHGYISR				-0.000689696	1089.483276	545.7489	1089.483887	545.7492676	2	15	1.1.1.656.8	2.6888	376505.7	133416.7	2.72	0.04	24858.47
1	105.22	105.22	91.83999896	91.83999896	91.83999896	sp|P24622|CRYAA_MOUSE	Alpha-crystallin A chain OS=Mus musculus OX=10090 GN=Cryaa PE=2 SV=1			0	99.00000095	QDDHGYISR	Gln->pyro-Glu@N-term			0.00109105	1072.458496	537.2365	1072.457397	537.2359619	2	13	1.1.1.657.5	2.698133	48819.68	27391.08	2.72	0.04	11550.57
1	105.22	105.22	91.83999896	91.83999896	91.83999896	sp|P24622|CRYAA_MOUSE	Alpha-crystallin A chain OS=Mus musculus OX=10090 GN=Cryaa PE=2 SV=1			0	99.00000095	QDDHGYISR	Gln->pyro-Glu@N-term			0.00109105	1072.458496	537.2365	1072.457397	537.2359619	2	14	1.1.1.658.5	2.710633	48819.68	42273.88	2.72	0.04	19256.31
1	105.22	105.22	91.83999896	91.83999896	91.83999896	sp|P24622|CRYAA_MOUSE	Alpha-crystallin A chain OS=Mus musculus OX=10090 GN=Cryaa PE=2 SV=1			0	99.00000095	QDDHGYISR	Dehydrated(D)@2			-0.000230161	1071.473022	536.7438	1071.473389	536.7439575	2	12	1.1.1.677.4	2.949617	19938.18	3631.42	3.02	0.05	1746.144
1	105.22	105.22	91.83999896	91.83999896	91.83999896	sp|P24622|CRYAA_MOUSE	Alpha-crystallin A chain OS=Mus musculus OX=10090 GN=Cryaa PE=2 SV=1			0	99.00000095	QDDHGYISR	Dehydrated(D)@2			-0.000230161	1071.473022	536.7438	1071.473389	536.7439575	2	14	1.1.1.678.5	2.961933	19938.18	5369.84	3.02	0.05	2702.573
1	105.22	105.22	91.83999896	91.83999896	91.83999896	sp|P24622|CRYAA_MOUSE	Alpha-crystallin A chain OS=Mus musculus OX=10090 GN=Cryaa PE=2 SV=1			0	99.00000095	QDDHGYISR	Formyl@N-term			-5.70E-05	1117.478638	559.7466	1117.478882	559.7467041	2	15	1.1.1.687.5	3.076267	18915.9	11178.07	3.1	0.04	4919.62
1	105.22	105.22	91.83999896	91.83999896	91.83999896	sp|P24622|CRYAA_MOUSE	Alpha-crystallin A chain OS=Mus musculus OX=10090 GN=Cryaa PE=2 SV=1			0	99.00000095	QDDHGYISR	Formyl@N-term			-5.70E-05	1117.478638	559.7466	1117.478882	559.7467041	2	15	1.1.1.688.6	3.087767	18915.9	16467.07	3.1	0.04	8308.32
1	105.22	105.22	91.83999896	91.83999896	91.83999896	sp|P24622|CRYAA_MOUSE	Alpha-crystallin A chain OS=Mus musculus OX=10090 GN=Cryaa PE=2 SV=1			0	99.00000095	QDDHGYISR	Gln->pyro-Glu@N-term			-0.00244893	1072.454834	537.2347	1072.457397	537.2359619	2	13	1.1.1.691.11	3.1296	470462.5	39972.73	3.21	0.05	15364.75
1	105.22	105.22	91.83999896	91.83999896	91.83999896	sp|P24622|CRYAA_MOUSE	Alpha-crystallin A chain OS=Mus musculus OX=10090 GN=Cryaa PE=2 SV=1			0	99.00000095	QDDHGYISR	Gln->pyro-Glu@N-term			-0.00244893	1072.454834	537.2347	1072.457397	537.2359619	2	13	1.1.1.695.5	3.174917	470462.5	147057.9	3.21	0.05	26636.25
1	105.22	105.22	91.83999896	91.83999896	91.83999896	sp|P24622|CRYAA_MOUSE	Alpha-crystallin A chain OS=Mus musculus OX=10090 GN=Cryaa PE=2 SV=1			0	99.00000095	QDDHGYISR	Gln->pyro-Glu@N-term			-0.00232686	1072.455078	537.2348	1072.457397	537.2359619	2	15	1.1.1.705.7	3.30225	112843.3	104145.3	3.31	0.08	27768.59
1	105.22	105.22	91.83999896	91.83999896	91.83999896	sp|P24622|CRYAA_MOUSE	Alpha-crystallin A chain OS=Mus musculus OX=10090 GN=Cryaa PE=2 SV=1			0	99.00000095	QDDHGYISR	Gln->pyro-Glu@N-term; Dehydrated(D)@2			-0.00284555	1054.443848	528.2292	1054.446777	528.2307129	2	11	1.1.1.706.5	3.31325	13288.25	10110.42	3.3	0.04	4998.991
1	105.22	105.22	91.83999896	91.83999896	91.83999896	sp|P24622|CRYAA_MOUSE	Alpha-crystallin A chain OS=Mus musculus OX=10090 GN=Cryaa PE=2 SV=1			0	99.00000095	QDDHGYISR	Gln->pyro-Glu@N-term			-0.00232686	1072.455078	537.2348	1072.457397	537.2359619	2	15	1.1.1.706.6	3.314083	112843.3	106305.1	3.31	0.08	31441.08
1	105.22	105.22	91.83999896	91.83999896	91.83999896	sp|P24622|CRYAA_MOUSE	Alpha-crystallin A chain OS=Mus musculus OX=10090 GN=Cryaa PE=2 SV=1			0	99.00000095	QDDHGYISR	Gln->pyro-Glu@N-term; Dehydrated(D)@2			-0.00284555	1054.443848	528.2292	1054.446777	528.2307129	2	9	1.1.1.707.4	3.325583	13288.25	6071.65	3.3	0.04	2978.934
1	105.22	105.22	91.83999896	91.83999896	91.83999896	sp|P24622|CRYAA_MOUSE	Alpha-crystallin A chain OS=Mus musculus OX=10090 GN=Cryaa PE=2 SV=1			0	99.00000095	QDDHGYISR	Gln->pyro-Glu@N-term; Dehydrated(D)@3			-0.00284555	1054.443848	528.2292	1054.446777	528.2307129	2	9	1.1.1.707.4	3.325583	13288.25	6071.65	3.3	0.04	2978.934
1	105.22	105.22	91.83999896	91.83999896	91.83999896	sp|P24622|CRYAA_MOUSE	Alpha-crystallin A chain OS=Mus musculus OX=10090 GN=Cryaa PE=2 SV=1			0	23.54000062	QDDHGYISR	Gln->pyro-Glu@N-term			-0.00232686	1072.455078	537.2348	1072.457397	537.2359619	2	9	1.1.1.708.5	3.339083	112843.3	45253.82	3.31	0.08	10849.77
1	105.22	105.22	91.83999896	91.83999896	91.83999896	sp|P24622|CRYAA_MOUSE	Alpha-crystallin A chain OS=Mus musculus OX=10090 GN=Cryaa PE=2 SV=1			0	99.00000095	QSGLDAGHSER			cleaved V-Q@N-term	-0.00421941	1155.522705	578.7686	1155.526855	578.7706909	2	17	1.1.1.650.10	2.613467	9396.72	8471.03	2.63	0.04	19241.45
1	105.22	105.22	91.83999896	91.83999896	91.83999896	sp|P24622|CRYAA_MOUSE	Alpha-crystallin A chain OS=Mus musculus OX=10090 GN=Cryaa PE=2 SV=1			0	99.00000095	QSGLDAGHSER			cleaved V-Q@N-term	-0.00421941	1155.522705	578.7686	1155.526855	578.7706909	2	18	1.1.1.651.9	2.625467	9396.72	9116.82	2.63	0.04	20804.04
1	105.22	105.22	91.83999896	91.83999896	91.83999896	sp|P24622|CRYAA_MOUSE	Alpha-crystallin A chain OS=Mus musculus OX=10090 GN=Cryaa PE=2 SV=1			0	99.00000095	RALGPFYPSR			missed R-A@1	-0.00355975	1162.621216	582.3179	1162.624756	582.3196411	2	15	1.1.1.800.8	4.503	17502.39	17097.51	4.51	0.05	7709.021
1	105.22	105.22	91.83999896	91.83999896	91.83999896	sp|P24622|CRYAA_MOUSE	Alpha-crystallin A chain OS=Mus musculus OX=10090 GN=Cryaa PE=2 SV=1			0	96.89999819	RLPSNVDQSALSCSLSADGMLTFSGPK	Carbamidomethyl(C)@13		cleaved Y-R@N-term; missed R-L@1	2.964970112	2840.333984	947.7852	2837.368896	946.796875	3	13	1.1.1.1031.8	7.432433	507.3044	507.3044			1763.952
1	105.22	105.22	91.83999896	91.83999896	91.83999896	sp|P24622|CRYAA_MOUSE	Alpha-crystallin A chain OS=Mus musculus OX=10090 GN=Cryaa PE=2 SV=1			0	94.27999854	RLPSNVDQSALSCSLSADGMLTFSGPK	Deamidated(R)@1; Deamidated(N)@5; Deamidated(Q)@8; Carbamidomethyl(C)@13	Deamidated(R)@142	cleaved Y-R@N-term; missed R-L@1	0.0429544	2840.364014	947.7952	2840.320801	947.7808838	3	11	1.1.1.1033.7	7.4566	507.3044	507.3044			2271.8
1	105.22	105.22	91.83999896	91.83999896	91.83999896	sp|P24622|CRYAA_MOUSE	Alpha-crystallin A chain OS=Mus musculus OX=10090 GN=Cryaa PE=2 SV=1			0	58.53999853	RLPSNVDQSALSCSLSADGMLTFSGPK	Propionamide@N-term; Deamidated(N)@5; Carbamidomethyl(C)@13; Oxidation(M)@20		cleaved Y-R@N-term; missed R-L@1	0.036787	2925.421631	976.1478	2925.384766	976.1355591	3	12	1.1.1.945.11	6.34285	5216.75	4493.67	6.36	0.04	3328.354
1	105.22	105.22	91.83999896	91.83999896	91.83999896	sp|P24622|CRYAA_MOUSE	Alpha-crystallin A chain OS=Mus musculus OX=10090 GN=Cryaa PE=2 SV=1			0	24.65000004	RLPSNVDQSALSCSLSADGMLTFSGPK	Propionamide@N-term; Deamidated(Q)@8; Carbamidomethyl(C)@13; Oxidation(M)@20		cleaved Y-R@N-term; missed R-L@1	0.036787	2925.421631	976.1478	2925.384766	976.1355591	3	12	1.1.1.945.11	6.34285	5216.75	4493.67	6.36	0.04	3328.354
1	105.22	105.22	91.83999896	91.83999896	91.83999896	sp|P24622|CRYAA_MOUSE	Alpha-crystallin A chain OS=Mus musculus OX=10090 GN=Cryaa PE=2 SV=1			0	24.65000004	RLPSNVDQSALSCSLSADGMLTFSGPK	Propionamide@N-term; Deamidated(Q)@8; Carbamidomethyl(C)@13; Oxidation(M)@20		cleaved Y-R@N-term; missed R-L@1	0.036787	2925.421631	976.1478	2925.384766	976.1355591	3	14	1.1.1.947.9	6.36635	5216.75	4490.64	6.36	0.04	3249.845
1	105.22	105.22	91.83999896	91.83999896	91.83999896	sp|P24622|CRYAA_MOUSE	Alpha-crystallin A chain OS=Mus musculus OX=10090 GN=Cryaa PE=2 SV=1			0	96.89999819	RYRLPSNVDQSALSCSLSADGMLTFSGPK	Deamidated(N)@7; Carbamidomethyl(C)@15		missed R-Y@1; missed R-L@3	-0.0371188	3157.481201	1053.501	3157.517334	1053.513062	3	11	1.1.1.1048.11	7.651417	100.7255	100.7255			3411.349
1	105.22	105.22	91.83999896	91.83999896	91.83999896	sp|P24622|CRYAA_MOUSE	Alpha-crystallin A chain OS=Mus musculus OX=10090 GN=Cryaa PE=2 SV=1			0	76.1500001	RYRLPSNVDQSALSCSLSADGMLTFSGPK	Deamidated(Q)@10; Carbamidomethyl(C)@15		missed R-Y@1; missed R-L@3	-0.078865901	3157.439453	1053.487	3157.517334	1053.513062	3	11	1.1.1.1045.11	7.612417	106.2485	106.2485			2976.69
1	105.22	105.22	91.83999896	91.83999896	91.83999896	sp|P24622|CRYAA_MOUSE	Alpha-crystallin A chain OS=Mus musculus OX=10090 GN=Cryaa PE=2 SV=1			0	76.1500001	RYRLPSNVDQSALSCSLSADGMLTFSGPK	Deamidated(Q)@10; Carbamidomethyl(C)@15		missed R-Y@1; missed R-L@3	-0.0371188	3157.481201	1053.501	3157.517334	1053.513062	3	11	1.1.1.1048.11	7.651417	100.7255	100.7255			3411.349
1	105.22	105.22	91.83999896	91.83999896	91.83999896	sp|P24622|CRYAA_MOUSE	Alpha-crystallin A chain OS=Mus musculus OX=10090 GN=Cryaa PE=2 SV=1			0	27.11000144	RYRLPSNVDQSALSCSLSADGMLTFSGPK	Glycosyl(P)@5; Deamidated(N)@7; Carbamidomethyl(C)@15	Glycosyl(P)@144	missed R-Y@1; missed R-L@3	0.00159933	3305.556396	662.1185	3305.554443	662.1181641	5	14	1.1.1.925.5	6.0847	6921.89	6099.23	6.09	0.03	5869.403
1	105.22	105.22	91.83999896	91.83999896	91.83999896	sp|P24622|CRYAA_MOUSE	Alpha-crystallin A chain OS=Mus musculus OX=10090 GN=Cryaa PE=2 SV=1			0	25.60000122	RYRLPSNVDQSALSCSLSADGMLTFSGPK	Acetyl@N-term; Deamidated(N)@7; Carbamidomethyl(C)@15	Acetyl@140	missed R-Y@1; missed R-L@3	-0.0219265	3199.505859	800.8837	3199.527832	800.8892212	4	14	1.1.1.934.9	6.202533	8497.08	7946.48	6.19	0.05	5547.818
1	105.22	105.22	91.83999896	91.83999896	91.83999896	sp|P24622|CRYAA_MOUSE	Alpha-crystallin A chain OS=Mus musculus OX=10090 GN=Cryaa PE=2 SV=1			0	24.65000004	RYRLPSNVDQSALSCSLSADGMLTFSGPK	Carbamyl@N-term; Carbamidomethyl(C)@15; Oxidation(M)@22		missed R-Y@1; missed R-L@3	-0.043485001	3215.490479	804.8799	3215.533936	804.8907471	4	12	1.1.1.886.8	5.592733	7181.36	5740.69	5.61	0.05	4905.948
1	105.22	105.22	91.83999896	91.83999896	91.83999896	sp|P24622|CRYAA_MOUSE	Alpha-crystallin A chain OS=Mus musculus OX=10090 GN=Cryaa PE=2 SV=1			0	24.65000004	RYRLPSNVDQSALSCSLSADGMLTFSGPK	Acetyl@N-term; Deamidated(N)@7; Carbamidomethyl(C)@15; Oxidation(M)@22	Acetyl@140	missed R-Y@1; missed R-L@3	-0.0322516	3215.490479	804.8799	3215.522705	804.8879395	4	15	1.1.1.887.8	5.605233	7181.36	6902.81	5.61	0.05	5103.815
1	105.22	105.22	91.83999896	91.83999896	91.83999896	sp|P24622|CRYAA_MOUSE	Alpha-crystallin A chain OS=Mus musculus OX=10090 GN=Cryaa PE=2 SV=1			0	24.65000004	RYRLPSNVDQSALSCSLSADGMLTFSGPK	Glycosyl(P)@5; Deamidated(Q)@10; Carbamidomethyl(C)@15	Glycosyl(P)@144	missed R-Y@1; missed R-L@3	0.00159933	3305.556396	662.1185	3305.554443	662.1181641	5	14	1.1.1.925.5	6.0847	6921.89	6099.23	6.09	0.03	5869.403
1	105.22	105.22	91.83999896	91.83999896	91.83999896	sp|P24622|CRYAA_MOUSE	Alpha-crystallin A chain OS=Mus musculus OX=10090 GN=Cryaa PE=2 SV=1			0	24.65000004	RYRLPSNVDQSALSCSLSADGMLTFSGPK	Carbamyl@N-term; Carbamidomethyl(C)@15		missed R-Y@1; missed R-L@3	-0.0331599	3199.505859	800.8837	3199.539063	800.8920288	4	13	1.1.1.933.11	6.191534	8497.08	8442.93	6.19	0.05	6285.684
1	105.22	105.22	91.83999896	91.83999896	91.83999896	sp|P24622|CRYAA_MOUSE	Alpha-crystallin A chain OS=Mus musculus OX=10090 GN=Cryaa PE=2 SV=1			0	23.98000062	RYRLPSNVDQSALSCSLSADGMLTFSGPK	Acetyl@N-term; Deamidated(Q)@10; Carbamidomethyl(C)@15; Oxidation(M)@22	Acetyl@140	missed R-Y@1; missed R-L@3	-0.0322516	3215.490479	804.8799	3215.522705	804.8879395	4	15	1.1.1.887.8	5.605233	7181.36	6902.81	5.61	0.05	5103.815
1	105.22	105.22	91.83999896	91.83999896	91.83999896	sp|P24622|CRYAA_MOUSE	Alpha-crystallin A chain OS=Mus musculus OX=10090 GN=Cryaa PE=2 SV=1			0	23.98000062	RYRLPSNVDQSALSCSLSADGMLTFSGPK	Acetyl@N-term; Deamidated(Q)@10; Carbamidomethyl(C)@15	Acetyl@140	missed R-Y@1; missed R-L@3	-0.0219265	3199.505859	800.8837	3199.527832	800.8892212	4	14	1.1.1.934.9	6.202533	8497.08	7946.48	6.19	0.05	5547.818
1	105.22	105.22	91.83999896	91.83999896	91.83999896	sp|P24622|CRYAA_MOUSE	Alpha-crystallin A chain OS=Mus musculus OX=10090 GN=Cryaa PE=2 SV=1			0	69.56999898	SCSLSADGMLTFSGPK	Carbamidomethyl(C)@2; Hex(S)@3; Oxidation(M)@9	Hex(S)@155	cleaved L-S@N-term	-0.0119306	1834.784424	918.3995	1834.796509	918.4055176	2	11	1.1.1.1015.8	7.22895	294.5424	294.5424			1242.501
1	105.22	105.22	91.83999896	91.83999896	91.83999896	sp|P24622|CRYAA_MOUSE	Alpha-crystallin A chain OS=Mus musculus OX=10090 GN=Cryaa PE=2 SV=1			0	69.56999898	SCSLSADGMLTFSGPK	Hex(S)@1; Carbamidomethyl(C)@2; Oxidation(M)@9	Hex(S)@153	cleaved L-S@N-term	-0.0119306	1834.784424	918.3995	1834.796509	918.4055176	2	11	1.1.1.1015.8	7.22895	294.5424	294.5424			1242.501
1	105.22	105.22	91.83999896	91.83999896	91.83999896	sp|P24622|CRYAA_MOUSE	Alpha-crystallin A chain OS=Mus musculus OX=10090 GN=Cryaa PE=2 SV=1			0	99.00000095	SDRDKFVIFLDVK			missed R-D@3; missed K-F@5	0.000407716	1580.856567	527.9595	1580.856201	527.9593506	3	16	1.1.1.942.2	6.297517	46677.44	14511.35	6.33	0.06	4655.166
1	105.22	105.22	91.83999896	91.83999896	91.83999896	sp|P24622|CRYAA_MOUSE	Alpha-crystallin A chain OS=Mus musculus OX=10090 GN=Cryaa PE=2 SV=1			0	99.00000095	SDRDKFVIFLDVK			missed R-D@3; missed K-F@5	0.000407716	1580.856567	527.9595	1580.856201	527.9593506	3	18	1.1.1.943.3	6.31085	46677.44	29297.92	6.33	0.06	11909.81
1	105.22	105.22	91.83999896	91.83999896	91.83999896	sp|P24622|CRYAA_MOUSE	Alpha-crystallin A chain OS=Mus musculus OX=10090 GN=Cryaa PE=2 SV=1			0	99.00000095	SDRDKFVIFLDVK	Dehydrated(D)@4; Lys->Allysine(K)@5	Lys->Allysine(K)@93	missed R-D@3; missed K-F@5	0.000395604	1561.814575	521.6121	1561.814087	521.6119385	3	14	1.1.1.1105.2	8.363533	507.3044	507.3044			1600.157
1	105.22	105.22	91.83999896	91.83999896	91.83999896	sp|P24622|CRYAA_MOUSE	Alpha-crystallin A chain OS=Mus musculus OX=10090 GN=Cryaa PE=2 SV=1			0	99.00000095	SGLDAGHSER			cleaved Q-S@N-term	-0.00352374	1027.464844	514.7397	1027.468262	514.741394	2	17	1.1.1.651.7	2.6238	38963.3	37719.56	2.63	0.04	18552.76
1	105.22	105.22	91.83999896	91.83999896	91.83999896	sp|P24622|CRYAA_MOUSE	Alpha-crystallin A chain OS=Mus musculus OX=10090 GN=Cryaa PE=2 SV=1			0	99.00000095	SGLDAGHSER	Methyl(E)@9	Methyl(E)@179	cleaved Q-S@N-term	-0.00338977	1041.480713	521.7476	1041.483887	521.7492676	2	17	1.1.1.663.4	2.77845	8809.22	8551.11	2.78	0.04	5527.581
1	105.22	105.22	91.83999896	91.83999896	91.83999896	sp|P24622|CRYAA_MOUSE	Alpha-crystallin A chain OS=Mus musculus OX=10090 GN=Cryaa PE=2 SV=1			0	99.00000095	SGLDAGHSER	Methyl(E)@9	Methyl(E)@179	cleaved Q-S@N-term	-0.00338977	1041.480713	521.7476	1041.483887	521.7492676	2	16	1.1.1.664.5	2.78595	8809.22	7919.91	2.78	0.04	4865.775
1	105.22	105.22	91.83999896	91.83999896	91.83999896	sp|P24622|CRYAA_MOUSE	Alpha-crystallin A chain OS=Mus musculus OX=10090 GN=Cryaa PE=2 SV=1			0	99.00000095	SLSADGMLTFSGPK	Oxidation(M)@7		cleaved C-S@N-term	0.000911333	1425.681885	713.8482	1425.68103	713.8477783	2	14	1.1.1.851.9	5.151283	5231.13	2488.24	5.18	0.05	1431.258
1	105.22	105.22	91.83999896	91.83999896	91.83999896	sp|P24622|CRYAA_MOUSE	Alpha-crystallin A chain OS=Mus musculus OX=10090 GN=Cryaa PE=2 SV=1			0	99.00000095	SLSADGMLTFSGPK	Oxidation(M)@7		cleaved C-S@N-term	0.000911333	1425.681885	713.8482	1425.68103	713.8477783	2	17	1.1.1.853.6	5.173934	5231.13	4781.64	5.18	0.05	2724.388
1	105.22	105.22	91.83999896	91.83999896	91.83999896	sp|P24622|CRYAA_MOUSE	Alpha-crystallin A chain OS=Mus musculus OX=10090 GN=Cryaa PE=2 SV=1			0	99.00000095	SLSADGMLTFSGPK			cleaved C-S@N-term	-0.00122428	1409.684814	705.8497	1409.686035	705.8502808	2	19	1.1.1.932.5	6.173867	4589.53	4318.61	6.18	0.06	3128.138
1	105.22	105.22	91.83999896	91.83999896	91.83999896	sp|P24622|CRYAA_MOUSE	Alpha-crystallin A chain OS=Mus musculus OX=10090 GN=Cryaa PE=2 SV=1			0	99.00000095	SPEDLTVK			cleaved F-S@N-term	-0.000449912	887.4596558	444.7371	887.460022	444.7372742	2	11	1.1.1.718.3	3.465567	5482.05	4459.21	3.48	0.04	2346.462
1	105.22	105.22	91.83999896	91.83999896	91.83999896	sp|P24622|CRYAA_MOUSE	Alpha-crystallin A chain OS=Mus musculus OX=10090 GN=Cryaa PE=2 SV=1			0	99.00000095	TIQHPWFK			cleaved V-T@N-term	-0.00164639	1055.553711	528.7841	1055.555298	528.7849121	2	11	1.1.1.1025.2	7.351117	5038.14	2278.55	7.41	0.08	1172.148
1	105.22	105.22	91.83999896	91.83999896	91.83999896	sp|P24622|CRYAA_MOUSE	Alpha-crystallin A chain OS=Mus musculus OX=10090 GN=Cryaa PE=2 SV=1			0	99.00000095	TIQHPWFK			cleaved V-T@N-term	-0.00164639	1055.553711	528.7841	1055.555298	528.7849121	2	11	1.1.1.1026.2	7.364117	5038.14	3688.51	7.41	0.08	1914.467
1	105.22	105.22	91.83999896	91.83999896	91.83999896	sp|P24622|CRYAA_MOUSE	Alpha-crystallin A chain OS=Mus musculus OX=10090 GN=Cryaa PE=2 SV=1			0	99.00000095	TVLDSGISELMTH			cleaved H-M@C-term	0.0021617	1401.683228	701.8489	1401.68103	701.8477783	2	17	1.1.1.980.5	6.78365	2933.5	2359.21	6.78	0.06	2136.702
1	105.22	105.22	91.83999896	91.83999896	91.83999896	sp|P24622|CRYAA_MOUSE	Alpha-crystallin A chain OS=Mus musculus OX=10090 GN=Cryaa PE=2 SV=1			0	99.00000095	TVLDSGISELMTHMWF			cleaved F-V@C-term	-0.000611131	1865.868652	933.9416	1865.869141	933.9418945	2	13	1.1.1.1351.2	11.4178	1894.85	945.91	11.48	0.11	458.937
1	105.22	105.22	91.83999896	91.83999896	91.83999896	sp|P24622|CRYAA_MOUSE	Alpha-crystallin A chain OS=Mus musculus OX=10090 GN=Cryaa PE=2 SV=1			0	96.89999819	TVLDSGISELMTHMWF	Oxidation(M)@14		cleaved F-V@C-term	0.00240476	1881.866333	628.2961	1881.864136	628.2952881	3	9	1.1.1.1290.2	10.68003	358.65	269.93	10.73	0.13	239.0032
1	105.22	105.22	91.83999896	91.83999896	91.83999896	sp|P24622|CRYAA_MOUSE	Alpha-crystallin A chain OS=Mus musculus OX=10090 GN=Cryaa PE=2 SV=1			0	69.56999898	TVLDSGISELMTHMWF	Oxidation(M)@11; Oxidation(M)@14		cleaved F-V@C-term	0.021301299	1897.880249	949.9474	1897.859009	949.9367676	2	8	1.1.1.1099.11	8.295033	184.2838	184.2838			862.6053
1	105.22	105.22	91.83999896	91.83999896	91.83999896	sp|P24622|CRYAA_MOUSE	Alpha-crystallin A chain OS=Mus musculus OX=10090 GN=Cryaa PE=2 SV=1			0	45.05999982	TVLDSGISELMTHMWF	Oxidation(M)@14		cleaved F-V@C-term	0.00386957	1881.867798	628.2966	1881.864136	628.2952881	3	6	1.1.1.1183.3	9.333134	32.9295	32.9295			307.5769
1	105.22	105.22	91.83999896	91.83999896	91.83999896	sp|P24622|CRYAA_MOUSE	Alpha-crystallin A chain OS=Mus musculus OX=10090 GN=Cryaa PE=2 SV=1			0	45.05999982	TVLDSGISELMTHMWF	Oxidation(M)@11		cleaved F-V@C-term	0.00386957	1881.867798	628.2966	1881.864136	628.2952881	3	6	1.1.1.1183.3	9.333134	32.9295	32.9295			307.5769
1	105.22	105.22	91.83999896	91.83999896	91.83999896	sp|P24622|CRYAA_MOUSE	Alpha-crystallin A chain OS=Mus musculus OX=10090 GN=Cryaa PE=2 SV=1			0	99.00000095	TVLDSGISELMTHMWFVMHQPH			cleaved H-A@C-term	0.00157834	2595.208984	649.8095	2595.207275	649.809082	4	21	1.1.1.1228.3	9.90975	5485.31	5316.26	9.93	0.13	2857.9
1	105.22	105.22	91.83999896	91.83999896	91.83999896	sp|P24622|CRYAA_MOUSE	Alpha-crystallin A chain OS=Mus musculus OX=10090 GN=Cryaa PE=2 SV=1			0	99.00000095	TVLDSGISELMTHMWFVMHQPH			cleaved H-A@C-term	0.00157834	2595.208984	649.8095	2595.207275	649.809082	4	20	1.1.1.1235.3	9.9999	5485.31	3420.85	9.93	0.13	1915.891
1	105.22	105.22	91.83999896	91.83999896	91.83999896	sp|P24622|CRYAA_MOUSE	Alpha-crystallin A chain OS=Mus musculus OX=10090 GN=Cryaa PE=2 SV=1			0	99.00000095	TVLDSGISELMTHMWFVMHQPH			cleaved H-A@C-term	0.00157834	2595.208984	649.8095	2595.207275	649.809082	4	17	1.1.1.1233.2	9.97075	5485.31	4555.86	9.93	0.13	2409.815
1	105.22	105.22	91.83999896	91.83999896	91.83999896	sp|P24622|CRYAA_MOUSE	Alpha-crystallin A chain OS=Mus musculus OX=10090 GN=Cryaa PE=2 SV=1			0	99.00000095	TVLDSGISELMTHMWFVMHQPH			cleaved H-A@C-term	0.00157834	2595.208984	649.8095	2595.207275	649.809082	4	16	1.1.1.1231.2	9.945416	5485.31	5294.86	9.93	0.13	2939.615
1	105.22	105.22	91.83999896	91.83999896	91.83999896	sp|P24622|CRYAA_MOUSE	Alpha-crystallin A chain OS=Mus musculus OX=10090 GN=Cryaa PE=2 SV=1			0	99.00000095	TVLDSGISELMTHMWFVMHQPH			cleaved H-A@C-term	0.00157834	2595.208984	649.8095	2595.207275	649.809082	4	15	1.1.1.1236.4	10.01008	5485.31	2863.83	9.93	0.13	1594.365
1	105.22	105.22	91.83999896	91.83999896	91.83999896	sp|P24622|CRYAA_MOUSE	Alpha-crystallin A chain OS=Mus musculus OX=10090 GN=Cryaa PE=2 SV=1			0	99.00000095	TVLDSGISELMTHMWFVMHQPH			cleaved H-A@C-term	0.00157834	2595.208984	649.8095	2595.207275	649.809082	4	14	1.1.1.1226.3	9.882916	5485.31	3611.74	9.93	0.13	1868.827
1	105.22	105.22	91.83999896	91.83999896	91.83999896	sp|P24622|CRYAA_MOUSE	Alpha-crystallin A chain OS=Mus musculus OX=10090 GN=Cryaa PE=2 SV=1			0	99.00000095	TVLDSGISELMTHMWFVMHQPH			cleaved H-A@C-term	0.00157834	2595.208984	649.8095	2595.207275	649.809082	4	15	1.1.1.1230.3	9.933084	5485.31	5452.88	9.93	0.13	2961.15
1	105.22	105.22	91.83999896	91.83999896	91.83999896	sp|P24622|CRYAA_MOUSE	Alpha-crystallin A chain OS=Mus musculus OX=10090 GN=Cryaa PE=2 SV=1			0	99.00000095	TVLDSGISELMTHMWFVMHQPH			cleaved H-A@C-term	0.00157834	2595.208984	649.8095	2595.207275	649.809082	4	15	1.1.1.1232.2	9.957916	5485.31	5008.97	9.93	0.13	2805.554
1	105.22	105.22	91.83999896	91.83999896	91.83999896	sp|P24622|CRYAA_MOUSE	Alpha-crystallin A chain OS=Mus musculus OX=10090 GN=Cryaa PE=2 SV=1			0	99.00000095	TVLDSGISELMTHMWFVMHQPH			cleaved H-A@C-term	0.00157834	2595.208984	649.8095	2595.207275	649.809082	4	14	1.1.1.1238.2	10.0349	5485.31	1761.42	9.93	0.13	1019.231
1	105.22	105.22	91.83999896	91.83999896	91.83999896	sp|P24622|CRYAA_MOUSE	Alpha-crystallin A chain OS=Mus musculus OX=10090 GN=Cryaa PE=2 SV=1			0	99.00000095	TVLDSGISELMTHMWFVMHQPH			cleaved H-A@C-term	0.00157834	2595.208984	649.8095	2595.207275	649.809082	4	13	1.1.1.1224.3	9.85775	5485.31	1317.26	9.93	0.13	1131.975
1	105.22	105.22	91.83999896	91.83999896	91.83999896	sp|P24622|CRYAA_MOUSE	Alpha-crystallin A chain OS=Mus musculus OX=10090 GN=Cryaa PE=2 SV=1			0	99.00000095	TVLDSGISELMTHMWFVMHQPH			cleaved H-A@C-term	0.00157834	2595.208984	649.8095	2595.207275	649.809082	4	13	1.1.1.1237.3	10.0224	5485.31	2211.46	9.93	0.13	1294.966
1	105.22	105.22	91.83999896	91.83999896	91.83999896	sp|P24622|CRYAA_MOUSE	Alpha-crystallin A chain OS=Mus musculus OX=10090 GN=Cryaa PE=2 SV=1			0	99.00000095	TVLDSGISELMTHMWFVMHQPH			cleaved H-A@C-term	0.00157834	2595.208984	649.8095	2595.207275	649.809082	4	13	1.1.1.1227.2	9.894917	5485.31	4642.43	9.93	0.13	2381.289
1	105.22	105.22	91.83999896	91.83999896	91.83999896	sp|P24622|CRYAA_MOUSE	Alpha-crystallin A chain OS=Mus musculus OX=10090 GN=Cryaa PE=2 SV=1			0	98.3099997	TVLDSGISELMTHMWFVMHQPH			cleaved H-A@C-term	0.00157834	2595.208984	649.8095	2595.207275	649.809082	4	12	1.1.1.1225.3	9.870584	5485.31	2402.45	9.93	0.13	1468.65
1	105.22	105.22	91.83999896	91.83999896	91.83999896	sp|P24622|CRYAA_MOUSE	Alpha-crystallin A chain OS=Mus musculus OX=10090 GN=Cryaa PE=2 SV=1			0	97.71000147	TVLDSGISELMTHMWFVMHQPH	Methyl(H)@13	Methyl(H)@67	cleaved H-A@C-term	-0.00726872	2609.21582	653.3112	2609.2229	653.3129883	4	13	1.1.1.1248.2	10.14273	367.38	139.88	10.19	0.05	383.3566
1	105.22	105.22	91.83999896	91.83999896	91.83999896	sp|P24622|CRYAA_MOUSE	Alpha-crystallin A chain OS=Mus musculus OX=10090 GN=Cryaa PE=2 SV=1			0	96.89999819	TVLDSGISELMTHMWFVMHQPH			cleaved H-A@C-term	0.00157834	2595.208984	649.8095	2595.207275	649.809082	4	12	1.1.1.1234.3	9.983916	5485.31	4109.43	9.93	0.13	2217.198
1	105.22	105.22	91.83999896	91.83999896	91.83999896	sp|P24622|CRYAA_MOUSE	Alpha-crystallin A chain OS=Mus musculus OX=10090 GN=Cryaa PE=2 SV=1			0	76.1500001	TVLDSGISELMTHMWFVMHQPH	Methyl(E)@9	Methyl(E)@63	cleaved H-A@C-term	-0.00726872	2609.21582	653.3112	2609.2229	653.3129883	4	13	1.1.1.1248.2	10.14273	367.38	139.88	10.19	0.05	383.3566
1	105.22	105.22	91.83999896	91.83999896	91.83999896	sp|P24622|CRYAA_MOUSE	Alpha-crystallin A chain OS=Mus musculus OX=10090 GN=Cryaa PE=2 SV=1			0	28.52999866	TVLDSGISELMTHMWFVMHQPH	Methyl(T)@12	Methyl(T)@66	cleaved H-A@C-term	-0.00726872	2609.21582	653.3112	2609.2229	653.3129883	4	13	1.1.1.1248.2	10.14273	367.38	139.88	10.19	0.05	383.3566
1	105.22	105.22	91.83999896	91.83999896	91.83999896	sp|P24622|CRYAA_MOUSE	Alpha-crystallin A chain OS=Mus musculus OX=10090 GN=Cryaa PE=2 SV=1			0	99.00000095	TVLDSGISELMTHMWFVMHQPHAGNPK	Oxidation(M)@11; Oxidation(M)@14; Oxidation(M)@18			0.00833719	3110.449707	623.0972	3110.441162	623.09552	5	22	1.1.1.905.5	5.83105	143291.5	20533.88	5.9	0.08	9983.275
1	105.22	105.22	91.83999896	91.83999896	91.83999896	sp|P24622|CRYAA_MOUSE	Alpha-crystallin A chain OS=Mus musculus OX=10090 GN=Cryaa PE=2 SV=1			0	99.00000095	TVLDSGISELMTHMWFVMHQPHAGNPK	Oxidation(M)@11; Oxidation(M)@14; Oxidation(M)@18			0.00833719	3110.449707	623.0972	3110.441162	623.09552	5	28	1.1.1.906.3	5.842216	143291.5	39378.98	5.9	0.08	19994.15
1	105.22	105.22	91.83999896	91.83999896	91.83999896	sp|P24622|CRYAA_MOUSE	Alpha-crystallin A chain OS=Mus musculus OX=10090 GN=Cryaa PE=2 SV=1			0	99.00000095	TVLDSGISELMTHMWFVMHQPHAGNPK	Oxidation(M)@11; Oxidation(M)@14; Oxidation(M)@18			0.00491253	3110.447266	1037.823	3110.441162	1037.821045	3	16	1.1.1.909.11	5.88705	9575.28	8078.84	5.9	0.06	4930.032
1	105.22	105.22	91.83999896	91.83999896	91.83999896	sp|P24622|CRYAA_MOUSE	Alpha-crystallin A chain OS=Mus musculus OX=10090 GN=Cryaa PE=2 SV=1			0	99.00000095	TVLDSGISELMTHMWFVMHQPHAGNPK	Oxidation(M)@11; Oxidation(M)@14; Oxidation(M)@18			0.00833719	3110.449707	623.0972	3110.441162	623.09552	5	15	1.1.1.919.4	6.00755	143291.5	7162.4	5.9	0.08	5186.799
1	105.22	105.22	91.83999896	91.83999896	91.83999896	sp|P24622|CRYAA_MOUSE	Alpha-crystallin A chain OS=Mus musculus OX=10090 GN=Cryaa PE=2 SV=1			0	99.00000095	TVLDSGISELMTHMWFVMHQPHAGNPK	Oxidation(M)@11; Oxidation(M)@14			-0.00204924	3094.444092	619.8961	3094.446289	619.8965454	5	24	1.1.1.932.4	6.173033	44835.29	21879.08	6.24	0.09	10912.08
1	105.22	105.22	91.83999896	91.83999896	91.83999896	sp|P24622|CRYAA_MOUSE	Alpha-crystallin A chain OS=Mus musculus OX=10090 GN=Cryaa PE=2 SV=1			0	99.00000095	TVLDSGISELMTHMWFVMHQPHAGNPK	Oxidation(M)@11; Oxidation(M)@14			-0.00204924	3094.444092	619.8961	3094.446289	619.8965454	5	31	1.1.1.933.4	6.1857	44835.29	31654.3	6.24	0.09	16404.2
1	105.22	105.22	91.83999896	91.83999896	91.83999896	sp|P24622|CRYAA_MOUSE	Alpha-crystallin A chain OS=Mus musculus OX=10090 GN=Cryaa PE=2 SV=1			0	99.00000095	TVLDSGISELMTHMWFVMHQPHAGNPK	Oxidation(M)@11; Oxidation(M)@14			0.000308859	3094.447021	774.619	3094.446289	774.6188354	4	20	1.1.1.939.9	6.265367	19087.41	11303.22	6.22	0.09	9097.413
1	105.22	105.22	91.83999896	91.83999896	91.83999896	sp|P24622|CRYAA_MOUSE	Alpha-crystallin A chain OS=Mus musculus OX=10090 GN=Cryaa PE=2 SV=1			0	99.00000095	TVLDSGISELMTHMWFVMHQPHAGNPK	Oxidation(M)@14; Oxidation(M)@18			-0.00164423	3094.445068	774.6185	3094.446289	774.6188354	4	20	1.1.1.970.5	6.655167	8298.96	7991.04	6.65	0.08	4540.593
1	105.22	105.22	91.83999896	91.83999896	91.83999896	sp|P24622|CRYAA_MOUSE	Alpha-crystallin A chain OS=Mus musculus OX=10090 GN=Cryaa PE=2 SV=1			0	99.00000095	TVLDSGISELMTHMWFVMHQPHAGNPK	Oxidation(M)@11; Oxidation(M)@18			-0.00164423	3094.445068	774.6185	3094.446289	774.6188354	4	20	1.1.1.970.5	6.655167	8298.96	7991.04	6.65	0.08	4540.593
1	105.22	105.22	91.83999896	91.83999896	91.83999896	sp|P24622|CRYAA_MOUSE	Alpha-crystallin A chain OS=Mus musculus OX=10090 GN=Cryaa PE=2 SV=1			0	99.00000095	TVLDSGISELMTHMWFVMHQPHAGNPK	Oxidation(M)@11; Oxidation(M)@18			-0.00164423	3094.445068	774.6185	3094.446289	774.6188354	4	15	1.1.1.972.8	6.683317	8298.96	4347.34	6.65	0.08	3443.544
1	105.22	105.22	91.83999896	91.83999896	91.83999896	sp|P24622|CRYAA_MOUSE	Alpha-crystallin A chain OS=Mus musculus OX=10090 GN=Cryaa PE=2 SV=1			0	99.00000095	TVLDSGISELMTHMWFVMHQPHAGNPK	Oxidation(M)@14; Oxidation(M)@18			-0.00164423	3094.445068	774.6185	3094.446289	774.6188354	4	15	1.1.1.972.8	6.683317	8298.96	4347.34	6.65	0.08	3443.544
1	105.22	105.22	91.83999896	91.83999896	91.83999896	sp|P24622|CRYAA_MOUSE	Alpha-crystallin A chain OS=Mus musculus OX=10090 GN=Cryaa PE=2 SV=1			0	99.00000095	TVLDSGISELMTHMWFVMHQPHAGNPK	Oxidation(M)@14			0.00379944	3078.455078	616.6983	3078.451416	616.6975708	5	22	1.1.1.1022.2	7.31345	18790.34	12975.46	7.34	0.06	7340.518
1	105.22	105.22	91.83999896	91.83999896	91.83999896	sp|P24622|CRYAA_MOUSE	Alpha-crystallin A chain OS=Mus musculus OX=10090 GN=Cryaa PE=2 SV=1			0	99.00000095	TVLDSGISELMTHMWFVMHQPHAGNPK	Oxidation(M)@11			-0.00352464	3078.44751	616.6968	3078.451416	616.6975708	5	21	1.1.1.1036.2	7.491267	18907.9	4581.06	7.61	0.14	3190.748
1	105.22	105.22	91.83999896	91.83999896	91.83999896	sp|P24622|CRYAA_MOUSE	Alpha-crystallin A chain OS=Mus musculus OX=10090 GN=Cryaa PE=2 SV=1			0	99.00000095	TVLDSGISELMTHMWFVMHQPHAGNPK	Oxidation(M)@11			-0.00352464	3078.44751	616.6968	3078.451416	616.6975708	5	23	1.1.1.1037.2	7.5031	18907.9	8138.23	7.61	0.14	4975.097
1	105.22	105.22	91.83999896	91.83999896	91.83999896	sp|P24622|CRYAA_MOUSE	Alpha-crystallin A chain OS=Mus musculus OX=10090 GN=Cryaa PE=2 SV=1			0	99.00000095	TVLDSGISELMTHMWFVMHQPHAGNPK	Oxidation(M)@14			-0.00118938	3078.450195	770.6198	3078.451416	770.6201172	4	19	1.1.1.1043.4	7.58125	8414.22	7279.65	7.6	0.13	4811.162
1	105.22	105.22	91.83999896	91.83999896	91.83999896	sp|P24622|CRYAA_MOUSE	Alpha-crystallin A chain OS=Mus musculus OX=10090 GN=Cryaa PE=2 SV=1			0	99.00000095	TVLDSGISELMTHMWFVMHQPHAGNPK	Oxidation(M)@11			-0.00118938	3078.450195	770.6198	3078.451416	770.6201172	4	19	1.1.1.1043.4	7.58125	8414.22	7279.65	7.6	0.13	4811.162
1	105.22	105.22	91.83999896	91.83999896	91.83999896	sp|P24622|CRYAA_MOUSE	Alpha-crystallin A chain OS=Mus musculus OX=10090 GN=Cryaa PE=2 SV=1			0	99.00000095	TVLDSGISELMTHMWFVMHQPHAGNPK	Oxidation(M)@11			-0.00118938	3078.450195	770.6198	3078.451416	770.6201172	4	18	1.1.1.1044.5	7.594917	8414.22	8144.75	7.6	0.13	5027.062
1	105.22	105.22	91.83999896	91.83999896	91.83999896	sp|P24622|CRYAA_MOUSE	Alpha-crystallin A chain OS=Mus musculus OX=10090 GN=Cryaa PE=2 SV=1			0	99.00000095	TVLDSGISELMTHMWFVMHQPHAGNPK	Oxidation(M)@14			-0.00118938	3078.450195	770.6198	3078.451416	770.6201172	4	18	1.1.1.1044.5	7.594917	8414.22	8144.75	7.6	0.13	5027.062
1	105.22	105.22	91.83999896	91.83999896	91.83999896	sp|P24622|CRYAA_MOUSE	Alpha-crystallin A chain OS=Mus musculus OX=10090 GN=Cryaa PE=2 SV=1			0	99.00000095	TVLDSGISELMTHMWFVMHQPHAGNPK	Oxidation(M)@11			0.00196842	3078.452881	616.6979	3078.451416	616.6975708	5	23	1.1.1.1071.3	7.934733	37970.65	16196.42	7.97	0.06	9215.408
1	105.22	105.22	91.83999896	91.83999896	91.83999896	sp|P24622|CRYAA_MOUSE	Alpha-crystallin A chain OS=Mus musculus OX=10090 GN=Cryaa PE=2 SV=1			0	99.00000095	TVLDSGISELMTHMWFVMHQPHAGNPK	Oxidation(M)@18			0.00196842	3078.452881	616.6979	3078.451416	616.6975708	5	23	1.1.1.1071.3	7.934733	37970.65	16196.42	7.97	0.06	9215.408
1	105.22	105.22	91.83999896	91.83999896	91.83999896	sp|P24622|CRYAA_MOUSE	Alpha-crystallin A chain OS=Mus musculus OX=10090 GN=Cryaa PE=2 SV=1			0	99.00000095	TVLDSGISELMTHMWFVMHQPHAGNPK	Oxidation(M)@18			0.00196842	3078.452881	616.6979	3078.451416	616.6975708	5	30	1.1.1.1072.3	7.9474	37970.65	27485.75	7.97	0.06	16933.79
1	105.22	105.22	91.83999896	91.83999896	91.83999896	sp|P24622|CRYAA_MOUSE	Alpha-crystallin A chain OS=Mus musculus OX=10090 GN=Cryaa PE=2 SV=1			0	99.00000095	TVLDSGISELMTHMWFVMHQPHAGNPK	Oxidation(M)@18			-0.00656036	3078.445068	770.6185	3078.451416	770.6201172	4	31	1.1.1.1073.4	7.966733	13914	13678.63	7.96	0.06	8082.87
1	105.22	105.22	91.83999896	91.83999896	91.83999896	sp|P24622|CRYAA_MOUSE	Alpha-crystallin A chain OS=Mus musculus OX=10090 GN=Cryaa PE=2 SV=1			0	99.00000095	TVLDSGISELMTHMWFVMHQPHAGNPK				0.00262494	3062.458984	613.4991	3062.456543	613.4985962	5	27	1.1.1.1135.3	8.7225	92459.38	17620.91	8.78	0.11	9296.209
1	105.22	105.22	91.83999896	91.83999896	91.83999896	sp|P24622|CRYAA_MOUSE	Alpha-crystallin A chain OS=Mus musculus OX=10090 GN=Cryaa PE=2 SV=1			0	99.00000095	TVLDSGISELMTHMWFVMHQPHAGNPK				0.00262494	3062.458984	613.4991	3062.456543	613.4985962	5	31	1.1.1.1136.2	8.734333	92459.38	34332.86	8.78	0.11	17797.02
1	105.22	105.22	91.83999896	91.83999896	91.83999896	sp|P24622|CRYAA_MOUSE	Alpha-crystallin A chain OS=Mus musculus OX=10090 GN=Cryaa PE=2 SV=1			0	99.00000095	TVLDSGISELMTHMWFVMHQPHAGNPK				-0.0013748	3062.456299	1021.826	3062.456543	1021.826111	3	22	1.1.1.1141.8	8.805333	4950.81	4448.26	8.78	0.09	2601.072
1	105.22	105.22	91.83999896	91.83999896	91.83999896	sp|P24622|CRYAA_MOUSE	Alpha-crystallin A chain OS=Mus musculus OX=10090 GN=Cryaa PE=2 SV=1			0	99.00000095	TVLDSGISELMTHMWFVMHQPHAGNPK				-0.00154585	3062.454834	766.621	3062.456543	766.6213989	4	29	1.1.1.1142.2	8.8115	37450.24	31690.5	8.78	0.11	14956.1
1	105.22	105.22	91.83999896	91.83999896	91.83999896	sp|P24622|CRYAA_MOUSE	Alpha-crystallin A chain OS=Mus musculus OX=10090 GN=Cryaa PE=2 SV=1			0	99.00000095	TVLDSGISELMTHMWFVMHQPHAGNPK				-0.00154585	3062.454834	766.621	3062.456543	766.6213989	4	30	1.1.1.1143.6	8.827333	37450.24	28992.44	8.78	0.11	13868.43
1	105.22	105.22	91.83999896	91.83999896	91.83999896	sp|P24622|CRYAA_MOUSE	Alpha-crystallin A chain OS=Mus musculus OX=10090 GN=Cryaa PE=2 SV=1			0	99.00000095	TVLDSGISELMTHMWFVMHQPHAGNPK				-0.00154585	3062.454834	766.621	3062.456543	766.6213989	4	24	1.1.1.1146.3	8.862166	37450.24	19655.32	8.78	0.11	8315.565
1	105.22	105.22	91.83999896	91.83999896	91.83999896	sp|P24622|CRYAA_MOUSE	Alpha-crystallin A chain OS=Mus musculus OX=10090 GN=Cryaa PE=2 SV=1			0	99.00000095	TVLDSGISELMTHMWFVMHQPHAGNPK	Oxidation(M)@14			0.00379944	3078.455078	616.6983	3078.451416	616.6975708	5	19	1.1.1.1021.2	7.300283	18790.34	7600.29	7.34	0.06	4827.5
1	105.22	105.22	91.83999896	91.83999896	91.83999896	sp|P24622|CRYAA_MOUSE	Alpha-crystallin A chain OS=Mus musculus OX=10090 GN=Cryaa PE=2 SV=1			0	99.00000095	TVLDSGISELMTHMWFVMHQPHAGNPK	Oxidation(M)@14			-0.00118938	3078.450195	770.6198	3078.451416	770.6201172	4	18	1.1.1.1047.4	7.632417	8414.22	6720.87	7.6	0.13	4503.218
1	105.22	105.22	91.83999896	91.83999896	91.83999896	sp|P24622|CRYAA_MOUSE	Alpha-crystallin A chain OS=Mus musculus OX=10090 GN=Cryaa PE=2 SV=1			0	99.00000095	TVLDSGISELMTHMWFVMHQPHAGNPK	Oxidation(M)@11			-0.00118938	3078.450195	770.6198	3078.451416	770.6201172	4	18	1.1.1.1047.4	7.632417	8414.22	6720.87	7.6	0.13	4503.218
1	105.22	105.22	91.83999896	91.83999896	91.83999896	sp|P24622|CRYAA_MOUSE	Alpha-crystallin A chain OS=Mus musculus OX=10090 GN=Cryaa PE=2 SV=1			0	99.00000095	TVLDSGISELMTHMWFVMHQPHAGNPK				0.00262494	3062.458984	613.4991	3062.456543	613.4985962	5	22	1.1.1.1150.4	8.9135	92459.38	13143.01	8.78	0.11	7103.177
1	105.22	105.22	91.83999896	91.83999896	91.83999896	sp|P24622|CRYAA_MOUSE	Alpha-crystallin A chain OS=Mus musculus OX=10090 GN=Cryaa PE=2 SV=1			0	99.00000095	TVLDSGISELMTHMWFVMHQPHAGNPK	Oxidation(M)@14; Oxidation(M)@18			-0.00180998	3094.44458	774.6184	3094.446289	774.6188354	4	28	1.1.1.986.6	6.860816	46096.76	20733.26	6.82	0.08	12576.05
1	105.22	105.22	91.83999896	91.83999896	91.83999896	sp|P24622|CRYAA_MOUSE	Alpha-crystallin A chain OS=Mus musculus OX=10090 GN=Cryaa PE=2 SV=1			0	99.00000095	TVLDSGISELMTHMWFVMHQPHAGNPK				-0.0013748	3062.456299	1021.826	3062.456543	1021.826111	3	16	1.1.1.1139.10	8.779166	4950.81	4658.79	8.78	0.09	2535.585
1	105.22	105.22	91.83999896	91.83999896	91.83999896	sp|P24622|CRYAA_MOUSE	Alpha-crystallin A chain OS=Mus musculus OX=10090 GN=Cryaa PE=2 SV=1			0	99.00000095	TVLDSGISELMTHMWFVMHQPHAGNPK	Oxidation(M)@14; Oxidation(M)@18			-0.00180998	3094.44458	774.6184	3094.446289	774.6188354	4	31	1.1.1.981.5	6.79615	46096.76	41835.27	6.82	0.08	21346.19
1	105.22	105.22	91.83999896	91.83999896	91.83999896	sp|P24622|CRYAA_MOUSE	Alpha-crystallin A chain OS=Mus musculus OX=10090 GN=Cryaa PE=2 SV=1			0	99.00000095	TVLDSGISELMTHMWFVMHQPHAGNPK	Oxidation(M)@14			0.00125198	3078.452637	770.6204	3078.451416	770.6201172	4	16	1.1.1.1026.5	7.3666	7293.69	5830.79	7.35	0.06	4713.477
1	105.22	105.22	91.83999896	91.83999896	91.83999896	sp|P24622|CRYAA_MOUSE	Alpha-crystallin A chain OS=Mus musculus OX=10090 GN=Cryaa PE=2 SV=1			0	99.00000095	TVLDSGISELMTHMWFVMHQPHAGNPK	Oxidation(M)@11			0.00125198	3078.452637	770.6204	3078.451416	770.6201172	4	16	1.1.1.1026.5	7.3666	7293.69	5830.79	7.35	0.06	4713.477
1	105.22	105.22	91.83999896	91.83999896	91.83999896	sp|P24622|CRYAA_MOUSE	Alpha-crystallin A chain OS=Mus musculus OX=10090 GN=Cryaa PE=2 SV=1			0	99.00000095	TVLDSGISELMTHMWFVMHQPHAGNPK				-0.0013748	3062.456299	1021.826	3062.456543	1021.826111	3	15	1.1.1.1138.8	8.764833	4950.81	3613.73	8.78	0.09	2855.371
1	105.22	105.22	91.83999896	91.83999896	91.83999896	sp|P24622|CRYAA_MOUSE	Alpha-crystallin A chain OS=Mus musculus OX=10090 GN=Cryaa PE=2 SV=1			0	99.00000095	TVLDSGISELMTHMWFVMHQPHAGNPK	Oxidation(M)@14			-0.00352464	3078.44751	616.6968	3078.451416	616.6975708	5	16	1.1.1.1050.2	7.66925	18907.9	6416.46	7.61	0.14	5068.689
1	105.22	105.22	91.83999896	91.83999896	91.83999896	sp|P24622|CRYAA_MOUSE	Alpha-crystallin A chain OS=Mus musculus OX=10090 GN=Cryaa PE=2 SV=1			0	99.00000095	TVLDSGISELMTHMWFVMHQPHAGNPK	Oxidation(M)@11			-0.00352464	3078.44751	616.6968	3078.451416	616.6975708	5	17	1.1.1.1050.2	7.66925	18907.9	6416.46	7.61	0.14	5068.689
1	105.22	105.22	91.83999896	91.83999896	91.83999896	sp|P24622|CRYAA_MOUSE	Alpha-crystallin A chain OS=Mus musculus OX=10090 GN=Cryaa PE=2 SV=1			0	99.00000095	TVLDSGISELMTHMWFVMHQPHAGNPK	Oxidation(M)@14; Oxidation(M)@18			-0.00180998	3094.44458	774.6184	3094.446289	774.6188354	4	28	1.1.1.982.7	6.81065	46096.76	45896.03	6.82	0.08	20480.79
1	105.22	105.22	91.83999896	91.83999896	91.83999896	sp|P24622|CRYAA_MOUSE	Alpha-crystallin A chain OS=Mus musculus OX=10090 GN=Cryaa PE=2 SV=1			0	99.00000095	TVLDSGISELMTHMWFVMHQPHAGNPK	Oxidation(M)@11; Oxidation(M)@18			-0.00248812	3094.445313	1032.489	3094.446289	1032.48938	3	22	1.1.1.985.5	6.85215	6328.43	4646.26	6.82	0.1	4838.284
1	105.22	105.22	91.83999896	91.83999896	91.83999896	sp|P24622|CRYAA_MOUSE	Alpha-crystallin A chain OS=Mus musculus OX=10090 GN=Cryaa PE=2 SV=1			0	99.00000095	TVLDSGISELMTHMWFVMHQPHAGNPK	Oxidation(M)@14; Oxidation(M)@18			-0.00180998	3094.44458	774.6184	3094.446289	774.6188354	4	22	1.1.1.987.6	6.873483	46096.76	15069.64	6.82	0.08	8984.367
1	105.22	105.22	91.83999896	91.83999896	91.83999896	sp|P24622|CRYAA_MOUSE	Alpha-crystallin A chain OS=Mus musculus OX=10090 GN=Cryaa PE=2 SV=1			0	99.00000095	TVLDSGISELMTHMWFVMHQPHAGNPK	Oxidation(M)@11; Oxidation(M)@18			-0.00180998	3094.44458	774.6184	3094.446289	774.6188354	4	18	1.1.1.988.6	6.886317	46096.76	11077.83	6.82	0.08	6990.502
1	105.22	105.22	91.83999896	91.83999896	91.83999896	sp|P24622|CRYAA_MOUSE	Alpha-crystallin A chain OS=Mus musculus OX=10090 GN=Cryaa PE=2 SV=1			0	99.00000095	TVLDSGISELMTHMWFVMHQPHAGNPK				-0.0013748	3062.456299	1021.826	3062.456543	1021.826111	3	13	1.1.1.1145.10	8.855	4950.81	2775.95	8.78	0.09	1701.793
1	105.22	105.22	91.83999896	91.83999896	91.83999896	sp|P24622|CRYAA_MOUSE	Alpha-crystallin A chain OS=Mus musculus OX=10090 GN=Cryaa PE=2 SV=1			0	99.00000095	TVLDSGISELMTHMWFVMHQPHAGNPK	Methyl(E)@9	Methyl(E)@63		7.02E-05	3076.472168	616.3017	3076.472168	616.3016968	5	13	1.1.1.1149.3	8.899983	3975.93	3385.97	8.93	0.11	1832.633
1	105.22	105.22	91.83999896	91.83999896	91.83999896	sp|P24622|CRYAA_MOUSE	Alpha-crystallin A chain OS=Mus musculus OX=10090 GN=Cryaa PE=2 SV=1			0	99.00000095	TVLDSGISELMTHMWFVMHQPHAGNPK	Oxidation(M)@14; Oxidation(M)@18			0.00222681	3094.448486	619.897	3094.446289	619.8965454	5	31	1.1.1.980.3	6.781983	111884.3	79850.2	6.82	0.08	34848.65
1	105.22	105.22	91.83999896	91.83999896	91.83999896	sp|P24622|CRYAA_MOUSE	Alpha-crystallin A chain OS=Mus musculus OX=10090 GN=Cryaa PE=2 SV=1			0	98.73999953	TVLDSGISELMTHMWFVMHQPHAGNPK	Oxidation(M)@14; Oxidation(M)@18			-0.00180998	3094.44458	774.6184	3094.446289	774.6188354	4	28	1.1.1.983.9	6.824983	46096.76	43631.14	6.82	0.08	18683.61
1	105.22	105.22	91.83999896	91.83999896	91.83999896	sp|P24622|CRYAA_MOUSE	Alpha-crystallin A chain OS=Mus musculus OX=10090 GN=Cryaa PE=2 SV=1			0	98.73999953	TVLDSGISELMTHMWFVMHQPHAGNPK	Oxidation(M)@11			-0.00118938	3078.450195	770.6198	3078.451416	770.6201172	4	13	1.1.1.1045.4	7.606583	8414.22	8327.64	7.6	0.13	3346.787
1	105.22	105.22	91.83999896	91.83999896	91.83999896	sp|P24622|CRYAA_MOUSE	Alpha-crystallin A chain OS=Mus musculus OX=10090 GN=Cryaa PE=2 SV=1			0	98.73999953	TVLDSGISELMTHMWFVMHQPHAGNPK	Oxidation(M)@14			-0.00118938	3078.450195	770.6198	3078.451416	770.6201172	4	13	1.1.1.1045.4	7.606583	8414.22	8327.64	7.6	0.13	3346.787
1	105.22	105.22	91.83999896	91.83999896	91.83999896	sp|P24622|CRYAA_MOUSE	Alpha-crystallin A chain OS=Mus musculus OX=10090 GN=Cryaa PE=2 SV=1			0	97.71000147	TVLDSGISELMTHMWFVMHQPHAGNPK				-0.00154585	3062.454834	766.621	3062.456543	766.6213989	4	21	1.1.1.1149.8	8.90415	37450.24	6802.56	8.78	0.11	3570.792
1	105.22	105.22	91.83999896	91.83999896	91.83999896	sp|P24622|CRYAA_MOUSE	Alpha-crystallin A chain OS=Mus musculus OX=10090 GN=Cryaa PE=2 SV=1			0	96.89999819	TVLDSGISELMTHMWFVMHQPHAGNPK	Oxidation(M)@11			-0.00118938	3078.450195	770.6198	3078.451416	770.6201172	4	15	1.1.1.1041.4	7.5556	8414.22	6235.9	7.6	0.13	3839.262
1	105.22	105.22	91.83999896	91.83999896	91.83999896	sp|P24622|CRYAA_MOUSE	Alpha-crystallin A chain OS=Mus musculus OX=10090 GN=Cryaa PE=2 SV=1			0	96.89999819	TVLDSGISELMTHMWFVMHQPHAGNPK				-0.00154585	3062.454834	766.621	3062.456543	766.6213989	4	18	1.1.1.1135.5	8.724167	37450.24	7972.1	8.78	0.11	5871.552
1	105.22	105.22	91.83999896	91.83999896	91.83999896	sp|P24622|CRYAA_MOUSE	Alpha-crystallin A chain OS=Mus musculus OX=10090 GN=Cryaa PE=2 SV=1			0	96.89999819	TVLDSGISELMTHMWFVMHQPHAGNPK	Methyl(H)@13	Methyl(H)@67		7.02E-05	3076.472168	616.3017	3076.472168	616.3016968	5	11	1.1.1.1147.2	8.873834	3975.93	1580.48	8.93	0.11	1007.009
1	105.22	105.22	91.83999896	91.83999896	91.83999896	sp|P24622|CRYAA_MOUSE	Alpha-crystallin A chain OS=Mus musculus OX=10090 GN=Cryaa PE=2 SV=1			0	89.57999945	TVLDSGISELMTHMWFVMHQPHAGNPK	Oxidation(M)@11; Oxidation(M)@14; Oxidation(M)@18			0.0134707	3110.45459	623.0982	3110.441162	623.09552	5	11	1.1.1.989.3	6.896483	4196.1	3900.79	6.88	0.06	4099.238
1	105.22	105.22	91.83999896	91.83999896	91.83999896	sp|P24622|CRYAA_MOUSE	Alpha-crystallin A chain OS=Mus musculus OX=10090 GN=Cryaa PE=2 SV=1			0	76.1500001	TVLDSGISELMTHMWFVMHQPHAGNPK	Oxidation(M)@14; Oxidation(M)@18			-0.00180998	3094.44458	774.6184	3094.446289	774.6188354	4	11	1.1.1.989.6	6.898983	46096.76	6926.06	6.82	0.08	5065.158
1	105.22	105.22	91.83999896	91.83999896	91.83999896	sp|P24622|CRYAA_MOUSE	Alpha-crystallin A chain OS=Mus musculus OX=10090 GN=Cryaa PE=2 SV=1			0	76.1500001	TVLDSGISELMTHMWFVMHQPHAGNPK	Methyl(E)@9	Methyl(E)@63		7.02E-05	3076.472168	616.3017	3076.472168	616.3016968	5	11	1.1.1.1147.2	8.873834	3975.93	1580.48	8.93	0.11	1007.009
1	105.22	105.22	91.83999896	91.83999896	91.83999896	sp|P24622|CRYAA_MOUSE	Alpha-crystallin A chain OS=Mus musculus OX=10090 GN=Cryaa PE=2 SV=1			0	53.70000005	TVLDSGISELMTHMWFVMHQPHAGNPK				-0.0013748	3062.456299	1021.826	3062.456543	1021.826111	3	8	1.1.1.1148.11	8.893983	4950.81	1009.26	8.78	0.09	1007.408
1	105.22	105.22	91.83999896	91.83999896	91.83999896	sp|P24622|CRYAA_MOUSE	Alpha-crystallin A chain OS=Mus musculus OX=10090 GN=Cryaa PE=2 SV=1			0	28.52999866	TVLDSGISELMTHMWFVMHQPHAGNPK	Methyl(T)@12	Methyl(T)@66		7.02E-05	3076.472168	616.3017	3076.472168	616.3016968	5	11	1.1.1.1147.2	8.873834	3975.93	1580.48	8.93	0.11	1007.009
1	105.22	105.22	91.83999896	91.83999896	91.83999896	sp|P24622|CRYAA_MOUSE	Alpha-crystallin A chain OS=Mus musculus OX=10090 GN=Cryaa PE=2 SV=1			0	28.52999866	TVLDSGISELMTHMWFVMHQPHAGNPK	Methyl(L)@10	Methyl(L)@64		7.02E-05	3076.472168	616.3017	3076.472168	616.3016968	5	13	1.1.1.1149.3	8.899983	3975.93	3385.97	8.93	0.11	1832.633
1	105.22	105.22	91.83999896	91.83999896	91.83999896	sp|P24622|CRYAA_MOUSE	Alpha-crystallin A chain OS=Mus musculus OX=10090 GN=Cryaa PE=2 SV=1			0	28.52999866	TVLDSGISELMTHMWFVMHQPHAGNPK	Methyl(S)@8	Methyl(S)@62		7.02E-05	3076.472168	616.3017	3076.472168	616.3016968	5	13	1.1.1.1149.3	8.899983	3975.93	3385.97	8.93	0.11	1832.633
1	105.22	105.22	91.83999896	91.83999896	91.83999896	sp|P24622|CRYAA_MOUSE	Alpha-crystallin A chain OS=Mus musculus OX=10090 GN=Cryaa PE=2 SV=1			0	27.63999999	TVLDSGISELMTHMWFVMHQPHAGNPK	Oxidation(M)@11; Oxidation(M)@14			-0.00296475	3094.443115	619.8959	3094.446289	619.8965454	5	15	1.1.1.966.2	6.601333	18244.59	11670.53	6.64	0.09	10157.48
1	105.22	105.22	91.83999896	91.83999896	91.83999896	sp|P24622|CRYAA_MOUSE	Alpha-crystallin A chain OS=Mus musculus OX=10090 GN=Cryaa PE=2 SV=1			0	27.63999999	TVLDSGISELMTHMWFVMHQPHAGNPK	Oxidation(M)@14; Oxidation(M)@18			-0.00296475	3094.443115	619.8959	3094.446289	619.8965454	5	15	1.1.1.966.2	6.601333	18244.59	11670.53	6.64	0.09	10157.48
1	105.22	105.22	91.83999896	91.83999896	91.83999896	sp|P24622|CRYAA_MOUSE	Alpha-crystallin A chain OS=Mus musculus OX=10090 GN=Cryaa PE=2 SV=1			0	26.85000002	TVLDSGISELMTHMWFVMHQPHAGNPK	Oxidation(M)@14; Dioxidation(W)@15; Oxidation(M)@18			0.00865252	3126.445313	626.2963	3126.436035	626.2944946	5	15	1.1.1.882.6	5.54025	9657.01	8185.38	5.56	0.06	5328.765
1	105.22	105.22	91.83999896	91.83999896	91.83999896	sp|P24622|CRYAA_MOUSE	Alpha-crystallin A chain OS=Mus musculus OX=10090 GN=Cryaa PE=2 SV=1			0	26.33999884	TVLDSGISELMTHMWFVMHQPHAGNPK	Oxidation(M)@14; Dioxidation(W)@15; Oxidation(M)@18			-0.00019744	3126.436035	626.2945	3126.436035	626.2944946	5	25	1.1.1.919.5	6.008383	55687.11	17390.08	6.07	0.1	9791.077
1	105.22	105.22	91.83999896	91.83999896	91.83999896	sp|P24622|CRYAA_MOUSE	Alpha-crystallin A chain OS=Mus musculus OX=10090 GN=Cryaa PE=2 SV=1			0	26.33999884	TVLDSGISELMTHMWFVMHQPHAGNPK	Oxidation(M)@11; Dioxidation(W)@15; Oxidation(M)@18			-0.00019744	3126.436035	626.2945	3126.436035	626.2944946	5	25	1.1.1.919.5	6.008383	55687.11	17390.08	6.07	0.1	9791.077
1	105.22	105.22	91.83999896	91.83999896	91.83999896	sp|P24622|CRYAA_MOUSE	Alpha-crystallin A chain OS=Mus musculus OX=10090 GN=Cryaa PE=2 SV=1			0	26.08999908	TVLDSGISELMTHMWFVMHQPHAGNPK	Oxidation(M)@11; Dioxidation(W)@15; Oxidation(M)@18			-0.00263881	3126.433594	626.294	3126.436035	626.2944946	5	19	1.1.1.900.5	5.767733	11405.87	8761.82	5.74	0.08	4799.765
1	105.22	105.22	91.83999896	91.83999896	91.83999896	sp|P24622|CRYAA_MOUSE	Alpha-crystallin A chain OS=Mus musculus OX=10090 GN=Cryaa PE=2 SV=1			0	26.08999908	TVLDSGISELMTHMWFVMHQPHAGNPK	Oxidation(M)@14; Dioxidation(W)@15; Oxidation(M)@18			-0.00263881	3126.433594	626.294	3126.436035	626.2944946	5	19	1.1.1.900.5	5.767733	11405.87	8761.82	5.74	0.08	4799.765
1	105.22	105.22	91.83999896	91.83999896	91.83999896	sp|P24622|CRYAA_MOUSE	Alpha-crystallin A chain OS=Mus musculus OX=10090 GN=Cryaa PE=2 SV=1			0	25.36000013	TVLDSGISELMTHMWFVMHQPHAGNPK	Oxidation(M)@14; Dioxidation(W)@15; Oxidation(M)@18			0.00310054	3126.439453	782.6171	3126.436035	782.616333	4	13	1.1.1.932.10	6.178033	22091.05	4009.55	6.08	0.08	3544.255
1	105.22	105.22	91.83999896	91.83999896	91.83999896	sp|P24622|CRYAA_MOUSE	Alpha-crystallin A chain OS=Mus musculus OX=10090 GN=Cryaa PE=2 SV=1			0	25.36000013	TVLDSGISELMTHMWFVMHQPHAGNPK	Oxidation(M)@11; Dioxidation(W)@15; Oxidation(M)@18			0.00310054	3126.439453	782.6171	3126.436035	782.616333	4	13	1.1.1.932.10	6.178033	22091.05	4009.55	6.08	0.08	3544.255
1	105.22	105.22	91.83999896	91.83999896	91.83999896	sp|P24622|CRYAA_MOUSE	Alpha-crystallin A chain OS=Mus musculus OX=10090 GN=Cryaa PE=2 SV=1			0	24.65000004	TVLDSGISELMTHMWFVMHQPHAGNPK	Dioxidation(M)@11; Oxidation(M)@18	Dioxidation(M)@65		0.00833718	3110.449707	623.0972	3110.441162	623.09552	5	23	1.1.1.905.5	5.83105	143291.5	20533.88	5.9	0.08	9983.275
1	105.22	105.22	91.83999896	91.83999896	91.83999896	sp|P24622|CRYAA_MOUSE	Alpha-crystallin A chain OS=Mus musculus OX=10090 GN=Cryaa PE=2 SV=1			0	24.19999987	TVLDSGISELMTHMWFVMHQPHAGNPK	Oxidation(M)@11; Oxidation(M)@14; Oxidation(W)@15; Oxidation(M)@18			-0.00019744	3126.436035	626.2945	3126.436035	626.2944946	5	25	1.1.1.919.5	6.008383	55687.11	17390.08	6.07	0.1	9791.077
1	105.22	105.22	91.83999896	91.83999896	91.83999896	sp|P24622|CRYAA_MOUSE	Alpha-crystallin A chain OS=Mus musculus OX=10090 GN=Cryaa PE=2 SV=1			0	23.98000062	TVLDSGISELMTHMWFVMHQPHAGNPK	Oxidation(M)@11; Oxidation(M)@14; Oxidation(W)@15; Oxidation(M)@18			-0.00263881	3126.433594	626.294	3126.436035	626.2944946	5	19	1.1.1.900.5	5.767733	11405.87	8761.82	5.74	0.08	4799.765
1	105.22	105.22	91.83999896	91.83999896	91.83999896	sp|P24622|CRYAA_MOUSE	Alpha-crystallin A chain OS=Mus musculus OX=10090 GN=Cryaa PE=2 SV=1			0	23.54000062	TVLDSGISELMTHMWFVMHQPHAGNPK	Oxidation(M)@11; Dioxidation(M)@14; Oxidation(M)@18	Dioxidation(M)@68		-0.00019744	3126.436035	626.2945	3126.436035	626.2944946	5	25	1.1.1.919.5	6.008383	55687.11	17390.08	6.07	0.1	9791.077
1	105.22	105.22	91.83999896	91.83999896	91.83999896	sp|P24622|CRYAA_MOUSE	Alpha-crystallin A chain OS=Mus musculus OX=10090 GN=Cryaa PE=2 SV=1			0	23.54000062	TVLDSGISELMTHMWFVMHQPHAGNPK	Oxidation(M)@11; Dioxidation(W)@15; Oxidation(M)@18			-0.00019744	3126.436035	626.2945	3126.436035	626.2944946	5	14	1.1.1.930.3	6.146867	55687.11	19477.89	6.07	0.1	7236.538
1	105.22	105.22	91.83999896	91.83999896	91.83999896	sp|P24622|CRYAA_MOUSE	Alpha-crystallin A chain OS=Mus musculus OX=10090 GN=Cryaa PE=2 SV=1			0	23.54000062	TVLDSGISELMTHMWFVMHQPHAGNPK	Oxidation(M)@14; Dioxidation(W)@15; Oxidation(M)@18			-0.00019744	3126.436035	626.2945	3126.436035	626.2944946	5	14	1.1.1.930.3	6.146867	55687.11	19477.89	6.07	0.1	7236.538
1	105.22	105.22	91.83999896	91.83999896	91.83999896	sp|P24622|CRYAA_MOUSE	Alpha-crystallin A chain OS=Mus musculus OX=10090 GN=Cryaa PE=2 SV=1			0	23.54000062	TVLDSGISELMTHMWFVMHQPHAGNPK	Oxidation(M)@11; Dioxidation(W)@15; Oxidation(M)@18			0.00310054	3126.439453	782.6171	3126.436035	782.616333	4	16	1.1.1.930.7	6.1502	22091.05	6304.36	6.08	0.08	5895.581
1	105.22	105.22	91.83999896	91.83999896	91.83999896	sp|P24622|CRYAA_MOUSE	Alpha-crystallin A chain OS=Mus musculus OX=10090 GN=Cryaa PE=2 SV=1			0	23.54000062	TVLDSGISELMTHMWFVMHQPHAGNPK	Oxidation(M)@14; Dioxidation(W)@15; Oxidation(M)@18			0.00310054	3126.439453	782.6171	3126.436035	782.616333	4	16	1.1.1.930.7	6.1502	22091.05	6304.36	6.08	0.08	5895.581
1	105.22	105.22	91.83999896	91.83999896	91.83999896	sp|P24622|CRYAA_MOUSE	Alpha-crystallin A chain OS=Mus musculus OX=10090 GN=Cryaa PE=2 SV=1			0	23.54000062	TVLDSGISELMTHMWFVMHQPHAGNPK	Oxidation(M)@11; Oxidation(M)@14; Dioxidation(W)@15			0.00310054	3126.439453	782.6171	3126.436035	782.616333	4	16	1.1.1.930.7	6.1502	22091.05	6304.36	6.08	0.08	5895.581
1	105.22	105.22	91.83999896	91.83999896	91.83999896	sp|P24622|CRYAA_MOUSE	Alpha-crystallin A chain OS=Mus musculus OX=10090 GN=Cryaa PE=2 SV=1			0	23.54000062	TVLDSGISELMTHMWFVMHQPHAGNPK	Oxidation(M)@11; Oxidation(M)@14; Oxidation(W)@15; Oxidation(M)@18			0.00310054	3126.439453	782.6171	3126.436035	782.616333	4	13	1.1.1.932.10	6.178033	22091.05	4009.55	6.08	0.08	3544.255
1	105.22	105.22	91.83999896	91.83999896	91.83999896	sp|P24622|CRYAA_MOUSE	Alpha-crystallin A chain OS=Mus musculus OX=10090 GN=Cryaa PE=2 SV=1			0	23.31999987	TVLDSGISELMTHMWFVMHQPHAGNPK	Dioxidation(M)@11; Oxidation(M)@14; Oxidation(M)@18	Dioxidation(M)@65		-0.00263881	3126.433594	626.294	3126.436035	626.2944946	5	19	1.1.1.900.5	5.767733	11405.87	8761.82	5.74	0.08	4799.765
1	105.22	105.22	91.83999896	91.83999896	91.83999896	sp|P24622|CRYAA_MOUSE	Alpha-crystallin A chain OS=Mus musculus OX=10090 GN=Cryaa PE=2 SV=1			0	23.31999987	TVLDSGISELMTHMWFVMHQPHAGNPK	Oxidation(M)@11; Dioxidation(M)@14; Oxidation(M)@18	Dioxidation(M)@68		-0.00263881	3126.433594	626.294	3126.436035	626.2944946	5	19	1.1.1.900.5	5.767733	11405.87	8761.82	5.74	0.08	4799.765
1	105.22	105.22	91.83999896	91.83999896	91.83999896	sp|P24622|CRYAA_MOUSE	Alpha-crystallin A chain OS=Mus musculus OX=10090 GN=Cryaa PE=2 SV=1			0	23.31999987	TVLDSGISELMTHMWFVMHQPHAGNPK	Dioxidation(M)@11; Oxidation(M)@14; Oxidation(M)@18	Dioxidation(M)@65		0.00310054	3126.439453	782.6171	3126.436035	782.616333	4	13	1.1.1.932.10	6.178033	22091.05	4009.55	6.08	0.08	3544.255
1	105.22	105.22	91.83999896	91.83999896	91.83999896	sp|P24622|CRYAA_MOUSE	Alpha-crystallin A chain OS=Mus musculus OX=10090 GN=Cryaa PE=2 SV=1			0	23.31999987	TVLDSGISELMTHMWFVMHQPHAGNPK	Oxidation(M)@11; Dioxidation(M)@14; Oxidation(M)@18	Dioxidation(M)@68		0.00310054	3126.439453	782.6171	3126.436035	782.616333	4	13	1.1.1.932.10	6.178033	22091.05	4009.55	6.08	0.08	3544.255
1	105.22	105.22	91.83999896	91.83999896	91.83999896	sp|P24622|CRYAA_MOUSE	Alpha-crystallin A chain OS=Mus musculus OX=10090 GN=Cryaa PE=2 SV=1			0	23.31999987	TVLDSGISELMTHMWFVMHQPHAGNPK	Dioxidation(M)@11	Dioxidation(M)@65		-0.00296476	3094.443115	619.8959	3094.446289	619.8965454	5	16	1.1.1.966.2	6.601333	18244.59	11670.53	6.64	0.09	10157.48
1	105.22	105.22	91.83999896	91.83999896	91.83999896	sp|P24622|CRYAA_MOUSE	Alpha-crystallin A chain OS=Mus musculus OX=10090 GN=Cryaa PE=2 SV=1			0	23.1099993	TVLDSGISELMTHMWFVMHQPHAGNPK	Oxidation(M)@11; Dioxidation(W)@15; Oxidation(M)@18			0.00865252	3126.445313	626.2963	3126.436035	626.2944946	5	14	1.1.1.881.5	5.526917	9657.01	5694.81	5.56	0.06	4278.618
1	105.22	105.22	91.83999896	91.83999896	91.83999896	sp|P24622|CRYAA_MOUSE	Alpha-crystallin A chain OS=Mus musculus OX=10090 GN=Cryaa PE=2 SV=1			0	23.1099993	TVLDSGISELMTHMWFVMHQPHAGNPK	Oxidation(M)@14; Dioxidation(W)@15; Oxidation(M)@18			0.00865252	3126.445313	626.2963	3126.436035	626.2944946	5	14	1.1.1.881.5	5.526917	9657.01	5694.81	5.56	0.06	4278.618
1	105.22	105.22	91.83999896	91.83999896	91.83999896	sp|P24622|CRYAA_MOUSE	Alpha-crystallin A chain OS=Mus musculus OX=10090 GN=Cryaa PE=2 SV=1			0	22.29000032	TVLDSGISELMTHMWFVMHQPHAGNPK	Oxidation(M)@14; Dioxidation(W)@15; Oxidation(M)@18			-0.00263881	3126.433594	626.294	3126.436035	626.2944946	5	13	1.1.1.897.6	5.7309	11405.87	10328.12	5.74	0.08	7013.154
1	105.22	105.22	91.83999896	91.83999896	91.83999896	sp|P24622|CRYAA_MOUSE	Alpha-crystallin A chain OS=Mus musculus OX=10090 GN=Cryaa PE=2 SV=1			0	22.29000032	TVLDSGISELMTHMWFVMHQPHAGNPK	Oxidation(M)@11; Dioxidation(W)@15; Oxidation(M)@18			-0.00263881	3126.433594	626.294	3126.436035	626.2944946	5	13	1.1.1.897.6	5.7309	11405.87	10328.12	5.74	0.08	7013.154
1	105.22	105.22	91.83999896	91.83999896	91.83999896	sp|P24622|CRYAA_MOUSE	Alpha-crystallin A chain OS=Mus musculus OX=10090 GN=Cryaa PE=2 SV=1			0	22.08999991	TVLDSGISELMTHMWFVMHQPHAGNPK	Oxidation(M)@11; Oxidation(M)@14; Oxidation(W)@15; Oxidation(M)@18			-0.00019744	3126.436035	626.2945	3126.436035	626.2944946	5	14	1.1.1.930.3	6.146867	55687.11	19477.89	6.07	0.1	7236.538
1	105.22	105.22	91.83999896	91.83999896	91.83999896	sp|P24622|CRYAA_MOUSE	Alpha-crystallin A chain OS=Mus musculus OX=10090 GN=Cryaa PE=2 SV=1			0	22.08999991	TVLDSGISELMTHMWFVMHQPHAGNPK	Oxidation(M)@11; Oxidation(M)@14; Oxidation(W)@15; Oxidation(M)@18			0.00310054	3126.439453	782.6171	3126.436035	782.616333	4	16	1.1.1.930.7	6.1502	22091.05	6304.36	6.08	0.08	5895.581
1	105.22	105.22	91.83999896	91.83999896	91.83999896	sp|P24622|CRYAA_MOUSE	Alpha-crystallin A chain OS=Mus musculus OX=10090 GN=Cryaa PE=2 SV=1			0	21.41000032	TVLDSGISELMTHMWFVMHQPHAGNPK	Oxidation(M)@11; Oxidation(M)@14			-0.00248812	3094.445313	1032.489	3094.446289	1032.48938	3	9	1.1.1.984.9	6.837817	6328.43	4842.98	6.82	0.1	3968.576
1	105.22	105.22	91.83999896	91.83999896	91.83999896	sp|P24622|CRYAA_MOUSE	Alpha-crystallin A chain OS=Mus musculus OX=10090 GN=Cryaa PE=2 SV=1			0	21.41000032	TVLDSGISELMTHMWFVMHQPHAGNPK	Oxidation(M)@14; Oxidation(M)@18			-0.00248812	3094.445313	1032.489	3094.446289	1032.48938	3	9	1.1.1.984.9	6.837817	6328.43	4842.98	6.82	0.1	3968.576
1	105.22	105.22	91.83999896	91.83999896	91.83999896	sp|P24622|CRYAA_MOUSE	Alpha-crystallin A chain OS=Mus musculus OX=10090 GN=Cryaa PE=2 SV=1			0	99.00000095	VLEDFVEIH			cleaved H-G@C-term	0.00416817	1099.559326	550.7869	1099.554932	550.78479	2	14	1.1.1.932.3	6.1722	5872.47	4437.02	6.18	0.04	2529.09
1	105.22	105.22	91.83999896	91.83999896	91.83999896	sp|P24622|CRYAA_MOUSE	Alpha-crystallin A chain OS=Mus musculus OX=10090 GN=Cryaa PE=2 SV=1			0	99.00000095	VLEDFVEIH			cleaved H-G@C-term	0.00416817	1099.559326	550.7869	1099.554932	550.78479	2	14	1.1.1.933.2	6.184033	5872.47	5611.04	6.18	0.04	2766.874
1	105.22	105.22	91.83999896	91.83999896	91.83999896	sp|P24622|CRYAA_MOUSE	Alpha-crystallin A chain OS=Mus musculus OX=10090 GN=Cryaa PE=2 SV=1			0	58.53999853	VLEDFVEIH	Amidated@C-term		cleaved H-G@C-term	0.00260297	1098.57373	550.2941	1098.570923	550.2927856	2	10	1.1.1.915.4	5.957217	2778.22	1973.68	5.98	0.05	2170.729
1	105.22	105.22	91.83999896	91.83999896	91.83999896	sp|P24622|CRYAA_MOUSE	Alpha-crystallin A chain OS=Mus musculus OX=10090 GN=Cryaa PE=2 SV=1			0	24.65000004	VLEDFVEIHG			cleaved G-K@C-term	0.00673517	1156.583252	579.2989	1156.576416	579.2954712	2	8	1.1.1.928.4	6.122533	3733.43	2318.69	6.14	0.06	1502.377
1	105.22	105.22	91.83999896	91.83999896	91.83999896	sp|P24622|CRYAA_MOUSE	Alpha-crystallin A chain OS=Mus musculus OX=10090 GN=Cryaa PE=2 SV=1			0	99.00000095	VLEDFVEIHGK				-5.38E-06	1284.671509	429.2311	1284.671387	429.2310791	3	16	1.1.1.840.2	5.006617	76781.27	41550.37	5.03	0.04	19698.74
1	105.22	105.22	91.83999896	91.83999896	91.83999896	sp|P24622|CRYAA_MOUSE	Alpha-crystallin A chain OS=Mus musculus OX=10090 GN=Cryaa PE=2 SV=1			0	99.00000095	VLEDFVEIHGK				-0.00161869	1284.669922	643.3422	1284.671387	643.3429565	2	14	1.1.1.845.8	5.07445	843993.4	138233.6	5.12	0.08	4209.653
1	105.22	105.22	91.83999896	91.83999896	91.83999896	sp|P24622|CRYAA_MOUSE	Alpha-crystallin A chain OS=Mus musculus OX=10090 GN=Cryaa PE=2 SV=1			0	99.00000095	VLEDFVEIHGK				-0.00161869	1284.669922	643.3422	1284.671387	643.3429565	2	18	1.1.1.847.7	5.098783	843993.4	577676.8	5.12	0.08	24508.47
1	105.22	105.22	91.83999896	91.83999896	91.83999896	sp|P24622|CRYAA_MOUSE	Alpha-crystallin A chain OS=Mus musculus OX=10090 GN=Cryaa PE=2 SV=1			0	99.00000095	VLEDFVEIHGK				0.000635483	1284.671997	429.2313	1284.671387	429.2310791	3	16	1.1.1.853.2	5.1706	1993638	1124874	5.13	0.09	161095.2
1	105.22	105.22	91.83999896	91.83999896	91.83999896	sp|P24622|CRYAA_MOUSE	Alpha-crystallin A chain OS=Mus musculus OX=10090 GN=Cryaa PE=2 SV=1			0	99.00000095	VLEDFVEIHGK	Methyl(E)@7	Methyl(E)@118		-0.0168829	1298.670044	650.3423	1298.687012	650.3508301	2	11	1.1.1.866.4	5.336433	507.3044	507.3044			1650.478
1	105.22	105.22	91.83999896	91.83999896	91.83999896	sp|P24622|CRYAA_MOUSE	Alpha-crystallin A chain OS=Mus musculus OX=10090 GN=Cryaa PE=2 SV=1			0	99.00000095	VLEDFVEIHGK	Methyl(E)@7	Methyl(E)@118		0.00408131	1298.69104	433.9043	1298.687012	433.9029541	3	15	1.1.1.880.2	5.51175	276564.5	75724.26	5.46	0.04	23066.24
1	105.22	105.22	91.83999896	91.83999896	91.83999896	sp|P24622|CRYAA_MOUSE	Alpha-crystallin A chain OS=Mus musculus OX=10090 GN=Cryaa PE=2 SV=1			0	99.00000095	VLEDFVEIHGK	Methyl(E)@3	Methyl(E)@114		0.000510806	1298.6875	433.9031	1298.687012	433.9029541	3	17	1.1.1.882.3	5.53775	187195.2	120947.4	5.56	0.05	36822.43
1	105.22	105.22	91.83999896	91.83999896	91.83999896	sp|P24622|CRYAA_MOUSE	Alpha-crystallin A chain OS=Mus musculus OX=10090 GN=Cryaa PE=2 SV=1			0	99.00000095	VLEDFVEIHGK	Oxidation(H)@9			-0.0028933	1300.663452	651.339	1300.66626	651.3404541	2	18	1.1.1.900.8	5.770233	2975.75	2890.59	5.77	0.06	2020.53
1	105.22	105.22	91.83999896	91.83999896	91.83999896	sp|P24622|CRYAA_MOUSE	Alpha-crystallin A chain OS=Mus musculus OX=10090 GN=Cryaa PE=2 SV=1			0	99.00000095	VLEDFVEIHGK	Oxidation(H)@9			-0.0028933	1300.663452	651.339	1300.66626	651.3404541	2	18	1.1.1.901.6	5.781067	2975.75	2765.19	5.77	0.06	1879.574
1	105.22	105.22	91.83999896	91.83999896	91.83999896	sp|P24622|CRYAA_MOUSE	Alpha-crystallin A chain OS=Mus musculus OX=10090 GN=Cryaa PE=2 SV=1			0	99.00000095	VLEDFVEIHGK	Methyl(E)@3; Methyl(E)@7	Methyl(E)@114; Methyl(E)@118		-0.00117123	1312.70166	438.5745	1312.702759	438.5748291	3	16	1.1.1.910.2	5.892217	17392.38	14424.56	5.9	0.04	5978.28
1	105.22	105.22	91.83999896	91.83999896	91.83999896	sp|P24622|CRYAA_MOUSE	Alpha-crystallin A chain OS=Mus musculus OX=10090 GN=Cryaa PE=2 SV=1			0	99.00000095	VLEDFVEIHGK	Methyl(E)@3; Methyl(E)@7	Methyl(E)@114; Methyl(E)@118		-0.00117123	1312.70166	438.5745	1312.702759	438.5748291	3	15	1.1.1.911.2	5.904716	17392.38	17026.17	5.9	0.04	6638.988
1	105.22	105.22	91.83999896	91.83999896	91.83999896	sp|P24622|CRYAA_MOUSE	Alpha-crystallin A chain OS=Mus musculus OX=10090 GN=Cryaa PE=2 SV=1			0	99.00000095	VLEDFVEIHGK	Formyl(K)@11			0.00130804	1312.667725	657.3411	1312.66626	657.3404541	2	17	1.1.1.930.4	6.1477	335.3015	335.3015			1985.792
1	105.22	105.22	91.83999896	91.83999896	91.83999896	sp|P24622|CRYAA_MOUSE	Alpha-crystallin A chain OS=Mus musculus OX=10090 GN=Cryaa PE=2 SV=1			0	99.00000095	VLEDFVEIHGK	Formyl(K)@11			0.0010639	1312.667236	657.3409	1312.66626	657.3404541	2	15	1.1.1.931.2	6.158533	374.4827	374.4827			2345.762
1	105.22	105.22	91.83999896	91.83999896	91.83999896	sp|P24622|CRYAA_MOUSE	Alpha-crystallin A chain OS=Mus musculus OX=10090 GN=Cryaa PE=2 SV=1			0	99.00000095	VLEDFVEIHGK	Formyl@N-term			-0.00116288	1312.665039	657.3398	1312.66626	657.3404541	2	17	1.1.1.1055.4	7.73375	96338.19	5117.53	7.84	0.09	2137.718
1	105.22	105.22	91.83999896	91.83999896	91.83999896	sp|P24622|CRYAA_MOUSE	Alpha-crystallin A chain OS=Mus musculus OX=10090 GN=Cryaa PE=2 SV=1			0	99.00000095	VLEDFVEIHGK	Formyl@N-term			-0.00116288	1312.665039	657.3398	1312.66626	657.3404541	2	18	1.1.1.1069.4	7.910067	96338.19	33271.72	7.84	0.09	10640.56
1	105.22	105.22	91.83999896	91.83999896	91.83999896	sp|P24622|CRYAA_MOUSE	Alpha-crystallin A chain OS=Mus musculus OX=10090 GN=Cryaa PE=2 SV=1			0	99.00000095	VLEDFVEIHGK	Formyl@N-term			-0.00116288	1312.665039	657.3398	1312.66626	657.3404541	2	15	1.1.1.1056.3	7.745584	96338.19	8434.95	7.84	0.09	3190.846
1	105.22	105.22	91.83999896	91.83999896	91.83999896	sp|P24622|CRYAA_MOUSE	Alpha-crystallin A chain OS=Mus musculus OX=10090 GN=Cryaa PE=2 SV=1			0	99.00000095	VLEDFVEIHGK	Formyl@N-term; Methyl(E)@7	Methyl(E)@118		0.000486499	1326.682495	664.3485	1326.682007	664.3482666	2	15	1.1.1.1094.3	8.22505	4532.46	4181.66	8.25	0.08	1907.206
1	105.22	105.22	91.83999896	91.83999896	91.83999896	sp|P24622|CRYAA_MOUSE	Alpha-crystallin A chain OS=Mus musculus OX=10090 GN=Cryaa PE=2 SV=1			0	99.00000095	VLEDFVEIHGK	Formyl@N-term; Methyl(E)@7	Methyl(E)@118		0.000486499	1326.682495	664.3485	1326.682007	664.3482666	2	14	1.1.1.1092.2	8.198717	4532.46	2409.86	8.25	0.08	1223.913
1	105.22	105.22	91.83999896	91.83999896	91.83999896	sp|P24622|CRYAA_MOUSE	Alpha-crystallin A chain OS=Mus musculus OX=10090 GN=Cryaa PE=2 SV=1			0	99.00000095	VLEDFVEIHGK				-0.00315702	1284.668213	429.23	1284.671387	429.2310791	3	11	1.1.1.2015.2	15.96345	479.15	349.12	15.93	0.07	476.8434
1	105.22	105.22	91.83999896	91.83999896	91.83999896	sp|P24622|CRYAA_MOUSE	Alpha-crystallin A chain OS=Mus musculus OX=10090 GN=Cryaa PE=2 SV=1			0	99.00000095	VLEDFVEIHGK	Formyl@N-term; Methyl(E)@3	Methyl(E)@114		-0.00110038	1326.680908	664.3477	1326.682007	664.3482666	2	13	1.1.1.1106.4	8.378034	2248.76	2086.7	8.37	0.09	964.7369
1	105.22	105.22	91.83999896	91.83999896	91.83999896	sp|P24622|CRYAA_MOUSE	Alpha-crystallin A chain OS=Mus musculus OX=10090 GN=Cryaa PE=2 SV=1			0	99.00000095	VLEDFVEIHGK	Formyl@N-term; Methyl(E)@3	Methyl(E)@114		-0.00110038	1326.680908	664.3477	1326.682007	664.3482666	2	13	1.1.1.1107.3	8.391533	2248.76	1701.54	8.37	0.09	848.3952
1	105.22	105.22	91.83999896	91.83999896	91.83999896	sp|P24622|CRYAA_MOUSE	Alpha-crystallin A chain OS=Mus musculus OX=10090 GN=Cryaa PE=2 SV=1			0	96.89999819	VLEDFVEIHGK	Formyl@N-term			-0.00116288	1312.665039	657.3398	1312.66626	657.3404541	2	15	1.1.1.1059.4	7.783916	96338.19	26658.81	7.84	0.09	11280.78
1	105.22	105.22	91.83999896	91.83999896	91.83999896	sp|P24622|CRYAA_MOUSE	Alpha-crystallin A chain OS=Mus musculus OX=10090 GN=Cryaa PE=2 SV=1			0	96.89999819	VLEDFVEIHGK				0.000688135	1284.671997	429.2313	1284.671387	429.2310791	3	10	1.1.1.1367.2	11.62062	25.47697	25.47697			172.8286
1	105.22	105.22	91.83999896	91.83999896	91.83999896	sp|P24622|CRYAA_MOUSE	Alpha-crystallin A chain OS=Mus musculus OX=10090 GN=Cryaa PE=2 SV=1			0	53.70000005	VLEDFVEIHGK	Dehydrated(E)@3; Methyl(D)@4; Oxidation(F)@5	Methyl(D)@115; Oxidation(F)@116		4.99E-05	1296.671509	649.343	1296.671387	649.3429565	2	11	1.1.1.1182.2	9.3198	2769.26	1115.66	9.38	0.09	622.3661
1	105.22	105.22	91.83999896	91.83999896	91.83999896	sp|P24622|CRYAA_MOUSE	Alpha-crystallin A chain OS=Mus musculus OX=10090 GN=Cryaa PE=2 SV=1			0	53.70000005	VLEDFVEIHGK	Methyl(E)@3; Dehydrated(D)@4; Oxidation(F)@5	Methyl(E)@114; Oxidation(F)@116		4.99E-05	1296.671509	649.343	1296.671387	649.3429565	2	11	1.1.1.1182.2	9.3198	2769.26	1115.66	9.38	0.09	622.3661
1	105.22	105.22	91.83999896	91.83999896	91.83999896	sp|P24622|CRYAA_MOUSE	Alpha-crystallin A chain OS=Mus musculus OX=10090 GN=Cryaa PE=2 SV=1			0	45.05999982	VLEDFVEIHGK				0.0131037	1284.684448	643.3495	1284.671387	643.3429565	2	6	1.1.1.2012.3	15.91863	47.55132	47.55132			409.3088
1	105.22	105.22	91.83999896	91.83999896	91.83999896	sp|P24622|CRYAA_MOUSE	Alpha-crystallin A chain OS=Mus musculus OX=10090 GN=Cryaa PE=2 SV=1			0	21.41000032	VLEDFVEIHGK	Acetyl@N-term	Acetyl@112		-0.00110038	1326.680908	664.3477	1326.682007	664.3482666	2	11	1.1.1.1107.3	8.391533	2248.76	1701.54	8.37	0.09	848.3952
1	105.22	105.22	91.83999896	91.83999896	91.83999896	sp|P24622|CRYAA_MOUSE	Alpha-crystallin A chain OS=Mus musculus OX=10090 GN=Cryaa PE=2 SV=1			0	99.00000095	VQSGLDAGH			cleaved H-S@C-term	-0.000317734	882.4192505	442.2169	882.4195557	442.217041	2	9	1.1.1.658.2	2.708133	22212.22	1724.06	2.78	0.04	1151.107
1	105.22	105.22	91.83999896	91.83999896	91.83999896	sp|P24622|CRYAA_MOUSE	Alpha-crystallin A chain OS=Mus musculus OX=10090 GN=Cryaa PE=2 SV=1			0	24.65000004	VQSGLDAGHSE	Phospho(S)@3	Phospho(S)@171	cleaved E-R@C-term	0.00563987	1178.466309	590.2404	1178.460449	590.2375488	2	9	1.1.1.674.7	2.915283	507.3044	507.3044			431.5244
1	105.22	105.22	91.83999896	91.83999896	91.83999896	sp|P24622|CRYAA_MOUSE	Alpha-crystallin A chain OS=Mus musculus OX=10090 GN=Cryaa PE=2 SV=1			0	23.54000062	VQSGLDAGHSE			cleaved E-R@C-term	0.00151704	1098.495728	550.2551	1098.494141	550.2543335	2	12	1.1.1.666.6	2.81195	4987.13	4533.05	2.82	0.03	2566.998
1	105.22	105.22	91.83999896	91.83999896	91.83999896	sp|P24622|CRYAA_MOUSE	Alpha-crystallin A chain OS=Mus musculus OX=10090 GN=Cryaa PE=2 SV=1			0	22.29000032	VQSGLDAGHSE			cleaved E-R@C-term	0.00151704	1098.495728	550.2551	1098.494141	550.2543335	2	12	1.1.1.665.6	2.79945	4987.13	3100.89	2.82	0.03	1586.737
1	105.22	105.22	91.83999896	91.83999896	91.83999896	sp|P24622|CRYAA_MOUSE	Alpha-crystallin A chain OS=Mus musculus OX=10090 GN=Cryaa PE=2 SV=1			0	99.00000095	VQSGLDAGHSER				0.00218564	1254.59729	419.2064	1254.595337	419.2056885	3	11	1.1.1.648.5	2.584467	711377.6	61978.93	2.63	0.04	2086.22
1	105.22	105.22	91.83999896	91.83999896	91.83999896	sp|P24622|CRYAA_MOUSE	Alpha-crystallin A chain OS=Mus musculus OX=10090 GN=Cryaa PE=2 SV=1			0	99.00000095	VQSGLDAGHSER				0.00218564	1254.59729	419.2064	1254.595337	419.2056885	3	14	1.1.1.649.2	2.594467	711377.6	211243.2	2.63	0.04	16992.31
1	105.22	105.22	91.83999896	91.83999896	91.83999896	sp|P24622|CRYAA_MOUSE	Alpha-crystallin A chain OS=Mus musculus OX=10090 GN=Cryaa PE=2 SV=1			0	99.00000095	VQSGLDAGHSER	Phospho(S)@3	Phospho(S)@171		-0.0032232	1334.558472	668.2865	1334.561646	668.2880859	2	17	1.1.1.655.7	2.674633	35775.16	19830.87	2.69	0.04	7894.286
1	105.22	105.22	91.83999896	91.83999896	91.83999896	sp|P24622|CRYAA_MOUSE	Alpha-crystallin A chain OS=Mus musculus OX=10090 GN=Cryaa PE=2 SV=1			0	99.00000095	VQSGLDAGHSER	Phospho(S)@3	Phospho(S)@171		-0.0032232	1334.558472	668.2865	1334.561646	668.2880859	2	19	1.1.1.656.9	2.690467	35775.16	33935.94	2.69	0.04	16588.56
1	105.22	105.22	91.83999896	91.83999896	91.83999896	sp|P24622|CRYAA_MOUSE	Alpha-crystallin A chain OS=Mus musculus OX=10090 GN=Cryaa PE=2 SV=1			0	99.00000095	VQSGLDAGHSER	Methyl(H)@9	Methyl(H)@177		0.000396915	1268.611328	635.3129	1268.610962	635.3127441	2	9	1.1.1.659.11	2.728283	71454.94	1382.78	2.78	0.03	956.6328
1	105.22	105.22	91.83999896	91.83999896	91.83999896	sp|P24622|CRYAA_MOUSE	Alpha-crystallin A chain OS=Mus musculus OX=10090 GN=Cryaa PE=2 SV=1			0	99.00000095	VQSGLDAGHSER	Methyl(E)@11	Methyl(E)@179		0.000396915	1268.611328	635.3129	1268.610962	635.3127441	2	19	1.1.1.661.5	2.751617	71454.94	25546	2.78	0.03	4791.855
1	105.22	105.22	91.83999896	91.83999896	91.83999896	sp|P24622|CRYAA_MOUSE	Alpha-crystallin A chain OS=Mus musculus OX=10090 GN=Cryaa PE=2 SV=1			0	99.00000095	VQSGLDAGHSER	Acetyl(S)@10	Acetyl(S)@178		0.00212929	1296.607788	433.2099	1296.605835	433.2092285	3	12	1.1.1.662.3	2.760783	2147.21	1048.99	2.78	0.04	1077.942
1	105.22	105.22	91.83999896	91.83999896	91.83999896	sp|P24622|CRYAA_MOUSE	Alpha-crystallin A chain OS=Mus musculus OX=10090 GN=Cryaa PE=2 SV=1			0	99.00000095	VQSGLDAGHSER	Acetyl(S)@10	Acetyl(S)@178		0.00212929	1296.607788	433.2099	1296.605835	433.2092285	3	10	1.1.1.664.3	2.784283	2147.21	2034.93	2.78	0.04	1493.333
1	105.22	105.22	91.83999896	91.83999896	91.83999896	sp|P24622|CRYAA_MOUSE	Alpha-crystallin A chain OS=Mus musculus OX=10090 GN=Cryaa PE=2 SV=1			0	99.00000095	VQSGLDAGHSER	Deamidated(Q)@2; Phospho(S)@3	Phospho(S)@171		0.000288766	1335.545776	446.1892	1335.545654	446.1891479	3	9	1.1.1.665.3	2.79695	2940.2	2418.59	2.81	0.04	2020.98
1	105.22	105.22	91.83999896	91.83999896	91.83999896	sp|P24622|CRYAA_MOUSE	Alpha-crystallin A chain OS=Mus musculus OX=10090 GN=Cryaa PE=2 SV=1			0	99.00000095	VQSGLDAGHSER	Arg-loss@C-term			0.00151704	1098.495728	550.2551	1098.494141	550.2543335	2	13	1.1.1.665.6	2.79945	4987.13	3100.89	2.82	0.03	1586.737
1	105.22	105.22	91.83999896	91.83999896	91.83999896	sp|P24622|CRYAA_MOUSE	Alpha-crystallin A chain OS=Mus musculus OX=10090 GN=Cryaa PE=2 SV=1			0	99.00000095	VQSGLDAGHSER	Deamidated(Q)@2; Phospho(S)@3	Phospho(S)@171		0.000288766	1335.545776	446.1892	1335.545654	446.1891479	3	12	1.1.1.666.3	2.80945	2940.2	2922.82	2.81	0.04	2321.707
1	105.22	105.22	91.83999896	91.83999896	91.83999896	sp|P24622|CRYAA_MOUSE	Alpha-crystallin A chain OS=Mus musculus OX=10090 GN=Cryaa PE=2 SV=1			0	99.00000095	VQSGLDAGHSER	Arg-loss@C-term			0.00151704	1098.495728	550.2551	1098.494141	550.2543335	2	13	1.1.1.666.6	2.81195	4987.13	4533.05	2.82	0.03	2566.998
1	105.22	105.22	91.83999896	91.83999896	91.83999896	sp|P24622|CRYAA_MOUSE	Alpha-crystallin A chain OS=Mus musculus OX=10090 GN=Cryaa PE=2 SV=1			0	99.00000095	VQSGLDAGHSER	Oxidation(H)@9; Didehydro(S)@10	Didehydro(S)@178		0.036782399	1268.611328	635.3129	1268.574585	635.2945557	2	13	1.1.1.673.3	2.90445	71454.94	698.73	2.78	0.03	954.7361
1	105.22	105.22	91.83999896	91.83999896	91.83999896	sp|P24622|CRYAA_MOUSE	Alpha-crystallin A chain OS=Mus musculus OX=10090 GN=Cryaa PE=2 SV=1			0	99.00000095	VQSGLDAGHSER	Phospho(S)@3; Methyl(E)@11	Phospho(S)@171; Methyl(E)@179		0.00409247	1348.581421	675.298	1348.577271	675.2958984	2	15	1.1.1.674.8	2.916933	4706.98	4410.18	2.92	0.04	2833.116
1	105.22	105.22	91.83999896	91.83999896	91.83999896	sp|P24622|CRYAA_MOUSE	Alpha-crystallin A chain OS=Mus musculus OX=10090 GN=Cryaa PE=2 SV=1			0	99.00000095	VQSGLDAGHSER	Phospho(S)@3; Methyl(E)@11	Phospho(S)@171; Methyl(E)@179		0.00409247	1348.581421	675.298	1348.577271	675.2958984	2	16	1.1.1.675.3	2.9296	4706.98	4237.19	2.92	0.04	2736.543
1	105.22	105.22	91.83999896	91.83999896	91.83999896	sp|P24622|CRYAA_MOUSE	Alpha-crystallin A chain OS=Mus musculus OX=10090 GN=Cryaa PE=2 SV=1			0	99.00000095	VQSGLDAGHSER	Formyl@N-term			-0.00277241	1282.587524	642.301	1282.59021	642.3023682	2	12	1.1.1.708.10	3.34325	3523.48	2452.53	3.36	0.05	1813.669
1	105.22	105.22	91.83999896	91.83999896	91.83999896	sp|P24622|CRYAA_MOUSE	Alpha-crystallin A chain OS=Mus musculus OX=10090 GN=Cryaa PE=2 SV=1			0	99.00000095	VQSGLDAGHSER	Formyl@N-term			-0.00277241	1282.587524	642.301	1282.59021	642.3023682	2	11	1.1.1.709.9	3.355417	3523.48	3138.82	3.36	0.05	1142.301
1	105.22	105.22	91.83999896	91.83999896	91.83999896	sp|P24622|CRYAA_MOUSE	Alpha-crystallin A chain OS=Mus musculus OX=10090 GN=Cryaa PE=2 SV=1			0	99.00000095	VQSGLDAGHSER	Formyl@N-term			-0.00277241	1282.587524	642.301	1282.59021	642.3023682	2	16	1.1.1.709.10	3.35625	3523.48	3176.63	3.36	0.05	2472.849
1	105.22	105.22	91.83999896	91.83999896	91.83999896	sp|P24622|CRYAA_MOUSE	Alpha-crystallin A chain OS=Mus musculus OX=10090 GN=Cryaa PE=2 SV=1			0	99.00000095	VQSGLDAGHSER	Formyl@N-term			-0.00130759	1282.588867	642.3017	1282.59021	642.3023682	2	17	1.1.1.722.11	3.5234	27058.16	6017.65	3.49	0.04	2354.856
1	105.22	105.22	91.83999896	91.83999896	91.83999896	sp|P24622|CRYAA_MOUSE	Alpha-crystallin A chain OS=Mus musculus OX=10090 GN=Cryaa PE=2 SV=1			0	99.00000095	VQSGLDAGHSER	Formyl@N-term; Methyl(E)@11	Methyl(E)@179		-0.00302205	1296.602905	649.3087	1296.605835	649.3101807	2	15	1.1.1.749.11	3.862533	2977.76	2855.19	3.87	0.03	1584.872
1	105.22	105.22	91.83999896	91.83999896	91.83999896	sp|P24622|CRYAA_MOUSE	Alpha-crystallin A chain OS=Mus musculus OX=10090 GN=Cryaa PE=2 SV=1			0	99.00000095	VQSGLDAGHSER	Formyl@N-term; Methyl(E)@11	Methyl(E)@179		-0.00302205	1296.602905	649.3087	1296.605835	649.3101807	2	14	1.1.1.750.10	3.8742	2977.76	2402.25	3.87	0.03	1407.79
1	105.22	105.22	91.83999896	91.83999896	91.83999896	sp|P24622|CRYAA_MOUSE	Alpha-crystallin A chain OS=Mus musculus OX=10090 GN=Cryaa PE=2 SV=1			0	26.85000002	VQSGLDAGHSER	Methyl(Q)@2; Phospho(S)@3	Methyl(Q)@170; Phospho(S)@171		0.0147124	1348.592041	675.3033	1348.577271	675.2958984	2	9	1.1.1.716.9	3.445067	5342.01	169.46	3.35	0.04	425.248
1	105.22	105.22	91.83999896	91.83999896	91.83999896	sp|P24622|CRYAA_MOUSE	Alpha-crystallin A chain OS=Mus musculus OX=10090 GN=Cryaa PE=2 SV=1			0	26.08999908	VQSGLDAGHSER	Dehydrated(S)@3	Dehydrated(S)@171		-0.00714981	1236.577515	413.1998	1236.584717	413.202179	3	8	1.1.1.650.2	2.6068	8486.12	5457.2	2.63	0.04	2230.173
1	105.22	105.22	91.83999896	91.83999896	91.83999896	sp|P24622|CRYAA_MOUSE	Alpha-crystallin A chain OS=Mus musculus OX=10090 GN=Cryaa PE=2 SV=1			0	24.65000004	VQSGLDAGHSER	Dehydrated(D)@6			-0.00714981	1236.577515	413.1998	1236.584717	413.202179	3	8	1.1.1.650.2	2.6068	8486.12	5457.2	2.63	0.04	2230.173
1	105.22	105.22	91.83999896	91.83999896	91.83999896	sp|P24622|CRYAA_MOUSE	Alpha-crystallin A chain OS=Mus musculus OX=10090 GN=Cryaa PE=2 SV=1			0	24.65000004	VQSGLDAGHSER	Formyl@N-term; Phospho(S)@3	Phospho(S)@171		0.00299382	1362.559448	682.287	1362.556519	682.2855225	2	9	1.1.1.730.8	3.62205	431.5038	431.5038			548.0963
1	105.22	105.22	91.83999896	91.83999896	91.83999896	sp|P24622|CRYAA_MOUSE	Alpha-crystallin A chain OS=Mus musculus OX=10090 GN=Cryaa PE=2 SV=1			0	24.42000061	VQSGLDAGHSER	Methyl(E)@11	Methyl(E)@179		0.000396915	1268.611328	635.3129	1268.610962	635.3127441	2	9	1.1.1.659.11	2.728283	71454.94	1382.78	2.78	0.03	956.6328
1	105.22	105.22	91.83999896	91.83999896	91.83999896	sp|P24622|CRYAA_MOUSE	Alpha-crystallin A chain OS=Mus musculus OX=10090 GN=Cryaa PE=2 SV=1			0	23.54000062	VQSGLDAGHSER				0.00218564	1254.59729	419.2064	1254.595337	419.2056885	3	16	1.1.1.650.4	2.608467	711377.6	535677	2.63	0.04	143487.2
1	105.22	105.22	91.83999896	91.83999896	91.83999896	sp|P24622|CRYAA_MOUSE	Alpha-crystallin A chain OS=Mus musculus OX=10090 GN=Cryaa PE=2 SV=1			0	24.42000061	VQSGLDAGHSERA	Arg->GluSA(R)@12		cleaved A-I@C-term; missed R-A@12	0.0095505	1282.588501	428.5368	1282.578979	428.5335999	3	10	1.1.1.656.6	2.6863	2351.84	2285.4	2.68	0.06	2269.963
1	105.22	105.22	91.83999896	91.83999896	91.83999896	sp|P24622|CRYAA_MOUSE	Alpha-crystallin A chain OS=Mus musculus OX=10090 GN=Cryaa PE=2 SV=1			0	99.00000095	VTIQHPWFK			cleaved D-V@N-term	-0.00054259	1154.623047	578.3188	1154.623657	578.3190918	2	13	1.1.1.845.6	5.072783	10156.56	9328.76	5.07	0.05	3766.761
1	105.22	105.22	91.83999896	91.83999896	91.83999896	sp|P24622|CRYAA_MOUSE	Alpha-crystallin A chain OS=Mus musculus OX=10090 GN=Cryaa PE=2 SV=1			0	99.00000095	VTIQHPWFK			cleaved D-V@N-term	-0.00244245	1154.621216	578.3179	1154.623657	578.3190918	2	13	1.1.1.1031.2	7.427433	507.3044	507.3044			1444.965
1	105.22	105.22	91.83999896	91.83999896	91.83999896	sp|P24622|CRYAA_MOUSE	Alpha-crystallin A chain OS=Mus musculus OX=10090 GN=Cryaa PE=2 SV=1			0	99.00000095	VTIQHPWFK			cleaved D-V@N-term	-0.00952239	1154.614014	578.3143	1154.623657	578.3190918	2	12	1.1.1.1027.3	7.377433	507.3044	507.3044			1874.628
1	105.22	105.22	91.83999896	91.83999896	91.83999896	sp|P24622|CRYAA_MOUSE	Alpha-crystallin A chain OS=Mus musculus OX=10090 GN=Cryaa PE=2 SV=1			0	23.54000062	VTIQHPWFK			cleaved D-V@N-term	-0.00054259	1154.623047	578.3188	1154.623657	578.3190918	2	7	1.1.1.843.2	5.044116	10156.56	6173.19	5.07	0.05	1146.965
1	105.22	105.22	91.83999896	91.83999896	91.83999896	sp|P24622|CRYAA_MOUSE	Alpha-crystallin A chain OS=Mus musculus OX=10090 GN=Cryaa PE=2 SV=1			0	99.00000095	YRLPSNVD			cleaved D-Q@C-term; missed R-L@2	-0.00484088	962.4772949	482.2459	962.4821167	482.2483521	2	10	1.1.1.777.5	4.210516	6248.43	4940.68	4.22	0.04	2478.8
1	105.22	105.22	91.83999896	91.83999896	91.83999896	sp|P24622|CRYAA_MOUSE	Alpha-crystallin A chain OS=Mus musculus OX=10090 GN=Cryaa PE=2 SV=1			0	99.00000095	YRLPSNVDQSAL			cleaved L-S@C-term; missed R-L@2	-0.00231834	1361.69165	681.8531	1361.69397	681.854248	2	13	1.1.1.854.6	5.186433	3885.19	3173.24	5.2	0.04	2667.847
1	105.22	105.22	91.83999896	91.83999896	91.83999896	sp|P24622|CRYAA_MOUSE	Alpha-crystallin A chain OS=Mus musculus OX=10090 GN=Cryaa PE=2 SV=1			0	99.00000095	YRLPSNVDQSALS			cleaved S-C@C-term; missed R-L@2	0.000840835	1448.726929	725.3707	1448.725952	725.3702393	2	13	1.1.1.829.6	4.870633	50444.46	27018.04	4.89	0.04	9899.954
1	105.22	105.22	91.83999896	91.83999896	91.83999896	sp|P24622|CRYAA_MOUSE	Alpha-crystallin A chain OS=Mus musculus OX=10090 GN=Cryaa PE=2 SV=1			0	22.29000032	YRLPSNVDQSALS			cleaved S-C@C-term; missed R-L@2	0.000840835	1448.726929	725.3707	1448.725952	725.3702393	2	12	1.1.1.828.5	4.858634	50444.46	13066.04	4.89	0.04	5288.772
1	105.22	105.22	91.83999896	91.83999896	91.83999896	sp|P24622|CRYAA_MOUSE	Alpha-crystallin A chain OS=Mus musculus OX=10090 GN=Cryaa PE=2 SV=1			0	99.00000095	YRLPSNVDQSALSCSLSADGMLTFSGPK	No Carbamidomethyl(C)@14; Oxidation(M)@21		missed R-L@2	0.00713755	2959.412598	987.4781	2959.405518	987.475769	3	22	1.1.1.929.11	6.140867	393.0135	393.0135			3296.776
1	105.22	105.22	91.83999896	91.83999896	91.83999896	sp|P24622|CRYAA_MOUSE	Alpha-crystallin A chain OS=Mus musculus OX=10090 GN=Cryaa PE=2 SV=1			0	99.00000095	YRLPSNVDQSALSCSLSADGMLTFSGPK	No Carbamidomethyl(C)@14; Oxidation(M)@21		missed R-L@2	0.040828299	2959.446533	987.4894	2959.405518	987.475769	3	23	1.1.1.930.11	6.153533	335.3015	335.3015			3025.207
1	105.22	105.22	91.83999896	91.83999896	91.83999896	sp|P24622|CRYAA_MOUSE	Alpha-crystallin A chain OS=Mus musculus OX=10090 GN=Cryaa PE=2 SV=1			0	99.00000095	YRLPSNVDQSALSCSLSADGMLTFSGPK	Methyl(S)@13; Carbamidomethyl(C)@14; Oxidation(M)@21	Methyl(S)@153	missed R-L@2	-0.0167365	3030.425293	1011.149	3030.442627	1011.154846	3	21	1.1.1.934.10	6.203367	477.2808	477.2808			3469.46
1	105.22	105.22	91.83999896	91.83999896	91.83999896	sp|P24622|CRYAA_MOUSE	Alpha-crystallin A chain OS=Mus musculus OX=10090 GN=Cryaa PE=2 SV=1			0	99.00000095	YRLPSNVDQSALSCSLSADGMLTFSGPK	Carbamidomethyl(C)@14; Methyl(S)@15; Oxidation(D)@19; Oxidation(M)@21	Methyl(S)@155; Oxidation(D)@159	missed R-L@2	0.00209589	3046.439209	1016.487	3046.4375	1016.48645	3	18	1.1.1.934.11	6.2042	477.2808	477.2808			4462.595
1	105.22	105.22	91.83999896	91.83999896	91.83999896	sp|P24622|CRYAA_MOUSE	Alpha-crystallin A chain OS=Mus musculus OX=10090 GN=Cryaa PE=2 SV=1			0	99.00000095	YRLPSNVDQSALSCSLSADGMLTFSGPK	Carbamidomethyl(C)@14; Methyl(S)@17; Oxidation(D)@19; Oxidation(M)@21	Methyl(S)@157; Oxidation(D)@159	missed R-L@2	0.00209589	3046.439209	1016.487	3046.4375	1016.48645	3	18	1.1.1.934.11	6.2042	477.2808	477.2808			4462.595
1	105.22	105.22	91.83999896	91.83999896	91.83999896	sp|P24622|CRYAA_MOUSE	Alpha-crystallin A chain OS=Mus musculus OX=10090 GN=Cryaa PE=2 SV=1			0	99.00000095	YRLPSNVDQSALSCSLSADGMLTFSGPK	Carbamidomethyl(C)@14; Methyl(L)@16; Oxidation(D)@19; Oxidation(M)@21	Methyl(L)@156; Oxidation(D)@159	missed R-L@2	0.00209589	3046.439209	1016.487	3046.4375	1016.48645	3	18	1.1.1.934.11	6.2042	477.2808	477.2808			4462.595
1	105.22	105.22	91.83999896	91.83999896	91.83999896	sp|P24622|CRYAA_MOUSE	Alpha-crystallin A chain OS=Mus musculus OX=10090 GN=Cryaa PE=2 SV=1			0	99.00000095	YRLPSNVDQSALSCSLSADGMLTFSGPK	Formyl@N-term; Arg->Orn(R)@2; Carbamidomethyl(C)@14		missed R-L@2	-0.0187866	2986.386475	747.6039	2986.405273	747.6085815	4	15	1.1.1.941.5	6.287183	16131.38	9389.45	6.26	0.05	6649.081
1	105.22	105.22	91.83999896	91.83999896	91.83999896	sp|P24622|CRYAA_MOUSE	Alpha-crystallin A chain OS=Mus musculus OX=10090 GN=Cryaa PE=2 SV=1			0	99.00000095	YRLPSNVDQSALSCSLSADGMLTFSGPK	Methyl(S)@13; Carbamidomethyl(C)@14; Oxidation(M)@21	Methyl(S)@153	missed R-L@2	-0.0031869	3030.440186	1011.154	3030.442627	1011.154846	3	27	1.1.1.944.10	6.329517	30509.92	25426.05	6.35	0.06	13867.9
1	105.22	105.22	91.83999896	91.83999896	91.83999896	sp|P24622|CRYAA_MOUSE	Alpha-crystallin A chain OS=Mus musculus OX=10090 GN=Cryaa PE=2 SV=1			0	99.00000095	YRLPSNVDQSALSCSLSADGMLTFSGPK	Carbamidomethyl(C)@14; Methyl(S)@15; Oxidation(M)@21	Methyl(S)@155	missed R-L@2	-0.0031869	3030.440186	1011.154	3030.442627	1011.154846	3	27	1.1.1.944.10	6.329517	30509.92	25426.05	6.35	0.06	13867.9
1	105.22	105.22	91.83999896	91.83999896	91.83999896	sp|P24622|CRYAA_MOUSE	Alpha-crystallin A chain OS=Mus musculus OX=10090 GN=Cryaa PE=2 SV=1			0	99.00000095	YRLPSNVDQSALSCSLSADGMLTFSGPK	Carbamidomethyl(C)@14; Methyl(L)@16; Oxidation(M)@21	Methyl(L)@156	missed R-L@2	-0.00350866	3030.439453	758.6171	3030.442627	758.6179199	4	22	1.1.1.948.6	6.376517	9624.83	6077.47	6.35	0.04	6238.756
1	105.22	105.22	91.83999896	91.83999896	91.83999896	sp|P24622|CRYAA_MOUSE	Alpha-crystallin A chain OS=Mus musculus OX=10090 GN=Cryaa PE=2 SV=1			0	99.00000095	YRLPSNVDQSALSCSLSADGMLTFSGPK	Carbamidomethyl(C)@14; Methyl(S)@15; Oxidation(M)@21	Methyl(S)@155	missed R-L@2	-0.00350866	3030.439453	758.6171	3030.442627	758.6179199	4	22	1.1.1.948.6	6.376517	9624.83	6077.47	6.35	0.04	6238.756
1	105.22	105.22	91.83999896	91.83999896	91.83999896	sp|P24622|CRYAA_MOUSE	Alpha-crystallin A chain OS=Mus musculus OX=10090 GN=Cryaa PE=2 SV=1			0	99.00000095	YRLPSNVDQSALSCSLSADGMLTFSGPK	Methyl(S)@13; Carbamidomethyl(C)@14; Oxidation(M)@21	Methyl(S)@153	missed R-L@2	-0.0031869	3030.440186	1011.154	3030.442627	1011.154846	3	25	1.1.1.948.10	6.37985	30509.92	17665.34	6.35	0.06	9807.762
1	105.22	105.22	91.83999896	91.83999896	91.83999896	sp|P24622|CRYAA_MOUSE	Alpha-crystallin A chain OS=Mus musculus OX=10090 GN=Cryaa PE=2 SV=1			0	99.00000095	YRLPSNVDQSALSCSLSADGMLTFSGPK	Carbamidomethyl(C)@14; Methyl(S)@15; Oxidation(M)@21	Methyl(S)@155	missed R-L@2	-0.0031869	3030.440186	1011.154	3030.442627	1011.154846	3	25	1.1.1.948.10	6.37985	30509.92	17665.34	6.35	0.06	9807.762
1	105.22	105.22	91.83999896	91.83999896	91.83999896	sp|P24622|CRYAA_MOUSE	Alpha-crystallin A chain OS=Mus musculus OX=10090 GN=Cryaa PE=2 SV=1			0	99.00000095	YRLPSNVDQSALSCSLSADGMLTFSGPK	No Carbamidomethyl(C)@14; Oxidation(M)@21		missed R-L@2	-0.0245391	2959.381104	987.4676	2959.405518	987.475769	3	16	1.1.1.954.9	6.45535	209.6682	209.6682			3456.369
1	105.22	105.22	91.83999896	91.83999896	91.83999896	sp|P24622|CRYAA_MOUSE	Alpha-crystallin A chain OS=Mus musculus OX=10090 GN=Cryaa PE=2 SV=1			0	99.00000095	YRLPSNVDQSALSCSLSADGMLTFSGPK	Deamidated(Q)@9; No Carbamidomethyl(C)@14; Oxidation(M)@21		missed R-L@2	0.028719001	2960.418457	987.8134	2960.389648	987.803772	3	16	1.1.1.956.11	6.482167	507.3044	507.3044			2364.2
1	105.22	105.22	91.83999896	91.83999896	91.83999896	sp|P24622|CRYAA_MOUSE	Alpha-crystallin A chain OS=Mus musculus OX=10090 GN=Cryaa PE=2 SV=1			0	99.00000095	YRLPSNVDQSALSCSLSADGMLTFSGPK	No Carbamidomethyl(C)@14; Oxidation(M)@21		missed R-L@2	-0.00220066	2959.403076	987.475	2959.405518	987.475769	3	26	1.1.1.965.11	6.595833	17226.49	10321.57	6.62	0.06	6752.312
1	105.22	105.22	91.83999896	91.83999896	91.83999896	sp|P24622|CRYAA_MOUSE	Alpha-crystallin A chain OS=Mus musculus OX=10090 GN=Cryaa PE=2 SV=1			0	99.00000095	YRLPSNVDQSALSCSLSADGMLTFSGPK	No Carbamidomethyl(C)@14; Oxidation(M)@21		missed R-L@2	-0.00220066	2959.403076	987.475	2959.405518	987.475769	3	26	1.1.1.968.9	6.632833	17226.49	15775.1	6.62	0.06	9734.165
1	105.22	105.22	91.83999896	91.83999896	91.83999896	sp|P24622|CRYAA_MOUSE	Alpha-crystallin A chain OS=Mus musculus OX=10090 GN=Cryaa PE=2 SV=1			0	99.00000095	YRLPSNVDQSALSCSLSADGMLTFSGPK	No Carbamidomethyl(C)@14; Oxidation(M)@21		missed R-L@2	-0.00220066	2959.403076	987.475	2959.405518	987.475769	3	24	1.1.1.969.9	6.6455	17226.49	12973.6	6.62	0.06	8273.094
1	105.22	105.22	91.83999896	91.83999896	91.83999896	sp|P24622|CRYAA_MOUSE	Alpha-crystallin A chain OS=Mus musculus OX=10090 GN=Cryaa PE=2 SV=1			0	99.00000095	YRLPSNVDQSALSCSLSADGMLTFSGPK	Cation:K(D)@8; Deamidated(Q)@9; Carbamidomethyl(C)@14; Dethiomethyl(M)@21		missed R-L@2	0.034938201	2991.403564	998.1418	2991.368652	998.130127	3	15	1.1.1.969.10	6.646333	7837.85	6168.93	6.66	0.05	4855.827
1	105.22	105.22	91.83999896	91.83999896	91.83999896	sp|P24622|CRYAA_MOUSE	Alpha-crystallin A chain OS=Mus musculus OX=10090 GN=Cryaa PE=2 SV=1			0	99.00000095	YRLPSNVDQSALSCSLSADGMLTFSGPK	Deamidated(Q)@9; Carbamidomethyl(C)@14; Cation:K(D)@19; Dethiomethyl(M)@21		missed R-L@2	0.034938201	2991.403564	998.1418	2991.368652	998.130127	3	15	1.1.1.969.10	6.646333	7837.85	6168.93	6.66	0.05	4855.827
1	105.22	105.22	91.83999896	91.83999896	91.83999896	sp|P24622|CRYAA_MOUSE	Alpha-crystallin A chain OS=Mus musculus OX=10090 GN=Cryaa PE=2 SV=1			0	99.00000095	YRLPSNVDQSALSCSLSADGMLTFSGPK	Cation:K(D)@8; Deamidated(Q)@9; Carbamidomethyl(C)@14; Dethiomethyl(M)@21		missed R-L@2	0.034938201	2991.403564	998.1418	2991.368652	998.130127	3	17	1.1.1.971.9	6.671167	7837.85	6496.71	6.66	0.05	4802.517
1	105.22	105.22	91.83999896	91.83999896	91.83999896	sp|P24622|CRYAA_MOUSE	Alpha-crystallin A chain OS=Mus musculus OX=10090 GN=Cryaa PE=2 SV=1			0	99.00000095	YRLPSNVDQSALSCSLSADGMLTFSGPK	Cation:Na(D)@8; Deamidated(Q)@9; Carbamidomethyl(C)@14; Oxidation(M)@21		missed R-L@2	-0.031479102	3039.362305	1014.128	3039.393066	1014.138245	3	14	1.1.1.976.10	6.736483	3219.64	2179.42	6.72	0.04	2806.803
1	105.22	105.22	91.83999896	91.83999896	91.83999896	sp|P24622|CRYAA_MOUSE	Alpha-crystallin A chain OS=Mus musculus OX=10090 GN=Cryaa PE=2 SV=1			0	99.00000095	YRLPSNVDQSALSCSLSADGMLTFSGPK	No Carbamidomethyl(C)@14		missed R-L@2	0.00752893	2943.418457	982.1467	2943.410645	982.144165	3	24	1.1.1.979.10	6.77515	348.8579	348.8579			2604.039
1	105.22	105.22	91.83999896	91.83999896	91.83999896	sp|P24622|CRYAA_MOUSE	Alpha-crystallin A chain OS=Mus musculus OX=10090 GN=Cryaa PE=2 SV=1			0	99.00000095	YRLPSNVDQSALSCSLSADGMLTFSGPK	Carbamidomethyl(C)@14; Methyl(S)@15	Methyl(S)@155	missed R-L@2	-0.0042587	3014.444336	1005.822	3014.447754	1005.823181	3	20	1.1.1.979.11	6.775983	2998.58	2730.97	6.77	0.04	2444.246
1	105.22	105.22	91.83999896	91.83999896	91.83999896	sp|P24622|CRYAA_MOUSE	Alpha-crystallin A chain OS=Mus musculus OX=10090 GN=Cryaa PE=2 SV=1			0	99.00000095	YRLPSNVDQSALSCSLSADGMLTFSGPK	Methyl(S)@13; Carbamidomethyl(C)@14	Methyl(S)@153	missed R-L@2	-0.00364416	3014.444336	1005.822	3014.447754	1005.823181	3	23	1.1.1.994.10	6.965466	33878.52	12703.38	7.01	0.06	6645.434
1	105.22	105.22	91.83999896	91.83999896	91.83999896	sp|P24622|CRYAA_MOUSE	Alpha-crystallin A chain OS=Mus musculus OX=10090 GN=Cryaa PE=2 SV=1			0	99.00000095	YRLPSNVDQSALSCSLSADGMLTFSGPK	Carbamidomethyl(C)@14; Methyl(S)@15	Methyl(S)@155	missed R-L@2	-0.00364416	3014.444336	1005.822	3014.447754	1005.823181	3	26	1.1.1.995.10	6.977967	33878.52	23041.48	7.01	0.06	12463.04
1	105.22	105.22	91.83999896	91.83999896	91.83999896	sp|P24622|CRYAA_MOUSE	Alpha-crystallin A chain OS=Mus musculus OX=10090 GN=Cryaa PE=2 SV=1			0	99.00000095	YRLPSNVDQSALSCSLSADGMLTFSGPK	Methyl(S)@13; Carbamidomethyl(C)@14	Methyl(S)@153	missed R-L@2	-0.00364416	3014.444336	1005.822	3014.447754	1005.823181	3	26	1.1.1.995.10	6.977967	33878.52	23041.48	7.01	0.06	12463.04
1	105.22	105.22	91.83999896	91.83999896	91.83999896	sp|P24622|CRYAA_MOUSE	Alpha-crystallin A chain OS=Mus musculus OX=10090 GN=Cryaa PE=2 SV=1			0	99.00000095	YRLPSNVDQSALSCSLSADGMLTFSGPK	Carbamidomethyl(C)@14; Methyl(S)@15	Methyl(S)@155	missed R-L@2	-0.00364416	3014.444336	1005.822	3014.447754	1005.823181	3	27	1.1.1.996.8	6.989133	33878.52	30293.08	7.01	0.06	14619.14
1	105.22	105.22	91.83999896	91.83999896	91.83999896	sp|P24622|CRYAA_MOUSE	Alpha-crystallin A chain OS=Mus musculus OX=10090 GN=Cryaa PE=2 SV=1			0	99.00000095	YRLPSNVDQSALSCSLSADGMLTFSGPK	Methyl(S)@13; Carbamidomethyl(C)@14	Methyl(S)@153	missed R-L@2	-0.00364416	3014.444336	1005.822	3014.447754	1005.823181	3	27	1.1.1.996.8	6.989133	33878.52	30293.08	7.01	0.06	14619.14
1	105.22	105.22	91.83999896	91.83999896	91.83999896	sp|P24622|CRYAA_MOUSE	Alpha-crystallin A chain OS=Mus musculus OX=10090 GN=Cryaa PE=2 SV=1			0	99.00000095	YRLPSNVDQSALSCSLSADGMLTFSGPK	Carbamidomethyl(C)@14; Methyl(S)@15	Methyl(S)@155	missed R-L@2	0.000128786	3014.448242	754.6193	3014.447754	754.6192017	4	27	1.1.1.997.4	6.9983	8890.94	8839.81	7.01	0.04	9025.64
1	105.22	105.22	91.83999896	91.83999896	91.83999896	sp|P24622|CRYAA_MOUSE	Alpha-crystallin A chain OS=Mus musculus OX=10090 GN=Cryaa PE=2 SV=1			0	99.00000095	YRLPSNVDQSALSCSLSADGMLTFSGPK	Methyl(S)@13; Carbamidomethyl(C)@14	Methyl(S)@153	missed R-L@2	0.000128786	3014.448242	754.6193	3014.447754	754.6192017	4	22	1.1.1.999.4	7.023633	8890.94	5452.3	7.01	0.04	4578.268
1	105.22	105.22	91.83999896	91.83999896	91.83999896	sp|P24622|CRYAA_MOUSE	Alpha-crystallin A chain OS=Mus musculus OX=10090 GN=Cryaa PE=2 SV=1			0	99.00000095	YRLPSNVDQSALSCSLSADGMLTFSGPK	Carbamidomethyl(C)@14		missed R-L@2	-9.037340164	2991.39502	998.1389	3000.432129	1001.151306	3	23	1.1.1.1001.7	7.0513	507.3044	507.3044			1739.868
1	105.22	105.22	91.83999896	91.83999896	91.83999896	sp|P24622|CRYAA_MOUSE	Alpha-crystallin A chain OS=Mus musculus OX=10090 GN=Cryaa PE=2 SV=1			0	99.00000095	YRLPSNVDQSALSCSLSADGMLTFSGPK	No Carbamidomethyl(C)@14		missed R-L@2	0.00955338	2943.420166	982.1473	2943.410645	982.144165	3	21	1.1.1.1004.8	7.0928	505.2951	505.2951			1252.675
1	105.22	105.22	91.83999896	91.83999896	91.83999896	sp|P24622|CRYAA_MOUSE	Alpha-crystallin A chain OS=Mus musculus OX=10090 GN=Cryaa PE=2 SV=1			0	99.00000095	YRLPSNVDQSALSCSLSADGMLTFSGPK	Deamidated(Q)@9; Methyl(S)@13; Carbamidomethyl(C)@14	Methyl(S)@153	missed R-L@2	-0.0102648	3015.422363	1006.148	3015.431885	1006.151184	3	21	1.1.1.1013.7	7.204283	443.3414	443.3414			1374.043
1	105.22	105.22	91.83999896	91.83999896	91.83999896	sp|P24622|CRYAA_MOUSE	Alpha-crystallin A chain OS=Mus musculus OX=10090 GN=Cryaa PE=2 SV=1			0	99.00000095	YRLPSNVDQSALSCSLSADGMLTFSGPK	No Carbamidomethyl(C)@14		missed R-L@2	-0.00674264	2943.404053	982.1419	2943.410645	982.144165	3	24	1.1.1.1027.9	7.382433	13741.29	6863.74	7.42	0.08	4025.937
1	105.22	105.22	91.83999896	91.83999896	91.83999896	sp|P24622|CRYAA_MOUSE	Alpha-crystallin A chain OS=Mus musculus OX=10090 GN=Cryaa PE=2 SV=1			0	99.00000095	YRLPSNVDQSALSCSLSADGMLTFSGPK	No Carbamidomethyl(C)@14		missed R-L@2	-0.00674264	2943.404053	982.1419	2943.410645	982.144165	3	26	1.1.1.1029.7	7.4061	13741.29	11852.88	7.42	0.08	6282.127
1	105.22	105.22	91.83999896	91.83999896	91.83999896	sp|P24622|CRYAA_MOUSE	Alpha-crystallin A chain OS=Mus musculus OX=10090 GN=Cryaa PE=2 SV=1			0	99.00000095	YRLPSNVDQSALSCSLSADGMLTFSGPK	Deamidated(Q)@9; No Carbamidomethyl(C)@14		missed R-L@2	-0.0118983	2944.382813	982.4682	2944.394775	982.472168	3	18	1.1.1.1044.9	7.59825	11488.03	721.38	7.42	0.09	1932.889
1	105.22	105.22	91.83999896	91.83999896	91.83999896	sp|P24622|CRYAA_MOUSE	Alpha-crystallin A chain OS=Mus musculus OX=10090 GN=Cryaa PE=2 SV=1			0	99.00000095	YRLPSNVDQSALSCSLSADGMLTFSGPK	Deamidated(Q)@9; Carbamidomethyl(C)@14; Methyl(S)@15	Methyl(S)@155	missed R-L@2	0.0107919	3015.443359	1006.155	3015.431885	1006.151184	3	18	1.1.1.1014.7	7.21545	362.6962	362.6962			1516.434
1	105.22	105.22	91.83999896	91.83999896	91.83999896	sp|P24622|CRYAA_MOUSE	Alpha-crystallin A chain OS=Mus musculus OX=10090 GN=Cryaa PE=2 SV=1			0	99.00000095	YRLPSNVDQSALSCSLSADGMLTFSGPK	Deamidated(Q)@9; Methyl(S)@13; Carbamidomethyl(C)@14	Methyl(S)@153	missed R-L@2	0.0107919	3015.443359	1006.155	3015.431885	1006.151184	3	18	1.1.1.1014.7	7.21545	362.6962	362.6962			1516.434
1	105.22	105.22	91.83999896	91.83999896	91.83999896	sp|P24622|CRYAA_MOUSE	Alpha-crystallin A chain OS=Mus musculus OX=10090 GN=Cryaa PE=2 SV=1			0	99.00000095	YRLPSNVDQSALSCSLSADGMLTFSGPK	Carbamidomethyl(C)@14; cGMP+RMP-loss(S)@17; Oxidation(D)@19	cGMP+RMP-loss(S)@157; Oxidation(D)@159	missed R-L@2	-0.0546134	3166.415283	1056.479	3166.468506	1056.496826	3	20	1.1.1.1012.9	7.193617	507.3044	507.3044			1538.633
1	105.22	105.22	91.83999896	91.83999896	91.83999896	sp|P24622|CRYAA_MOUSE	Alpha-crystallin A chain OS=Mus musculus OX=10090 GN=Cryaa PE=2 SV=1			0	99.00000095	YRLPSNVDQSALSCSLSADGMLTFSGPK	Carbamidomethyl(C)@14; cGMP+RMP-loss(S)@15; Oxidation(D)@19	cGMP+RMP-loss(S)@155; Oxidation(D)@159	missed R-L@2	-0.0546134	3166.415283	1056.479	3166.468506	1056.496826	3	20	1.1.1.1012.9	7.193617	507.3044	507.3044			1538.633
1	105.22	105.22	91.83999896	91.83999896	91.83999896	sp|P24622|CRYAA_MOUSE	Alpha-crystallin A chain OS=Mus musculus OX=10090 GN=Cryaa PE=2 SV=1			0	99.00000095	YRLPSNVDQSALSCSLSADGMLTFSGPK	Deamidated(N)@6; No Carbamidomethyl(C)@14		missed R-L@2	-0.0118983	2944.382813	982.4682	2944.394775	982.472168	3	23	1.1.1.1033.8	7.458267	11488.03	7203.53	7.42	0.09	5752.262
1	105.22	105.22	91.83999896	91.83999896	91.83999896	sp|P24622|CRYAA_MOUSE	Alpha-crystallin A chain OS=Mus musculus OX=10090 GN=Cryaa PE=2 SV=1			0	99.00000095	YRLPSNVDQSALSCSLSADGMLTFSGPK	No Carbamidomethyl(C)@14; Dioxidation(M)@21	Dioxidation(M)@161	missed R-L@2	0.000390772	2975.401123	992.8076	2975.400391	992.8074341	3	16	1.1.1.1042.10	7.57375	6902.66	5013.08	7.6	0.06	3412.448
1	105.22	105.22	91.83999896	91.83999896	91.83999896	sp|P24622|CRYAA_MOUSE	Alpha-crystallin A chain OS=Mus musculus OX=10090 GN=Cryaa PE=2 SV=1			0	99.00000095	YRLPSNVDQSALSCSLSADGMLTFSGPK	Deamidated(Q)@9; Carbamidomethyl(C)@14; Cation:K(D)@19; Dethiomethyl(M)@21		missed R-L@2	0.018259401	2991.386963	998.1362	2991.368652	998.130127	3	16	1.1.1.1039.7	7.5361	22391.02	1534.28	7.41	0.08	1465.932
1	105.22	105.22	91.83999896	91.83999896	91.83999896	sp|P24622|CRYAA_MOUSE	Alpha-crystallin A chain OS=Mus musculus OX=10090 GN=Cryaa PE=2 SV=1			0	99.00000095	YRLPSNVDQSALSCSLSADGMLTFSGPK	No Carbamidomethyl(C)@14; Dioxidation(M)@21	Dioxidation(M)@161	missed R-L@2	0.000390772	2975.401123	992.8076	2975.400391	992.8074341	3	16	1.1.1.1043.10	7.58625	6902.66	6547.34	7.6	0.06	4469.84
1	105.22	105.22	91.83999896	91.83999896	91.83999896	sp|P24622|CRYAA_MOUSE	Alpha-crystallin A chain OS=Mus musculus OX=10090 GN=Cryaa PE=2 SV=1			0	99.00000095	YRLPSNVDQSALSCSLSADGMLTFSGPK	Cation:Na(D)@8; Deamidated(Q)@9; Carbamidomethyl(C)@14		missed R-L@2	-0.0116511	3023.387207	1008.803	3023.397949	1008.806641	3	15	1.1.1.1054.9	7.72525	251.7907	251.7907			2278.058
1	105.22	105.22	91.83999896	91.83999896	91.83999896	sp|P24622|CRYAA_MOUSE	Alpha-crystallin A chain OS=Mus musculus OX=10090 GN=Cryaa PE=2 SV=1			0	98.3099997	YRLPSNVDQSALSCSLSADGMLTFSGPK	Deamidated(N)@6; Cation:Na(D)@8; Deamidated(Q)@9; Carbamidomethyl(C)@14		missed R-L@2	-0.00270817	3024.380127	1009.134	3024.38208	1009.134644	3	14	1.1.1.1050.10	7.675917	117.3036	117.3036			3506.685
1	105.22	105.22	91.83999896	91.83999896	91.83999896	sp|P24622|CRYAA_MOUSE	Alpha-crystallin A chain OS=Mus musculus OX=10090 GN=Cryaa PE=2 SV=1			0	98.3099997	YRLPSNVDQSALSCSLSADGMLTFSGPK	No Carbamidomethyl(C)@14; Oxidation(M)@21		missed R-L@2	-0.032655001	2959.373047	987.4649	2959.405518	987.475769	3	13	1.1.1.2013.8	15.93612	42.67397	42.67397			461.4543
1	105.22	105.22	91.83999896	91.83999896	91.83999896	sp|P24622|CRYAA_MOUSE	Alpha-crystallin A chain OS=Mus musculus OX=10090 GN=Cryaa PE=2 SV=1			0	96.89999819	YRLPSNVDQSALSCSLSADGMLTFSGPK	Propionamide@N-term; Cation:K(D)@8; Carbamidomethyl(C)@14; Oxidation(M)@21		missed R-L@2	-0.00313697	3125.417236	1042.813	3125.419922	1042.813965	3	14	1.1.1.982.11	6.813983	11471.4	8155.75	6.84	0.08	5227.871
1	105.22	105.22	91.83999896	91.83999896	91.83999896	sp|P24622|CRYAA_MOUSE	Alpha-crystallin A chain OS=Mus musculus OX=10090 GN=Cryaa PE=2 SV=1			0	96.89999819	YRLPSNVDQSALSCSLSADGMLTFSGPK	Propionamide@N-term; Cation:K(D)@8; Carbamidomethyl(C)@14; Oxidation(M)@21		missed R-L@2	-0.00313697	3125.417236	1042.813	3125.419922	1042.813965	3	15	1.1.1.984.11	6.839483	11471.4	10745.18	6.84	0.08	6466.703
1	105.22	105.22	91.83999896	91.83999896	91.83999896	sp|P24622|CRYAA_MOUSE	Alpha-crystallin A chain OS=Mus musculus OX=10090 GN=Cryaa PE=2 SV=1			0	96.89999819	YRLPSNVDQSALSCSLSADGMLTFSGPK	Dioxidation(P)@4; Deamidated(N)@6; Carboxy(D)@8; Carbamidomethyl(C)@14; Oxidation(M)@21	Dioxidation(P)@144; Carboxy(D)@148	missed R-L@2	-0.0077555	3093.383301	1032.135	3093.390625	1032.137451	3	16	1.1.1.1001.9	7.052967	15002.85	11919.34	7.03	0.06	5940.306
1	105.22	105.22	91.83999896	91.83999896	91.83999896	sp|P24622|CRYAA_MOUSE	Alpha-crystallin A chain OS=Mus musculus OX=10090 GN=Cryaa PE=2 SV=1			0	96.89999819	YRLPSNVDQSALSCSLSADGMLTFSGPK	No Carbamidomethyl(C)@14; Oxidation(D)@19; Dioxidation(M)@21	Oxidation(D)@159; Dioxidation(M)@161	missed R-L@2	-0.00849416	2991.386963	998.1362	2991.395508	998.1390991	3	18	1.1.1.1026.7	7.369933	22391.02	13537.58	7.41	0.08	7009.92
1	105.22	105.22	91.83999896	91.83999896	91.83999896	sp|P24622|CRYAA_MOUSE	Alpha-crystallin A chain OS=Mus musculus OX=10090 GN=Cryaa PE=2 SV=1			0	96.89999819	YRLPSNVDQSALSCSLSADGMLTFSGPK	Delta:H(2)C(2)@N-term; Dehydrated(S)@10; Carbamidomethyl(C)@14	Dehydrated(S)@150	missed R-L@2	-0.0235222	3008.414307	1003.812	3008.437256	1003.819702	3	13	1.1.1.1030.5	7.4191	507.3044	507.3044			1508.903
1	105.22	105.22	91.83999896	91.83999896	91.83999896	sp|P24622|CRYAA_MOUSE	Alpha-crystallin A chain OS=Mus musculus OX=10090 GN=Cryaa PE=2 SV=1			0	96.89999819	YRLPSNVDQSALSCSLSADGMLTFSGPK	Delta:H(2)C(2)@N-term; Dehydrated(S)@13; Carbamidomethyl(C)@14	Dehydrated(S)@153	missed R-L@2	-0.0235222	3008.414307	1003.812	3008.437256	1003.819702	3	13	1.1.1.1030.5	7.4191	507.3044	507.3044			1508.903
1	105.22	105.22	91.83999896	91.83999896	91.83999896	sp|P24622|CRYAA_MOUSE	Alpha-crystallin A chain OS=Mus musculus OX=10090 GN=Cryaa PE=2 SV=1			0	96.89999819	YRLPSNVDQSALSCSLSADGMLTFSGPK	Delta:H(2)C(2)@N-term; Dehydrated(S)@5; Carbamidomethyl(C)@14	Dehydrated(S)@145	missed R-L@2	-0.0235222	3008.414307	1003.812	3008.437256	1003.819702	3	13	1.1.1.1030.5	7.4191	507.3044	507.3044			1508.903
1	105.22	105.22	91.83999896	91.83999896	91.83999896	sp|P24622|CRYAA_MOUSE	Alpha-crystallin A chain OS=Mus musculus OX=10090 GN=Cryaa PE=2 SV=1			0	96.89999819	YRLPSNVDQSALSCSLSADGMLTFSGPK	Deamidated(Q)@9; Carbamidomethyl(C)@14; Cation:K(D)@19; Dethiomethyl(M)@21		missed R-L@2	0.018259401	2991.386963	998.1362	2991.368652	998.130127	3	14	1.1.1.1040.8	7.546267	22391.02	798.35	7.41	0.08	1769.248
1	105.22	105.22	91.83999896	91.83999896	91.83999896	sp|P24622|CRYAA_MOUSE	Alpha-crystallin A chain OS=Mus musculus OX=10090 GN=Cryaa PE=2 SV=1			0	96.89999819	YRLPSNVDQSALSCSLSADGMLTFSGPK	Propionamide@N-term; Cation:K(D)@8; Carbamidomethyl(C)@14		missed R-L@2	-0.00395243	3109.421143	1037.481	3109.425049	1037.4823	3	14	1.1.1.1053.10	7.713417	11629.19	6846.86	7.75	0.08	4690.093
1	105.22	105.22	91.83999896	91.83999896	91.83999896	sp|P24622|CRYAA_MOUSE	Alpha-crystallin A chain OS=Mus musculus OX=10090 GN=Cryaa PE=2 SV=1			0	96.89999819	YRLPSNVDQSALSCSLSADGMLTFSGPK	Propionamide@N-term; Cation:K(D)@8; Carbamidomethyl(C)@14		missed R-L@2	-0.00395243	3109.421143	1037.481	3109.425049	1037.4823	3	14	1.1.1.1054.11	7.726917	11629.19	10413.16	7.75	0.08	5992.571
1	105.22	105.22	91.83999896	91.83999896	91.83999896	sp|P24622|CRYAA_MOUSE	Alpha-crystallin A chain OS=Mus musculus OX=10090 GN=Cryaa PE=2 SV=1			0	96.89999819	YRLPSNVDQSALSCSLSADGMLTFSGPK	Dioxidation(P)@4; Deamidated(N)@6; Carboxy(D)@8; Carbamidomethyl(C)@14	Dioxidation(P)@144; Carboxy(D)@148	missed R-L@2	-0.00454367	3077.390137	1026.804	3077.395752	1026.805908	3	18	1.1.1.1064.6	7.8509	15615.91	12935.23	7.87	0.08	6032.824
1	105.22	105.22	91.83999896	91.83999896	91.83999896	sp|P24622|CRYAA_MOUSE	Alpha-crystallin A chain OS=Mus musculus OX=10090 GN=Cryaa PE=2 SV=1			0	96.89999819	YRLPSNVDQSALSCSLSADGMLTFSGPK	Formyl@N-term; Deamidated(N)@6; Phospho(S)@13; Carbamidomethyl(C)@14	Phospho(S)@153	missed R-L@2	-0.0129788	3109.364502	1037.462	3109.377441	1037.466431	3	12	1.1.1.1086.10	8.13055	507.3044	507.3044			1178.224
1	105.22	105.22	91.83999896	91.83999896	91.83999896	sp|P24622|CRYAA_MOUSE	Alpha-crystallin A chain OS=Mus musculus OX=10090 GN=Cryaa PE=2 SV=1			0	96.89999819	YRLPSNVDQSALSCSLSADGMLTFSGPK	Formyl@N-term; Phospho(S)@5; Deamidated(N)@6; Carbamidomethyl(C)@14	Phospho(S)@145	missed R-L@2	-0.0129788	3109.364502	1037.462	3109.377441	1037.466431	3	12	1.1.1.1086.10	8.13055	507.3044	507.3044			1178.224
1	105.22	105.22	91.83999896	91.83999896	91.83999896	sp|P24622|CRYAA_MOUSE	Alpha-crystallin A chain OS=Mus musculus OX=10090 GN=Cryaa PE=2 SV=1			0	96.89999819	YRLPSNVDQSALSCSLSADGMLTFSGPK	Formyl@N-term; Deamidated(N)@6; Phospho(S)@10; Carbamidomethyl(C)@14	Phospho(S)@150	missed R-L@2	-0.0129788	3109.364502	1037.462	3109.377441	1037.466431	3	12	1.1.1.1086.10	8.13055	507.3044	507.3044			1178.224
1	105.22	105.22	91.83999896	91.83999896	91.83999896	sp|P24622|CRYAA_MOUSE	Alpha-crystallin A chain OS=Mus musculus OX=10090 GN=Cryaa PE=2 SV=1			0	96.89999819	YRLPSNVDQSALSCSLSADGMLTFSGPK	Phospho(S)@13; Carbamidomethyl(C)@14; Didehydro(S)@15; Oxidation(M)@21	Phospho(S)@153; Didehydro(S)@155	missed R-L@2	0.00204178	3094.379395	1032.467	3094.377686	1032.466553	3	14	1.1.1.2013.9	15.93778	42.67397	42.67397			314.6026
1	105.22	105.22	91.83999896	91.83999896	91.83999896	sp|P24622|CRYAA_MOUSE	Alpha-crystallin A chain OS=Mus musculus OX=10090 GN=Cryaa PE=2 SV=1			0	96.89999819	YRLPSNVDQSALSCSLSADGMLTFSGPK	Phospho(S)@10; Didehydro(S)@13; Carbamidomethyl(C)@14; Oxidation(M)@21	Phospho(S)@150; Didehydro(S)@153	missed R-L@2	0.00204178	3094.379395	1032.467	3094.377686	1032.466553	3	14	1.1.1.2013.9	15.93778	42.67397	42.67397			314.6026
1	105.22	105.22	91.83999896	91.83999896	91.83999896	sp|P24622|CRYAA_MOUSE	Alpha-crystallin A chain OS=Mus musculus OX=10090 GN=Cryaa PE=2 SV=1			0	96.89999819	YRLPSNVDQSALSCSLSADGMLTFSGPK	Didehydro(S)@10; Phospho(S)@13; Carbamidomethyl(C)@14; Oxidation(M)@21	Didehydro(S)@150; Phospho(S)@153	missed R-L@2	0.00204178	3094.379395	1032.467	3094.377686	1032.466553	3	14	1.1.1.2013.9	15.93778	42.67397	42.67397			314.6026
1	105.22	105.22	91.83999896	91.83999896	91.83999896	sp|P24622|CRYAA_MOUSE	Alpha-crystallin A chain OS=Mus musculus OX=10090 GN=Cryaa PE=2 SV=1			0	96.89999819	YRLPSNVDQSALSCSLSADGMLTFSGPK	Didehydro(S)@13; Carbamidomethyl(C)@14; Phospho(S)@15; Oxidation(M)@21	Didehydro(S)@153; Phospho(S)@155	missed R-L@2	0.00204178	3094.379395	1032.467	3094.377686	1032.466553	3	14	1.1.1.2013.9	15.93778	42.67397	42.67397			314.6026
1	105.22	105.22	91.83999896	91.83999896	91.83999896	sp|P24622|CRYAA_MOUSE	Alpha-crystallin A chain OS=Mus musculus OX=10090 GN=Cryaa PE=2 SV=1			0	96.89999819	YRLPSNVDQSALSCSLSADGMLTFSGPK	Carbamidomethyl(C)@14; Didehydro(S)@15; Phospho(S)@17; Oxidation(M)@21	Didehydro(S)@155; Phospho(S)@157	missed R-L@2	0.00204178	3094.379395	1032.467	3094.377686	1032.466553	3	14	1.1.1.2013.9	15.93778	42.67397	42.67397			314.6026
1	105.22	105.22	91.83999896	91.83999896	91.83999896	sp|P24622|CRYAA_MOUSE	Alpha-crystallin A chain OS=Mus musculus OX=10090 GN=Cryaa PE=2 SV=1			0	96.89999819	YRLPSNVDQSALSCSLSADGMLTFSGPK	Phospho(S)@10; Carbamidomethyl(C)@14; Didehydro(S)@15; Oxidation(M)@21	Phospho(S)@150; Didehydro(S)@155	missed R-L@2	0.00204178	3094.379395	1032.467	3094.377686	1032.466553	3	14	1.1.1.2013.9	15.93778	42.67397	42.67397			314.6026
1	105.22	105.22	91.83999896	91.83999896	91.83999896	sp|P24622|CRYAA_MOUSE	Alpha-crystallin A chain OS=Mus musculus OX=10090 GN=Cryaa PE=2 SV=1			0	96.89999819	YRLPSNVDQSALSCSLSADGMLTFSGPK	Didehydro(S)@10; Carbamidomethyl(C)@14; Phospho(S)@15; Oxidation(M)@21	Didehydro(S)@150; Phospho(S)@155	missed R-L@2	0.00204178	3094.379395	1032.467	3094.377686	1032.466553	3	14	1.1.1.2013.9	15.93778	42.67397	42.67397			314.6026
1	105.22	105.22	91.83999896	91.83999896	91.83999896	sp|P24622|CRYAA_MOUSE	Alpha-crystallin A chain OS=Mus musculus OX=10090 GN=Cryaa PE=2 SV=1			0	96.89999819	YRLPSNVDQSALSCSLSADGMLTFSGPK	Didehydro(S)@10; Carbamidomethyl(C)@14; Phospho(S)@17; Oxidation(M)@21	Didehydro(S)@150; Phospho(S)@157	missed R-L@2	0.00204178	3094.379395	1032.467	3094.377686	1032.466553	3	14	1.1.1.2013.9	15.93778	42.67397	42.67397			314.6026
1	105.22	105.22	91.83999896	91.83999896	91.83999896	sp|P24622|CRYAA_MOUSE	Alpha-crystallin A chain OS=Mus musculus OX=10090 GN=Cryaa PE=2 SV=1			0	96.89999819	YRLPSNVDQSALSCSLSADGMLTFSGPK	Didehydro(S)@13; Carbamidomethyl(C)@14; Phospho(S)@17; Oxidation(M)@21	Didehydro(S)@153; Phospho(S)@157	missed R-L@2	0.00204178	3094.379395	1032.467	3094.377686	1032.466553	3	14	1.1.1.2013.9	15.93778	42.67397	42.67397			314.6026
1	105.22	105.22	91.83999896	91.83999896	91.83999896	sp|P24622|CRYAA_MOUSE	Alpha-crystallin A chain OS=Mus musculus OX=10090 GN=Cryaa PE=2 SV=1			0	92.25000143	YRLPSNVDQSALSCSLSADGMLTFSGPK	Deamidated(Q)@9; Carbamidomethyl(C)@14; Cation:K(D)@19; Dethiomethyl(M)@21		missed R-L@2	0.018259401	2991.386963	998.1362	2991.368652	998.130127	3	13	1.1.1.1025.10	7.357783	22391.02	9043.77	7.41	0.08	4458.098
1	105.22	105.22	91.83999896	91.83999896	91.83999896	sp|P24622|CRYAA_MOUSE	Alpha-crystallin A chain OS=Mus musculus OX=10090 GN=Cryaa PE=2 SV=1			0	92.25000143	YRLPSNVDQSALSCSLSADGMLTFSGPK	Delta:H(2)C(2)@N-term; Dehydrated(D)@8; Carbamidomethyl(C)@14		missed R-L@2	-0.0235222	3008.414307	1003.812	3008.437256	1003.819702	3	13	1.1.1.1030.5	7.4191	507.3044	507.3044			1508.903
1	105.22	105.22	91.83999896	91.83999896	91.83999896	sp|P24622|CRYAA_MOUSE	Alpha-crystallin A chain OS=Mus musculus OX=10090 GN=Cryaa PE=2 SV=1			0	89.57999945	YRLPSNVDQSALSCSLSADGMLTFSGPK	Oxidation(D)@8; Methyl(Q)@9; Carbamidomethyl(C)@14	Oxidation(D)@148; Methyl(Q)@149	missed R-L@2	0.017498299	3030.461182	1011.161	3030.442627	1011.154846	3	15	1.1.1.981.10	6.800317	507.3044	507.3044			1773.379
1	105.22	105.22	91.83999896	91.83999896	91.83999896	sp|P24622|CRYAA_MOUSE	Alpha-crystallin A chain OS=Mus musculus OX=10090 GN=Cryaa PE=2 SV=1			0	89.57999945	YRLPSNVDQSALSCSLSADGMLTFSGPK	Dioxidation(P)@4; Deamidated(N)@6; Carboxy(D)@8; Carbamidomethyl(C)@14; Oxidation(M)@21	Dioxidation(P)@144; Carboxy(D)@148	missed R-L@2	0.00866753	3093.399414	774.3571	3093.390625	774.3549805	4	14	1.1.1.1000.6	7.0378	4591.39	2717.58	7.02	0.06	2815.997
1	105.22	105.22	91.83999896	91.83999896	91.83999896	sp|P24622|CRYAA_MOUSE	Alpha-crystallin A chain OS=Mus musculus OX=10090 GN=Cryaa PE=2 SV=1			0	89.57999945	YRLPSNVDQSALSCSLSADGMLTFSGPK	Dioxidation(P)@4; Deamidated(N)@6; Carboxy(D)@8; Carbamidomethyl(C)@14; Oxidation(M)@21	Dioxidation(P)@144; Carboxy(D)@148	missed R-L@2	-0.0077555	3093.383301	1032.135	3093.390625	1032.137451	3	16	1.1.1.1000.11	7.041966	15002.85	14039.05	7.03	0.06	6441.42
1	105.22	105.22	91.83999896	91.83999896	91.83999896	sp|P24622|CRYAA_MOUSE	Alpha-crystallin A chain OS=Mus musculus OX=10090 GN=Cryaa PE=2 SV=1			0	89.57999945	YRLPSNVDQSALSCSLSADGMLTFSGPK	Iodo(Y)@1; Ammonia-loss(N)@6; Carbamidomethyl(C)@14; Oxidation(M)@21	Iodo(Y)@141	missed R-L@2	0.045059498	3125.342041	1042.788	3125.297119	1042.772949	3	12	1.1.1.1040.10	7.54875	264.9275	264.9275			1292.598
1	105.22	105.22	91.83999896	91.83999896	91.83999896	sp|P24622|CRYAA_MOUSE	Alpha-crystallin A chain OS=Mus musculus OX=10090 GN=Cryaa PE=2 SV=1			0	89.57999945	YRLPSNVDQSALSCSLSADGMLTFSGPK	Dioxidation(P)@4; No Carbamidomethyl(C)@14	Dioxidation(P)@144	missed R-L@2	0.000390772	2975.401123	992.8076	2975.400391	992.8074341	3	17	1.1.1.1043.10	7.58625	6902.66	6547.34	7.6	0.06	4469.84
1	105.22	105.22	91.83999896	91.83999896	91.83999896	sp|P24622|CRYAA_MOUSE	Alpha-crystallin A chain OS=Mus musculus OX=10090 GN=Cryaa PE=2 SV=1			0	81.65000081	YRLPSNVDQSALSCSLSADGMLTFSGPK	Deamidated(Q)@9; No Carbamidomethyl(C)@14		missed R-L@2	-0.0118983	2944.382813	982.4682	2944.394775	982.472168	3	23	1.1.1.1033.8	7.458267	11488.03	7203.53	7.42	0.09	5752.262
1	105.22	105.22	91.83999896	91.83999896	91.83999896	sp|P24622|CRYAA_MOUSE	Alpha-crystallin A chain OS=Mus musculus OX=10090 GN=Cryaa PE=2 SV=1			0	81.65000081	YRLPSNVDQSALSCSLSADGMLTFSGPK	Deamidated(Q)@9; Carbamidomethyl(C)@14; Carboxy(D)@19; Dioxidation(M)@21	Carboxy(D)@159; Dioxidation(M)@161	missed R-L@2	-0.000477317	3077.395264	770.3561	3077.395752	770.3562012	4	12	1.1.1.1067.5	7.8854	4150.02	3106.05	7.94	0.11	2705.41
1	105.22	105.22	91.83999896	91.83999896	91.83999896	sp|P24622|CRYAA_MOUSE	Alpha-crystallin A chain OS=Mus musculus OX=10090 GN=Cryaa PE=2 SV=1			0	76.1500001	YRLPSNVDQSALSCSLSADGMLTFSGPK	Dioxidation(P)@4; Carboxy(D)@8; Deamidated(Q)@9; Carbamidomethyl(C)@14; Oxidation(M)@21	Dioxidation(P)@144; Carboxy(D)@148	missed R-L@2	0.00866753	3093.399414	774.3571	3093.390625	774.3549805	4	14	1.1.1.1000.6	7.0378	4591.39	2717.58	7.02	0.06	2815.997
1	105.22	105.22	91.83999896	91.83999896	91.83999896	sp|P24622|CRYAA_MOUSE	Alpha-crystallin A chain OS=Mus musculus OX=10090 GN=Cryaa PE=2 SV=1			0	76.1500001	YRLPSNVDQSALSCSLSADGMLTFSGPK	Dioxidation(P)@4; Carboxy(D)@8; Deamidated(Q)@9; Carbamidomethyl(C)@14; Oxidation(M)@21	Dioxidation(P)@144; Carboxy(D)@148	missed R-L@2	-0.0077555	3093.383301	1032.135	3093.390625	1032.137451	3	16	1.1.1.1000.11	7.041966	15002.85	14039.05	7.03	0.06	6441.42
1	105.22	105.22	91.83999896	91.83999896	91.83999896	sp|P24622|CRYAA_MOUSE	Alpha-crystallin A chain OS=Mus musculus OX=10090 GN=Cryaa PE=2 SV=1			0	76.1500001	YRLPSNVDQSALSCSLSADGMLTFSGPK	Dioxidation(P)@4; Carboxy(D)@8; Deamidated(Q)@9; Carbamidomethyl(C)@14; Oxidation(M)@21	Dioxidation(P)@144; Carboxy(D)@148	missed R-L@2	-0.0077555	3093.383301	1032.135	3093.390625	1032.137451	3	16	1.1.1.1001.9	7.052967	15002.85	11919.34	7.03	0.06	5940.306
1	105.22	105.22	91.83999896	91.83999896	91.83999896	sp|P24622|CRYAA_MOUSE	Alpha-crystallin A chain OS=Mus musculus OX=10090 GN=Cryaa PE=2 SV=1			0	76.1500001	YRLPSNVDQSALSCSLSADGMLTFSGPK	Dioxidation(P)@4; Carboxy(D)@8; Deamidated(Q)@9; Carbamidomethyl(C)@14	Dioxidation(P)@144; Carboxy(D)@148	missed R-L@2	-0.00454367	3077.390137	1026.804	3077.395752	1026.805908	3	18	1.1.1.1064.6	7.8509	15615.91	12935.23	7.87	0.08	6032.824
1	105.22	105.22	91.83999896	91.83999896	91.83999896	sp|P24622|CRYAA_MOUSE	Alpha-crystallin A chain OS=Mus musculus OX=10090 GN=Cryaa PE=2 SV=1			0	76.1500001	YRLPSNVDQSALSCSLSADGMLTFSGPK	Dioxidation(P)@4; Deamidated(N)@6; Carboxy(D)@8; Carbamidomethyl(C)@14	Dioxidation(P)@144; Carboxy(D)@148	missed R-L@2	-0.000477317	3077.395264	770.3561	3077.395752	770.3562012	4	12	1.1.1.1068.3	7.896733	4150.02	3024.69	7.94	0.11	2409.12
1	105.22	105.22	91.83999896	91.83999896	91.83999896	sp|P24622|CRYAA_MOUSE	Alpha-crystallin A chain OS=Mus musculus OX=10090 GN=Cryaa PE=2 SV=1			0	76.1500001	YRLPSNVDQSALSCSLSADGMLTFSGPK	Deamidated(Q)@9; Carbamidomethyl(C)@14; Carboxy(D)@19; Dioxidation(M)@21	Carboxy(D)@159; Dioxidation(M)@161	missed R-L@2	-0.000477317	3077.395264	770.3561	3077.395752	770.3562012	4	11	1.1.1.1068.3	7.896733	4150.02	3024.69	7.94	0.11	2409.12
1	105.22	105.22	91.83999896	91.83999896	91.83999896	sp|P24622|CRYAA_MOUSE	Alpha-crystallin A chain OS=Mus musculus OX=10090 GN=Cryaa PE=2 SV=1			0	76.1500001	YRLPSNVDQSALSCSLSADGMLTFSGPK	Formyl@N-term; Deamidated(Q)@9; Phospho(S)@13; Carbamidomethyl(C)@14	Phospho(S)@153	missed R-L@2	-0.0129788	3109.364502	1037.462	3109.377441	1037.466431	3	12	1.1.1.1086.10	8.13055	507.3044	507.3044			1178.224
1	105.22	105.22	91.83999896	91.83999896	91.83999896	sp|P24622|CRYAA_MOUSE	Alpha-crystallin A chain OS=Mus musculus OX=10090 GN=Cryaa PE=2 SV=1			0	76.1500001	YRLPSNVDQSALSCSLSADGMLTFSGPK	Formyl@N-term; Phospho(S)@5; Deamidated(Q)@9; Carbamidomethyl(C)@14	Phospho(S)@145	missed R-L@2	-0.0129788	3109.364502	1037.462	3109.377441	1037.466431	3	12	1.1.1.1086.10	8.13055	507.3044	507.3044			1178.224
1	105.22	105.22	91.83999896	91.83999896	91.83999896	sp|P24622|CRYAA_MOUSE	Alpha-crystallin A chain OS=Mus musculus OX=10090 GN=Cryaa PE=2 SV=1			0	76.1500001	YRLPSNVDQSALSCSLSADGMLTFSGPK	Formyl@N-term; Deamidated(Q)@9; Phospho(S)@10; Carbamidomethyl(C)@14	Phospho(S)@150	missed R-L@2	-0.0129788	3109.364502	1037.462	3109.377441	1037.466431	3	12	1.1.1.1086.10	8.13055	507.3044	507.3044			1178.224
1	105.22	105.22	91.83999896	91.83999896	91.83999896	sp|P24622|CRYAA_MOUSE	Alpha-crystallin A chain OS=Mus musculus OX=10090 GN=Cryaa PE=2 SV=1			0	69.56999898	YRLPSNVDQSALSCSLSADGMLTFSGPK	Phospho(S)@13; Carbamidomethyl(C)@14; Methyl(L)@16	Phospho(S)@153; Methyl(L)@156	missed R-L@2	0.029741701	3094.445313	1032.489	3094.414063	1032.478638	3	13	1.1.1.986.11	6.864984	6328.43	5640.54	6.82	0.1	2876.107
1	105.22	105.22	91.83999896	91.83999896	91.83999896	sp|P24622|CRYAA_MOUSE	Alpha-crystallin A chain OS=Mus musculus OX=10090 GN=Cryaa PE=2 SV=1			0	69.56999898	YRLPSNVDQSALSCSLSADGMLTFSGPK	Phospho(S)@13; Carbamidomethyl(C)@14; Methyl(S)@15	Phospho(S)@153; Methyl(S)@155	missed R-L@2	0.029741701	3094.445313	1032.489	3094.414063	1032.478638	3	13	1.1.1.986.11	6.864984	6328.43	5640.54	6.82	0.1	2876.107
1	105.22	105.22	91.83999896	91.83999896	91.83999896	sp|P24622|CRYAA_MOUSE	Alpha-crystallin A chain OS=Mus musculus OX=10090 GN=Cryaa PE=2 SV=1			0	69.56999898	YRLPSNVDQSALSCSLSADGMLTFSGPK	Carbamidomethyl(C)@14; Phospho(S)@15; Methyl(S)@17	Phospho(S)@155; Methyl(S)@157	missed R-L@2	0.029741701	3094.445313	1032.489	3094.414063	1032.478638	3	13	1.1.1.986.11	6.864984	6328.43	5640.54	6.82	0.1	2876.107
1	105.22	105.22	91.83999896	91.83999896	91.83999896	sp|P24622|CRYAA_MOUSE	Alpha-crystallin A chain OS=Mus musculus OX=10090 GN=Cryaa PE=2 SV=1			0	69.56999898	YRLPSNVDQSALSCSLSADGMLTFSGPK	Methyl(S)@13; Carbamidomethyl(C)@14; Phospho(S)@17	Methyl(S)@153; Phospho(S)@157	missed R-L@2	0.029741701	3094.445313	1032.489	3094.414063	1032.478638	3	13	1.1.1.986.11	6.864984	6328.43	5640.54	6.82	0.1	2876.107
1	105.22	105.22	91.83999896	91.83999896	91.83999896	sp|P24622|CRYAA_MOUSE	Alpha-crystallin A chain OS=Mus musculus OX=10090 GN=Cryaa PE=2 SV=1			0	69.56999898	YRLPSNVDQSALSCSLSADGMLTFSGPK	Methyl(S)@13; Carbamidomethyl(C)@14; Phospho(S)@15	Methyl(S)@153; Phospho(S)@155	missed R-L@2	0.029741701	3094.445313	1032.489	3094.414063	1032.478638	3	13	1.1.1.986.11	6.864984	6328.43	5640.54	6.82	0.1	2876.107
1	105.22	105.22	91.83999896	91.83999896	91.83999896	sp|P24622|CRYAA_MOUSE	Alpha-crystallin A chain OS=Mus musculus OX=10090 GN=Cryaa PE=2 SV=1			0	69.56999898	YRLPSNVDQSALSCSLSADGMLTFSGPK	Methyl(L)@12; Carbamidomethyl(C)@14; Phospho(S)@17	Methyl(L)@152; Phospho(S)@157	missed R-L@2	0.029741701	3094.445313	1032.489	3094.414063	1032.478638	3	13	1.1.1.986.11	6.864984	6328.43	5640.54	6.82	0.1	2876.107
1	105.22	105.22	91.83999896	91.83999896	91.83999896	sp|P24622|CRYAA_MOUSE	Alpha-crystallin A chain OS=Mus musculus OX=10090 GN=Cryaa PE=2 SV=1			0	69.56999898	YRLPSNVDQSALSCSLSADGMLTFSGPK	Methyl(L)@12; Phospho(S)@13; Carbamidomethyl(C)@14	Methyl(L)@152; Phospho(S)@153	missed R-L@2	0.029741701	3094.445313	1032.489	3094.414063	1032.478638	3	13	1.1.1.986.11	6.864984	6328.43	5640.54	6.82	0.1	2876.107
1	105.22	105.22	91.83999896	91.83999896	91.83999896	sp|P24622|CRYAA_MOUSE	Alpha-crystallin A chain OS=Mus musculus OX=10090 GN=Cryaa PE=2 SV=1			0	69.56999898	YRLPSNVDQSALSCSLSADGMLTFSGPK	Methyl(L)@12; Carbamidomethyl(C)@14; Phospho(S)@15	Methyl(L)@152; Phospho(S)@155	missed R-L@2	0.029741701	3094.445313	1032.489	3094.414063	1032.478638	3	13	1.1.1.986.11	6.864984	6328.43	5640.54	6.82	0.1	2876.107
1	105.22	105.22	91.83999896	91.83999896	91.83999896	sp|P24622|CRYAA_MOUSE	Alpha-crystallin A chain OS=Mus musculus OX=10090 GN=Cryaa PE=2 SV=1			0	69.56999898	YRLPSNVDQSALSCSLSADGMLTFSGPK	Phospho(S)@13; Carbamidomethyl(C)@14; Methyl(S)@17	Phospho(S)@153; Methyl(S)@157	missed R-L@2	0.029741701	3094.445313	1032.489	3094.414063	1032.478638	3	13	1.1.1.986.11	6.864984	6328.43	5640.54	6.82	0.1	2876.107
1	105.22	105.22	91.83999896	91.83999896	91.83999896	sp|P24622|CRYAA_MOUSE	Alpha-crystallin A chain OS=Mus musculus OX=10090 GN=Cryaa PE=2 SV=1			0	69.56999898	YRLPSNVDQSALSCSLSADGMLTFSGPK	Carbamidomethyl(C)@14; Phospho(S)@15; Methyl(L)@16	Phospho(S)@155; Methyl(L)@156	missed R-L@2	0.029741701	3094.445313	1032.489	3094.414063	1032.478638	3	13	1.1.1.986.11	6.864984	6328.43	5640.54	6.82	0.1	2876.107
1	105.22	105.22	91.83999896	91.83999896	91.83999896	sp|P24622|CRYAA_MOUSE	Alpha-crystallin A chain OS=Mus musculus OX=10090 GN=Cryaa PE=2 SV=1			0	69.56999898	YRLPSNVDQSALSCSLSADGMLTFSGPK	Carbamidomethyl(C)@14; Methyl(L)@16; Phospho(S)@17	Methyl(L)@156; Phospho(S)@157	missed R-L@2	0.029741701	3094.445313	1032.489	3094.414063	1032.478638	3	13	1.1.1.986.11	6.864984	6328.43	5640.54	6.82	0.1	2876.107
1	105.22	105.22	91.83999896	91.83999896	91.83999896	sp|P24622|CRYAA_MOUSE	Alpha-crystallin A chain OS=Mus musculus OX=10090 GN=Cryaa PE=2 SV=1			0	69.56999898	YRLPSNVDQSALSCSLSADGMLTFSGPK	Carbamidomethyl(C)@14; Methyl(S)@15; Phospho(S)@17	Methyl(S)@155; Phospho(S)@157	missed R-L@2	0.029741701	3094.445313	1032.489	3094.414063	1032.478638	3	13	1.1.1.986.11	6.864984	6328.43	5640.54	6.82	0.1	2876.107
1	105.22	105.22	91.83999896	91.83999896	91.83999896	sp|P24622|CRYAA_MOUSE	Alpha-crystallin A chain OS=Mus musculus OX=10090 GN=Cryaa PE=2 SV=1			0	69.56999898	YRLPSNVDQSALSCSLSADGMLTFSGPK	Iodo(Y)@1; Dehydrated(S)@5; Deamidated(N)@6; Carbamidomethyl(C)@14; Oxidation(M)@21	Iodo(Y)@141; Dehydrated(S)@145	missed R-L@2	0.045059498	3125.342041	1042.788	3125.297119	1042.772949	3	12	1.1.1.1040.10	7.54875	264.9275	264.9275			1292.598
1	105.22	105.22	91.83999896	91.83999896	91.83999896	sp|P24622|CRYAA_MOUSE	Alpha-crystallin A chain OS=Mus musculus OX=10090 GN=Cryaa PE=2 SV=1			0	69.56999898	YRLPSNVDQSALSCSLSADGMLTFSGPK	Iodo(Y)@1; Deamidated(N)@6; Dehydrated(S)@10; Carbamidomethyl(C)@14; Oxidation(M)@21	Iodo(Y)@141; Dehydrated(S)@150	missed R-L@2	0.045059498	3125.342041	1042.788	3125.297119	1042.772949	3	12	1.1.1.1040.10	7.54875	264.9275	264.9275			1292.598
1	105.22	105.22	91.83999896	91.83999896	91.83999896	sp|P24622|CRYAA_MOUSE	Alpha-crystallin A chain OS=Mus musculus OX=10090 GN=Cryaa PE=2 SV=1			0	69.56999898	YRLPSNVDQSALSCSLSADGMLTFSGPK	Iodo(Y)@1; Deamidated(N)@6; Dehydrated(S)@13; Carbamidomethyl(C)@14; Oxidation(M)@21	Iodo(Y)@141; Dehydrated(S)@153	missed R-L@2	0.045059498	3125.342041	1042.788	3125.297119	1042.772949	3	12	1.1.1.1040.10	7.54875	264.9275	264.9275			1292.598
1	105.22	105.22	91.83999896	91.83999896	91.83999896	sp|P24622|CRYAA_MOUSE	Alpha-crystallin A chain OS=Mus musculus OX=10090 GN=Cryaa PE=2 SV=1			0	53.70000005	YRLPSNVDQSALSCSLSADGMLTFSGPK	Oxidation(D)@8; Methyl(S)@13; Carbamidomethyl(C)@14	Oxidation(D)@148; Methyl(S)@153	missed R-L@2	0.017498299	3030.461182	1011.161	3030.442627	1011.154846	3	15	1.1.1.981.10	6.800317	507.3044	507.3044			1773.379
1	105.22	105.22	91.83999896	91.83999896	91.83999896	sp|P24622|CRYAA_MOUSE	Alpha-crystallin A chain OS=Mus musculus OX=10090 GN=Cryaa PE=2 SV=1			0	53.70000005	YRLPSNVDQSALSCSLSADGMLTFSGPK	Oxidation(D)@8; Methyl(S)@10; Carbamidomethyl(C)@14	Oxidation(D)@148; Methyl(S)@150	missed R-L@2	0.017498299	3030.461182	1011.161	3030.442627	1011.154846	3	15	1.1.1.981.10	6.800317	507.3044	507.3044			1773.379
1	105.22	105.22	91.83999896	91.83999896	91.83999896	sp|P24622|CRYAA_MOUSE	Alpha-crystallin A chain OS=Mus musculus OX=10090 GN=Cryaa PE=2 SV=1			0	53.70000005	YRLPSNVDQSALSCSLSADGMLTFSGPK	Oxidation(D)@8; Methyl(L)@12; Carbamidomethyl(C)@14	Oxidation(D)@148; Methyl(L)@152	missed R-L@2	0.017498299	3030.461182	1011.161	3030.442627	1011.154846	3	15	1.1.1.981.10	6.800317	507.3044	507.3044			1773.379
1	105.22	105.22	91.83999896	91.83999896	91.83999896	sp|P24622|CRYAA_MOUSE	Alpha-crystallin A chain OS=Mus musculus OX=10090 GN=Cryaa PE=2 SV=1			0	53.70000005	YRLPSNVDQSALSCSLSADGMLTFSGPK	Dioxidation(P)@4; Deamidated(N)@6; Carboxy(D)@8; Carbamidomethyl(C)@14; Oxidation(M)@21	Dioxidation(P)@144; Carboxy(D)@148	missed R-L@2	-0.0077555	3093.383301	1032.135	3093.390625	1032.137451	3	14	1.1.1.996.10	6.9908	15002.85	6804.35	7.03	0.06	5237.077
1	105.22	105.22	91.83999896	91.83999896	91.83999896	sp|P24622|CRYAA_MOUSE	Alpha-crystallin A chain OS=Mus musculus OX=10090 GN=Cryaa PE=2 SV=1			0	53.70000005	YRLPSNVDQSALSCSLSADGMLTFSGPK	Iodo(Y)@1; Deamidated(N)@6; Dehydrated(D)@8; Carbamidomethyl(C)@14; Oxidation(M)@21	Iodo(Y)@141	missed R-L@2	0.045059498	3125.342041	1042.788	3125.297119	1042.772949	3	12	1.1.1.1040.10	7.54875	264.9275	264.9275			1292.598
1	105.22	105.22	91.83999896	91.83999896	91.83999896	sp|P24622|CRYAA_MOUSE	Alpha-crystallin A chain OS=Mus musculus OX=10090 GN=Cryaa PE=2 SV=1			0	53.70000005	YRLPSNVDQSALSCSLSADGMLTFSGPK	Oxidation(N)@6; Oxidation(D)@8; No Carbamidomethyl(C)@14	Oxidation(N)@146; Oxidation(D)@148	missed R-L@2	0.000390772	2975.401123	992.8076	2975.400391	992.8074341	3	18	1.1.1.1043.10	7.58625	6902.66	6547.34	7.6	0.06	4469.84
1	105.22	105.22	91.83999896	91.83999896	91.83999896	sp|P24622|CRYAA_MOUSE	Alpha-crystallin A chain OS=Mus musculus OX=10090 GN=Cryaa PE=2 SV=1			0	53.70000005	YRLPSNVDQSALSCSLSADGMLTFSGPK	Dioxidation(P)@4; Carboxy(D)@8; Deamidated(Q)@9; Carbamidomethyl(C)@14	Dioxidation(P)@144; Carboxy(D)@148	missed R-L@2	-0.000477317	3077.395264	770.3561	3077.395752	770.3562012	4	12	1.1.1.1068.3	7.896733	4150.02	3024.69	7.94	0.11	2409.12
1	105.22	105.22	91.83999896	91.83999896	91.83999896	sp|P24622|CRYAA_MOUSE	Alpha-crystallin A chain OS=Mus musculus OX=10090 GN=Cryaa PE=2 SV=1			0	45.05999982	YRLPSNVDQSALSCSLSADGMLTFSGPK	Hex(2)(R)@2; Deamidated(N)@6; Carbamidomethyl(C)@14	Hex(2)(R)@142	missed R-L@2	-0.00632656	3325.51416	1109.512	3325.521729	1109.514526	3	11	1.1.1.993.11	6.953467	178.1258	178.1258			1916.05
1	105.22	105.22	91.83999896	91.83999896	91.83999896	sp|P24622|CRYAA_MOUSE	Alpha-crystallin A chain OS=Mus musculus OX=10090 GN=Cryaa PE=2 SV=1			0	45.05999982	YRLPSNVDQSALSCSLSADGMLTFSGPK	Iodo(Y)@1; Deamidated(Q)@9; Dehydrated(S)@10; Carbamidomethyl(C)@14; Oxidation(M)@21	Iodo(Y)@141; Dehydrated(S)@150	missed R-L@2	0.045059498	3125.342041	1042.788	3125.297119	1042.772949	3	12	1.1.1.1040.10	7.54875	264.9275	264.9275			1292.598
1	105.22	105.22	91.83999896	91.83999896	91.83999896	sp|P24622|CRYAA_MOUSE	Alpha-crystallin A chain OS=Mus musculus OX=10090 GN=Cryaa PE=2 SV=1			0	45.05999982	YRLPSNVDQSALSCSLSADGMLTFSGPK	Iodo(Y)@1; Dehydrated(S)@5; Deamidated(Q)@9; Carbamidomethyl(C)@14; Oxidation(M)@21	Iodo(Y)@141; Dehydrated(S)@145	missed R-L@2	0.045059498	3125.342041	1042.788	3125.297119	1042.772949	3	12	1.1.1.1040.10	7.54875	264.9275	264.9275			1292.598
1	105.22	105.22	91.83999896	91.83999896	91.83999896	sp|P24622|CRYAA_MOUSE	Alpha-crystallin A chain OS=Mus musculus OX=10090 GN=Cryaa PE=2 SV=1			0	45.05999982	YRLPSNVDQSALSCSLSADGMLTFSGPK	Iodo(Y)@1; Deamidated(Q)@9; Dehydrated(S)@13; Carbamidomethyl(C)@14; Oxidation(M)@21	Iodo(Y)@141; Dehydrated(S)@153	missed R-L@2	0.045059498	3125.342041	1042.788	3125.297119	1042.772949	3	12	1.1.1.1040.10	7.54875	264.9275	264.9275			1292.598
1	105.22	105.22	91.83999896	91.83999896	91.83999896	sp|P24622|CRYAA_MOUSE	Alpha-crystallin A chain OS=Mus musculus OX=10090 GN=Cryaa PE=2 SV=1			0	36.52999997	YRLPSNVDQSALSCSLSADGMLTFSGPK	Dioxidation(P)@4; Carboxy(D)@8; Deamidated(Q)@9; Carbamidomethyl(C)@14; Oxidation(M)@21	Dioxidation(P)@144; Carboxy(D)@148	missed R-L@2	-0.0077555	3093.383301	1032.135	3093.390625	1032.137451	3	14	1.1.1.996.10	6.9908	15002.85	6804.35	7.03	0.06	5237.077
1	105.22	105.22	91.83999896	91.83999896	91.83999896	sp|P24622|CRYAA_MOUSE	Alpha-crystallin A chain OS=Mus musculus OX=10090 GN=Cryaa PE=2 SV=1			0	36.52999997	YRLPSNVDQSALSCSLSADGMLTFSGPK	Iodo(Y)@1; Dehydrated(D)@8; Deamidated(Q)@9; Carbamidomethyl(C)@14; Oxidation(M)@21	Iodo(Y)@141	missed R-L@2	0.045059498	3125.342041	1042.788	3125.297119	1042.772949	3	12	1.1.1.1040.10	7.54875	264.9275	264.9275			1292.598
1	105.22	105.22	91.83999896	91.83999896	91.83999896	sp|P24622|CRYAA_MOUSE	Alpha-crystallin A chain OS=Mus musculus OX=10090 GN=Cryaa PE=2 SV=1			0	28.52999866	YRLPSNVDQSALSCSLSADGMLTFSGPK	Carbamidomethyl(C)@14; Methyl(D)@19; Oxidation(M)@21	Methyl(D)@159	missed R-L@2	0.017498299	3030.461182	1011.161	3030.442627	1011.154846	3	14	1.1.1.981.10	6.800317	507.3044	507.3044			1773.379
1	105.22	105.22	91.83999896	91.83999896	91.83999896	sp|P24622|CRYAA_MOUSE	Alpha-crystallin A chain OS=Mus musculus OX=10090 GN=Cryaa PE=2 SV=1			0	28.52999866	YRLPSNVDQSALSCSLSADGMLTFSGPK	Hex(2)(R)@2; Deamidated(Q)@9; Carbamidomethyl(C)@14	Hex(2)(R)@142	missed R-L@2	-0.00632656	3325.51416	1109.512	3325.521729	1109.514526	3	11	1.1.1.993.11	6.953467	178.1258	178.1258			1916.05
1	105.22	105.22	91.83999896	91.83999896	91.83999896	sp|P24622|CRYAA_MOUSE	Alpha-crystallin A chain OS=Mus musculus OX=10090 GN=Cryaa PE=2 SV=1			0	28.52999866	YRLPSNVDQSALSCSLSADGMLTFSGPK	Oxidation(P)@4; Oxidation(N)@6; No Carbamidomethyl(C)@14	Oxidation(P)@144; Oxidation(N)@146	missed R-L@2	0.000390772	2975.401123	992.8076	2975.400391	992.8074341	3	17	1.1.1.1043.10	7.58625	6902.66	6547.34	7.6	0.06	4469.84
1	105.22	105.22	91.83999896	91.83999896	91.83999896	sp|P24622|CRYAA_MOUSE	Alpha-crystallin A chain OS=Mus musculus OX=10090 GN=Cryaa PE=2 SV=1			0	26.08999908	YRLPSNVDQSALSCSLSADGMLTFSGPK	Delta:H(2)C(2)@N-term; Dehydrated(S)@13; Carbamidomethyl(C)@14; Oxidation(M)@21	Dehydrated(S)@153	missed R-L@2	-0.027119501	3024.404297	1009.142	3024.432129	1009.151306	3	15	1.1.1.961.9	6.545	4547.51	4478.98	6.55	0.04	4190.206
1	105.22	105.22	91.83999896	91.83999896	91.83999896	sp|P24622|CRYAA_MOUSE	Alpha-crystallin A chain OS=Mus musculus OX=10090 GN=Cryaa PE=2 SV=1			0	26.08999908	YRLPSNVDQSALSCSLSADGMLTFSGPK	Delta:H(2)C(2)@N-term; Dehydrated(S)@10; Carbamidomethyl(C)@14; Oxidation(M)@21	Dehydrated(S)@150	missed R-L@2	-0.027119501	3024.404297	1009.142	3024.432129	1009.151306	3	15	1.1.1.961.9	6.545	4547.51	4478.98	6.55	0.04	4190.206
1	105.22	105.22	91.83999896	91.83999896	91.83999896	sp|P24622|CRYAA_MOUSE	Alpha-crystallin A chain OS=Mus musculus OX=10090 GN=Cryaa PE=2 SV=1			0	25.60000122	YRLPSNVDQSALSCSLSADGMLTFSGPK	Oxidation(D)@8; Methyl(Q)@9; Carbamidomethyl(C)@14; Oxidation(M)@21	Oxidation(D)@148; Methyl(Q)@149	missed R-L@2	-0.040017601	3046.397217	1016.473	3046.4375	1016.48645	3	17	1.1.1.931.11	6.166033	374.4827	374.4827			4116.427
1	105.22	105.22	91.83999896	91.83999896	91.83999896	sp|P24622|CRYAA_MOUSE	Alpha-crystallin A chain OS=Mus musculus OX=10090 GN=Cryaa PE=2 SV=1			0	25.60000122	YRLPSNVDQSALSCSLSADGMLTFSGPK	Tyr->Dha(Y)@1; Oxidation(P)@4; Deamidated(N)@6; Carbamidomethyl(C)@14; Oxidation(M)@21	Tyr->Dha(Y)@141; Oxidation(P)@144	missed R-L@2	0.000935663	2939.36499	980.7956	2939.364014	980.7952881	3	12	1.1.1.952.11	6.431684	304.9168	304.9168			2874.158
1	105.22	105.22	91.83999896	91.83999896	91.83999896	sp|P24622|CRYAA_MOUSE	Alpha-crystallin A chain OS=Mus musculus OX=10090 GN=Cryaa PE=2 SV=1			0	24.88999963	YRLPSNVDQSALSCSLSADGMLTFSGPK	Arg->Orn(R)@2; Dioxidation(P)@4; Deamidated(N)@6; Carbamidomethyl(C)@14; Oxidation(M)@21	Dioxidation(P)@144	missed R-L@2	0.0151804	3007.394287	1003.472	3007.37915	1003.46698	3	14	1.1.1.949.10	6.392517	6310.32	5963.96	6.4	0.05	3922.507
1	105.22	105.22	91.83999896	91.83999896	91.83999896	sp|P24622|CRYAA_MOUSE	Alpha-crystallin A chain OS=Mus musculus OX=10090 GN=Cryaa PE=2 SV=1			0	24.88999963	YRLPSNVDQSALSCSLSADGMLTFSGPK	Dioxidation(Y)@1; Arg->Orn(R)@2; Deamidated(N)@6; Carbamidomethyl(C)@14; Oxidation(M)@21	Dioxidation(Y)@141	missed R-L@2	0.0151804	3007.394287	1003.472	3007.37915	1003.46698	3	14	1.1.1.949.10	6.392517	6310.32	5963.96	6.4	0.05	3922.507
1	105.22	105.22	91.83999896	91.83999896	91.83999896	sp|P24622|CRYAA_MOUSE	Alpha-crystallin A chain OS=Mus musculus OX=10090 GN=Cryaa PE=2 SV=1			0	24.65000004	YRLPSNVDQSALSCSLSADGMLTFSGPK	Carbamidomethyl(C)@14; Methyl(D)@19; Dioxidation(M)@21	Methyl(D)@159; Dioxidation(M)@161	missed R-L@2	-0.040017601	3046.397217	1016.473	3046.4375	1016.48645	3	16	1.1.1.931.11	6.166033	374.4827	374.4827			4116.427
1	105.22	105.22	91.83999896	91.83999896	91.83999896	sp|P24622|CRYAA_MOUSE	Alpha-crystallin A chain OS=Mus musculus OX=10090 GN=Cryaa PE=2 SV=1			0	24.65000004	YRLPSNVDQSALSCSLSADGMLTFSGPK	Delta:H(2)C(2)@N-term; Dehydrated(S)@5; Carbamidomethyl(C)@14; Oxidation(M)@21	Dehydrated(S)@145	missed R-L@2	-0.027119501	3024.404297	1009.142	3024.432129	1009.151306	3	14	1.1.1.962.9	6.557833	4547.51	3474.58	6.55	0.04	3638.562
1	105.22	105.22	91.83999896	91.83999896	91.83999896	sp|P24622|CRYAA_MOUSE	Alpha-crystallin A chain OS=Mus musculus OX=10090 GN=Cryaa PE=2 SV=1			0	24.19999987	YRLPSNVDQSALSCSLSADGMLTFSGPK	Tyr->Dha(Y)@1; Oxidation(P)@4; Deamidated(Q)@9; Carbamidomethyl(C)@14; Oxidation(M)@21	Tyr->Dha(Y)@141; Oxidation(P)@144	missed R-L@2	0.000935663	2939.36499	980.7956	2939.364014	980.7952881	3	12	1.1.1.952.11	6.431684	304.9168	304.9168			2874.158
1	105.22	105.22	91.83999896	91.83999896	91.83999896	sp|P24622|CRYAA_MOUSE	Alpha-crystallin A chain OS=Mus musculus OX=10090 GN=Cryaa PE=2 SV=1			0	23.98000062	YRLPSNVDQSALSCSLSADGMLTFSGPK	Dioxidation(Y)@1; Arg->Orn(R)@2; Deamidated(Q)@9; Carbamidomethyl(C)@14; Oxidation(M)@21	Dioxidation(Y)@141	missed R-L@2	0.0151804	3007.394287	1003.472	3007.37915	1003.46698	3	14	1.1.1.949.10	6.392517	6310.32	5963.96	6.4	0.05	3922.507
1	105.22	105.22	91.83999896	91.83999896	91.83999896	sp|P24622|CRYAA_MOUSE	Alpha-crystallin A chain OS=Mus musculus OX=10090 GN=Cryaa PE=2 SV=1			0	23.98000062	YRLPSNVDQSALSCSLSADGMLTFSGPK	Arg->Orn(R)@2; Dioxidation(P)@4; Deamidated(Q)@9; Carbamidomethyl(C)@14; Oxidation(M)@21	Dioxidation(P)@144	missed R-L@2	0.0151804	3007.394287	1003.472	3007.37915	1003.46698	3	14	1.1.1.949.10	6.392517	6310.32	5963.96	6.4	0.05	3922.507
1	105.22	105.22	91.83999896	91.83999896	91.83999896	sp|P24622|CRYAA_MOUSE	Alpha-crystallin A chain OS=Mus musculus OX=10090 GN=Cryaa PE=2 SV=1			0	23.54000062	YRLPSNVDQSALSCSLSADGMLTFSGPK	Formyl@N-term; Arg->Orn(R)@2; Carbamidomethyl(C)@14		missed R-L@2	-0.0187866	2986.386475	747.6039	2986.405273	747.6085815	4	16	1.1.1.939.6	6.262866	16131.38	15236.22	6.26	0.05	8891.63
1	105.22	105.22	91.83999896	91.83999896	91.83999896	sp|P24622|CRYAA_MOUSE	Alpha-crystallin A chain OS=Mus musculus OX=10090 GN=Cryaa PE=2 SV=1			0	22.29000032	YRLPSNVDQSALSCSLSADGMLTFSGPK	Carbamidomethyl(C)@14; Methyl(S)@15; Oxidation(D)@19; Oxidation(M)@21	Methyl(S)@155; Oxidation(D)@159	missed R-L@2	-0.040017601	3046.397217	1016.473	3046.4375	1016.48645	3	17	1.1.1.931.11	6.166033	374.4827	374.4827			4116.427
1	105.22	105.22	91.83999896	91.83999896	91.83999896	sp|P24622|CRYAA_MOUSE	Alpha-crystallin A chain OS=Mus musculus OX=10090 GN=Cryaa PE=2 SV=1			0	22.29000032	YRLPSNVDQSALSCSLSADGMLTFSGPK	Oxidation(D)@8; Methyl(L)@12; Carbamidomethyl(C)@14; Oxidation(M)@21	Oxidation(D)@148; Methyl(L)@152	missed R-L@2	-0.040017601	3046.397217	1016.473	3046.4375	1016.48645	3	17	1.1.1.931.11	6.166033	374.4827	374.4827			4116.427
1	105.22	105.22	91.83999896	91.83999896	91.83999896	sp|P24622|CRYAA_MOUSE	Alpha-crystallin A chain OS=Mus musculus OX=10090 GN=Cryaa PE=2 SV=1			0	22.29000032	YRLPSNVDQSALSCSLSADGMLTFSGPK	Oxidation(D)@8; Methyl(S)@13; Carbamidomethyl(C)@14; Oxidation(M)@21	Oxidation(D)@148; Methyl(S)@153	missed R-L@2	-0.040017601	3046.397217	1016.473	3046.4375	1016.48645	3	17	1.1.1.931.11	6.166033	374.4827	374.4827			4116.427
1	105.22	105.22	91.83999896	91.83999896	91.83999896	sp|P24622|CRYAA_MOUSE	Alpha-crystallin A chain OS=Mus musculus OX=10090 GN=Cryaa PE=2 SV=1			0	22.29000032	YRLPSNVDQSALSCSLSADGMLTFSGPK	Carbamidomethyl(C)@14; Methyl(L)@16; Oxidation(D)@19; Oxidation(M)@21	Methyl(L)@156; Oxidation(D)@159	missed R-L@2	-0.040017601	3046.397217	1016.473	3046.4375	1016.48645	3	17	1.1.1.931.11	6.166033	374.4827	374.4827			4116.427
1	105.22	105.22	91.83999896	91.83999896	91.83999896	sp|P24622|CRYAA_MOUSE	Alpha-crystallin A chain OS=Mus musculus OX=10090 GN=Cryaa PE=2 SV=1			0	22.29000032	YRLPSNVDQSALSCSLSADGMLTFSGPK	Oxidation(D)@8; Methyl(S)@10; Carbamidomethyl(C)@14; Oxidation(M)@21	Oxidation(D)@148; Methyl(S)@150	missed R-L@2	-0.040017601	3046.397217	1016.473	3046.4375	1016.48645	3	17	1.1.1.931.11	6.166033	374.4827	374.4827			4116.427
1	105.22	105.22	91.83999896	91.83999896	91.83999896	sp|P24622|CRYAA_MOUSE	Alpha-crystallin A chain OS=Mus musculus OX=10090 GN=Cryaa PE=2 SV=1			0	22.29000032	YRLPSNVDQSALSCSLSADGMLTFSGPK	Carbamidomethyl(C)@14; Methyl(S)@17; Oxidation(D)@19; Oxidation(M)@21	Methyl(S)@157; Oxidation(D)@159	missed R-L@2	-0.040017601	3046.397217	1016.473	3046.4375	1016.48645	3	17	1.1.1.931.11	6.166033	374.4827	374.4827			4116.427
2	92.88	92.88	88.28999996	88.28999996	88.28999996	sp|P62696|CRBB2_MOUSE	Beta-crystallin B2 OS=Mus musculus OX=10090 GN=Crybb2 PE=1 SV=2			2	99.00000095	AGSVLVQAGPWVGYEQANCK	No Carbamidomethyl(C)@19			-0.00405858	2076.005859	693.0092	2076.009766	693.0105591	3	26	1.1.1.960.4	6.526333	14615.36	14474.48	6.53	0.05	8423.288
2	92.88	92.88	88.28999996	88.28999996	88.28999996	sp|P62696|CRBB2_MOUSE	Beta-crystallin B2 OS=Mus musculus OX=10090 GN=Crybb2 PE=1 SV=2			2	99.00000095	AGSVLVQAGPWVGYEQANCKGEQFVFEK	Hydroxymethyl(N)@18; Carbamidomethyl(C)@19	Hydroxymethyl(N)@66	missed K-G@20	-0.000220829	3127.506836	782.884	3127.507324	782.8840942	4	19	1.1.1.976.5	6.732316	15737.61	7941.15	6.77	0.06	7412.02
2	92.88	92.88	88.28999996	88.28999996	88.28999996	sp|P62696|CRBB2_MOUSE	Beta-crystallin B2 OS=Mus musculus OX=10090 GN=Crybb2 PE=1 SV=2			2	99.00000095	ASDHQTQAGK	Acetyl@N-term	Acetyl@2	cleaved M-A@N-term; cleaved K-P@C-term	-0.0021309	1083.492432	542.7535	1083.494507	542.7545166	2	15	1.1.1.488.2	1.798033	37.467	37.467			278.1264
2	92.88	92.88	88.28999996	88.28999996	88.28999996	sp|P62696|CRBB2_MOUSE	Beta-crystallin B2 OS=Mus musculus OX=10090 GN=Crybb2 PE=1 SV=2			2	99.00000095	ASDHQTQAGKPQPLNPK	Acetyl@N-term	Acetyl@2	cleaved M-A@N-term	0.000631644	1857.934204	465.4908	1857.93335	465.4906006	4	20	1.1.1.670.3	2.85995	22488.94	22158.81	2.86	0.04	14115.98
2	92.88	92.88	88.28999996	88.28999996	88.28999996	sp|P62696|CRBB2_MOUSE	Beta-crystallin B2 OS=Mus musculus OX=10090 GN=Crybb2 PE=1 SV=2			2	99.00000095	DDDVPSFHAHGYQEK			cleaved V-D@N-term	0.0005031	1743.74939	582.2571	1743.748901	582.256897	3	13	1.1.1.791.8	4.389167	3086.15	2667.22	4.38	0.03	2810.401
2	92.88	92.88	88.28999996	88.28999996	88.28999996	sp|P62696|CRBB2_MOUSE	Beta-crystallin B2 OS=Mus musculus OX=10090 GN=Crybb2 PE=1 SV=2			2	99.00000095	DMQWHQR	Oxidation(M)@2; Oxidation(W)@4			-0.00123482	1031.423096	516.7188	1031.424316	516.7194214	2	7	1.1.1.341.2	1.2164	94.9004	94.9004			81.00842
2	92.88	92.88	88.28999996	88.28999996	88.28999996	sp|P62696|CRBB2_MOUSE	Beta-crystallin B2 OS=Mus musculus OX=10090 GN=Crybb2 PE=1 SV=2			2	99.00000095	DNSDFGAPHPQVQ			cleaved Q-S@C-term	-0.00299126	1410.613525	706.314	1410.616455	706.3154907	2	19	1.1.1.772.11	4.152017	4468.08	4290.65	4.16	0.05	2818.596
2	92.88	92.88	88.28999996	88.28999996	88.28999996	sp|P62696|CRBB2_MOUSE	Beta-crystallin B2 OS=Mus musculus OX=10090 GN=Crybb2 PE=1 SV=2			2	99.00000095	DNSDFGAPHPQVQSVR				0.00588891	1752.82373	439.2132	1752.817993	439.2117615	4	11	1.1.1.762.2	4.018867	4883.62	3579.15	4.04	0.05	4805.465
2	92.88	92.88	88.28999996	88.28999996	88.28999996	sp|P62696|CRBB2_MOUSE	Beta-crystallin B2 OS=Mus musculus OX=10090 GN=Crybb2 PE=1 SV=2			2	99.00000095	FGAPHPQVQSVR			cleaved D-F@N-term	-0.00991978	1321.679321	661.8469	1321.689087	661.8518066	2	13	1.1.1.746.11	3.824533	507.3044	507.3044			1269.183
2	92.88	92.88	88.28999996	88.28999996	88.28999996	sp|P62696|CRBB2_MOUSE	Beta-crystallin B2 OS=Mus musculus OX=10090 GN=Crybb2 PE=1 SV=2			2	99.00000095	GAPHPQVQSVR			cleaved F-G@N-term	-0.0091221	1174.61145	588.313	1174.620728	588.317627	2	11	1.1.1.746.9	3.822867	507.3044	507.3044			2477.063
2	92.88	92.88	88.28999996	88.28999996	88.28999996	sp|P62696|CRBB2_MOUSE	Beta-crystallin B2 OS=Mus musculus OX=10090 GN=Crybb2 PE=1 SV=2			2	99.00000095	GDYKDNSDFGAPHPQVQ			cleaved Q-S@C-term; missed K-D@4	-0.00752374	1873.815552	625.6125	1873.82312	625.6149902	3	14	1.1.1.754.9	3.923867	3454.28	2997.62	3.94	0.04	2677.14
2	92.88	92.88	88.28999996	88.28999996	88.28999996	sp|P62696|CRBB2_MOUSE	Beta-crystallin B2 OS=Mus musculus OX=10090 GN=Crybb2 PE=1 SV=2			2	99.00000095	GDYKDNSDFGAPHPQVQSVR			missed K-D@4	0.0025524	2216.027344	555.0141	2216.024658	555.0134277	4	28	1.1.1.745.5	3.80705	348284.8	135283.8	3.84	0.05	63531.5
2	92.88	92.88	88.28999996	88.28999996	88.28999996	sp|P62696|CRBB2_MOUSE	Beta-crystallin B2 OS=Mus musculus OX=10090 GN=Crybb2 PE=1 SV=2			2	99.00000095	GDYKDNSDFGAPHPQVQSVRR	Deamidated(N)@6; Arg-loss@C-term		missed K-D@4; missed R-R@20	0.00338515	2217.012207	555.2603	2217.008789	555.2594604	4	22	1.1.1.760.7	3.997867	79111.5	14757.97	3.94	0.08	9877.619
2	92.88	92.88	88.28999996	88.28999996	88.28999996	sp|P62696|CRBB2_MOUSE	Beta-crystallin B2 OS=Mus musculus OX=10090 GN=Crybb2 PE=1 SV=2			2	99.00000095	GEQFVFEK				-0.000567908	982.4754639	492.245	982.4760132	492.2452698	2	12	1.1.1.830.5	4.8823	354752.2	114808.4	4.92	0.05	23148.88
2	92.88	92.88	88.28999996	88.28999996	88.28999996	sp|P62696|CRBB2_MOUSE	Beta-crystallin B2 OS=Mus musculus OX=10090 GN=Crybb2 PE=1 SV=2			2	99.00000095	GLQYLLEK				0.00124749	962.5450439	482.2798	962.5437012	482.2791138	2	13	1.1.1.891.3	5.652067	940553.6	367643.7	5.69	0.06	77310.98
2	92.88	92.88	88.28999996	88.28999996	88.28999996	sp|P62696|CRBB2_MOUSE	Beta-crystallin B2 OS=Mus musculus OX=10090 GN=Crybb2 PE=1 SV=2			2	99.00000095	IIIFEQENFQGH			cleaved H-S@C-term	-0.0043034	1473.720947	492.2476	1473.72522	492.2490234	3	17	1.1.1.944.3	6.323683	7704.17	6749.87	6.34	0.05	4503.867
2	92.88	92.88	88.28999996	88.28999996	88.28999996	sp|P62696|CRBB2_MOUSE	Beta-crystallin B2 OS=Mus musculus OX=10090 GN=Crybb2 PE=1 SV=2			2	99.00000095	IIIFEQENFQGHSH			cleaved H-E@C-term	0.00227723	1697.818481	566.9468	1697.816162	566.9459839	3	15	1.1.1.887.2	5.60025	7612.37	7511.98	5.61	0.05	4517.059
2	92.88	92.88	88.28999996	88.28999996	88.28999996	sp|P62696|CRBB2_MOUSE	Beta-crystallin B2 OS=Mus musculus OX=10090 GN=Crybb2 PE=1 SV=2			2	99.00000095	IIIFEQENFQGHSHELSGPCPNLK	No Carbamidomethyl(C)@20			0.000707868	2736.33374	685.0907	2736.333008	685.0905151	4	25	1.1.1.904.6	5.819383	26698.88	18990.18	5.84	0.05	12348.71
2	92.88	92.88	88.28999996	88.28999996	88.28999996	sp|P62696|CRBB2_MOUSE	Beta-crystallin B2 OS=Mus musculus OX=10090 GN=Crybb2 PE=1 SV=2			2	99.00000095	IILYENPNFTGK				0.000355506	1407.740234	704.8774	1407.739868	704.8771973	2	20	1.1.1.904.8	5.82105	1233807	566460.3	5.78	0.06	22345.92
2	92.88	92.88	88.28999996	88.28999996	88.28999996	sp|P62696|CRBB2_MOUSE	Beta-crystallin B2 OS=Mus musculus OX=10090 GN=Crybb2 PE=1 SV=2			2	99.00000095	IILYENPNFTGKK			missed K-K@12	0.00184712	1535.836548	512.9528	1535.834839	512.9522095	3	19	1.1.1.840.6	5.00995	227888	124667.7	5.03	0.04	46566.66
2	92.88	92.88	88.28999996	88.28999996	88.28999996	sp|P62696|CRBB2_MOUSE	Beta-crystallin B2 OS=Mus musculus OX=10090 GN=Crybb2 PE=1 SV=2			2	99.00000095	IRDMQWHQR			missed R-D@2	-0.0113858	1268.608276	635.3114	1268.619629	635.3170776	2	13	1.1.1.681.6	3.0046	507.3044	507.3044			1473.727
2	92.88	92.88	88.28999996	88.28999996	88.28999996	sp|P62696|CRBB2_MOUSE	Beta-crystallin B2 OS=Mus musculus OX=10090 GN=Crybb2 PE=1 SV=2			2	99.00000095	KMEIVDDD	Oxidation(M)@2		cleaved D-V@C-term; missed K-M@1	0.000845878	979.4176636	490.7161	979.4168091	490.7156982	2	8	1.1.1.672.3	2.886783	2066.8	881.12	2.86	0.05	256.8413
2	92.88	92.88	88.28999996	88.28999996	88.28999996	sp|P62696|CRBB2_MOUSE	Beta-crystallin B2 OS=Mus musculus OX=10090 GN=Crybb2 PE=1 SV=2			2	99.00000095	KMEIVDDDVPSFHAHGYQEK			missed K-M@1	-0.00515335	2344.074219	469.8221	2344.079346	469.8231506	5	13	1.1.1.795.4	4.4365	30826.04	5943.49	4.38	0.04	3977.17
2	92.88	92.88	88.28999996	88.28999996	88.28999996	sp|P62696|CRBB2_MOUSE	Beta-crystallin B2 OS=Mus musculus OX=10090 GN=Crybb2 PE=1 SV=2			2	99.00000095	LYENPNFTGK			cleaved I-L@N-term	-0.00269472	1181.568848	591.7917	1181.571655	591.7930908	2	12	1.1.1.901.5	5.780233	4256.78	3956.89	5.78	0.05	2006.19
2	92.88	92.88	88.28999996	88.28999996	88.28999996	sp|P62696|CRBB2_MOUSE	Beta-crystallin B2 OS=Mus musculus OX=10090 GN=Crybb2 PE=1 SV=2			2	99.00000095	LYENPNFTGKK			cleaved I-L@N-term; missed K-K@10	-0.00117521	1309.665527	655.84	1309.666626	655.8405762	2	14	1.1.1.842.8	5.03645	4067.82	3172.04	5.03	0.04	3084.813
2	92.88	92.88	88.28999996	88.28999996	88.28999996	sp|P62696|CRBB2_MOUSE	Beta-crystallin B2 OS=Mus musculus OX=10090 GN=Crybb2 PE=1 SV=2			2	99.00000095	MEIVDDDVPSFH	Oxidation(M)@1		cleaved H-A@C-term	-0.00681261	1418.595703	710.3051	1418.602417	710.3084717	2	13	1.1.1.861.9	5.277767	327.6578	327.6578			1604.309
2	92.88	92.88	88.28999996	88.28999996	88.28999996	sp|P62696|CRBB2_MOUSE	Beta-crystallin B2 OS=Mus musculus OX=10090 GN=Crybb2 PE=1 SV=2			2	99.00000095	MEIVDDDVPSFHAH			cleaved H-G@C-term	0.00200165	1610.705444	537.9091	1610.703491	537.9084473	3	20	1.1.1.860.2	5.2591	8416.86	8257.91	5.26	0.05	5596.786
2	92.88	92.88	88.28999996	88.28999996	88.28999996	sp|P62696|CRBB2_MOUSE	Beta-crystallin B2 OS=Mus musculus OX=10090 GN=Crybb2 PE=1 SV=2			2	99.00000095	MEIVDDDVPSFHAHGYQEK				-0.00238759	2215.982178	555.0028	2215.984375	555.0033569	4	21	1.1.1.820.7	4.756967	128522.1	94279.17	4.78	0.05	60025.2
2	92.88	92.88	88.28999996	88.28999996	88.28999996	sp|P62696|CRBB2_MOUSE	Beta-crystallin B2 OS=Mus musculus OX=10090 GN=Crybb2 PE=1 SV=2			2	99.00000095	MQWHQR			cleaved D-M@N-term	-0.00231776	884.4052734	443.2099	884.4075317	443.2110596	2	9	1.1.1.691.7	3.126267	3199.24	2803.32	3.13	0.04	2688.033
2	92.88	92.88	88.28999996	88.28999996	88.28999996	sp|P62696|CRBB2_MOUSE	Beta-crystallin B2 OS=Mus musculus OX=10090 GN=Crybb2 PE=1 SV=2			2	99.00000095	PSFHAHGYQEK			cleaved V-P@N-term	-0.00565157	1299.594116	650.8043	1299.599609	650.8070679	2	17	1.1.1.758.11	3.975867	2766.91	2547.42	3.97	0.04	5207.637
2	92.88	92.88	88.28999996	88.28999996	88.28999996	sp|P62696|CRBB2_MOUSE	Beta-crystallin B2 OS=Mus musculus OX=10090 GN=Crybb2 PE=1 SV=2			2	99.00000095	QTQAGKPQPLNPK	Gln->pyro-Glu@N-term		cleaved H-Q@N-term	-0.00683244	1388.734497	695.3745	1388.741211	695.3778687	2	13	1.1.1.703.8	3.27775	389.3042	389.3042			937.5168
2	92.88	92.88	88.28999996	88.28999996	88.28999996	sp|P62696|CRBB2_MOUSE	Beta-crystallin B2 OS=Mus musculus OX=10090 GN=Crybb2 PE=1 SV=2			2	99.00000095	RTDSLSSLR			cleaved R-P@C-term; missed R-T@1	-0.00211038	1033.549438	517.782	1033.551636	517.7830811	2	13	1.1.1.703.5	3.27525	5534.07	4506.16	3.28	0.04	3403.281
2	92.88	92.88	88.28999996	88.28999996	88.28999996	sp|P62696|CRBB2_MOUSE	Beta-crystallin B2 OS=Mus musculus OX=10090 GN=Crybb2 PE=1 SV=2			2	99.00000095	RTDSLSSLRPIK			missed R-T@1	0.000214637	1371.783569	458.2685	1371.783447	458.2684021	3	20	1.1.1.754.4	3.9197	245909.2	64213.2	3.88	0.05	22101.98
2	92.88	92.88	88.28999996	88.28999996	88.28999996	sp|P62696|CRBB2_MOUSE	Beta-crystallin B2 OS=Mus musculus OX=10090 GN=Crybb2 PE=1 SV=2			2	99.00000095	RTDSLSSLRPIKVDSQEHK			missed R-T@1; missed K-V@12	-0.00248305	2195.163086	440.0399	2195.165771	440.0404358	5	15	1.1.1.729.4	3.6054	15931.03	15772.44	3.61	0.05	10653.18
2	92.88	92.88	88.28999996	88.28999996	88.28999996	sp|P62696|CRBB2_MOUSE	Beta-crystallin B2 OS=Mus musculus OX=10090 GN=Crybb2 PE=1 SV=2			2	99.00000095	SDFGAPHPQVQSVR			cleaved N-S@N-term	0.024169501	1523.772339	508.9314	1523.748047	508.9233093	3	10	1.1.1.749.5	3.857533	1716.1	1671.71	3.85	0.03	2359.853
2	92.88	92.88	88.28999996	88.28999996	88.28999996	sp|P62696|CRBB2_MOUSE	Beta-crystallin B2 OS=Mus musculus OX=10090 GN=Crybb2 PE=1 SV=2			2	99.00000095	SDHQTQAGKPQPLNPK	Acetyl@N-term	Acetyl@3	cleaved A-S@N-term	-0.00876665	1786.887329	596.6364	1786.89624	596.6393433	3	14	1.1.1.666.9	2.81445	2371.95	2105.71	2.82	0.04	1732.508
2	92.88	92.88	88.28999996	88.28999996	88.28999996	sp|P62696|CRBB2_MOUSE	Beta-crystallin B2 OS=Mus musculus OX=10090 GN=Crybb2 PE=1 SV=2			2	99.00000095	SLSSLRPIK			cleaved D-S@N-term	-0.000663677	999.6070557	500.8108	999.607666	500.8111267	2	11	1.1.1.750.5	3.870033	3604.52	3446.38	3.88	0.09	2530.077
2	92.88	92.88	88.28999996	88.28999996	88.28999996	sp|P62696|CRBB2_MOUSE	Beta-crystallin B2 OS=Mus musculus OX=10090 GN=Crybb2 PE=1 SV=2			2	99.00000095	SSLRPIK			cleaved L-S@N-term	-0.00123525	799.4902954	400.7524	799.4915771	400.7530823	2	11	1.1.1.749.2	3.855033	82575.54	59333.14	3.88	0.05	16478.2
2	92.88	92.88	88.28999996	88.28999996	88.28999996	sp|P62696|CRBB2_MOUSE	Beta-crystallin B2 OS=Mus musculus OX=10090 GN=Crybb2 PE=1 SV=2			2	99.00000095	TDSLSSLR			cleaved R-P@C-term	-0.00118572	877.4492798	439.7319	877.4505005	439.7325439	2	10	1.1.1.750.2	3.867533	3436.89	3354.87	3.87	0.04	2032.361
2	92.88	92.88	88.28999996	88.28999996	88.28999996	sp|P62696|CRBB2_MOUSE	Beta-crystallin B2 OS=Mus musculus OX=10090 GN=Crybb2 PE=1 SV=2			2	99.00000095	TDSLSSLRPIK	Dehydrated(T)@1	Dehydrated(T)@91		0.00662496	1197.678223	599.8464	1197.671753	599.8431396	2	12	1.1.1.847.6	5.09795	507.3044	507.3044			1530.908
2	92.88	92.88	88.28999996	88.28999996	88.28999996	sp|P62696|CRBB2_MOUSE	Beta-crystallin B2 OS=Mus musculus OX=10090 GN=Crybb2 PE=1 SV=2			2	99.00000095	TDSLSSLRPIKVDSQEHK			missed K-V@11	-0.00167378	2039.062988	510.773	2039.064697	510.773468	4	17	1.1.1.758.5	3.970867	19637.64	17540.28	3.98	0.04	13353.34
2	92.88	92.88	88.28999996	88.28999996	88.28999996	sp|P62696|CRBB2_MOUSE	Beta-crystallin B2 OS=Mus musculus OX=10090 GN=Crybb2 PE=1 SV=2			2	99.00000095	VDSQEHK	Dehydrated(D)@2			-0.00134294	823.3811035	412.6978	823.3824463	412.6984863	2	8	1.1.1.641.2	2.49465	814.81	699.05	2.5	0.04	436.9532
2	92.88	92.88	88.28999996	88.28999996	88.28999996	sp|P62696|CRBB2_MOUSE	Beta-crystallin B2 OS=Mus musculus OX=10090 GN=Crybb2 PE=1 SV=2			2	99.00000095	VPSFHAHGYQEK			cleaved D-V@N-term	0.00808321	1398.67627	467.2327	1398.668091	467.22995	3	9	1.1.1.678.4	2.9611	2422.01	2315.93	2.96	0.04	1552.239
2	92.88	92.88	88.28999996	88.28999996	88.28999996	sp|P62696|CRBB2_MOUSE	Beta-crystallin B2 OS=Mus musculus OX=10090 GN=Crybb2 PE=1 SV=2			2	99.00000095	VQSGTWVGY			cleaved Y-Q@C-term	0.00222448	995.4734497	498.744	995.4712524	498.7428894	2	12	1.1.1.889.2	5.625566	6716.86	6112.49	5.64	0.05	3096.998
2	92.88	92.88	88.28999996	88.28999996	88.28999996	sp|P62696|CRBB2_MOUSE	Beta-crystallin B2 OS=Mus musculus OX=10090 GN=Crybb2 PE=1 SV=2			2	99.00000095	VQSGTWVGYQYPGYR				0.000930492	1759.832886	587.6182	1759.831787	587.6178589	3	14	1.1.1.886.4	5.589417	213151.1	208297	5.59	0.06	1416.301
2	92.88	92.88	88.28999996	88.28999996	88.28999996	sp|P62696|CRBB2_MOUSE	Beta-crystallin B2 OS=Mus musculus OX=10090 GN=Crybb2 PE=1 SV=2			2	99.00000095	WDSWTSSR	Oxidation(W)@4			-0.00869124	1039.427246	520.7209	1039.435913	520.7252197	2	9	1.1.1.750.6	3.870867	507.3044	507.3044			697.1161
2	92.88	92.88	88.28999996	88.28999996	88.28999996	sp|P62696|CRBB2_MOUSE	Beta-crystallin B2 OS=Mus musculus OX=10090 GN=Crybb2 PE=1 SV=2			0.879426003	99.00000095	AGSVLVQAGPWVGYEQAN			cleaved N-C@C-term	-0.000657636	1844.905029	923.4598	1844.905762	923.460144	2	21	1.1.1.1003.10	7.079134	6676.47	6354.42	7.08	0.06	4395.79
2	92.88	92.88	88.28999996	88.28999996	88.28999996	sp|P62696|CRBB2_MOUSE	Beta-crystallin B2 OS=Mus musculus OX=10090 GN=Crybb2 PE=1 SV=2			0	99.00000095	AGSVLVQAGPWVGYEQAN			cleaved N-C@C-term	-0.000657636	1844.905029	923.4598	1844.905762	923.460144	2	14	1.1.1.1000.10	7.041133	6676.47	2440.11	7.08	0.06	1477.61
2	92.88	92.88	88.28999996	88.28999996	88.28999996	sp|P62696|CRBB2_MOUSE	Beta-crystallin B2 OS=Mus musculus OX=10090 GN=Crybb2 PE=1 SV=2			0	96.89999819	AGSVLVQAGPWVGYEQAN	Dehydrated(E)@15		cleaved N-C@C-term	-0.00202545	1826.893311	914.4539	1826.895142	914.454834	2	11	1.1.1.1022.11	7.320933	119.1592	119.1592			1083.991
2	92.88	92.88	88.28999996	88.28999996	88.28999996	sp|P62696|CRBB2_MOUSE	Beta-crystallin B2 OS=Mus musculus OX=10090 GN=Crybb2 PE=1 SV=2			0	99.00000095	AGSVLVQAGPWVGYEQANCK	Hydroxymethyl(N)@18; Carbamidomethyl(C)@19	Hydroxymethyl(N)@66		0.0014784	2163.043457	722.0217	2163.041992	722.0212402	3	16	1.1.1.941.3	6.285517	5389.25	5205.89	6.28	0.04	3191.796
2	92.88	92.88	88.28999996	88.28999996	88.28999996	sp|P62696|CRBB2_MOUSE	Beta-crystallin B2 OS=Mus musculus OX=10090 GN=Crybb2 PE=1 SV=2			0	99.00000095	AGSVLVQAGPWVGYEQANCK	Carbamidomethyl(C)@19; Methyl(K)@20	Methyl(K)@68		-0.0036468	2147.043457	716.6884	2147.046875	716.6895752	3	20	1.1.1.945.8	6.34035	23525.04	6519.77	6.38	0.08	2358.96
2	92.88	92.88	88.28999996	88.28999996	88.28999996	sp|P62696|CRBB2_MOUSE	Beta-crystallin B2 OS=Mus musculus OX=10090 GN=Crybb2 PE=1 SV=2			0	99.00000095	AGSVLVQAGPWVGYEQANCK	Methyl(N)@18; Carbamidomethyl(C)@19	Methyl(N)@66		-0.0036468	2147.043457	716.6884	2147.046875	716.6895752	3	25	1.1.1.946.7	6.352183	23525.04	11588.66	6.38	0.08	6339.579
2	92.88	92.88	88.28999996	88.28999996	88.28999996	sp|P62696|CRBB2_MOUSE	Beta-crystallin B2 OS=Mus musculus OX=10090 GN=Crybb2 PE=1 SV=2			0	99.00000095	AGSVLVQAGPWVGYEQANCK	Methyl(N)@18; Carbamidomethyl(C)@19	Methyl(N)@66		-0.0036468	2147.043457	716.6884	2147.046875	716.6895752	3	26	1.1.1.947.4	6.362184	23525.04	15872.88	6.38	0.08	9412.531
2	92.88	92.88	88.28999996	88.28999996	88.28999996	sp|P62696|CRBB2_MOUSE	Beta-crystallin B2 OS=Mus musculus OX=10090 GN=Crybb2 PE=1 SV=2			0	99.00000095	AGSVLVQAGPWVGYEQANCK	No Carbamidomethyl(C)@19			-0.00658191	2076.003418	1039.009	2076.009766	1039.012207	2	19	1.1.1.957.10	6.493667	11079.8	4981.34	6.52	0.05	3236.716
2	92.88	92.88	88.28999996	88.28999996	88.28999996	sp|P62696|CRBB2_MOUSE	Beta-crystallin B2 OS=Mus musculus OX=10090 GN=Crybb2 PE=1 SV=2			0	99.00000095	AGSVLVQAGPWVGYEQANCK	No Carbamidomethyl(C)@19			-0.00405858	2076.005859	693.0092	2076.009766	693.0105591	3	25	1.1.1.958.6	6.503	14615.36	10746.11	6.53	0.05	6422.833
2	92.88	92.88	88.28999996	88.28999996	88.28999996	sp|P62696|CRBB2_MOUSE	Beta-crystallin B2 OS=Mus musculus OX=10090 GN=Crybb2 PE=1 SV=2			0	99.00000095	AGSVLVQAGPWVGYEQANCK	No Carbamidomethyl(C)@19			-0.00405858	2076.005859	693.0092	2076.009766	693.0105591	3	28	1.1.1.962.3	6.551167	14615.36	11546.98	6.53	0.05	6892.268
2	92.88	92.88	88.28999996	88.28999996	88.28999996	sp|P62696|CRBB2_MOUSE	Beta-crystallin B2 OS=Mus musculus OX=10090 GN=Crybb2 PE=1 SV=2			0	99.00000095	AGSVLVQAGPWVGYEQANCK	No Carbamidomethyl(C)@19			-0.00405858	2076.005859	693.0092	2076.009766	693.0105591	3	21	1.1.1.964.3	6.576667	14615.36	5411.17	6.53	0.05	3932.3
2	92.88	92.88	88.28999996	88.28999996	88.28999996	sp|P62696|CRBB2_MOUSE	Beta-crystallin B2 OS=Mus musculus OX=10090 GN=Crybb2 PE=1 SV=2			0	99.00000095	AGSVLVQAGPWVGYEQANCK	Oxidation(N)@18; No Carbamidomethyl(C)@19; Dioxidation(K)@20	Oxidation(N)@66; Dioxidation(K)@68		0.00491478	2123.999512	709.0071	2123.994629	709.0054932	3	21	1.1.1.971.4	6.667	17967.05	10349.24	6.71	0.06	5758.666
2	92.88	92.88	88.28999996	88.28999996	88.28999996	sp|P62696|CRBB2_MOUSE	Beta-crystallin B2 OS=Mus musculus OX=10090 GN=Crybb2 PE=1 SV=2			0	99.00000095	AGSVLVQAGPWVGYEQANCK	Oxidation(N)@18; No Carbamidomethyl(C)@19; Dioxidation(K)@20	Oxidation(N)@66; Dioxidation(K)@68		0.00491478	2123.999512	709.0071	2123.994629	709.0054932	3	23	1.1.1.972.4	6.68	17967.05	15033.84	6.71	0.06	8421.194
2	92.88	92.88	88.28999996	88.28999996	88.28999996	sp|P62696|CRBB2_MOUSE	Beta-crystallin B2 OS=Mus musculus OX=10090 GN=Crybb2 PE=1 SV=2			0	99.00000095	AGSVLVQAGPWVGYEQANCK	Trioxidation(Y)@14; Deamidated(N)@18; Carbamidomethyl(C)@19; Formyl(K)@20	Trioxidation(Y)@62		0.00127109	2209.996338	737.6727	2209.995117	737.6723022	3	20	1.1.1.990.5	6.9108	9212.75	4587.99	6.94	0.08	3737.219
2	92.88	92.88	88.28999996	88.28999996	88.28999996	sp|P62696|CRBB2_MOUSE	Beta-crystallin B2 OS=Mus musculus OX=10090 GN=Crybb2 PE=1 SV=2			0	99.00000095	AGSVLVQAGPWVGYEQANCK	Cation:K(E)@15; Carbamidomethyl(C)@19; Propionamide(K)@20			0.000828095	2242.025146	748.349	2242.024414	748.3486938	3	19	1.1.1.983.5	6.82165	10855.27	6812.52	6.85	0.08	4406.826
2	92.88	92.88	88.28999996	88.28999996	88.28999996	sp|P62696|CRBB2_MOUSE	Beta-crystallin B2 OS=Mus musculus OX=10090 GN=Crybb2 PE=1 SV=2			0	99.00000095	AGSVLVQAGPWVGYEQANCK	Trioxidation(Y)@14; Deamidated(N)@18; Carbamidomethyl(C)@19; Formyl(K)@20	Trioxidation(Y)@62		0.00127109	2209.996338	737.6727	2209.995117	737.6723022	3	19	1.1.1.991.5	6.923133	9212.75	6990.32	6.94	0.08	5197.103
2	92.88	92.88	88.28999996	88.28999996	88.28999996	sp|P62696|CRBB2_MOUSE	Beta-crystallin B2 OS=Mus musculus OX=10090 GN=Crybb2 PE=1 SV=2			0	94.27999854	AGSVLVQAGPWVGYEQANCK	Cation:K(E)@15; Carbamidomethyl(C)@19; Propionamide(K)@20			0.000828095	2242.025146	748.349	2242.024414	748.3486938	3	14	1.1.1.982.6	6.809817	10855.27	3974.95	6.85	0.08	2813.538
2	92.88	92.88	88.28999996	88.28999996	88.28999996	sp|P62696|CRBB2_MOUSE	Beta-crystallin B2 OS=Mus musculus OX=10090 GN=Crybb2 PE=1 SV=2			0	81.65000081	AGSVLVQAGPWVGYEQANCK	Trioxidation(Y)@14; Deamidated(Q)@16; Carbamidomethyl(C)@19; Formyl(K)@20	Trioxidation(Y)@62		0.00127109	2209.996338	737.6727	2209.995117	737.6723022	3	20	1.1.1.990.5	6.9108	9212.75	4587.99	6.94	0.08	3737.219
2	92.88	92.88	88.28999996	88.28999996	88.28999996	sp|P62696|CRBB2_MOUSE	Beta-crystallin B2 OS=Mus musculus OX=10090 GN=Crybb2 PE=1 SV=2			0	81.65000081	AGSVLVQAGPWVGYEQANCK	Trioxidation(Y)@14; Deamidated(Q)@16; Carbamidomethyl(C)@19; Formyl(K)@20	Trioxidation(Y)@62		0.00127109	2209.996338	737.6727	2209.995117	737.6723022	3	19	1.1.1.991.5	6.923133	9212.75	6990.32	6.94	0.08	5197.103
2	92.88	92.88	88.28999996	88.28999996	88.28999996	sp|P62696|CRBB2_MOUSE	Beta-crystallin B2 OS=Mus musculus OX=10090 GN=Crybb2 PE=1 SV=2			0	26.33999884	AGSVLVQAGPWVGYEQANCK	Carbamidomethyl(C)@19; Methyl(K)@20	Methyl(K)@68		-0.0036468	2147.043457	716.6884	2147.046875	716.6895752	3	25	1.1.1.946.7	6.352183	23525.04	11588.66	6.38	0.08	6339.579
2	92.88	92.88	88.28999996	88.28999996	88.28999996	sp|P62696|CRBB2_MOUSE	Beta-crystallin B2 OS=Mus musculus OX=10090 GN=Crybb2 PE=1 SV=2			0	26.33999884	AGSVLVQAGPWVGYEQANCK	Carbamidomethyl(C)@19; Methyl(K)@20	Methyl(K)@68		-0.0036468	2147.043457	716.6884	2147.046875	716.6895752	3	26	1.1.1.947.4	6.362184	23525.04	15872.88	6.38	0.08	9412.531
2	92.88	92.88	88.28999996	88.28999996	88.28999996	sp|P62696|CRBB2_MOUSE	Beta-crystallin B2 OS=Mus musculus OX=10090 GN=Crybb2 PE=1 SV=2			0	21.41000032	AGSVLVQAGPWVGYEQANCK	Dioxidation(Y)@14; Carboxy(E)@15; Deamidated(N)@18; Carbamidomethyl(C)@19	Dioxidation(Y)@62; Carboxy(E)@63		0.00127109	2209.996338	737.6727	2209.995117	737.6723022	3	20	1.1.1.990.5	6.9108	9212.75	4587.99	6.94	0.08	3737.219
2	92.88	92.88	88.28999996	88.28999996	88.28999996	sp|P62696|CRBB2_MOUSE	Beta-crystallin B2 OS=Mus musculus OX=10090 GN=Crybb2 PE=1 SV=2			0	21.41000032	AGSVLVQAGPWVGYEQANCK	Dioxidation(Y)@14; Carboxy(E)@15; Deamidated(N)@18; Carbamidomethyl(C)@19	Dioxidation(Y)@62; Carboxy(E)@63		0.00127109	2209.996338	737.6727	2209.995117	737.6723022	3	19	1.1.1.991.5	6.923133	9212.75	6990.32	6.94	0.08	5197.103
2	92.88	92.88	88.28999996	88.28999996	88.28999996	sp|P62696|CRBB2_MOUSE	Beta-crystallin B2 OS=Mus musculus OX=10090 GN=Crybb2 PE=1 SV=2			0	99.00000095	AGSVLVQAGPWVGYEQANCKGEQFVFEK	Hydroxymethyl(N)@18; Carbamidomethyl(C)@19	Hydroxymethyl(N)@66	missed K-G@20	-0.000220829	3127.506836	782.884	3127.507324	782.8840942	4	24	1.1.1.978.5	6.758483	15737.61	15243.11	6.77	0.06	12083.09
2	92.88	92.88	88.28999996	88.28999996	88.28999996	sp|P62696|CRBB2_MOUSE	Beta-crystallin B2 OS=Mus musculus OX=10090 GN=Crybb2 PE=1 SV=2			0	99.00000095	AGSVLVQAGPWVGYEQANCKGEQFVFEK	Methyl(N)@18; Carbamidomethyl(C)@19	Methyl(N)@66	missed K-G@20	-0.023822799	3111.488525	778.8794	3111.512451	778.885376	4	21	1.1.1.985.3	6.84715	3921.58	1214.76	6.88	0.06	3209.165
2	92.88	92.88	88.28999996	88.28999996	88.28999996	sp|P62696|CRBB2_MOUSE	Beta-crystallin B2 OS=Mus musculus OX=10090 GN=Crybb2 PE=1 SV=2			0	99.00000095	AGSVLVQAGPWVGYEQANCKGEQFVFEK	Dioxidation(Y)@14; No Carbamidomethyl(C)@19	Dioxidation(Y)@62	missed K-G@20	-0.00574987	3072.459229	769.1221	3072.465088	769.1235352	4	22	1.1.1.1031.7	7.4316	6030.88	4212.62	7.46	0.09	5276.188
2	92.88	92.88	88.28999996	88.28999996	88.28999996	sp|P62696|CRBB2_MOUSE	Beta-crystallin B2 OS=Mus musculus OX=10090 GN=Crybb2 PE=1 SV=2			0	99.00000095	AGSVLVQAGPWVGYEQANCKGEQFVFEK	Oxidation(N)@18; No Carbamidomethyl(C)@19; Dioxidation(K)@20	Oxidation(N)@66; Dioxidation(K)@68	missed K-G@20	-0.00545111	3088.454102	1030.492	3088.459961	1030.493896	3	26	1.1.1.1032.10	7.446767	79289.2	36127.79	7.49	0.08	15434.35
2	92.88	92.88	88.28999996	88.28999996	88.28999996	sp|P62696|CRBB2_MOUSE	Beta-crystallin B2 OS=Mus musculus OX=10090 GN=Crybb2 PE=1 SV=2			0	98.3099997	AGSVLVQAGPWVGYEQANCKGEQFVFEK	Methyl(N)@18; Carbamidomethyl(C)@19	Methyl(N)@66	missed K-G@20	-0.023822799	3111.488525	778.8794	3111.512451	778.885376	4	16	1.1.1.990.7	6.912467	3921.58	2299.73	6.88	0.06	3737.496
2	92.88	92.88	88.28999996	88.28999996	88.28999996	sp|P62696|CRBB2_MOUSE	Beta-crystallin B2 OS=Mus musculus OX=10090 GN=Crybb2 PE=1 SV=2			0	98.3099997	AGSVLVQAGPWVGYEQANCKGEQFVFEK	Dioxidation(Y)@14; No Carbamidomethyl(C)@19	Dioxidation(Y)@62	missed K-G@20	-0.00574987	3072.459229	769.1221	3072.465088	769.1235352	4	21	1.1.1.1032.4	7.441767	6030.88	4900.96	7.46	0.09	6182.027
2	92.88	92.88	88.28999996	88.28999996	88.28999996	sp|P62696|CRBB2_MOUSE	Beta-crystallin B2 OS=Mus musculus OX=10090 GN=Crybb2 PE=1 SV=2			0	98.3099997	AGSVLVQAGPWVGYEQANCKGEQFVFEK	Dehydrated(E)@15; Carbamidomethyl(C)@19; Delta:H(2)C(2)(K)@20		missed K-G@20	-0.034581002	3105.467041	1036.163	3105.501953	1036.174561	3	16	1.1.1.1037.10	7.509767	7910.6	7805.41	7.5	0.08	4290.56
2	92.88	92.88	88.28999996	88.28999996	88.28999996	sp|P62696|CRBB2_MOUSE	Beta-crystallin B2 OS=Mus musculus OX=10090 GN=Crybb2 PE=1 SV=2			0	97.71000147	AGSVLVQAGPWVGYEQANCKGEQFVFEK	Dioxidation(Y)@14; Oxidation(N)@18; No Carbamidomethyl(C)@19	Dioxidation(Y)@62; Oxidation(N)@66	missed K-G@20	-0.00545111	3088.454102	1030.492	3088.459961	1030.493896	3	22	1.1.1.1031.10	7.4341	79289.2	18015.62	7.49	0.08	8316.564
2	92.88	92.88	88.28999996	88.28999996	88.28999996	sp|P62696|CRBB2_MOUSE	Beta-crystallin B2 OS=Mus musculus OX=10090 GN=Crybb2 PE=1 SV=2			0	96.89999819	AGSVLVQAGPWVGYEQANCKGEQFVFEK	No Carbamidomethyl(C)@19		missed K-G@20	-0.000761181	3040.475342	1014.499	3040.475342	1014.499023	3	15	1.1.1.998.7	7.013467	3815.41	1752.21	7.04	0.05	2750.019
2	92.88	92.88	88.28999996	88.28999996	88.28999996	sp|P62696|CRBB2_MOUSE	Beta-crystallin B2 OS=Mus musculus OX=10090 GN=Crybb2 PE=1 SV=2			0	96.89999819	AGSVLVQAGPWVGYEQANCKGEQFVFEK	Dioxidation(W)@11; No Carbamidomethyl(C)@19		missed K-G@20	-0.00773246	3072.458252	1025.16	3072.465088	1025.162354	3	14	1.1.1.1029.8	7.406933	10305.51	4156.26	7.45	0.1	3042.296
2	92.88	92.88	88.28999996	88.28999996	88.28999996	sp|P62696|CRBB2_MOUSE	Beta-crystallin B2 OS=Mus musculus OX=10090 GN=Crybb2 PE=1 SV=2			0	96.89999819	AGSVLVQAGPWVGYEQANCKGEQFVFEK	Pro->Pyrrolidinone(P)@10; Trp->Hydroxykynurenin(W)@11; Deamidated(N)@18; Carbamidomethyl(C)@19		missed K-G@20	-0.00759095	3088.452637	773.1204	3088.459961	773.1223145	4	17	1.1.1.1030.4	7.417433	31615.22	2637.26	7.49	0.08	2426.9
2	92.88	92.88	88.28999996	88.28999996	88.28999996	sp|P62696|CRBB2_MOUSE	Beta-crystallin B2 OS=Mus musculus OX=10090 GN=Crybb2 PE=1 SV=2			0	96.89999819	AGSVLVQAGPWVGYEQANCKGEQFVFEK	Dehydrated(S)@3; Carbamidomethyl(C)@19; Delta:H(2)C(2)(K)@20	Dehydrated(S)@51	missed K-G@20	-0.034581002	3105.467041	1036.163	3105.501953	1036.174561	3	14	1.1.1.1032.11	7.4476	7910.6	2673.65	7.5	0.08	2733.053
2	92.88	92.88	88.28999996	88.28999996	88.28999996	sp|P62696|CRBB2_MOUSE	Beta-crystallin B2 OS=Mus musculus OX=10090 GN=Crybb2 PE=1 SV=2			0	96.89999819	AGSVLVQAGPWVGYEQANCKGEQFVFEK	Dehydrated(E)@15; Carbamidomethyl(C)@19; Delta:H(2)C(2)(K)@20		missed K-G@20	-0.034581002	3105.467041	1036.163	3105.501953	1036.174561	3	18	1.1.1.1033.9	7.459933	7910.6	4360.76	7.5	0.08	3481.982
2	92.88	92.88	88.28999996	88.28999996	88.28999996	sp|P62696|CRBB2_MOUSE	Beta-crystallin B2 OS=Mus musculus OX=10090 GN=Crybb2 PE=1 SV=2			0	96.89999819	AGSVLVQAGPWVGYEQANCKGEQFVFEK	Pro->Pyrrolidinone(P)@10; Trp->Hydroxykynurenin(W)@11; Deamidated(N)@18; Carbamidomethyl(C)@19		missed K-G@20	-0.00545111	3088.454102	1030.492	3088.459961	1030.493896	3	16	1.1.1.1045.9	7.61075	79289.2	7452.93	7.49	0.08	4550.131
2	92.88	92.88	88.28999996	88.28999996	88.28999996	sp|P62696|CRBB2_MOUSE	Beta-crystallin B2 OS=Mus musculus OX=10090 GN=Crybb2 PE=1 SV=2			0	96.89999819	AGSVLVQAGPWVGYEQANCKGEQFVFEK	Dehydrated(S)@3; Carbamidomethyl(C)@19; Delta:H(2)C(2)(K)@20	Dehydrated(S)@51	missed K-G@20	-0.034581002	3105.467041	1036.163	3105.501953	1036.174561	3	14	1.1.1.1047.6	7.634083	7910.6	1912.23	7.5	0.08	2086.086
2	92.88	92.88	88.28999996	88.28999996	88.28999996	sp|P62696|CRBB2_MOUSE	Beta-crystallin B2 OS=Mus musculus OX=10090 GN=Crybb2 PE=1 SV=2			0	96.89999819	AGSVLVQAGPWVGYEQANCKGEQFVFEK	Trp->Kynurenin(W)@11; Deamidated(Q)@16; Carbamidomethyl(C)@19		missed K-G@20	-0.00982249	3102.467041	1035.163	3102.475586	1035.165894	3	13	1.1.1.1062.10	7.8264	5656.36	5002.36	7.83	0.08	3658.833
2	92.88	92.88	88.28999996	88.28999996	88.28999996	sp|P62696|CRBB2_MOUSE	Beta-crystallin B2 OS=Mus musculus OX=10090 GN=Crybb2 PE=1 SV=2			0	95.77999711	AGSVLVQAGPWVGYEQANCKGEQFVFEK	Dioxidation(W)@11; No Carbamidomethyl(C)@19		missed K-G@20	-0.00773246	3072.458252	1025.16	3072.465088	1025.162354	3	18	1.1.1.1030.6	7.420767	10305.51	7416.4	7.45	0.1	4543.671
2	92.88	92.88	88.28999996	88.28999996	88.28999996	sp|P62696|CRBB2_MOUSE	Beta-crystallin B2 OS=Mus musculus OX=10090 GN=Crybb2 PE=1 SV=2			0	94.27999854	AGSVLVQAGPWVGYEQANCKGEQFVFEK	Methyl(E)@15; Carbamidomethyl(C)@19	Methyl(E)@63	missed K-G@20	-0.00902793	3111.503418	1038.175	3111.512451	1038.178101	3	13	1.1.1.988.10	6.889633	312.0262	312.0262			3039.797
2	92.88	92.88	88.28999996	88.28999996	88.28999996	sp|P62696|CRBB2_MOUSE	Beta-crystallin B2 OS=Mus musculus OX=10090 GN=Crybb2 PE=1 SV=2			0	92.25000143	AGSVLVQAGPWVGYEQANCKGEQFVFEK	Trp->Kynurenin(W)@11; Deamidated(N)@18; Carbamidomethyl(C)@19		missed K-G@20	-0.00982249	3102.467041	1035.163	3102.475586	1035.165894	3	12	1.1.1.1061.8	7.812233	5656.36	3804.54	7.83	0.08	3182.468
2	92.88	92.88	88.28999996	88.28999996	88.28999996	sp|P62696|CRBB2_MOUSE	Beta-crystallin B2 OS=Mus musculus OX=10090 GN=Crybb2 PE=1 SV=2			0	89.57999945	AGSVLVQAGPWVGYEQANCKGEQFVFEK	Carbamidomethyl(C)@19; Methyl(K)@20	Methyl(K)@68	missed K-G@20	-0.023822799	3111.488525	778.8794	3111.512451	778.885376	4	21	1.1.1.985.3	6.84715	3921.58	1214.76	6.88	0.06	3209.165
2	92.88	92.88	88.28999996	88.28999996	88.28999996	sp|P62696|CRBB2_MOUSE	Beta-crystallin B2 OS=Mus musculus OX=10090 GN=Crybb2 PE=1 SV=2			0	89.57999945	AGSVLVQAGPWVGYEQANCKGEQFVFEK	Carbamidomethyl(C)@19; Methyl(K)@20	Methyl(K)@68	missed K-G@20	-0.023822799	3111.488525	778.8794	3111.512451	778.885376	4	16	1.1.1.990.7	6.912467	3921.58	2299.73	6.88	0.06	3737.496
2	92.88	92.88	88.28999996	88.28999996	88.28999996	sp|P62696|CRBB2_MOUSE	Beta-crystallin B2 OS=Mus musculus OX=10090 GN=Crybb2 PE=1 SV=2			0	81.65000081	AGSVLVQAGPWVGYEQANCKGEQFVFEK	Dehydrated(E)@15; Carbamidomethyl(C)@19; Delta:H(2)C(2)(K)@20		missed K-G@20	-0.034581002	3105.467041	1036.163	3105.501953	1036.174561	3	14	1.1.1.1032.11	7.4476	7910.6	2673.65	7.5	0.08	2733.053
2	92.88	92.88	88.28999996	88.28999996	88.28999996	sp|P62696|CRBB2_MOUSE	Beta-crystallin B2 OS=Mus musculus OX=10090 GN=Crybb2 PE=1 SV=2			0	81.65000081	AGSVLVQAGPWVGYEQANCKGEQFVFEK	Pro->Pyrrolidinone(P)@10; Trp->Hydroxykynurenin(W)@11; Carbamidomethyl(C)@19; Deamidated(Q)@23		missed K-G@20	-0.00545111	3088.454102	1030.492	3088.459961	1030.493896	3	16	1.1.1.1040.9	7.547083	79289.2	36965.21	7.49	0.08	5744.886
2	92.88	92.88	88.28999996	88.28999996	88.28999996	sp|P62696|CRBB2_MOUSE	Beta-crystallin B2 OS=Mus musculus OX=10090 GN=Crybb2 PE=1 SV=2			0	76.1500001	AGSVLVQAGPWVGYEQANCKGEQFVFEK	Pro->Pyrrolidinone(P)@10; Trp->Hydroxykynurenin(W)@11; Deamidated(Q)@16; Carbamidomethyl(C)@19		missed K-G@20	-0.00759095	3088.452637	773.1204	3088.459961	773.1223145	4	17	1.1.1.1030.4	7.417433	31615.22	2637.26	7.49	0.08	2426.9
2	92.88	92.88	88.28999996	88.28999996	88.28999996	sp|P62696|CRBB2_MOUSE	Beta-crystallin B2 OS=Mus musculus OX=10090 GN=Crybb2 PE=1 SV=2			0	76.1500001	AGSVLVQAGPWVGYEQANCKGEQFVFEK	Dehydrated(Y)@14; Carbamidomethyl(C)@19; Delta:H(2)C(2)(K)@20	Dehydrated(Y)@62	missed K-G@20	-0.034581002	3105.467041	1036.163	3105.501953	1036.174561	3	18	1.1.1.1033.9	7.459933	7910.6	4360.76	7.5	0.08	3481.982
2	92.88	92.88	88.28999996	88.28999996	88.28999996	sp|P62696|CRBB2_MOUSE	Beta-crystallin B2 OS=Mus musculus OX=10090 GN=Crybb2 PE=1 SV=2			0	76.1500001	AGSVLVQAGPWVGYEQANCKGEQFVFEK	Dehydrated(Y)@14; Carbamidomethyl(C)@19; Delta:H(2)C(2)(K)@20	Dehydrated(Y)@62	missed K-G@20	-0.034581002	3105.467041	1036.163	3105.501953	1036.174561	3	16	1.1.1.1037.10	7.509767	7910.6	7805.41	7.5	0.08	4290.56
2	92.88	92.88	88.28999996	88.28999996	88.28999996	sp|P62696|CRBB2_MOUSE	Beta-crystallin B2 OS=Mus musculus OX=10090 GN=Crybb2 PE=1 SV=2			0	76.1500001	AGSVLVQAGPWVGYEQANCKGEQFVFEK	Pro->Pyrrolidinone(P)@10; Trp->Hydroxykynurenin(W)@11; Deamidated(Q)@16; Carbamidomethyl(C)@19		missed K-G@20	-0.00545111	3088.454102	1030.492	3088.459961	1030.493896	3	16	1.1.1.1045.9	7.61075	79289.2	7452.93	7.49	0.08	4550.131
2	92.88	92.88	88.28999996	88.28999996	88.28999996	sp|P62696|CRBB2_MOUSE	Beta-crystallin B2 OS=Mus musculus OX=10090 GN=Crybb2 PE=1 SV=2			0	76.1500001	AGSVLVQAGPWVGYEQANCKGEQFVFEK	Trp->Kynurenin(W)@11; Deamidated(Q)@16; Carbamidomethyl(C)@19		missed K-G@20	-0.00982249	3102.467041	1035.163	3102.475586	1035.165894	3	12	1.1.1.1061.8	7.812233	5656.36	3804.54	7.83	0.08	3182.468
2	92.88	92.88	88.28999996	88.28999996	88.28999996	sp|P62696|CRBB2_MOUSE	Beta-crystallin B2 OS=Mus musculus OX=10090 GN=Crybb2 PE=1 SV=2			0	69.56999898	AGSVLVQAGPWVGYEQANCKGEQFVFEK	Methyl(Q)@16; Carbamidomethyl(C)@19	Methyl(Q)@64	missed K-G@20	-0.00902793	3111.503418	1038.175	3111.512451	1038.178101	3	13	1.1.1.988.10	6.889633	312.0262	312.0262			3039.797
2	92.88	92.88	88.28999996	88.28999996	88.28999996	sp|P62696|CRBB2_MOUSE	Beta-crystallin B2 OS=Mus musculus OX=10090 GN=Crybb2 PE=1 SV=2			0	69.56999898	AGSVLVQAGPWVGYEQANCKGEQFVFEK	Methyl(N)@18; Carbamidomethyl(C)@19	Methyl(N)@66	missed K-G@20	-0.00902793	3111.503418	1038.175	3111.512451	1038.178101	3	13	1.1.1.988.10	6.889633	312.0262	312.0262			3039.797
2	92.88	92.88	88.28999996	88.28999996	88.28999996	sp|P62696|CRBB2_MOUSE	Beta-crystallin B2 OS=Mus musculus OX=10090 GN=Crybb2 PE=1 SV=2			0	69.56999898	AGSVLVQAGPWVGYEQANCKGEQFVFEK	Oxidation(P)@10; Dioxidation(W)@11; No Carbamidomethyl(C)@19	Oxidation(P)@58	missed K-G@20	-0.00759095	3088.452637	773.1204	3088.459961	773.1223145	4	17	1.1.1.1030.4	7.417433	31615.22	2637.26	7.49	0.08	2426.9
2	92.88	92.88	88.28999996	88.28999996	88.28999996	sp|P62696|CRBB2_MOUSE	Beta-crystallin B2 OS=Mus musculus OX=10090 GN=Crybb2 PE=1 SV=2			0	69.56999898	AGSVLVQAGPWVGYEQANCKGEQFVFEK	Oxidation(P)@10; Dioxidation(W)@11; No Carbamidomethyl(C)@19	Oxidation(P)@58	missed K-G@20	-0.00545111	3088.454102	1030.492	3088.459961	1030.493896	3	16	1.1.1.1045.9	7.61075	79289.2	7452.93	7.49	0.08	4550.131
2	92.88	92.88	88.28999996	88.28999996	88.28999996	sp|P62696|CRBB2_MOUSE	Beta-crystallin B2 OS=Mus musculus OX=10090 GN=Crybb2 PE=1 SV=2			0	53.70000005	AGSVLVQAGPWVGYEQANCKGEQFVFEK	Pro->Pyrrolidinone(P)@10; Trp->Hydroxykynurenin(W)@11; Deamidated(N)@18; Carbamidomethyl(C)@19		missed K-G@20	-0.00545111	3088.454102	1030.492	3088.459961	1030.493896	3	19	1.1.1.1031.10	7.4341	79289.2	18015.62	7.49	0.08	8316.564
2	92.88	92.88	88.28999996	88.28999996	88.28999996	sp|P62696|CRBB2_MOUSE	Beta-crystallin B2 OS=Mus musculus OX=10090 GN=Crybb2 PE=1 SV=2			0	53.70000005	AGSVLVQAGPWVGYEQANCKGEQFVFEK	Dehydrated(Y)@14; Carbamidomethyl(C)@19; Delta:H(2)C(2)(K)@20	Dehydrated(Y)@62	missed K-G@20	-0.034581002	3105.467041	1036.163	3105.501953	1036.174561	3	14	1.1.1.1032.11	7.4476	7910.6	2673.65	7.5	0.08	2733.053
2	92.88	92.88	88.28999996	88.28999996	88.28999996	sp|P62696|CRBB2_MOUSE	Beta-crystallin B2 OS=Mus musculus OX=10090 GN=Crybb2 PE=1 SV=2			0	53.70000005	AGSVLVQAGPWVGYEQANCKGEQFVFEK	Cation:Na(E)@15; Ammonia-loss(N)@18; Carbamidomethyl(C)@19		missed K-G@20	0.0137121	3102.467041	1035.163	3102.452148	1035.157959	3	14	1.1.1.1061.8	7.812233	5656.36	3804.54	7.83	0.08	3182.468
2	92.88	92.88	88.28999996	88.28999996	88.28999996	sp|P62696|CRBB2_MOUSE	Beta-crystallin B2 OS=Mus musculus OX=10090 GN=Crybb2 PE=1 SV=2			0	53.70000005	AGSVLVQAGPWVGYEQANCKGEQFVFEK	Ammonia-loss(N)@18; Carbamidomethyl(C)@19; Cation:Na(E)@22		missed K-G@20	0.0137121	3102.467041	1035.163	3102.452148	1035.157959	3	15	1.1.1.1061.8	7.812233	5656.36	3804.54	7.83	0.08	3182.468
2	92.88	92.88	88.28999996	88.28999996	88.28999996	sp|P62696|CRBB2_MOUSE	Beta-crystallin B2 OS=Mus musculus OX=10090 GN=Crybb2 PE=1 SV=2			0	45.05999982	AGSVLVQAGPWVGYEQANCKGEQFVFEK	Pro->Pyrrolidinone(P)@10; Trp->Hydroxykynurenin(W)@11; Deamidated(Q)@16; Carbamidomethyl(C)@19		missed K-G@20	-0.00545111	3088.454102	1030.492	3088.459961	1030.493896	3	19	1.1.1.1031.10	7.4341	79289.2	18015.62	7.49	0.08	8316.564
2	92.88	92.88	88.28999996	88.28999996	88.28999996	sp|P62696|CRBB2_MOUSE	Beta-crystallin B2 OS=Mus musculus OX=10090 GN=Crybb2 PE=1 SV=2			0	45.05999982	AGSVLVQAGPWVGYEQANCKGEQFVFEK	Dioxidation(Y)@14; Oxidation(N)@18; No Carbamidomethyl(C)@19	Dioxidation(Y)@62; Oxidation(N)@66	missed K-G@20	-0.00545111	3088.454102	1030.492	3088.459961	1030.493896	3	25	1.1.1.1032.10	7.446767	79289.2	36127.79	7.49	0.08	15434.35
2	92.88	92.88	88.28999996	88.28999996	88.28999996	sp|P62696|CRBB2_MOUSE	Beta-crystallin B2 OS=Mus musculus OX=10090 GN=Crybb2 PE=1 SV=2			0	26.33999884	AGSVLVQAGPWVGYEQANCKGEQFVFEK	Hydroxymethyl(N)@18; Carbamidomethyl(C)@19	Hydroxymethyl(N)@66	missed K-G@20	-0.00667876	3127.499268	1043.507	3127.507324	1043.509766	3	17	1.1.1.976.11	6.737317	23016.15	13051.24	6.78	0.1	7776.976
2	92.88	92.88	88.28999996	88.28999996	88.28999996	sp|P62696|CRBB2_MOUSE	Beta-crystallin B2 OS=Mus musculus OX=10090 GN=Crybb2 PE=1 SV=2			0	25.60000122	AGSVLVQAGPWVGYEQANCKGEQFVFEK	Quinone(W)@11; Carbamidomethyl(C)@19	Quinone(W)@59	missed K-G@20	0.0297068	3127.499268	1043.507	3127.470947	1043.497559	3	17	1.1.1.976.11	6.737317	23016.15	13051.24	6.78	0.1	7776.976
2	92.88	92.88	88.28999996	88.28999996	88.28999996	sp|P62696|CRBB2_MOUSE	Beta-crystallin B2 OS=Mus musculus OX=10090 GN=Crybb2 PE=1 SV=2			0	25.60000122	AGSVLVQAGPWVGYEQANCKGEQFVFEK	Quinone(Y)@14; Carbamidomethyl(C)@19	Quinone(Y)@62	missed K-G@20	0.0297068	3127.499268	1043.507	3127.470947	1043.497559	3	17	1.1.1.976.11	6.737317	23016.15	13051.24	6.78	0.1	7776.976
2	92.88	92.88	88.28999996	88.28999996	88.28999996	sp|P62696|CRBB2_MOUSE	Beta-crystallin B2 OS=Mus musculus OX=10090 GN=Crybb2 PE=1 SV=2			0	24.65000004	AGSVLVQAGPWVGYEQANCKGEQFVFEK	Delta:H(5)C(2)(P)@10; Deamidated(N)@18; Carbamidomethyl(C)@19	Delta:H(5)C(2)(P)@58	missed K-G@20	-0.0192548	3127.499268	1043.507	3127.519775	1043.513916	3	19	1.1.1.977.5	6.746984	23016.15	17189.89	6.78	0.1	9055.001
2	92.88	92.88	88.28999996	88.28999996	88.28999996	sp|P62696|CRBB2_MOUSE	Beta-crystallin B2 OS=Mus musculus OX=10090 GN=Crybb2 PE=1 SV=2			0	23.31999987	AGSVLVQAGPWVGYEQANCKGEQFVFEK	Oxidation(P)@10; Methyl(E)@15; Carbamidomethyl(C)@19	Oxidation(P)@58; Methyl(E)@63	missed K-G@20	-0.00667876	3127.499268	1043.507	3127.507324	1043.509766	3	17	1.1.1.976.11	6.737317	23016.15	13051.24	6.78	0.1	7776.976
2	92.88	92.88	88.28999996	88.28999996	88.28999996	sp|P62696|CRBB2_MOUSE	Beta-crystallin B2 OS=Mus musculus OX=10090 GN=Crybb2 PE=1 SV=2			0	21.41000032	AGSVLVQAGPWVGYEQANCKGEQFVFEK	Pro->Pyrrolidinone(P)@10; Trp->Kynurenin(W)@11; Deamidated(N)@18; Carbamidomethyl(C)@19		missed K-G@20	-0.00773246	3072.458252	1025.16	3072.465088	1025.162354	3	14	1.1.1.1029.8	7.406933	10305.51	4156.26	7.45	0.1	3042.296
2	92.88	92.88	88.28999996	88.28999996	88.28999996	sp|P62696|CRBB2_MOUSE	Beta-crystallin B2 OS=Mus musculus OX=10090 GN=Crybb2 PE=1 SV=2			0	21.41000032	AGSVLVQAGPWVGYEQANCKGEQFVFEK	Pro->Pyrrolidinone(P)@10; Trp->Kynurenin(W)@11; Deamidated(N)@18; Carbamidomethyl(C)@19		missed K-G@20	-0.00773246	3072.458252	1025.16	3072.465088	1025.162354	3	18	1.1.1.1030.6	7.420767	10305.51	7416.4	7.45	0.1	4543.671
2	92.88	92.88	88.28999996	88.28999996	88.28999996	sp|P62696|CRBB2_MOUSE	Beta-crystallin B2 OS=Mus musculus OX=10090 GN=Crybb2 PE=1 SV=2			0	21.41000032	AGSVLVQAGPWVGYEQANCKGEQFVFEK	Oxidation(P)@10; Dioxidation(W)@11; No Carbamidomethyl(C)@19	Oxidation(P)@58	missed K-G@20	-0.00545111	3088.454102	1030.492	3088.459961	1030.493896	3	19	1.1.1.1031.10	7.4341	79289.2	18015.62	7.49	0.08	8316.564
2	92.88	92.88	88.28999996	88.28999996	88.28999996	sp|P62696|CRBB2_MOUSE	Beta-crystallin B2 OS=Mus musculus OX=10090 GN=Crybb2 PE=1 SV=2			0	99.00000095	ASDHQTQAGK	Acetyl@N-term	Acetyl@2	cleaved M-A@N-term; cleaved K-P@C-term	-0.00298538	1083.491699	542.7531	1083.494507	542.7545166	2	14	1.1.1.330.7	1.113917	1233.49	1079.45	1.12	0.03	850.0637
2	92.88	92.88	88.28999996	88.28999996	88.28999996	sp|P62696|CRBB2_MOUSE	Beta-crystallin B2 OS=Mus musculus OX=10090 GN=Crybb2 PE=1 SV=2			0	99.00000095	ASDHQTQAGK	Acetyl@N-term	Acetyl@2	cleaved M-A@N-term; cleaved K-P@C-term	-0.00298538	1083.491699	542.7531	1083.494507	542.7545166	2	15	1.1.1.331.3	1.12675	1233.49	1061.76	1.12	0.03	620.329
2	92.88	92.88	88.28999996	88.28999996	88.28999996	sp|P62696|CRBB2_MOUSE	Beta-crystallin B2 OS=Mus musculus OX=10090 GN=Crybb2 PE=1 SV=2			0	99.00000095	ASDHQTQAGK	Acetyl@N-term	Acetyl@2	cleaved M-A@N-term; cleaved K-P@C-term	-0.00432813	1083.490234	542.7524	1083.494507	542.7545166	2	15	1.1.1.351.2	1.2944	1019.65	880.39	1.32	0.24	374.3994
2	92.88	92.88	88.28999996	88.28999996	88.28999996	sp|P62696|CRBB2_MOUSE	Beta-crystallin B2 OS=Mus musculus OX=10090 GN=Crybb2 PE=1 SV=2			0	99.00000095	ASDHQTQAGK	Acetyl@N-term	Acetyl@2	cleaved M-A@N-term; cleaved K-P@C-term	-0.00432813	1083.490234	542.7524	1083.494507	542.7545166	2	15	1.1.1.354.2	1.312567	1019.65	913.27	1.32	0.24	365.0682
2	92.88	92.88	88.28999996	88.28999996	88.28999996	sp|P62696|CRBB2_MOUSE	Beta-crystallin B2 OS=Mus musculus OX=10090 GN=Crybb2 PE=1 SV=2			0	99.00000095	ASDHQTQAGK	Acetyl@N-term	Acetyl@2	cleaved M-A@N-term; cleaved K-P@C-term	-0.00432813	1083.490234	542.7524	1083.494507	542.7545166	2	15	1.1.1.391.2	1.46255	1019.65	479.27	1.32	0.24	186.138
2	92.88	92.88	88.28999996	88.28999996	88.28999996	sp|P62696|CRBB2_MOUSE	Beta-crystallin B2 OS=Mus musculus OX=10090 GN=Crybb2 PE=1 SV=2			0	99.00000095	ASDHQTQAGK	Acetyl@N-term	Acetyl@2	cleaved M-A@N-term; cleaved K-P@C-term	-0.00432813	1083.490234	542.7524	1083.494507	542.7545166	2	14	1.1.1.393.2	1.477717	1019.65	470.68	1.32	0.24	183.6897
2	92.88	92.88	88.28999996	88.28999996	88.28999996	sp|P62696|CRBB2_MOUSE	Beta-crystallin B2 OS=Mus musculus OX=10090 GN=Crybb2 PE=1 SV=2			0	99.00000095	ASDHQTQAGK	Acetyl@N-term	Acetyl@2	cleaved M-A@N-term; cleaved K-P@C-term	-0.00432813	1083.490234	542.7524	1083.494507	542.7545166	2	14	1.1.1.446.2	1.630033	1019.65	389.94	1.32	0.24	155.6584
2	92.88	92.88	88.28999996	88.28999996	88.28999996	sp|P62696|CRBB2_MOUSE	Beta-crystallin B2 OS=Mus musculus OX=10090 GN=Crybb2 PE=1 SV=2			0	99.00000095	ASDHQTQAGK	Acetyl@N-term	Acetyl@2	cleaved M-A@N-term; cleaved K-P@C-term	-0.00432813	1083.490234	542.7524	1083.494507	542.7545166	2	14	1.1.1.448.2	1.644867	1019.65	377.71	1.32	0.24	153.5598
2	92.88	92.88	88.28999996	88.28999996	88.28999996	sp|P62696|CRBB2_MOUSE	Beta-crystallin B2 OS=Mus musculus OX=10090 GN=Crybb2 PE=1 SV=2			0	99.00000095	ASDHQTQAGK	Acetyl@N-term	Acetyl@2	cleaved M-A@N-term; cleaved K-P@C-term	-0.00139849	1083.493042	542.7538	1083.494507	542.7545166	2	15	1.1.1.489.3	1.807033	38.56293	38.56293			297.0454
2	92.88	92.88	88.28999996	88.28999996	88.28999996	sp|P62696|CRBB2_MOUSE	Beta-crystallin B2 OS=Mus musculus OX=10090 GN=Crybb2 PE=1 SV=2			0	99.00000095	ASDHQTQAGK	Acetyl@N-term	Acetyl@2	cleaved M-A@N-term; cleaved K-P@C-term	-0.00371779	1083.490845	542.7527	1083.494507	542.7545166	2	16	1.1.1.597.2	2.306817	2776.79	610.84	2.52	0.06	310.4048
2	92.88	92.88	88.28999996	88.28999996	88.28999996	sp|P62696|CRBB2_MOUSE	Beta-crystallin B2 OS=Mus musculus OX=10090 GN=Crybb2 PE=1 SV=2			0	99.00000095	ASDHQTQAGK	Acetyl@N-term	Acetyl@2	cleaved M-A@N-term; cleaved K-P@C-term	-0.00371779	1083.490845	542.7527	1083.494507	542.7545166	2	15	1.1.1.599.2	2.32165	2776.79	643.07	2.52	0.06	301.7588
2	92.88	92.88	88.28999996	88.28999996	88.28999996	sp|P62696|CRBB2_MOUSE	Beta-crystallin B2 OS=Mus musculus OX=10090 GN=Crybb2 PE=1 SV=2			0	99.00000095	ASDHQTQAGK	Acetyl@N-term	Acetyl@2	cleaved M-A@N-term; cleaved K-P@C-term	-0.00371779	1083.490845	542.7527	1083.494507	542.7545166	2	13	1.1.1.639.3	2.475983	2776.79	1370.79	2.52	0.06	546.8091
2	92.88	92.88	88.28999996	88.28999996	88.28999996	sp|P62696|CRBB2_MOUSE	Beta-crystallin B2 OS=Mus musculus OX=10090 GN=Crybb2 PE=1 SV=2			0	99.00000095	ASDHQTQAGK	Acetyl@N-term	Acetyl@2	cleaved M-A@N-term; cleaved K-P@C-term	-0.00371779	1083.490845	542.7527	1083.494507	542.7545166	2	15	1.1.1.640.4	2.488467	2776.79	1682.88	2.52	0.06	623.1644
2	92.88	92.88	88.28999996	88.28999996	88.28999996	sp|P62696|CRBB2_MOUSE	Beta-crystallin B2 OS=Mus musculus OX=10090 GN=Crybb2 PE=1 SV=2			0	24.65000004	ASDHQTQAGK	Carbamyl@N-term		cleaved M-A@N-term; cleaved K-P@C-term	-0.00337629	1084.48645	543.2505	1084.489746	543.2521362	2	9	1.1.1.520.2	1.96585	296.6	260.39	2.07	0.26	341.0343
2	92.88	92.88	88.28999996	88.28999996	88.28999996	sp|P62696|CRBB2_MOUSE	Beta-crystallin B2 OS=Mus musculus OX=10090 GN=Crybb2 PE=1 SV=2			0	24.65000004	ASDHQTQAGK	Carbamyl@N-term		cleaved M-A@N-term; cleaved K-P@C-term	-0.00337629	1084.48645	543.2505	1084.489746	543.2521362	2	8	1.1.1.523.2	1.983017	296.6	285.54	2.07	0.26	334.1272
2	92.88	92.88	88.28999996	88.28999996	88.28999996	sp|P62696|CRBB2_MOUSE	Beta-crystallin B2 OS=Mus musculus OX=10090 GN=Crybb2 PE=1 SV=2			0	24.65000004	ASDHQTQAGK	Carbamyl@N-term		cleaved M-A@N-term; cleaved K-P@C-term	-0.00166733	1084.488037	543.2513	1084.489746	543.2521362	2	8	1.1.1.555.2	2.132833	296.29	207.49	2.07	0.18	327.1436
2	92.88	92.88	88.28999996	88.28999996	88.28999996	sp|P62696|CRBB2_MOUSE	Beta-crystallin B2 OS=Mus musculus OX=10090 GN=Crybb2 PE=1 SV=2			0	23.98000062	ASDHQTQAGK	Acetyl@N-term; Deamidated(Q)@7	Acetyl@2	cleaved M-A@N-term; cleaved K-P@C-term	0.00956607	1084.488037	543.2513	1084.478516	543.246521	2	8	1.1.1.556.2	2.1415	296.29	204.44	2.07	0.18	316.1136
2	92.88	92.88	88.28999996	88.28999996	88.28999996	sp|P62696|CRBB2_MOUSE	Beta-crystallin B2 OS=Mus musculus OX=10090 GN=Crybb2 PE=1 SV=2			0	99.00000095	ASDHQTQAGKPQPLNPK	Acetyl@N-term	Acetyl@2	cleaved M-A@N-term	0.00470081	1857.937866	620.3199	1857.93335	620.3183594	3	29	1.1.1.667.8	2.827283	411059.7	102338.1	2.87	0.05	24052.11
2	92.88	92.88	88.28999996	88.28999996	88.28999996	sp|P62696|CRBB2_MOUSE	Beta-crystallin B2 OS=Mus musculus OX=10090 GN=Crybb2 PE=1 SV=2			0	99.00000095	ASDHQTQAGKPQPLNPK	Acetyl@N-term	Acetyl@2	cleaved M-A@N-term	0.00470081	1857.937866	620.3199	1857.93335	620.3183594	3	29	1.1.1.668.11	2.84145	411059.7	257153.7	2.87	0.05	93455.56
2	92.88	92.88	88.28999996	88.28999996	88.28999996	sp|P62696|CRBB2_MOUSE	Beta-crystallin B2 OS=Mus musculus OX=10090 GN=Crybb2 PE=1 SV=2			0	99.00000095	ASDHQTQAGKPQPLNPK	Acetyl@N-term; Dehydrated(S)@2	Acetyl@2; Dehydrated(S)@3	cleaved M-A@N-term	-0.0113665	1839.911499	614.3111	1839.922729	614.3148804	3	13	1.1.1.671.7	2.87595	2303.75	1891.47	2.87	0.03	1413.437
2	92.88	92.88	88.28999996	88.28999996	88.28999996	sp|P62696|CRBB2_MOUSE	Beta-crystallin B2 OS=Mus musculus OX=10090 GN=Crybb2 PE=1 SV=2			0	99.00000095	ASDHQTQAGKPQPLNPK	Carbamyl@N-term; Deamidated(Q)@7		cleaved M-A@N-term	0.022812501	1859.935425	930.975	1859.912598	930.963562	2	11	1.1.1.676.6	2.940267	4354.4	4332.55	2.94	0.05	892.9154
2	92.88	92.88	88.28999996	88.28999996	88.28999996	sp|P62696|CRBB2_MOUSE	Beta-crystallin B2 OS=Mus musculus OX=10090 GN=Crybb2 PE=1 SV=2			0	99.00000095	ASDHQTQAGKPQPLNPK	Carbamyl@N-term; Deamidated(Q)@12		cleaved M-A@N-term	0.00486845	1859.91748	930.966	1859.912598	930.963562	2	19	1.1.1.677.7	2.9546	4699.63	4569.89	2.96	0.08	4564.007
2	92.88	92.88	88.28999996	88.28999996	88.28999996	sp|P62696|CRBB2_MOUSE	Beta-crystallin B2 OS=Mus musculus OX=10090 GN=Crybb2 PE=1 SV=2			0	99.00000095	ASDHQTQAGKPQPLNPK	Acetyl@N-term; Deamidated(Q)@5; Deamidated(Q)@12	Acetyl@2	cleaved M-A@N-term	0.0161019	1859.91748	930.966	1859.901367	930.9579468	2	19	1.1.1.678.7	2.965267	4699.63	4306.36	2.96	0.08	4439.541
2	92.88	92.88	88.28999996	88.28999996	88.28999996	sp|P62696|CRBB2_MOUSE	Beta-crystallin B2 OS=Mus musculus OX=10090 GN=Crybb2 PE=1 SV=2			0	99.00000095	ASDHQTQAGKPQPLNPK	Acetyl@N-term; Deamidated(Q)@5; Deamidated(Q)@7; Deamidated(Q)@12	Acetyl@2	cleaved M-A@N-term	0.037592199	1860.922729	621.3149	1860.885376	621.3024292	3	14	1.1.1.687.7	3.0796	10353.97	2057.51	2.94	0.06	2691.161
2	92.88	92.88	88.28999996	88.28999996	88.28999996	sp|P62696|CRBB2_MOUSE	Beta-crystallin B2 OS=Mus musculus OX=10090 GN=Crybb2 PE=1 SV=2			0	99.00000095	ASDHQTQAGKPQPLNPK	Acetyl@N-term; Deamidated(Q)@5; Deamidated(Q)@12; Deamidated(N)@15	Acetyl@2	cleaved M-A@N-term	0.037592199	1860.922729	621.3149	1860.885376	621.3024292	3	14	1.1.1.688.9	3.091933	10353.97	1767.6	2.94	0.06	2233.418
2	92.88	92.88	88.28999996	88.28999996	88.28999996	sp|P62696|CRBB2_MOUSE	Beta-crystallin B2 OS=Mus musculus OX=10090 GN=Crybb2 PE=1 SV=2			0	99.00000095	ASDHQTQAGKPQPLNPK	Acetyl@N-term; Methyl+Deamidated(Q)@7	Acetyl@2; Methyl+Deamidated(Q)@8	cleaved M-A@N-term	-0.00472358	1872.928345	625.3167	1872.932983	625.3182983	3	16	1.1.1.694.8	3.164917	6006.45	4683.24	3.18	0.06	2311.448
2	92.88	92.88	88.28999996	88.28999996	88.28999996	sp|P62696|CRBB2_MOUSE	Beta-crystallin B2 OS=Mus musculus OX=10090 GN=Crybb2 PE=1 SV=2			0	99.00000095	ASDHQTQAGKPQPLNPK	Acetyl@N-term; Methyl+Deamidated(Q)@7	Acetyl@2; Methyl+Deamidated(Q)@8	cleaved M-A@N-term	-0.00472358	1872.928345	625.3167	1872.932983	625.3182983	3	15	1.1.1.695.7	3.176583	6006.45	5679.67	3.18	0.06	2687.45
[truncated: 3,417 more rows]
