# Supplementary material for: G91-deletion in βA3/A1-crystallin induces cellular and molecular changes in mouse lenses leading to congenital cataract development
Source: PLoS One. 2025 Jul 7;20(7):e0326305. doi: 10.1371/journal.pone.0326305 (PMC12233310; doi:10.1371/journal.pone.0326305)
Supplement: S14 Fig — (CSV) [file pone.0326305.s014.csv]

N	Unused	Total	%Cov	%Cov(50)	%Cov(95)	Accessions	Names	Used	Annotation	Contrib	Conf	Sequence	Modifications	ProteinModifications	Cleavages	dMass	Obs MW	Obs m/z	Theor MW	Theor m/z	Theor z	Sc	Spectrum	Acq Time	Intensity (Peptide)	PrecursorIntensityAcquisition	Apex Time (Peptide)	Elution Peak Width (Peptide)	MS2Counts
1	107.04	107.04	91.83999896	89.28999901	89.28999901	sp|P24622|CRYAA_MOUSE	Alpha-crystallin A chain OS=Mus musculus OX=10090 GN=Cryaa PE=2 SV=1			2	99.00000095	ALGPFYPSR				0.00123999	1006.524902	504.2697	1006.523621	504.2690735	2	9	1.1.1.966.3	5.7213	1363.85	811.47	5.74	0.05	1162.904
1	107.04	107.04	91.83999896	89.28999901	89.28999901	sp|P24622|CRYAA_MOUSE	Alpha-crystallin A chain OS=Mus musculus OX=10090 GN=Cryaa PE=2 SV=1			2	99.00000095	DDHGYISR			cleaved Q-D@N-term	-3.13E-05	961.425293	481.7199	961.425354	481.7199707	2	10	1.1.1.732.5	2.79935	11168.21	809.25	2.72	0.04	1274.025
1	107.04	107.04	91.83999896	89.28999901	89.28999901	sp|P24622|CRYAA_MOUSE	Alpha-crystallin A chain OS=Mus musculus OX=10090 GN=Cryaa PE=2 SV=1			2	99.00000095	DKFVIFLDVK			missed K-F@2	-0.00258249	1222.693726	612.3541	1222.696167	612.3553467	2	15	1.1.1.1069.3	7.028867	43128.34	4205.48	7.08	0.06	1098.347
1	107.04	107.04	91.83999896	89.28999901	89.28999901	sp|P24622|CRYAA_MOUSE	Alpha-crystallin A chain OS=Mus musculus OX=10090 GN=Cryaa PE=2 SV=1			2	99.00000095	DVTIQHPWFK			cleaved M-D@N-term	-0.000187675	1269.650513	635.8325	1269.650635	635.8325806	2	16	1.1.1.1006.4	6.228766	27137.34	17990.23	6.25	0.08	7120.615
1	107.04	107.04	91.83999896	89.28999901	89.28999901	sp|P24622|CRYAA_MOUSE	Alpha-crystallin A chain OS=Mus musculus OX=10090 GN=Cryaa PE=2 SV=1			2	99.00000095	EDFVEIHGK	Glu->pyro-Glu@N-term		cleaved L-E@N-term	0.00197238	1054.510498	528.2625	1054.508301	528.2614746	2	12	1.1.1.921.5	5.154167	5182.07	4675.1	5.14	0.05	3776.243
1	107.04	107.04	91.83999896	89.28999901	89.28999901	sp|P24622|CRYAA_MOUSE	Alpha-crystallin A chain OS=Mus musculus OX=10090 GN=Cryaa PE=2 SV=1			2	99.00000095	EDLTVKVLEDFVEIHGK	QQQTGG(K)@6	QQQTGG(K)@111	cleaved P-E@N-term; missed K-V@6	0.040371101	2569.343018	857.4549	2569.30249	857.4414063	3	13	1.1.1.919.11	5.134	7916.91	7590.17	5.14	0.04	4450.853
1	107.04	107.04	91.83999896	89.28999901	89.28999901	sp|P24622|CRYAA_MOUSE	Alpha-crystallin A chain OS=Mus musculus OX=10090 GN=Cryaa PE=2 SV=1			2	99.00000095	EEKPSSAPSS	Glu->pyro-Glu@N-term			-0.00150328	999.4494629	500.732	999.4509277	500.7327271	2	12	1.1.1.710.7	2.5352	4559.01	4257.05	2.54	0.04	2413.517
1	107.04	107.04	91.83999896	89.28999901	89.28999901	sp|P24622|CRYAA_MOUSE	Alpha-crystallin A chain OS=Mus musculus OX=10090 GN=Cryaa PE=2 SV=1			2	99.00000095	FSPEDLTVK			cleaved H-F@N-term	0.00570665	1034.534302	518.2744	1034.528442	518.2714844	2	9	1.1.1.927.3	5.228	1562.99	1497.96	5.23	0.05	1047.981
1	107.04	107.04	91.83999896	89.28999901	89.28999901	sp|P24622|CRYAA_MOUSE	Alpha-crystallin A chain OS=Mus musculus OX=10090 GN=Cryaa PE=2 SV=1			2	99.00000095	FVIFLDVK				0.00151142	979.5758667	490.7952	979.5742798	490.7944031	2	11	1.1.1.1340.2	10.42243	334.43	207.11	10.24	0.31	155.8083
1	107.04	107.04	91.83999896	89.28999901	89.28999901	sp|P24622|CRYAA_MOUSE	Alpha-crystallin A chain OS=Mus musculus OX=10090 GN=Cryaa PE=2 SV=1			2	99.00000095	FVIFLDVKHFSPEDLTVK			missed K-H@8	0.000846992	2133.151855	534.2952	2133.151123	534.2950439	4	20	1.1.1.1130.2	7.803967	6241.07	5472.04	7.81	0.08	3946.69
1	107.04	107.04	91.83999896	89.28999901	89.28999901	sp|P24622|CRYAA_MOUSE	Alpha-crystallin A chain OS=Mus musculus OX=10090 GN=Cryaa PE=2 SV=1			2	99.00000095	GPFYPSR			cleaved L-G@N-term	-0.000489257	822.4020996	412.2083	822.4024658	412.2084961	2	10	1.1.1.932.3	5.290833	8391.04	3242.52	5.33	0.06	2209.42
1	107.04	107.04	91.83999896	89.28999901	89.28999901	sp|P24622|CRYAA_MOUSE	Alpha-crystallin A chain OS=Mus musculus OX=10090 GN=Cryaa PE=2 SV=1			2	99.00000095	HFSPEDLTVK				-0.000609817	1171.586914	586.8007	1171.58728	586.8009644	2	9	1.1.1.908.5	4.990183	491.1826	491.1826			644.1516
1	107.04	107.04	91.83999896	89.28999901	89.28999901	sp|P24622|CRYAA_MOUSE	Alpha-crystallin A chain OS=Mus musculus OX=10090 GN=Cryaa PE=2 SV=1			2	99.00000095	HNERQDDHGYISR	Deamidated(Q)@5		missed R-Q@4	0.00130946	1626.714844	814.3647	1626.713501	814.3640137	2	13	1.1.1.713.7	2.576533	463.6393	463.6393			1243.681
1	107.04	107.04	91.83999896	89.28999901	89.28999901	sp|P24622|CRYAA_MOUSE	Alpha-crystallin A chain OS=Mus musculus OX=10090 GN=Cryaa PE=2 SV=1			2	99.00000095	LEDFVEIHGK			cleaved V-L@N-term	-0.000632807	1185.602417	593.8085	1185.603027	593.8087769	2	17	1.1.1.917.6	5.104683	48190.61	18947.1	5.14	0.06	19984.14
1	107.04	107.04	91.83999896	89.28999901	89.28999901	sp|P24622|CRYAA_MOUSE	Alpha-crystallin A chain OS=Mus musculus OX=10090 GN=Cryaa PE=2 SV=1			2	99.00000095	LPSNVDQSAL			cleaved L-S@C-term	-0.000920752	1042.528442	522.2715	1042.529541	522.2720337	2	11	1.1.1.905.6	4.95335	3150.51	3103.45	4.95	0.04	2040.183
1	107.04	107.04	91.83999896	89.28999901	89.28999901	sp|P24622|CRYAA_MOUSE	Alpha-crystallin A chain OS=Mus musculus OX=10090 GN=Cryaa PE=2 SV=1			2	99.00000095	LPSNVDQSALS			cleaved S-C@C-term	0.00333984	1129.564819	565.7897	1129.561523	565.7880249	2	13	1.1.1.869.9	4.499383	12585.73	11718.37	4.5	0.05	5277
1	107.04	107.04	91.83999896	89.28999901	89.28999901	sp|P24622|CRYAA_MOUSE	Alpha-crystallin A chain OS=Mus musculus OX=10090 GN=Cryaa PE=2 SV=1			2	99.00000095	LPSNVDQSALSCSLSADGMLTFSGPK	Carbamidomethyl(C)@12; Methyl(S)@13; Oxidation(M)@19	Methyl(S)@155		-0.00472571	2711.273438	904.7651	2711.27832	904.7666626	3	22	1.1.1.1016.8	6.359083	487.9863	487.9863			4023.839
1	107.04	107.04	91.83999896	89.28999901	89.28999901	sp|P24622|CRYAA_MOUSE	Alpha-crystallin A chain OS=Mus musculus OX=10090 GN=Cryaa PE=2 SV=1			2	99.00000095	LSSTISPY			cleaved F-L@N-term; cleaved Y-Y@C-term	-0.000908159	866.4376831	434.2261	866.4385376	434.2265625	2	10	1.1.1.910.3	5.01385	3011.51	2879.61	5.02	0.05	2896.294
1	107.04	107.04	91.83999896	89.28999901	89.28999901	sp|P24622|CRYAA_MOUSE	Alpha-crystallin A chain OS=Mus musculus OX=10090 GN=Cryaa PE=2 SV=1			2	99.00000095	LSSTISPYYR			cleaved F-L@N-term	-2.25E-05	1185.603027	593.8088	1185.603027	593.8087769	2	16	1.1.1.882.6	4.661383	151441.8	137623.9	4.65	0.05	53108.97
1	107.04	107.04	91.83999896	89.28999901	89.28999901	sp|P24622|CRYAA_MOUSE	Alpha-crystallin A chain OS=Mus musculus OX=10090 GN=Cryaa PE=2 SV=1			2	99.00000095	MDVTIQHPWFK	Acetyl@N-term; Oxidation(D)@2; Trp->Kynurenin(W)@9	Acetyl@1; Oxidation(D)@2		-0.0105592	1462.680908	732.3477	1462.691528	732.3530273	2	14	1.1.1.984.6	5.95245	330.3282	330.3282			1711.727
1	107.04	107.04	91.83999896	89.28999901	89.28999901	sp|P24622|CRYAA_MOUSE	Alpha-crystallin A chain OS=Mus musculus OX=10090 GN=Cryaa PE=2 SV=1			2	99.00000095	MDVTIQHPWFKR	Acetyl@N-term	Acetyl@1	missed K-R@11	0.0019245	1598.80481	533.9422	1598.802734	533.9415283	3	12	1.1.1.1005.2	6.214767	223.0521	223.0521			1269.983
1	107.04	107.04	91.83999896	89.28999901	89.28999901	sp|P24622|CRYAA_MOUSE	Alpha-crystallin A chain OS=Mus musculus OX=10090 GN=Cryaa PE=2 SV=1			2	99.00000095	PEDLTVK			cleaved S-P@N-term	-0.00117149	800.4268799	401.2207	800.4279785	401.221283	2	10	1.1.1.871.2	4.5189	3008.06	1799.01	4.54	0.05	1331.808
1	107.04	107.04	91.83999896	89.28999901	89.28999901	sp|P24622|CRYAA_MOUSE	Alpha-crystallin A chain OS=Mus musculus OX=10090 GN=Cryaa PE=2 SV=1			2	99.00000095	QDDHGYISR	Gln->pyro-Glu@N-term			0.000624573	1072.45813	537.2363	1072.457397	537.2359619	2	13	1.1.1.760.8	3.132	24828.79	22057.51	3.12	0.05	8843.162
1	107.04	107.04	91.83999896	89.28999901	89.28999901	sp|P24622|CRYAA_MOUSE	Alpha-crystallin A chain OS=Mus musculus OX=10090 GN=Cryaa PE=2 SV=1			2	99.00000095	QSGLDAGHSER	Gln->pyro-Glu@N-term		cleaved V-Q@N-term	0.00511139	1138.505493	570.26	1138.500366	570.2574463	2	18	1.1.1.717.6	2.6232	2971.91	2829.01	2.63	0.03	5656.476
1	107.04	107.04	91.83999896	89.28999901	89.28999901	sp|P24622|CRYAA_MOUSE	Alpha-crystallin A chain OS=Mus musculus OX=10090 GN=Cryaa PE=2 SV=1			2	99.00000095	RALGPFYPSR			missed R-A@1	-0.000901482	1162.623901	582.3192	1162.624756	582.3196411	2	15	1.1.1.870.5	4.50855	14614.43	12995.05	4.52	0.06	6037.69
1	107.04	107.04	91.83999896	89.28999901	89.28999901	sp|P24622|CRYAA_MOUSE	Alpha-crystallin A chain OS=Mus musculus OX=10090 GN=Cryaa PE=2 SV=1			2	99.00000095	RYRLPSNVDQSALSCSLSADGMLTFSGPK	Deamidated(N)@7; Carbamidomethyl(C)@15		missed R-Y@1; missed R-L@3	-0.00373577	3157.51416	1053.512	3157.517334	1053.513062	3	10	1.1.1.1116.11	7.63115	112.5863	112.5863			1421.931
1	107.04	107.04	91.83999896	89.28999901	89.28999901	sp|P24622|CRYAA_MOUSE	Alpha-crystallin A chain OS=Mus musculus OX=10090 GN=Cryaa PE=2 SV=1			2	99.00000095	SADGMLTFSGPK	Oxidation(M)@5		cleaved L-S@N-term	-0.00179104	1225.56311	613.7888	1225.564941	613.7897339	2	14	1.1.1.866.8	4.460567	386.5588	386.5588			1102.295
1	107.04	107.04	91.83999896	89.28999901	89.28999901	sp|P24622|CRYAA_MOUSE	Alpha-crystallin A chain OS=Mus musculus OX=10090 GN=Cryaa PE=2 SV=1			2	99.00000095	SDRDKFVIFLDVK			missed R-D@3; missed K-F@5	-0.00515122	1580.850952	527.9576	1580.856201	527.9593506	3	14	1.1.1.1013.2	6.315917	9900.42	6567.98	6.34	0.05	3012.866
1	107.04	107.04	91.83999896	89.28999901	89.28999901	sp|P24622|CRYAA_MOUSE	Alpha-crystallin A chain OS=Mus musculus OX=10090 GN=Cryaa PE=2 SV=1			2	99.00000095	SGLDAGHSER			cleaved Q-S@N-term	0.00132041	1027.469727	514.7421	1027.468262	514.741394	2	17	1.1.1.717.5	2.621533	30793.77	29605.54	2.63	0.04	16173.15
1	107.04	107.04	91.83999896	89.28999901	89.28999901	sp|P24622|CRYAA_MOUSE	Alpha-crystallin A chain OS=Mus musculus OX=10090 GN=Cryaa PE=2 SV=1			2	99.00000095	SLSADGMLTFSGPK			cleaved C-S@N-term	-0.00252981	1409.683716	705.8491	1409.686035	705.8502808	2	17	1.1.1.1001.7	6.168933	4402.79	3182.21	6.19	0.05	2057.805
1	107.04	107.04	91.83999896	89.28999901	89.28999901	sp|P24622|CRYAA_MOUSE	Alpha-crystallin A chain OS=Mus musculus OX=10090 GN=Cryaa PE=2 SV=1			2	99.00000095	SPEDLTVK			cleaved F-S@N-term	0.000365299	887.4604492	444.7375	887.460022	444.7372742	2	12	1.1.1.787.3	3.4608	3542.01	3257.56	3.47	0.03	1738.01
1	107.04	107.04	91.83999896	89.28999901	89.28999901	sp|P24622|CRYAA_MOUSE	Alpha-crystallin A chain OS=Mus musculus OX=10090 GN=Cryaa PE=2 SV=1			2	99.00000095	STISPYYR			cleaved S-S@N-term	-0.00255879	985.4844971	493.7495	985.4868774	493.7507324	2	9	1.1.1.837.3	4.090416	2250.61	1926.82	4.1	0.04	1298.592
1	107.04	107.04	91.83999896	89.28999901	89.28999901	sp|P24622|CRYAA_MOUSE	Alpha-crystallin A chain OS=Mus musculus OX=10090 GN=Cryaa PE=2 SV=1			2	99.00000095	TIQHPWFK			cleaved V-T@N-term	-0.00417221	1055.551025	528.7828	1055.555298	528.7849121	2	11	1.1.1.914.2	5.063183	1737.28	896.8	5.09	0.09	2028.37
1	107.04	107.04	91.83999896	89.28999901	89.28999901	sp|P24622|CRYAA_MOUSE	Alpha-crystallin A chain OS=Mus musculus OX=10090 GN=Cryaa PE=2 SV=1			2	99.00000095	TISPYYR			cleaved S-T@N-term	-0.00291006	898.4518433	450.2332	898.454895	450.2347107	2	8	1.1.1.828.5	3.977433	3753.61	2409.71	4	0.04	1627.643
1	107.04	107.04	91.83999896	89.28999901	89.28999901	sp|P24622|CRYAA_MOUSE	Alpha-crystallin A chain OS=Mus musculus OX=10090 GN=Cryaa PE=2 SV=1			2	99.00000095	TVLDSGISELMTHMWFVMHQPHAGNPK	Oxidation(M)@11; Oxidation(M)@14; Oxidation(M)@18			0.00336977	3110.44458	778.6184	3110.441162	778.6176147	4	21	1.1.1.985.8	5.96695	30239.77	11053.08	5.91	0.08	5346.253
1	107.04	107.04	91.83999896	89.28999901	89.28999901	sp|P24622|CRYAA_MOUSE	Alpha-crystallin A chain OS=Mus musculus OX=10090 GN=Cryaa PE=2 SV=1			2	99.00000095	VIFLDVK			cleaved F-V@N-term	-0.00229497	832.5036621	417.2591	832.5058594	417.2601929	2	9	1.1.1.1003.2	6.189933	3902.8	3506.95	6.2	0.05	2062.002
1	107.04	107.04	91.83999896	89.28999901	89.28999901	sp|P24622|CRYAA_MOUSE	Alpha-crystallin A chain OS=Mus musculus OX=10090 GN=Cryaa PE=2 SV=1			2	99.00000095	VLEDFVEIH			cleaved H-G@C-term	-0.00315526	1099.55188	550.7832	1099.554932	550.78479	2	13	1.1.1.1003.3	6.190767	4360.16	4296.88	6.19	0.04	2006.889
1	107.04	107.04	91.83999896	89.28999901	89.28999901	sp|P24622|CRYAA_MOUSE	Alpha-crystallin A chain OS=Mus musculus OX=10090 GN=Cryaa PE=2 SV=1			2	99.00000095	VLEDFVEIHGK				-0.000246595	1284.671143	429.231	1284.671387	429.2310791	3	16	1.1.1.910.2	5.013017	41130.61	28566.36	5.04	0.06	13510.25
1	107.04	107.04	91.83999896	89.28999901	89.28999901	sp|P24622|CRYAA_MOUSE	Alpha-crystallin A chain OS=Mus musculus OX=10090 GN=Cryaa PE=2 SV=1			2	99.00000095	VLEDFVEIHGKHNER			missed K-H@11	0.00401472	1820.920898	456.2375	1820.916992	456.2365112	4	14	1.1.1.843.5	4.166417	3183.24	3128.41	4.16	0.05	3092.163
1	107.04	107.04	91.83999896	89.28999901	89.28999901	sp|P24622|CRYAA_MOUSE	Alpha-crystallin A chain OS=Mus musculus OX=10090 GN=Cryaa PE=2 SV=1			2	99.00000095	VQSGLDAGH			cleaved H-S@C-term	-0.00147619	882.4180908	442.2163	882.4195557	442.217041	2	13	1.1.1.729.6	2.762683	15914.04	10894.67	2.78	0.04	5406.913
1	107.04	107.04	91.83999896	89.28999901	89.28999901	sp|P24622|CRYAA_MOUSE	Alpha-crystallin A chain OS=Mus musculus OX=10090 GN=Cryaa PE=2 SV=1			2	99.00000095	VQSGLDAGHSE			cleaved E-R@C-term	-0.00335454	1098.490845	550.2527	1098.494141	550.2543335	2	14	1.1.1.733.6	2.813683	4853.13	4274.97	2.81	0.03	2456.668
1	107.04	107.04	91.83999896	89.28999901	89.28999901	sp|P24622|CRYAA_MOUSE	Alpha-crystallin A chain OS=Mus musculus OX=10090 GN=Cryaa PE=2 SV=1			2	99.00000095	VQSGLDAGHSER	Acetyl(S)@10	Acetyl(S)@178		-0.023106501	1296.582642	433.2015	1296.605835	433.2092285	3	10	1.1.1.729.5	2.76185	386.885	386.885			1139.42
1	107.04	107.04	91.83999896	89.28999901	89.28999901	sp|P24622|CRYAA_MOUSE	Alpha-crystallin A chain OS=Mus musculus OX=10090 GN=Cryaa PE=2 SV=1			2	99.00000095	VTIQHPWFK			cleaved D-V@N-term	0.000733358	1154.624512	578.3195	1154.623657	578.3190918	2	12	1.1.1.913.3	5.051517	4642.81	2117.35	5.08	0.04	1605.808
1	107.04	107.04	91.83999896	89.28999901	89.28999901	sp|P24622|CRYAA_MOUSE	Alpha-crystallin A chain OS=Mus musculus OX=10090 GN=Cryaa PE=2 SV=1			2	99.00000095	YRLPSNVD			cleaved D-Q@C-term; missed R-L@2	-0.00282614	962.479248	482.2469	962.4821167	482.2483521	2	9	1.1.1.847.6	4.217916	3351.89	2028.48	4.24	0.04	1404.638
1	107.04	107.04	91.83999896	89.28999901	89.28999901	sp|P24622|CRYAA_MOUSE	Alpha-crystallin A chain OS=Mus musculus OX=10090 GN=Cryaa PE=2 SV=1			2	99.00000095	YRLPSNVDQSAL			cleaved L-S@C-term; missed R-L@2	-0.0039182	1361.690063	681.8523	1361.69397	681.854248	2	16	1.1.1.925.8	5.206833	3085.22	2632.16	5.2	0.04	2620.778
1	107.04	107.04	91.83999896	89.28999901	89.28999901	sp|P24622|CRYAA_MOUSE	Alpha-crystallin A chain OS=Mus musculus OX=10090 GN=Cryaa PE=2 SV=1			2	99.00000095	YRLPSNVDQSALS			cleaved S-C@C-term; missed R-L@2	0.00163434	1448.727661	725.3711	1448.725952	725.3702393	2	15	1.1.1.902.10	4.918517	32691.25	26478.25	4.9	0.04	10410.51
1	107.04	107.04	91.83999896	89.28999901	89.28999901	sp|P24622|CRYAA_MOUSE	Alpha-crystallin A chain OS=Mus musculus OX=10090 GN=Cryaa PE=2 SV=1			2	99.00000095	YRLPSNVDQSALSC	Methyl(S)@13; Carbamidomethyl(C)@14	Methyl(S)@153	cleaved C-S@C-term; missed R-L@2	0.00577737	1622.778076	812.3963	1622.772217	812.3934326	2	13	1.1.1.906.11	4.970016	206.0856	206.0856			1604.609
1	107.04	107.04	91.83999896	89.28999901	89.28999901	sp|P24622|CRYAA_MOUSE	Alpha-crystallin A chain OS=Mus musculus OX=10090 GN=Cryaa PE=2 SV=1			2	99.00000095	YRLPSNVDQSALSCSLSADGMLTFSGPK	No Carbamidomethyl(C)@14; Oxidation(M)@21		missed R-L@2	0.00206651	2959.407715	987.4765	2959.405518	987.475769	3	21	1.1.1.999.11	6.1466	233.4564	233.4564			2229.252
1	107.04	107.04	91.83999896	89.28999901	89.28999901	sp|P24622|CRYAA_MOUSE	Alpha-crystallin A chain OS=Mus musculus OX=10090 GN=Cryaa PE=2 SV=1			1.698970437	99.00000095	FEYDLLPFLSSTISPYYR			cleaved L-F@N-term	0.00339757	2210.096924	737.7062	2210.093506	737.7051392	3	19	1.1.1.1348.2	10.51427	423.56	418.08	10.52	0.12	372.0635
1	107.04	107.04	91.83999896	89.28999901	89.28999901	sp|P24622|CRYAA_MOUSE	Alpha-crystallin A chain OS=Mus musculus OX=10090 GN=Cryaa PE=2 SV=1			1.522879124	99.00000095	LFDQFFGEGLFEYDLLPF			cleaved F-L@C-term	0.00877702	2196.054443	733.0254	2196.045654	733.0224609	3	11	1.1.1.1778.3	13.76335	1188.91	411.89	13.82	0.1	322.7372
1	107.04	107.04	91.83999896	89.28999901	89.28999901	sp|P24622|CRYAA_MOUSE	Alpha-crystallin A chain OS=Mus musculus OX=10090 GN=Cryaa PE=2 SV=1			1.408935666	99.00000095	FGEGLFEYDLLPFLSSTISPYYR			cleaved F-F@N-term	0.00986109	2713.341553	905.4544	2713.331543	905.4511108	3	17	1.1.1.1476.2	11.95848	41.1277	41.1277			382.9063
1	107.04	107.04	91.83999896	89.28999901	89.28999901	sp|P24622|CRYAA_MOUSE	Alpha-crystallin A chain OS=Mus musculus OX=10090 GN=Cryaa PE=2 SV=1			1.408935666	99.00000095	LFDQFFGEGL			cleaved L-F@C-term	0.00438486	1171.559326	586.7869	1171.554932	586.78479	2	11	1.1.1.1275.2	9.640333	1023.6	391.32	9.69	0.1	193.7835
1	107.04	107.04	91.83999896	89.28999901	89.28999901	sp|P24622|CRYAA_MOUSE	Alpha-crystallin A chain OS=Mus musculus OX=10090 GN=Cryaa PE=2 SV=1			0.90309	99.00000095	LFDQFFGEGLFEYDLLPFLSSTISPYYR	Formyl@N-term			0.042913601	3391.676514	1131.566	3391.632813	1131.551636	3	16	1.1.1.1802.2	14.05583	38.10917	38.10917			171.3979
1	107.04	107.04	91.83999896	89.28999901	89.28999901	sp|P24622|CRYAA_MOUSE	Alpha-crystallin A chain OS=Mus musculus OX=10090 GN=Cryaa PE=2 SV=1			0.78515619	99.00000095	DLLPFLSSTISPYYR			cleaved Y-D@N-term	0.0016482	1770.920898	886.4677	1770.919189	886.4669189	2	15	1.1.1.1261.3	9.467517	425.42	413.64	9.48	0.09	318.512
1	107.04	107.04	91.83999896	89.28999901	89.28999901	sp|P24622|CRYAA_MOUSE	Alpha-crystallin A chain OS=Mus musculus OX=10090 GN=Cryaa PE=2 SV=1			0.649752021	99.00000095	EGLFEYDLLPFLSSTISPYYR			cleaved G-E@N-term	0.0106819	2509.252197	837.4247	2509.241699	837.4212036	3	16	1.1.1.1421.3	11.4042	356.32	270.59	11.42	0.08	249.7992
1	107.04	107.04	91.83999896	89.28999901	89.28999901	sp|P24622|CRYAA_MOUSE	Alpha-crystallin A chain OS=Mus musculus OX=10090 GN=Cryaa PE=2 SV=1			0.58335954	99.00000095	LFDQFFGEGLFEY			cleaved Y-D@C-term	0.00590831	1610.735229	806.3749	1610.72937	806.3719482	2	10	1.1.1.1420.2	11.39503	160.76	104.82	11.42	0.06	106.7353
1	107.04	107.04	91.83999896	89.28999901	89.28999901	sp|P24622|CRYAA_MOUSE	Alpha-crystallin A chain OS=Mus musculus OX=10090 GN=Cryaa PE=2 SV=1			0.474955231	99.00000095	LFEYDLLPFLSSTISPYYR			cleaved G-L@N-term	0.00447631	2323.182129	775.4013	2323.177734	775.3998413	3	13	1.1.1.1396.4	11.09722	554.66	315.04	11.15	0.09	286.5025
1	107.04	107.04	91.83999896	89.28999901	89.28999901	sp|P24622|CRYAA_MOUSE	Alpha-crystallin A chain OS=Mus musculus OX=10090 GN=Cryaa PE=2 SV=1			0.432973623	99.00000095	GLFEYDLLPFLSSTISPYYR			cleaved E-G@N-term	0.00839077	2380.207764	794.4098	2380.199219	794.4069824	3	19	1.1.1.1419.2	11.3782	797.85	673.9	11.42	0.09	485.9
1	107.04	107.04	91.83999896	89.28999901	89.28999901	sp|P24622|CRYAA_MOUSE	Alpha-crystallin A chain OS=Mus musculus OX=10090 GN=Cryaa PE=2 SV=1			0.360513508	99.00000095	TVLDSGISELMTHMWF	Oxidation(M)@11; Dioxidation(W)@15		cleaved F-V@C-term	-0.00361853	1913.850342	638.9574	1913.853882	638.9586182	3	11	1.1.1.1118.2	7.649317	1406.86	993.59	7.67	0.09	778.3118
1	107.04	107.04	91.83999896	89.28999901	89.28999901	sp|P24622|CRYAA_MOUSE	Alpha-crystallin A chain OS=Mus musculus OX=10090 GN=Cryaa PE=2 SV=1			0.357535481	99.00000095	EYDLLPFLSSTISPYYR	Glu->pyro-Glu@N-term		cleaved F-E@N-term	0.00270604	2045.017456	1023.516	2045.014648	1023.514587	2	14	1.1.1.1458.3	11.77983	16.63868	16.63868			130.0882
1	107.04	107.04	91.83999896	89.28999901	89.28999901	sp|P24622|CRYAA_MOUSE	Alpha-crystallin A chain OS=Mus musculus OX=10090 GN=Cryaa PE=2 SV=1			0.153662875	99.00000095	MDVTIQHPWF	Acetyl@N-term	Acetyl@1	cleaved F-K@C-term	-0.00430909	1314.602417	658.3085	1314.606689	658.3106079	2	10	1.1.1.1287.3	9.795816	15.23961	15.23961			205.3568
1	107.04	107.04	91.83999896	89.28999901	89.28999901	sp|P24622|CRYAA_MOUSE	Alpha-crystallin A chain OS=Mus musculus OX=10090 GN=Cryaa PE=2 SV=1			0.10513036	99.00000095	LLPFLSSTISPYYR			cleaved D-L@N-term	-0.016393101	1655.876099	828.9453	1655.892334	828.9534302	2	18	1.1.1.1196.2	8.637917	507.3044	507.3044			830.5692
1	107.04	107.04	91.83999896	89.28999901	89.28999901	sp|P24622|CRYAA_MOUSE	Alpha-crystallin A chain OS=Mus musculus OX=10090 GN=Cryaa PE=2 SV=1			0.079876661	99.00000095	SLSADGMLTF	Oxidation(M)@7		cleaved C-S@N-term; cleaved F-S@C-term	-0.00607976	1056.473633	529.2441	1056.479736	529.2471313	2	10	1.1.1.1031.2	6.544734	1385.85	1300.72	6.55	0.04	831.676
1	107.04	107.04	91.83999896	89.28999901	89.28999901	sp|P24622|CRYAA_MOUSE	Alpha-crystallin A chain OS=Mus musculus OX=10090 GN=Cryaa PE=2 SV=1			0.025949083	99.00000095	DHGYISR			cleaved D-D@N-term	0.000834319	846.399292	424.2069	846.3984375	424.2064819	2	10	1.1.1.725.3	2.710367	3127.47	2767.87	2.72	0.08	2602.341
1	107.04	107.04	91.83999896	89.28999901	89.28999901	sp|P24622|CRYAA_MOUSE	Alpha-crystallin A chain OS=Mus musculus OX=10090 GN=Cryaa PE=2 SV=1			0.021819495	95.84000111	LFDQFF			cleaved F-G@C-term	0.00252672	815.3878784	408.7012	815.385376	408.6999817	2	6	1.1.1.1237.2	9.153033	405.2	397.5	9.15	0.1	286.0913
1	107.04	107.04	91.83999896	89.28999901	89.28999901	sp|P24622|CRYAA_MOUSE	Alpha-crystallin A chain OS=Mus musculus OX=10090 GN=Cryaa PE=2 SV=1			0.020907095	99.00000095	YRLPSNVDQSALSCSLSADGMLTF	Carbamidomethyl(C)@14; Methyl(D)@19; Oxidation(M)@21	Methyl(D)@159	cleaved F-S@C-term; missed R-L@2	-0.0140409	2661.227783	888.0831	2661.241455	888.0877686	3	14	1.1.1.1101.3	7.435	507.3044	507.3044			997.4454
1	107.04	107.04	91.83999896	89.28999901	89.28999901	sp|P24622|CRYAA_MOUSE	Alpha-crystallin A chain OS=Mus musculus OX=10090 GN=Cryaa PE=2 SV=1			0.01954212	99.00000095	DFVEIHGK			cleaved E-D@N-term	-0.00878286	943.4676514	472.7411	943.4763184	472.7454529	2	10	1.1.1.921.3	5.1525	5512.2	3819.98	5.12	0.11	4655.866
1	107.04	107.04	91.83999896	89.28999901	89.28999901	sp|P24622|CRYAA_MOUSE	Alpha-crystallin A chain OS=Mus musculus OX=10090 GN=Cryaa PE=2 SV=1			0.009661152	99.00000095	GEGLFEYDLLPFLSSTISPYYR	Methyl(E)@2	Methyl(E)@29	cleaved F-G@N-term	0.0149506	2580.293945	861.1052	2580.278809	861.1002197	3	19	1.1.1.1445.2	11.65402	10.11109	10.11109			258.4396
1	107.04	107.04	91.83999896	89.28999901	89.28999901	sp|P24622|CRYAA_MOUSE	Alpha-crystallin A chain OS=Mus musculus OX=10090 GN=Cryaa PE=2 SV=1			0.003926347	95.84000111	FEYDLLPF			cleaved L-F@N-term; cleaved F-L@C-term	-0.000710257	1042.500488	522.2575	1042.501099	522.2578735	2	6	1.1.1.1362.2	10.68958	137.63	107.7	10.71	0.05	129.8074
1	107.04	107.04	91.83999896	89.28999901	89.28999901	sp|P24622|CRYAA_MOUSE	Alpha-crystallin A chain OS=Mus musculus OX=10090 GN=Cryaa PE=2 SV=1			0.003050764	99.00000095	HFSPEDLTVKVLEDFVEIHGK	Dehydrated(T)@8; Lys->Allysine(K)@10	Dehydrated(T)@109; Lys->Allysine(K)@111	missed K-V@10	0.00880793	2419.214844	807.4122	2419.206055	807.4092407	3	20	1.1.1.1459.3	11.78767	3292.38	2675.2	11.73	0.15	1439.3
1	107.04	107.04	91.83999896	89.28999901	89.28999901	sp|P24622|CRYAA_MOUSE	Alpha-crystallin A chain OS=Mus musculus OX=10090 GN=Cryaa PE=2 SV=1			0.002176917	99.00000095	LSCSLSADGMLTFSGPK	Carbamidomethyl(C)@3		cleaved A-L@N-term	-9.01142025	1760.821533	881.418	1769.832764	885.9237061	2	12	1.1.1.1134.7	7.8588	150.1085	150.1085			1906.606
1	107.04	107.04	91.83999896	89.28999901	89.28999901	sp|P24622|CRYAA_MOUSE	Alpha-crystallin A chain OS=Mus musculus OX=10090 GN=Cryaa PE=2 SV=1			0.002176917	99.00000095	MDVTIQHPW	Acetyl@N-term	Acetyl@1	cleaved W-F@C-term	-0.000407115	1167.537842	584.7762	1167.53833	584.7764282	2	11	1.1.1.1141.2	7.942966	1912.15	1262.82	7.97	0.05	711.8563
1	107.04	107.04	91.83999896	89.28999901	89.28999901	sp|P24622|CRYAA_MOUSE	Alpha-crystallin A chain OS=Mus musculus OX=10090 GN=Cryaa PE=2 SV=1			0.000869447	99.00000095	PSNVDQSALSCSLSADGMLTFSGPK	Cation:K(D)@5; Carbamidomethyl(C)@11		cleaved L-P@N-term	0.069758601	2606.209473	869.7437	2606.139404	869.720459	3	12	1.1.1.1085.5	7.232183	251.2564	251.2564			757.7255
1	107.04	107.04	91.83999896	89.28999901	89.28999901	sp|P24622|CRYAA_MOUSE	Alpha-crystallin A chain OS=Mus musculus OX=10090 GN=Cryaa PE=2 SV=1			0.000869447	99.00000095	RLPSNVDQSALSCSLSADGMLTFSGPK	Propionamide@N-term; Deamidated(N)@5; Carbamidomethyl(C)@13		cleaved Y-R@N-term; missed R-L@1	0.0206724	2909.410645	970.8108	2909.389893	970.803894	3	12	1.1.1.1069.7	7.033867	416.9538	416.9538			1283.839
1	107.04	107.04	91.83999896	89.28999901	89.28999901	sp|P24622|CRYAA_MOUSE	Alpha-crystallin A chain OS=Mus musculus OX=10090 GN=Cryaa PE=2 SV=1			0.000434506	99.00000095	LFDQFFGE	Methyl(E)@8	Methyl(E)@29	cleaved E-G@C-term	0.00306659	1015.468262	508.7414	1015.465088	508.7398376	2	9	1.1.1.1246.3	9.270367	460.19	370.79	9.3	0.09	273.3802
1	107.04	107.04	91.83999896	89.28999901	89.28999901	sp|P24622|CRYAA_MOUSE	Alpha-crystallin A chain OS=Mus musculus OX=10090 GN=Cryaa PE=2 SV=1			0.000434506	99.00000095	LFDQFFGEGLFEYDLLPFLSSTISPY	Methyl(E)@12	Methyl(E)@33	cleaved Y-Y@C-term	-0.0140002	3058.475342	1020.499	3058.489258	1020.503662	3	13	1.1.1.1797.3	13.99217	39.15748	39.15748			276.0905
1	107.04	107.04	91.83999896	89.28999901	89.28999901	sp|P24622|CRYAA_MOUSE	Alpha-crystallin A chain OS=Mus musculus OX=10090 GN=Cryaa PE=2 SV=1			0	30.18000126	AIPVSREE			cleaved E-K@C-term; missed R-E@6	-0.00130552	899.4698486	450.7422	899.4712524	450.7428894	2	7	1.1.1.755.4	3.065667	6268.45	4440.88	3.09	0.05	1935.453
1	107.04	107.04	91.83999896	89.28999901	89.28999901	sp|P24622|CRYAA_MOUSE	Alpha-crystallin A chain OS=Mus musculus OX=10090 GN=Cryaa PE=2 SV=1			0	99.00000095	ALGPFYPSR				0.00246066	1006.526062	504.2703	1006.523621	504.2690735	2	12	1.1.1.929.5	5.254833	1704900	41169.63	5.33	0.08	6093.741
1	107.04	107.04	91.83999896	89.28999901	89.28999901	sp|P24622|CRYAA_MOUSE	Alpha-crystallin A chain OS=Mus musculus OX=10090 GN=Cryaa PE=2 SV=1			0	99.00000095	ALGPFYPSR				0.00246066	1006.526062	504.2703	1006.523621	504.2690735	2	15	1.1.1.930.6	5.268167	1704900	187794	5.33	0.08	29104.9
1	107.04	107.04	91.83999896	89.28999901	89.28999901	sp|P24622|CRYAA_MOUSE	Alpha-crystallin A chain OS=Mus musculus OX=10090 GN=Cryaa PE=2 SV=1			0	99.00000095	ALGPFYPSR				0.00246066	1006.526062	504.2703	1006.523621	504.2690735	2	11	1.1.1.939.2	5.379317	1704900	921070.9	5.33	0.08	2688.033
1	107.04	107.04	91.83999896	89.28999901	89.28999901	sp|P24622|CRYAA_MOUSE	Alpha-crystallin A chain OS=Mus musculus OX=10090 GN=Cryaa PE=2 SV=1			0	99.00000095	ALGPFYPSR				0.00246066	1006.526062	504.2703	1006.523621	504.2690735	2	14	1.1.1.943.5	5.432483	1704900	69541.26	5.33	0.08	17475.83
1	107.04	107.04	91.83999896	89.28999901	89.28999901	sp|P24622|CRYAA_MOUSE	Alpha-crystallin A chain OS=Mus musculus OX=10090 GN=Cryaa PE=2 SV=1			0	99.00000095	ALGPFYPSR	Pro->pyro-Glu(P)@7; Methyl(S)@8	Methyl(S)@20		0.00290761	1034.521484	518.268	1034.518555	518.2665405	2	12	1.1.1.960.3	5.645133	4903.34	4839.56	5.64	0.05	2714.965
1	107.04	107.04	91.83999896	89.28999901	89.28999901	sp|P24622|CRYAA_MOUSE	Alpha-crystallin A chain OS=Mus musculus OX=10090 GN=Cryaa PE=2 SV=1			0	99.00000095	ALGPFYPSR	Formyl@N-term			-0.0022453	1034.516235	518.2654	1034.518555	518.2665405	2	10	1.1.1.1062.3	6.940533	5311.52	1527.95	7.01	0.09	961.8005
1	107.04	107.04	91.83999896	89.28999901	89.28999901	sp|P24622|CRYAA_MOUSE	Alpha-crystallin A chain OS=Mus musculus OX=10090 GN=Cryaa PE=2 SV=1			0	99.00000095	ALGPFYPSR	Formyl@N-term			-0.0022453	1034.516235	518.2654	1034.518555	518.2665405	2	12	1.1.1.1063.2	6.952367	5311.52	2425.75	7.01	0.09	1359.263
1	107.04	107.04	91.83999896	89.28999901	89.28999901	sp|P24622|CRYAA_MOUSE	Alpha-crystallin A chain OS=Mus musculus OX=10090 GN=Cryaa PE=2 SV=1			0	99.00000095	ALGPFYPSR				0.0445842	1006.568298	504.2914	1006.523621	504.2690735	2	9	1.1.1.1315.2	10.14513	259.81	126.83	10.12	0.03	97.54734
1	107.04	107.04	91.83999896	89.28999901	89.28999901	sp|P24622|CRYAA_MOUSE	Alpha-crystallin A chain OS=Mus musculus OX=10090 GN=Cryaa PE=2 SV=1			0	99.00000095	ALGPFYPSR				0.0138234	1006.537476	504.276	1006.523621	504.2690735	2	10	1.1.1.1820.2	14.19483	24.35485	24.35485			394.4612
1	107.04	107.04	91.83999896	89.28999901	89.28999901	sp|P24622|CRYAA_MOUSE	Alpha-crystallin A chain OS=Mus musculus OX=10090 GN=Cryaa PE=2 SV=1			0	36.95000112	ALGPFYPSR	Pro->pyro-Glu(P)@7; Methyl(S)@8	Methyl(S)@20		0.00290761	1034.521484	518.268	1034.518555	518.2665405	2	11	1.1.1.959.3	5.632633	4903.34	4098.89	5.64	0.05	2116.116
1	107.04	107.04	91.83999896	89.28999901	89.28999901	sp|P24622|CRYAA_MOUSE	Alpha-crystallin A chain OS=Mus musculus OX=10090 GN=Cryaa PE=2 SV=1			0	23.87000024	ALGPFYPSR				0.00246066	1006.526062	504.2703	1006.523621	504.2690735	2	12	1.1.1.935.6	5.332	1704900	1660671	5.33	0.08	47528.66
1	107.04	107.04	91.83999896	89.28999901	89.28999901	sp|P24622|CRYAA_MOUSE	Alpha-crystallin A chain OS=Mus musculus OX=10090 GN=Cryaa PE=2 SV=1			0	40.50000012	DFVEIHGK			cleaved E-D@N-term	-0.00878286	943.4676514	472.7411	943.4763184	472.7454529	2	9	1.1.1.920.4	5.140666	5512.2	4762.24	5.12	0.11	4657.864
1	107.04	107.04	91.83999896	89.28999901	89.28999901	sp|P24622|CRYAA_MOUSE	Alpha-crystallin A chain OS=Mus musculus OX=10090 GN=Cryaa PE=2 SV=1			0	32.82999992	DFVEIHGK			cleaved E-D@N-term	-0.00878286	943.4676514	472.7411	943.4763184	472.7454529	2	8	1.1.1.924.3	5.19	5512.2	1711.56	5.12	0.11	1441.518
1	107.04	107.04	91.83999896	89.28999901	89.28999901	sp|P24622|CRYAA_MOUSE	Alpha-crystallin A chain OS=Mus musculus OX=10090 GN=Cryaa PE=2 SV=1			0	39.77999985	DHGYISR			cleaved D-D@N-term	0.000834319	846.399292	424.2069	846.3984375	424.2064819	2	8	1.1.1.724.3	2.6977	3127.47	1928.58	2.72	0.08	1323.363
1	107.04	107.04	91.83999896	89.28999901	89.28999901	sp|P24622|CRYAA_MOUSE	Alpha-crystallin A chain OS=Mus musculus OX=10090 GN=Cryaa PE=2 SV=1			0	99.00000095	DKFVIFLDVK			missed K-F@2	-0.00190896	1222.694092	408.572	1222.696167	408.5726624	3	12	1.1.1.1070.2	7.040534	58688.76	16144.6	7.09	0.06	5531.829
1	107.04	107.04	91.83999896	89.28999901	89.28999901	sp|P24622|CRYAA_MOUSE	Alpha-crystallin A chain OS=Mus musculus OX=10090 GN=Cryaa PE=2 SV=1			0	99.00000095	DLLPFLSSTISPYYR			cleaved Y-D@N-term	0.0016482	1770.920898	886.4677	1770.919189	886.4669189	2	7	1.1.1.1260.8	9.45185	425.42	326.77	9.48	0.09	266.6543
1	107.04	107.04	91.83999896	89.28999901	89.28999901	sp|P24622|CRYAA_MOUSE	Alpha-crystallin A chain OS=Mus musculus OX=10090 GN=Cryaa PE=2 SV=1			0	99.00000095	DVTIQHPWFK			cleaved M-D@N-term	-0.000187675	1269.650513	635.8325	1269.650635	635.8325806	2	15	1.1.1.1005.5	6.217267	27137.34	9755.4	6.25	0.08	4250.037
1	107.04	107.04	91.83999896	89.28999901	89.28999901	sp|P24622|CRYAA_MOUSE	Alpha-crystallin A chain OS=Mus musculus OX=10090 GN=Cryaa PE=2 SV=1			0	99.00000095	DVTIQHPWFK			cleaved M-D@N-term	-0.00740581	1269.643311	635.8289	1269.650635	635.8325806	2	14	1.1.1.1028.2	6.5064	2523.76	2032.59	6.52	0.05	1403.243
1	107.04	107.04	91.83999896	89.28999901	89.28999901	sp|P24622|CRYAA_MOUSE	Alpha-crystallin A chain OS=Mus musculus OX=10090 GN=Cryaa PE=2 SV=1			0	99.00000095	DVTIQHPWFK			cleaved M-D@N-term	-0.00740581	1269.643311	635.8289	1269.650635	635.8325806	2	14	1.1.1.1030.2	6.531734	2523.76	2118.33	6.52	0.05	1301.461
1	107.04	107.04	91.83999896	89.28999901	89.28999901	sp|P24622|CRYAA_MOUSE	Alpha-crystallin A chain OS=Mus musculus OX=10090 GN=Cryaa PE=2 SV=1			0	99.00000095	DVTIQHPWFK			cleaved M-D@N-term	-0.00179075	1269.648926	635.8317	1269.650635	635.8325806	2	14	1.1.1.1098.5	7.396667	12495.38	5303.05	7.43	0.08	2899.542
1	107.04	107.04	91.83999896	89.28999901	89.28999901	sp|P24622|CRYAA_MOUSE	Alpha-crystallin A chain OS=Mus musculus OX=10090 GN=Cryaa PE=2 SV=1			0	99.00000095	DVTIQHPWFK			cleaved M-D@N-term	-0.00179075	1269.648926	635.8317	1269.650635	635.8325806	2	11	1.1.1.1097.2	7.381667	12495.38	1902.49	7.43	0.08	767.9687
1	107.04	107.04	91.83999896	89.28999901	89.28999901	sp|P24622|CRYAA_MOUSE	Alpha-crystallin A chain OS=Mus musculus OX=10090 GN=Cryaa PE=2 SV=1			0	95.84000111	DVTIQHPWFK			cleaved M-D@N-term	-0.00740581	1269.643311	635.8289	1269.650635	635.8325806	2	7	1.1.1.1025.5	6.471066	2523.76	190.13	6.52	0.05	760.2239
1	107.04	107.04	91.83999896	89.28999901	89.28999901	sp|P24622|CRYAA_MOUSE	Alpha-crystallin A chain OS=Mus musculus OX=10090 GN=Cryaa PE=2 SV=1			0	99.00000095	EDFVEIHGK	Glu->pyro-Glu@N-term		cleaved L-E@N-term	0.00197238	1054.510498	528.2625	1054.508301	528.2614746	2	14	1.1.1.919.6	5.129833	5182.07	4408.18	5.14	0.05	3626.305
1	107.04	107.04	91.83999896	89.28999901	89.28999901	sp|P24622|CRYAA_MOUSE	Alpha-crystallin A chain OS=Mus musculus OX=10090 GN=Cryaa PE=2 SV=1			0	99.00000095	EDFVEIHGK			cleaved L-E@N-term	0.000730945	1072.519653	537.2671	1072.518921	537.2667236	2	15	1.1.1.925.3	5.202667	82158.3	15138.19	5.14	0.06	6740.847
1	107.04	107.04	91.83999896	89.28999901	89.28999901	sp|P24622|CRYAA_MOUSE	Alpha-crystallin A chain OS=Mus musculus OX=10090 GN=Cryaa PE=2 SV=1			0	99.00000095	EDFVEIHGK	Methyl(E)@5	Methyl(E)@118	cleaved L-E@N-term	0.000724863	1086.535278	544.2749	1086.534546	544.2745361	2	15	1.1.1.945.4	5.45665	4982.81	3555.83	5.48	0.05	3467.561
1	107.04	107.04	91.83999896	89.28999901	89.28999901	sp|P24622|CRYAA_MOUSE	Alpha-crystallin A chain OS=Mus musculus OX=10090 GN=Cryaa PE=2 SV=1			0	99.00000095	EDFVEIHGK	Methyl(E)@5	Methyl(E)@118	cleaved L-E@N-term	0.000724863	1086.535278	544.2749	1086.534546	544.2745361	2	14	1.1.1.946.4	5.46915	4982.81	4868.29	5.48	0.05	3648.59
1	107.04	107.04	91.83999896	89.28999901	89.28999901	sp|P24622|CRYAA_MOUSE	Alpha-crystallin A chain OS=Mus musculus OX=10090 GN=Cryaa PE=2 SV=1			0	99.00000095	EDLTVKVLEDFVEIHGK	QQQTGG(K)@6	QQQTGG(K)@111	cleaved P-E@N-term; missed K-V@6	0.040371101	2569.343018	857.4549	2569.30249	857.4414063	3	13	1.1.1.920.11	5.1465	7916.91	7272.98	5.14	0.04	4421.922
1	107.04	107.04	91.83999896	89.28999901	89.28999901	sp|P24622|CRYAA_MOUSE	Alpha-crystallin A chain OS=Mus musculus OX=10090 GN=Cryaa PE=2 SV=1			0	99.00000095	EEKPSSAPSS	Glu->pyro-Glu@N-term			-0.00150328	999.4494629	500.732	999.4509277	500.7327271	2	13	1.1.1.709.6	2.522033	4559.01	3167.93	2.54	0.04	1918.432
1	107.04	107.04	91.83999896	89.28999901	89.28999901	sp|P24622|CRYAA_MOUSE	Alpha-crystallin A chain OS=Mus musculus OX=10090 GN=Cryaa PE=2 SV=1			0	99.00000095	EEKPSSAPSS	Glu->pyro-Glu@N-term			0.00270805	999.4536743	500.7341	999.4509277	500.7327271	2	15	1.1.1.724.5	2.701017	14070.44	6091.67	2.67	0.04	2531.918
1	107.04	107.04	91.83999896	89.28999901	89.28999901	sp|P24622|CRYAA_MOUSE	Alpha-crystallin A chain OS=Mus musculus OX=10090 GN=Cryaa PE=2 SV=1			0	99.00000095	EEKPSSAPSS	Glu->pyro-Glu@N-term; Methyl(E)@2	Methyl(E)@188		-0.00106808	1013.465454	507.74	1013.466553	507.7405396	2	14	1.1.1.739.3	2.88885	3252.19	1951.06	2.91	0.03	1247.959
1	107.04	107.04	91.83999896	89.28999901	89.28999901	sp|P24622|CRYAA_MOUSE	Alpha-crystallin A chain OS=Mus musculus OX=10090 GN=Cryaa PE=2 SV=1			0	32.82999992	EEKPSSAPSS				0.00093104	1017.462463	509.7385	1017.461487	509.7380066	2	17	1.1.1.709.8	2.5237	353224.9	270519.6	2.54	0.03	100727
1	107.04	107.04	91.83999896	89.28999901	89.28999901	sp|P24622|CRYAA_MOUSE	Alpha-crystallin A chain OS=Mus musculus OX=10090 GN=Cryaa PE=2 SV=1			0	29.51999903	EEKPSSAPSS				0.00093104	1017.462463	509.7385	1017.461487	509.7380066	2	17	1.1.1.710.10	2.5377	353224.9	345394.4	2.54	0.03	111148.2
1	107.04	107.04	91.83999896	89.28999901	89.28999901	sp|P24622|CRYAA_MOUSE	Alpha-crystallin A chain OS=Mus musculus OX=10090 GN=Cryaa PE=2 SV=1			0	99.00000095	EGLFEYDLLPFLSSTISPYYR			cleaved G-E@N-term	0.0106819	2509.252197	837.4247	2509.241699	837.4212036	3	13	1.1.1.1422.3	11.41703	356.32	333.88	11.42	0.08	267.9649
1	107.04	107.04	91.83999896	89.28999901	89.28999901	sp|P24622|CRYAA_MOUSE	Alpha-crystallin A chain OS=Mus musculus OX=10090 GN=Cryaa PE=2 SV=1			0	99.00000095	EGLFEYDLLPFLSSTISPYYR	Propionamide@N-term		cleaved G-E@N-term	0.0270351	2580.306152	861.1093	2580.278809	861.1002197	3	11	1.1.1.1443.3	11.62352	14.06733	14.06733			235.7054
1	107.04	107.04	91.83999896	89.28999901	89.28999901	sp|P24622|CRYAA_MOUSE	Alpha-crystallin A chain OS=Mus musculus OX=10090 GN=Cryaa PE=2 SV=1			0	99.00000095	EYDLLPFLSSTISPYYR			cleaved F-E@N-term	0.0174	2063.042725	688.6881	2063.025146	688.682312	3	11	1.1.1.1292.2	9.84865	35.89262	35.89262			146.4772
1	107.04	107.04	91.83999896	89.28999901	89.28999901	sp|P24622|CRYAA_MOUSE	Alpha-crystallin A chain OS=Mus musculus OX=10090 GN=Cryaa PE=2 SV=1			0	99.00000095	EYDLLPFLSSTISPYYR	Glu->pyro-Glu@N-term		cleaved F-E@N-term	-0.00327518	2045.011475	1023.513	2045.014648	1023.514587	2	13	1.1.1.1460.4	11.80517	21.85841	21.85841			137.5395
1	107.04	107.04	91.83999896	89.28999901	89.28999901	sp|P24622|CRYAA_MOUSE	Alpha-crystallin A chain OS=Mus musculus OX=10090 GN=Cryaa PE=2 SV=1			0	99.00000095	FEYDLLPFLSSTISPYYR			cleaved L-F@N-term	0.00339757	2210.096924	737.7062	2210.093506	737.7051392	3	12	1.1.1.1347.3	10.49643	423.56	377.86	10.52	0.12	328.276
1	107.04	107.04	91.83999896	89.28999901	89.28999901	sp|P24622|CRYAA_MOUSE	Alpha-crystallin A chain OS=Mus musculus OX=10090 GN=Cryaa PE=2 SV=1			0	99.00000095	FGEGLFEYDLLPFLSSTISPYYR			cleaved F-F@N-term	0.043001998	2713.374756	905.4655	2713.331543	905.4511108	3	12	1.1.1.1474.4	11.94067	49.98094	49.98094			341.0675
1	107.04	107.04	91.83999896	89.28999901	89.28999901	sp|P24622|CRYAA_MOUSE	Alpha-crystallin A chain OS=Mus musculus OX=10090 GN=Cryaa PE=2 SV=1			0	28.88000011	FSPEDLTVK			cleaved H-F@N-term	0.00570665	1034.534302	518.2744	1034.528442	518.2714844	2	7	1.1.1.928.5	5.242167	1562.99	1226.24	5.23	0.05	996.9655
1	107.04	107.04	91.83999896	89.28999901	89.28999901	sp|P24622|CRYAA_MOUSE	Alpha-crystallin A chain OS=Mus musculus OX=10090 GN=Cryaa PE=2 SV=1			0	99.00000095	FVIFLDVK				0.00151142	979.5758667	490.7952	979.5742798	490.7944031	2	12	1.1.1.1339.3	10.40977	334.43	207.44	10.24	0.31	158.5192
1	107.04	107.04	91.83999896	89.28999901	89.28999901	sp|P24622|CRYAA_MOUSE	Alpha-crystallin A chain OS=Mus musculus OX=10090 GN=Cryaa PE=2 SV=1			0	99.00000095	FVIFLDVK	Formyl@N-term			0.00559541	1007.574646	504.7946	1007.569153	504.7918701	2	13	1.1.1.1578.3	12.45528	2351.23	751.26	12.53	0.12	301.9614
1	107.04	107.04	91.83999896	89.28999901	89.28999901	sp|P24622|CRYAA_MOUSE	Alpha-crystallin A chain OS=Mus musculus OX=10090 GN=Cryaa PE=2 SV=1			0	99.00000095	FVIFLDVK	Formyl@N-term			0.00559541	1007.574646	504.7946	1007.569153	504.7918701	2	12	1.1.1.1579.2	12.46795	2351.23	1060.64	12.53	0.12	404.4981
1	107.04	107.04	91.83999896	89.28999901	89.28999901	sp|P24622|CRYAA_MOUSE	Alpha-crystallin A chain OS=Mus musculus OX=10090 GN=Cryaa PE=2 SV=1			0	99.00000095	FVIFLDVK	Oxidation(F)@1	Oxidation(F)@94		-0.00903176	995.5603027	498.7874	995.5691528	498.7918701	2	10	1.1.1.1084.2	7.217683	821.25	755.39	7.21	0.08	545.498
1	107.04	107.04	91.83999896	89.28999901	89.28999901	sp|P24622|CRYAA_MOUSE	Alpha-crystallin A chain OS=Mus musculus OX=10090 GN=Cryaa PE=2 SV=1			0	99.00000095	FVIFLDVK	Oxidation(F)@4	Oxidation(F)@97		-0.00903176	995.5603027	498.7874	995.5691528	498.7918701	2	9	1.1.1.1084.2	7.217683	821.25	755.39	7.21	0.08	545.498
1	107.04	107.04	91.83999896	89.28999901	89.28999901	sp|P24622|CRYAA_MOUSE	Alpha-crystallin A chain OS=Mus musculus OX=10090 GN=Cryaa PE=2 SV=1			0	99.00000095	FVIFLDVK				-0.00251679	979.5718994	490.7932	979.5742798	490.7944031	2	13	1.1.1.1124.2	7.72765	26465.95	13895.84	7.76	0.08	4763.16
1	107.04	107.04	91.83999896	89.28999901	89.28999901	sp|P24622|CRYAA_MOUSE	Alpha-crystallin A chain OS=Mus musculus OX=10090 GN=Cryaa PE=2 SV=1			0	99.00000095	FVIFLDVK				-0.00251679	979.5718994	490.7932	979.5742798	490.7944031	2	13	1.1.1.1125.2	7.74015	26465.95	21564.69	7.76	0.08	7298.087
1	107.04	107.04	91.83999896	89.28999901	89.28999901	sp|P24622|CRYAA_MOUSE	Alpha-crystallin A chain OS=Mus musculus OX=10090 GN=Cryaa PE=2 SV=1			0	99.00000095	FVIFLDVK	Oxidation(F)@1	Oxidation(F)@94		-0.00402701	995.5652466	498.7899	995.5691528	498.7918701	2	9	1.1.1.1133.2	7.841633	2739.53	767.72	7.9	0.09	545.1129
1	107.04	107.04	91.83999896	89.28999901	89.28999901	sp|P24622|CRYAA_MOUSE	Alpha-crystallin A chain OS=Mus musculus OX=10090 GN=Cryaa PE=2 SV=1			0	99.00000095	FVIFLDVK	Oxidation(F)@1	Oxidation(F)@94		-0.00402701	995.5652466	498.7899	995.5691528	498.7918701	2	11	1.1.1.1135.2	7.867133	2739.53	1721.25	7.9	0.09	758.6749
1	107.04	107.04	91.83999896	89.28999901	89.28999901	sp|P24622|CRYAA_MOUSE	Alpha-crystallin A chain OS=Mus musculus OX=10090 GN=Cryaa PE=2 SV=1			0	99.00000095	FVIFLDVK				-0.000685789	979.5736694	490.7941	979.5742798	490.7944031	2	13	1.1.1.1145.2	7.993467	1283198	50486.79	8.07	0.1	3567.045
1	107.04	107.04	91.83999896	89.28999901	89.28999901	sp|P24622|CRYAA_MOUSE	Alpha-crystallin A chain OS=Mus musculus OX=10090 GN=Cryaa PE=2 SV=1			0	99.00000095	FVIFLDVK				-0.000685789	979.5736694	490.7941	979.5742798	490.7944031	2	13	1.1.1.1152.2	8.081783	1283198	1210245	8.07	0.1	130376
1	107.04	107.04	91.83999896	89.28999901	89.28999901	sp|P24622|CRYAA_MOUSE	Alpha-crystallin A chain OS=Mus musculus OX=10090 GN=Cryaa PE=2 SV=1			0	99.00000095	FVIFLDVK				-0.000685789	979.5736694	490.7941	979.5742798	490.7944031	2	13	1.1.1.1153.2	8.09345	1283198	1121391	8.07	0.1	121029.8
1	107.04	107.04	91.83999896	89.28999901	89.28999901	sp|P24622|CRYAA_MOUSE	Alpha-crystallin A chain OS=Mus musculus OX=10090 GN=Cryaa PE=2 SV=1			0	99.00000095	FVIFLDVK				-0.000685789	979.5736694	490.7941	979.5742798	490.7944031	2	13	1.1.1.1166.2	8.256433	1283198	8370.91	8.07	0.1	2626.17
1	107.04	107.04	91.83999896	89.28999901	89.28999901	sp|P24622|CRYAA_MOUSE	Alpha-crystallin A chain OS=Mus musculus OX=10090 GN=Cryaa PE=2 SV=1			0	99.00000095	FVIFLDVK				-0.000685789	979.5736694	490.7941	979.5742798	490.7944031	2	12	1.1.1.1181.2	8.448916	1283198	1696.42	8.07	0.1	829.9696
1	107.04	107.04	91.83999896	89.28999901	89.28999901	sp|P24622|CRYAA_MOUSE	Alpha-crystallin A chain OS=Mus musculus OX=10090 GN=Cryaa PE=2 SV=1			0	99.00000095	FVIFLDVK	Dehydrated(D)@6			0.000166523	961.5639038	481.7892	961.5636597	481.7891235	2	8	1.1.1.1188.2	8.533916	2299.72	1723.56	8.56	0.08	898.2314
1	107.04	107.04	91.83999896	89.28999901	89.28999901	sp|P24622|CRYAA_MOUSE	Alpha-crystallin A chain OS=Mus musculus OX=10090 GN=Cryaa PE=2 SV=1			0	99.00000095	FVIFLDVK	Methyl(D)@6	Methyl(D)@99		0.00129194	993.5912476	497.8029	993.5899048	497.8022156	2	11	1.1.1.1188.3	8.53475	5298.28	3305.46	8.56	0.08	1676.51
1	107.04	107.04	91.83999896	89.28999901	89.28999901	sp|P24622|CRYAA_MOUSE	Alpha-crystallin A chain OS=Mus musculus OX=10090 GN=Cryaa PE=2 SV=1			0	99.00000095	FVIFLDVK				-0.000319588	979.5740967	490.7943	979.5742798	490.7944031	2	10	1.1.1.1204.2	8.7354	915.87	793.11	8.88	0.28	391.2209
1	107.04	107.04	91.83999896	89.28999901	89.28999901	sp|P24622|CRYAA_MOUSE	Alpha-crystallin A chain OS=Mus musculus OX=10090 GN=Cryaa PE=2 SV=1			0	99.00000095	FVIFLDVK				-0.000319588	979.5740967	490.7943	979.5742798	490.7944031	2	11	1.1.1.1205.2	8.7479	915.87	853.68	8.88	0.28	387.5234
1	107.04	107.04	91.83999896	89.28999901	89.28999901	sp|P24622|CRYAA_MOUSE	Alpha-crystallin A chain OS=Mus musculus OX=10090 GN=Cryaa PE=2 SV=1			0	99.00000095	FVIFLDVK				-0.000319588	979.5740967	490.7943	979.5742798	490.7944031	2	10	1.1.1.1218.2	8.91205	915.87	701.62	8.88	0.28	400.115
1	107.04	107.04	91.83999896	89.28999901	89.28999901	sp|P24622|CRYAA_MOUSE	Alpha-crystallin A chain OS=Mus musculus OX=10090 GN=Cryaa PE=2 SV=1			0	99.00000095	FVIFLDVK				-0.000319588	979.5740967	490.7943	979.5742798	490.7944031	2	8	1.1.1.1221.2	8.950216	915.87	652	8.88	0.28	356.5441
1	107.04	107.04	91.83999896	89.28999901	89.28999901	sp|P24622|CRYAA_MOUSE	Alpha-crystallin A chain OS=Mus musculus OX=10090 GN=Cryaa PE=2 SV=1			0	99.00000095	FVIFLDVK				-0.000319588	979.5740967	490.7943	979.5742798	490.7944031	2	8	1.1.1.1232.2	9.089884	915.87	360.51	8.88	0.28	279.046
1	107.04	107.04	91.83999896	89.28999901	89.28999901	sp|P24622|CRYAA_MOUSE	Alpha-crystallin A chain OS=Mus musculus OX=10090 GN=Cryaa PE=2 SV=1			0	99.00000095	FVIFLDVK				0.00212175	979.5764771	490.7955	979.5742798	490.7944031	2	6	1.1.1.1236.2	9.1407	490.18	406.91	9.16	0.13	260.2586
1	107.04	107.04	91.83999896	89.28999901	89.28999901	sp|P24622|CRYAA_MOUSE	Alpha-crystallin A chain OS=Mus musculus OX=10090 GN=Cryaa PE=2 SV=1			0	99.00000095	FVIFLDVK				-0.000929923	979.5733032	490.7939	979.5742798	490.7944031	2	10	1.1.1.1257.2	9.409017	431.64	417.03	9.51	0.33	216.7182
1	107.04	107.04	91.83999896	89.28999901	89.28999901	sp|P24622|CRYAA_MOUSE	Alpha-crystallin A chain OS=Mus musculus OX=10090 GN=Cryaa PE=2 SV=1			0	99.00000095	FVIFLDVK				-0.000929923	979.5733032	490.7939	979.5742798	490.7944031	2	7	1.1.1.1259.2	9.434183	431.64	384.48	9.51	0.33	247.717
1	107.04	107.04	91.83999896	89.28999901	89.28999901	sp|P24622|CRYAA_MOUSE	Alpha-crystallin A chain OS=Mus musculus OX=10090 GN=Cryaa PE=2 SV=1			0	99.00000095	FVIFLDVK				-0.000929923	979.5733032	490.7939	979.5742798	490.7944031	2	9	1.1.1.1264.2	9.49885	431.64	384.5	9.51	0.33	209.2939
1	107.04	107.04	91.83999896	89.28999901	89.28999901	sp|P24622|CRYAA_MOUSE	Alpha-crystallin A chain OS=Mus musculus OX=10090 GN=Cryaa PE=2 SV=1			0	99.00000095	FVIFLDVK				-0.000929923	979.5733032	490.7939	979.5742798	490.7944031	2	8	1.1.1.1273.2	9.614166	431.64	261.08	9.51	0.33	186.6531
1	107.04	107.04	91.83999896	89.28999901	89.28999901	sp|P24622|CRYAA_MOUSE	Alpha-crystallin A chain OS=Mus musculus OX=10090 GN=Cryaa PE=2 SV=1			0	99.00000095	FVIFLDVK				-0.000929923	979.5733032	490.7939	979.5742798	490.7944031	2	9	1.1.1.1274.2	9.6275	431.64	240.73	9.51	0.33	206.8748
1	107.04	107.04	91.83999896	89.28999901	89.28999901	sp|P24622|CRYAA_MOUSE	Alpha-crystallin A chain OS=Mus musculus OX=10090 GN=Cryaa PE=2 SV=1			0	99.00000095	FVIFLDVK				0.0051124	979.5794678	490.797	979.5742798	490.7944031	2	9	1.1.1.1303.2	9.986816	275.37	269.34	9.98	0.1	180.8732
1	107.04	107.04	91.83999896	89.28999901	89.28999901	sp|P24622|CRYAA_MOUSE	Alpha-crystallin A chain OS=Mus musculus OX=10090 GN=Cryaa PE=2 SV=1			0	99.00000095	FVIFLDVK				0.00212175	979.5764771	490.7955	979.5742798	490.7944031	2	8	1.1.1.1307.2	10.03697	271.27	245.82	10.05	0.1	159.6064
1	107.04	107.04	91.83999896	89.28999901	89.28999901	sp|P24622|CRYAA_MOUSE	Alpha-crystallin A chain OS=Mus musculus OX=10090 GN=Cryaa PE=2 SV=1			0	99.00000095	FVIFLDVK				0.00151142	979.5758667	490.7952	979.5742798	490.7944031	2	10	1.1.1.1323.2	10.23028	334.43	300.3	10.24	0.31	162.6854
1	107.04	107.04	91.83999896	89.28999901	89.28999901	sp|P24622|CRYAA_MOUSE	Alpha-crystallin A chain OS=Mus musculus OX=10090 GN=Cryaa PE=2 SV=1			0	99.00000095	FVIFLDVK				0.000901083	979.5752563	490.7949	979.5742798	490.7944031	2	10	1.1.1.1353.2	10.5791	308.61	306.27	10.56	0.22	161.1111
1	107.04	107.04	91.83999896	89.28999901	89.28999901	sp|P24622|CRYAA_MOUSE	Alpha-crystallin A chain OS=Mus musculus OX=10090 GN=Cryaa PE=2 SV=1			0	99.00000095	FVIFLDVK				0.00267105	979.5768433	490.7957	979.5742798	490.7944031	2	9	1.1.1.1366.2	10.73992	277.11	245.36	10.7	0.22	166.8992
1	107.04	107.04	91.83999896	89.28999901	89.28999901	sp|P24622|CRYAA_MOUSE	Alpha-crystallin A chain OS=Mus musculus OX=10090 GN=Cryaa PE=2 SV=1			0	99.00000095	FVIFLDVK				0.00248795	979.5768433	490.7957	979.5742798	490.7944031	2	10	1.1.1.1382.2	10.9174	262.73	181.9	10.87	0.1	162.4156
1	107.04	107.04	91.83999896	89.28999901	89.28999901	sp|P24622|CRYAA_MOUSE	Alpha-crystallin A chain OS=Mus musculus OX=10090 GN=Cryaa PE=2 SV=1			0	99.00000095	FVIFLDVK				-7.55E-05	979.5742798	490.7944	979.5742798	490.7944031	2	8	1.1.1.1396.2	11.09305	245.84	226.28	11.09	0.15	137.5711
1	107.04	107.04	91.83999896	89.28999901	89.28999901	sp|P24622|CRYAA_MOUSE	Alpha-crystallin A chain OS=Mus musculus OX=10090 GN=Cryaa PE=2 SV=1			0	99.00000095	FVIFLDVK				-7.55E-05	979.5742798	490.7944	979.5742798	490.7944031	2	9	1.1.1.1397.2	11.10555	245.84	192.36	11.09	0.15	126.0788
1	107.04	107.04	91.83999896	89.28999901	89.28999901	sp|P24622|CRYAA_MOUSE	Alpha-crystallin A chain OS=Mus musculus OX=10090 GN=Cryaa PE=2 SV=1			0	99.00000095	FVIFLDVK				-7.55E-05	979.5742798	490.7944	979.5742798	490.7944031	2	10	1.1.1.1422.2	11.41453	39.13297	39.13297			124.5609
1	107.04	107.04	91.83999896	89.28999901	89.28999901	sp|P24622|CRYAA_MOUSE	Alpha-crystallin A chain OS=Mus musculus OX=10090 GN=Cryaa PE=2 SV=1			0	99.00000095	FVIFLDVK				0.00151142	979.5758667	490.7952	979.5742798	490.7944031	2	9	1.1.1.1435.2	11.53087	264.74	255.34	11.61	0.18	128.0585
1	107.04	107.04	91.83999896	89.28999901	89.28999901	sp|P24622|CRYAA_MOUSE	Alpha-crystallin A chain OS=Mus musculus OX=10090 GN=Cryaa PE=2 SV=1			0	99.00000095	FVIFLDVK				0.00151142	979.5758667	490.7952	979.5742798	490.7944031	2	10	1.1.1.1441.2	11.59902	264.74	253.47	11.61	0.18	121.6938
1	107.04	107.04	91.83999896	89.28999901	89.28999901	sp|P24622|CRYAA_MOUSE	Alpha-crystallin A chain OS=Mus musculus OX=10090 GN=Cryaa PE=2 SV=1			0	99.00000095	FVIFLDVK				0.00151142	979.5758667	490.7952	979.5742798	490.7944031	2	10	1.1.1.1442.3	11.61102	264.74	259.51	11.61	0.18	127.0281
1	107.04	107.04	91.83999896	89.28999901	89.28999901	sp|P24622|CRYAA_MOUSE	Alpha-crystallin A chain OS=Mus musculus OX=10090 GN=Cryaa PE=2 SV=1			0	99.00000095	FVIFLDVK				0.000717982	979.5750732	490.7948	979.5742798	490.7944031	2	6	1.1.1.1459.2	11.786	19.2265	19.2265			118.434
1	107.04	107.04	91.83999896	89.28999901	89.28999901	sp|P24622|CRYAA_MOUSE	Alpha-crystallin A chain OS=Mus musculus OX=10090 GN=Cryaa PE=2 SV=1			0	99.00000095	FVIFLDVK				-0.00770464	979.5666504	490.7906	979.5742798	490.7944031	2	10	1.1.1.1469.2	11.89383	60.40643	60.40643			134.663
1	107.04	107.04	91.83999896	89.28999901	89.28999901	sp|P24622|CRYAA_MOUSE	Alpha-crystallin A chain OS=Mus musculus OX=10090 GN=Cryaa PE=2 SV=1			0	99.00000095	FVIFLDVK				-0.00129612	979.5730591	490.7938	979.5742798	490.7944031	2	11	1.1.1.1512.2	12.13998	173.5037	173.5037			103.5933
1	107.04	107.04	91.83999896	89.28999901	89.28999901	sp|P24622|CRYAA_MOUSE	Alpha-crystallin A chain OS=Mus musculus OX=10090 GN=Cryaa PE=2 SV=1			0	99.00000095	FVIFLDVK				-0.00532434	979.5688477	490.7917	979.5742798	490.7944031	2	9	1.1.1.1531.2	12.21947	69.18112	69.18112			109.6392
1	107.04	107.04	91.83999896	89.28999901	89.28999901	sp|P24622|CRYAA_MOUSE	Alpha-crystallin A chain OS=Mus musculus OX=10090 GN=Cryaa PE=2 SV=1			0	99.00000095	FVIFLDVK	Formyl@N-term			0.00559541	1007.574646	504.7946	1007.569153	504.7918701	2	11	1.1.1.1603.3	12.62328	2351.23	479.69	12.53	0.12	242.2131
1	107.04	107.04	91.83999896	89.28999901	89.28999901	sp|P24622|CRYAA_MOUSE	Alpha-crystallin A chain OS=Mus musculus OX=10090 GN=Cryaa PE=2 SV=1			0	99.00000095	FVIFLDVK	Formyl@N-term			0.00559541	1007.574646	504.7946	1007.569153	504.7918701	2	11	1.1.1.1604.2	12.63577	2351.23	339.81	12.53	0.12	185.6374
1	107.04	107.04	91.83999896	89.28999901	89.28999901	sp|P24622|CRYAA_MOUSE	Alpha-crystallin A chain OS=Mus musculus OX=10090 GN=Cryaa PE=2 SV=1			0	99.00000095	FVIFLDVK				-0.00990185	979.5644531	490.7895	979.5742798	490.7944031	2	9	1.1.1.1703.2	13.17057	56.78124	56.78124			97.26019
1	107.04	107.04	91.83999896	89.28999901	89.28999901	sp|P24622|CRYAA_MOUSE	Alpha-crystallin A chain OS=Mus musculus OX=10090 GN=Cryaa PE=2 SV=1			0	99.00000095	FVIFLDVK				0.018722899	979.5930786	490.8038	979.5742798	490.7944031	2	9	1.1.1.1727.2	13.34788	22.57857	22.57857			120.6445
1	107.04	107.04	91.83999896	89.28999901	89.28999901	sp|P24622|CRYAA_MOUSE	Alpha-crystallin A chain OS=Mus musculus OX=10090 GN=Cryaa PE=2 SV=1			0	99.00000095	FVIFLDVK				-0.00392057	979.5702515	490.7924	979.5742798	490.7944031	2	7	1.1.1.1796.2	13.97933	380.21	204.79	14.02	0.13	214.9188
1	107.04	107.04	91.83999896	89.28999901	89.28999901	sp|P24622|CRYAA_MOUSE	Alpha-crystallin A chain OS=Mus musculus OX=10090 GN=Cryaa PE=2 SV=1			0	99.00000095	FVIFLDVK				0.00706547	979.5812988	490.7979	979.5742798	490.7944031	2	8	1.1.1.2221.2	15.93037	467.19	454.9	15.93	0.04	292.6034
1	107.04	107.04	91.83999896	89.28999901	89.28999901	sp|P24622|CRYAA_MOUSE	Alpha-crystallin A chain OS=Mus musculus OX=10090 GN=Cryaa PE=2 SV=1			0	99.00000095	FVIFLDVK				0.00309829	979.5774536	490.796	979.5742798	490.7944031	2	9	1.1.1.2470.2	16.6973	111.53	103.6	16.71	0.07	116.1849
1	107.04	107.04	91.83999896	89.28999901	89.28999901	sp|P24622|CRYAA_MOUSE	Alpha-crystallin A chain OS=Mus musculus OX=10090 GN=Cryaa PE=2 SV=1			0	99.00000095	FVIFLDVK				0.00309829	979.5774536	490.796	979.5742798	490.7944031	2	8	1.1.1.2471.2	16.70963	111.53	110.27	16.71	0.07	62.05892
1	107.04	107.04	91.83999896	89.28999901	89.28999901	sp|P24622|CRYAA_MOUSE	Alpha-crystallin A chain OS=Mus musculus OX=10090 GN=Cryaa PE=2 SV=1			0	95.84000111	FVIFLDVK				-0.000685789	979.5736694	490.7941	979.5742798	490.7944031	2	11	1.1.1.1151.2	8.069117	1283198	1271520	8.07	0.1	21361.76
1	107.04	107.04	91.83999896	89.28999901	89.28999901	sp|P24622|CRYAA_MOUSE	Alpha-crystallin A chain OS=Mus musculus OX=10090 GN=Cryaa PE=2 SV=1			0	99.00000095	FVIFLDVKHFSPEDLTVK			missed K-H@8	0.000846992	2133.151855	534.2952	2133.151123	534.2950439	4	18	1.1.1.1129.2	7.791317	6241.07	4091.2	7.81	0.08	2920.606
1	107.04	107.04	91.83999896	89.28999901	89.28999901	sp|P24622|CRYAA_MOUSE	Alpha-crystallin A chain OS=Mus musculus OX=10090 GN=Cryaa PE=2 SV=1			0	99.00000095	FVIFLDVKHFSPEDLTVK			missed K-H@8	-0.00200492	2133.148926	712.0569	2133.151123	712.0576172	3	15	1.1.1.1129.4	7.792967	2194.2	1464.56	7.81	0.06	1213.271
1	107.04	107.04	91.83999896	89.28999901	89.28999901	sp|P24622|CRYAA_MOUSE	Alpha-crystallin A chain OS=Mus musculus OX=10090 GN=Cryaa PE=2 SV=1			0	99.00000095	FVIFLDVKHFSPEDLTVK	Lys->Allysine(K)@8; Dehydrated(S)@11	Lys->Allysine(K)@101; Dehydrated(S)@104	missed K-H@8	0.00735795	2114.115967	705.7126	2114.108887	705.7102051	3	16	1.1.1.1727.3	13.35205	5244.44	758.25	13.44	0.09	477.4556
1	107.04	107.04	91.83999896	89.28999901	89.28999901	sp|P24622|CRYAA_MOUSE	Alpha-crystallin A chain OS=Mus musculus OX=10090 GN=Cryaa PE=2 SV=1			0	99.00000095	FVIFLDVKHFSPEDLTVK	Lys->Allysine(K)@8; Dehydrated(S)@11	Lys->Allysine(K)@101; Dehydrated(S)@104	missed K-H@8	0.00735795	2114.115967	705.7126	2114.108887	705.7102051	3	16	1.1.1.1728.2	13.36505	5244.44	1625.16	13.44	0.09	918.6976
1	107.04	107.04	91.83999896	89.28999901	89.28999901	sp|P24622|CRYAA_MOUSE	Alpha-crystallin A chain OS=Mus musculus OX=10090 GN=Cryaa PE=2 SV=1			0	99.00000095	FVIFLDVKHFSPEDLTVK	Lys->Allysine(K)@8; Dehydrated(S)@11	Lys->Allysine(K)@101; Dehydrated(S)@104	missed K-H@8	0.00735795	2114.115967	705.7126	2114.108887	705.7102051	3	15	1.1.1.1755.2	13.51637	5244.44	1198.6	13.44	0.09	869.1934
1	107.04	107.04	91.83999896	89.28999901	89.28999901	sp|P24622|CRYAA_MOUSE	Alpha-crystallin A chain OS=Mus musculus OX=10090 GN=Cryaa PE=2 SV=1			0	99.00000095	FVIFLDVKHFSPEDLTVK	Dehydrated(D)@6; Lys->Allysine(K)@8	Lys->Allysine(K)@101	missed K-H@8	0.00735795	2114.115967	705.7126	2114.108887	705.7102051	3	16	1.1.1.1756.2	13.5332	5244.44	756.03	13.44	0.09	498.1791
1	107.04	107.04	91.83999896	89.28999901	89.28999901	sp|P24622|CRYAA_MOUSE	Alpha-crystallin A chain OS=Mus musculus OX=10090 GN=Cryaa PE=2 SV=1			0	99.00000095	GEGLFEYDLLPFLSSTISPYYR			cleaved F-G@N-term	0.00886748	2566.272217	856.4313	2566.263184	856.4283447	3	14	1.1.1.1410.2	11.27205	130.9601	130.9601			313.7842
1	107.04	107.04	91.83999896	89.28999901	89.28999901	sp|P24622|CRYAA_MOUSE	Alpha-crystallin A chain OS=Mus musculus OX=10090 GN=Cryaa PE=2 SV=1			0	99.00000095	GEGLFEYDLLPFLSSTISPYYR			cleaved F-G@N-term	0.00721959	2566.270508	856.4307	2566.263184	856.4283447	3	13	1.1.1.1413.2	11.3097	107.7174	107.7174			325.3265
1	107.04	107.04	91.83999896	89.28999901	89.28999901	sp|P24622|CRYAA_MOUSE	Alpha-crystallin A chain OS=Mus musculus OX=10090 GN=Cryaa PE=2 SV=1			0	99.00000095	GEGLFEYDLLPFLSSTISPYYR	Pro->Pyrrolidinone(P)@11		cleaved F-G@N-term	0.0155201	2536.268311	846.43	2536.252686	846.4248047	3	14	1.1.1.1704.3	13.18757	57.15508	57.15508			335.638
1	107.04	107.04	91.83999896	89.28999901	89.28999901	sp|P24622|CRYAA_MOUSE	Alpha-crystallin A chain OS=Mus musculus OX=10090 GN=Cryaa PE=2 SV=1			0	99.00000095	GEGLFEYDLLPFLSSTISPYYR			cleaved F-G@N-term	-3.051450014	2563.211914	855.4112	2566.263184	856.4283447	3	13	1.1.1.1705.2	13.20007	56.63144	56.63144			269.5322
1	107.04	107.04	91.83999896	89.28999901	89.28999901	sp|P24622|CRYAA_MOUSE	Alpha-crystallin A chain OS=Mus musculus OX=10090 GN=Cryaa PE=2 SV=1			0	99.00000095	GLFEYDLLPFLSSTISPYYR			cleaved E-G@N-term	0.00839077	2380.207764	794.4098	2380.199219	794.4069824	3	17	1.1.1.1418.2	11.36587	797.85	550.61	11.42	0.09	380.6704
1	107.04	107.04	91.83999896	89.28999901	89.28999901	sp|P24622|CRYAA_MOUSE	Alpha-crystallin A chain OS=Mus musculus OX=10090 GN=Cryaa PE=2 SV=1			0	99.00000095	GPFYPSR			cleaved L-G@N-term	-0.000489257	822.4020996	412.2083	822.4024658	412.2084961	2	8	1.1.1.933.3	5.303833	8391.04	5937.64	5.33	0.06	3597.734
1	107.04	107.04	91.83999896	89.28999901	89.28999901	sp|P24622|CRYAA_MOUSE	Alpha-crystallin A chain OS=Mus musculus OX=10090 GN=Cryaa PE=2 SV=1			0	35.55000126	GPFYPSR			cleaved L-G@N-term	0.00311174	822.4057007	412.2101	822.4024658	412.2084961	2	6	1.1.1.831.2	4.0131	828.76	817.97	4.01	0.03	1112.938
1	107.04	107.04	91.83999896	89.28999901	89.28999901	sp|P24622|CRYAA_MOUSE	Alpha-crystallin A chain OS=Mus musculus OX=10090 GN=Cryaa PE=2 SV=1			0	99.00000095	HFSPEDLTVK				-0.000976018	1171.586426	586.8005	1171.58728	586.8009644	2	16	1.1.1.843.7	4.168083	22928.5	17778.12	4.19	0.04	9153.699
1	107.04	107.04	91.83999896	89.28999901	89.28999901	sp|P24622|CRYAA_MOUSE	Alpha-crystallin A chain OS=Mus musculus OX=10090 GN=Cryaa PE=2 SV=1			0	99.00000095	HFSPEDLTVK				-0.000976018	1171.586426	586.8005	1171.58728	586.8009644	2	16	1.1.1.844.9	4.182416	22928.5	22443.06	4.19	0.04	11366.25
1	107.04	107.04	91.83999896	89.28999901	89.28999901	sp|P24622|CRYAA_MOUSE	Alpha-crystallin A chain OS=Mus musculus OX=10090 GN=Cryaa PE=2 SV=1			0	99.00000095	HFSPEDLTVK	Pro->pyro-Glu(P)@4; Methyl(E)@5	Methyl(E)@106		-0.00138091	1199.580933	600.7977	1199.582275	600.7984009	2	13	1.1.1.875.7	4.575383	2850.69	2785.86	4.58	0.05	1631.119
1	107.04	107.04	91.83999896	89.28999901	89.28999901	sp|P24622|CRYAA_MOUSE	Alpha-crystallin A chain OS=Mus musculus OX=10090 GN=Cryaa PE=2 SV=1			0	99.00000095	HFSPEDLTVK	Methyl(E)@5	Methyl(E)@106		-2.25E-05	1185.603027	593.8088	1185.603027	593.8087769	2	15	1.1.1.877.8	4.599884	151441.8	9208.4	4.65	0.05	2370.596
1	107.04	107.04	91.83999896	89.28999901	89.28999901	sp|P24622|CRYAA_MOUSE	Alpha-crystallin A chain OS=Mus musculus OX=10090 GN=Cryaa PE=2 SV=1			0	99.00000095	HFSPEDLTVK	Methyl(E)@5	Methyl(E)@106		-2.25E-05	1185.603027	593.8088	1185.603027	593.8087769	2	17	1.1.1.901.6	4.9027	116144.3	54807.46	4.93	0.05	16795.04
1	107.04	107.04	91.83999896	89.28999901	89.28999901	sp|P24622|CRYAA_MOUSE	Alpha-crystallin A chain OS=Mus musculus OX=10090 GN=Cryaa PE=2 SV=1			0	99.00000095	HFSPEDLTVK	Methyl(E)@5	Methyl(E)@106		-2.25E-05	1185.603027	593.8088	1185.603027	593.8087769	2	17	1.1.1.902.7	4.916017	116144.3	91541.39	4.93	0.05	29044.04
1	107.04	107.04	91.83999896	89.28999901	89.28999901	sp|P24622|CRYAA_MOUSE	Alpha-crystallin A chain OS=Mus musculus OX=10090 GN=Cryaa PE=2 SV=1			0	99.00000095	HFSPEDLTVK	Formyl@N-term			0.00142663	1199.583618	600.7991	1199.582275	600.7984009	2	15	1.1.1.944.5	5.444817	99497.07	13216.65	5.5	0.06	5454.581
1	107.04	107.04	91.83999896	89.28999901	89.28999901	sp|P24622|CRYAA_MOUSE	Alpha-crystallin A chain OS=Mus musculus OX=10090 GN=Cryaa PE=2 SV=1			0	99.00000095	HFSPEDLTVK	Formyl@N-term			0.00142663	1199.583618	600.7991	1199.582275	600.7984009	2	16	1.1.1.945.7	5.45915	99497.07	30711.89	5.5	0.06	11777.1
1	107.04	107.04	91.83999896	89.28999901	89.28999901	sp|P24622|CRYAA_MOUSE	Alpha-crystallin A chain OS=Mus musculus OX=10090 GN=Cryaa PE=2 SV=1			0	99.00000095	HFSPEDLTVK				0.00436976	1171.591675	586.8031	1171.58728	586.8009644	2	11	1.1.1.2221.4	15.93287	346.82	332.11	15.93	0.03	249.8808
1	107.04	107.04	91.83999896	89.28999901	89.28999901	sp|P24622|CRYAA_MOUSE	Alpha-crystallin A chain OS=Mus musculus OX=10090 GN=Cryaa PE=2 SV=1			0	99.00000095	HFSPEDLTVK	Pro->pyro-Glu(P)@4; Methyl(E)@5	Methyl(E)@106		-0.00138091	1199.580933	600.7977	1199.582275	600.7984009	2	12	1.1.1.876.7	4.586216	2850.69	2653.77	4.58	0.05	1643.482
1	107.04	107.04	91.83999896	89.28999901	89.28999901	sp|P24622|CRYAA_MOUSE	Alpha-crystallin A chain OS=Mus musculus OX=10090 GN=Cryaa PE=2 SV=1			0	99.00000095	HFSPEDLTVK	Methyl(H)@1; Didehydro(S)@3	Methyl(H)@102; Didehydro(S)@104		-0.00104351	1183.586304	592.8004	1183.58728	592.8009644	2	13	1.1.1.896.7	4.8402	33986.14	15472.39	4.88	0.06	4940.975
1	107.04	107.04	91.83999896	89.28999901	89.28999901	sp|P24622|CRYAA_MOUSE	Alpha-crystallin A chain OS=Mus musculus OX=10090 GN=Cryaa PE=2 SV=1			0	35.55000126	HFSPEDLTVK	Methyl(H)@1; Didehydro(S)@3	Methyl(H)@102; Didehydro(S)@104		-0.00104351	1183.586304	592.8004	1183.58728	592.8009644	2	12	1.1.1.895.5	4.825867	33986.14	7030.84	4.88	0.06	2479.772
1	107.04	107.04	91.83999896	89.28999901	89.28999901	sp|P24622|CRYAA_MOUSE	Alpha-crystallin A chain OS=Mus musculus OX=10090 GN=Cryaa PE=2 SV=1			0	35.55000126	HFSPEDLTVK	Formyl@N-term; Methyl(E)@5	Methyl(E)@106		-0.0014083	1213.596436	607.8055	1213.5979	607.8062134	2	11	1.1.1.986.5	5.97695	4453.33	3483.71	5.96	0.05	2513.9
1	107.04	107.04	91.83999896	89.28999901	89.28999901	sp|P24622|CRYAA_MOUSE	Alpha-crystallin A chain OS=Mus musculus OX=10090 GN=Cryaa PE=2 SV=1			0	33.50000083	HFSPEDLTVK	Methyl(H)@1; Oxidation(F)@2; Dehydrated(S)@3	Methyl(H)@102; Oxidation(F)@103; Dehydrated(S)@104		0.000543365	1183.587891	592.8012	1183.58728	592.8009644	2	12	1.1.1.968.4	5.747633	4259.48	3909.72	5.76	0.06	1337.987
1	107.04	107.04	91.83999896	89.28999901	89.28999901	sp|P24622|CRYAA_MOUSE	Alpha-crystallin A chain OS=Mus musculus OX=10090 GN=Cryaa PE=2 SV=1			0	32.82999992	HFSPEDLTVK	Delta:H(4)C(2)(H)@1; Oxidation(P)@4; Dehydrated(E)@5	Oxidation(P)@105		-0.00106861	1197.601807	400.2079	1197.603027	400.2082825	3	10	1.1.1.932.2	5.29	1705.01	1652.67	5.29	0.03	783.908
1	107.04	107.04	91.83999896	89.28999901	89.28999901	sp|P24622|CRYAA_MOUSE	Alpha-crystallin A chain OS=Mus musculus OX=10090 GN=Cryaa PE=2 SV=1			0	32.82999992	HFSPEDLTVK	Delta:H(4)C(2)@N-term; Oxidation(P)@4; Dehydrated(E)@5	Oxidation(P)@105		-0.00106861	1197.601807	400.2079	1197.603027	400.2082825	3	10	1.1.1.932.2	5.29	1705.01	1652.67	5.29	0.03	783.908
1	107.04	107.04	91.83999896	89.28999901	89.28999901	sp|P24622|CRYAA_MOUSE	Alpha-crystallin A chain OS=Mus musculus OX=10090 GN=Cryaa PE=2 SV=1			0	32.15999901	HFSPEDLTVK				0.000610855	1171.588013	586.8013	1171.58728	586.8009644	2	17	1.1.1.875.6	4.573717	1227816	801124.4	4.54	0.06	129996.9
1	107.04	107.04	91.83999896	89.28999901	89.28999901	sp|P24622|CRYAA_MOUSE	Alpha-crystallin A chain OS=Mus musculus OX=10090 GN=Cryaa PE=2 SV=1			0	32.15999901	HFSPEDLTVK	Methyl(H)@1; Didehydro(S)@3	Methyl(H)@102; Didehydro(S)@104		0.000543365	1183.587891	592.8012	1183.58728	592.8009644	2	11	1.1.1.968.4	5.747633	4259.48	3909.72	5.76	0.06	1337.987
1	107.04	107.04	91.83999896	89.28999901	89.28999901	sp|P24622|CRYAA_MOUSE	Alpha-crystallin A chain OS=Mus musculus OX=10090 GN=Cryaa PE=2 SV=1			0	32.15999901	HFSPEDLTVK	Delta:H(2)C(2)(H)@1			-0.023284599	1197.579712	599.7971	1197.603027	599.8087769	2	9	1.1.1.984.3	5.94995	330.3282	330.3282			784.6575
1	107.04	107.04	91.83999896	89.28999901	89.28999901	sp|P24622|CRYAA_MOUSE	Alpha-crystallin A chain OS=Mus musculus OX=10090 GN=Cryaa PE=2 SV=1			0	30.18000126	HFSPEDLTVK	Methyl(H)@1; Oxidation(F)@2; Dehydrated(S)@3	Methyl(H)@102; Oxidation(F)@103; Dehydrated(S)@104		-0.00104351	1183.586304	592.8004	1183.58728	592.8009644	2	13	1.1.1.895.5	4.825867	33986.14	7030.84	4.88	0.06	2479.772
1	107.04	107.04	91.83999896	89.28999901	89.28999901	sp|P24622|CRYAA_MOUSE	Alpha-crystallin A chain OS=Mus musculus OX=10090 GN=Cryaa PE=2 SV=1			0	28.88000011	HFSPEDLTVK	Formyl@N-term			-0.00138091	1199.580933	600.7977	1199.582275	600.7984009	2	12	1.1.1.875.7	4.575383	2850.69	2785.86	4.58	0.05	1631.119
1	107.04	107.04	91.83999896	89.28999901	89.28999901	sp|P24622|CRYAA_MOUSE	Alpha-crystallin A chain OS=Mus musculus OX=10090 GN=Cryaa PE=2 SV=1			0	27.59999931	HFSPEDLTVK	Formyl(K)@10			0.0255959	1199.60791	600.8112	1199.582275	600.7984009	2	8	1.1.1.901.8	4.90435	864.3	790.99	4.91	0.04	1127.728
1	107.04	107.04	91.83999896	89.28999901	89.28999901	sp|P24622|CRYAA_MOUSE	Alpha-crystallin A chain OS=Mus musculus OX=10090 GN=Cryaa PE=2 SV=1			0	22.07999974	HFSPEDLTVK	Formyl@N-term			-0.00138091	1199.580933	600.7977	1199.582275	600.7984009	2	10	1.1.1.876.7	4.586216	2850.69	2653.77	4.58	0.05	1643.482
1	107.04	107.04	91.83999896	89.28999901	89.28999901	sp|P24622|CRYAA_MOUSE	Alpha-crystallin A chain OS=Mus musculus OX=10090 GN=Cryaa PE=2 SV=1			0	99.00000095	HFSPEDLTVKVLEDFVEIHGK			missed K-V@10	0.00394088	2438.252197	610.5703	2438.248291	610.5693359	4	15	1.1.1.1215.2	8.873734	5157.08	2176.48	8.93	0.1	1339.802
1	107.04	107.04	91.83999896	89.28999901	89.28999901	sp|P24622|CRYAA_MOUSE	Alpha-crystallin A chain OS=Mus musculus OX=10090 GN=Cryaa PE=2 SV=1			0	99.00000095	HFSPEDLTVKVLEDFVEIHGK			missed K-V@10	0.00394088	2438.252197	610.5703	2438.248291	610.5693359	4	15	1.1.1.1216.2	8.886733	5157.08	3285.92	8.93	0.1	1687.153
1	107.04	107.04	91.83999896	89.28999901	89.28999901	sp|P24622|CRYAA_MOUSE	Alpha-crystallin A chain OS=Mus musculus OX=10090 GN=Cryaa PE=2 SV=1			0	99.00000095	HFSPEDLTVKVLEDFVEIHGK	Carboxyethyl(K)@10	Carboxyethyl(K)@111	missed K-V@10	0.00943923	2510.279053	628.577	2510.269287	628.574585	4	18	1.1.1.1280.4	9.705334	3713.64	1282.76	9.78	0.13	839.0222
1	107.04	107.04	91.83999896	89.28999901	89.28999901	sp|P24622|CRYAA_MOUSE	Alpha-crystallin A chain OS=Mus musculus OX=10090 GN=Cryaa PE=2 SV=1			0	99.00000095	HFSPEDLTVKVLEDFVEIHGK	Carboxyethyl(K)@10	Carboxyethyl(K)@111	missed K-V@10	0.00943923	2510.279053	628.577	2510.269287	628.574585	4	22	1.1.1.1293.3	9.86215	3713.64	1644.39	9.78	0.13	1217.029
1	107.04	107.04	91.83999896	89.28999901	89.28999901	sp|P24622|CRYAA_MOUSE	Alpha-crystallin A chain OS=Mus musculus OX=10090 GN=Cryaa PE=2 SV=1			0	99.00000095	HFSPEDLTVKVLEDFVEIHGK	Carboxyethyl(K)@10	Carboxyethyl(K)@111	missed K-V@10	0.00943923	2510.279053	628.577	2510.269287	628.574585	4	17	1.1.1.1294.2	9.871317	3713.64	1442.72	9.78	0.13	962.4689
1	107.04	107.04	91.83999896	89.28999901	89.28999901	sp|P24622|CRYAA_MOUSE	Alpha-crystallin A chain OS=Mus musculus OX=10090 GN=Cryaa PE=2 SV=1			0	99.00000095	HFSPEDLTVKVLEDFVEIHGK	Lys->Allysine(K)@10	Lys->Allysine(K)@111	missed K-V@10	0.0124661	2437.22876	813.4169	2437.216553	813.4127808	3	19	1.1.1.1320.4	10.19578	507.51	306.98	10.26	0.1	340.3663
1	107.04	107.04	91.83999896	89.28999901	89.28999901	sp|P24622|CRYAA_MOUSE	Alpha-crystallin A chain OS=Mus musculus OX=10090 GN=Cryaa PE=2 SV=1			0	99.00000095	HFSPEDLTVKVLEDFVEIHGK	Hex(K)@10	Hex(K)@111	missed K-V@10	0.00354362	2600.304443	651.0834	2600.301025	651.0825195	4	15	1.1.1.1217.3	8.90005	1338.61	875.79	8.93	0.09	983.9241
1	107.04	107.04	91.83999896	89.28999901	89.28999901	sp|P24622|CRYAA_MOUSE	Alpha-crystallin A chain OS=Mus musculus OX=10090 GN=Cryaa PE=2 SV=1			0	99.00000095	HFSPEDLTVKVLEDFVEIHGK			missed K-V@10	0.00394088	2438.252197	610.5703	2438.248291	610.5693359	4	13	1.1.1.1229.2	9.05155	5157.08	910.94	8.93	0.1	514.0886
1	107.04	107.04	91.83999896	89.28999901	89.28999901	sp|P24622|CRYAA_MOUSE	Alpha-crystallin A chain OS=Mus musculus OX=10090 GN=Cryaa PE=2 SV=1			0	99.00000095	HFSPEDLTVKVLEDFVEIHGK	Carboxy(K)@10; Methyl(L)@12	Carboxy(K)@111; Methyl(L)@113	missed K-V@10	0.00793788	2496.261719	625.0727	2496.253662	625.0706787	4	14	1.1.1.1278.2	9.678166	3247.07	650.4	9.75	0.12	414.8855
1	107.04	107.04	91.83999896	89.28999901	89.28999901	sp|P24622|CRYAA_MOUSE	Alpha-crystallin A chain OS=Mus musculus OX=10090 GN=Cryaa PE=2 SV=1			0	99.00000095	HFSPEDLTVKVLEDFVEIHGK	Carboxyethyl(K)@10	Carboxyethyl(K)@111	missed K-V@10	0.00943923	2510.279053	628.577	2510.269287	628.574585	4	16	1.1.1.1279.3	9.692667	3713.64	739.72	9.78	0.13	524.0124
1	107.04	107.04	91.83999896	89.28999901	89.28999901	sp|P24622|CRYAA_MOUSE	Alpha-crystallin A chain OS=Mus musculus OX=10090 GN=Cryaa PE=2 SV=1			0	99.00000095	HFSPEDLTVKVLEDFVEIHGK	Carboxy(K)@10; Methyl(L)@12	Carboxy(K)@111; Methyl(L)@113	missed K-V@10	0.00793788	2496.261719	625.0727	2496.253662	625.0706787	4	16	1.1.1.1280.3	9.703667	3247.07	1725.38	9.75	0.12	1110.839
1	107.04	107.04	91.83999896	89.28999901	89.28999901	sp|P24622|CRYAA_MOUSE	Alpha-crystallin A chain OS=Mus musculus OX=10090 GN=Cryaa PE=2 SV=1			0	99.00000095	HFSPEDLTVKVLEDFVEIHGK	Carboxyethyl(K)@10	Carboxyethyl(K)@111	missed K-V@10	0.00677787	2510.276123	837.766	2510.269287	837.7637329	3	11	1.1.1.1283.6	9.748317	388.17	345.41	9.8	0.13	294.4661
1	107.04	107.04	91.83999896	89.28999901	89.28999901	sp|P24622|CRYAA_MOUSE	Alpha-crystallin A chain OS=Mus musculus OX=10090 GN=Cryaa PE=2 SV=1			0	99.00000095	HFSPEDLTVKVLEDFVEIHGK	Methyl(T)@8; Carboxy(K)@10	Methyl(T)@109; Carboxy(K)@111	missed K-V@10	0.00793788	2496.261719	625.0727	2496.253662	625.0706787	4	15	1.1.1.1293.2	9.85965	3247.07	1002.31	9.75	0.12	662.5007
1	107.04	107.04	91.83999896	89.28999901	89.28999901	sp|P24622|CRYAA_MOUSE	Alpha-crystallin A chain OS=Mus musculus OX=10090 GN=Cryaa PE=2 SV=1			0	99.00000095	HFSPEDLTVKVLEDFVEIHGK	Formyl(K)@10		missed K-V@10	0.00598478	2466.249023	617.5695	2466.243164	617.5680542	4	11	1.1.1.1305.2	10.01063	2051.37	673.54	10.08	0.11	285.7415
1	107.04	107.04	91.83999896	89.28999901	89.28999901	sp|P24622|CRYAA_MOUSE	Alpha-crystallin A chain OS=Mus musculus OX=10090 GN=Cryaa PE=2 SV=1			0	99.00000095	HFSPEDLTVKVLEDFVEIHGK	Formyl(K)@10		missed K-V@10	0.00598478	2466.249023	617.5695	2466.243164	617.5680542	4	12	1.1.1.1306.2	10.02313	2051.37	964.26	10.08	0.11	447.933
1	107.04	107.04	91.83999896	89.28999901	89.28999901	sp|P24622|CRYAA_MOUSE	Alpha-crystallin A chain OS=Mus musculus OX=10090 GN=Cryaa PE=2 SV=1			0	99.00000095	HFSPEDLTVKVLEDFVEIHGK	Lys->Allysine(K)@10	Lys->Allysine(K)@111	missed K-V@10	0.0124661	2437.22876	813.4169	2437.216553	813.4127808	3	15	1.1.1.1319.4	10.18247	507.51	255.9	10.26	0.1	340.3854
1	107.04	107.04	91.83999896	89.28999901	89.28999901	sp|P24622|CRYAA_MOUSE	Alpha-crystallin A chain OS=Mus musculus OX=10090 GN=Cryaa PE=2 SV=1			0	99.00000095	HFSPEDLTVKVLEDFVEIHGK	Lys->Allysine(K)@10	Lys->Allysine(K)@111	missed K-V@10	0.00362399	2437.220215	610.3123	2437.216553	610.3114014	4	14	1.1.1.1325.2	10.25495	303.88	259.27	10.28	0.07	307.9571
1	107.04	107.04	91.83999896	89.28999901	89.28999901	sp|P24622|CRYAA_MOUSE	Alpha-crystallin A chain OS=Mus musculus OX=10090 GN=Cryaa PE=2 SV=1			0	99.00000095	HFSPEDLTVKVLEDFVEIHGK	Dehydrated(T)@8; Lys->Allysine(K)@10	Dehydrated(T)@109; Lys->Allysine(K)@111	missed K-V@10	0.00880793	2419.214844	807.4122	2419.206055	807.4092407	3	15	1.1.1.1442.4	11.61268	3292.38	614.93	11.73	0.15	451.3588
1	107.04	107.04	91.83999896	89.28999901	89.28999901	sp|P24622|CRYAA_MOUSE	Alpha-crystallin A chain OS=Mus musculus OX=10090 GN=Cryaa PE=2 SV=1			0	99.00000095	HFSPEDLTVKVLEDFVEIHGK	Dehydrated(T)@8; Lys->Allysine(K)@10	Dehydrated(T)@109; Lys->Allysine(K)@111	missed K-V@10	0.00880793	2419.214844	807.4122	2419.206055	807.4092407	3	15	1.1.1.1443.2	11.62185	3292.38	809.65	11.73	0.15	563.9356
1	107.04	107.04	91.83999896	89.28999901	89.28999901	sp|P24622|CRYAA_MOUSE	Alpha-crystallin A chain OS=Mus musculus OX=10090 GN=Cryaa PE=2 SV=1			0	99.00000095	HFSPEDLTVKVLEDFVEIHGK			missed K-V@10	-5.023550034	2433.224854	812.0822	2438.248291	813.7566528	3	14	1.1.1.1471.2	11.91517	61.35592	61.35592			251.6941
1	107.04	107.04	91.83999896	89.28999901	89.28999901	sp|P24622|CRYAA_MOUSE	Alpha-crystallin A chain OS=Mus musculus OX=10090 GN=Cryaa PE=2 SV=1			0	99.00000095	HFSPEDLTVKVLEDFVEIHGK	Methyl(T)@8; Carboxy(K)@10	Methyl(T)@109; Carboxy(K)@111	missed K-V@10	0.00793788	2496.261719	625.0727	2496.253662	625.0706787	4	13	1.1.1.1279.2	9.691	3247.07	1159.6	9.75	0.12	641.5837
1	107.04	107.04	91.83999896	89.28999901	89.28999901	sp|P24622|CRYAA_MOUSE	Alpha-crystallin A chain OS=Mus musculus OX=10090 GN=Cryaa PE=2 SV=1			0	99.00000095	HFSPEDLTVKVLEDFVEIHGK	Hex(K)@10	Hex(K)@111	missed K-V@10	0.00354362	2600.304443	651.0834	2600.301025	651.0825195	4	11	1.1.1.1219.4	8.926217	1338.61	1300.01	8.93	0.09	1093.301
1	107.04	107.04	91.83999896	89.28999901	89.28999901	sp|P24622|CRYAA_MOUSE	Alpha-crystallin A chain OS=Mus musculus OX=10090 GN=Cryaa PE=2 SV=1			0	99.00000095	HFSPEDLTVKVLEDFVEIHGK	Hex(T)@8	Hex(T)@109	missed K-V@10	0.00354362	2600.304443	651.0834	2600.301025	651.0825195	4	11	1.1.1.1219.4	8.926217	1338.61	1300.01	8.93	0.09	1093.301
1	107.04	107.04	91.83999896	89.28999901	89.28999901	sp|P24622|CRYAA_MOUSE	Alpha-crystallin A chain OS=Mus musculus OX=10090 GN=Cryaa PE=2 SV=1			0	99.00000095	HFSPEDLTVKVLEDFVEIHGK	Oxidation(P)@4; Methyl(D)@6; Lys->Allysine(K)@10	Oxidation(P)@105; Methyl(D)@107; Lys->Allysine(K)@111	missed K-V@10	0.0215743	2467.248779	823.4235	2467.227051	823.4163208	3	14	1.1.1.1308.4	10.05297	420.65	399.99	10.05	0.09	455.8081
1	107.04	107.04	91.83999896	89.28999901	89.28999901	sp|P24622|CRYAA_MOUSE	Alpha-crystallin A chain OS=Mus musculus OX=10090 GN=Cryaa PE=2 SV=1			0	99.00000095	HFSPEDLTVKVLEDFVEIHGK	Oxidation(P)@4; Methyl(E)@5; Lys->Allysine(K)@10	Oxidation(P)@105; Methyl(E)@106; Lys->Allysine(K)@111	missed K-V@10	0.0215743	2467.248779	823.4235	2467.227051	823.4163208	3	14	1.1.1.1308.4	10.05297	420.65	399.99	10.05	0.09	455.8081
1	107.04	107.04	91.83999896	89.28999901	89.28999901	sp|P24622|CRYAA_MOUSE	Alpha-crystallin A chain OS=Mus musculus OX=10090 GN=Cryaa PE=2 SV=1			0	99.00000095	HFSPEDLTVKVLEDFVEIHGK	Pro->pyro-Glu(P)@4		missed K-V@10	0.019368799	2452.24707	818.4229	2452.227539	818.4164429	3	12	1.1.1.1430.2	11.50268	53.92077	53.92077			147.9636
1	107.04	107.04	91.83999896	89.28999901	89.28999901	sp|P24622|CRYAA_MOUSE	Alpha-crystallin A chain OS=Mus musculus OX=10090 GN=Cryaa PE=2 SV=1			0	95.84000111	HFSPEDLTVKVLEDFVEIHGK	Carboxy(K)@10; Methyl(L)@12	Carboxy(K)@111; Methyl(L)@113	missed K-V@10	0.0124085	2496.265869	833.0959	2496.253662	833.0918579	3	13	1.1.1.1282.3	9.732166	347.21	179.83	9.76	0.09	365.1998
1	107.04	107.04	91.83999896	89.28999901	89.28999901	sp|P24622|CRYAA_MOUSE	Alpha-crystallin A chain OS=Mus musculus OX=10090 GN=Cryaa PE=2 SV=1			0	95.84000111	HFSPEDLTVKVLEDFVEIHGK	Formyl(K)@10		missed K-V@10	0.00598478	2466.249023	617.5695	2466.243164	617.5680542	4	10	1.1.1.1320.3	10.1933	2051.37	421.12	10.08	0.11	280.8252
1	107.04	107.04	91.83999896	89.28999901	89.28999901	sp|P24622|CRYAA_MOUSE	Alpha-crystallin A chain OS=Mus musculus OX=10090 GN=Cryaa PE=2 SV=1			0	95.84000111	HFSPEDLTVKVLEDFVEIHGK	Methyl(E)@5	Methyl(E)@106	missed K-V@10	-0.0170167	2452.24707	818.4229	2452.263916	818.4285278	3	12	1.1.1.1430.2	11.50268	53.92077	53.92077			147.9636
1	107.04	107.04	91.83999896	89.28999901	89.28999901	sp|P24622|CRYAA_MOUSE	Alpha-crystallin A chain OS=Mus musculus OX=10090 GN=Cryaa PE=2 SV=1			0	95.84000111	HFSPEDLTVKVLEDFVEIHGK	Methyl(D)@6	Methyl(D)@107	missed K-V@10	-0.0170167	2452.24707	818.4229	2452.263916	818.4285278	3	12	1.1.1.1430.2	11.50268	53.92077	53.92077			147.9636
1	107.04	107.04	91.83999896	89.28999901	89.28999901	sp|P24622|CRYAA_MOUSE	Alpha-crystallin A chain OS=Mus musculus OX=10090 GN=Cryaa PE=2 SV=1			0	99.00000095	HNERQDDHGYISR			missed R-Q@4	-0.00709805	1625.722534	407.4379	1625.729492	407.4396362	4	12	1.1.1.712.2	2.557033	2749.86	2085.58	2.57	0.03	2845.158
1	107.04	107.04	91.83999896	89.28999901	89.28999901	sp|P24622|CRYAA_MOUSE	Alpha-crystallin A chain OS=Mus musculus OX=10090 GN=Cryaa PE=2 SV=1			0	99.00000095	HNERQDDHGYISR	Deamidated(Q)@5		missed R-Q@4	0.00361695	1626.717407	407.6866	1626.713501	407.6856384	4	14	1.1.1.713.2	2.569033	11755.44	9564.66	2.58	0.04	9323.091
1	107.04	107.04	91.83999896	89.28999901	89.28999901	sp|P24622|CRYAA_MOUSE	Alpha-crystallin A chain OS=Mus musculus OX=10090 GN=Cryaa PE=2 SV=1			0	99.00000095	HNERQDDHGYISR	Deamidated(N)@2		missed R-Q@4	0.00530216	1626.718872	543.2469	1626.713501	543.2451172	3	12	1.1.1.714.9	2.587033	4664.26	3784.19	2.58	0.03	3216.579
1	107.04	107.04	91.83999896	89.28999901	89.28999901	sp|P24622|CRYAA_MOUSE	Alpha-crystallin A chain OS=Mus musculus OX=10090 GN=Cryaa PE=2 SV=1			0	29.51999903	HNERQDDHGYISR	Deamidated(Q)@5		missed R-Q@4	0.00530216	1626.718872	543.2469	1626.713501	543.2451172	3	12	1.1.1.714.9	2.587033	4664.26	3784.19	2.58	0.03	3216.579
1	107.04	107.04	91.83999896	89.28999901	89.28999901	sp|P24622|CRYAA_MOUSE	Alpha-crystallin A chain OS=Mus musculus OX=10090 GN=Cryaa PE=2 SV=1			0	99.00000095	LEDFVEIHGK			cleaved V-L@N-term	-0.000632807	1185.602417	593.8085	1185.603027	593.8087769	2	17	1.1.1.918.7	5.118017	48190.61	33752.46	5.14	0.06	41722.9
1	107.04	107.04	91.83999896	89.28999901	89.28999901	sp|P24622|CRYAA_MOUSE	Alpha-crystallin A chain OS=Mus musculus OX=10090 GN=Cryaa PE=2 SV=1			0	99.00000095	LFDQFFGE	Methyl(E)@8	Methyl(E)@29	cleaved E-G@C-term	0.00306659	1015.468262	508.7414	1015.465088	508.7398376	2	10	1.1.1.1247.2	9.2807	460.19	434.22	9.3	0.09	279.2459
1	107.04	107.04	91.83999896	89.28999901	89.28999901	sp|P24622|CRYAA_MOUSE	Alpha-crystallin A chain OS=Mus musculus OX=10090 GN=Cryaa PE=2 SV=1			0	99.00000095	LFDQFFGEGL			cleaved L-F@C-term	0.00438486	1171.559326	586.7869	1171.554932	586.78479	2	9	1.1.1.1274.3	9.629167	1023.6	270.22	9.69	0.1	176.645
1	107.04	107.04	91.83999896	89.28999901	89.28999901	sp|P24622|CRYAA_MOUSE	Alpha-crystallin A chain OS=Mus musculus OX=10090 GN=Cryaa PE=2 SV=1			0	95.84000111	LFDQFFGEGLFEYDLLPF			cleaved F-L@C-term	0.011337	2196.057373	1099.036	2196.045654	1099.030029	2	8	1.1.1.1792.3	13.93717	1723.13	170.33	13.82	0.1	174.3586
1	107.04	107.04	91.83999896	89.28999901	89.28999901	sp|P24622|CRYAA_MOUSE	Alpha-crystallin A chain OS=Mus musculus OX=10090 GN=Cryaa PE=2 SV=1			0	99.00000095	LFDQFFGEGLFEYDLLPFLSSTISPY			cleaved Y-Y@C-term	0.015282	3044.489258	1015.837	3044.473633	1015.831787	3	13	1.1.1.1783.5	13.83052	4292.11	1366.25	13.9	0.11	717.658
1	107.04	107.04	91.83999896	89.28999901	89.28999901	sp|P24622|CRYAA_MOUSE	Alpha-crystallin A chain OS=Mus musculus OX=10090 GN=Cryaa PE=2 SV=1			0	99.00000095	LFDQFFGEGLFEYDLLPFLSSTISPY			cleaved Y-Y@C-term	0.015282	3044.489258	1015.837	3044.473633	1015.831787	3	15	1.1.1.1784.3	13.84035	4292.11	1986.19	13.9	0.11	1155.221
1	107.04	107.04	91.83999896	89.28999901	89.28999901	sp|P24622|CRYAA_MOUSE	Alpha-crystallin A chain OS=Mus musculus OX=10090 GN=Cryaa PE=2 SV=1			0	99.00000095	LFDQFFGEGLFEYDLLPFLSSTISPY			cleaved Y-Y@C-term	0.015282	3044.489258	1015.837	3044.473633	1015.831787	3	14	1.1.1.1798.3	14.00467	4292.11	885.51	13.9	0.11	563.2982
1	107.04	107.04	91.83999896	89.28999901	89.28999901	sp|P24622|CRYAA_MOUSE	Alpha-crystallin A chain OS=Mus musculus OX=10090 GN=Cryaa PE=2 SV=1			0	99.00000095	LFDQFFGEGLFEYDLLPFLSSTISPYYR				0.0116577	3363.650146	1122.224	3363.637939	1122.219971	3	16	1.1.1.1688.3	13.0604	21584.94	164.97	13.22	0.11	228.6339
1	107.04	107.04	91.83999896	89.28999901	89.28999901	sp|P24622|CRYAA_MOUSE	Alpha-crystallin A chain OS=Mus musculus OX=10090 GN=Cryaa PE=2 SV=1			0	99.00000095	LFDQFFGEGLFEYDLLPFLSSTISPYYR				0.017563	3363.655273	841.9211	3363.637939	841.916748	4	22	1.1.1.1704.2	13.1834	4643.76	4463.16	13.19	0.11	3606.76
1	107.04	107.04	91.83999896	89.28999901	89.28999901	sp|P24622|CRYAA_MOUSE	Alpha-crystallin A chain OS=Mus musculus OX=10090 GN=Cryaa PE=2 SV=1			0	99.00000095	LFDQFFGEGLFEYDLLPFLSSTISPYYR				0.0116577	3363.650146	1122.224	3363.637939	1122.219971	3	17	1.1.1.1730.2	13.38122	21584.94	811.26	13.22	0.11	535.2043
1	107.04	107.04	91.83999896	89.28999901	89.28999901	sp|P24622|CRYAA_MOUSE	Alpha-crystallin A chain OS=Mus musculus OX=10090 GN=Cryaa PE=2 SV=1			0	99.00000095	LFDQFFGEGLFEYDLLPFLSSTISPYYR	Methyl(E)@8	Methyl(E)@29		0.019896001	3377.672119	1126.898	3377.653564	1126.891846	3	18	1.1.1.1752.2	13.50238	1930.12	393.34	13.6	0.1	310.9545
1	107.04	107.04	91.83999896	89.28999901	89.28999901	sp|P24622|CRYAA_MOUSE	Alpha-crystallin A chain OS=Mus musculus OX=10090 GN=Cryaa PE=2 SV=1			0	99.00000095	LFDQFFGEGLFEYDLLPFLSSTISPYYR	Methyl(E)@8	Methyl(E)@29		0.019896001	3377.672119	1126.898	3377.653564	1126.891846	3	19	1.1.1.1755.3	13.52053	1930.12	747.4	13.6	0.1	490.1471
1	107.04	107.04	91.83999896	89.28999901	89.28999901	sp|P24622|CRYAA_MOUSE	Alpha-crystallin A chain OS=Mus musculus OX=10090 GN=Cryaa PE=2 SV=1			0	99.00000095	LFDQFFGEGLFEYDLLPFLSSTISPYYR	Methyl(E)@12	Methyl(E)@33		0.019896001	3377.672119	1126.898	3377.653564	1126.891846	3	17	1.1.1.1770.4	13.67353	1930.12	625.02	13.6	0.1	475.5632
1	107.04	107.04	91.83999896	89.28999901	89.28999901	sp|P24622|CRYAA_MOUSE	Alpha-crystallin A chain OS=Mus musculus OX=10090 GN=Cryaa PE=2 SV=1			0	99.00000095	LFDQFFGEGLFEYDLLPFLSSTISPYYR				0.039854899	3363.67749	1122.233	3363.637939	1122.219971	3	12	1.1.1.1686.2	13.03492	57.74835	57.74835			166.5012
1	107.04	107.04	91.83999896	89.28999901	89.28999901	sp|P24622|CRYAA_MOUSE	Alpha-crystallin A chain OS=Mus musculus OX=10090 GN=Cryaa PE=2 SV=1			0	99.00000095	LFDQFFGEGLFEYDLLPFLSSTISPYYR	Deamidated(Q)@4; Oxidation(F)@11	Oxidation(F)@32		0.059066702	3380.675537	1127.899	3380.616943	1127.879639	3	13	1.1.1.1694.3	13.10823	5160.78	145.24	13.19	0.11	215.531
1	107.04	107.04	91.83999896	89.28999901	89.28999901	sp|P24622|CRYAA_MOUSE	Alpha-crystallin A chain OS=Mus musculus OX=10090 GN=Cryaa PE=2 SV=1			0	99.00000095	LFDQFFGEGLFEYDLLPFLSSTISPYYR	Deamidated(Q)@4; Oxidation(Y)@13	Oxidation(Y)@34		0.059066702	3380.675537	1127.899	3380.616943	1127.879639	3	13	1.1.1.1697.2	13.12723	5160.78	1115.49	13.19	0.11	405.791
1	107.04	107.04	91.83999896	89.28999901	89.28999901	sp|P24622|CRYAA_MOUSE	Alpha-crystallin A chain OS=Mus musculus OX=10090 GN=Cryaa PE=2 SV=1			0	99.00000095	LFDQFFGEGLFEYDLLPFLSSTISPYYR	Deamidated(Q)@4; Oxidation(Y)@13	Oxidation(Y)@34		0.059066702	3380.675537	1127.899	3380.616943	1127.879639	3	14	1.1.1.1699.3	13.1434	5160.78	2091.49	13.19	0.11	398.4086
1	107.04	107.04	91.83999896	89.28999901	89.28999901	sp|P24622|CRYAA_MOUSE	Alpha-crystallin A chain OS=Mus musculus OX=10090 GN=Cryaa PE=2 SV=1			0	99.00000095	LFDQFFGEGLFEYDLLPFLSSTISPYYR				0.0116577	3363.650146	1122.224	3363.637939	1122.219971	3	21	1.1.1.1706.4	13.21073	21584.94	21428.09	13.22	0.11	10824.9
1	107.04	107.04	91.83999896	89.28999901	89.28999901	sp|P24622|CRYAA_MOUSE	Alpha-crystallin A chain OS=Mus musculus OX=10090 GN=Cryaa PE=2 SV=1			0	99.00000095	LFDQFFGEGLFEYDLLPFLSSTISPYYR				0.0116577	3363.650146	1122.224	3363.637939	1122.219971	3	22	1.1.1.1707.3	13.22607	21584.94	20272.6	13.22	0.11	9311.191
1	107.04	107.04	91.83999896	89.28999901	89.28999901	sp|P24622|CRYAA_MOUSE	Alpha-crystallin A chain OS=Mus musculus OX=10090 GN=Cryaa PE=2 SV=1			0	99.00000095	LFDQFFGEGLFEYDLLPFLSSTISPYYR				0.017563	3363.655273	841.9211	3363.637939	841.916748	4	14	1.1.1.1711.4	13.26473	4643.76	2599.5	13.19	0.11	302.5917
1	107.04	107.04	91.83999896	89.28999901	89.28999901	sp|P24622|CRYAA_MOUSE	Alpha-crystallin A chain OS=Mus musculus OX=10090 GN=Cryaa PE=2 SV=1			0	99.00000095	LFDQFFGEGLFEYDLLPFLSSTISPYYR	Deamidated(Q)@4; Oxidation(F)@5	Oxidation(F)@26		0.059066702	3380.675537	1127.899	3380.616943	1127.879639	3	16	1.1.1.1713.2	13.28288	5160.78	2565.32	13.19	0.11	1374.043
1	107.04	107.04	91.83999896	89.28999901	89.28999901	sp|P24622|CRYAA_MOUSE	Alpha-crystallin A chain OS=Mus musculus OX=10090 GN=Cryaa PE=2 SV=1			0	99.00000095	LFDQFFGEGLFEYDLLPFLSSTISPYYR	Amino(Y)@13; Oxidation(D)@14	Oxidation(D)@35		0.00187373	3394.64624	1132.556	3394.643799	1132.555176	3	15	1.1.1.1758.2	13.54903	93.34969	93.34969			263.1306
1	107.04	107.04	91.83999896	89.28999901	89.28999901	sp|P24622|CRYAA_MOUSE	Alpha-crystallin A chain OS=Mus musculus OX=10090 GN=Cryaa PE=2 SV=1			0	99.00000095	LFDQFFGEGLFEYDLLPFLSSTISPYYR	Chloro(Y)@13	Chloro(Y)@34		0.052772399	3397.6521	1133.558	3397.599121	1133.540283	3	12	1.1.1.1763.2	13.5832	55.93565	55.93565			288.2133
1	107.04	107.04	91.83999896	89.28999901	89.28999901	sp|P24622|CRYAA_MOUSE	Alpha-crystallin A chain OS=Mus musculus OX=10090 GN=Cryaa PE=2 SV=1			0	99.00000095	LFDQFFGEGLFEYDLLPFLSSTISPYYR	Amino(Y)@13; Oxidation(D)@14	Oxidation(D)@35		0.0319019	3394.676514	1132.566	3394.643799	1132.555176	3	13	1.1.1.1764.4	13.59637	53.67001	53.67001			310.2739
1	107.04	107.04	91.83999896	89.28999901	89.28999901	sp|P24622|CRYAA_MOUSE	Alpha-crystallin A chain OS=Mus musculus OX=10090 GN=Cryaa PE=2 SV=1			0	95.84000111	LFDQFFGEGLFEYDLLPFLSSTISPYYR	Oxidation(D)@3; Deamidated(Q)@4	Oxidation(D)@24		0.059066702	3380.675537	1127.899	3380.616943	1127.879639	3	13	1.1.1.1694.3	13.10823	5160.78	145.24	13.19	0.11	215.531
1	107.04	107.04	91.83999896	89.28999901	89.28999901	sp|P24622|CRYAA_MOUSE	Alpha-crystallin A chain OS=Mus musculus OX=10090 GN=Cryaa PE=2 SV=1			0	95.84000111	LFDQFFGEGLFEYDLLPFLSSTISPYYR	Oxidation(D)@3; Deamidated(Q)@4	Oxidation(D)@24		0.059066702	3380.675537	1127.899	3380.616943	1127.879639	3	16	1.1.1.1713.2	13.28288	5160.78	2565.32	13.19	0.11	1374.043
1	107.04	107.04	91.83999896	89.28999901	89.28999901	sp|P24622|CRYAA_MOUSE	Alpha-crystallin A chain OS=Mus musculus OX=10090 GN=Cryaa PE=2 SV=1			0	99.00000095	LFEYDLLPFLSSTISPYYR			cleaved G-L@N-term	0.00447631	2323.182129	775.4013	2323.177734	775.3998413	3	11	1.1.1.1397.4	11.10888	554.66	369.9	11.15	0.09	327.065
1	107.04	107.04	91.83999896	89.28999901	89.28999901	sp|P24622|CRYAA_MOUSE	Alpha-crystallin A chain OS=Mus musculus OX=10090 GN=Cryaa PE=2 SV=1			0	22.07999974	LGPFYPSR			cleaved A-L@N-term	-0.0054052	935.4810791	468.7478	935.4865112	468.7505188	2	6	1.1.1.922.3	5.165	507.3044	507.3044			483.5591
1	107.04	107.04	91.83999896	89.28999901	89.28999901	sp|P24622|CRYAA_MOUSE	Alpha-crystallin A chain OS=Mus musculus OX=10090 GN=Cryaa PE=2 SV=1			0	99.00000095	LLPFLSSTISPY			cleaved D-L@N-term; cleaved Y-Y@C-term	0.00164658	1336.729492	669.372	1336.727905	669.3712158	2	10	1.1.1.1312.2	10.10113	93.28502	93.28502			228.0416
1	107.04	107.04	91.83999896	89.28999901	89.28999901	sp|P24622|CRYAA_MOUSE	Alpha-crystallin A chain OS=Mus musculus OX=10090 GN=Cryaa PE=2 SV=1			0	99.00000095	LLPFLSSTISPYYR			cleaved D-L@N-term	0.00679949	1655.899048	828.9568	1655.892334	828.9534302	2	13	1.1.1.1201.5	8.699567	257.791	257.791			521.5674
1	107.04	107.04	91.83999896	89.28999901	89.28999901	sp|P24622|CRYAA_MOUSE	Alpha-crystallin A chain OS=Mus musculus OX=10090 GN=Cryaa PE=2 SV=1			0	99.00000095	LLPFLSSTISPYYR			cleaved D-L@N-term	-1.027590036	1654.864624	828.4396	1655.892334	828.9534302	2	12	1.1.1.1801.3	14.043	38.57507	38.57507			149.2754
1	107.04	107.04	91.83999896	89.28999901	89.28999901	sp|P24622|CRYAA_MOUSE	Alpha-crystallin A chain OS=Mus musculus OX=10090 GN=Cryaa PE=2 SV=1			0	99.00000095	LPSNVDQSAL			cleaved L-S@C-term	-0.000920752	1042.528442	522.2715	1042.529541	522.2720337	2	10	1.1.1.904.3	4.93785	3150.51	2778.77	4.95	0.04	1950.522
1	107.04	107.04	91.83999896	89.28999901	89.28999901	sp|P24622|CRYAA_MOUSE	Alpha-crystallin A chain OS=Mus musculus OX=10090 GN=Cryaa PE=2 SV=1			0	41.22999907	LPSNVDQSALS	Amidated@C-term		cleaved S-C@C-term	-0.000412462	1128.577026	565.2958	1128.577515	565.2960205	2	10	1.1.1.867.7	4.47255	8429.93	3141.55	4.52	0.05	1288.62
1	107.04	107.04	91.83999896	89.28999901	89.28999901	sp|P24622|CRYAA_MOUSE	Alpha-crystallin A chain OS=Mus musculus OX=10090 GN=Cryaa PE=2 SV=1			0	34.18000042	LPSNVDQSALS			cleaved S-C@C-term	0.00333984	1129.564819	565.7897	1129.561523	565.7880249	2	9	1.1.1.868.8	4.485883	12585.73	8534.79	4.5	0.05	2345.984
1	107.04	107.04	91.83999896	89.28999901	89.28999901	sp|P24622|CRYAA_MOUSE	Alpha-crystallin A chain OS=Mus musculus OX=10090 GN=Cryaa PE=2 SV=1			0	28.88000011	LPSNVDQSALSC	Methyl(S)@11; Carbamidomethyl(C)@12	Methyl(S)@153	cleaved C-S@C-term	0.00347433	1303.611328	652.8129	1303.607788	652.8111572	2	9	1.1.1.879.9	4.62605	468.0077	468.0077			1243.455
1	107.04	107.04	91.83999896	89.28999901	89.28999901	sp|P24622|CRYAA_MOUSE	Alpha-crystallin A chain OS=Mus musculus OX=10090 GN=Cryaa PE=2 SV=1			0	99.00000095	LPSNVDQSALSCSLSADGMLTFSGPK	Carbamidomethyl(C)@12; Methyl(L)@14; Oxidation(D)@17; Oxidation(M)@19	Methyl(L)@156; Oxidation(D)@159		0.00364469	2727.276611	910.0995	2727.273193	910.0983276	3	16	1.1.1.1001.10	6.171433	224.4661	224.4661			2206.705
1	107.04	107.04	91.83999896	89.28999901	89.28999901	sp|P24622|CRYAA_MOUSE	Alpha-crystallin A chain OS=Mus musculus OX=10090 GN=Cryaa PE=2 SV=1			0	99.00000095	LPSNVDQSALSCSLSADGMLTFSGPK	Carbamidomethyl(C)@12; Methyl(S)@15; Oxidation(D)@17; Oxidation(M)@19	Methyl(S)@157; Oxidation(D)@159		0.00364469	2727.276611	910.0995	2727.273193	910.0983276	3	16	1.1.1.1001.10	6.171433	224.4661	224.4661			2206.705
1	107.04	107.04	91.83999896	89.28999901	89.28999901	sp|P24622|CRYAA_MOUSE	Alpha-crystallin A chain OS=Mus musculus OX=10090 GN=Cryaa PE=2 SV=1			0	99.00000095	LPSNVDQSALSCSLSADGMLTFSGPK	Carbamidomethyl(C)@12; Methyl(S)@13; Oxidation(D)@17; Oxidation(M)@19	Methyl(S)@155; Oxidation(D)@159		0.00364469	2727.276611	910.0995	2727.273193	910.0983276	3	16	1.1.1.1001.10	6.171433	224.4661	224.4661			2206.705
1	107.04	107.04	91.83999896	89.28999901	89.28999901	sp|P24622|CRYAA_MOUSE	Alpha-crystallin A chain OS=Mus musculus OX=10090 GN=Cryaa PE=2 SV=1			0	99.00000095	LPSNVDQSALSCSLSADGMLTFSGPK	No Carbamidomethyl(C)@12; Oxidation(M)@19			0.0127402	2640.25415	881.0919	2640.241211	881.0876465	3	19	1.1.1.1013.7	6.320083	3973.59	3352.26	6.34	0.1	3102.556
1	107.04	107.04	91.83999896	89.28999901	89.28999901	sp|P24622|CRYAA_MOUSE	Alpha-crystallin A chain OS=Mus musculus OX=10090 GN=Cryaa PE=2 SV=1			0	99.00000095	LPSNVDQSALSCSLSADGMLTFSGPK	Carbamidomethyl(C)@12; Methyl(S)@13; Oxidation(D)@17; Oxidation(M)@19	Methyl(S)@155; Oxidation(D)@159		0.00382779	2727.2771	910.0996	2727.273193	910.0983276	3	20	1.1.1.1015.8	6.346416	507.3044	507.3044			6550.297
1	107.04	107.04	91.83999896	89.28999901	89.28999901	sp|P24622|CRYAA_MOUSE	Alpha-crystallin A chain OS=Mus musculus OX=10090 GN=Cryaa PE=2 SV=1			0	99.00000095	LPSNVDQSALSCSLSADGMLTFSGPK	No Carbamidomethyl(C)@12; Oxidation(M)@19			0.0127402	2640.25415	881.0919	2640.241211	881.0876465	3	20	1.1.1.1016.7	6.35825	3973.59	3317.6	6.34	0.1	3197.892
1	107.04	107.04	91.83999896	89.28999901	89.28999901	sp|P24622|CRYAA_MOUSE	Alpha-crystallin A chain OS=Mus musculus OX=10090 GN=Cryaa PE=2 SV=1			0	99.00000095	LPSNVDQSALSCSLSADGMLTFSGPK	Carbamidomethyl(C)@12; Methyl(S)@13; Oxidation(M)@19	Methyl(S)@155		-0.0105793	2711.267822	904.7632	2711.27832	904.7666626	3	23	1.1.1.1018.10	6.386083	8838.45	8471.18	6.39	0.06	5333.212
1	107.04	107.04	91.83999896	89.28999901	89.28999901	sp|P24622|CRYAA_MOUSE	Alpha-crystallin A chain OS=Mus musculus OX=10090 GN=Cryaa PE=2 SV=1			0	99.00000095	LPSNVDQSALSCSLSADGMLTFSGPK	Methyl(S)@11; Carbamidomethyl(C)@12; Oxidation(M)@19	Methyl(S)@153		4.05E-05	2711.278564	904.7667	2711.27832	904.7666626	3	28	1.1.1.1031.8	6.549733	68418.34	53792.77	6.57	0.06	25968.85
1	107.04	107.04	91.83999896	89.28999901	89.28999901	sp|P24622|CRYAA_MOUSE	Alpha-crystallin A chain OS=Mus musculus OX=10090 GN=Cryaa PE=2 SV=1			0	99.00000095	LPSNVDQSALSCSLSADGMLTFSGPK	No Carbamidomethyl(C)@12; Oxidation(M)@19			-0.00052418	2640.240967	881.0875	2640.241211	881.0876465	3	21	1.1.1.1040.9	6.6654	4318.52	4040.76	6.68	0.08	3352.355
1	107.04	107.04	91.83999896	89.28999901	89.28999901	sp|P24622|CRYAA_MOUSE	Alpha-crystallin A chain OS=Mus musculus OX=10090 GN=Cryaa PE=2 SV=1			0	99.00000095	LPSNVDQSALSCSLSADGMLTFSGPK	Carbamidomethyl(C)@12; Methyl(L)@14; Oxidation(M)@19	Methyl(L)@156		4.05E-05	2711.278564	904.7667	2711.27832	904.7666626	3	17	1.1.1.1046.6	6.739383	68418.34	2513.54	6.57	0.06	1384.151
1	107.04	107.04	91.83999896	89.28999901	89.28999901	sp|P24622|CRYAA_MOUSE	Alpha-crystallin A chain OS=Mus musculus OX=10090 GN=Cryaa PE=2 SV=1			0	99.00000095	LPSNVDQSALSCSLSADGMLTFSGPK	Carbamidomethyl(C)@12; Methyl(S)@13; Oxidation(M)@19	Methyl(S)@155		4.05E-05	2711.278564	904.7667	2711.27832	904.7666626	3	17	1.1.1.1046.6	6.739383	68418.34	2513.54	6.57	0.06	1384.151
1	107.04	107.04	91.83999896	89.28999901	89.28999901	sp|P24622|CRYAA_MOUSE	Alpha-crystallin A chain OS=Mus musculus OX=10090 GN=Cryaa PE=2 SV=1			0	99.00000095	LPSNVDQSALSCSLSADGMLTFSGPK	No Carbamidomethyl(C)@12; Oxidation(M)@19			-0.00125658	2640.23999	881.0872	2640.241211	881.0876465	3	27	1.1.1.1057.10	6.882534	33283.78	16758.74	6.92	0.09	9132.618
1	107.04	107.04	91.83999896	89.28999901	89.28999901	sp|P24622|CRYAA_MOUSE	Alpha-crystallin A chain OS=Mus musculus OX=10090 GN=Cryaa PE=2 SV=1			0	99.00000095	LPSNVDQSALSCSLSADGMLTFSGPK	No Carbamidomethyl(C)@12; Oxidation(M)@19			-0.00125658	2640.23999	881.0872	2640.241211	881.0876465	3	28	1.1.1.1058.8	6.893717	33283.78	23925.77	6.92	0.09	13039.25
1	107.04	107.04	91.83999896	89.28999901	89.28999901	sp|P24622|CRYAA_MOUSE	Alpha-crystallin A chain OS=Mus musculus OX=10090 GN=Cryaa PE=2 SV=1			0	99.00000095	LPSNVDQSALSCSLSADGMLTFSGPK	No Carbamidomethyl(C)@12; Oxidation(M)@19			-0.00125658	2640.23999	881.0872	2640.241211	881.0876465	3	20	1.1.1.1071.7	7.057367	33283.78	2860.96	6.92	0.09	1564.485
1	107.04	107.04	91.83999896	89.28999901	89.28999901	sp|P24622|CRYAA_MOUSE	Alpha-crystallin A chain OS=Mus musculus OX=10090 GN=Cryaa PE=2 SV=1			0	99.00000095	LPSNVDQSALSCSLSADGMLTFSGPK	Deamidated(Q)@7; Methyl(S)@11; Carbamidomethyl(C)@12	Methyl(S)@153		0.00835288	2696.275635	899.7658	2696.267334	899.7630615	3	19	1.1.1.1074.5	7.096684	2870.13	2088.74	7.11	0.05	2266.196
1	107.04	107.04	91.83999896	89.28999901	89.28999901	sp|P24622|CRYAA_MOUSE	Alpha-crystallin A chain OS=Mus musculus OX=10090 GN=Cryaa PE=2 SV=1			0	99.00000095	LPSNVDQSALSCSLSADGMLTFSGPK	No Carbamidomethyl(C)@12; Dioxidation(M)@19	Dioxidation(M)@161		0.0255486	2656.261719	886.4278	2656.236084	886.4193115	3	18	1.1.1.1075.8	7.108517	294.8612	294.8612			960.2399
1	107.04	107.04	91.83999896	89.28999901	89.28999901	sp|P24622|CRYAA_MOUSE	Alpha-crystallin A chain OS=Mus musculus OX=10090 GN=Cryaa PE=2 SV=1			0	99.00000095	LPSNVDQSALSCSLSADGMLTFSGPK	No Carbamidomethyl(C)@12			0.0118527	2624.258057	875.7599	2624.246094	875.7559814	3	17	1.1.1.1080.7	7.17235	1976.16	1448.41	7.2	0.14	1059.004
1	107.04	107.04	91.83999896	89.28999901	89.28999901	sp|P24622|CRYAA_MOUSE	Alpha-crystallin A chain OS=Mus musculus OX=10090 GN=Cryaa PE=2 SV=1			0	99.00000095	LPSNVDQSALSCSLSADGMLTFSGPK	Methyl(S)@11; Carbamidomethyl(C)@12	Methyl(S)@153		-0.00423969	2695.279541	899.4337	2695.283203	899.4350586	3	21	1.1.1.1106.7	7.5025	44122.27	2745.6	7.57	0.08	1464.633
1	107.04	107.04	91.83999896	89.28999901	89.28999901	sp|P24622|CRYAA_MOUSE	Alpha-crystallin A chain OS=Mus musculus OX=10090 GN=Cryaa PE=2 SV=1			0	99.00000095	LPSNVDQSALSCSLSADGMLTFSGPK	Methyl(S)@11; Carbamidomethyl(C)@12	Methyl(S)@153		-0.00423969	2695.279541	899.4337	2695.283203	899.4350586	3	23	1.1.1.1107.8	7.514167	44122.27	7869.92	7.57	0.08	3325.801
1	107.04	107.04	91.83999896	89.28999901	89.28999901	sp|P24622|CRYAA_MOUSE	Alpha-crystallin A chain OS=Mus musculus OX=10090 GN=Cryaa PE=2 SV=1			0	99.00000095	LPSNVDQSALSCSLSADGMLTFSGPK	Methyl(S)@11; Carbamidomethyl(C)@12	Methyl(S)@153		-0.00664053	2695.276611	674.8264	2695.283203	674.828125	4	19	1.1.1.1112.2	7.572333	2835.69	2773.13	7.57	0.05	1510.771
1	107.04	107.04	91.83999896	89.28999901	89.28999901	sp|P24622|CRYAA_MOUSE	Alpha-crystallin A chain OS=Mus musculus OX=10090 GN=Cryaa PE=2 SV=1			0	99.00000095	LPSNVDQSALSCSLSADGMLTFSGPK	No Carbamidomethyl(C)@12			0.04005	2624.286133	875.7693	2624.246094	875.7559814	3	20	1.1.1.1112.8	7.577317	143.3211	143.3211			1794.281
1	107.04	107.04	91.83999896	89.28999901	89.28999901	sp|P24622|CRYAA_MOUSE	Alpha-crystallin A chain OS=Mus musculus OX=10090 GN=Cryaa PE=2 SV=1			0	99.00000095	LPSNVDQSALSCSLSADGMLTFSGPK	Methyl(S)@11; Carbamidomethyl(C)@12	Methyl(S)@153		-0.00423969	2695.279541	899.4337	2695.283203	899.4350586	3	22	1.1.1.1120.7	7.679483	44122.27	5540.26	7.57	0.08	2825.491
1	107.04	107.04	91.83999896	89.28999901	89.28999901	sp|P24622|CRYAA_MOUSE	Alpha-crystallin A chain OS=Mus musculus OX=10090 GN=Cryaa PE=2 SV=1			0	99.00000095	LPSNVDQSALSCSLSADGMLTFSGPK	No Carbamidomethyl(C)@12			0.00269774	2624.249023	875.7569	2624.246094	875.7559814	3	22	1.1.1.1134.5	7.857133	19541.16	10006.25	7.89	0.09	5251.167
1	107.04	107.04	91.83999896	89.28999901	89.28999901	sp|P24622|CRYAA_MOUSE	Alpha-crystallin A chain OS=Mus musculus OX=10090 GN=Cryaa PE=2 SV=1			0	99.00000095	LPSNVDQSALSCSLSADGMLTFSGPK	No Carbamidomethyl(C)@12			0.00269774	2624.249023	875.7569	2624.246094	875.7559814	3	28	1.1.1.1135.6	7.870467	19541.16	15517.81	7.89	0.09	7737.802
1	107.04	107.04	91.83999896	89.28999901	89.28999901	sp|P24622|CRYAA_MOUSE	Alpha-crystallin A chain OS=Mus musculus OX=10090 GN=Cryaa PE=2 SV=1			0	99.00000095	LPSNVDQSALSCSLSADGMLTFSGPK	Carbamidomethyl(C)@12; Methyl(S)@13; Oxidation(M)@19	Methyl(S)@155		4.05E-05	2711.278564	904.7667	2711.27832	904.7666626	3	30	1.1.1.1032.10	6.5649	68418.34	66860.31	6.57	0.06	29579.11
1	107.04	107.04	91.83999896	89.28999901	89.28999901	sp|P24622|CRYAA_MOUSE	Alpha-crystallin A chain OS=Mus musculus OX=10090 GN=Cryaa PE=2 SV=1			0	99.00000095	LPSNVDQSALSCSLSADGMLTFSGPK	Methyl(S)@11; Carbamidomethyl(C)@12; Oxidation(M)@19	Methyl(S)@153		4.05E-05	2711.278564	904.7667	2711.27832	904.7666626	3	30	1.1.1.1032.10	6.5649	68418.34	66860.31	6.57	0.06	29579.11
1	107.04	107.04	91.83999896	89.28999901	89.28999901	sp|P24622|CRYAA_MOUSE	Alpha-crystallin A chain OS=Mus musculus OX=10090 GN=Cryaa PE=2 SV=1			0	99.00000095	LPSNVDQSALSCSLSADGMLTFSGPK	Carbamidomethyl(C)@12; Dehydrated(S)@13; Acetyl(S)@15	Dehydrated(S)@155; Acetyl(S)@157		-0.00914209	2705.258545	902.7601	2705.267578	902.7631836	3	15	1.1.1.1041.9	6.678383	185.5047	185.5047			2836.25
1	107.04	107.04	91.83999896	89.28999901	89.28999901	sp|P24622|CRYAA_MOUSE	Alpha-crystallin A chain OS=Mus musculus OX=10090 GN=Cryaa PE=2 SV=1			0	99.00000095	LPSNVDQSALSCSLSADGMLTFSGPK	Carbamidomethyl(C)@12; Acetyl(S)@13; Dehydrated(S)@15	Acetyl(S)@155; Dehydrated(S)@157		-0.00914209	2705.258545	902.7601	2705.267578	902.7631836	3	15	1.1.1.1041.9	6.678383	185.5047	185.5047			2836.25
1	107.04	107.04	91.83999896	89.28999901	89.28999901	sp|P24622|CRYAA_MOUSE	Alpha-crystallin A chain OS=Mus musculus OX=10090 GN=Cryaa PE=2 SV=1			0	99.00000095	LPSNVDQSALSCSLSADGMLTFSGPK	Oxidation(D)@6; Deamidated(Q)@7; Carbamidomethyl(C)@12; Oxidation(M)@19	Oxidation(D)@148		-0.017725401	2714.223633	905.7485	2714.241455	905.7544556	3	14	1.1.1.1041.10	6.679217	3977.12	828.9	6.61	0.05	1382.357
1	107.04	107.04	91.83999896	89.28999901	89.28999901	sp|P24622|CRYAA_MOUSE	Alpha-crystallin A chain OS=Mus musculus OX=10090 GN=Cryaa PE=2 SV=1			0	99.00000095	LPSNVDQSALSCSLSADGMLTFSGPK	No Carbamidomethyl(C)@12; Oxidation(M)@19			-0.00052418	2640.240967	881.0875	2640.241211	881.0876465	3	17	1.1.1.1045.6	6.726717	4318.52	3212.93	6.68	0.08	2200.804
1	107.04	107.04	91.83999896	89.28999901	89.28999901	sp|P24622|CRYAA_MOUSE	Alpha-crystallin A chain OS=Mus musculus OX=10090 GN=Cryaa PE=2 SV=1			0	99.00000095	LPSNVDQSALSCSLSADGMLTFSGPK	Carbamidomethyl(C)@12			-9.039660454	2672.227783	891.7499	2681.267578	894.7631836	3	14	1.1.1.1050.7	6.791217	150.3436	150.3436			2136.302
1	107.04	107.04	91.83999896	89.28999901	89.28999901	sp|P24622|CRYAA_MOUSE	Alpha-crystallin A chain OS=Mus musculus OX=10090 GN=Cryaa PE=2 SV=1			0	99.00000095	LPSNVDQSALSCSLSADGMLTFSGPK	Methyl(S)@11; Carbamidomethyl(C)@12; Oxidation(M)@19	Methyl(S)@153		4.05E-05	2711.278564	904.7667	2711.27832	904.7666626	3	13	1.1.1.1051.8	6.804717	68418.34	1096.66	6.57	0.06	1421.931
1	107.04	107.04	91.83999896	89.28999901	89.28999901	sp|P24622|CRYAA_MOUSE	Alpha-crystallin A chain OS=Mus musculus OX=10090 GN=Cryaa PE=2 SV=1			0	99.00000095	LPSNVDQSALSCSLSADGMLTFSGPK	Carbamidomethyl(C)@12; Methyl(S)@13; Oxidation(M)@19	Methyl(S)@155		4.05E-05	2711.278564	904.7667	2711.27832	904.7666626	3	13	1.1.1.1051.8	6.804717	68418.34	1096.66	6.57	0.06	1421.931
1	107.04	107.04	91.83999896	89.28999901	89.28999901	sp|P24622|CRYAA_MOUSE	Alpha-crystallin A chain OS=Mus musculus OX=10090 GN=Cryaa PE=2 SV=1			0	99.00000095	LPSNVDQSALSCSLSADGMLTFSGPK	Carbamidomethyl(C)@12			-9.042409897	2672.225342	891.749	2681.267578	894.7631836	3	15	1.1.1.1052.5	6.814717	507.3044	507.3044			3864.49
1	107.04	107.04	91.83999896	89.28999901	89.28999901	sp|P24622|CRYAA_MOUSE	Alpha-crystallin A chain OS=Mus musculus OX=10090 GN=Cryaa PE=2 SV=1			0	99.00000095	LPSNVDQSALSCSLSADGMLTFSGPK	Cation:Na(D)@6; Deamidated(Q)@7; Carbamidomethyl(C)@12; Oxidation(M)@19			-0.028586	2720.199951	907.7406	2720.228516	907.7501221	3	15	1.1.1.1059.10	6.908033	4322.04	3398.31	6.92	0.08	2117.465
1	107.04	107.04	91.83999896	89.28999901	89.28999901	sp|P24622|CRYAA_MOUSE	Alpha-crystallin A chain OS=Mus musculus OX=10090 GN=Cryaa PE=2 SV=1			0	99.00000095	LPSNVDQSALSCSLSADGMLTFSGPK	Cation:Na(D)@6; Deamidated(Q)@7; Carbamidomethyl(C)@12; Oxidation(M)@19			-0.028586	2720.199951	907.7406	2720.228516	907.7501221	3	16	1.1.1.1061.11	6.934533	4322.04	4126.73	6.92	0.08	2654.605
1	107.04	107.04	91.83999896	89.28999901	89.28999901	sp|P24622|CRYAA_MOUSE	Alpha-crystallin A chain OS=Mus musculus OX=10090 GN=Cryaa PE=2 SV=1			0	99.00000095	LPSNVDQSALSCSLSADGMLTFSGPK	Methyl+Deamidated(Q)@7; Carbamidomethyl(C)@12	Methyl+Deamidated(Q)@149		0.00835288	2696.275635	899.7658	2696.267334	899.7630615	3	16	1.1.1.1075.10	7.110183	2870.13	2709.9	7.11	0.05	2505.955
1	107.04	107.04	91.83999896	89.28999901	89.28999901	sp|P24622|CRYAA_MOUSE	Alpha-crystallin A chain OS=Mus musculus OX=10090 GN=Cryaa PE=2 SV=1			0	99.00000095	LPSNVDQSALSCSLSADGMLTFSGPK	No Carbamidomethyl(C)@12; Dioxidation(M)@19	Dioxidation(M)@161		0.000464046	2656.236328	886.4194	2656.236084	886.4193115	3	16	1.1.1.1078.7	7.145517	221.6108	221.6108			1252.994
1	107.04	107.04	91.83999896	89.28999901	89.28999901	sp|P24622|CRYAA_MOUSE	Alpha-crystallin A chain OS=Mus musculus OX=10090 GN=Cryaa PE=2 SV=1			0	99.00000095	LPSNVDQSALSCSLSADGMLTFSGPK	No Carbamidomethyl(C)@12			0.0118527	2624.258057	875.7599	2624.246094	875.7559814	3	15	1.1.1.1079.6	7.15735	1976.16	1098.8	7.2	0.14	977.0287
1	107.04	107.04	91.83999896	89.28999901	89.28999901	sp|P24622|CRYAA_MOUSE	Alpha-crystallin A chain OS=Mus musculus OX=10090 GN=Cryaa PE=2 SV=1			0	99.00000095	LPSNVDQSALSCSLSADGMLTFSGPK	Propionamide@N-term; Cation:K(D)@6; Carbamidomethyl(C)@12; Oxidation(M)@19			-0.00458352	2806.251221	936.4243	2806.255615	936.4257813	3	17	1.1.1.1087.6	7.25785	10651.1	8020.66	7.28	0.09	4059.231
1	107.04	107.04	91.83999896	89.28999901	89.28999901	sp|P24622|CRYAA_MOUSE	Alpha-crystallin A chain OS=Mus musculus OX=10090 GN=Cryaa PE=2 SV=1			0	99.00000095	LPSNVDQSALSCSLSADGMLTFSGPK	Methyl(S)@11; Carbamidomethyl(C)@12	Methyl(S)@153		-0.033352401	2695.250244	899.424	2695.283203	899.4350586	3	14	1.1.1.1090.6	7.296017	71.96179	71.96179			632.8591
1	107.04	107.04	91.83999896	89.28999901	89.28999901	sp|P24622|CRYAA_MOUSE	Alpha-crystallin A chain OS=Mus musculus OX=10090 GN=Cryaa PE=2 SV=1			0	99.00000095	LPSNVDQSALSCSLSADGMLTFSGPK	Carbamidomethyl(C)@12; Methyl(S)@13	Methyl(S)@155		-0.033352401	2695.250244	899.424	2695.283203	899.4350586	3	14	1.1.1.1090.6	7.296017	71.96179	71.96179			632.8591
1	107.04	107.04	91.83999896	89.28999901	89.28999901	sp|P24622|CRYAA_MOUSE	Alpha-crystallin A chain OS=Mus musculus OX=10090 GN=Cryaa PE=2 SV=1			0	99.00000095	LPSNVDQSALSCSLSADGMLTFSGPK	Phospho(S)@11; Carbamidomethyl(C)@12; Didehydro(S)@13; Oxidation(M)@19	Phospho(S)@153; Didehydro(S)@155		0.0202151	2775.233643	926.0851	2775.213379	926.0783691	3	14	1.1.1.1091.9	7.311183	56.60028	56.60028			1342.184
1	107.04	107.04	91.83999896	89.28999901	89.28999901	sp|P24622|CRYAA_MOUSE	Alpha-crystallin A chain OS=Mus musculus OX=10090 GN=Cryaa PE=2 SV=1			0	99.00000095	LPSNVDQSALSCSLSADGMLTFSGPK	Didehydro(S)@11; Carbamidomethyl(C)@12; Phospho(S)@15; Oxidation(M)@19	Didehydro(S)@153; Phospho(S)@157		0.0202151	2775.233643	926.0851	2775.213379	926.0783691	3	14	1.1.1.1091.9	7.311183	56.60028	56.60028			1342.184
1	107.04	107.04	91.83999896	89.28999901	89.28999901	sp|P24622|CRYAA_MOUSE	Alpha-crystallin A chain OS=Mus musculus OX=10090 GN=Cryaa PE=2 SV=1			0	99.00000095	LPSNVDQSALSCSLSADGMLTFSGPK	Carbamidomethyl(C)@12; Didehydro(S)@13; Phospho(S)@15; Oxidation(M)@19	Didehydro(S)@155; Phospho(S)@157		0.0202151	2775.233643	926.0851	2775.213379	926.0783691	3	14	1.1.1.1091.9	7.311183	56.60028	56.60028			1342.184
1	107.04	107.04	91.83999896	89.28999901	89.28999901	sp|P24622|CRYAA_MOUSE	Alpha-crystallin A chain OS=Mus musculus OX=10090 GN=Cryaa PE=2 SV=1			0	99.00000095	LPSNVDQSALSCSLSADGMLTFSGPK	Didehydro(S)@11; Carbamidomethyl(C)@12; Phospho(S)@13; Oxidation(M)@19	Didehydro(S)@153; Phospho(S)@155		0.0202151	2775.233643	926.0851	2775.213379	926.0783691	3	14	1.1.1.1091.9	7.311183	56.60028	56.60028			1342.184
1	107.04	107.04	91.83999896	89.28999901	89.28999901	sp|P24622|CRYAA_MOUSE	Alpha-crystallin A chain OS=Mus musculus OX=10090 GN=Cryaa PE=2 SV=1			0	99.00000095	LPSNVDQSALSCSLSADGMLTFSGPK	Phospho(S)@11; Carbamidomethyl(C)@12; Methyl(S)@13; Oxidation(M)@19	Phospho(S)@153; Methyl(S)@155		0.00513267	2791.249756	931.4238	2791.244629	931.4221191	3	15	1.1.1.1111.5	7.56215	2985.72	2940.33	7.57	0.1	1836.303
1	107.04	107.04	91.83999896	89.28999901	89.28999901	sp|P24622|CRYAA_MOUSE	Alpha-crystallin A chain OS=Mus musculus OX=10090 GN=Cryaa PE=2 SV=1			0	99.00000095	LPSNVDQSALSCSLSADGMLTFSGPK	Methyl(S)@11; Carbamidomethyl(C)@12; Phospho(S)@13; Oxidation(M)@19	Methyl(S)@153; Phospho(S)@155		0.00513267	2791.249756	931.4238	2791.244629	931.4221191	3	15	1.1.1.1111.5	7.56215	2985.72	2940.33	7.57	0.1	1836.303
1	107.04	107.04	91.83999896	89.28999901	89.28999901	sp|P24622|CRYAA_MOUSE	Alpha-crystallin A chain OS=Mus musculus OX=10090 GN=Cryaa PE=2 SV=1			0	99.00000095	LPSNVDQSALSCSLSADGMLTFSGPK	Carbamidomethyl(C)@12; Phospho(S)@13; Methyl(L)@14; Oxidation(M)@19	Phospho(S)@155; Methyl(L)@156		0.00513267	2791.249756	931.4238	2791.244629	931.4221191	3	15	1.1.1.1111.5	7.56215	2985.72	2940.33	7.57	0.1	1836.303
1	107.04	107.04	91.83999896	89.28999901	89.28999901	sp|P24622|CRYAA_MOUSE	Alpha-crystallin A chain OS=Mus musculus OX=10090 GN=Cryaa PE=2 SV=1			0	99.00000095	LPSNVDQSALSCSLSADGMLTFSGPK	Carbamidomethyl(C)@12; Phospho(S)@13; Methyl(L)@14; Oxidation(M)@19	Phospho(S)@155; Methyl(L)@156		0.00513267	2791.249756	931.4238	2791.244629	931.4221191	3	19	1.1.1.1113.8	7.590983	2985.72	2743.16	7.57	0.1	2102.506
1	107.04	107.04	91.83999896	89.28999901	89.28999901	sp|P24622|CRYAA_MOUSE	Alpha-crystallin A chain OS=Mus musculus OX=10090 GN=Cryaa PE=2 SV=1			0	99.00000095	LPSNVDQSALSCSLSADGMLTFSGPK	No Carbamidomethyl(C)@12; Oxidation(M)@19			-0.0228623	2640.218262	881.08	2640.241211	881.0876465	3	13	1.1.1.1115.6	7.613817	119.6352	119.6352			1242.501
1	107.04	107.04	91.83999896	89.28999901	89.28999901	sp|P24622|CRYAA_MOUSE	Alpha-crystallin A chain OS=Mus musculus OX=10090 GN=Cryaa PE=2 SV=1			0	99.00000095	LPSNVDQSALSCSLSADGMLTFSGPK	No Carbamidomethyl(C)@12; Oxidation(M)@19			0.050194301	2640.29126	881.1044	2640.241211	881.0876465	3	18	1.1.1.1142.6	7.959967	315.7807	315.7807			1205.256
1	107.04	107.04	91.83999896	89.28999901	89.28999901	sp|P24622|CRYAA_MOUSE	Alpha-crystallin A chain OS=Mus musculus OX=10090 GN=Cryaa PE=2 SV=1			0	99.00000095	LPSNVDQSALSCSLSADGMLTFSGPK	Cation:Na(D)@6; Deamidated(Q)@7; Carbamidomethyl(C)@12			-0.067837402	2704.165771	902.3959	2704.233643	902.418457	3	16	1.1.1.1147.5	8.0228	485.5218	485.5218			1489.966
1	107.04	107.04	91.83999896	89.28999901	89.28999901	sp|P24622|CRYAA_MOUSE	Alpha-crystallin A chain OS=Mus musculus OX=10090 GN=Cryaa PE=2 SV=1			0	99.00000095	LPSNVDQSALSCSLSADGMLTFSGPK	Carbamyl@N-term; Dioxidation(P)@2; Deamidated(N)@4; Deamidated(Q)@7; Carbamidomethyl(C)@12	Dioxidation(P)@144		-0.00776097	2758.223877	920.4152	2758.231445	920.4177246	3	14	1.1.1.1167.9	8.274933	7236.75	5056.56	8.3	0.08	3094.111
1	107.04	107.04	91.83999896	89.28999901	89.28999901	sp|P24622|CRYAA_MOUSE	Alpha-crystallin A chain OS=Mus musculus OX=10090 GN=Cryaa PE=2 SV=1			0	99.00000095	LPSNVDQSALSCSLSADGMLTFSGPK	Phospho(S)@11; Carbamidomethyl(C)@12; Didehydro(S)@13	Phospho(S)@153; Didehydro(S)@155		0.0095308	2759.227783	920.7499	2759.218262	920.7467041	3	17	1.1.1.1182.2	8.46575	6022.94	64.91	8.3	0.09	801.9257
1	107.04	107.04	91.83999896	89.28999901	89.28999901	sp|P24622|CRYAA_MOUSE	Alpha-crystallin A chain OS=Mus musculus OX=10090 GN=Cryaa PE=2 SV=1			0	99.00000095	LPSNVDQSALSCSLSADGMLTFSGPK	Carbamidomethyl(C)@12; Phospho(S)@13; Didehydro(S)@15	Phospho(S)@155; Didehydro(S)@157		0.0095308	2759.227783	920.7499	2759.218262	920.7467041	3	17	1.1.1.1182.2	8.46575	6022.94	64.91	8.3	0.09	801.9257
1	107.04	107.04	91.83999896	89.28999901	89.28999901	sp|P24622|CRYAA_MOUSE	Alpha-crystallin A chain OS=Mus musculus OX=10090 GN=Cryaa PE=2 SV=1			0	99.00000095	LPSNVDQSALSCSLSADGMLTFSGPK	Didehydro(S)@11; Carbamidomethyl(C)@12; Phospho(S)@13	Didehydro(S)@153; Phospho(S)@155		0.0095308	2759.227783	920.7499	2759.218262	920.7467041	3	17	1.1.1.1182.2	8.46575	6022.94	64.91	8.3	0.09	801.9257
1	107.04	107.04	91.83999896	89.28999901	89.28999901	sp|P24622|CRYAA_MOUSE	Alpha-crystallin A chain OS=Mus musculus OX=10090 GN=Cryaa PE=2 SV=1			0	99.00000095	LPSNVDQSALSCSLSADGMLTFSGPK	No Carbamidomethyl(C)@12; Oxidation(M)@19			-0.021214399	2640.220215	881.0806	2640.241211	881.0876465	3	18	1.1.1.2220.3	15.92153	43.50394	43.50394			627.1539
1	107.04	107.04	91.83999896	89.28999901	89.28999901	sp|P24622|CRYAA_MOUSE	Alpha-crystallin A chain OS=Mus musculus OX=10090 GN=Cryaa PE=2 SV=1			0	99.00000095	LPSNVDQSALSCSLSADGMLTFSGPK	Methyl(S)@11; Carbamidomethyl(C)@12; Oxidation(M)@19	Methyl(S)@153		0.0108433	2711.289307	904.7703	2711.27832	904.7666626	3	16	1.1.1.2220.4	15.92485	43.50394	43.50394			290.5371
1	107.04	107.04	91.83999896	89.28999901	89.28999901	sp|P24622|CRYAA_MOUSE	Alpha-crystallin A chain OS=Mus musculus OX=10090 GN=Cryaa PE=2 SV=1			0	99.00000095	LPSNVDQSALSCSLSADGMLTFSGPK	Carbamidomethyl(C)@12; Methyl(S)@13; Oxidation(M)@19	Methyl(S)@155		0.0108433	2711.289307	904.7703	2711.27832	904.7666626	3	16	1.1.1.2220.4	15.92485	43.50394	43.50394			290.5371
1	107.04	107.04	91.83999896	89.28999901	89.28999901	sp|P24622|CRYAA_MOUSE	Alpha-crystallin A chain OS=Mus musculus OX=10090 GN=Cryaa PE=2 SV=1			0	99.00000095	LPSNVDQSALSCSLSADGMLTFSGPK	Carbamidomethyl(C)@12; Phospho(S)@13; Carboxy(D)@17	Phospho(S)@155; Carboxy(D)@159		0.0193904	2805.243408	936.0884	2805.223877	936.0819092	3	13	1.1.1.1051.11	6.807217	185.5047	185.5047			971.7822
1	107.04	107.04	91.83999896	89.28999901	89.28999901	sp|P24622|CRYAA_MOUSE	Alpha-crystallin A chain OS=Mus musculus OX=10090 GN=Cryaa PE=2 SV=1			0	99.00000095	LPSNVDQSALSCSLSADGMLTFSGPK	Carbamidomethyl(C)@12; Phospho(S)@15; Carboxy(D)@17	Phospho(S)@157; Carboxy(D)@159		0.0193904	2805.243408	936.0884	2805.223877	936.0819092	3	13	1.1.1.1051.11	6.807217	185.5047	185.5047			971.7822
1	107.04	107.04	91.83999896	89.28999901	89.28999901	sp|P24622|CRYAA_MOUSE	Alpha-crystallin A chain OS=Mus musculus OX=10090 GN=Cryaa PE=2 SV=1			0	99.00000095	LPSNVDQSALSCSLSADGMLTFSGPK	Propionamide@N-term; Oxidation(P)@2; Cation:Na(D)@6; Carbamidomethyl(C)@12; Oxidation(M)@19	Oxidation(P)@144		-0.025560901	2806.251221	936.4243	2806.276611	936.4328003	3	14	1.1.1.1086.10	7.248517	10651.1	6688.75	7.28	0.09	3984.965
1	107.04	107.04	91.83999896	89.28999901	89.28999901	sp|P24622|CRYAA_MOUSE	Alpha-crystallin A chain OS=Mus musculus OX=10090 GN=Cryaa PE=2 SV=1			0	99.00000095	LPSNVDQSALSCSLSADGMLTFSGPK	Oxidation(D)@6; Methyl+Deamidated(Q)@7; Carbamidomethyl(C)@12	Oxidation(D)@148; Methyl+Deamidated(Q)@149		0.040647101	2712.302979	905.1082	2712.262207	905.0946655	3	15	1.1.1.1110.10	7.553483	3854.81	3531.6	7.57	0.08	3943.343
1	107.04	107.04	91.83999896	89.28999901	89.28999901	sp|P24622|CRYAA_MOUSE	Alpha-crystallin A chain OS=Mus musculus OX=10090 GN=Cryaa PE=2 SV=1			0	99.00000095	LPSNVDQSALSCSLSADGMLTFSGPK	No Carbamidomethyl(C)@12; Dioxidation(M)@19	Dioxidation(M)@161		0.000647145	2656.236816	886.4195	2656.236084	886.4193115	3	15	1.1.1.1137.5	7.894967	5002.99	4592.5	7.91	0.09	3817.027
1	107.04	107.04	91.83999896	89.28999901	89.28999901	sp|P24622|CRYAA_MOUSE	Alpha-crystallin A chain OS=Mus musculus OX=10090 GN=Cryaa PE=2 SV=1			0	99.00000095	LPSNVDQSALSCSLSADGMLTFSGPK	Propionamide@N-term; Cation:K(D)@6; Carbamidomethyl(C)@12			-0.0011672	2790.259766	931.0938	2790.260742	931.0941772	3	15	1.1.1.1154.5	8.110283	5434.82	2691.59	8.17	0.09	3871.909
1	107.04	107.04	91.83999896	89.28999901	89.28999901	sp|P24622|CRYAA_MOUSE	Alpha-crystallin A chain OS=Mus musculus OX=10090 GN=Cryaa PE=2 SV=1			0	99.00000095	LPSNVDQSALSCSLSADGMLTFSGPK	Dioxidation(P)@2; Carboxy(D)@6; Deamidated(Q)@7; Carbamidomethyl(C)@12	Dioxidation(P)@144; Carboxy(D)@148		-0.00776097	2758.223877	920.4152	2758.231445	920.4177246	3	15	1.1.1.1168.10	8.2886	7236.75	6676.52	8.3	0.08	4227.502
1	107.04	107.04	91.83999896	89.28999901	89.28999901	sp|P24622|CRYAA_MOUSE	Alpha-crystallin A chain OS=Mus musculus OX=10090 GN=Cryaa PE=2 SV=1			0	99.00000095	LPSNVDQSALSCSLSADGMLTFSGPK	Carbamidomethyl(C)@12; Methylthio(D)@17	Methylthio(D)@159		0.0289103	2727.284668	910.1021	2727.255371	910.0924072	3	17	1.1.1.1016.9	6.359917	487.9863	487.9863			9208.218
1	107.04	107.04	91.83999896	89.28999901	89.28999901	sp|P24622|CRYAA_MOUSE	Alpha-crystallin A chain OS=Mus musculus OX=10090 GN=Cryaa PE=2 SV=1			0	95.84000111	LPSNVDQSALSCSLSADGMLTFSGPK	Deamidated(N)@4; Deamidated(Q)@7; Carbamidomethyl(C)@12; dHex(1)Hex(1)(S)@13; Oxidation(M)@19	dHex(1)Hex(1)(S)@155		0.0307875	3007.373291	1003.465	3007.341309	1003.454407	3	12	1.1.1.1019.9	6.39825	350.9773	350.9773			2315.982
1	107.04	107.04	91.83999896	89.28999901	89.28999901	sp|P24622|CRYAA_MOUSE	Alpha-crystallin A chain OS=Mus musculus OX=10090 GN=Cryaa PE=2 SV=1			0	95.84000111	LPSNVDQSALSCSLSADGMLTFSGPK	dHex(1)Hex(1)(S)@3; Deamidated(N)@4; Deamidated(Q)@7; Carbamidomethyl(C)@12; Oxidation(M)@19	dHex(1)Hex(1)(S)@145		0.0307875	3007.373291	1003.465	3007.341309	1003.454407	3	12	1.1.1.1019.9	6.39825	350.9773	350.9773			2315.982
1	107.04	107.04	91.83999896	89.28999901	89.28999901	sp|P24622|CRYAA_MOUSE	Alpha-crystallin A chain OS=Mus musculus OX=10090 GN=Cryaa PE=2 SV=1			0	95.84000111	LPSNVDQSALSCSLSADGMLTFSGPK	Deamidated(N)@4; Deamidated(Q)@7; dHex(1)Hex(1)(S)@8; Carbamidomethyl(C)@12; Oxidation(M)@19	dHex(1)Hex(1)(S)@150		0.0307875	3007.373291	1003.465	3007.341309	1003.454407	3	12	1.1.1.1019.9	6.39825	350.9773	350.9773			2315.982
1	107.04	107.04	91.83999896	89.28999901	89.28999901	sp|P24622|CRYAA_MOUSE	Alpha-crystallin A chain OS=Mus musculus OX=10090 GN=Cryaa PE=2 SV=1			0	95.84000111	LPSNVDQSALSCSLSADGMLTFSGPK	Deamidated(N)@4; Deamidated(Q)@7; dHex(1)Hex(1)(S)@11; Carbamidomethyl(C)@12; Oxidation(M)@19	dHex(1)Hex(1)(S)@153		0.0307875	3007.373291	1003.465	3007.341309	1003.454407	3	12	1.1.1.1019.9	6.39825	350.9773	350.9773			2315.982
1	107.04	107.04	91.83999896	89.28999901	89.28999901	sp|P24622|CRYAA_MOUSE	Alpha-crystallin A chain OS=Mus musculus OX=10090 GN=Cryaa PE=2 SV=1			0	95.84000111	LPSNVDQSALSCSLSADGMLTFSGPK	Oxidation(D)@6; Methyl+Deamidated(Q)@7; Carbamidomethyl(C)@12; Oxidation(M)@19	Oxidation(D)@148; Methyl+Deamidated(Q)@149		0.036137398	2728.293457	910.4384	2728.25708	910.4263306	3	18	1.1.1.1031.9	6.550567	10031.11	7841.24	6.58	0.06	6852.895
1	107.04	107.04	91.83999896	89.28999901	89.28999901	sp|P24622|CRYAA_MOUSE	Alpha-crystallin A chain OS=Mus musculus OX=10090 GN=Cryaa PE=2 SV=1			0	95.84000111	LPSNVDQSALSCSLSADGMLTFSGPK	Oxidation(D)@6; Methyl+Deamidated(Q)@7; Carbamidomethyl(C)@12; Oxidation(M)@19	Oxidation(D)@148; Methyl+Deamidated(Q)@149		0.036137398	2728.293457	910.4384	2728.25708	910.4263306	3	17	1.1.1.1033.8	6.575567	10031.11	9874.95	6.58	0.06	8786.5
1	107.04	107.04	91.83999896	89.28999901	89.28999901	sp|P24622|CRYAA_MOUSE	Alpha-crystallin A chain OS=Mus musculus OX=10090 GN=Cryaa PE=2 SV=1			0	95.84000111	LPSNVDQSALSCSLSADGMLTFSGPK	Carbamidomethyl(C)@12; Acetyl(S)@15; Dehydrated(D)@17	Acetyl(S)@157		-0.00914209	2705.258545	902.7601	2705.267578	902.7631836	3	15	1.1.1.1041.9	6.678383	185.5047	185.5047			2836.25
1	107.04	107.04	91.83999896	89.28999901	89.28999901	sp|P24622|CRYAA_MOUSE	Alpha-crystallin A chain OS=Mus musculus OX=10090 GN=Cryaa PE=2 SV=1			0	95.84000111	LPSNVDQSALSCSLSADGMLTFSGPK	Carbamidomethyl(C)@12; Acetyl(S)@13; Dehydrated(D)@17	Acetyl(S)@155		-0.00914209	2705.258545	902.7601	2705.267578	902.7631836	3	15	1.1.1.1041.9	6.678383	185.5047	185.5047			2836.25
1	107.04	107.04	91.83999896	89.28999901	89.28999901	sp|P24622|CRYAA_MOUSE	Alpha-crystallin A chain OS=Mus musculus OX=10090 GN=Cryaa PE=2 SV=1			0	95.84000111	LPSNVDQSALSCSLSADGMLTFSGPK	Delta:H(2)C(2)@N-term; Dehydrated(S)@11; Carbamidomethyl(C)@12; Oxidation(M)@19	Dehydrated(S)@153		-0.039902698	2705.227783	902.7499	2705.267578	902.7631836	3	14	1.1.1.1042.10	6.691717	188.1615	188.1615			3404.254
1	107.04	107.04	91.83999896	89.28999901	89.28999901	sp|P24622|CRYAA_MOUSE	Alpha-crystallin A chain OS=Mus musculus OX=10090 GN=Cryaa PE=2 SV=1			0	95.84000111	LPSNVDQSALSCSLSADGMLTFSGPK	Delta:H(2)C(2)@N-term; Dehydrated(S)@8; Carbamidomethyl(C)@12; Oxidation(M)@19	Dehydrated(S)@150		-0.039902698	2705.227783	902.7499	2705.267578	902.7631836	3	14	1.1.1.1042.10	6.691717	188.1615	188.1615			3404.254
1	107.04	107.04	91.83999896	89.28999901	89.28999901	sp|P24622|CRYAA_MOUSE	Alpha-crystallin A chain OS=Mus musculus OX=10090 GN=Cryaa PE=2 SV=1			0	95.84000111	LPSNVDQSALSCSLSADGMLTFSGPK	Delta:H(2)C(2)@N-term; Dehydrated(S)@3; Carbamidomethyl(C)@12; Oxidation(M)@19	Dehydrated(S)@145		-0.039902698	2705.227783	902.7499	2705.267578	902.7631836	3	14	1.1.1.1042.10	6.691717	188.1615	188.1615			3404.254
1	107.04	107.04	91.83999896	89.28999901	89.28999901	sp|P24622|CRYAA_MOUSE	Alpha-crystallin A chain OS=Mus musculus OX=10090 GN=Cryaa PE=2 SV=1			0	95.84000111	LPSNVDQSALSCSLSADGMLTFSGPK	Carbamidomethyl(C)@12; Methyl(S)@15	Methyl(S)@157		-0.0016763	2695.281738	899.4345	2695.283203	899.4350586	3	10	1.1.1.1091.8	7.31035	56.60028	56.60028			688.4719
1	107.04	107.04	91.83999896	89.28999901	89.28999901	sp|P24622|CRYAA_MOUSE	Alpha-crystallin A chain OS=Mus musculus OX=10090 GN=Cryaa PE=2 SV=1			0	95.84000111	LPSNVDQSALSCSLSADGMLTFSGPK	Carbamidomethyl(C)@12; Methyl(S)@13	Methyl(S)@155		-0.0016763	2695.281738	899.4345	2695.283203	899.4350586	3	10	1.1.1.1091.8	7.31035	56.60028	56.60028			688.4719
1	107.04	107.04	91.83999896	89.28999901	89.28999901	sp|P24622|CRYAA_MOUSE	Alpha-crystallin A chain OS=Mus musculus OX=10090 GN=Cryaa PE=2 SV=1			0	95.84000111	LPSNVDQSALSCSLSADGMLTFSGPK	Carbamidomethyl(C)@12; Methyl(L)@14	Methyl(L)@156		-0.0016763	2695.281738	899.4345	2695.283203	899.4350586	3	10	1.1.1.1091.8	7.31035	56.60028	56.60028			688.4719
1	107.04	107.04	91.83999896	89.28999901	89.28999901	sp|P24622|CRYAA_MOUSE	Alpha-crystallin A chain OS=Mus musculus OX=10090 GN=Cryaa PE=2 SV=1			0	95.84000111	LPSNVDQSALSCSLSADGMLTFSGPK	Methyl(S)@11; Carbamidomethyl(C)@12	Methyl(S)@153		-0.0016763	2695.281738	899.4345	2695.283203	899.4350586	3	10	1.1.1.1091.8	7.31035	56.60028	56.60028			688.4719
1	107.04	107.04	91.83999896	89.28999901	89.28999901	sp|P24622|CRYAA_MOUSE	Alpha-crystallin A chain OS=Mus musculus OX=10090 GN=Cryaa PE=2 SV=1			0	95.84000111	LPSNVDQSALSCSLSADGMLTFSGPK	Carbamidomethyl(C)@12; Methyl(S)@13; Oxidation(D)@17	Methyl(S)@155; Oxidation(D)@159		0.00150528	2711.280029	904.7672	2711.27832	904.7666626	3	14	1.1.1.1099.7	7.411334	4227	1359.34	7.34	0.11	1165.902
1	107.04	107.04	91.83999896	89.28999901	89.28999901	sp|P24622|CRYAA_MOUSE	Alpha-crystallin A chain OS=Mus musculus OX=10090 GN=Cryaa PE=2 SV=1			0	95.84000111	LPSNVDQSALSCSLSADGMLTFSGPK	Carbamidomethyl(C)@12; Methyl(L)@14; Oxidation(D)@17	Methyl(L)@156; Oxidation(D)@159		0.00150528	2711.280029	904.7672	2711.27832	904.7666626	3	14	1.1.1.1099.7	7.411334	4227	1359.34	7.34	0.11	1165.902
1	107.04	107.04	91.83999896	89.28999901	89.28999901	sp|P24622|CRYAA_MOUSE	Alpha-crystallin A chain OS=Mus musculus OX=10090 GN=Cryaa PE=2 SV=1			0	95.84000111	LPSNVDQSALSCSLSADGMLTFSGPK	Methyl(S)@11; Carbamidomethyl(C)@12; Oxidation(D)@17	Methyl(S)@153; Oxidation(D)@159		0.00150528	2711.280029	904.7672	2711.27832	904.7666626	3	14	1.1.1.1099.7	7.411334	4227	1359.34	7.34	0.11	1165.902
1	107.04	107.04	91.83999896	89.28999901	89.28999901	sp|P24622|CRYAA_MOUSE	Alpha-crystallin A chain OS=Mus musculus OX=10090 GN=Cryaa PE=2 SV=1			0	95.84000111	LPSNVDQSALSCSLSADGMLTFSGPK	Carbamidomethyl(C)@12; Methyl(S)@15; Oxidation(D)@17	Methyl(S)@157; Oxidation(D)@159		0.00150528	2711.280029	904.7672	2711.27832	904.7666626	3	14	1.1.1.1099.7	7.411334	4227	1359.34	7.34	0.11	1165.902
1	107.04	107.04	91.83999896	89.28999901	89.28999901	sp|P24622|CRYAA_MOUSE	Alpha-crystallin A chain OS=Mus musculus OX=10090 GN=Cryaa PE=2 SV=1			0	95.84000111	LPSNVDQSALSCSLSADGMLTFSGPK	Dioxidation(P)@2; Deamidated(N)@4; Carboxy(D)@6; Carbamidomethyl(C)@12; Oxidation(M)@19	Dioxidation(P)@144; Carboxy(D)@148		-0.00366812	2774.2229	925.7482	2774.226318	925.7493896	3	16	1.1.1.1108.4	7.526	14509.53	4366.53	7.58	0.09	2231.258
1	107.04	107.04	91.83999896	89.28999901	89.28999901	sp|P24622|CRYAA_MOUSE	Alpha-crystallin A chain OS=Mus musculus OX=10090 GN=Cryaa PE=2 SV=1			0	95.84000111	LPSNVDQSALSCSLSADGMLTFSGPK	Formyl@N-term; Deamidated(N)@4; Phospho(S)@11; Carbamidomethyl(C)@12	Phospho(S)@153		-0.0167844	2790.196045	931.0726	2790.212891	931.0782471	3	11	1.1.1.1201.10	8.704567	257.791	257.791			520.9992
1	107.04	107.04	91.83999896	89.28999901	89.28999901	sp|P24622|CRYAA_MOUSE	Alpha-crystallin A chain OS=Mus musculus OX=10090 GN=Cryaa PE=2 SV=1			0	95.84000111	LPSNVDQSALSCSLSADGMLTFSGPK	Formyl@N-term; Deamidated(N)@4; Phospho(S)@8; Carbamidomethyl(C)@12	Phospho(S)@150		-0.0167844	2790.196045	931.0726	2790.212891	931.0782471	3	11	1.1.1.1201.10	8.704567	257.791	257.791			520.9992
1	107.04	107.04	91.83999896	89.28999901	89.28999901	sp|P24622|CRYAA_MOUSE	Alpha-crystallin A chain OS=Mus musculus OX=10090 GN=Cryaa PE=2 SV=1			0	95.84000111	LPSNVDQSALSCSLSADGMLTFSGPK	Formyl@N-term; Deamidated(N)@4; Carbamidomethyl(C)@12; Phospho(S)@13	Phospho(S)@155		-0.0167844	2790.196045	931.0726	2790.212891	931.0782471	3	11	1.1.1.1201.10	8.704567	257.791	257.791			520.9992
1	107.04	107.04	91.83999896	89.28999901	89.28999901	sp|P24622|CRYAA_MOUSE	Alpha-crystallin A chain OS=Mus musculus OX=10090 GN=Cryaa PE=2 SV=1			0	95.84000111	LPSNVDQSALSCSLSADGMLTFSGPK	Formyl@N-term; Phospho(S)@3; Deamidated(N)@4; Carbamidomethyl(C)@12	Phospho(S)@145		-0.0167844	2790.196045	931.0726	2790.212891	931.0782471	3	11	1.1.1.1201.10	8.704567	257.791	257.791			520.9992
1	107.04	107.04	91.83999896	89.28999901	89.28999901	sp|P24622|CRYAA_MOUSE	Alpha-crystallin A chain OS=Mus musculus OX=10090 GN=Cryaa PE=2 SV=1			0	95.84000111	LPSNVDQSALSCSLSADGMLTFSGPK	No Carbamidomethyl(C)@12; Oxidation(M)@19			0.019433601	2640.260498	881.0941	2640.241211	881.0876465	3	10	1.1.1.1390.4	11.02357	10.11109	10.11109			198.6986
1	107.04	107.04	91.83999896	89.28999901	89.28999901	sp|P24622|CRYAA_MOUSE	Alpha-crystallin A chain OS=Mus musculus OX=10090 GN=Cryaa PE=2 SV=1			0	39.77999985	LPSNVDQSALSCSLSADGMLTFSGPK	Carbamidomethyl(C)@12; Methyl(D)@17; Dioxidation(M)@19	Methyl(D)@159; Dioxidation(M)@161		0.029644899	2727.302979	910.1082	2727.273193	910.0983276	3	14	1.1.1.1002.7	6.181267	211.9651	211.9651			2705.072
1	107.04	107.04	91.83999896	89.28999901	89.28999901	sp|P24622|CRYAA_MOUSE	Alpha-crystallin A chain OS=Mus musculus OX=10090 GN=Cryaa PE=2 SV=1			0	38.35000098	LPSNVDQSALSCSLSADGMLTFSGPK	No Carbamidomethyl(C)@12; Oxidation(M)@19			0.0127402	2640.25415	881.0919	2640.241211	881.0876465	3	13	1.1.1.1009.8	6.270083	3973.59	942.96	6.34	0.1	2566.198
1	107.04	107.04	91.83999896	89.28999901	89.28999901	sp|P24622|CRYAA_MOUSE	Alpha-crystallin A chain OS=Mus musculus OX=10090 GN=Cryaa PE=2 SV=1			0	29.51999903	LPSNVDQSALSCSLSADGMLTFSGPK	Carbamidomethyl(C)@12; Methyl(L)@14; Oxidation(D)@17; Oxidation(M)@19	Methyl(L)@156; Oxidation(D)@159		0.029644899	2727.302979	910.1082	2727.273193	910.0983276	3	15	1.1.1.1002.7	6.181267	211.9651	211.9651			2705.072
1	107.04	107.04	91.83999896	89.28999901	89.28999901	sp|P24622|CRYAA_MOUSE	Alpha-crystallin A chain OS=Mus musculus OX=10090 GN=Cryaa PE=2 SV=1			0	29.51999903	LPSNVDQSALSCSLSADGMLTFSGPK	Carbamidomethyl(C)@12; Methyl(S)@15; Oxidation(D)@17; Oxidation(M)@19	Methyl(S)@157; Oxidation(D)@159		0.029644899	2727.302979	910.1082	2727.273193	910.0983276	3	15	1.1.1.1002.7	6.181267	211.9651	211.9651			2705.072
1	107.04	107.04	91.83999896	89.28999901	89.28999901	sp|P24622|CRYAA_MOUSE	Alpha-crystallin A chain OS=Mus musculus OX=10090 GN=Cryaa PE=2 SV=1			0	29.51999903	LPSNVDQSALSCSLSADGMLTFSGPK	Carbamidomethyl(C)@12; Methyl(S)@13; Oxidation(D)@17; Oxidation(M)@19	Methyl(S)@155; Oxidation(D)@159		0.029644899	2727.302979	910.1082	2727.273193	910.0983276	3	15	1.1.1.1002.7	6.181267	211.9651	211.9651			2705.072
1	107.04	107.04	91.83999896	89.28999901	89.28999901	sp|P24622|CRYAA_MOUSE	Alpha-crystallin A chain OS=Mus musculus OX=10090 GN=Cryaa PE=2 SV=1			0	22.6699993	LPSNVDQSALSCSLSADGMLTFSGPK	Carbamidomethyl(C)@12; Methyl(S)@13; Oxidation(D)@17; Oxidation(M)@19	Methyl(S)@155; Oxidation(D)@159		0.0111518	2727.284668	910.1021	2727.273193	910.0983276	3	18	1.1.1.1016.9	6.359917	487.9863	487.9863			9208.218
1	107.04	107.04	91.83999896	89.28999901	89.28999901	sp|P24622|CRYAA_MOUSE	Alpha-crystallin A chain OS=Mus musculus OX=10090 GN=Cryaa PE=2 SV=1			0	22.6699993	LPSNVDQSALSCSLSADGMLTFSGPK	Carbamidomethyl(C)@12; Methyl(S)@15; Oxidation(D)@17; Oxidation(M)@19	Methyl(S)@157; Oxidation(D)@159		0.0111518	2727.284668	910.1021	2727.273193	910.0983276	3	18	1.1.1.1016.9	6.359917	487.9863	487.9863			9208.218
1	107.04	107.04	91.83999896	89.28999901	89.28999901	sp|P24622|CRYAA_MOUSE	Alpha-crystallin A chain OS=Mus musculus OX=10090 GN=Cryaa PE=2 SV=1			0	22.6699993	LPSNVDQSALSCSLSADGMLTFSGPK	Carbamidomethyl(C)@12; Methyl(L)@14; Oxidation(D)@17; Oxidation(M)@19	Methyl(L)@156; Oxidation(D)@159		0.0111518	2727.284668	910.1021	2727.273193	910.0983276	3	18	1.1.1.1016.9	6.359917	487.9863	487.9863			9208.218
1	107.04	107.04	91.83999896	89.28999901	89.28999901	sp|P24622|CRYAA_MOUSE	Alpha-crystallin A chain OS=Mus musculus OX=10090 GN=Cryaa PE=2 SV=1			0	21.48000002	LPSNVDQSALSCSLSADGMLTFSGPK	Carbamidomethyl(C)@12; Methylthio(D)@17	Methylthio(D)@159		0.047403399	2727.302979	910.1082	2727.255371	910.0924072	3	14	1.1.1.1002.7	6.181267	211.9651	211.9651			2705.072
1	107.04	107.04	91.83999896	89.28999901	89.28999901	sp|P24622|CRYAA_MOUSE	Alpha-crystallin A chain OS=Mus musculus OX=10090 GN=Cryaa PE=2 SV=1			0	99.00000095	MDVTIQHPW	Acetyl@N-term	Acetyl@1	cleaved W-F@C-term	-0.000407115	1167.537842	584.7762	1167.53833	584.7764282	2	12	1.1.1.1140.4	7.932133	1912.15	768.17	7.97	0.05	447.1335
1	107.04	107.04	91.83999896	89.28999901	89.28999901	sp|P24622|CRYAA_MOUSE	Alpha-crystallin A chain OS=Mus musculus OX=10090 GN=Cryaa PE=2 SV=1			0	99.00000095	MDVTIQHPWFK	Acetyl@N-term; Oxidation(D)@2; Dioxidation(W)@9	Acetyl@1; Oxidation(D)@2		0.00201901	1490.688477	746.3515	1490.686401	746.3504639	2	17	1.1.1.924.7	5.193333	20857.07	10935.36	5.22	0.08	5432.995
1	107.04	107.04	91.83999896	89.28999901	89.28999901	sp|P24622|CRYAA_MOUSE	Alpha-crystallin A chain OS=Mus musculus OX=10090 GN=Cryaa PE=2 SV=1			0	99.00000095	MDVTIQHPWFK	Acetyl@N-term; Oxidation(D)@2; Dioxidation(W)@9	Acetyl@1; Oxidation(D)@2		0.00201901	1490.688477	746.3515	1490.686401	746.3504639	2	16	1.1.1.925.9	5.207667	20857.07	17489.24	5.22	0.08	8364.133
1	107.04	107.04	91.83999896	89.28999901	89.28999901	sp|P24622|CRYAA_MOUSE	Alpha-crystallin A chain OS=Mus musculus OX=10090 GN=Cryaa PE=2 SV=1			0	99.00000095	MDVTIQHPWFK	Oxidation(M)@1			-0.0027536	1416.683105	473.235	1416.686035	473.2359314	3	11	1.1.1.934.2	5.315667	7102.17	6929.72	5.31	0.04	3680.968
1	107.04	107.04	91.83999896	89.28999901	89.28999901	sp|P24622|CRYAA_MOUSE	Alpha-crystallin A chain OS=Mus musculus OX=10090 GN=Cryaa PE=2 SV=1			0	99.00000095	MDVTIQHPWFK	Oxidation(M)@1			-0.0027536	1416.683105	473.235	1416.686035	473.2359314	3	12	1.1.1.935.3	5.3295	7102.17	5709.86	5.31	0.04	3164.614
1	107.04	107.04	91.83999896	89.28999901	89.28999901	sp|P24622|CRYAA_MOUSE	Alpha-crystallin A chain OS=Mus musculus OX=10090 GN=Cryaa PE=2 SV=1			0	99.00000095	MDVTIQHPWFK	Acetyl@N-term; Oxidation(D)@2; Oxidation(W)@9	Acetyl@1; Oxidation(D)@2		0.00349931	1474.695068	738.3548	1474.691528	738.3530273	2	14	1.1.1.946.7	5.47165	43955.03	2827.28	5.78	0.17	1609.555
1	107.04	107.04	91.83999896	89.28999901	89.28999901	sp|P24622|CRYAA_MOUSE	Alpha-crystallin A chain OS=Mus musculus OX=10090 GN=Cryaa PE=2 SV=1			0	99.00000095	MDVTIQHPWFK	Acetyl@N-term; Oxidation(D)@2; Oxidation(P)@8	Acetyl@1; Oxidation(D)@2; Oxidation(P)@8		0.00349931	1474.695068	738.3548	1474.691528	738.3530273	2	15	1.1.1.960.7	5.648467	43955.03	18846.87	5.78	0.17	8089.824
1	107.04	107.04	91.83999896	89.28999901	89.28999901	sp|P24622|CRYAA_MOUSE	Alpha-crystallin A chain OS=Mus musculus OX=10090 GN=Cryaa PE=2 SV=1			0	99.00000095	MDVTIQHPWFK	Acetyl@N-term; Oxidation(D)@2; Dioxidation(W)@9	Acetyl@1; Oxidation(D)@2		0.00275141	1490.689331	746.3519	1490.686401	746.3504639	2	14	1.1.1.966.9	5.7263	6745.47	5199.52	5.74	0.05	3526.472
1	107.04	107.04	91.83999896	89.28999901	89.28999901	sp|P24622|CRYAA_MOUSE	Alpha-crystallin A chain OS=Mus musculus OX=10090 GN=Cryaa PE=2 SV=1			0	99.00000095	MDVTIQHPWFK	Acetyl@N-term; Oxidation(D)@2; Trp->Kynurenin(W)@9	Acetyl@1; Oxidation(D)@2		0.000915094	1462.692505	732.3535	1462.691528	732.3530273	2	12	1.1.1.985.6	5.965283	270.1166	270.1166			1527.41
1	107.04	107.04	91.83999896	89.28999901	89.28999901	sp|P24622|CRYAA_MOUSE	Alpha-crystallin A chain OS=Mus musculus OX=10090 GN=Cryaa PE=2 SV=1			0	99.00000095	MDVTIQHPWFK	Acetyl@N-term; Oxidation(D)@2; Deamidated(Q)@6; Oxidation(W)@9	Acetyl@1; Oxidation(D)@2		0.00627168	1475.681641	738.8481	1475.675537	738.8450317	2	16	1.1.1.986.8	5.97945	5141.98	3290.33	6.06	0.16	2343.064
1	107.04	107.04	91.83999896	89.28999901	89.28999901	sp|P24622|CRYAA_MOUSE	Alpha-crystallin A chain OS=Mus musculus OX=10090 GN=Cryaa PE=2 SV=1			0	99.00000095	MDVTIQHPWFK	Acetyl@N-term; Oxidation(D)@2	Acetyl@1; Oxidation(D)@2		0.00216999	1458.69873	730.3566	1458.696533	730.3555908	2	18	1.1.1.1004.9	6.207933	1569896	263946.7	6.25	0.06	37761.6
1	107.04	107.04	91.83999896	89.28999901	89.28999901	sp|P24622|CRYAA_MOUSE	Alpha-crystallin A chain OS=Mus musculus OX=10090 GN=Cryaa PE=2 SV=1			0	99.00000095	MDVTIQHPWFK	Acetyl@N-term; Oxidation(P)@8	Acetyl@1; Oxidation(P)@8		-0.005998	1458.69043	730.3525	1458.696533	730.3555908	2	16	1.1.1.1059.7	6.905533	3527.02	2989.06	6.89	0.13	2147.845
1	107.04	107.04	91.83999896	89.28999901	89.28999901	sp|P24622|CRYAA_MOUSE	Alpha-crystallin A chain OS=Mus musculus OX=10090 GN=Cryaa PE=2 SV=1			0	99.00000095	MDVTIQHPWFK	Acetyl@N-term	Acetyl@1		-0.00372902	1442.69812	722.3563	1442.70166	722.3580933	2	16	1.1.1.1079.2	7.154016	8243.83	2798.66	7.2	0.05	1179.938
1	107.04	107.04	91.83999896	89.28999901	89.28999901	sp|P24622|CRYAA_MOUSE	Alpha-crystallin A chain OS=Mus musculus OX=10090 GN=Cryaa PE=2 SV=1			0	99.00000095	MDVTIQHPWFK	Acetyl@N-term	Acetyl@1		-0.00372902	1442.69812	722.3563	1442.70166	722.3580933	2	16	1.1.1.1080.3	7.16735	8243.83	5017.45	7.2	0.05	2388.634
1	107.04	107.04	91.83999896	89.28999901	89.28999901	sp|P24622|CRYAA_MOUSE	Alpha-crystallin A chain OS=Mus musculus OX=10090 GN=Cryaa PE=2 SV=1			0	99.00000095	MDVTIQHPWFK	Acetyl@N-term	Acetyl@1		-0.000677364	1442.70105	722.3578	1442.70166	722.3580933	2	15	1.1.1.1095.4	7.357666	409325.4	5613.41	7.44	0.08	1425.828
1	107.04	107.04	91.83999896	89.28999901	89.28999901	sp|P24622|CRYAA_MOUSE	Alpha-crystallin A chain OS=Mus musculus OX=10090 GN=Cryaa PE=2 SV=1			0	99.00000095	MDVTIQHPWFK	Acetyl@N-term; Deamidated(Q)@6	Acetyl@1		-0.000838051	1443.684814	722.8497	1443.685669	722.8500977	2	16	1.1.1.1122.5	7.70415	22271.16	4016.21	7.76	0.08	1034.041
1	107.04	107.04	91.83999896	89.28999901	89.28999901	sp|P24622|CRYAA_MOUSE	Alpha-crystallin A chain OS=Mus musculus OX=10090 GN=Cryaa PE=2 SV=1			0	99.00000095	MDVTIQHPWFK	Acetyl@N-term; Deamidated(Q)@6	Acetyl@1		-0.000838051	1443.684814	722.8497	1443.685669	722.8500977	2	17	1.1.1.1123.5	7.716983	22271.16	9170.49	7.76	0.08	3227.572
1	107.04	107.04	91.83999896	89.28999901	89.28999901	sp|P24622|CRYAA_MOUSE	Alpha-crystallin A chain OS=Mus musculus OX=10090 GN=Cryaa PE=2 SV=1			0	99.00000095	MDVTIQHPWFK	Acetyl@N-term; Methyl+Deamidated(Q)@6	Acetyl@1; Methyl+Deamidated(Q)@6		-0.00131744	1457.700073	729.8573	1457.701294	729.8579102	2	16	1.1.1.1169.5	8.2971	3715.96	2702.68	8.32	0.09	1486.154
1	107.04	107.04	91.83999896	89.28999901	89.28999901	sp|P24622|CRYAA_MOUSE	Alpha-crystallin A chain OS=Mus musculus OX=10090 GN=Cryaa PE=2 SV=1			0	99.00000095	MDVTIQHPWFK	Acetyl@N-term; Oxidation(D)@2; Deamidated(Q)@6	Acetyl@1; Oxidation(D)@2		-0.00115411	1459.679443	730.847	1459.680542	730.8475952	2	18	1.1.1.1024.6	6.459233	118569.6	59417.81	6.49	0.05	20115.21
1	107.04	107.04	91.83999896	89.28999901	89.28999901	sp|P24622|CRYAA_MOUSE	Alpha-crystallin A chain OS=Mus musculus OX=10090 GN=Cryaa PE=2 SV=1			0	99.00000095	MDVTIQHPWFK	Acetyl@N-term; Sulfide(D)@2	Acetyl@1; Sulfide(D)@2		0.0165691	1474.690308	738.3524	1474.673706	738.3441162	2	15	1.1.1.1025.8	6.473567	73080.77	16050.63	6.52	0.06	4261.68
1	107.04	107.04	91.83999896	89.28999901	89.28999901	sp|P24622|CRYAA_MOUSE	Alpha-crystallin A chain OS=Mus musculus OX=10090 GN=Cryaa PE=2 SV=1			0	99.00000095	MDVTIQHPWFK	Acetyl@N-term; Sulfide(D)@2	Acetyl@1; Sulfide(D)@2		0.0165691	1474.690308	738.3524	1474.673706	738.3441162	2	18	1.1.1.1026.3	6.483567	73080.77	31509.59	6.52	0.06	10218.91
1	107.04	107.04	91.83999896	89.28999901	89.28999901	sp|P24622|CRYAA_MOUSE	Alpha-crystallin A chain OS=Mus musculus OX=10090 GN=Cryaa PE=2 SV=1			0	99.00000095	MDVTIQHPWFK	Dioxidation(M)@1; Carboxy(D)@2	Dioxidation(M)@1; Carboxy(D)@2		0.0016591	1476.672485	739.3435	1476.670776	739.3426514	2	17	1.1.1.1037.6	6.624567	6674.11	6582.51	6.62	0.08	3808.383
1	107.04	107.04	91.83999896	89.28999901	89.28999901	sp|P24622|CRYAA_MOUSE	Alpha-crystallin A chain OS=Mus musculus OX=10090 GN=Cryaa PE=2 SV=1			0	99.00000095	MDVTIQHPWFK	Dioxidation(M)@1; Carboxy(D)@2	Dioxidation(M)@1; Carboxy(D)@2		0.0016591	1476.672485	739.3435	1476.670776	739.3426514	2	16	1.1.1.1038.7	6.638233	6674.11	5700.32	6.62	0.08	3318.861
1	107.04	107.04	91.83999896	89.28999901	89.28999901	sp|P24622|CRYAA_MOUSE	Alpha-crystallin A chain OS=Mus musculus OX=10090 GN=Cryaa PE=2 SV=1			0	99.00000095	MDVTIQHPWFK	Acetyl@N-term; Oxidation(W)@9	Acetyl@1		-0.005998	1458.69043	730.3525	1458.696533	730.3555908	2	15	1.1.1.1053.3	6.825883	3527.02	2055.84	6.89	0.13	1705.841
1	107.04	107.04	91.83999896	89.28999901	89.28999901	sp|P24622|CRYAA_MOUSE	Alpha-crystallin A chain OS=Mus musculus OX=10090 GN=Cryaa PE=2 SV=1			0	99.00000095	MDVTIQHPWFK	Acetyl@N-term; Oxidation(W)@9	Acetyl@1		-0.033585001	1458.662842	730.3387	1458.696533	730.3555908	2	10	1.1.1.1072.4	7.0682	364.785	364.785			556.9404
1	107.04	107.04	91.83999896	89.28999901	89.28999901	sp|P24622|CRYAA_MOUSE	Alpha-crystallin A chain OS=Mus musculus OX=10090 GN=Cryaa PE=2 SV=1			0	99.00000095	MDVTIQHPWFK	Formyl@N-term			0.00114287	1428.687134	715.3508	1428.686035	715.3502808	2	13	1.1.1.1076.6	7.11935	1526.69	1351.69	7.14	0.06	860.5567
1	107.04	107.04	91.83999896	89.28999901	89.28999901	sp|P24622|CRYAA_MOUSE	Alpha-crystallin A chain OS=Mus musculus OX=10090 GN=Cryaa PE=2 SV=1			0	99.00000095	MDVTIQHPWFK	Acetyl@N-term; Oxidation(D)@2; Methyl+Deamidated(Q)@6	Acetyl@1; Oxidation(D)@2; Methyl+Deamidated(Q)@6		-0.0029782	1473.693237	737.8539	1473.696289	737.8554077	2	15	1.1.1.1076.7	7.120183	21660.64	6073.86	7.05	0.06	2613.424
1	107.04	107.04	91.83999896	89.28999901	89.28999901	sp|P24622|CRYAA_MOUSE	Alpha-crystallin A chain OS=Mus musculus OX=10090 GN=Cryaa PE=2 SV=1			0	99.00000095	MDVTIQHPWFK	Formyl@N-term			0.00114287	1428.687134	715.3508	1428.686035	715.3502808	2	11	1.1.1.1077.4	7.130517	1526.69	1502.91	7.14	0.06	871.7156
1	107.04	107.04	91.83999896	89.28999901	89.28999901	sp|P24622|CRYAA_MOUSE	Alpha-crystallin A chain OS=Mus musculus OX=10090 GN=Cryaa PE=2 SV=1			0	99.00000095	MDVTIQHPWFK	Acetyl@N-term	Acetyl@1		-0.000677364	1442.70105	722.3578	1442.70166	722.3580933	2	10	1.1.1.1093.3	7.331183	409325.4	1370.19	7.44	0.08	706.8596
1	107.04	107.04	91.83999896	89.28999901	89.28999901	sp|P24622|CRYAA_MOUSE	Alpha-crystallin A chain OS=Mus musculus OX=10090 GN=Cryaa PE=2 SV=1			0	99.00000095	MDVTIQHPWFK	Acetyl@N-term	Acetyl@1		-0.000677364	1442.70105	722.3578	1442.70166	722.3580933	2	19	1.1.1.1107.4	7.510833	409325.4	92106.84	7.44	0.08	24797.93
1	107.04	107.04	91.83999896	89.28999901	89.28999901	sp|P24622|CRYAA_MOUSE	Alpha-crystallin A chain OS=Mus musculus OX=10090 GN=Cryaa PE=2 SV=1			0	99.00000095	MDVTIQHPWFK	Acetyl@N-term; Didehydro@C-term	Acetyl@1		0.00954438	1440.695435	721.355	1440.686035	721.3502808	2	11	1.1.1.1124.7	7.731817	1451.73	1288.19	7.74	0.06	1079.56
1	107.04	107.04	91.83999896	89.28999901	89.28999901	sp|P24622|CRYAA_MOUSE	Alpha-crystallin A chain OS=Mus musculus OX=10090 GN=Cryaa PE=2 SV=1			0	99.00000095	MDVTIQHPWFK	Acetyl@N-term; Dehydrated(T)@4; Oxidation(H)@7	Acetyl@1; Dehydrated(T)@4		0.00954438	1440.695435	721.355	1440.686035	721.3502808	2	13	1.1.1.1126.3	7.75365	1451.73	1119.98	7.74	0.06	1106.542
1	107.04	107.04	91.83999896	89.28999901	89.28999901	sp|P24622|CRYAA_MOUSE	Alpha-crystallin A chain OS=Mus musculus OX=10090 GN=Cryaa PE=2 SV=1			0	99.00000095	MDVTIQHPWFK	Acetyl@N-term; Methyl+Deamidated(Q)@6	Acetyl@1; Methyl+Deamidated(Q)@6		-0.00131744	1457.700073	729.8573	1457.701294	729.8579102	2	13	1.1.1.1168.6	8.285267	3715.96	1753.84	8.32	0.09	827.7786
1	107.04	107.04	91.83999896	89.28999901	89.28999901	sp|P24622|CRYAA_MOUSE	Alpha-crystallin A chain OS=Mus musculus OX=10090 GN=Cryaa PE=2 SV=1			0	99.00000095	MDVTIQHPWFK	Acetyl@N-term; Oxidation(D)@2; Deamidated(Q)@6	Acetyl@1; Oxidation(D)@2		-0.00115411	1459.679443	730.847	1459.680542	730.8475952	2	18	1.1.1.1025.7	6.472733	118569.6	98170.98	6.49	0.05	36164.62
1	107.04	107.04	91.83999896	89.28999901	89.28999901	sp|P24622|CRYAA_MOUSE	Alpha-crystallin A chain OS=Mus musculus OX=10090 GN=Cryaa PE=2 SV=1			0	99.00000095	MDVTIQHPWFK	Acetyl@N-term; Oxidation(P)@8	Acetyl@1; Oxidation(P)@8		-0.0159251	1458.680786	487.2342	1458.696533	487.2394714	3	9	1.1.1.1038.2	6.634067	2266.91	463.21	6.52	0.1	718.7516
1	107.04	107.04	91.83999896	89.28999901	89.28999901	sp|P24622|CRYAA_MOUSE	Alpha-crystallin A chain OS=Mus musculus OX=10090 GN=Cryaa PE=2 SV=1			0	99.00000095	MDVTIQHPWFK	Acetyl@N-term; Oxidation(W)@9	Acetyl@1		-0.005998	1458.69043	730.3525	1458.696533	730.3555908	2	10	1.1.1.1058.4	6.890383	3527.02	3303.04	6.89	0.13	1933.438
1	107.04	107.04	91.83999896	89.28999901	89.28999901	sp|P24622|CRYAA_MOUSE	Alpha-crystallin A chain OS=Mus musculus OX=10090 GN=Cryaa PE=2 SV=1			0	95.84000111	MDVTIQHPWFK	Carbamidomethyl@N-term			-0.0320815	1457.68042	729.8475	1457.712524	729.8635254	2	11	1.1.1.1018.7	6.383584	10213.66	284	6.5	0.08	6211.02
1	107.04	107.04	91.83999896	89.28999901	89.28999901	sp|P24622|CRYAA_MOUSE	Alpha-crystallin A chain OS=Mus musculus OX=10090 GN=Cryaa PE=2 SV=1			0	95.84000111	MDVTIQHPWFK	Acetyl@N-term; Oxidation(P)@8	Acetyl@1; Oxidation(P)@8		-0.005998	1458.69043	730.3525	1458.696533	730.3555908	2	11	1.1.1.1057.6	6.879217	3527.02	3460.1	6.89	0.13	2552.524
1	107.04	107.04	91.83999896	89.28999901	89.28999901	sp|P24622|CRYAA_MOUSE	Alpha-crystallin A chain OS=Mus musculus OX=10090 GN=Cryaa PE=2 SV=1			0	95.84000111	MDVTIQHPWFK	Acetyl@N-term; Formyl(K)@11	Acetyl@1		-0.00150582	1470.695068	736.3548	1470.696533	736.3555908	2	8	1.1.1.1232.4	9.09155	275.42	210.5	9.14	0.08	280.3568
1	107.04	107.04	91.83999896	89.28999901	89.28999901	sp|P24622|CRYAA_MOUSE	Alpha-crystallin A chain OS=Mus musculus OX=10090 GN=Cryaa PE=2 SV=1			0	95.84000111	MDVTIQHPWFK	Acetyl@N-term; Formyl(K)@11	Acetyl@1		-0.00150582	1470.695068	736.3548	1470.696533	736.3555908	2	8	1.1.1.1233.3	9.10305	275.42	248.47	9.14	0.08	286.591
1	107.04	107.04	91.83999896	89.28999901	89.28999901	sp|P24622|CRYAA_MOUSE	Alpha-crystallin A chain OS=Mus musculus OX=10090 GN=Cryaa PE=2 SV=1			0	38.35000098	MDVTIQHPWFK	Acetyl@N-term; Oxidation(D)@2; Oxidation(W)@9	Acetyl@1; Oxidation(D)@2		0.00349931	1474.695068	738.3548	1474.691528	738.3530273	2	15	1.1.1.962.9	5.675633	43955.03	20620.23	5.78	0.17	9343.427
1	107.04	107.04	91.83999896	89.28999901	89.28999901	sp|P24622|CRYAA_MOUSE	Alpha-crystallin A chain OS=Mus musculus OX=10090 GN=Cryaa PE=2 SV=1			0	29.51999903	MDVTIQHPWFK	Acetyl@N-term; Oxidation(D)@2; Oxidation(W)@9	Acetyl@1; Oxidation(D)@2		0.00349931	1474.695068	738.3548	1474.691528	738.3530273	2	16	1.1.1.960.7	5.648467	43955.03	18846.87	5.78	0.17	8089.824
1	107.04	107.04	91.83999896	89.28999901	89.28999901	sp|P24622|CRYAA_MOUSE	Alpha-crystallin A chain OS=Mus musculus OX=10090 GN=Cryaa PE=2 SV=1			0	28.88000011	MDVTIQHPWFK	Acetyl@N-term; Oxidation(D)@2; Oxidation(P)@8	Acetyl@1; Oxidation(D)@2; Oxidation(P)@8		-0.00185391	1474.689575	492.5705	1474.691528	492.571106	3	12	1.1.1.975.2	5.83495	16146.53	11683.94	5.78	0.24	5971.285
1	107.04	107.04	91.83999896	89.28999901	89.28999901	sp|P24622|CRYAA_MOUSE	Alpha-crystallin A chain OS=Mus musculus OX=10090 GN=Cryaa PE=2 SV=1			0	21.48000002	MDVTIQHPWFK	Acetyl@N-term; Oxidation(D)@2; Oxidation(W)@9	Acetyl@1; Oxidation(D)@2		-0.00185391	1474.689575	492.5705	1474.691528	492.571106	3	12	1.1.1.975.2	5.83495	16146.53	11683.94	5.78	0.24	5971.285
1	107.04	107.04	91.83999896	89.28999901	89.28999901	sp|P24622|CRYAA_MOUSE	Alpha-crystallin A chain OS=Mus musculus OX=10090 GN=Cryaa PE=2 SV=1			0	99.00000095	MDVTIQHPWFKR	Acetyl@N-term; Oxidation(D)@2	Acetyl@1; Oxidation(D)@2	missed K-R@11	0.00362459	1614.801392	539.2744	1614.797729	539.2731934	3	13	1.1.1.934.7	5.319833	7317.36	6770.28	5.33	0.04	4600.201
1	107.04	107.04	91.83999896	89.28999901	89.28999901	sp|P24622|CRYAA_MOUSE	Alpha-crystallin A chain OS=Mus musculus OX=10090 GN=Cryaa PE=2 SV=1			0	99.00000095	MDVTIQHPWFKR	Acetyl@N-term; Oxidation(D)@2; Formyl(K)@11	Acetyl@1; Oxidation(D)@2	missed K-R@11	-0.00369039	1642.788818	822.4017	1642.792603	822.4035645	2	11	1.1.1.1015.7	6.345583	507.3044	507.3044			1285.072
1	107.04	107.04	91.83999896	89.28999901	89.28999901	sp|P24622|CRYAA_MOUSE	Alpha-crystallin A chain OS=Mus musculus OX=10090 GN=Cryaa PE=2 SV=1			0	39.77999985	MDVTIQHPWFKR	Acetyl@N-term; Oxidation(D)@2; Oxidation(W)@9	Acetyl@1; Oxidation(D)@2	missed K-R@11	-0.00291708	1630.789673	544.6038	1630.792603	544.6047974	3	13	1.1.1.902.5	4.91435	9449.85	8500.1	4.96	0.22	4738.636
1	107.04	107.04	91.83999896	89.28999901	89.28999901	sp|P24622|CRYAA_MOUSE	Alpha-crystallin A chain OS=Mus musculus OX=10090 GN=Cryaa PE=2 SV=1			0	32.15999901	MDVTIQHPWFKR	Acetyl@N-term; Oxidation(D)@2; Oxidation(W)@9	Acetyl@1; Oxidation(D)@2	missed K-R@11	-0.00291708	1630.789673	544.6038	1630.792603	544.6047974	3	12	1.1.1.901.4	4.901033	9449.85	8155.03	4.96	0.22	4812.746
1	107.04	107.04	91.83999896	89.28999901	89.28999901	sp|P24622|CRYAA_MOUSE	Alpha-crystallin A chain OS=Mus musculus OX=10090 GN=Cryaa PE=2 SV=1			0	99.00000095	PSNVDQSALSCSLSADGMLTFSGPK	PhosphoHexNAc(S)@7; Carbamidomethyl(C)@11	PhosphoHexNAc(S)@150	cleaved L-P@N-term	0.00800194	2851.237305	951.4197	2851.229248	951.4170532	3	13	1.1.1.1125.10	7.7468	11002.08	88.5	7.56	0.08	1043.084
1	107.04	107.04	91.83999896	89.28999901	89.28999901	sp|P24622|CRYAA_MOUSE	Alpha-crystallin A chain OS=Mus musculus OX=10090 GN=Cryaa PE=2 SV=1			0	99.00000095	PSNVDQSALSCSLSADGMLTFSGPK	Carbamidomethyl(C)@11; PhosphoHexNAc(S)@12	PhosphoHexNAc(S)@155	cleaved L-P@N-term	0.00800194	2851.237305	951.4197	2851.229248	951.4170532	3	13	1.1.1.1125.10	7.7468	11002.08	88.5	7.56	0.08	1043.084
1	107.04	107.04	91.83999896	89.28999901	89.28999901	sp|P24622|CRYAA_MOUSE	Alpha-crystallin A chain OS=Mus musculus OX=10090 GN=Cryaa PE=2 SV=1			0	99.00000095	PSNVDQSALSCSLSADGMLTFSGPK	PhosphoHexNAc(S)@10; Carbamidomethyl(C)@11	PhosphoHexNAc(S)@153	cleaved L-P@N-term	0.00800194	2851.237305	951.4197	2851.229248	951.4170532	3	13	1.1.1.1125.10	7.7468	11002.08	88.5	7.56	0.08	1043.084
1	107.04	107.04	91.83999896	89.28999901	89.28999901	sp|P24622|CRYAA_MOUSE	Alpha-crystallin A chain OS=Mus musculus OX=10090 GN=Cryaa PE=2 SV=1			0	99.00000095	PSNVDQSALSCSLSADGMLTFSGPK	Carbamidomethyl(S)@10; Carbamidomethyl(C)@11; Oxidation(D)@16; Oxidation(M)@18	Oxidation(D)@159	cleaved L-P@N-term	0.067138597	2657.262207	886.7613	2657.194824	886.7388916	3	15	1.1.1.1059.9	6.9072	4129.27	3945.85	6.91	0.06	3546.109
1	107.04	107.04	91.83999896	89.28999901	89.28999901	sp|P24622|CRYAA_MOUSE	Alpha-crystallin A chain OS=Mus musculus OX=10090 GN=Cryaa PE=2 SV=1			0	99.00000095	PSNVDQSALSCSLSADGMLTFSGPK	Carbamidomethyl(C)@11; Carbamidomethyl(S)@12; Oxidation(D)@16; Oxidation(M)@18	Oxidation(D)@159	cleaved L-P@N-term	0.067138597	2657.262207	886.7613	2657.194824	886.7388916	3	15	1.1.1.1059.9	6.9072	4129.27	3945.85	6.91	0.06	3546.109
1	107.04	107.04	91.83999896	89.28999901	89.28999901	sp|P24622|CRYAA_MOUSE	Alpha-crystallin A chain OS=Mus musculus OX=10090 GN=Cryaa PE=2 SV=1			0	95.84000111	PSNVDQSALSCSLSADGMLTFSGPK	Oxidation(D)@5; Carbamidomethyl(S)@7; Carbamidomethyl(C)@11; Oxidation(M)@18	Oxidation(D)@148	cleaved L-P@N-term	0.067138597	2657.262207	886.7613	2657.194824	886.7388916	3	14	1.1.1.1060.7	6.9182	4129.27	4079.24	6.91	0.06	3678.92
1	107.04	107.04	91.83999896	89.28999901	89.28999901	sp|P24622|CRYAA_MOUSE	Alpha-crystallin A chain OS=Mus musculus OX=10090 GN=Cryaa PE=2 SV=1			0	95.84000111	PSNVDQSALSCSLSADGMLTFSGPK	Oxidation(D)@5; Carbamidomethyl(S)@10; Carbamidomethyl(C)@11; Oxidation(M)@18	Oxidation(D)@148	cleaved L-P@N-term	0.067138597	2657.262207	886.7613	2657.194824	886.7388916	3	14	1.1.1.1060.7	6.9182	4129.27	4079.24	6.91	0.06	3678.92
1	107.04	107.04	91.83999896	89.28999901	89.28999901	sp|P24622|CRYAA_MOUSE	Alpha-crystallin A chain OS=Mus musculus OX=10090 GN=Cryaa PE=2 SV=1			0	99.00000095	QDDHGYISR	Gln->pyro-Glu@N-term			-0.000474033	1072.456909	537.2357	1072.457397	537.2359619	2	11	1.1.1.724.6	2.702683	32765.74	17863.13	2.73	0.04	1654.705
1	107.04	107.04	91.83999896	89.28999901	89.28999901	sp|P24622|CRYAA_MOUSE	Alpha-crystallin A chain OS=Mus musculus OX=10090 GN=Cryaa PE=2 SV=1			0	99.00000095	QDDHGYISR	Gln->pyro-Glu@N-term			-0.000474033	1072.456909	537.2357	1072.457397	537.2359619	2	13	1.1.1.725.7	2.713683	32765.74	27844.75	2.73	0.04	13013.02
1	107.04	107.04	91.83999896	89.28999901	89.28999901	sp|P24622|CRYAA_MOUSE	Alpha-crystallin A chain OS=Mus musculus OX=10090 GN=Cryaa PE=2 SV=1			0	99.00000095	QDDHGYISR	Gln->pyro-Glu@N-term			-0.000474033	1072.456909	537.2357	1072.457397	537.2359619	2	13	1.1.1.726.4	2.723517	32765.74	32640.66	2.73	0.04	13713.1
1	107.04	107.04	91.83999896	89.28999901	89.28999901	sp|P24622|CRYAA_MOUSE	Alpha-crystallin A chain OS=Mus musculus OX=10090 GN=Cryaa PE=2 SV=1			0	99.00000095	QDDHGYISR	Dehydrated(D)@2			-0.00154157	1071.471924	536.7432	1071.473389	536.7439575	2	12	1.1.1.744.3	2.940683	15965.68	1905.18	3.01	0.04	1061.683
1	107.04	107.04	91.83999896	89.28999901	89.28999901	sp|P24622|CRYAA_MOUSE	Alpha-crystallin A chain OS=Mus musculus OX=10090 GN=Cryaa PE=2 SV=1			0	99.00000095	QDDHGYISR	Dehydrated(D)@2			-0.00154157	1071.471924	536.7432	1071.473389	536.7439575	2	14	1.1.1.745.4	2.953833	15965.68	3240.03	3.01	0.04	2010.948
1	107.04	107.04	91.83999896	89.28999901	89.28999901	sp|P24622|CRYAA_MOUSE	Alpha-crystallin A chain OS=Mus musculus OX=10090 GN=Cryaa PE=2 SV=1			0	99.00000095	QDDHGYISR	Formyl@N-term			-0.00133349	1117.477417	559.746	1117.478882	559.7467041	2	14	1.1.1.755.9	3.069833	11424	7679.35	3.09	0.04	3573.84
1	107.04	107.04	91.83999896	89.28999901	89.28999901	sp|P24622|CRYAA_MOUSE	Alpha-crystallin A chain OS=Mus musculus OX=10090 GN=Cryaa PE=2 SV=1			0	99.00000095	QDDHGYISR	Formyl@N-term			-0.00133349	1117.477417	559.746	1117.478882	559.7467041	2	14	1.1.1.756.6	3.0805	11424	10386.67	3.09	0.04	5345.434
1	107.04	107.04	91.83999896	89.28999901	89.28999901	sp|P24622|CRYAA_MOUSE	Alpha-crystallin A chain OS=Mus musculus OX=10090 GN=Cryaa PE=2 SV=1			0	99.00000095	QDDHGYISR	Gln->pyro-Glu@N-term			0.000624573	1072.45813	537.2363	1072.457397	537.2359619	2	13	1.1.1.759.8	3.1195	24828.79	23385.64	3.12	0.05	10847.89
1	107.04	107.04	91.83999896	89.28999901	89.28999901	sp|P24622|CRYAA_MOUSE	Alpha-crystallin A chain OS=Mus musculus OX=10090 GN=Cryaa PE=2 SV=1			0	99.00000095	QDDHGYISR	Gln->pyro-Glu@N-term			-0.00108437	1072.456299	537.2354	1072.457397	537.2359619	2	14	1.1.1.774.5	3.295983	70479.55	67855.04	3.3	0.04	24719.08
1	107.04	107.04	91.83999896	89.28999901	89.28999901	sp|P24622|CRYAA_MOUSE	Alpha-crystallin A chain OS=Mus musculus OX=10090 GN=Cryaa PE=2 SV=1			0	99.00000095	QDDHGYISR	Gln->pyro-Glu@N-term; Dehydrated(D)@3			-0.00216223	1054.444702	528.2296	1054.446777	528.2307129	2	9	1.1.1.775.5	3.308983	7399.82	5710.56	3.29	0.04	2847.371
1	107.04	107.04	91.83999896	89.28999901	89.28999901	sp|P24622|CRYAA_MOUSE	Alpha-crystallin A chain OS=Mus musculus OX=10090 GN=Cryaa PE=2 SV=1			0	99.00000095	QDDHGYISR	Gln->pyro-Glu@N-term; Dehydrated(D)@2			-0.00216223	1054.444702	528.2296	1054.446777	528.2307129	2	9	1.1.1.775.5	3.308983	7399.82	5710.56	3.29	0.04	2847.371
1	107.04	107.04	91.83999896	89.28999901	89.28999901	sp|P24622|CRYAA_MOUSE	Alpha-crystallin A chain OS=Mus musculus OX=10090 GN=Cryaa PE=2 SV=1			0	99.00000095	QDDHGYISR	Gln->pyro-Glu@N-term			-0.00108437	1072.456299	537.2354	1072.457397	537.2359619	2	11	1.1.1.776.4	3.320817	70479.55	43477.64	3.3	0.04	8691.663
1	107.04	107.04	91.83999896	89.28999901	89.28999901	sp|P24622|CRYAA_MOUSE	Alpha-crystallin A chain OS=Mus musculus OX=10090 GN=Cryaa PE=2 SV=1			0	38.35000098	QDDHGYISR				0.000142596	1089.484131	545.7493	1089.483887	545.7492676	2	15	1.1.1.724.7	2.70435	230371.3	148599	2.72	0.04	42533.93
1	107.04	107.04	91.83999896	89.28999901	89.28999901	sp|P24622|CRYAA_MOUSE	Alpha-crystallin A chain OS=Mus musculus OX=10090 GN=Cryaa PE=2 SV=1			0	27.59999931	QDDHGYISR				0.000142596	1089.484131	545.7493	1089.483887	545.7492676	2	15	1.1.1.725.8	2.71535	230371.3	208942.5	2.72	0.04	67640.98
1	107.04	107.04	91.83999896	89.28999901	89.28999901	sp|P24622|CRYAA_MOUSE	Alpha-crystallin A chain OS=Mus musculus OX=10090 GN=Cryaa PE=2 SV=1			0	18.02999973	QDDHGYISR	Gln->pyro-Glu@N-term			-0.00108437	1072.456299	537.2354	1072.457397	537.2359619	2	8	1.1.1.777.6	3.33515	70479.55	19438.56	3.3	0.04	5141.391
1	107.04	107.04	91.83999896	89.28999901	89.28999901	sp|P24622|CRYAA_MOUSE	Alpha-crystallin A chain OS=Mus musculus OX=10090 GN=Cryaa PE=2 SV=1			0	99.00000095	QSGLDAGHSER	Gln->pyro-Glu@N-term		cleaved V-Q@N-term	0.00511139	1138.505493	570.26	1138.500366	570.2574463	2	15	1.1.1.716.10	2.613033	2971.91	2283.32	2.63	0.03	5139.587
1	107.04	107.04	91.83999896	89.28999901	89.28999901	sp|P24622|CRYAA_MOUSE	Alpha-crystallin A chain OS=Mus musculus OX=10090 GN=Cryaa PE=2 SV=1			0	99.00000095	QSGLDAGHSER			cleaved V-Q@N-term	0.000465165	1155.527222	578.7709	1155.526855	578.7706909	2	17	1.1.1.716.11	2.613867	8935.17	7522.15	2.63	0.04	15218.49
1	107.04	107.04	91.83999896	89.28999901	89.28999901	sp|P24622|CRYAA_MOUSE	Alpha-crystallin A chain OS=Mus musculus OX=10090 GN=Cryaa PE=2 SV=1			0	99.00000095	QSGLDAGHSER			cleaved V-Q@N-term	0.000465165	1155.527222	578.7709	1155.526855	578.7706909	2	19	1.1.1.717.7	2.624867	8935.17	8724.78	2.63	0.04	16607.49
1	107.04	107.04	91.83999896	89.28999901	89.28999901	sp|P24622|CRYAA_MOUSE	Alpha-crystallin A chain OS=Mus musculus OX=10090 GN=Cryaa PE=2 SV=1			0	99.00000095	SADGMLTFSGPK	Oxidation(M)@5		cleaved L-S@N-term	0.00321371	1225.568115	613.7913	1225.564941	613.7897339	2	13	1.1.1.865.10	4.44955	420.7591	420.7591			1351.228
1	107.04	107.04	91.83999896	89.28999901	89.28999901	sp|P24622|CRYAA_MOUSE	Alpha-crystallin A chain OS=Mus musculus OX=10090 GN=Cryaa PE=2 SV=1			0	99.00000095	SDRDKFVIFLDVK			missed R-D@3; missed K-F@5	-0.00515122	1580.850952	527.9576	1580.856201	527.9593506	3	15	1.1.1.1014.3	6.32925	9900.42	9261.82	6.34	0.05	4509.052
1	107.04	107.04	91.83999896	89.28999901	89.28999901	sp|P24622|CRYAA_MOUSE	Alpha-crystallin A chain OS=Mus musculus OX=10090 GN=Cryaa PE=2 SV=1			0	99.00000095	SDRDKFVIFLDVK	Formyl(K)@5		missed R-D@3; missed K-F@5	-0.00361769	1608.847534	537.2898	1608.851196	537.2910156	3	14	1.1.1.1120.2	7.675317	879.21	865.93	7.67	0.04	580.2444
1	107.04	107.04	91.83999896	89.28999901	89.28999901	sp|P24622|CRYAA_MOUSE	Alpha-crystallin A chain OS=Mus musculus OX=10090 GN=Cryaa PE=2 SV=1			0	99.00000095	SDRDKFVIFLDVK	Formyl(K)@5		missed R-D@3; missed K-F@5	-0.00361769	1608.847534	537.2898	1608.851196	537.2910156	3	13	1.1.1.1121.2	7.68865	879.21	750.72	7.67	0.04	520.4344
1	107.04	107.04	91.83999896	89.28999901	89.28999901	sp|P24622|CRYAA_MOUSE	Alpha-crystallin A chain OS=Mus musculus OX=10090 GN=Cryaa PE=2 SV=1			0	99.00000095	SGLDAGHSER			cleaved Q-S@N-term	0.00132041	1027.469727	514.7421	1027.468262	514.741394	2	17	1.1.1.716.9	2.6122	30793.77	24783.35	2.63	0.04	14867.58
1	107.04	107.04	91.83999896	89.28999901	89.28999901	sp|P24622|CRYAA_MOUSE	Alpha-crystallin A chain OS=Mus musculus OX=10090 GN=Cryaa PE=2 SV=1			0	99.00000095	SGLDAGHSER	Methyl(E)@9	Methyl(E)@179	cleaved Q-S@N-term	0.000468334	1041.484497	521.7495	1041.483887	521.7492676	2	16	1.1.1.729.7	2.763517	5091.57	4077.15	2.77	0.04	3875.038
1	107.04	107.04	91.83999896	89.28999901	89.28999901	sp|P24622|CRYAA_MOUSE	Alpha-crystallin A chain OS=Mus musculus OX=10090 GN=Cryaa PE=2 SV=1			0	99.00000095	SGLDAGHSER	Methyl(E)@9	Methyl(E)@179	cleaved Q-S@N-term	0.000468334	1041.484497	521.7495	1041.483887	521.7492676	2	16	1.1.1.730.4	2.773517	5091.57	4965.65	2.77	0.04	3901.72
1	107.04	107.04	91.83999896	89.28999901	89.28999901	sp|P24622|CRYAA_MOUSE	Alpha-crystallin A chain OS=Mus musculus OX=10090 GN=Cryaa PE=2 SV=1			0	99.00000095	SLSADGMLTF	Oxidation(M)@7		cleaved C-S@N-term; cleaved F-S@C-term	-0.00607976	1056.473633	529.2441	1056.479736	529.2471313	2	8	1.1.1.1032.2	6.5574	1385.85	1320.08	6.55	0.04	803.6948
1	107.04	107.04	91.83999896	89.28999901	89.28999901	sp|P24622|CRYAA_MOUSE	Alpha-crystallin A chain OS=Mus musculus OX=10090 GN=Cryaa PE=2 SV=1			0	99.00000095	SLSADGMLTFSGPK	Oxidation(M)@7		cleaved C-S@N-term	0.00149159	1425.682495	713.8485	1425.68103	713.8477783	2	15	1.1.1.918.9	5.119683	7533.9	1751.94	5.18	0.06	1227.456
1	107.04	107.04	91.83999896	89.28999901	89.28999901	sp|P24622|CRYAA_MOUSE	Alpha-crystallin A chain OS=Mus musculus OX=10090 GN=Cryaa PE=2 SV=1			0	99.00000095	SLSADGMLTFSGPK	Oxidation(M)@7		cleaved C-S@N-term	0.00149159	1425.682495	713.8485	1425.68103	713.8477783	2	14	1.1.1.920.10	5.145667	7533.9	3526.97	5.18	0.06	1606.557
1	107.04	107.04	91.83999896	89.28999901	89.28999901	sp|P24622|CRYAA_MOUSE	Alpha-crystallin A chain OS=Mus musculus OX=10090 GN=Cryaa PE=2 SV=1			0	99.00000095	SLSADGMLTFSGPK			cleaved C-S@N-term	-0.00252981	1409.683716	705.8491	1409.686035	705.8502808	2	15	1.1.1.1002.4	6.178767	4402.79	3981.99	6.19	0.05	2745.445
1	107.04	107.04	91.83999896	89.28999901	89.28999901	sp|P24622|CRYAA_MOUSE	Alpha-crystallin A chain OS=Mus musculus OX=10090 GN=Cryaa PE=2 SV=1			0	99.00000095	SLSADGMLTFSGPK	Carbamidomethyl@N-term		cleaved C-S@N-term	0.0307553	1466.738281	734.3764	1466.70752	734.3610229	2	11	1.1.1.1105.2	7.484833	9382.46	8965.78	7.49	0.06	1415.366
1	107.04	107.04	91.83999896	89.28999901	89.28999901	sp|P24622|CRYAA_MOUSE	Alpha-crystallin A chain OS=Mus musculus OX=10090 GN=Cryaa PE=2 SV=1			0	95.84000111	SLSADGMLTFSGPK	Carbamidomethyl@N-term		cleaved C-S@N-term	0.0307553	1466.738281	734.3764	1466.70752	734.3610229	2	10	1.1.1.1102.3	7.447667	9382.46	3156.48	7.49	0.06	1106.872
1	107.04	107.04	91.83999896	89.28999901	89.28999901	sp|P24622|CRYAA_MOUSE	Alpha-crystallin A chain OS=Mus musculus OX=10090 GN=Cryaa PE=2 SV=1			0	37.65000105	SPEDLTVK			cleaved F-S@N-term	0.000365299	887.4604492	444.7375	887.460022	444.7372742	2	8	1.1.1.788.2	3.472467	3542.01	3442.46	3.47	0.03	1690.09
1	107.04	107.04	91.83999896	89.28999901	89.28999901	sp|P24622|CRYAA_MOUSE	Alpha-crystallin A chain OS=Mus musculus OX=10090 GN=Cryaa PE=2 SV=1			0	99.00000095	TIQHPWFK			cleaved V-T@N-term	-0.00417221	1055.551025	528.7828	1055.555298	528.7849121	2	11	1.1.1.915.7	5.080017	1737.28	1611.64	5.09	0.09	2330.972
1	107.04	107.04	91.83999896	89.28999901	89.28999901	sp|P24622|CRYAA_MOUSE	Alpha-crystallin A chain OS=Mus musculus OX=10090 GN=Cryaa PE=2 SV=1			0	99.00000095	TIQHPWFK			cleaved V-T@N-term	-0.00258533	1055.552734	528.7836	1055.555298	528.7849121	2	9	1.1.1.1006.3	6.227933	2594.46	1666.32	6.25	0.06	1046.499
1	107.04	107.04	91.83999896	89.28999901	89.28999901	sp|P24622|CRYAA_MOUSE	Alpha-crystallin A chain OS=Mus musculus OX=10090 GN=Cryaa PE=2 SV=1			0	99.00000095	TIQHPWFK			cleaved V-T@N-term	-0.00258533	1055.552734	528.7836	1055.555298	528.7849121	2	10	1.1.1.1007.3	6.240767	2594.46	2344.18	6.25	0.06	1461.743
1	107.04	107.04	91.83999896	89.28999901	89.28999901	sp|P24622|CRYAA_MOUSE	Alpha-crystallin A chain OS=Mus musculus OX=10090 GN=Cryaa PE=2 SV=1			0	99.00000095	TIQHPWFK			cleaved V-T@N-term	-0.00244107	1055.552856	528.7837	1055.555298	528.7849121	2	11	1.1.1.1099.2	7.407166	2509	1467.19	7.44	0.06	833.0251
1	107.04	107.04	91.83999896	89.28999901	89.28999901	sp|P24622|CRYAA_MOUSE	Alpha-crystallin A chain OS=Mus musculus OX=10090 GN=Cryaa PE=2 SV=1			0	99.00000095	TIQHPWFK			cleaved V-T@N-term	-0.00244107	1055.552856	528.7837	1055.555298	528.7849121	2	10	1.1.1.1100.2	7.419667	2509	2094.21	7.44	0.06	1062.671
1	107.04	107.04	91.83999896	89.28999901	89.28999901	sp|P24622|CRYAA_MOUSE	Alpha-crystallin A chain OS=Mus musculus OX=10090 GN=Cryaa PE=2 SV=1			0	99.00000095	TISPYYR			cleaved S-T@N-term	-0.00291006	898.4518433	450.2332	898.454895	450.2347107	2	8	1.1.1.829.2	3.987933	3753.61	3319.65	4	0.04	2180.673
1	107.04	107.04	91.83999896	89.28999901	89.28999901	sp|P24622|CRYAA_MOUSE	Alpha-crystallin A chain OS=Mus musculus OX=10090 GN=Cryaa PE=2 SV=1			0	99.00000095	TVLDSGISELMTHMWFVMHQPHAGNPK	Oxidation(M)@11; Oxidation(M)@14; Oxidation(M)@18			0.00824226	3110.449707	623.0972	3110.441162	623.09552	5	21	1.1.1.975.5	5.83745	78027.47	10843.5	5.91	0.08	7336.521
1	107.04	107.04	91.83999896	89.28999901	89.28999901	sp|P24622|CRYAA_MOUSE	Alpha-crystallin A chain OS=Mus musculus OX=10090 GN=Cryaa PE=2 SV=1			0	99.00000095	TVLDSGISELMTHMWFVMHQPHAGNPK	Oxidation(M)@11; Oxidation(M)@14; Oxidation(M)@18			0.00336977	3110.44458	778.6184	3110.441162	778.6176147	4	28	1.1.1.978.8	5.877783	30239.77	21162.86	5.91	0.08	12748.85
1	107.04	107.04	91.83999896	89.28999901	89.28999901	sp|P24622|CRYAA_MOUSE	Alpha-crystallin A chain OS=Mus musculus OX=10090 GN=Cryaa PE=2 SV=1			0	99.00000095	TVLDSGISELMTHMWFVMHQPHAGNPK	Oxidation(M)@11; Oxidation(M)@14; Oxidation(M)@18			0.00336977	3110.44458	778.6184	3110.441162	778.6176147	4	27	1.1.1.979.10	5.892283	30239.77	27504.69	5.91	0.08	15718.09
1	107.04	107.04	91.83999896	89.28999901	89.28999901	sp|P24622|CRYAA_MOUSE	Alpha-crystallin A chain OS=Mus musculus OX=10090 GN=Cryaa PE=2 SV=1			0	99.00000095	TVLDSGISELMTHMWFVMHQPHAGNPK	Oxidation(M)@11; Oxidation(M)@14; Oxidation(M)@18			0.00336977	3110.44458	778.6184	3110.441162	778.6176147	4	26	1.1.1.980.7	5.902283	30239.77	29596.82	5.91	0.08	16759.87
1	107.04	107.04	91.83999896	89.28999901	89.28999901	sp|P24622|CRYAA_MOUSE	Alpha-crystallin A chain OS=Mus musculus OX=10090 GN=Cryaa PE=2 SV=1			0	99.00000095	TVLDSGISELMTHMWFVMHQPHAGNPK	Oxidation(M)@11; Oxidation(M)@14; Oxidation(M)@18			0.00336977	3110.44458	778.6184	3110.441162	778.6176147	4	29	1.1.1.981.9	5.916783	30239.77	27648.49	5.91	0.08	16329.25
1	107.04	107.04	91.83999896	89.28999901	89.28999901	sp|P24622|CRYAA_MOUSE	Alpha-crystallin A chain OS=Mus musculus OX=10090 GN=Cryaa PE=2 SV=1			0	99.00000095	TVLDSGISELMTHMWFVMHQPHAGNPK	Oxidation(M)@11; Oxidation(M)@14; Oxidation(M)@18			0.00336977	3110.44458	778.6184	3110.441162	778.6176147	4	28	1.1.1.983.6	5.942283	30239.77	19122	5.91	0.08	10534.86
1	107.04	107.04	91.83999896	89.28999901	89.28999901	sp|P24622|CRYAA_MOUSE	Alpha-crystallin A chain OS=Mus musculus OX=10090 GN=Cryaa PE=2 SV=1			0	99.00000095	TVLDSGISELMTHMWFVMHQPHAGNPK	Oxidation(M)@11; Oxidation(M)@14; Oxidation(M)@18			0.00336977	3110.44458	778.6184	3110.441162	778.6176147	4	21	1.1.1.984.10	5.955783	30239.77	14896.41	5.91	0.08	7913.235
1	107.04	107.04	91.83999896	89.28999901	89.28999901	sp|P24622|CRYAA_MOUSE	Alpha-crystallin A chain OS=Mus musculus OX=10090 GN=Cryaa PE=2 SV=1			0	99.00000095	TVLDSGISELMTHMWFVMHQPHAGNPK	Dioxidation(M)@11; Oxidation(M)@14; Oxidation(M)@18	Dioxidation(M)@65		0.00993634	3126.446045	782.6188	3126.436035	782.616333	4	24	1.1.1.992.8	6.0551	16731.52	13199.66	6.07	0.08	7498.107
1	107.04	107.04	91.83999896	89.28999901	89.28999901	sp|P24622|CRYAA_MOUSE	Alpha-crystallin A chain OS=Mus musculus OX=10090 GN=Cryaa PE=2 SV=1			0	99.00000095	TVLDSGISELMTHMWFVMHQPHAGNPK	Oxidation(M)@11; Oxidation(M)@14			0.00321732	3094.449707	619.8972	3094.446289	619.8965454	5	15	1.1.1.1003.4	6.1916	7275.65	3860.2	6.24	0.06	3258.713
1	107.04	107.04	91.83999896	89.28999901	89.28999901	sp|P24622|CRYAA_MOUSE	Alpha-crystallin A chain OS=Mus musculus OX=10090 GN=Cryaa PE=2 SV=1			0	99.00000095	TVLDSGISELMTHMWFVMHQPHAGNPK	Oxidation(M)@11; Oxidation(M)@14			0.00321732	3094.449707	619.8972	3094.446289	619.8965454	5	14	1.1.1.1004.4	6.203767	7275.65	4830.14	6.24	0.06	3363.331
1	107.04	107.04	91.83999896	89.28999901	89.28999901	sp|P24622|CRYAA_MOUSE	Alpha-crystallin A chain OS=Mus musculus OX=10090 GN=Cryaa PE=2 SV=1			0	99.00000095	TVLDSGISELMTHMWFVMHQPHAGNPK	Oxidation(M)@11; Oxidation(M)@18			-0.00751713	3094.438721	619.895	3094.446289	619.8965454	5	12	1.1.1.1037.2	6.621233	4127.38	3042.31	6.64	0.08	3194.344
1	107.04	107.04	91.83999896	89.28999901	89.28999901	sp|P24622|CRYAA_MOUSE	Alpha-crystallin A chain OS=Mus musculus OX=10090 GN=Cryaa PE=2 SV=1			0	99.00000095	TVLDSGISELMTHMWFVMHQPHAGNPK	Oxidation(M)@14; Oxidation(M)@18			-0.00751713	3094.438721	619.895	3094.446289	619.8965454	5	12	1.1.1.1037.2	6.621233	4127.38	3042.31	6.64	0.08	3194.344
1	107.04	107.04	91.83999896	89.28999901	89.28999901	sp|P24622|CRYAA_MOUSE	Alpha-crystallin A chain OS=Mus musculus OX=10090 GN=Cryaa PE=2 SV=1			0	99.00000095	TVLDSGISELMTHMWFVMHQPHAGNPK	Oxidation(M)@11; Oxidation(M)@18			0.00163786	3094.448242	619.8969	3094.446289	619.8965454	5	19	1.1.1.1050.2	6.78705	15043.34	10420.11	6.82	0.08	6183.343
1	107.04	107.04	91.83999896	89.28999901	89.28999901	sp|P24622|CRYAA_MOUSE	Alpha-crystallin A chain OS=Mus musculus OX=10090 GN=Cryaa PE=2 SV=1			0	99.00000095	TVLDSGISELMTHMWFVMHQPHAGNPK	Oxidation(M)@14; Oxidation(M)@18			0.00163786	3094.448242	619.8969	3094.446289	619.8965454	5	20	1.1.1.1050.2	6.78705	15043.34	10420.11	6.82	0.08	6183.343
1	107.04	107.04	91.83999896	89.28999901	89.28999901	sp|P24622|CRYAA_MOUSE	Alpha-crystallin A chain OS=Mus musculus OX=10090 GN=Cryaa PE=2 SV=1			0	99.00000095	TVLDSGISELMTHMWFVMHQPHAGNPK	Oxidation(M)@14; Oxidation(M)@18			0.00163786	3094.448242	619.8969	3094.446289	619.8965454	5	21	1.1.1.1055.3	6.851217	15043.34	12989.43	6.82	0.08	7567.532
1	107.04	107.04	91.83999896	89.28999901	89.28999901	sp|P24622|CRYAA_MOUSE	Alpha-crystallin A chain OS=Mus musculus OX=10090 GN=Cryaa PE=2 SV=1			0	99.00000095	TVLDSGISELMTHMWFVMHQPHAGNPK	Oxidation(M)@11; Oxidation(M)@18			-0.0153255	3094.431396	774.6151	3094.446289	774.6188354	4	18	1.1.1.1056.6	6.867217	6856.79	2947.4	6.82	0.08	2997.377
1	107.04	107.04	91.83999896	89.28999901	89.28999901	sp|P24622|CRYAA_MOUSE	Alpha-crystallin A chain OS=Mus musculus OX=10090 GN=Cryaa PE=2 SV=1			0	99.00000095	TVLDSGISELMTHMWFVMHQPHAGNPK	Oxidation(M)@14; Oxidation(M)@18			-0.0153255	3094.431396	774.6151	3094.446289	774.6188354	4	18	1.1.1.1056.6	6.867217	6856.79	2947.4	6.82	0.08	2997.377
1	107.04	107.04	91.83999896	89.28999901	89.28999901	sp|P24622|CRYAA_MOUSE	Alpha-crystallin A chain OS=Mus musculus OX=10090 GN=Cryaa PE=2 SV=1			0	99.00000095	TVLDSGISELMTHMWFVMHQPHAGNPK	Oxidation(M)@14			-0.00760205	3078.443604	616.696	3078.451416	616.6975708	5	12	1.1.1.1144.2	7.981133	2937.77	2392.19	7.97	0.06	3108.947
1	107.04	107.04	91.83999896	89.28999901	89.28999901	sp|P24622|CRYAA_MOUSE	Alpha-crystallin A chain OS=Mus musculus OX=10090 GN=Cryaa PE=2 SV=1			0	99.00000095	TVLDSGISELMTHMWFVMHQPHAGNPK	Oxidation(M)@18			-0.00760205	3078.443604	616.696	3078.451416	616.6975708	5	13	1.1.1.1144.2	7.981133	2937.77	2392.19	7.97	0.06	3108.947
1	107.04	107.04	91.83999896	89.28999901	89.28999901	sp|P24622|CRYAA_MOUSE	Alpha-crystallin A chain OS=Mus musculus OX=10090 GN=Cryaa PE=2 SV=1			0	99.00000095	TVLDSGISELMTHMWFVMHQPHAGNPK	Oxidation(M)@11			-0.00760205	3078.443604	616.696	3078.451416	616.6975708	5	12	1.1.1.1144.2	7.981133	2937.77	2392.19	7.97	0.06	3108.947
1	107.04	107.04	91.83999896	89.28999901	89.28999901	sp|P24622|CRYAA_MOUSE	Alpha-crystallin A chain OS=Mus musculus OX=10090 GN=Cryaa PE=2 SV=1			0	99.00000095	TVLDSGISELMTHMWFVMHQPHAGNPK				0.00726503	3062.463623	613.5	3062.456543	613.4985962	5	11	1.1.1.1211.2	8.823234	3244.54	3010.17	8.8	0.1	1721.93
1	107.04	107.04	91.83999896	89.28999901	89.28999901	sp|P24622|CRYAA_MOUSE	Alpha-crystallin A chain OS=Mus musculus OX=10090 GN=Cryaa PE=2 SV=1			0	99.00000095	TVLDSGISELMTHMWFVMHQPHAGNPK				0.00876717	3062.465332	766.6236	3062.456543	766.6213989	4	9	1.1.1.1211.4	8.8249	1289.37	979.09	8.81	0.1	674.6812
1	107.04	107.04	91.83999896	89.28999901	89.28999901	sp|P24622|CRYAA_MOUSE	Alpha-crystallin A chain OS=Mus musculus OX=10090 GN=Cryaa PE=2 SV=1			0	99.00000095	TVLDSGISELMTHMWFVMHQPHAGNPK				0.00876717	3062.465332	766.6236	3062.456543	766.6213989	4	12	1.1.1.1212.3	8.836733	1289.37	943.18	8.81	0.1	834.0744
1	107.04	107.04	91.83999896	89.28999901	89.28999901	sp|P24622|CRYAA_MOUSE	Alpha-crystallin A chain OS=Mus musculus OX=10090 GN=Cryaa PE=2 SV=1			0	99.00000095	TVLDSGISELMTHMWFVMHQPHAGNPK	Oxidation(M)@11; Oxidation(M)@14; Oxidation(M)@18			0.00336977	3110.44458	778.6184	3110.441162	778.6176147	4	15	1.1.1.986.9	5.980283	30239.77	6738.37	5.91	0.08	3812.081
1	107.04	107.04	91.83999896	89.28999901	89.28999901	sp|P24622|CRYAA_MOUSE	Alpha-crystallin A chain OS=Mus musculus OX=10090 GN=Cryaa PE=2 SV=1			0	99.00000095	TVLDSGISELMTHMWFVMHQPHAGNPK	Oxidation(M)@11; Dioxidation(M)@14; Oxidation(M)@18	Dioxidation(M)@68		0.00807828	3126.444092	626.2961	3126.436035	626.2944946	5	25	1.1.1.989.5	6.014933	39490.89	14485.85	6.07	0.09	8599.363
1	107.04	107.04	91.83999896	89.28999901	89.28999901	sp|P24622|CRYAA_MOUSE	Alpha-crystallin A chain OS=Mus musculus OX=10090 GN=Cryaa PE=2 SV=1			0	99.00000095	TVLDSGISELMTHMWFVMHQPHAGNPK	Oxidation(M)@11; Dioxidation(W)@15; Oxidation(M)@18			0.00993634	3126.446045	782.6188	3126.436035	782.616333	4	21	1.1.1.995.4	6.089933	16731.52	15818.34	6.07	0.08	8838.554
1	107.04	107.04	91.83999896	89.28999901	89.28999901	sp|P24622|CRYAA_MOUSE	Alpha-crystallin A chain OS=Mus musculus OX=10090 GN=Cryaa PE=2 SV=1			0	46.61999941	TVLDSGISELMTHMWFVMHQPHAGNPK	Oxidation(M)@11; Oxidation(M)@14; Oxidation(M)@18			0.00824226	3110.449707	623.0972	3110.441162	623.09552	5	11	1.1.1.989.4	6.014117	78027.47	2756.26	5.91	0.08	2678.14
1	107.04	107.04	91.83999896	89.28999901	89.28999901	sp|P24622|CRYAA_MOUSE	Alpha-crystallin A chain OS=Mus musculus OX=10090 GN=Cryaa PE=2 SV=1			0	41.22999907	TVLDSGISELMTHMWFVMHQPHAGNPK	Oxidation(M)@11; Oxidation(M)@14; Oxidation(M)@18			0.00824226	3110.449707	623.0972	3110.441162	623.09552	5	26	1.1.1.976.3	5.848283	78027.47	20324.57	5.91	0.08	13841.32
1	107.04	107.04	91.83999896	89.28999901	89.28999901	sp|P24622|CRYAA_MOUSE	Alpha-crystallin A chain OS=Mus musculus OX=10090 GN=Cryaa PE=2 SV=1			0	41.22999907	TVLDSGISELMTHMWFVMHQPHAGNPK	Oxidation(M)@14; Dioxidation(W)@15; Oxidation(M)@18			0.00993634	3126.446045	782.6188	3126.436035	782.616333	4	24	1.1.1.993.9	6.0686	16731.52	15963.95	6.07	0.08	9279.62
1	107.04	107.04	91.83999896	89.28999901	89.28999901	sp|P24622|CRYAA_MOUSE	Alpha-crystallin A chain OS=Mus musculus OX=10090 GN=Cryaa PE=2 SV=1			0	41.22999907	TVLDSGISELMTHMWFVMHQPHAGNPK	Oxidation(M)@11; Dioxidation(W)@15; Oxidation(M)@18			0.00993634	3126.446045	782.6188	3126.436035	782.616333	4	24	1.1.1.993.9	6.0686	16731.52	15963.95	6.07	0.08	9279.62
1	107.04	107.04	91.83999896	89.28999901	89.28999901	sp|P24622|CRYAA_MOUSE	Alpha-crystallin A chain OS=Mus musculus OX=10090 GN=Cryaa PE=2 SV=1			0	35.55000126	TVLDSGISELMTHMWFVMHQPHAGNPK	Oxidation(M)@14; Dioxidation(W)@15; Oxidation(M)@18			0.00960412	3126.445557	626.2964	3126.436035	626.2944946	5	16	1.1.1.953.3	5.556817	6079.19	4683.74	5.58	0.08	4289.127
1	107.04	107.04	91.83999896	89.28999901	89.28999901	sp|P24622|CRYAA_MOUSE	Alpha-crystallin A chain OS=Mus musculus OX=10090 GN=Cryaa PE=2 SV=1			0	35.55000126	TVLDSGISELMTHMWFVMHQPHAGNPK	Oxidation(M)@11; Dioxidation(W)@15; Oxidation(M)@18			0.00960412	3126.445557	626.2964	3126.436035	626.2944946	5	16	1.1.1.953.3	5.556817	6079.19	4683.74	5.58	0.08	4289.127
1	107.04	107.04	91.83999896	89.28999901	89.28999901	sp|P24622|CRYAA_MOUSE	Alpha-crystallin A chain OS=Mus musculus OX=10090 GN=Cryaa PE=2 SV=1			0	35.55000126	TVLDSGISELMTHMWFVMHQPHAGNPK	Oxidation(M)@11; Oxidation(M)@14; Dioxidation(M)@18	Dioxidation(M)@72		0.00807828	3126.444092	626.2961	3126.436035	626.2944946	5	13	1.1.1.987.5	5.989783	39490.89	6813.7	6.07	0.09	3881.684
1	107.04	107.04	91.83999896	89.28999901	89.28999901	sp|P24622|CRYAA_MOUSE	Alpha-crystallin A chain OS=Mus musculus OX=10090 GN=Cryaa PE=2 SV=1			0	34.18000042	TVLDSGISELMTHMWFVMHQPHAGNPK	Dioxidation(M)@11; Dioxidation(M)@18	Dioxidation(M)@65; Dioxidation(M)@72		0.00993634	3126.446045	782.6188	3126.436035	782.616333	4	22	1.1.1.996.7	6.105267	16731.52	12795.26	6.07	0.08	7046.105
1	107.04	107.04	91.83999896	89.28999901	89.28999901	sp|P24622|CRYAA_MOUSE	Alpha-crystallin A chain OS=Mus musculus OX=10090 GN=Cryaa PE=2 SV=1			0	32.82999992	TVLDSGISELMTHMWFVMHQPHAGNPK	Oxidation(M)@11; Oxidation(M)@14			0.0226804	3094.468994	774.6245	3094.446289	774.6188354	4	9	1.1.1.1009.6	6.268417	507.3044	507.3044			1975.86
1	107.04	107.04	91.83999896	89.28999901	89.28999901	sp|P24622|CRYAA_MOUSE	Alpha-crystallin A chain OS=Mus musculus OX=10090 GN=Cryaa PE=2 SV=1			0	32.15999901	TVLDSGISELMTHMWFVMHQPHAGNPK	Oxidation(M)@14; Dioxidation(W)@15; Oxidation(M)@18			0.00655244	3126.442627	626.2958	3126.436035	626.2944946	5	17	1.1.1.966.4	5.722133	9081.34	7615.18	5.74	0.08	5422.252
1	107.04	107.04	91.83999896	89.28999901	89.28999901	sp|P24622|CRYAA_MOUSE	Alpha-crystallin A chain OS=Mus musculus OX=10090 GN=Cryaa PE=2 SV=1			0	32.15999901	TVLDSGISELMTHMWFVMHQPHAGNPK	Oxidation(M)@11; Dioxidation(W)@15; Oxidation(M)@18			0.00655244	3126.442627	626.2958	3126.436035	626.2944946	5	17	1.1.1.966.4	5.722133	9081.34	7615.18	5.74	0.08	5422.252
1	107.04	107.04	91.83999896	89.28999901	89.28999901	sp|P24622|CRYAA_MOUSE	Alpha-crystallin A chain OS=Mus musculus OX=10090 GN=Cryaa PE=2 SV=1			0	30.18000126	TVLDSGISELMTHMWFVMHQPHAGNPK	Oxidation(M)@14; Dioxidation(W)@15; Oxidation(M)@18			0.00655244	3126.442627	626.2958	3126.436035	626.2944946	5	19	1.1.1.967.4	5.734967	9081.34	8311.52	5.74	0.08	6354.378
1	107.04	107.04	91.83999896	89.28999901	89.28999901	sp|P24622|CRYAA_MOUSE	Alpha-crystallin A chain OS=Mus musculus OX=10090 GN=Cryaa PE=2 SV=1			0	30.18000126	TVLDSGISELMTHMWFVMHQPHAGNPK	Oxidation(M)@11; Dioxidation(W)@15; Oxidation(M)@18			0.00655244	3126.442627	626.2958	3126.436035	626.2944946	5	19	1.1.1.967.4	5.734967	9081.34	8311.52	5.74	0.08	6354.378
1	107.04	107.04	91.83999896	89.28999901	89.28999901	sp|P24622|CRYAA_MOUSE	Alpha-crystallin A chain OS=Mus musculus OX=10090 GN=Cryaa PE=2 SV=1			0	30.18000126	TVLDSGISELMTHMWFVMHQPHAGNPK	Oxidation(M)@11; Dioxidation(M)@14	Dioxidation(M)@68		0.00824227	3110.449707	623.0972	3110.441162	623.09552	5	27	1.1.1.976.3	5.848283	78027.47	20324.57	5.91	0.08	13841.32
1	107.04	107.04	91.83999896	89.28999901	89.28999901	sp|P24622|CRYAA_MOUSE	Alpha-crystallin A chain OS=Mus musculus OX=10090 GN=Cryaa PE=2 SV=1			0	30.18000126	TVLDSGISELMTHMWFVMHQPHAGNPK	Dioxidation(M)@11; Oxidation(M)@14; Oxidation(M)@18	Dioxidation(M)@65		0.00993634	3126.446045	782.6188	3126.436035	782.616333	4	21	1.1.1.996.7	6.105267	16731.52	12795.26	6.07	0.08	7046.105
1	107.04	107.04	91.83999896	89.28999901	89.28999901	sp|P24622|CRYAA_MOUSE	Alpha-crystallin A chain OS=Mus musculus OX=10090 GN=Cryaa PE=2 SV=1			0	28.88000011	TVLDSGISELMTHMWFVMHQPHAGNPK	Oxidation(M)@11; Oxidation(M)@14; Oxidation(W)@15; Oxidation(M)@18			0.00993634	3126.446045	782.6188	3126.436035	782.616333	4	24	1.1.1.993.9	6.0686	16731.52	15963.95	6.07	0.08	9279.62
1	107.04	107.04	91.83999896	89.28999901	89.28999901	sp|P24622|CRYAA_MOUSE	Alpha-crystallin A chain OS=Mus musculus OX=10090 GN=Cryaa PE=2 SV=1			0	28.88000011	TVLDSGISELMTHMWFVMHQPHAGNPK	Oxidation(M)@11; Oxidation(M)@14; Oxidation(W)@15; Oxidation(M)@18			0.00993634	3126.446045	782.6188	3126.436035	782.616333	4	21	1.1.1.995.4	6.089933	16731.52	15818.34	6.07	0.08	8838.554
1	107.04	107.04	91.83999896	89.28999901	89.28999901	sp|P24622|CRYAA_MOUSE	Alpha-crystallin A chain OS=Mus musculus OX=10090 GN=Cryaa PE=2 SV=1			0	27.59999931	TVLDSGISELMTHMWFVMHQPHAGNPK	Oxidation(M)@11; Oxidation(M)@14; Oxidation(W)@15; Oxidation(M)@18			0.00960412	3126.445557	626.2964	3126.436035	626.2944946	5	16	1.1.1.953.3	5.556817	6079.19	4683.74	5.58	0.08	4289.127
1	107.04	107.04	91.83999896	89.28999901	89.28999901	sp|P24622|CRYAA_MOUSE	Alpha-crystallin A chain OS=Mus musculus OX=10090 GN=Cryaa PE=2 SV=1			0	25.72000027	TVLDSGISELMTHMWFVMHQPHAGNPK	Oxidation(M)@11; Dioxidation(M)@14; Oxidation(M)@18	Dioxidation(M)@68		0.00993634	3126.446045	782.6188	3126.436035	782.616333	4	21	1.1.1.995.4	6.089933	16731.52	15818.34	6.07	0.08	8838.554
1	107.04	107.04	91.83999896	89.28999901	89.28999901	sp|P24622|CRYAA_MOUSE	Alpha-crystallin A chain OS=Mus musculus OX=10090 GN=Cryaa PE=2 SV=1			0	25.09999871	TVLDSGISELMTHMWFVMHQPHAGNPK	Oxidation(M)@11; Oxidation(M)@14; Oxidation(W)@15; Oxidation(M)@18			0.00655244	3126.442627	626.2958	3126.436035	626.2944946	5	17	1.1.1.966.4	5.722133	9081.34	7615.18	5.74	0.08	5422.252
1	107.04	107.04	91.83999896	89.28999901	89.28999901	sp|P24622|CRYAA_MOUSE	Alpha-crystallin A chain OS=Mus musculus OX=10090 GN=Cryaa PE=2 SV=1			0	25.09999871	TVLDSGISELMTHMWFVMHQPHAGNPK	Dioxidation(M)@11; Oxidation(M)@14; Oxidation(M)@18	Dioxidation(M)@65		0.00993634	3126.446045	782.6188	3126.436035	782.616333	4	24	1.1.1.993.9	6.0686	16731.52	15963.95	6.07	0.08	9279.62
1	107.04	107.04	91.83999896	89.28999901	89.28999901	sp|P24622|CRYAA_MOUSE	Alpha-crystallin A chain OS=Mus musculus OX=10090 GN=Cryaa PE=2 SV=1			0	25.09999871	TVLDSGISELMTHMWFVMHQPHAGNPK	Oxidation(M)@11; Dioxidation(M)@14; Oxidation(M)@18	Dioxidation(M)@68		0.00993634	3126.446045	782.6188	3126.436035	782.616333	4	24	1.1.1.993.9	6.0686	16731.52	15963.95	6.07	0.08	9279.62
1	107.04	107.04	91.83999896	89.28999901	89.28999901	sp|P24622|CRYAA_MOUSE	Alpha-crystallin A chain OS=Mus musculus OX=10090 GN=Cryaa PE=2 SV=1			0	23.87000024	TVLDSGISELMTHMWFVMHQPHAGNPK	Oxidation(M)@14; Dioxidation(W)@15; Oxidation(M)@18			0.00960412	3126.445557	626.2964	3126.436035	626.2944946	5	13	1.1.1.952.5	5.545817	6079.19	3765.43	5.58	0.08	3753.62
1	107.04	107.04	91.83999896	89.28999901	89.28999901	sp|P24622|CRYAA_MOUSE	Alpha-crystallin A chain OS=Mus musculus OX=10090 GN=Cryaa PE=2 SV=1			0	23.87000024	TVLDSGISELMTHMWFVMHQPHAGNPK	Oxidation(M)@11; Dioxidation(W)@15; Oxidation(M)@18			0.00960412	3126.445557	626.2964	3126.436035	626.2944946	5	13	1.1.1.952.5	5.545817	6079.19	3765.43	5.58	0.08	3753.62
1	107.04	107.04	91.83999896	89.28999901	89.28999901	sp|P24622|CRYAA_MOUSE	Alpha-crystallin A chain OS=Mus musculus OX=10090 GN=Cryaa PE=2 SV=1			0	23.87000024	TVLDSGISELMTHMWFVMHQPHAGNPK	Oxidation(M)@11; Oxidation(M)@14; Dioxidation(W)@15			0.00960412	3126.445557	626.2964	3126.436035	626.2944946	5	13	1.1.1.952.5	5.545817	6079.19	3765.43	5.58	0.08	3753.62
1	107.04	107.04	91.83999896	89.28999901	89.28999901	sp|P24622|CRYAA_MOUSE	Alpha-crystallin A chain OS=Mus musculus OX=10090 GN=Cryaa PE=2 SV=1			0	23.87000024	TVLDSGISELMTHMWFVMHQPHAGNPK	Dioxidation(M)@11; Oxidation(M)@14; Oxidation(M)@18	Dioxidation(M)@65		0.00960412	3126.445557	626.2964	3126.436035	626.2944946	5	16	1.1.1.953.3	5.556817	6079.19	4683.74	5.58	0.08	4289.127
1	107.04	107.04	91.83999896	89.28999901	89.28999901	sp|P24622|CRYAA_MOUSE	Alpha-crystallin A chain OS=Mus musculus OX=10090 GN=Cryaa PE=2 SV=1			0	23.87000024	TVLDSGISELMTHMWFVMHQPHAGNPK	Oxidation(M)@11; Dioxidation(M)@14; Oxidation(M)@18	Dioxidation(M)@68		0.00960412	3126.445557	626.2964	3126.436035	626.2944946	5	16	1.1.1.953.3	5.556817	6079.19	4683.74	5.58	0.08	4289.127
1	107.04	107.04	91.83999896	89.28999901	89.28999901	sp|P24622|CRYAA_MOUSE	Alpha-crystallin A chain OS=Mus musculus OX=10090 GN=Cryaa PE=2 SV=1			0	23.87000024	TVLDSGISELMTHMWFVMHQPHAGNPK	Oxidation(M)@11; Oxidation(M)@14; Oxidation(W)@15; Oxidation(M)@18			0.00655244	3126.442627	626.2958	3126.436035	626.2944946	5	19	1.1.1.967.4	5.734967	9081.34	8311.52	5.74	0.08	6354.378
1	107.04	107.04	91.83999896	89.28999901	89.28999901	sp|P24622|CRYAA_MOUSE	Alpha-crystallin A chain OS=Mus musculus OX=10090 GN=Cryaa PE=2 SV=1			0	23.87000024	TVLDSGISELMTHMWFVMHQPHAGNPK	Oxidation(M)@11; Dioxidation(W)@15; Oxidation(M)@18			0.00993634	3126.446045	782.6188	3126.436035	782.616333	4	13	1.1.1.998.9	6.132267	16731.52	6757.25	6.07	0.08	3042.834
1	107.04	107.04	91.83999896	89.28999901	89.28999901	sp|P24622|CRYAA_MOUSE	Alpha-crystallin A chain OS=Mus musculus OX=10090 GN=Cryaa PE=2 SV=1			0	23.87000024	TVLDSGISELMTHMWFVMHQPHAGNPK	Oxidation(M)@11; Oxidation(M)@14; Dioxidation(W)@15			0.00993634	3126.446045	782.6188	3126.436035	782.616333	4	13	1.1.1.998.9	6.132267	16731.52	6757.25	6.07	0.08	3042.834
1	107.04	107.04	91.83999896	89.28999901	89.28999901	sp|P24622|CRYAA_MOUSE	Alpha-crystallin A chain OS=Mus musculus OX=10090 GN=Cryaa PE=2 SV=1			0	23.87000024	TVLDSGISELMTHMWFVMHQPHAGNPK	Oxidation(M)@14; Dioxidation(W)@15; Oxidation(M)@18			0.00993634	3126.446045	782.6188	3126.436035	782.616333	4	13	1.1.1.998.9	6.132267	16731.52	6757.25	6.07	0.08	3042.834
1	107.04	107.04	91.83999896	89.28999901	89.28999901	sp|P24622|CRYAA_MOUSE	Alpha-crystallin A chain OS=Mus musculus OX=10090 GN=Cryaa PE=2 SV=1			0	21.48000002	TVLDSGISELMTHMWFVMHQPHAGNPK	Oxidation(M)@11; Dioxidation(M)@14; Oxidation(M)@18	Dioxidation(M)@68		0.00655244	3126.442627	626.2958	3126.436035	626.2944946	5	17	1.1.1.966.4	5.722133	9081.34	7615.18	5.74	0.08	5422.252
1	107.04	107.04	91.83999896	89.28999901	89.28999901	sp|P24622|CRYAA_MOUSE	Alpha-crystallin A chain OS=Mus musculus OX=10090 GN=Cryaa PE=2 SV=1			0	21.48000002	TVLDSGISELMTHMWFVMHQPHAGNPK	Dioxidation(M)@11; Oxidation(M)@14; Oxidation(M)@18	Dioxidation(M)@65		0.00655244	3126.442627	626.2958	3126.436035	626.2944946	5	17	1.1.1.966.4	5.722133	9081.34	7615.18	5.74	0.08	5422.252
1	107.04	107.04	91.83999896	89.28999901	89.28999901	sp|P24622|CRYAA_MOUSE	Alpha-crystallin A chain OS=Mus musculus OX=10090 GN=Cryaa PE=2 SV=1			0	20.31999975	TVLDSGISELMTHMWFVMHQPHAGNPK	Oxidation(M)@11; Dioxidation(M)@14; Oxidation(M)@18	Dioxidation(M)@68		0.00655244	3126.442627	626.2958	3126.436035	626.2944946	5	19	1.1.1.967.4	5.734967	9081.34	8311.52	5.74	0.08	6354.378
1	107.04	107.04	91.83999896	89.28999901	89.28999901	sp|P24622|CRYAA_MOUSE	Alpha-crystallin A chain OS=Mus musculus OX=10090 GN=Cryaa PE=2 SV=1			0	20.31999975	TVLDSGISELMTHMWFVMHQPHAGNPK	Dioxidation(M)@11; Oxidation(M)@14; Oxidation(M)@18	Dioxidation(M)@65		0.00655244	3126.442627	626.2958	3126.436035	626.2944946	5	19	1.1.1.967.4	5.734967	9081.34	8311.52	5.74	0.08	6354.378
1	107.04	107.04	91.83999896	89.28999901	89.28999901	sp|P24622|CRYAA_MOUSE	Alpha-crystallin A chain OS=Mus musculus OX=10090 GN=Cryaa PE=2 SV=1			0	16.92000031	TVLDSGISELMTHMWFVMHQPHAGNPK	Dioxidation(M)@11; Oxidation(M)@14; Oxidation(M)@18	Dioxidation(M)@65		0.00993634	3126.446045	782.6188	3126.436035	782.616333	4	12	1.1.1.999.8	6.1441	16731.52	5266.97	6.07	0.08	4823.703
1	107.04	107.04	91.83999896	89.28999901	89.28999901	sp|P24622|CRYAA_MOUSE	Alpha-crystallin A chain OS=Mus musculus OX=10090 GN=Cryaa PE=2 SV=1			0	15.81999958	TVLDSGISELMTHMWFVMHQPHAGNPK	Oxidation(M)@11; Oxidation(M)@14; Oxidation(W)@15; Oxidation(M)@18			0.00993634	3126.446045	782.6188	3126.436035	782.616333	4	13	1.1.1.998.9	6.132267	16731.52	6757.25	6.07	0.08	3042.834
1	107.04	107.04	91.83999896	89.28999901	89.28999901	sp|P24622|CRYAA_MOUSE	Alpha-crystallin A chain OS=Mus musculus OX=10090 GN=Cryaa PE=2 SV=1			0	15.27999938	TVLDSGISELMTHMWFVMHQPHAGNPK	Oxidation(M)@11; Oxidation(M)@14; Dioxidation(M)@18; Deamidated(Q)@20	Dioxidation(M)@72		0.016614201	3127.437012	782.8665	3127.420166	782.8623047	4	11	1.1.1.985.9	5.967783	13230.53	2953.92	6.07	0.08	3115.397
1	107.04	107.04	91.83999896	89.28999901	89.28999901	sp|P24622|CRYAA_MOUSE	Alpha-crystallin A chain OS=Mus musculus OX=10090 GN=Cryaa PE=2 SV=1			0	99.00000095	VIFLDVK			cleaved F-V@N-term	-0.00229497	832.5036621	417.2591	832.5058594	417.2601929	2	8	1.1.1.1004.2	6.2021	3902.8	3797.26	6.2	0.05	2151.042
1	107.04	107.04	91.83999896	89.28999901	89.28999901	sp|P24622|CRYAA_MOUSE	Alpha-crystallin A chain OS=Mus musculus OX=10090 GN=Cryaa PE=2 SV=1			0	99.00000095	VLEDFVEIH			cleaved H-G@C-term	-0.00315526	1099.55188	550.7832	1099.554932	550.78479	2	13	1.1.1.1002.2	6.1771	4360.16	3491.5	6.19	0.04	1898.151
1	107.04	107.04	91.83999896	89.28999901	89.28999901	sp|P24622|CRYAA_MOUSE	Alpha-crystallin A chain OS=Mus musculus OX=10090 GN=Cryaa PE=2 SV=1			0	99.00000095	VLEDFVEIH	Amidated@C-term		cleaved H-G@C-term	0.000416099	1098.571533	550.293	1098.570923	550.2927856	2	12	1.1.1.987.2	5.987283	1970.08	1923.56	5.99	0.06	2051.298
1	107.04	107.04	91.83999896	89.28999901	89.28999901	sp|P24622|CRYAA_MOUSE	Alpha-crystallin A chain OS=Mus musculus OX=10090 GN=Cryaa PE=2 SV=1			0	38.35000098	VLEDFVEIH	Amidated@C-term		cleaved H-G@C-term	0.000416099	1098.571533	550.293	1098.570923	550.2927856	2	10	1.1.1.988.2	5.999784	1970.08	1697.31	5.99	0.06	1728.775
1	107.04	107.04	91.83999896	89.28999901	89.28999901	sp|P24622|CRYAA_MOUSE	Alpha-crystallin A chain OS=Mus musculus OX=10090 GN=Cryaa PE=2 SV=1			0	33.50000083	VLEDFVEIHG			cleaved G-K@C-term	0.00786888	1156.584229	579.2994	1156.576416	579.2954712	2	11	1.1.1.999.2	6.1391	233.4564	233.4564			1387.804
1	107.04	107.04	91.83999896	89.28999901	89.28999901	sp|P24622|CRYAA_MOUSE	Alpha-crystallin A chain OS=Mus musculus OX=10090 GN=Cryaa PE=2 SV=1			0	99.00000095	VLEDFVEIHGK				-0.000246595	1284.671143	429.231	1284.671387	429.2310791	3	13	1.1.1.909.2	5.000517	41130.61	14775.41	5.04	0.06	4742.558
1	107.04	107.04	91.83999896	89.28999901	89.28999901	sp|P24622|CRYAA_MOUSE	Alpha-crystallin A chain OS=Mus musculus OX=10090 GN=Cryaa PE=2 SV=1			0	99.00000095	VLEDFVEIHGK				0.00192653	1284.673218	643.3439	1284.671387	643.3429565	2	12	1.1.1.916.3	5.08935	590596.4	71270.37	5.14	0.06	1718.083
1	107.04	107.04	91.83999896	89.28999901	89.28999901	sp|P24622|CRYAA_MOUSE	Alpha-crystallin A chain OS=Mus musculus OX=10090 GN=Cryaa PE=2 SV=1			0	99.00000095	VLEDFVEIHGK				0.00396474	1284.675293	429.2324	1284.671387	429.2310791	3	10	1.1.1.923.3	5.177667	1562143	1020764	5.14	0.08	372.5834
1	107.04	107.04	91.83999896	89.28999901	89.28999901	sp|P24622|CRYAA_MOUSE	Alpha-crystallin A chain OS=Mus musculus OX=10090 GN=Cryaa PE=2 SV=1			0	99.00000095	VLEDFVEIHGK	Methyl(E)@7	Methyl(E)@118		0.00162543	1298.688599	433.9035	1298.687012	433.9029541	3	15	1.1.1.944.2	5.442317	190728.1	85219.03	5.48	0.05	24471.52
1	107.04	107.04	91.83999896	89.28999901	89.28999901	sp|P24622|CRYAA_MOUSE	Alpha-crystallin A chain OS=Mus musculus OX=10090 GN=Cryaa PE=2 SV=1			0	99.00000095	VLEDFVEIHGK	Methyl(E)@3	Methyl(E)@114		-0.000205588	1298.68689	433.9029	1298.687012	433.9029541	3	17	1.1.1.958.2	5.618967	122814.7	43270.07	5.57	0.06	12761.99
1	107.04	107.04	91.83999896	89.28999901	89.28999901	sp|P24622|CRYAA_MOUSE	Alpha-crystallin A chain OS=Mus musculus OX=10090 GN=Cryaa PE=2 SV=1			0	99.00000095	VLEDFVEIHGK	Methyl(E)@3; Methyl(E)@7	Methyl(E)@114; Methyl(E)@118		-0.00099091	1312.70166	438.5745	1312.702759	438.5748291	3	15	1.1.1.981.2	5.91095	8376.58	8303.46	5.91	0.04	4938.776
1	107.04	107.04	91.83999896	89.28999901	89.28999901	sp|P24622|CRYAA_MOUSE	Alpha-crystallin A chain OS=Mus musculus OX=10090 GN=Cryaa PE=2 SV=1			0	99.00000095	VLEDFVEIHGK	Methyl(E)@3; Methyl(E)@7	Methyl(E)@114; Methyl(E)@118		-0.00099091	1312.70166	438.5745	1312.702759	438.5748291	3	14	1.1.1.982.2	5.923617	8376.58	8078.82	5.91	0.04	4369.857
1	107.04	107.04	91.83999896	89.28999901	89.28999901	sp|P24622|CRYAA_MOUSE	Alpha-crystallin A chain OS=Mus musculus OX=10090 GN=Cryaa PE=2 SV=1			0	99.00000095	VLEDFVEIHGK	Formyl(K)@11			-0.00315033	1312.66333	657.3389	1312.66626	657.3404541	2	15	1.1.1.999.3	6.139933	2454.8	963.39	6.17	0.04	1085.606
1	107.04	107.04	91.83999896	89.28999901	89.28999901	sp|P24622|CRYAA_MOUSE	Alpha-crystallin A chain OS=Mus musculus OX=10090 GN=Cryaa PE=2 SV=1			0	99.00000095	VLEDFVEIHGK	Formyl(K)@11			-0.00315033	1312.66333	657.3389	1312.66626	657.3404541	2	16	1.1.1.1001.4	6.166433	2454.8	2311.51	6.17	0.04	1919.036
1	107.04	107.04	91.83999896	89.28999901	89.28999901	sp|P24622|CRYAA_MOUSE	Alpha-crystallin A chain OS=Mus musculus OX=10090 GN=Cryaa PE=2 SV=1			0	99.00000095	VLEDFVEIHGK	Formyl@N-term			-0.00247078	1312.663818	657.3392	1312.66626	657.3404541	2	15	1.1.1.1125.3	7.740983	47734.53	2284.57	7.85	0.08	1193.384
1	107.04	107.04	91.83999896	89.28999901	89.28999901	sp|P24622|CRYAA_MOUSE	Alpha-crystallin A chain OS=Mus musculus OX=10090 GN=Cryaa PE=2 SV=1			0	99.00000095	VLEDFVEIHGK	Formyl@N-term			-0.00247078	1312.663818	657.3392	1312.66626	657.3404541	2	18	1.1.1.1138.3	7.905967	47734.53	22310.86	7.85	0.08	7572.313
1	107.04	107.04	91.83999896	89.28999901	89.28999901	sp|P24622|CRYAA_MOUSE	Alpha-crystallin A chain OS=Mus musculus OX=10090 GN=Cryaa PE=2 SV=1			0	99.00000095	VLEDFVEIHGK	Formyl@N-term			-0.00247078	1312.663818	657.3392	1312.66626	657.3404541	2	11	1.1.1.1124.4	7.729317	47734.53	1492.32	7.85	0.08	803.1951
1	107.04	107.04	91.83999896	89.28999901	89.28999901	sp|P24622|CRYAA_MOUSE	Alpha-crystallin A chain OS=Mus musculus OX=10090 GN=Cryaa PE=2 SV=1			0	99.00000095	VLEDFVEIHGK	Formyl@N-term; Methyl(E)@7	Methyl(E)@118		0.00622234	1326.688232	664.3514	1326.682007	664.3482666	2	14	1.1.1.1161.2	8.19445	2204.81	1053	8.24	0.09	543.999
1	107.04	107.04	91.83999896	89.28999901	89.28999901	sp|P24622|CRYAA_MOUSE	Alpha-crystallin A chain OS=Mus musculus OX=10090 GN=Cryaa PE=2 SV=1			0	99.00000095	VLEDFVEIHGK	Formyl@N-term; Methyl(E)@7	Methyl(E)@118		0.00622234	1326.688232	664.3514	1326.682007	664.3482666	2	15	1.1.1.1162.2	8.207117	2204.81	1500.79	8.24	0.09	680.7075
1	107.04	107.04	91.83999896	89.28999901	89.28999901	sp|P24622|CRYAA_MOUSE	Alpha-crystallin A chain OS=Mus musculus OX=10090 GN=Cryaa PE=2 SV=1			0	99.00000095	VLEDFVEIHGK	Methyl(L)@2; Dehydrated(E)@3; Oxidation(D)@4	Methyl(L)@113; Oxidation(D)@115		0.00160674	1296.673096	649.3438	1296.671387	649.3429565	2	13	1.1.1.1252.2	9.344684	1645.73	993.72	9.38	0.1	421.8004
1	107.04	107.04	91.83999896	89.28999901	89.28999901	sp|P24622|CRYAA_MOUSE	Alpha-crystallin A chain OS=Mus musculus OX=10090 GN=Cryaa PE=2 SV=1			0	99.00000095	VLEDFVEIHGK				0.0100556	1284.681396	429.2344	1284.671387	429.2310791	3	10	1.1.1.2226.2	15.99268	205.98	138.16	15.97	0.07	243.5995
1	107.04	107.04	91.83999896	89.28999901	89.28999901	sp|P24622|CRYAA_MOUSE	Alpha-crystallin A chain OS=Mus musculus OX=10090 GN=Cryaa PE=2 SV=1			0	30.82999885	VLEDFVEIHGK	Methyl(E)@7	Methyl(E)@118		0.00162543	1298.688599	433.9035	1298.687012	433.9029541	3	15	1.1.1.945.2	5.454983	190728.1	149428.9	5.48	0.05	45242.64
1	107.04	107.04	91.83999896	89.28999901	89.28999901	sp|P24622|CRYAA_MOUSE	Alpha-crystallin A chain OS=Mus musculus OX=10090 GN=Cryaa PE=2 SV=1			0	30.18000126	VLEDFVEIHGK				0.00396474	1284.675293	429.2324	1284.671387	429.2310791	3	15	1.1.1.923.4	5.1785	1562143	994875.9	5.14	0.08	146905.6
1	107.04	107.04	91.83999896	89.28999901	89.28999901	sp|P24622|CRYAA_MOUSE	Alpha-crystallin A chain OS=Mus musculus OX=10090 GN=Cryaa PE=2 SV=1			0	20.31999975	VLEDFVEIHGK				0.00396474	1284.675293	429.2324	1284.671387	429.2310791	3	12	1.1.1.918.3	5.114683	1562143	1290111	5.14	0.08	13396.16
1	107.04	107.04	91.83999896	89.28999901	89.28999901	sp|P24622|CRYAA_MOUSE	Alpha-crystallin A chain OS=Mus musculus OX=10090 GN=Cryaa PE=2 SV=1			0	99.00000095	VLEDFVEIHGKHNER			missed K-H@11	0.00401472	1820.920898	456.2375	1820.916992	456.2365112	4	13	1.1.1.842.4	4.15275	3183.24	2518.44	4.16	0.05	2313.184
1	107.04	107.04	91.83999896	89.28999901	89.28999901	sp|P24622|CRYAA_MOUSE	Alpha-crystallin A chain OS=Mus musculus OX=10090 GN=Cryaa PE=2 SV=1			0	99.00000095	VQSGLDAGH			cleaved H-S@C-term	-0.00147619	882.4180908	442.2163	882.4195557	442.217041	2	10	1.1.1.725.4	2.7112	15914.04	782.92	2.78	0.04	1054.022
1	107.04	107.04	91.83999896	89.28999901	89.28999901	sp|P24622|CRYAA_MOUSE	Alpha-crystallin A chain OS=Mus musculus OX=10090 GN=Cryaa PE=2 SV=1			0	23.87000024	VQSGLDAGHSE			cleaved E-R@C-term	-0.00335454	1098.490845	550.2527	1098.494141	550.2543335	2	13	1.1.1.732.7	2.801017	4853.13	4482.6	2.81	0.03	2930.421
1	107.04	107.04	91.83999896	89.28999901	89.28999901	sp|P24622|CRYAA_MOUSE	Alpha-crystallin A chain OS=Mus musculus OX=10090 GN=Cryaa PE=2 SV=1			0	20.31999975	VQSGLDAGHSE	Methyl(E)@11	Methyl(E)@179	cleaved E-R@C-term	0.00310429	1112.512817	557.2637	1112.509766	557.262207	2	10	1.1.1.770.4	3.250317	467.7611	467.7611			343.9514
1	107.04	107.04	91.83999896	89.28999901	89.28999901	sp|P24622|CRYAA_MOUSE	Alpha-crystallin A chain OS=Mus musculus OX=10090 GN=Cryaa PE=2 SV=1			0	99.00000095	VQSGLDAGHSER				0.00336362	1254.598511	419.2068	1254.595337	419.2056885	3	14	1.1.1.715.2	2.594033	700578.3	193720.2	2.63	0.04	13837.42
1	107.04	107.04	91.83999896	89.28999901	89.28999901	sp|P24622|CRYAA_MOUSE	Alpha-crystallin A chain OS=Mus musculus OX=10090 GN=Cryaa PE=2 SV=1			0	99.00000095	VQSGLDAGHSER	Phospho(S)@3	Phospho(S)@171		0.00195772	1334.563721	668.2891	1334.561646	668.2880859	2	14	1.1.1.722.3	2.675867	8147.68	3720.24	2.71	0.04	1178.683
1	107.04	107.04	91.83999896	89.28999901	89.28999901	sp|P24622|CRYAA_MOUSE	Alpha-crystallin A chain OS=Mus musculus OX=10090 GN=Cryaa PE=2 SV=1			0	99.00000095	VQSGLDAGHSER	Phospho(S)@3	Phospho(S)@171		0.00195772	1334.563721	668.2891	1334.561646	668.2880859	2	16	1.1.1.723.5	2.688533	8147.68	6404.54	2.71	0.04	4152.683
1	107.04	107.04	91.83999896	89.28999901	89.28999901	sp|P24622|CRYAA_MOUSE	Alpha-crystallin A chain OS=Mus musculus OX=10090 GN=Cryaa PE=2 SV=1			0	99.00000095	VQSGLDAGHSER	Methyl(E)@11	Methyl(E)@179		-0.0017394	1268.609253	635.3119	1268.610962	635.3127441	2	20	1.1.1.728.6	2.75435	42117.13	27584.12	2.77	0.04	10493.29
1	107.04	107.04	91.83999896	89.28999901	89.28999901	sp|P24622|CRYAA_MOUSE	Alpha-crystallin A chain OS=Mus musculus OX=10090 GN=Cryaa PE=2 SV=1			0	99.00000095	VQSGLDAGHSER	Arg-loss@C-term			-0.00335454	1098.490845	550.2527	1098.494141	550.2543335	2	14	1.1.1.732.7	2.801017	4853.13	4482.6	2.81	0.03	2930.421
1	107.04	107.04	91.83999896	89.28999901	89.28999901	sp|P24622|CRYAA_MOUSE	Alpha-crystallin A chain OS=Mus musculus OX=10090 GN=Cryaa PE=2 SV=1			0	99.00000095	VQSGLDAGHSER	Formyl@N-term			6.35E-05	1282.590332	642.3024	1282.59021	642.3023682	2	14	1.1.1.778.9	3.3503	2026.61	1958.58	3.35	0.04	1810.87
1	107.04	107.04	91.83999896	89.28999901	89.28999901	sp|P24622|CRYAA_MOUSE	Alpha-crystallin A chain OS=Mus musculus OX=10090 GN=Cryaa PE=2 SV=1			0	99.00000095	VQSGLDAGHSER	Formyl@N-term			-0.00176747	1282.588501	642.3015	1282.59021	642.3023682	2	19	1.1.1.786.8	3.452133	16023.9	11230.73	3.47	0.04	5031.164
1	107.04	107.04	91.83999896	89.28999901	89.28999901	sp|P24622|CRYAA_MOUSE	Alpha-crystallin A chain OS=Mus musculus OX=10090 GN=Cryaa PE=2 SV=1			0	99.00000095	VQSGLDAGHSER	Formyl@N-term			-0.00176747	1282.588501	642.3015	1282.59021	642.3023682	2	13	1.1.1.792.10	3.530133	16023.9	964.35	3.47	0.04	450.5812
1	107.04	107.04	91.83999896	89.28999901	89.28999901	sp|P24622|CRYAA_MOUSE	Alpha-crystallin A chain OS=Mus musculus OX=10090 GN=Cryaa PE=2 SV=1			0	99.00000095	VQSGLDAGHSER	Formyl@N-term; Methyl(E)@11	Methyl(E)@179		0.00234323	1296.608032	649.3113	1296.605835	649.3101807	2	14	1.1.1.819.8	3.867933	2554.71	2465.01	3.87	0.04	1105.973
1	107.04	107.04	91.83999896	89.28999901	89.28999901	sp|P24622|CRYAA_MOUSE	Alpha-crystallin A chain OS=Mus musculus OX=10090 GN=Cryaa PE=2 SV=1			0	99.00000095	VQSGLDAGHSER	Dehydrated(D)@6			-0.00345747	1236.581177	413.201	1236.584717	413.202179	3	10	1.1.1.716.2	2.606367	6555.16	4609.58	2.63	0.04	2045.218
1	107.04	107.04	91.83999896	89.28999901	89.28999901	sp|P24622|CRYAA_MOUSE	Alpha-crystallin A chain OS=Mus musculus OX=10090 GN=Cryaa PE=2 SV=1			0	99.00000095	VQSGLDAGHSER	Methyl(E)@11	Methyl(E)@179		-0.0017394	1268.609253	635.3119	1268.610962	635.3127441	2	14	1.1.1.727.6	2.742017	42117.13	11584.46	2.77	0.04	1892.841
1	107.04	107.04	91.83999896	89.28999901	89.28999901	sp|P24622|CRYAA_MOUSE	Alpha-crystallin A chain OS=Mus musculus OX=10090 GN=Cryaa PE=2 SV=1			0	99.00000095	VQSGLDAGHSER	Phospho(S)@3; Methyl(E)@11	Phospho(S)@171; Methyl(E)@179		-0.00748806	1348.569824	675.2922	1348.577271	675.2958984	2	13	1.1.1.740.3	2.9045	436.2464	436.2464			776.7552
1	107.04	107.04	91.83999896	89.28999901	89.28999901	sp|P24622|CRYAA_MOUSE	Alpha-crystallin A chain OS=Mus musculus OX=10090 GN=Cryaa PE=2 SV=1			0	99.00000095	VQSGLDAGHSER	Methyl(E)@11; Arg-loss@C-term	Methyl(E)@179		0.00310429	1112.512817	557.2637	1112.509766	557.262207	2	11	1.1.1.770.4	3.250317	467.7611	467.7611			343.9514
1	107.04	107.04	91.83999896	89.28999901	89.28999901	sp|P24622|CRYAA_MOUSE	Alpha-crystallin A chain OS=Mus musculus OX=10090 GN=Cryaa PE=2 SV=1			0	34.18000042	VQSGLDAGHSER	Dehydrated(S)@3	Dehydrated(S)@171		-0.00345747	1236.581177	413.201	1236.584717	413.202179	3	10	1.1.1.717.2	2.619033	6555.16	6505.53	2.63	0.04	3087.516
1	107.04	107.04	91.83999896	89.28999901	89.28999901	sp|P24622|CRYAA_MOUSE	Alpha-crystallin A chain OS=Mus musculus OX=10090 GN=Cryaa PE=2 SV=1			0	23.87000024	VQSGLDAGHSER				0.00336362	1254.598511	419.2068	1254.595337	419.2056885	3	16	1.1.1.716.4	2.608033	700578.3	479792.3	2.63	0.04	129938.4
1	107.04	107.04	91.83999896	89.28999901	89.28999901	sp|P24622|CRYAA_MOUSE	Alpha-crystallin A chain OS=Mus musculus OX=10090 GN=Cryaa PE=2 SV=1			0	99.00000095	VQSGLDAGHSERA	Arg->GluSA(R)@12		cleaved A-I@C-term; missed R-A@12	0.0174003	1282.596436	642.3055	1282.578979	642.2967529	2	11	1.1.1.722.2	2.673367	507.3044	507.3044			276.2593
1	107.04	107.04	91.83999896	89.28999901	89.28999901	sp|P24622|CRYAA_MOUSE	Alpha-crystallin A chain OS=Mus musculus OX=10090 GN=Cryaa PE=2 SV=1			0	99.00000095	VTIQHPWFK			cleaved D-V@N-term	0.000733358	1154.624512	578.3195	1154.623657	578.3190918	2	12	1.1.1.914.3	5.064017	4642.81	3480.39	5.08	0.04	2272.995
1	107.04	107.04	91.83999896	89.28999901	89.28999901	sp|P24622|CRYAA_MOUSE	Alpha-crystallin A chain OS=Mus musculus OX=10090 GN=Cryaa PE=2 SV=1			0	99.00000095	VTIQHPWFK			cleaved D-V@N-term	-0.000207223	1154.623413	578.319	1154.623657	578.3190918	2	9	1.1.1.1098.2	7.394166	1387.92	306.21	7.44	0.06	349.3489
1	107.04	107.04	91.83999896	89.28999901	89.28999901	sp|P24622|CRYAA_MOUSE	Alpha-crystallin A chain OS=Mus musculus OX=10090 GN=Cryaa PE=2 SV=1			0	99.00000095	YRLPSNVD			cleaved D-Q@C-term; missed R-L@2	-0.00282614	962.479248	482.2469	962.4821167	482.2483521	2	9	1.1.1.848.3	4.229583	3351.89	3008.31	4.24	0.04	2246.714
1	107.04	107.04	91.83999896	89.28999901	89.28999901	sp|P24622|CRYAA_MOUSE	Alpha-crystallin A chain OS=Mus musculus OX=10090 GN=Cryaa PE=2 SV=1			0	99.00000095	YRLPSNVDQSAL			cleaved L-S@C-term; missed R-L@2	-0.0039182	1361.690063	681.8523	1361.69397	681.854248	2	15	1.1.1.924.5	5.191667	3085.22	2557.97	5.2	0.04	2128.358
1	107.04	107.04	91.83999896	89.28999901	89.28999901	sp|P24622|CRYAA_MOUSE	Alpha-crystallin A chain OS=Mus musculus OX=10090 GN=Cryaa PE=2 SV=1			0	35.55000126	YRLPSNVDQSALS	Amidated@C-term		cleaved S-C@C-term; missed R-L@2	-0.00431199	1447.737671	724.8761	1447.741943	724.8782349	2	12	1.1.1.898.6	4.864867	15647.5	8476.22	4.9	0.04	4273.521
1	107.04	107.04	91.83999896	89.28999901	89.28999901	sp|P24622|CRYAA_MOUSE	Alpha-crystallin A chain OS=Mus musculus OX=10090 GN=Cryaa PE=2 SV=1			0	99.00000095	YRLPSNVDQSALSC	Methyl(S)@13; Carbamidomethyl(C)@14	Methyl(S)@153	cleaved C-S@C-term; missed R-L@2	0.0245756	1622.796875	812.4057	1622.772217	812.3934326	2	11	1.1.1.909.9	5.00635	507.3044	507.3044			916.0693
1	107.04	107.04	91.83999896	89.28999901	89.28999901	sp|P24622|CRYAA_MOUSE	Alpha-crystallin A chain OS=Mus musculus OX=10090 GN=Cryaa PE=2 SV=1			0	99.00000095	YRLPSNVDQSALSCSLSADGMLTFSGPK	Oxidation(D)@8; Methyl(Q)@9; Carbamidomethyl(C)@14; Oxidation(M)@21	Oxidation(D)@148; Methyl(Q)@149	missed R-L@2	-0.00273846	3046.436279	1016.486	3046.4375	1016.48645	3	19	1.1.1.993.11	6.070267	5345.39	5169.88	6.07	0.08	3607.118
1	107.04	107.04	91.83999896	89.28999901	89.28999901	sp|P24622|CRYAA_MOUSE	Alpha-crystallin A chain OS=Mus musculus OX=10090 GN=Cryaa PE=2 SV=1			0	99.00000095	YRLPSNVDQSALSCSLSADGMLTFSGPK	No Carbamidomethyl(C)@14; Oxidation(M)@21		missed R-L@2	0.0256864	2959.431396	987.4844	2959.405518	987.475769	3	18	1.1.1.995.11	6.095767	200.306	200.306			1518.416
1	107.04	107.04	91.83999896	89.28999901	89.28999901	sp|P24622|CRYAA_MOUSE	Alpha-crystallin A chain OS=Mus musculus OX=10090 GN=Cryaa PE=2 SV=1			0	99.00000095	YRLPSNVDQSALSCSLSADGMLTFSGPK	Carbamidomethyl(C)@14; Methyl(S)@15; Oxidation(M)@21	Methyl(S)@155	missed R-L@2	0.00447335	3030.446289	1011.156	3030.442627	1011.154846	3	22	1.1.1.1002.10	6.183767	8523.3	5826.49	6.21	0.05	4146.457
1	107.04	107.04	91.83999896	89.28999901	89.28999901	sp|P24622|CRYAA_MOUSE	Alpha-crystallin A chain OS=Mus musculus OX=10090 GN=Cryaa PE=2 SV=1			0	99.00000095	YRLPSNVDQSALSCSLSADGMLTFSGPK	Methyl(S)@13; Carbamidomethyl(C)@14; Oxidation(M)@21	Methyl(S)@153	missed R-L@2	0.00447335	3030.446289	1011.156	3030.442627	1011.154846	3	23	1.1.1.1004.11	6.2096	8523.3	8474.35	6.21	0.05	5246.97
1	107.04	107.04	91.83999896	89.28999901	89.28999901	sp|P24622|CRYAA_MOUSE	Alpha-crystallin A chain OS=Mus musculus OX=10090 GN=Cryaa PE=2 SV=1			0	99.00000095	YRLPSNVDQSALSCSLSADGMLTFSGPK	Carbamidomethyl(C)@14; Methyl(S)@15; Oxidation(M)@21	Methyl(S)@155	missed R-L@2	0.00447335	3030.446289	1011.156	3030.442627	1011.154846	3	23	1.1.1.1004.11	6.2096	8523.3	8474.35	6.21	0.05	5246.97
1	107.04	107.04	91.83999896	89.28999901	89.28999901	sp|P24622|CRYAA_MOUSE	Alpha-crystallin A chain OS=Mus musculus OX=10090 GN=Cryaa PE=2 SV=1			0	99.00000095	YRLPSNVDQSALSCSLSADGMLTFSGPK	Methyl(S)@13; Carbamidomethyl(C)@14; Oxidation(M)@21	Methyl(S)@153	missed R-L@2	0.00831844	3030.452393	1011.158	3030.442627	1011.154846	3	25	1.1.1.1016.10	6.36075	55469.6	43633.5	6.34	0.05	19902.61
1	107.04	107.04	91.83999896	89.28999901	89.28999901	sp|P24622|CRYAA_MOUSE	Alpha-crystallin A chain OS=Mus musculus OX=10090 GN=Cryaa PE=2 SV=1			0	99.00000095	YRLPSNVDQSALSCSLSADGMLTFSGPK	No Carbamidomethyl(C)@14; Oxidation(M)@21		missed R-L@2	-0.00953335	2959.395996	987.4726	2959.405518	987.475769	3	21	1.1.1.1024.10	6.462567	118.2394	118.2394			2208.854
1	107.04	107.04	91.83999896	89.28999901	89.28999901	sp|P24622|CRYAA_MOUSE	Alpha-crystallin A chain OS=Mus musculus OX=10090 GN=Cryaa PE=2 SV=1			0	99.00000095	YRLPSNVDQSALSCSLSADGMLTFSGPK	Carbamidomethyl(C)@14; Methyl(S)@15; Dioxidation(M)@21	Methyl(S)@155; Dioxidation(M)@161	missed R-L@2	0.0411577	3046.478271	1016.5	3046.4375	1016.48645	3	21	1.1.1.1028.10	6.513067	440.2166	440.2166			1368.417
1	107.04	107.04	91.83999896	89.28999901	89.28999901	sp|P24622|CRYAA_MOUSE	Alpha-crystallin A chain OS=Mus musculus OX=10090 GN=Cryaa PE=2 SV=1			0	99.00000095	YRLPSNVDQSALSCSLSADGMLTFSGPK	No Carbamidomethyl(C)@14; Oxidation(M)@21		missed R-L@2	-0.00715307	2959.398438	987.4734	2959.405518	987.475769	3	23	1.1.1.1034.7	6.589067	12955.8	6437.04	6.63	0.06	3873.37
1	107.04	107.04	91.83999896	89.28999901	89.28999901	sp|P24622|CRYAA_MOUSE	Alpha-crystallin A chain OS=Mus musculus OX=10090 GN=Cryaa PE=2 SV=1			0	99.00000095	YRLPSNVDQSALSCSLSADGMLTFSGPK	No Carbamidomethyl(C)@14; Oxidation(M)@21		missed R-L@2	-0.00715307	2959.398438	987.4734	2959.405518	987.475769	3	25	1.1.1.1038.10	6.640733	12955.8	11857.81	6.63	0.06	6482.842
1	107.04	107.04	91.83999896	89.28999901	89.28999901	sp|P24622|CRYAA_MOUSE	Alpha-crystallin A chain OS=Mus musculus OX=10090 GN=Cryaa PE=2 SV=1			0	99.00000095	YRLPSNVDQSALSCSLSADGMLTFSGPK	Methyl(S)@13; Carbamidomethyl(C)@14	Methyl(S)@153	missed R-L@2	-0.00196719	3014.447266	1005.823	3014.447754	1005.823181	3	23	1.1.1.1047.9	6.754717	3236.71	3033.68	6.76	0.05	2728.006
1	107.04	107.04	91.83999896	89.28999901	89.28999901	sp|P24622|CRYAA_MOUSE	Alpha-crystallin A chain OS=Mus musculus OX=10090 GN=Cryaa PE=2 SV=1			0	99.00000095	YRLPSNVDQSALSCSLSADGMLTFSGPK	Methyl(S)@13; Carbamidomethyl(C)@14	Methyl(S)@153	missed R-L@2	-0.00196719	3014.447266	1005.823	3014.447754	1005.823181	3	24	1.1.1.1048.10	6.768384	3236.71	3108.51	6.76	0.05	2470.179
1	107.04	107.04	91.83999896	89.28999901	89.28999901	sp|P24622|CRYAA_MOUSE	Alpha-crystallin A chain OS=Mus musculus OX=10090 GN=Cryaa PE=2 SV=1			0	99.00000095	YRLPSNVDQSALSCSLSADGMLTFSGPK	Carbamidomethyl(C)@14; Methyl(S)@15	Methyl(S)@155	missed R-L@2	-0.00196719	3014.447266	1005.823	3014.447754	1005.823181	3	24	1.1.1.1048.10	6.768384	3236.71	3108.51	6.76	0.05	2470.179
1	107.04	107.04	91.83999896	89.28999901	89.28999901	sp|P24622|CRYAA_MOUSE	Alpha-crystallin A chain OS=Mus musculus OX=10090 GN=Cryaa PE=2 SV=1			0	99.00000095	YRLPSNVDQSALSCSLSADGMLTFSGPK	Methyl(S)@13; Carbamidomethyl(C)@14	Methyl(S)@153	missed R-L@2	-0.00215029	3014.444336	1005.822	3014.447754	1005.823181	3	23	1.1.1.1064.10	6.9717	34066.08	9339.72	7.01	0.06	4254.484
1	107.04	107.04	91.83999896	89.28999901	89.28999901	sp|P24622|CRYAA_MOUSE	Alpha-crystallin A chain OS=Mus musculus OX=10090 GN=Cryaa PE=2 SV=1			0	99.00000095	YRLPSNVDQSALSCSLSADGMLTFSGPK	Methyl(S)@13; Carbamidomethyl(C)@14	Methyl(S)@153	missed R-L@2	-0.00215029	3014.444336	1005.822	3014.447754	1005.823181	3	26	1.1.1.1065.9	6.983533	34066.08	17276	7.01	0.06	9901.494
1	107.04	107.04	91.83999896	89.28999901	89.28999901	sp|P24622|CRYAA_MOUSE	Alpha-crystallin A chain OS=Mus musculus OX=10090 GN=Cryaa PE=2 SV=1			0	99.00000095	YRLPSNVDQSALSCSLSADGMLTFSGPK	Carbamidomethyl(C)@14; Methyl(S)@15	Methyl(S)@155	missed R-L@2	-0.00215029	3014.444336	1005.822	3014.447754	1005.823181	3	26	1.1.1.1065.9	6.983533	34066.08	17276	7.01	0.06	9901.494
1	107.04	107.04	91.83999896	89.28999901	89.28999901	sp|P24622|CRYAA_MOUSE	Alpha-crystallin A chain OS=Mus musculus OX=10090 GN=Cryaa PE=2 SV=1			0	99.00000095	YRLPSNVDQSALSCSLSADGMLTFSGPK	Methyl(S)@13; Carbamidomethyl(C)@14	Methyl(S)@153	missed R-L@2	-0.00679569	3014.440918	754.6175	3014.447754	754.6192017	4	23	1.1.1.1069.5	7.030533	10270.61	8916.25	7.01	0.06	3933.29
1	107.04	107.04	91.83999896	89.28999901	89.28999901	sp|P24622|CRYAA_MOUSE	Alpha-crystallin A chain OS=Mus musculus OX=10090 GN=Cryaa PE=2 SV=1			0	99.00000095	YRLPSNVDQSALSCSLSADGMLTFSGPK	No Carbamidomethyl(C)@14		missed R-L@2	-0.0214878	2943.389404	982.137	2943.410645	982.144165	3	19	1.1.1.1071.9	7.059033	402.5442	402.5442			721.0001
1	107.04	107.04	91.83999896	89.28999901	89.28999901	sp|P24622|CRYAA_MOUSE	Alpha-crystallin A chain OS=Mus musculus OX=10090 GN=Cryaa PE=2 SV=1			0	99.00000095	YRLPSNVDQSALSCSLSADGMLTFSGPK	No Carbamidomethyl(C)@14		missed R-L@2	-0.0132483	2943.397705	982.1398	2943.410645	982.144165	3	24	1.1.1.1098.11	7.401667	6226.23	2187.86	7.44	0.08	1261.388
1	107.04	107.04	91.83999896	89.28999901	89.28999901	sp|P24622|CRYAA_MOUSE	Alpha-crystallin A chain OS=Mus musculus OX=10090 GN=Cryaa PE=2 SV=1			0	99.00000095	YRLPSNVDQSALSCSLSADGMLTFSGPK	No Carbamidomethyl(C)@14		missed R-L@2	-0.0132483	2943.397705	982.1398	2943.410645	982.144165	3	25	1.1.1.1099.9	7.414667	6226.23	3648	7.44	0.08	2234.767
1	107.04	107.04	91.83999896	89.28999901	89.28999901	sp|P24622|CRYAA_MOUSE	Alpha-crystallin A chain OS=Mus musculus OX=10090 GN=Cryaa PE=2 SV=1			0	99.00000095	YRLPSNVDQSALSCSLSADGMLTFSGPK	Methyl(S)@13; Carbamidomethyl(C)@14; Oxidation(M)@21	Methyl(S)@153	missed R-L@2	-0.00321384	3030.439453	758.6171	3030.442627	758.6179199	4	20	1.1.1.1020.7	6.409083	18364.71	5069.33	6.34	0.05	4361.808
1	107.04	107.04	91.83999896	89.28999901	89.28999901	sp|P24622|CRYAA_MOUSE	Alpha-crystallin A chain OS=Mus musculus OX=10090 GN=Cryaa PE=2 SV=1			0	99.00000095	YRLPSNVDQSALSCSLSADGMLTFSGPK	Methyl(L)@12; Carbamidomethyl(C)@14; Oxidation(M)@21	Methyl(L)@152	missed R-L@2	-0.00321384	3030.439453	758.6171	3030.442627	758.6179199	4	20	1.1.1.1020.7	6.409083	18364.71	5069.33	6.34	0.05	4361.808
1	107.04	107.04	91.83999896	89.28999901	89.28999901	sp|P24622|CRYAA_MOUSE	Alpha-crystallin A chain OS=Mus musculus OX=10090 GN=Cryaa PE=2 SV=1			0	99.00000095	YRLPSNVDQSALSCSLSADGMLTFSGPK	Delta:H(2)C(2)@N-term; Carbamidomethyl(C)@14; Dehydrated(S)@15; Oxidation(M)@21	Dehydrated(S)@155	missed R-L@2	-0.0217131	3024.410156	1009.144	3024.432129	1009.151306	3	15	1.1.1.1030.10	6.539233	2900.76	2583.23	6.53	0.05	3223.255
1	107.04	107.04	91.83999896	89.28999901	89.28999901	sp|P24622|CRYAA_MOUSE	Alpha-crystallin A chain OS=Mus musculus OX=10090 GN=Cryaa PE=2 SV=1			0	99.00000095	YRLPSNVDQSALSCSLSADGMLTFSGPK	Delta:H(2)C(2)@N-term; Dehydrated(S)@10; Carbamidomethyl(C)@14; Oxidation(M)@21	Dehydrated(S)@150	missed R-L@2	-0.0217131	3024.410156	1009.144	3024.432129	1009.151306	3	15	1.1.1.1030.10	6.539233	2900.76	2583.23	6.53	0.05	3223.255
1	107.04	107.04	91.83999896	89.28999901	89.28999901	sp|P24622|CRYAA_MOUSE	Alpha-crystallin A chain OS=Mus musculus OX=10090 GN=Cryaa PE=2 SV=1			0	99.00000095	YRLPSNVDQSALSCSLSADGMLTFSGPK	Delta:H(2)C(2)@N-term; Dehydrated(S)@13; Carbamidomethyl(C)@14; Oxidation(M)@21	Dehydrated(S)@153	missed R-L@2	-0.0217131	3024.410156	1009.144	3024.432129	1009.151306	3	15	1.1.1.1030.10	6.539233	2900.76	2583.23	6.53	0.05	3223.255
1	107.04	107.04	91.83999896	89.28999901	89.28999901	sp|P24622|CRYAA_MOUSE	Alpha-crystallin A chain OS=Mus musculus OX=10090 GN=Cryaa PE=2 SV=1			0	99.00000095	YRLPSNVDQSALSCSLSADGMLTFSGPK	Deamidated(N)@6; Cation:K(D)@8; Carbamidomethyl(C)@14; Dethiomethyl(M)@21		missed R-L@2	0.0228163	2991.391846	998.1378	2991.368652	998.130127	3	17	1.1.1.1039.9	6.65255	5966.01	5702.04	6.66	0.05	3877.587
1	107.04	107.04	91.83999896	89.28999901	89.28999901	sp|P24622|CRYAA_MOUSE	Alpha-crystallin A chain OS=Mus musculus OX=10090 GN=Cryaa PE=2 SV=1			0	99.00000095	YRLPSNVDQSALSCSLSADGMLTFSGPK	Cation:K(D)@8; Deamidated(Q)@9; Carbamidomethyl(C)@14; Dethiomethyl(M)@21		missed R-L@2	0.0228163	2991.391846	998.1378	2991.368652	998.130127	3	14	1.1.1.1040.11	6.667067	5966.01	5407.27	6.66	0.05	3596.125
1	107.04	107.04	91.83999896	89.28999901	89.28999901	sp|P24622|CRYAA_MOUSE	Alpha-crystallin A chain OS=Mus musculus OX=10090 GN=Cryaa PE=2 SV=1			0	99.00000095	YRLPSNVDQSALSCSLSADGMLTFSGPK	Deamidated(Q)@9; Carbamidomethyl(C)@14; Cation:K(D)@19; Dethiomethyl(M)@21		missed R-L@2	0.0228163	2991.391846	998.1378	2991.368652	998.130127	3	14	1.1.1.1040.11	6.667067	5966.01	5407.27	6.66	0.05	3596.125
1	107.04	107.04	91.83999896	89.28999901	89.28999901	sp|P24622|CRYAA_MOUSE	Alpha-crystallin A chain OS=Mus musculus OX=10090 GN=Cryaa PE=2 SV=1			0	99.00000095	YRLPSNVDQSALSCSLSADGMLTFSGPK	Deamidated(N)@6; Cation:Na(D)@8; Deamidated(Q)@9; Carbamidomethyl(C)@14; Oxidation(M)@21		missed R-L@2	-0.0121056	3040.364258	1014.462	3040.376953	1014.466248	3	14	1.1.1.1043.9	6.703717	506.5266	506.5266			2092.304
1	107.04	107.04	91.83999896	89.28999901	89.28999901	sp|P24622|CRYAA_MOUSE	Alpha-crystallin A chain OS=Mus musculus OX=10090 GN=Cryaa PE=2 SV=1			0	99.00000095	YRLPSNVDQSALSCSLSADGMLTFSGPK	Carbamidomethyl(C)@14; Methyl(D)@19; Oxidation(M)@21	Methyl(D)@159	missed R-L@2	0.0015605	3030.443359	1011.155	3030.442627	1011.154846	3	16	1.1.1.1050.10	6.793716	150.3436	150.3436			1684.255
1	107.04	107.04	91.83999896	89.28999901	89.28999901	sp|P24622|CRYAA_MOUSE	Alpha-crystallin A chain OS=Mus musculus OX=10090 GN=Cryaa PE=2 SV=1			0	99.00000095	YRLPSNVDQSALSCSLSADGMLTFSGPK	Carbamidomethyl(C)@14; Methyl(S)@15; Oxidation(D)@19	Methyl(S)@155; Oxidation(D)@159	missed R-L@2	-0.0224254	3030.419189	1011.147	3030.442627	1011.154846	3	19	1.1.1.1052.7	6.816383	507.3044	507.3044			1839.451
1	107.04	107.04	91.83999896	89.28999901	89.28999901	sp|P24622|CRYAA_MOUSE	Alpha-crystallin A chain OS=Mus musculus OX=10090 GN=Cryaa PE=2 SV=1			0	99.00000095	YRLPSNVDQSALSCSLSADGMLTFSGPK	Didehydro(S)@13; Carbamidomethyl(C)@14; Phospho(S)@15; Oxidation(M)@21	Didehydro(S)@153; Phospho(S)@155	missed R-L@2	0.00554378	3094.382324	1032.468	3094.377686	1032.466553	3	20	1.1.1.1066.9	6.996033	5230.27	1409.66	7.04	0.05	2100.793
1	107.04	107.04	91.83999896	89.28999901	89.28999901	sp|P24622|CRYAA_MOUSE	Alpha-crystallin A chain OS=Mus musculus OX=10090 GN=Cryaa PE=2 SV=1			0	99.00000095	YRLPSNVDQSALSCSLSADGMLTFSGPK	Phospho(S)@13; Carbamidomethyl(C)@14; Didehydro(S)@15; Oxidation(M)@21	Phospho(S)@153; Didehydro(S)@155	missed R-L@2	0.00554378	3094.382324	1032.468	3094.377686	1032.466553	3	20	1.1.1.1066.9	6.996033	5230.27	1409.66	7.04	0.05	2100.793
1	107.04	107.04	91.83999896	89.28999901	89.28999901	sp|P24622|CRYAA_MOUSE	Alpha-crystallin A chain OS=Mus musculus OX=10090 GN=Cryaa PE=2 SV=1			0	99.00000095	YRLPSNVDQSALSCSLSADGMLTFSGPK	Didehydro(S)@13; Carbamidomethyl(C)@14; Phospho(S)@15; Oxidation(M)@21	Didehydro(S)@153; Phospho(S)@155	missed R-L@2	0.00554378	3094.382324	1032.468	3094.377686	1032.466553	3	20	1.1.1.1067.5	7.0087	5230.27	2676.44	7.04	0.05	2734.53
1	107.04	107.04	91.83999896	89.28999901	89.28999901	sp|P24622|CRYAA_MOUSE	Alpha-crystallin A chain OS=Mus musculus OX=10090 GN=Cryaa PE=2 SV=1			0	99.00000095	YRLPSNVDQSALSCSLSADGMLTFSGPK	Didehydro(S)@13; Carbamidomethyl(C)@14; Phospho(S)@15; Oxidation(M)@21	Didehydro(S)@153; Phospho(S)@155	missed R-L@2	0.00554378	3094.382324	1032.468	3094.377686	1032.466553	3	21	1.1.1.1073.6	7.08585	5230.27	1635.24	7.04	0.05	2016.013
1	107.04	107.04	91.83999896	89.28999901	89.28999901	sp|P24622|CRYAA_MOUSE	Alpha-crystallin A chain OS=Mus musculus OX=10090 GN=Cryaa PE=2 SV=1			0	99.00000095	YRLPSNVDQSALSCSLSADGMLTFSGPK	Phospho(S)@13; Carbamidomethyl(C)@14; Didehydro(S)@15; Oxidation(M)@21	Phospho(S)@153; Didehydro(S)@155	missed R-L@2	0.00554378	3094.382324	1032.468	3094.377686	1032.466553	3	21	1.1.1.1073.6	7.08585	5230.27	1635.24	7.04	0.05	2016.013
1	107.04	107.04	91.83999896	89.28999901	89.28999901	sp|P24622|CRYAA_MOUSE	Alpha-crystallin A chain OS=Mus musculus OX=10090 GN=Cryaa PE=2 SV=1			0	99.00000095	YRLPSNVDQSALSCSLSADGMLTFSGPK	Carbamidomethyl(C)@14		missed R-L@2	-9.044320107	2991.387695	998.1365	3000.432129	1001.151306	3	15	1.1.1.1075.11	7.111017	294.8612	294.8612			688.4671
1	107.04	107.04	91.83999896	89.28999901	89.28999901	sp|P24622|CRYAA_MOUSE	Alpha-crystallin A chain OS=Mus musculus OX=10090 GN=Cryaa PE=2 SV=1			0	99.00000095	YRLPSNVDQSALSCSLSADGMLTFSGPK	Methyl(S)@13; Carbamidomethyl(C)@14	Methyl(S)@153	missed R-L@2	0.0220188	3014.471191	1005.831	3014.447754	1005.823181	3	17	1.1.1.1081.9	7.186683	389.8507	389.8507			671.6136
1	107.04	107.04	91.83999896	89.28999901	89.28999901	sp|P24622|CRYAA_MOUSE	Alpha-crystallin A chain OS=Mus musculus OX=10090 GN=Cryaa PE=2 SV=1			0	99.00000095	YRLPSNVDQSALSCSLSADGMLTFSGPK	Methyl(L)@12; Carbamidomethyl(C)@14	Methyl(L)@152	missed R-L@2	0.0220188	3014.471191	1005.831	3014.447754	1005.823181	3	17	1.1.1.1081.9	7.186683	389.8507	389.8507			671.6136
1	107.04	107.04	91.83999896	89.28999901	89.28999901	sp|P24622|CRYAA_MOUSE	Alpha-crystallin A chain OS=Mus musculus OX=10090 GN=Cryaa PE=2 SV=1			0	99.00000095	YRLPSNVDQSALSCSLSADGMLTFSGPK	Deamidated(N)@6; Methyl(S)@13; Carbamidomethyl(C)@14	Methyl(S)@153	missed R-L@2	0.00714525	3015.440186	1006.154	3015.431885	1006.151184	3	16	1.1.1.1085.9	7.235517	251.2564	251.2564			1090.353
1	107.04	107.04	91.83999896	89.28999901	89.28999901	sp|P24622|CRYAA_MOUSE	Alpha-crystallin A chain OS=Mus musculus OX=10090 GN=Cryaa PE=2 SV=1			0	99.00000095	YRLPSNVDQSALSCSLSADGMLTFSGPK	Carbamidomethyl(C)@14		missed R-L@2	-9.053380013	2991.378662	748.8519	3000.432129	751.1152954	4	14	1.1.1.1100.4	7.421333	196.484	196.484			1036.839
1	107.04	107.04	91.83999896	89.28999901	89.28999901	sp|P24622|CRYAA_MOUSE	Alpha-crystallin A chain OS=Mus musculus OX=10090 GN=Cryaa PE=2 SV=1			0	99.00000095	YRLPSNVDQSALSCSLSADGMLTFSGPK	No Carbamidomethyl(C)@14		missed R-L@2	-0.0132483	2943.397705	982.1398	2943.410645	982.144165	3	18	1.1.1.1109.7	7.54165	6226.23	1201.9	7.44	0.08	1336.789
1	107.04	107.04	91.83999896	89.28999901	89.28999901	sp|P24622|CRYAA_MOUSE	Alpha-crystallin A chain OS=Mus musculus OX=10090 GN=Cryaa PE=2 SV=1			0	99.00000095	YRLPSNVDQSALSCSLSADGMLTFSGPK	No Carbamidomethyl(C)@14; Dioxidation(M)@21	Dioxidation(M)@161	missed R-L@2	-0.00142496	2975.398926	992.8069	2975.400391	992.8074341	3	18	1.1.1.1114.5	7.605484	2164.94	2134.26	7.61	0.06	1830.717
1	107.04	107.04	91.83999896	89.28999901	89.28999901	sp|P24622|CRYAA_MOUSE	Alpha-crystallin A chain OS=Mus musculus OX=10090 GN=Cryaa PE=2 SV=1			0	99.00000095	YRLPSNVDQSALSCSLSADGMLTFSGPK	Cation:Na(D)@8; Deamidated(Q)@9; Carbamidomethyl(C)@14		missed R-L@2	-0.0124775	3023.384277	1008.802	3023.397949	1008.806641	3	13	1.1.1.1121.8	7.69365	80.8298	80.8298			1307.557
1	107.04	107.04	91.83999896	89.28999901	89.28999901	sp|P24622|CRYAA_MOUSE	Alpha-crystallin A chain OS=Mus musculus OX=10090 GN=Cryaa PE=2 SV=1			0	99.00000095	YRLPSNVDQSALSCSLSADGMLTFSGPK	Propionamide@N-term; Cation:K(D)@8; Carbamidomethyl(C)@14		missed R-L@2	0.00703066	3109.43335	1037.485	3109.425049	1037.4823	3	14	1.1.1.1123.11	7.721983	2895.71	2438.96	7.74	0.08	1883.722
1	107.04	107.04	91.83999896	89.28999901	89.28999901	sp|P24622|CRYAA_MOUSE	Alpha-crystallin A chain OS=Mus musculus OX=10090 GN=Cryaa PE=2 SV=1			0	99.00000095	YRLPSNVDQSALSCSLSADGMLTFSGPK	Propionamide@N-term; Cation:K(D)@8; Carbamidomethyl(C)@14		missed R-L@2	0.00703066	3109.43335	1037.485	3109.425049	1037.4823	3	13	1.1.1.1125.11	7.747633	2895.71	2763.97	7.74	0.08	2022.978
1	107.04	107.04	91.83999896	89.28999901	89.28999901	sp|P24622|CRYAA_MOUSE	Alpha-crystallin A chain OS=Mus musculus OX=10090 GN=Cryaa PE=2 SV=1			0	99.00000095	YRLPSNVDQSALSCSLSADGMLTFSGPK	Deamidated(Q)@9; Carbamidomethyl(C)@14; Carboxy(D)@19; Dioxidation(M)@21	Carboxy(D)@159; Dioxidation(M)@161	missed R-L@2	-0.0022708	3077.393311	1026.805	3077.395752	1026.805908	3	14	1.1.1.1133.11	7.849133	3947.99	3485.12	7.86	0.06	2438.9
1	107.04	107.04	91.83999896	89.28999901	89.28999901	sp|P24622|CRYAA_MOUSE	Alpha-crystallin A chain OS=Mus musculus OX=10090 GN=Cryaa PE=2 SV=1			0	99.00000095	YRLPSNVDQSALSCSLSADGMLTFSGPK	Carbamidomethyl(C)@14; Methyl(L)@16; Oxidation(M)@21	Methyl(L)@156	missed R-L@2	0.0347014	3030.476318	1011.166	3030.442627	1011.154846	3	14	1.1.1.2221.7	15.93785	35.1035	35.1035			266.9345
1	107.04	107.04	91.83999896	89.28999901	89.28999901	sp|P24622|CRYAA_MOUSE	Alpha-crystallin A chain OS=Mus musculus OX=10090 GN=Cryaa PE=2 SV=1			0	99.00000095	YRLPSNVDQSALSCSLSADGMLTFSGPK	Methyl(S)@13; Carbamidomethyl(C)@14; Oxidation(M)@21	Methyl(S)@153	missed R-L@2	0.0347014	3030.476318	1011.166	3030.442627	1011.154846	3	14	1.1.1.2221.7	15.93785	35.1035	35.1035			266.9345
1	107.04	107.04	91.83999896	89.28999901	89.28999901	sp|P24622|CRYAA_MOUSE	Alpha-crystallin A chain OS=Mus musculus OX=10090 GN=Cryaa PE=2 SV=1			0	99.00000095	YRLPSNVDQSALSCSLSADGMLTFSGPK	Carbamidomethyl(C)@14; Methyl(S)@15; Oxidation(M)@21	Methyl(S)@155	missed R-L@2	0.0347014	3030.476318	1011.166	3030.442627	1011.154846	3	14	1.1.1.2221.7	15.93785	35.1035	35.1035			266.9345
1	107.04	107.04	91.83999896	89.28999901	89.28999901	sp|P24622|CRYAA_MOUSE	Alpha-crystallin A chain OS=Mus musculus OX=10090 GN=Cryaa PE=2 SV=1			0	99.00000095	YRLPSNVDQSALSCSLSADGMLTFSGPK	Deamidated(Q)@9; Carbamidomethyl(C)@14; Cation:Na(D)@19		missed R-L@2	-0.00954789	3023.387207	1008.803	3023.397949	1008.806641	3	13	1.1.1.1120.9	7.68115	66.20519	66.20519			1206.825
1	107.04	107.04	91.83999896	89.28999901	89.28999901	sp|P24622|CRYAA_MOUSE	Alpha-crystallin A chain OS=Mus musculus OX=10090 GN=Cryaa PE=2 SV=1			0	99.00000095	YRLPSNVDQSALSCSLSADGMLTFSGPK	Cation:Na(D)@8; Deamidated(Q)@9; Carbamidomethyl(C)@14		missed R-L@2	-0.00954789	3023.387207	1008.803	3023.397949	1008.806641	3	12	1.1.1.1120.9	7.68115	66.20519	66.20519			1206.825
1	107.04	107.04	91.83999896	89.28999901	89.28999901	sp|P24622|CRYAA_MOUSE	Alpha-crystallin A chain OS=Mus musculus OX=10090 GN=Cryaa PE=2 SV=1			0	99.00000095	YRLPSNVDQSALSCSLSADGMLTFSGPK	Dioxidation(P)@4; Deamidated(N)@6; Carboxy(D)@8; Carbamidomethyl(C)@14	Dioxidation(P)@144; Carboxy(D)@148	missed R-L@2	-0.0022708	3077.393311	1026.805	3077.395752	1026.805908	3	13	1.1.1.1132.10	7.8358	3947.99	2591.42	7.86	0.06	1927.642
1	107.04	107.04	91.83999896	89.28999901	89.28999901	sp|P24622|CRYAA_MOUSE	Alpha-crystallin A chain OS=Mus musculus OX=10090 GN=Cryaa PE=2 SV=1			0	99.00000095	YRLPSNVDQSALSCSLSADGMLTFSGPK	Deamidated(Q)@9; Carbamidomethyl(C)@14; Cation:K(D)@19; Dethiomethyl(M)@21		missed R-L@2	0.0275768	2991.39624	998.1393	2991.368652	998.130127	3	13	1.1.1.1097.9	7.3875	10287.85	4124.36	7.43	0.06	2164.479
1	107.04	107.04	91.83999896	89.28999901	89.28999901	sp|P24622|CRYAA_MOUSE	Alpha-crystallin A chain OS=Mus musculus OX=10090 GN=Cryaa PE=2 SV=1			0	95.84000111	YRLPSNVDQSALSCSLSADGMLTFSGPK	Delta:H(2)C(2)@N-term; Dehydrated(D)@8; Carbamidomethyl(C)@14; Oxidation(M)@21		missed R-L@2	-0.0217131	3024.410156	1009.144	3024.432129	1009.151306	3	15	1.1.1.1030.10	6.539233	2900.76	2583.23	6.53	0.05	3223.255
1	107.04	107.04	91.83999896	89.28999901	89.28999901	sp|P24622|CRYAA_MOUSE	Alpha-crystallin A chain OS=Mus musculus OX=10090 GN=Cryaa PE=2 SV=1			0	95.84000111	YRLPSNVDQSALSCSLSADGMLTFSGPK	Oxidation(N)@6; Cation:K(D)@8; Deamidated(Q)@9; Carbamidomethyl(C)@14; Dethiomethyl(M)@21	Oxidation(N)@146	missed R-L@2	0.032722998	3007.39624	752.8563	3007.363525	752.8481445	4	13	1.1.1.1032.6	6.560733	3371.39	3028.36	6.55	0.04	2106.972
1	107.04	107.04	91.83999896	89.28999901	89.28999901	sp|P24622|CRYAA_MOUSE	Alpha-crystallin A chain OS=Mus musculus OX=10090 GN=Cryaa PE=2 SV=1			0	95.84000111	YRLPSNVDQSALSCSLSADGMLTFSGPK	Oxidation(N)@6; Cation:K(D)@8; Deamidated(Q)@9; Carbamidomethyl(C)@14; Dethiomethyl(M)@21	Oxidation(N)@146	missed R-L@2	0.024697401	3007.388184	1003.47	3007.363525	1003.461792	3	17	1.1.1.1033.10	6.577233	32142.19	17149.21	6.54	0.05	8421.345
1	107.04	107.04	91.83999896	89.28999901	89.28999901	sp|P24622|CRYAA_MOUSE	Alpha-crystallin A chain OS=Mus musculus OX=10090 GN=Cryaa PE=2 SV=1			0	95.84000111	YRLPSNVDQSALSCSLSADGMLTFSGPK	Phospho(S)@13; Carbamidomethyl(C)@14; Didehydro(S)@15; Oxidation(M)@21	Phospho(S)@153; Didehydro(S)@155	missed R-L@2	0.00554378	3094.382324	1032.468	3094.377686	1032.466553	3	12	1.1.1.1077.10	7.135517	5230.27	826.77	7.04	0.05	973.8808
1	107.04	107.04	91.83999896	89.28999901	89.28999901	sp|P24622|CRYAA_MOUSE	Alpha-crystallin A chain OS=Mus musculus OX=10090 GN=Cryaa PE=2 SV=1			0	95.84000111	YRLPSNVDQSALSCSLSADGMLTFSGPK	Didehydro(S)@13; Carbamidomethyl(C)@14; Phospho(S)@15; Oxidation(M)@21	Didehydro(S)@153; Phospho(S)@155	missed R-L@2	0.00554378	3094.382324	1032.468	3094.377686	1032.466553	3	12	1.1.1.1077.10	7.135517	5230.27	826.77	7.04	0.05	973.8808
1	107.04	107.04	91.83999896	89.28999901	89.28999901	sp|P24622|CRYAA_MOUSE	Alpha-crystallin A chain OS=Mus musculus OX=10090 GN=Cryaa PE=2 SV=1			0	37.65000105	YRLPSNVDQSALSCSLSADGMLTFSGPK	Oxidation(D)@8; Methyl(Q)@9; Carbamidomethyl(C)@14; Oxidation(M)@21	Oxidation(D)@148; Methyl(Q)@149	missed R-L@2	-0.00273846	3046.436279	1016.486	3046.4375	1016.48645	3	15	1.1.1.992.11	6.0576	5345.39	4329.13	6.07	0.08	3460.316
1	107.04	107.04	91.83999896	89.28999901	89.28999901	sp|P24622|CRYAA_MOUSE	Alpha-crystallin A chain OS=Mus musculus OX=10090 GN=Cryaa PE=2 SV=1			0	32.82999992	YRLPSNVDQSALSCSLSADGMLTFSGPK	Oxidation(D)@8; Methyl(Q)@9; Carbamidomethyl(C)@14; Oxidation(M)@21	Oxidation(D)@148; Methyl(Q)@149	missed R-L@2	0.00385312	3046.442139	1016.488	3046.4375	1016.48645	3	18	1.1.1.1006.11	6.2346	18673.72	16687.48	6.21	0.09	8631.992
1	107.04	107.04	91.83999896	89.28999901	89.28999901	sp|P24622|CRYAA_MOUSE	Alpha-crystallin A chain OS=Mus musculus OX=10090 GN=Cryaa PE=2 SV=1			0	30.18000126	YRLPSNVDQSALSCSLSADGMLTFSGPK	Carbamidomethyl(C)@14; Methylthio(D)@19	Methylthio(D)@159	missed R-L@2	0.0150201	3046.436279	1016.486	3046.419922	1016.48053	3	15	1.1.1.992.11	6.0576	5345.39	4329.13	6.07	0.08	3460.316
1	107.04	107.04	91.83999896	89.28999901	89.28999901	sp|P24622|CRYAA_MOUSE	Alpha-crystallin A chain OS=Mus musculus OX=10090 GN=Cryaa PE=2 SV=1			0	29.51999903	YRLPSNVDQSALSCSLSADGMLTFSGPK	Carbamidomethyl(C)@14; Methyl(D)@19; Dioxidation(M)@21	Methyl(D)@159; Dioxidation(M)@161	missed R-L@2	-0.00273846	3046.436279	1016.486	3046.4375	1016.48645	3	15	1.1.1.992.11	6.0576	5345.39	4329.13	6.07	0.08	3460.316
1	107.04	107.04	91.83999896	89.28999901	89.28999901	sp|P24622|CRYAA_MOUSE	Alpha-crystallin A chain OS=Mus musculus OX=10090 GN=Cryaa PE=2 SV=1			0	23.87000024	YRLPSNVDQSALSCSLSADGMLTFSGPK	Oxidation(D)@8; Methyl(S)@13; Carbamidomethyl(C)@14; Oxidation(M)@21	Oxidation(D)@148; Methyl(S)@153	missed R-L@2	-0.00273846	3046.436279	1016.486	3046.4375	1016.48645	3	19	1.1.1.993.11	6.070267	5345.39	5169.88	6.07	0.08	3607.118
1	107.04	107.04	91.83999896	89.28999901	89.28999901	sp|P24622|CRYAA_MOUSE	Alpha-crystallin A chain OS=Mus musculus OX=10090 GN=Cryaa PE=2 SV=1			0	23.87000024	YRLPSNVDQSALSCSLSADGMLTFSGPK	Oxidation(D)@8; Methyl(L)@12; Carbamidomethyl(C)@14; Oxidation(M)@21	Oxidation(D)@148; Methyl(L)@152	missed R-L@2	-0.00273846	3046.436279	1016.486	3046.4375	1016.48645	3	19	1.1.1.993.11	6.070267	5345.39	5169.88	6.07	0.08	3607.118
1	107.04	107.04	91.83999896	89.28999901	89.28999901	sp|P24622|CRYAA_MOUSE	Alpha-crystallin A chain OS=Mus musculus OX=10090 GN=Cryaa PE=2 SV=1			0	23.87000024	YRLPSNVDQSALSCSLSADGMLTFSGPK	Oxidation(D)@8; Methyl(S)@10; Carbamidomethyl(C)@14; Oxidation(M)@21	Oxidation(D)@148; Methyl(S)@150	missed R-L@2	-0.00273846	3046.436279	1016.486	3046.4375	1016.48645	3	19	1.1.1.993.11	6.070267	5345.39	5169.88	6.07	0.08	3607.118
1	107.04	107.04	91.83999896	89.28999901	89.28999901	sp|P24622|CRYAA_MOUSE	Alpha-crystallin A chain OS=Mus musculus OX=10090 GN=Cryaa PE=2 SV=1			0	22.07999974	YRLPSNVDQSALSCSLSADGMLTFSGPK	Carbamidomethyl(C)@14; Methyl(S)@17; Oxidation(D)@19; Oxidation(M)@21	Methyl(S)@157; Oxidation(D)@159	missed R-L@2	-0.00273846	3046.436279	1016.486	3046.4375	1016.48645	3	16	1.1.1.992.11	6.0576	5345.39	4329.13	6.07	0.08	3460.316
1	107.04	107.04	91.83999896	89.28999901	89.28999901	sp|P24622|CRYAA_MOUSE	Alpha-crystallin A chain OS=Mus musculus OX=10090 GN=Cryaa PE=2 SV=1			0	22.07999974	YRLPSNVDQSALSCSLSADGMLTFSGPK	Carbamidomethyl(C)@14; Methyl(L)@16; Oxidation(D)@19; Oxidation(M)@21	Methyl(L)@156; Oxidation(D)@159	missed R-L@2	-0.00273846	3046.436279	1016.486	3046.4375	1016.48645	3	16	1.1.1.992.11	6.0576	5345.39	4329.13	6.07	0.08	3460.316
1	107.04	107.04	91.83999896	89.28999901	89.28999901	sp|P24622|CRYAA_MOUSE	Alpha-crystallin A chain OS=Mus musculus OX=10090 GN=Cryaa PE=2 SV=1			0	22.07999974	YRLPSNVDQSALSCSLSADGMLTFSGPK	Oxidation(D)@8; Methyl(S)@10; Carbamidomethyl(C)@14; Oxidation(M)@21	Oxidation(D)@148; Methyl(S)@150	missed R-L@2	-0.00273846	3046.436279	1016.486	3046.4375	1016.48645	3	15	1.1.1.992.11	6.0576	5345.39	4329.13	6.07	0.08	3460.316
1	107.04	107.04	91.83999896	89.28999901	89.28999901	sp|P24622|CRYAA_MOUSE	Alpha-crystallin A chain OS=Mus musculus OX=10090 GN=Cryaa PE=2 SV=1			0	22.07999974	YRLPSNVDQSALSCSLSADGMLTFSGPK	Oxidation(D)@8; Methyl(S)@13; Carbamidomethyl(C)@14; Oxidation(M)@21	Oxidation(D)@148; Methyl(S)@153	missed R-L@2	-0.00273846	3046.436279	1016.486	3046.4375	1016.48645	3	15	1.1.1.992.11	6.0576	5345.39	4329.13	6.07	0.08	3460.316
1	107.04	107.04	91.83999896	89.28999901	89.28999901	sp|P24622|CRYAA_MOUSE	Alpha-crystallin A chain OS=Mus musculus OX=10090 GN=Cryaa PE=2 SV=1			0	22.07999974	YRLPSNVDQSALSCSLSADGMLTFSGPK	Carbamidomethyl(C)@14; Methyl(S)@15; Oxidation(D)@19; Oxidation(M)@21	Methyl(S)@155; Oxidation(D)@159	missed R-L@2	-0.00273846	3046.436279	1016.486	3046.4375	1016.48645	3	16	1.1.1.992.11	6.0576	5345.39	4329.13	6.07	0.08	3460.316
1	107.04	107.04	91.83999896	89.28999901	89.28999901	sp|P24622|CRYAA_MOUSE	Alpha-crystallin A chain OS=Mus musculus OX=10090 GN=Cryaa PE=2 SV=1			0	22.07999974	YRLPSNVDQSALSCSLSADGMLTFSGPK	Oxidation(D)@8; Methyl(L)@12; Carbamidomethyl(C)@14; Oxidation(M)@21	Oxidation(D)@148; Methyl(L)@152	missed R-L@2	-0.00273846	3046.436279	1016.486	3046.4375	1016.48645	3	15	1.1.1.992.11	6.0576	5345.39	4329.13	6.07	0.08	3460.316
1	107.04	107.04	91.83999896	89.28999901	89.28999901	sp|P24622|CRYAA_MOUSE	Alpha-crystallin A chain OS=Mus musculus OX=10090 GN=Cryaa PE=2 SV=1			0	20.31999975	YRLPSNVDQSALSCSLSADGMLTFSGPK	Oxidation(D)@8; Methyl(S)@10; Carbamidomethyl(C)@14; Oxidation(M)@21	Oxidation(D)@148; Methyl(S)@150	missed R-L@2	0.00385312	3046.442139	1016.488	3046.4375	1016.48645	3	18	1.1.1.1006.11	6.2346	18673.72	16687.48	6.21	0.09	8631.992
1	107.04	107.04	91.83999896	89.28999901	89.28999901	sp|P24622|CRYAA_MOUSE	Alpha-crystallin A chain OS=Mus musculus OX=10090 GN=Cryaa PE=2 SV=1			0	20.31999975	YRLPSNVDQSALSCSLSADGMLTFSGPK	Carbamidomethyl(C)@14; Methyl(L)@16; Oxidation(D)@19; Oxidation(M)@21	Methyl(L)@156; Oxidation(D)@159	missed R-L@2	0.00385312	3046.442139	1016.488	3046.4375	1016.48645	3	18	1.1.1.1006.11	6.2346	18673.72	16687.48	6.21	0.09	8631.992
1	107.04	107.04	91.83999896	89.28999901	89.28999901	sp|P24622|CRYAA_MOUSE	Alpha-crystallin A chain OS=Mus musculus OX=10090 GN=Cryaa PE=2 SV=1			0	20.31999975	YRLPSNVDQSALSCSLSADGMLTFSGPK	Oxidation(D)@8; Methyl(S)@13; Carbamidomethyl(C)@14; Oxidation(M)@21	Oxidation(D)@148; Methyl(S)@153	missed R-L@2	0.00385312	3046.442139	1016.488	3046.4375	1016.48645	3	18	1.1.1.1006.11	6.2346	18673.72	16687.48	6.21	0.09	8631.992
1	107.04	107.04	91.83999896	89.28999901	89.28999901	sp|P24622|CRYAA_MOUSE	Alpha-crystallin A chain OS=Mus musculus OX=10090 GN=Cryaa PE=2 SV=1			0	20.31999975	YRLPSNVDQSALSCSLSADGMLTFSGPK	Carbamidomethyl(C)@14; Methyl(S)@15; Oxidation(D)@19; Oxidation(M)@21	Methyl(S)@155; Oxidation(D)@159	missed R-L@2	0.00385312	3046.442139	1016.488	3046.4375	1016.48645	3	18	1.1.1.1006.11	6.2346	18673.72	16687.48	6.21	0.09	8631.992
1	107.04	107.04	91.83999896	89.28999901	89.28999901	sp|P24622|CRYAA_MOUSE	Alpha-crystallin A chain OS=Mus musculus OX=10090 GN=Cryaa PE=2 SV=1			0	20.31999975	YRLPSNVDQSALSCSLSADGMLTFSGPK	Oxidation(D)@8; Methyl(L)@12; Carbamidomethyl(C)@14; Oxidation(M)@21	Oxidation(D)@148; Methyl(L)@152	missed R-L@2	0.00385312	3046.442139	1016.488	3046.4375	1016.48645	3	18	1.1.1.1006.11	6.2346	18673.72	16687.48	6.21	0.09	8631.992
1	107.04	107.04	91.83999896	89.28999901	89.28999901	sp|P24622|CRYAA_MOUSE	Alpha-crystallin A chain OS=Mus musculus OX=10090 GN=Cryaa PE=2 SV=1			0	20.31999975	YRLPSNVDQSALSCSLSADGMLTFSGPK	Carbamidomethyl(C)@14; Methyl(S)@17; Oxidation(D)@19; Oxidation(M)@21	Methyl(S)@157; Oxidation(D)@159	missed R-L@2	0.00385312	3046.442139	1016.488	3046.4375	1016.48645	3	18	1.1.1.1006.11	6.2346	18673.72	16687.48	6.21	0.09	8631.992
2	81.57	81.58	93.70999932	93.70999932	93.70999932	sp|P23927|CRYAB_MOUSE	Alpha-crystallin B chain OS=Mus musculus OX=10090 GN=Cryab PE=1 SV=2			2	99.00000095	APSWIDTGLSEMR	Dioxidation(W)@4; Oxidation(M)@12			0.00309752	1509.680054	755.8473	1509.677002	755.8457642	2	13	1.1.1.871.10	4.52555	507.3044	507.3044			1041.486
2	81.57	81.58	93.70999932	93.70999932	93.70999932	sp|P23927|CRYAB_MOUSE	Alpha-crystallin B chain OS=Mus musculus OX=10090 GN=Cryab PE=1 SV=2			2	99.00000095	APSWIDTGLSEMRLEK	Dethiomethyl(M)@12; Oxidation(R)@13	Oxidation(R)@69	missed R-L@13	0.00591522	1799.911499	900.963	1799.905396	900.9599609	2	17	1.1.1.954.7	5.575967	3822.41	3278.63	5.57	0.05	1901.24
2	81.57	81.58	93.70999932	93.70999932	93.70999932	sp|P23927|CRYAB_MOUSE	Alpha-crystallin B chain OS=Mus musculus OX=10090 GN=Cryab PE=1 SV=2			2	99.00000095	DEHGFISR			cleaved Q-D@N-term	-0.000518415	959.4456787	480.7301	959.446106	480.7303162	2	13	1.1.1.762.6	3.155983	6373.84	5369.02	3.16	0.04	5874.75
2	81.57	81.58	93.70999932	93.70999932	93.70999932	sp|P23927|CRYAB_MOUSE	Alpha-crystallin B chain OS=Mus musculus OX=10090 GN=Cryab PE=1 SV=2			2	99.00000095	DIAIHHPWIR			cleaved M-D@N-term	4.30E-05	1256.677856	629.3462	1256.677856	629.3461914	2	16	1.1.1.936.5	5.343833	3208.92	1514.09	5.38	0.04	5027.317
2	81.57	81.58	93.70999932	93.70999932	93.70999932	sp|P23927|CRYAB_MOUSE	Alpha-crystallin B chain OS=Mus musculus OX=10090 GN=Cryab PE=1 SV=2			2	99.00000095	DRFSVNLDVK			missed R-F@2	-0.000981575	1191.623901	596.8192	1191.624756	596.8196411	2	15	1.1.1.901.7	4.903517	61958.12	57463.66	4.9	0.04	20103.97
2	81.57	81.58	93.70999932	93.70999932	93.70999932	sp|P23927|CRYAB_MOUSE	Alpha-crystallin B chain OS=Mus musculus OX=10090 GN=Cryab PE=1 SV=2			2	99.00000095	EEKPAVAAAPK	Glu->pyro-Glu@N-term			-0.00313161	1091.594238	546.8044	1091.597534	546.8060303	2	18	1.1.1.754.8	3.056333	83042.92	75264.36	3.06	0.04	26141.53
2	81.57	81.58	93.70999932	93.70999932	93.70999932	sp|P23927|CRYAB_MOUSE	Alpha-crystallin B chain OS=Mus musculus OX=10090 GN=Cryab PE=1 SV=2			2	99.00000095	EKPAVAAAPK	Glu->pyro-Glu@N-term		cleaved E-E@N-term	-0.00400458	962.5509033	482.2827	962.5549316	482.284729	2	11	1.1.1.747.6	2.977167	1324.49	1230.71	2.97	0.03	1443.167
2	81.57	81.58	93.70999932	93.70999932	93.70999932	sp|P23927|CRYAB_MOUSE	Alpha-crystallin B chain OS=Mus musculus OX=10090 GN=Cryab PE=1 SV=2			2	99.00000095	FPFHSPSR			cleaved F-F@N-term	0.00102603	973.4780884	487.7463	973.4769897	487.7457886	2	13	1.1.1.892.3	4.785867	12242.37	7774.63	4.81	0.08	6809.973
2	81.57	81.58	93.70999932	93.70999932	93.70999932	sp|P23927|CRYAB_MOUSE	Alpha-crystallin B chain OS=Mus musculus OX=10090 GN=Cryab PE=1 SV=2			2	99.00000095	FSVNLDVK	Deamidated(N)@4			0.0068904	921.4876709	461.7511	921.4807739	461.7476501	2	10	1.1.1.956.2	5.593633	2775.5	1502.32	5.57	0.06	1552.993
2	81.57	81.58	93.70999932	93.70999932	93.70999932	sp|P23927|CRYAB_MOUSE	Alpha-crystallin B chain OS=Mus musculus OX=10090 GN=Cryab PE=1 SV=2			2	99.00000095	GDVIEVHGK			cleaved L-G@N-term	-0.000301907	952.4974976	477.256	952.4978027	477.2561646	2	9	1.1.1.866.3	4.4564	87924.33	36447.22	4.42	0.04	1511.871
2	81.57	81.58	93.70999932	93.70999932	93.70999932	sp|P23927|CRYAB_MOUSE	Alpha-crystallin B chain OS=Mus musculus OX=10090 GN=Cryab PE=1 SV=2			2	99.00000095	HEERQDEHGFISR			missed R-Q@4	0.00374704	1638.753662	820.3841	1638.749878	820.3822021	2	11	1.1.1.726.10	2.728517	467.5145	467.5145			937.4052
2	81.57	81.58	93.70999932	93.70999932	93.70999932	sp|P23927|CRYAB_MOUSE	Alpha-crystallin B chain OS=Mus musculus OX=10090 GN=Cryab PE=1 SV=2			2	99.00000095	HFSPEELK				-0.000361576	985.4864502	493.7505	985.4868774	493.7507324	2	10	1.1.1.813.6	3.790117	605876.3	2442.83	3.7	0.05	1240.248
2	81.57	81.58	93.70999932	93.70999932	93.70999932	sp|P23927|CRYAB_MOUSE	Alpha-crystallin B chain OS=Mus musculus OX=10090 GN=Cryab PE=1 SV=2			2	99.00000095	HFSPEELKVK			missed K-V@8	0.00773759	1212.657959	405.2266	1212.650269	405.2240295	3	13	1.1.1.816.2	3.82445	1942.26	1830.43	3.82	0.04	2593.546
2	81.57	81.58	93.70999932	93.70999932	93.70999932	sp|P23927|CRYAB_MOUSE	Alpha-crystallin B chain OS=Mus musculus OX=10090 GN=Cryab PE=1 SV=2			2	99.00000095	IDTGLSEMR	Oxidation(M)@8		cleaved W-I@N-term	-0.00895252	1036.476929	519.2457	1036.485962	519.2502441	2	12	1.1.1.780.9	3.3758	1149.19	1109.67	3.37	0.04	827.6787
2	81.57	81.58	93.70999932	93.70999932	93.70999932	sp|P23927|CRYAB_MOUSE	Alpha-crystallin B chain OS=Mus musculus OX=10090 GN=Cryab PE=1 SV=2			2	99.00000095	IPADVDPLTITSSLSSDGVLTVNGPR				-0.031760499	2623.338623	875.4535	2623.370361	875.4641113	3	24	1.1.1.1481.2	12.00198	147.4824	147.4824			335.588
2	81.57	81.58	93.70999932	93.70999932	93.70999932	sp|P23927|CRYAB_MOUSE	Alpha-crystallin B chain OS=Mus musculus OX=10090 GN=Cryab PE=1 SV=2			2	99.00000095	IPADVDPLTITSSLSSDGVLTVNGPRK			missed R-K@26	-0.00901498	2751.456543	918.1594	2751.465332	918.1624146	3	14	1.1.1.1128.8	7.78365	145.6745	145.6745			1115.486
2	81.57	81.58	93.70999932	93.70999932	93.70999932	sp|P23927|CRYAB_MOUSE	Alpha-crystallin B chain OS=Mus musculus OX=10090 GN=Cryab PE=1 SV=2			2	99.00000095	KQVSGPER			missed K-Q@1	-0.00155283	899.480896	450.7477	899.4824829	450.7485046	2	12	1.1.1.337.7	1.084483	52644.2	43334.99	1.1	0.04	16037.4
2	81.57	81.58	93.70999932	93.70999932	93.70999932	sp|P23927|CRYAB_MOUSE	Alpha-crystallin B chain OS=Mus musculus OX=10090 GN=Cryab PE=1 SV=2			2	99.00000095	KVLGDVIEVHGK			cleaved V-K@N-term; missed K-V@1	0.00271241	1292.747681	431.9232	1292.745239	431.9223633	3	9	1.1.1.822.2	3.899433	947.78	783.05	3.89	0.04	936.3558
2	81.57	81.58	93.70999932	93.70999932	93.70999932	sp|P23927|CRYAB_MOUSE	Alpha-crystallin B chain OS=Mus musculus OX=10090 GN=Cryab PE=1 SV=2			2	99.00000095	LFDQFFGEHLLESDLFSTATSLSPFYLR			cleaved R-P@C-term	0.035185099	3279.647217	1094.223	3279.612793	1094.211548	3	15	1.1.1.1428.2	11.4772	52.37632	52.37632			148.0199
2	81.57	81.58	93.70999932	93.70999932	93.70999932	sp|P23927|CRYAB_MOUSE	Alpha-crystallin B chain OS=Mus musculus OX=10090 GN=Cryab PE=1 SV=2			2	99.00000095	LGDVIEVHGK			cleaved V-L@N-term	-0.0030727	1065.578857	533.7967	1065.581909	533.7982178	2	17	1.1.1.862.5	4.407067	51358.39	44625.73	4.42	0.04	27942.27
2	81.57	81.58	93.70999932	93.70999932	93.70999932	sp|P23927|CRYAB_MOUSE	Alpha-crystallin B chain OS=Mus musculus OX=10090 GN=Cryab PE=1 SV=2			2	99.00000095	MDIAIHHPW	Acetyl@N-term; Oxidation(D)@2	Acetyl@1; Oxidation(D)@2	cleaved W-I@C-term	-0.000597872	1176.538086	589.2763	1176.538574	589.2766113	2	12	1.1.1.976.2	5.84745	5546.96	4876.53	5.86	0.05	2143.893
2	81.57	81.58	93.70999932	93.70999932	93.70999932	sp|P23927|CRYAB_MOUSE	Alpha-crystallin B chain OS=Mus musculus OX=10090 GN=Cryab PE=1 SV=2			2	99.00000095	MDIAIHHPWIR	Acetyl@N-term; Oxidation(D)@2; Oxidation(W)@9	Acetyl@1; Oxidation(D)@2		0.00473097	1461.723511	731.869	1461.71875	731.8666382	2	14	1.1.1.892.9	4.790867	507.6826	507.6826			1362.221
2	81.57	81.58	93.70999932	93.70999932	93.70999932	sp|P23927|CRYAB_MOUSE	Alpha-crystallin B chain OS=Mus musculus OX=10090 GN=Cryab PE=1 SV=2			2	99.00000095	PFFPFHSPSR			cleaved R-P@N-term	0.00129057	1217.599609	406.8738	1217.598145	406.8733215	3	14	1.1.1.965.2	5.7078	10879.19	9954.52	5.7	0.08	4429.018
2	81.57	81.58	93.70999932	93.70999932	93.70999932	sp|P23927|CRYAB_MOUSE	Alpha-crystallin B chain OS=Mus musculus OX=10090 GN=Cryab PE=1 SV=2			2	99.00000095	PFHSPSR			cleaved F-P@N-term	-0.000494709	826.4080811	414.2113	826.4085693	414.2115784	2	9	1.1.1.903.2	4.924533	156773.3	6963.54	4.82	0.08	2282.105
2	81.57	81.58	93.70999932	93.70999932	93.70999932	sp|P23927|CRYAB_MOUSE	Alpha-crystallin B chain OS=Mus musculus OX=10090 GN=Cryab PE=1 SV=2			2	99.00000095	PSWIDTGLSEMR	Oxidation(M)@11		cleaved A-P@N-term	-0.0155868	1406.634521	704.3245	1406.650024	704.3322754	2	11	1.1.1.829.9	3.993767	664.51	592.11	4	0.04	548.7155
2	81.57	81.58	93.70999932	93.70999932	93.70999932	sp|P23927|CRYAB_MOUSE	Alpha-crystallin B chain OS=Mus musculus OX=10090 GN=Cryab PE=1 SV=2			2	99.00000095	QDEHGFISR	Dehydrated(D)@2			-0.000743855	1069.49353	535.754	1069.494141	535.7543335	2	12	1.1.1.806.3	3.70295	5993.63	142.81	3.77	0.04	331.3224
2	81.57	81.58	93.70999932	93.70999932	93.70999932	sp|P23927|CRYAB_MOUSE	Alpha-crystallin B chain OS=Mus musculus OX=10090 GN=Cryab PE=1 SV=2			2	99.00000095	RPFFPFHSPSR				0.00422264	1373.703247	458.9084	1373.699341	458.9070435	3	16	1.1.1.889.5	4.749367	220531.6	25338.76	4.82	0.08	7380.641
2	81.57	81.58	93.70999932	93.70999932	93.70999932	sp|P23927|CRYAB_MOUSE	Alpha-crystallin B chain OS=Mus musculus OX=10090 GN=Cryab PE=1 SV=2			2	99.00000095	SWIDTGLSEMR	Oxidation(M)@10		cleaved P-S@N-term	-0.00260401	1309.594727	655.8046	1309.59729	655.8059082	2	15	1.1.1.945.8	5.459983	3229.09	3042.74	5.45	0.04	1957.073
2	81.57	81.58	93.70999932	93.70999932	93.70999932	sp|P23927|CRYAB_MOUSE	Alpha-crystallin B chain OS=Mus musculus OX=10090 GN=Cryab PE=1 SV=2			2	99.00000095	TITSSLSSDGVLTVNGPR			cleaved L-T@N-term	0.00333354	1802.940918	902.4777	1802.937378	902.4759521	2	15	1.1.1.961.10	5.6638	1855.67	1005.27	5.69	0.05	1177.195
2	81.57	81.58	93.70999932	93.70999932	93.70999932	sp|P23927|CRYAB_MOUSE	Alpha-crystallin B chain OS=Mus musculus OX=10090 GN=Cryab PE=1 SV=2			2	99.00000095	VLGDVIEVH			cleaved H-G@C-term	-0.00212836	979.5316772	490.7731	979.5338745	490.7742004	2	15	1.1.1.934.4	5.317333	3965.59	3935.37	5.32	0.04	2467.181
2	81.57	81.58	93.70999932	93.70999932	93.70999932	sp|P23927|CRYAB_MOUSE	Alpha-crystallin B chain OS=Mus musculus OX=10090 GN=Cryab PE=1 SV=2			2	99.00000095	VLGDVIEVHGK	Oxidation(H)@9			-0.00901129	1180.63623	591.3254	1180.645142	591.329895	2	12	1.1.1.914.4	5.06485	496.8511	496.8511			1083.457
2	81.57	81.58	93.70999932	93.70999932	93.70999932	sp|P23927|CRYAB_MOUSE	Alpha-crystallin B chain OS=Mus musculus OX=10090 GN=Cryab PE=1 SV=2			2	99.00000095	VLGDVIEVHGKHEER			missed K-H@11	-0.00262489	1715.892944	429.9805	1715.895508	429.9811401	4	15	1.1.1.792.5	3.525967	2985.15	2813.21	3.53	0.04	1949.183
2	81.57	81.58	93.70999932	93.70999932	93.70999932	sp|P23927|CRYAB_MOUSE	Alpha-crystallin B chain OS=Mus musculus OX=10090 GN=Cryab PE=1 SV=2			2	99.00000095	YRIPADVDPLTITSSLSSDGVLTVNGPR			missed R-I@2	-0.055761699	2942.479248	981.8337	2942.534912	981.8522339	3	17	1.1.1.1637.2	12.80077	62.95236	62.95236			107.1472
2	81.57	81.58	93.70999932	93.70999932	93.70999932	sp|P23927|CRYAB_MOUSE	Alpha-crystallin B chain OS=Mus musculus OX=10090 GN=Cryab PE=1 SV=2			1.698970437	99.00000095	IPADVDPLTITSSL			cleaved L-S@C-term	0.00518293	1440.776245	721.3954	1440.771118	721.3928833	2	16	1.1.1.1202.3	8.712234	1091.31	747.32	8.75	0.1	696.397
2	81.57	81.58	93.70999932	93.70999932	93.70999932	sp|P23927|CRYAB_MOUSE	Alpha-crystallin B chain OS=Mus musculus OX=10090 GN=Cryab PE=1 SV=2			1.522879124	99.00000095	PLTITSSLSSDGVLTVNGPR			cleaved D-P@N-term	-0.00525716	2013.06897	672.0303	2013.074219	672.0320435	3	22	1.1.1.1039.5	6.649233	8803.91	3769.94	6.68	0.06	2955.304
2	81.57	81.58	93.70999932	93.70999932	93.70999932	sp|P23927|CRYAB_MOUSE	Alpha-crystallin B chain OS=Mus musculus OX=10090 GN=Cryab PE=1 SV=2			1.508638024	99.00000095	STATSLSPFYLRPPSFLR			cleaved F-S@N-term	0.00398338	2039.087769	680.7032	2039.083984	680.7019653	3	10	1.1.1.1125.4	7.741817	1801.75	1733.58	7.74	0.05	1435.871
2	81.57	81.58	93.70999932	93.70999932	93.70999932	sp|P23927|CRYAB_MOUSE	Alpha-crystallin B chain OS=Mus musculus OX=10090 GN=Cryab PE=1 SV=2			1.42021656	99.00000095	LFDQFFGEHLLESDLFSTATSL			cleaved L-S@C-term	0.00909406	2516.220459	839.7474	2516.211182	839.7443237	3	12	1.1.1.1389.3	11.01073	339.8	310.46	11.03	0.13	198.5424
2	81.57	81.58	93.70999932	93.70999932	93.70999932	sp|P23927|CRYAB_MOUSE	Alpha-crystallin B chain OS=Mus musculus OX=10090 GN=Cryab PE=1 SV=2			1.376750708	99.00000095	LLESDLFSTATSLSPFYLRPPSFLR			cleaved H-L@N-term	0.010418	2856.516846	953.1795	2856.506104	953.1760254	3	14	1.1.1.1282.4	9.735483	2525.64	834.83	9.8	0.13	597.0818
2	81.57	81.58	93.70999932	93.70999932	93.70999932	sp|P23927|CRYAB_MOUSE	Alpha-crystallin B chain OS=Mus musculus OX=10090 GN=Cryab PE=1 SV=2			1.301029921	99.00000095	FGEHLLESDLFSTATSLSPFYLRPPSFLR			cleaved F-F@N-term	0.0132006	3326.710938	832.685	3326.69751	832.6816406	4	17	1.1.1.1265.5	9.51685	1128.89	1059.21	9.52	0.1	780.3907
2	81.57	81.58	93.70999932	93.70999932	93.70999932	sp|P23927|CRYAB_MOUSE	Alpha-crystallin B chain OS=Mus musculus OX=10090 GN=Cryab PE=1 SV=2			1.180456161	99.00000095	LFDQFFGEH			cleaved H-L@C-term	-0.00503747	1138.503296	570.2589	1138.508301	570.2614746	2	12	1.1.1.1075.2	7.103533	2981.47	2354.02	7.11	0.04	1015.353
2	81.57	81.58	93.70999932	93.70999932	93.70999932	sp|P23927|CRYAB_MOUSE	Alpha-crystallin B chain OS=Mus musculus OX=10090 GN=Cryab PE=1 SV=2			1.1739254	99.00000095	LFDQFFGEHLLESDLFSTATSLSPF			cleaved F-Y@C-term	0.0125221	2847.376953	950.1329	2847.364258	950.1287231	3	19	1.1.1.1479.2	11.98682	22695.47	6441.54	11.88	0.12	2806.089
2	81.57	81.58	93.70999932	93.70999932	93.70999932	sp|P23927|CRYAB_MOUSE	Alpha-crystallin B chain OS=Mus musculus OX=10090 GN=Cryab PE=1 SV=2			1.013228297	99.00000095	IPADVDPLTITSSLSSDGVLTVN			cleaved N-G@C-term	0.00421412	2313.199463	772.0737	2313.195068	772.0723267	3	14	1.1.1.1228.6	9.042383	1738.56	1518.54	9.07	0.11	1042.019
2	81.57	81.58	93.70999932	93.70999932	93.70999932	sp|P23927|CRYAB_MOUSE	Alpha-crystallin B chain OS=Mus musculus OX=10090 GN=Cryab PE=1 SV=2			0.935542047	99.00000095	LFDQFFGEHLLESDLFSTATSLSPFYLRPPSFLR	Methyl(E)@12	Methyl(E)@34		0.0156429	3991.0354	998.7661	3991.019531	998.762207	4	21	1.1.1.1447.2	11.67968	2280.91	1556.69	11.74	0.14	912.4517
2	81.57	81.58	93.70999932	93.70999932	93.70999932	sp|P23927|CRYAB_MOUSE	Alpha-crystallin B chain OS=Mus musculus OX=10090 GN=Cryab PE=1 SV=2			0.498940766	99.00000095	LFDQFFGEHLLESDLFSTAT			cleaved T-S@C-term	0.00186993	2316.097168	773.0396	2316.094971	773.0389404	3	17	1.1.1.1316.2	10.1533	6416.27	3392.67	10.1	0.11	1920.589
2	81.57	81.58	93.70999932	93.70999932	93.70999932	sp|P23927|CRYAB_MOUSE	Alpha-crystallin B chain OS=Mus musculus OX=10090 GN=Cryab PE=1 SV=2			0.493494987	99.00000095	SLSPFYLRPPSFLR			cleaved T-S@N-term	0.000857576	1678.920288	560.6474	1678.919556	560.6470947	3	9	1.1.1.1117.2	7.63615	13984.84	3480.32	7.7	0.07	1846.347
2	81.57	81.58	93.70999932	93.70999932	93.70999932	sp|P23927|CRYAB_MOUSE	Alpha-crystallin B chain OS=Mus musculus OX=10090 GN=Cryab PE=1 SV=2			0.429457098	99.00000095	RPFFPF			cleaved F-H@C-term	0.00040421	809.4228516	405.7187	809.4224243	405.7185059	2	8	1.1.1.1140.2	7.930467	70533.95	23323.03	7.98	0.08	7471.181
2	81.57	81.58	93.70999932	93.70999932	93.70999932	sp|P23927|CRYAB_MOUSE	Alpha-crystallin B chain OS=Mus musculus OX=10090 GN=Cryab PE=1 SV=2			0.389339834	99.00000095	TSLSPFYLRPPSFLR			cleaved A-T@N-term	0.000452804	1779.967407	594.3298	1779.967163	594.3296509	3	9	1.1.1.1122.3	7.702483	771.07	706.8	7.71	0.08	946.9489
2	81.57	81.58	93.70999932	93.70999932	93.70999932	sp|P23927|CRYAB_MOUSE	Alpha-crystallin B chain OS=Mus musculus OX=10090 GN=Cryab PE=1 SV=2			0.189095706	99.00000095	LLESDLFSTATSLSPF			cleaved H-L@N-term; cleaved F-Y@C-term	-0.000758651	1726.865845	864.4402	1726.866577	864.4405518	2	11	1.1.1.1312.3	10.10363	93.28502	93.28502			341.9653
2	81.57	81.58	93.70999932	93.70999932	93.70999932	sp|P23927|CRYAB_MOUSE	Alpha-crystallin B chain OS=Mus musculus OX=10090 GN=Cryab PE=1 SV=2			0.166215599	99.00000095	YLRPPSFLR			cleaved F-Y@N-term	-0.00146681	1147.648926	574.8317	1147.650269	574.8323975	2	9	1.1.1.938.3	5.367317	37458.77	9448.21	5.42	0.05	2687.234
2	81.57	81.58	93.70999932	93.70999932	93.70999932	sp|P23927|CRYAB_MOUSE	Alpha-crystallin B chain OS=Mus musculus OX=10090 GN=Cryab PE=1 SV=2			0.076238044	99.00000095	IPADVDPLTITSSLSSD			cleaved D-G@C-term	-0.00273066	1729.859497	865.937	1729.862183	865.9383545	2	18	1.1.1.1147.4	8.021133	5048.63	2640.26	7.98	0.09	1294.294
2	81.57	81.58	93.70999932	93.70999932	93.70999932	sp|P23927|CRYAB_MOUSE	Alpha-crystallin B chain OS=Mus musculus OX=10090 GN=Cryab PE=1 SV=2			0.048176974	99.00000095	LFDQFFGEHLLESDLF	Methyl(H)@9	Methyl(H)@31	cleaved F-S@C-term	0.00206631	1969.948242	985.9814	1969.946167	985.9803467	2	11	1.1.1.1417.2	11.35687	73.85168	73.85168			132.1233
2	81.57	81.58	93.70999932	93.70999932	93.70999932	sp|P23927|CRYAB_MOUSE	Alpha-crystallin B chain OS=Mus musculus OX=10090 GN=Cryab PE=1 SV=2			0.046240315	99.00000095	YRIPADVDPLTITSSLSSD			cleaved D-G@C-term; missed R-I@2	0.00250127	2049.029297	1025.522	2049.026611	1025.52063	2	13	1.1.1.1124.10	7.734317	145.7034	145.7034			1374.313
2	81.57	81.58	93.70999932	93.70999932	93.70999932	sp|P23927|CRYAB_MOUSE	Alpha-crystallin B chain OS=Mus musculus OX=10090 GN=Cryab PE=1 SV=2			0.028260419	95.84000111	IPADVDPLTITSSLSSDGVL			cleaved L-T@C-term	0.00739059	1999.043457	1000.529	1999.036133	1000.52533	2	8	1.1.1.1273.10	9.620833	253.55	223.21	9.62	0.09	278.1966
2	81.57	81.58	93.70999932	93.70999932	93.70999932	sp|P23927|CRYAB_MOUSE	Alpha-crystallin B chain OS=Mus musculus OX=10090 GN=Cryab PE=1 SV=2			0.026872147	99.00000095	LFDQFFGEHLLESDLFST			cleaved T-A@C-term	0.037360098	2144.047363	1073.031	2144.010254	1073.012451	2	9	1.1.1.1322.6	10.22345	194.95	164.99	10.25	0.11	163.3039
2	81.57	81.58	93.70999932	93.70999932	93.70999932	sp|P23927|CRYAB_MOUSE	Alpha-crystallin B chain OS=Mus musculus OX=10090 GN=Cryab PE=1 SV=2			0.025949083	99.00000095	KYRIPADVDPLTITSSLSSDGVLTVNGPR	Propionamide@N-term; Cation:K(D)@9		missed K-Y@1; missed R-I@3	0.0148085	3179.63623	1060.886	3179.622803	1060.881592	3	15	1.1.1.1146.7	8.013617	477.5304	477.5304			1248.877
2	81.57	81.58	93.70999932	93.70999932	93.70999932	sp|P23927|CRYAB_MOUSE	Alpha-crystallin B chain OS=Mus musculus OX=10090 GN=Cryab PE=1 SV=2			0.006123085	99.00000095	EHGFISR			cleaved D-E@N-term	-0.00106045	844.4180908	423.2163	844.4191284	423.2168579	2	8	1.1.1.761.3	3.140833	1801.14	919.29	3.16	0.04	705.7103
2	81.57	81.58	93.70999932	93.70999932	93.70999932	sp|P23927|CRYAB_MOUSE	Alpha-crystallin B chain OS=Mus musculus OX=10090 GN=Cryab PE=1 SV=2			0.004364801	30.18000126	RPPSFLR			cleaved L-R@N-term	-0.00230107	871.5004883	436.7575	871.5028076	436.7586975	2	7	1.1.1.941.2	5.404667	6349.04	5507.14	5.41	0.05	1521.164
2	81.57	81.58	93.70999932	93.70999932	93.70999932	sp|P23927|CRYAB_MOUSE	Alpha-crystallin B chain OS=Mus musculus OX=10090 GN=Cryab PE=1 SV=2			0.003488335	99.00000095	DLFSTATSLSPFYLRPPSFLR			cleaved S-D@N-term	0.00346045	2414.266846	805.7629	2414.263428	805.7617798	3	9	1.1.1.1272.5	9.608666	456.97	400.92	9.64	0.11	370.7755
2	81.57	81.58	93.70999932	93.70999932	93.70999932	sp|P23927|CRYAB_MOUSE	Alpha-crystallin B chain OS=Mus musculus OX=10090 GN=Cryab PE=1 SV=2			0.000869447	33.50000083	LRPPSFLR			cleaved Y-L@N-term	-0.000109579	984.586853	493.3007	984.5869141	493.3007202	2	10	1.1.1.943.4	5.43165	5729.57	4602.83	5.41	0.05	5117.756
2	81.57	81.58	93.70999932	93.70999932	93.70999932	sp|P23927|CRYAB_MOUSE	Alpha-crystallin B chain OS=Mus musculus OX=10090 GN=Cryab PE=1 SV=2			0.000434506	99.00000095	LFDQFFGEHLL	Methyl(E)@8	Methyl(E)@30	cleaved L-E@C-term	0.00466735	1378.696899	690.3557	1378.692139	690.3533325	2	12	1.1.1.1301.3	9.96365	155.42	128.47	9.98	0.08	156.0398
2	81.57	81.58	93.70999932	93.70999932	93.70999932	sp|P23927|CRYAB_MOUSE	Alpha-crystallin B chain OS=Mus musculus OX=10090 GN=Cryab PE=1 SV=2			0	99.00000095	APSWIDTGLSEMR	Dioxidation(W)@4; Oxidation(M)@12			0.0102995	1509.687256	755.8509	1509.677002	755.8457642	2	14	1.1.1.874.8	4.561883	507.3044	507.3044			913.7211
2	81.57	81.58	93.70999932	93.70999932	93.70999932	sp|P23927|CRYAB_MOUSE	Alpha-crystallin B chain OS=Mus musculus OX=10090 GN=Cryab PE=1 SV=2			0	99.00000095	APSWIDTGLSEMR	Oxidation(W)@4; Oxidation(M)@12			0.00189478	1493.683838	747.8492	1493.682007	747.8483276	2	16	1.1.1.924.8	5.194167	9548.38	5382.16	5.25	0.08	3175.806
2	81.57	81.58	93.70999932	93.70999932	93.70999932	sp|P23927|CRYAB_MOUSE	Alpha-crystallin B chain OS=Mus musculus OX=10090 GN=Cryab PE=1 SV=2			0	99.00000095	APSWIDTGLSEMR	Oxidation(W)@4; Oxidation(M)@12			0.00189478	1493.683838	747.8492	1493.682007	747.8483276	2	14	1.1.1.931.11	5.285	9548.38	4274.41	5.25	0.08	2778.423
2	81.57	81.58	93.70999932	93.70999932	93.70999932	sp|P23927|CRYAB_MOUSE	Alpha-crystallin B chain OS=Mus musculus OX=10090 GN=Cryab PE=1 SV=2			0	99.00000095	APSWIDTGLSEMR	Oxidation(M)@12			-0.000408602	1477.686646	739.8506	1477.687134	739.8508301	2	18	1.1.1.943.7	5.43415	5999.77	4259.7	5.45	0.06	2660.352
2	81.57	81.58	93.70999932	93.70999932	93.70999932	sp|P23927|CRYAB_MOUSE	Alpha-crystallin B chain OS=Mus musculus OX=10090 GN=Cryab PE=1 SV=2			0	99.00000095	APSWIDTGLSEMR	Oxidation(W)@4; Oxidation(M)@12			0.00128445	1493.683228	747.8489	1493.682007	747.8483276	2	19	1.1.1.943.9	5.435817	16190.28	11468.78	5.45	0.06	5866.955
2	81.57	81.58	93.70999932	93.70999932	93.70999932	sp|P23927|CRYAB_MOUSE	Alpha-crystallin B chain OS=Mus musculus OX=10090 GN=Cryab PE=1 SV=2			0	99.00000095	APSWIDTGLSEMR	Oxidation(M)@12			-0.000408602	1477.686646	739.8506	1477.687134	739.8508301	2	16	1.1.1.944.7	5.446483	5999.77	5573.45	5.45	0.06	3095.16
2	81.57	81.58	93.70999932	93.70999932	93.70999932	sp|P23927|CRYAB_MOUSE	Alpha-crystallin B chain OS=Mus musculus OX=10090 GN=Cryab PE=1 SV=2			0	99.00000095	APSWIDTGLSEMR	Oxidation(W)@4; Oxidation(M)@12			0.00128445	1493.683228	747.8489	1493.682007	747.8483276	2	19	1.1.1.945.11	5.462483	16190.28	15136.94	5.45	0.06	6574.22
2	81.57	81.58	93.70999932	93.70999932	93.70999932	sp|P23927|CRYAB_MOUSE	Alpha-crystallin B chain OS=Mus musculus OX=10090 GN=Cryab PE=1 SV=2			0	99.00000095	APSWIDTGLSEMR	Oxidation(M)@12			0.00264307	1477.689819	739.8522	1477.687134	739.8508301	2	22	1.1.1.964.10	5.701467	341055.6	122589.6	5.73	0.05	36176.06
2	81.57	81.58	93.70999932	93.70999932	93.70999932	sp|P23927|CRYAB_MOUSE	Alpha-crystallin B chain OS=Mus musculus OX=10090 GN=Cryab PE=1 SV=2			0	99.00000095	APSWIDTGLSEMR	Dethiomethyl(M)@12; Oxidation(R)@13	Oxidation(R)@69		0.00250679	1429.686279	715.8504	1429.683716	715.8491821	2	12	1.1.1.965.9	5.713634	2601.62	2414.84	5.72	0.06	1762.753
2	81.57	81.58	93.70999932	93.70999932	93.70999932	sp|P23927|CRYAB_MOUSE	Alpha-crystallin B chain OS=Mus musculus OX=10090 GN=Cryab PE=1 SV=2			0	99.00000095	APSWIDTGLSEMR	Oxidation(M)@12			0.00264307	1477.689819	739.8522	1477.687134	739.8508301	2	22	1.1.1.965.10	5.714467	341055.6	230128.7	5.73	0.05	78854.14
2	81.57	81.58	93.70999932	93.70999932	93.70999932	sp|P23927|CRYAB_MOUSE	Alpha-crystallin B chain OS=Mus musculus OX=10090 GN=Cryab PE=1 SV=2			0	99.00000095	APSWIDTGLSEMR	Dioxidation(M)@12	Dioxidation(M)@68		0.00104032	1493.683105	747.8488	1493.682007	747.8483276	2	20	1.1.1.984.8	5.954117	22385.85	18916.61	5.97	0.05	12683.04
2	81.57	81.58	93.70999932	93.70999932	93.70999932	sp|P23927|CRYAB_MOUSE	Alpha-crystallin B chain OS=Mus musculus OX=10090 GN=Cryab PE=1 SV=2			0	99.00000095	APSWIDTGLSEMR	Dioxidation(M)@12	Dioxidation(M)@68		0.00104032	1493.683105	747.8488	1493.682007	747.8483276	2	21	1.1.1.985.7	5.966116	22385.85	21987.93	5.97	0.05	12358.16
2	81.57	81.58	93.70999932	93.70999932	93.70999932	sp|P23927|CRYAB_MOUSE	Alpha-crystallin B chain OS=Mus musculus OX=10090 GN=Cryab PE=1 SV=2			0	99.00000095	APSWIDTGLSEMR	Dioxidation(M)@12; Deamidated(R)@13	Dioxidation(M)@68; Deamidated(R)@69		0.016629601	1494.682617	748.3486	1494.666016	748.340332	2	16	1.1.1.987.9	5.9931	17420.03	13883.41	5.97	0.06	8017.964
2	81.57	81.58	93.70999932	93.70999932	93.70999932	sp|P23927|CRYAB_MOUSE	Alpha-crystallin B chain OS=Mus musculus OX=10090 GN=Cryab PE=1 SV=2			0	99.00000095	APSWIDTGLSEMR	Methyl(E)@11; Oxidation(M)@12	Methyl(E)@67		0.00160245	1491.704468	746.8595	1491.702759	746.8586426	2	15	1.1.1.999.7	6.143267	14882.39	7237.17	6.17	0.05	4065.861
2	81.57	81.58	93.70999932	93.70999932	93.70999932	sp|P23927|CRYAB_MOUSE	Alpha-crystallin B chain OS=Mus musculus OX=10090 GN=Cryab PE=1 SV=2			0	99.00000095	APSWIDTGLSEMR				0.00473201	1461.697021	731.8558	1461.692261	731.8533936	2	11	1.1.1.1003.8	6.194933	54792.31	3541.64	6.25	0.06	2104.374
2	81.57	81.58	93.70999932	93.70999932	93.70999932	sp|P23927|CRYAB_MOUSE	Alpha-crystallin B chain OS=Mus musculus OX=10090 GN=Cryab PE=1 SV=2			0	99.00000095	APSWIDTGLSEMR	Methyl(E)@11; Oxidation(M)@12	Methyl(E)@67		0.00160245	1491.704468	746.8595	1491.702759	746.8586426	2	20	1.1.1.1003.9	6.195766	14882.39	10546.58	6.17	0.05	5283.695
2	81.57	81.58	93.70999932	93.70999932	93.70999932	sp|P23927|CRYAB_MOUSE	Alpha-crystallin B chain OS=Mus musculus OX=10090 GN=Cryab PE=1 SV=2			0	99.00000095	APSWIDTGLSEMR				-0.00186048	1461.69043	731.8525	1461.692261	731.8533936	2	23	1.1.1.1039.6	6.650067	254096.4	45714.96	6.7	0.05	10292.64
2	81.57	81.58	93.70999932	93.70999932	93.70999932	sp|P23927|CRYAB_MOUSE	Alpha-crystallin B chain OS=Mus musculus OX=10090 GN=Cryab PE=1 SV=2			0	99.00000095	APSWIDTGLSEMR				-0.00186048	1461.69043	731.8525	1461.692261	731.8533936	2	21	1.1.1.1049.4	6.77605	254096.4	25043.57	6.7	0.05	8850.308
2	81.57	81.58	93.70999932	93.70999932	93.70999932	sp|P23927|CRYAB_MOUSE	Alpha-crystallin B chain OS=Mus musculus OX=10090 GN=Cryab PE=1 SV=2			0	99.00000095	APSWIDTGLSEMR	Methyl(E)@11	Methyl(E)@67		-0.00380687	1475.704102	738.8593	1475.707886	738.8612061	2	16	1.1.1.1093.5	7.33285	5651.52	2081.15	7.38	0.06	1282.424
2	81.57	81.58	93.70999932	93.70999932	93.70999932	sp|P23927|CRYAB_MOUSE	Alpha-crystallin B chain OS=Mus musculus OX=10090 GN=Cryab PE=1 SV=2			0	99.00000095	APSWIDTGLSEMR	Methyl(E)@11; Oxidation(M)@12	Methyl(E)@67		-0.00681286	1491.696045	746.8553	1491.702759	746.8586426	2	13	1.1.1.1048.5	6.764217	3137.03	3097.24	6.77	0.06	2847.765
2	81.57	81.58	93.70999932	93.70999932	93.70999932	sp|P23927|CRYAB_MOUSE	Alpha-crystallin B chain OS=Mus musculus OX=10090 GN=Cryab PE=1 SV=2			0	99.00000095	APSWIDTGLSEMR	Acetyl(S)@10; Oxidation(M)@12	Acetyl(S)@66		-0.00765313	1519.690063	760.8523	1519.697754	760.8561401	2	12	1.1.1.1054.4	6.839217	2797.58	2580.97	6.85	0.08	1928.991
2	81.57	81.58	93.70999932	93.70999932	93.70999932	sp|P23927|CRYAB_MOUSE	Alpha-crystallin B chain OS=Mus musculus OX=10090 GN=Cryab PE=1 SV=2			0	99.00000095	APSWIDTGLSEMR	Formyl@N-term; Oxidation(M)@12			0.00528449	1505.6875	753.851	1505.682007	753.8483276	2	13	1.1.1.1086.4	7.243516	1496.43	1148.64	7.29	0.09	776.5129
2	81.57	81.58	93.70999932	93.70999932	93.70999932	sp|P23927|CRYAB_MOUSE	Alpha-crystallin B chain OS=Mus musculus OX=10090 GN=Cryab PE=1 SV=2			0	99.00000095	APSWIDTGLSEMR	Formyl@N-term			-0.00757623	1489.679443	745.847	1489.687134	745.8508301	2	13	1.1.1.1189.9	8.55225	228.4643	228.4643			437.6898
2	81.57	81.58	93.70999932	93.70999932	93.70999932	sp|P23927|CRYAB_MOUSE	Alpha-crystallin B chain OS=Mus musculus OX=10090 GN=Cryab PE=1 SV=2			0	99.00000095	APSWIDTGLSEMR	Methyl(E)@11	Methyl(E)@67		-0.00380687	1475.704102	738.8593	1475.707886	738.8612061	2	9	1.1.1.1092.6	7.321017	5651.52	918.68	7.38	0.06	661.1402
2	81.57	81.58	93.70999932	93.70999932	93.70999932	sp|P23927|CRYAB_MOUSE	Alpha-crystallin B chain OS=Mus musculus OX=10090 GN=Cryab PE=1 SV=2			0	99.00000095	APSWIDTGLSEMR	Dehydrated(T)@7; Oxidation(M)@12	Dehydrated(T)@63		-0.000955266	1459.675537	487.5658	1459.676514	487.5661316	3	10	1.1.1.966.2	5.720467	2075.86	1430	5.73	0.05	1321.898
2	81.57	81.58	93.70999932	93.70999932	93.70999932	sp|P23927|CRYAB_MOUSE	Alpha-crystallin B chain OS=Mus musculus OX=10090 GN=Cryab PE=1 SV=2			0	95.84000111	APSWIDTGLSEMR	Acetyl(S)@10; Oxidation(M)@12	Acetyl(S)@66		-0.00765313	1519.690063	760.8523	1519.697754	760.8561401	2	10	1.1.1.1053.4	6.826717	2797.58	2253.68	6.85	0.08	1813.918
2	81.57	81.58	93.70999932	93.70999932	93.70999932	sp|P23927|CRYAB_MOUSE	Alpha-crystallin B chain OS=Mus musculus OX=10090 GN=Cryab PE=1 SV=2			0	35.55000126	APSWIDTGLSEMR	Dethiomethyl(M)@12; Oxidation(R)@13	Oxidation(R)@69		0.00250679	1429.686279	715.8504	1429.683716	715.8491821	2	11	1.1.1.964.8	5.6998	2601.62	1730.6	5.72	0.06	1428.227
2	81.57	81.58	93.70999932	93.70999932	93.70999932	sp|P23927|CRYAB_MOUSE	Alpha-crystallin B chain OS=Mus musculus OX=10090 GN=Cryab PE=1 SV=2			0	99.00000095	APSWIDTGLSEMRLEK	Dethiomethyl(M)@12; Oxidation(R)@13	Oxidation(R)@69	missed R-L@13	0.00591522	1799.911499	900.963	1799.905396	900.9599609	2	13	1.1.1.953.10	5.562634	3822.41	3659.78	5.57	0.05	1990.234
2	81.57	81.58	93.70999932	93.70999932	93.70999932	sp|P23927|CRYAB_MOUSE	Alpha-crystallin B chain OS=Mus musculus OX=10090 GN=Cryab PE=1 SV=2			0	99.00000095	APSWIDTGLSEMRLEK	Oxidation(M)@12		missed R-L@13	0.00638285	1847.915161	616.979	1847.908691	616.9768677	3	21	1.1.1.954.4	5.570983	82691.97	26414.56	5.6	0.05	10008.75
2	81.57	81.58	93.70999932	93.70999932	93.70999932	sp|P23927|CRYAB_MOUSE	Alpha-crystallin B chain OS=Mus musculus OX=10090 GN=Cryab PE=1 SV=2			0	99.00000095	APSWIDTGLSEMRLEK	Oxidation(M)@12		missed R-L@13	0.00638285	1847.915161	616.979	1847.908691	616.9768677	3	23	1.1.1.955.5	5.583467	82691.97	50440.44	5.6	0.05	24565.48
2	81.57	81.58	93.70999932	93.70999932	93.70999932	sp|P23927|CRYAB_MOUSE	Alpha-crystallin B chain OS=Mus musculus OX=10090 GN=Cryab PE=1 SV=2			0	99.00000095	DEHGFISR			cleaved Q-D@N-term	-0.000518415	959.4456787	480.7301	959.446106	480.7303162	2	11	1.1.1.761.7	3.14415	6373.84	3542.83	3.16	0.04	3848.445
2	81.57	81.58	93.70999932	93.70999932	93.70999932	sp|P23927|CRYAB_MOUSE	Alpha-crystallin B chain OS=Mus musculus OX=10090 GN=Cryab PE=1 SV=2			0	99.00000095	DIAIHHPWIR			cleaved M-D@N-term	4.30E-05	1256.677856	629.3462	1256.677856	629.3461914	2	15	1.1.1.939.3	5.38015	3208.92	2931.45	5.38	0.04	5753.181
2	81.57	81.58	93.70999932	93.70999932	93.70999932	sp|P23927|CRYAB_MOUSE	Alpha-crystallin B chain OS=Mus musculus OX=10090 GN=Cryab PE=1 SV=2			0	99.00000095	DRFSVNLDVK			missed R-F@2	-0.000981575	1191.623901	596.8192	1191.624756	596.8196411	2	13	1.1.1.898.4	4.8632	61958.12	18707.21	4.9	0.04	4961.688
2	81.57	81.58	93.70999932	93.70999932	93.70999932	sp|P23927|CRYAB_MOUSE	Alpha-crystallin B chain OS=Mus musculus OX=10090 GN=Cryab PE=1 SV=2			0	99.00000095	DRFSVNLDVK			missed R-F@2	-0.000981575	1191.623901	596.8192	1191.624756	596.8196411	2	16	1.1.1.900.7	4.8907	61958.12	57866.27	4.9	0.04	21781.4
2	81.57	81.58	93.70999932	93.70999932	93.70999932	sp|P23927|CRYAB_MOUSE	Alpha-crystallin B chain OS=Mus musculus OX=10090 GN=Cryab PE=1 SV=2			0	99.00000095	EEKPAVAAAPK				0.00208786	1109.610229	555.8124	1109.608032	555.8113403	2	17	1.1.1.719.4	2.6482	117922.9	97794.54	2.66	0.04	32958.35
2	81.57	81.58	93.70999932	93.70999932	93.70999932	sp|P23927|CRYAB_MOUSE	Alpha-crystallin B chain OS=Mus musculus OX=10090 GN=Cryab PE=1 SV=2			0	99.00000095	EEKPAVAAAPK				0.00208786	1109.610229	555.8124	1109.608032	555.8113403	2	17	1.1.1.720.4	2.658867	117922.9	115279.5	2.66	0.04	35867.6
2	81.57	81.58	93.70999932	93.70999932	93.70999932	sp|P23927|CRYAB_MOUSE	Alpha-crystallin B chain OS=Mus musculus OX=10090 GN=Cryab PE=1 SV=2			0	99.00000095	EEKPAVAAAPK				0.00208786	1109.610229	555.8124	1109.608032	555.8113403	2	16	1.1.1.723.3	2.6852	117922.9	60365.8	2.66	0.04	4844.489
2	81.57	81.58	93.70999932	93.70999932	93.70999932	sp|P23927|CRYAB_MOUSE	Alpha-crystallin B chain OS=Mus musculus OX=10090 GN=Cryab PE=1 SV=2			0	99.00000095	EEKPAVAAAPK	Methyl(E)@2	Methyl(E)@165		-0.000366159	1123.623413	562.819	1123.623779	562.8191528	2	17	1.1.1.731.3	2.787017	16158.61	11332.69	2.81	0.04	5501.265
2	81.57	81.58	93.70999932	93.70999932	93.70999932	sp|P23927|CRYAB_MOUSE	Alpha-crystallin B chain OS=Mus musculus OX=10090 GN=Cryab PE=1 SV=2			0	99.00000095	EEKPAVAAAPK	Methyl(E)@1	Methyl(E)@164		-0.000366159	1123.623413	562.819	1123.623779	562.8191528	2	16	1.1.1.731.3	2.787017	16158.61	11332.69	2.81	0.04	5501.265
2	81.57	81.58	93.70999932	93.70999932	93.70999932	sp|P23927|CRYAB_MOUSE	Alpha-crystallin B chain OS=Mus musculus OX=10090 GN=Cryab PE=1 SV=2			0	99.00000095	EEKPAVAAAPK	Methyl(E)@2	Methyl(E)@165		-0.000366159	1123.623413	562.819	1123.623779	562.8191528	2	16	1.1.1.732.9	2.802683	16158.61	15654.64	2.81	0.04	7234.889
2	81.57	81.58	93.70999932	93.70999932	93.70999932	sp|P23927|CRYAB_MOUSE	Alpha-crystallin B chain OS=Mus musculus OX=10090 GN=Cryab PE=1 SV=2			0	99.00000095	EEKPAVAAAPK	Methyl(E)@1	Methyl(E)@164		-0.000366159	1123.623413	562.819	1123.623779	562.8191528	2	16	1.1.1.732.9	2.802683	16158.61	15654.64	2.81	0.04	7234.889
2	81.57	81.58	93.70999932	93.70999932	93.70999932	sp|P23927|CRYAB_MOUSE	Alpha-crystallin B chain OS=Mus musculus OX=10090 GN=Cryab PE=1 SV=2			0	99.00000095	EEKPAVAAAPK	Glu->pyro-Glu@N-term			-0.00313161	1091.594238	546.8044	1091.597534	546.8060303	2	18	1.1.1.753.4	3.046333	83042.92	56989.29	3.06	0.04	17589.01
2	81.57	81.58	93.70999932	93.70999932	93.70999932	sp|P23927|CRYAB_MOUSE	Alpha-crystallin B chain OS=Mus musculus OX=10090 GN=Cryab PE=1 SV=2			0	99.00000095	EEKPAVAAAPK	Formyl@N-term			-0.000982095	1137.602051	569.8083	1137.603027	569.8087769	2	12	1.1.1.755.10	3.070667	4611.34	4164.8	3.09	0.04	2599.009
2	81.57	81.58	93.70999932	93.70999932	93.70999932	sp|P23927|CRYAB_MOUSE	Alpha-crystallin B chain OS=Mus musculus OX=10090 GN=Cryab PE=1 SV=2			0	99.00000095	EEKPAVAAAPK	Formyl@N-term			-0.000982095	1137.602051	569.8083	1137.603027	569.8087769	2	17	1.1.1.756.7	3.082167	4611.34	4579.71	3.09	0.04	2334.85
2	81.57	81.58	93.70999932	93.70999932	93.70999932	sp|P23927|CRYAB_MOUSE	Alpha-crystallin B chain OS=Mus musculus OX=10090 GN=Cryab PE=1 SV=2			0	99.00000095	EEKPAVAAAPK	Acetyl@N-term	Acetyl@164		-0.000511266	1151.618042	576.8163	1151.618652	576.8165894	2	11	1.1.1.795.5	3.568617	513.48	501.7	3.57	0.03	501.5585
2	81.57	81.58	93.70999932	93.70999932	93.70999932	sp|P23927|CRYAB_MOUSE	Alpha-crystallin B chain OS=Mus musculus OX=10090 GN=Cryab PE=1 SV=2			0	99.00000095	EEKPAVAAAPK	Formyl(K)@11			-0.00330137	1137.599731	569.8071	1137.603027	569.8087769	2	9	1.1.1.778.5	3.346983	578.47	577.91	3.34	0.04	533.0259
2	81.57	81.58	93.70999932	93.70999932	93.70999932	sp|P23927|CRYAB_MOUSE	Alpha-crystallin B chain OS=Mus musculus OX=10090 GN=Cryab PE=1 SV=2			0	99.00000095	EEKPAVAAAPK	Lys->Allysine(K)@3	Lys->Allysine(K)@166		0.000179006	1108.57666	555.2956	1108.576416	555.2954712	2	9	1.1.1.785.6	3.437467	1001.29	943.24	3.42	0.06	531.5655
2	81.57	81.58	93.70999932	93.70999932	93.70999932	sp|P23927|CRYAB_MOUSE	Alpha-crystallin B chain OS=Mus musculus OX=10090 GN=Cryab PE=1 SV=2			0	32.82999992	EEKPAVAAAPK	Formyl(K)@11			-0.00330137	1137.599731	569.8071	1137.603027	569.8087769	2	8	1.1.1.777.9	3.33765	578.47	511.27	3.34	0.04	563.5056
2	81.57	81.58	93.70999932	93.70999932	93.70999932	sp|P23927|CRYAB_MOUSE	Alpha-crystallin B chain OS=Mus musculus OX=10090 GN=Cryab PE=1 SV=2			0	28.2400012	EHGFISR			cleaved D-E@N-term	-0.00106045	844.4180908	423.2163	844.4191284	423.2168579	2	7	1.1.1.762.3	3.1535	1801.14	1494.9	3.16	0.04	1336.488
2	81.57	81.58	93.70999932	93.70999932	93.70999932	sp|P23927|CRYAB_MOUSE	Alpha-crystallin B chain OS=Mus musculus OX=10090 GN=Cryab PE=1 SV=2			0	99.00000095	FGEHLLESDLFSTATSLSPFYLRPPSFLR			cleaved F-F@N-term	0.0132006	3326.710938	832.685	3326.69751	832.6816406	4	14	1.1.1.1264.4	9.503016	1128.89	792.68	9.52	0.1	772.6991
2	81.57	81.58	93.70999932	93.70999932	93.70999932	sp|P23927|CRYAB_MOUSE	Alpha-crystallin B chain OS=Mus musculus OX=10090 GN=Cryab PE=1 SV=2			0	99.00000095	FSVNLDVK				0.00191452	920.4986572	461.2566	920.4967041	461.2556458	2	11	1.1.1.927.2	5.227167	9723.42	5615.55	5.25	0.05	2904.733
2	81.57	81.58	93.70999932	93.70999932	93.70999932	sp|P23927|CRYAB_MOUSE	Alpha-crystallin B chain OS=Mus musculus OX=10090 GN=Cryab PE=1 SV=2			0	99.00000095	FSVNLDVK				0.00191452	920.4986572	461.2566	920.4967041	461.2556458	2	12	1.1.1.928.3	5.2405	9723.42	8516.51	5.25	0.05	4586.612
2	81.57	81.58	93.70999932	93.70999932	93.70999932	sp|P23927|CRYAB_MOUSE	Alpha-crystallin B chain OS=Mus musculus OX=10090 GN=Cryab PE=1 SV=2			0	99.00000095	FSVNLDVK	Deamidated(N)@4			0.0068904	921.4876709	461.7511	921.4807739	461.7476501	2	10	1.1.1.955.2	5.580983	2775.5	2017.19	5.57	0.06	1705.841
2	81.57	81.58	93.70999932	93.70999932	93.70999932	sp|P23927|CRYAB_MOUSE	Alpha-crystallin B chain OS=Mus musculus OX=10090 GN=Cryab PE=1 SV=2			0	99.00000095	FSVNLDVK	Formyl@N-term			-0.00404433	948.4876709	475.2511	948.4916382	475.2531128	2	12	1.1.1.1069.2	7.028033	1944.17	1904.83	7.02	0.04	873.2482
2	81.57	81.58	93.70999932	93.70999932	93.70999932	sp|P23927|CRYAB_MOUSE	Alpha-crystallin B chain OS=Mus musculus OX=10090 GN=Cryab PE=1 SV=2			0	99.00000095	GDVIEVHGK			cleaved L-G@N-term	-0.000301907	952.4974976	477.256	952.4978027	477.2561646	2	14	1.1.1.860.3	4.3819	87924.33	19537.65	4.42	0.04	4582.045
2	81.57	81.58	93.70999932	93.70999932	93.70999932	sp|P23927|CRYAB_MOUSE	Alpha-crystallin B chain OS=Mus musculus OX=10090 GN=Cryab PE=1 SV=2			0	99.00000095	GDVIEVHGK			cleaved L-G@N-term	-0.000301907	952.4974976	477.256	952.4978027	477.2561646	2	15	1.1.1.861.3	4.3929	87924.33	41348.1	4.42	0.04	14760.95
2	81.57	81.58	93.70999932	93.70999932	93.70999932	sp|P23927|CRYAB_MOUSE	Alpha-crystallin B chain OS=Mus musculus OX=10090 GN=Cryab PE=1 SV=2			0	37.65000105	GDVIEVHGK			cleaved L-G@N-term	-0.000301907	952.4974976	477.256	952.4978027	477.2561646	2	8	1.1.1.865.4	4.444567	87924.33	58314.68	4.42	0.04	1989.801
2	81.57	81.58	93.70999932	93.70999932	93.70999932	sp|P23927|CRYAB_MOUSE	Alpha-crystallin B chain OS=Mus musculus OX=10090 GN=Cryab PE=1 SV=2			0	29.51999903	GDVIEVHGK	Dehydrated(D)@2		cleaved L-G@N-term	-0.0025098	934.4846802	468.2496	934.4872437	468.250885	2	8	1.1.1.862.3	4.4054	507.3044	507.3044			792.6906
2	81.57	81.58	93.70999932	93.70999932	93.70999932	sp|P23927|CRYAB_MOUSE	Alpha-crystallin B chain OS=Mus musculus OX=10090 GN=Cryab PE=1 SV=2			0	99.00000095	HEERQDEHGFISR			missed R-Q@4	0.00262847	1638.752563	410.6954	1638.749878	410.6947327	4	16	1.1.1.724.2	2.696867	13931.47	7524.79	2.72	0.05	6463.945
2	81.57	81.58	93.70999932	93.70999932	93.70999932	sp|P23927|CRYAB_MOUSE	Alpha-crystallin B chain OS=Mus musculus OX=10090 GN=Cryab PE=1 SV=2			0	99.00000095	HEERQDEHGFISR			missed R-Q@4	0.00262847	1638.752563	410.6954	1638.749878	410.6947327	4	17	1.1.1.725.2	2.709533	13931.47	12350.99	2.72	0.05	9057.169
2	81.57	81.58	93.70999932	93.70999932	93.70999932	sp|P23927|CRYAB_MOUSE	Alpha-crystallin B chain OS=Mus musculus OX=10090 GN=Cryab PE=1 SV=2			0	99.00000095	HEERQDEHGFISR			missed R-Q@4	-0.00464929	1638.745239	547.2557	1638.749878	547.2572632	3	16	1.1.1.725.9	2.717017	5871.05	5708.58	2.72	0.08	6346.064
2	81.57	81.58	93.70999932	93.70999932	93.70999932	sp|P23927|CRYAB_MOUSE	Alpha-crystallin B chain OS=Mus musculus OX=10090 GN=Cryab PE=1 SV=2			0	99.00000095	HEERQDEHGFISR	Deamidated(Q)@5		missed R-Q@4	0.0129771	1639.746948	410.944	1639.733887	410.9407654	4	12	1.1.1.732.3	2.797683	8365.63	2942.94	2.76	0.08	2382.837
2	81.57	81.58	93.70999932	93.70999932	93.70999932	sp|P23927|CRYAB_MOUSE	Alpha-crystallin B chain OS=Mus musculus OX=10090 GN=Cryab PE=1 SV=2			0	99.00000095	HFSPEELK				-0.000361576	985.4864502	493.7505	985.4868774	493.7507324	2	11	1.1.1.799.3	3.61195	605876.3	3953.21	3.7	0.05	1077.162
2	81.57	81.58	93.70999932	93.70999932	93.70999932	sp|P23927|CRYAB_MOUSE	Alpha-crystallin B chain OS=Mus musculus OX=10090 GN=Cryab PE=1 SV=2			0	99.00000095	HFSPEELK				-0.000361576	985.4864502	493.7505	985.4868774	493.7507324	2	13	1.1.1.800.6	3.626783	605876.3	24460.31	3.7	0.05	4354.317
2	81.57	81.58	93.70999932	93.70999932	93.70999932	sp|P23927|CRYAB_MOUSE	Alpha-crystallin B chain OS=Mus musculus OX=10090 GN=Cryab PE=1 SV=2			0	99.00000095	HFSPEELK	Methyl(E)@6	Methyl(E)@88		-0.000289727	999.5022583	500.7584	999.5025635	500.7585449	2	12	1.1.1.835.4	4.0656	29677.35	6491.02	4.01	0.04	2404.403
2	81.57	81.58	93.70999932	93.70999932	93.70999932	sp|P23927|CRYAB_MOUSE	Alpha-crystallin B chain OS=Mus musculus OX=10090 GN=Cryab PE=1 SV=2			0	99.00000095	HFSPEELK	Methyl(E)@5	Methyl(E)@87		0.000503711	999.5030518	500.7588	999.5025635	500.7585449	2	13	1.1.1.838.5	4.102917	32132.4	24508.46	4.12	0.05	9299.473
2	81.57	81.58	93.70999932	93.70999932	93.70999932	sp|P23927|CRYAB_MOUSE	Alpha-crystallin B chain OS=Mus musculus OX=10090 GN=Cryab PE=1 SV=2			0	99.00000095	HFSPEELK	Formyl@N-term			-0.000699594	1013.481079	507.7478	1013.481812	507.7481689	2	11	1.1.1.883.3	4.67155	23281.46	7341.03	4.71	0.05	2711.468
2	81.57	81.58	93.70999932	93.70999932	93.70999932	sp|P23927|CRYAB_MOUSE	Alpha-crystallin B chain OS=Mus musculus OX=10090 GN=Cryab PE=1 SV=2			0	99.00000095	HFSPEELK	Formyl@N-term			-0.000699594	1013.481079	507.7478	1013.481812	507.7481689	2	13	1.1.1.884.5	4.685717	23281.46	14885.25	4.71	0.05	5807.095
2	81.57	81.58	93.70999932	93.70999932	93.70999932	sp|P23927|CRYAB_MOUSE	Alpha-crystallin B chain OS=Mus musculus OX=10090 GN=Cryab PE=1 SV=2			0	99.00000095	IPADVDPLTITSSLSSD			cleaved D-G@C-term	-0.00273066	1729.859497	865.937	1729.862183	865.9383545	2	11	1.1.1.1141.8	7.947967	5048.63	3796.33	7.98	0.09	1518.466
2	81.57	81.58	93.70999932	93.70999932	93.70999932	sp|P23927|CRYAB_MOUSE	Alpha-crystallin B chain OS=Mus musculus OX=10090 GN=Cryab PE=1 SV=2			0	99.00000095	IPADVDPLTITSSLSSDGVLTVN			cleaved N-G@C-term	0.00421412	2313.199463	772.0737	2313.195068	772.0723267	3	13	1.1.1.1229.3	9.052383	1738.56	1693.38	9.07	0.11	1088.254
2	81.57	81.58	93.70999932	93.70999932	93.70999932	sp|P23927|CRYAB_MOUSE	Alpha-crystallin B chain OS=Mus musculus OX=10090 GN=Cryab PE=1 SV=2			0	99.00000095	IPADVDPLTITSSLSSDGVLTVN			cleaved N-G@C-term	0.00421412	2313.199463	772.0737	2313.195068	772.0723267	3	10	1.1.1.1226.6	9.016883	1738.56	789.04	9.07	0.11	630.7606
2	81.57	81.58	93.70999932	93.70999932	93.70999932	sp|P23927|CRYAB_MOUSE	Alpha-crystallin B chain OS=Mus musculus OX=10090 GN=Cryab PE=1 SV=2			0	99.00000095	IPADVDPLTITSSLSSDGVLTVNGPR				0.000281863	2623.37085	875.4642	2623.370361	875.4641113	3	26	1.1.1.1155.6	8.121783	73532.43	5338.97	8.19	0.11	3452.548
2	81.57	81.58	93.70999932	93.70999932	93.70999932	sp|P23927|CRYAB_MOUSE	Alpha-crystallin B chain OS=Mus musculus OX=10090 GN=Cryab PE=1 SV=2			0	99.00000095	IPADVDPLTITSSLSSDGVLTVNGPR				0.000281863	2623.37085	875.4642	2623.370361	875.4641113	3	28	1.1.1.1156.5	8.133616	73532.43	12501.83	8.19	0.11	7629.12
2	81.57	81.58	93.70999932	93.70999932	93.70999932	sp|P23927|CRYAB_MOUSE	Alpha-crystallin B chain OS=Mus musculus OX=10090 GN=Cryab PE=1 SV=2			0	99.00000095	IPADVDPLTITSSLSSDGVLTVNGPR				-0.00219538	2623.368652	656.8494	2623.370361	656.8499146	4	25	1.1.1.1168.4	8.2836	67616.55	9868.96	8.38	0.1	5973.433
2	81.57	81.58	93.70999932	93.70999932	93.70999932	sp|P23927|CRYAB_MOUSE	Alpha-crystallin B chain OS=Mus musculus OX=10090 GN=Cryab PE=1 SV=2			0	99.00000095	IPADVDPLTITSSLSSDGVLTVNGPR				0.00083116	2623.371582	875.4644	2623.370361	875.4641113	3	33	1.1.1.1169.7	8.298767	335328.8	130738.3	8.38	0.15	61325.47
2	81.57	81.58	93.70999932	93.70999932	93.70999932	sp|P23927|CRYAB_MOUSE	Alpha-crystallin B chain OS=Mus musculus OX=10090 GN=Cryab PE=1 SV=2			0	99.00000095	IPADVDPLTITSSLSSDGVLTVNGPR				0.00083116	2623.371582	875.4644	2623.370361	875.4641113	3	33	1.1.1.1170.5	8.3116	335328.8	192256.9	8.38	0.15	98089.79
2	81.57	81.58	93.70999932	93.70999932	93.70999932	sp|P23927|CRYAB_MOUSE	Alpha-crystallin B chain OS=Mus musculus OX=10090 GN=Cryab PE=1 SV=2			0	99.00000095	IPADVDPLTITSSLSSDGVLTVNGPR	Cation:Na(D)@17			0.00249721	2645.354736	882.7922	2645.352539	882.7914429	3	25	1.1.1.1173.7	8.348766	9431.98	8942.58	8.34	0.2	7918.381
2	81.57	81.58	93.70999932	93.70999932	93.70999932	sp|P23927|CRYAB_MOUSE	Alpha-crystallin B chain OS=Mus musculus OX=10090 GN=Cryab PE=1 SV=2			0	99.00000095	IPADVDPLTITSSLSSDGVLTVNGPR	Cation:Na(D)@6			0.00249721	2645.354736	882.7922	2645.352539	882.7914429	3	26	1.1.1.1174.3	8.364767	9431.98	8426.87	8.34	0.2	7361.197
2	81.57	81.58	93.70999932	93.70999932	93.70999932	sp|P23927|CRYAB_MOUSE	Alpha-crystallin B chain OS=Mus musculus OX=10090 GN=Cryab PE=1 SV=2			0	99.00000095	IPADVDPLTITSSLSSDGVLTVNGPR	Cation:Na(D)@17			0.00249721	2645.354736	882.7922	2645.352539	882.7914429	3	26	1.1.1.1174.3	8.364767	9431.98	8426.87	8.34	0.2	7361.197
2	81.57	81.58	93.70999932	93.70999932	93.70999932	sp|P23927|CRYAB_MOUSE	Alpha-crystallin B chain OS=Mus musculus OX=10090 GN=Cryab PE=1 SV=2			0	99.00000095	IPADVDPLTITSSLSSDGVLTVNGPR	Dehydrated(D)@17			-0.0128814	2605.347168	869.4563	2605.359863	869.4605713	3	24	1.1.1.1177.4	8.399266	4505.67	2302.09	8.44	0.1	1789.065
2	81.57	81.58	93.70999932	93.70999932	93.70999932	sp|P23927|CRYAB_MOUSE	Alpha-crystallin B chain OS=Mus musculus OX=10090 GN=Cryab PE=1 SV=2			0	99.00000095	IPADVDPLTITSSLSSDGVLTVNGPR	Dehydrated(D)@17			-0.0128814	2605.347168	869.4563	2605.359863	869.4605713	3	24	1.1.1.1179.3	8.422767	4505.67	3385.89	8.44	0.1	2201.389
2	81.57	81.58	93.70999932	93.70999932	93.70999932	sp|P23927|CRYAB_MOUSE	Alpha-crystallin B chain OS=Mus musculus OX=10090 GN=Cryab PE=1 SV=2			0	99.00000095	IPADVDPLTITSSLSSDGVLTVNGPR				0.00083116	2623.371582	875.4644	2623.370361	875.4641113	3	33	1.1.1.1183.2	8.472417	335328.8	104101.7	8.38	0.15	45812.87
2	81.57	81.58	93.70999932	93.70999932	93.70999932	sp|P23927|CRYAB_MOUSE	Alpha-crystallin B chain OS=Mus musculus OX=10090 GN=Cryab PE=1 SV=2			0	99.00000095	IPADVDPLTITSSLSSDGVLTVNGPR	Methyl(D)@6	Methyl(D)@129		-0.031723201	2637.354492	880.1254	2637.38623	880.1359863	3	26	1.1.1.1195.3	8.629566	507.3044	507.3044			1174.889
2	81.57	81.58	93.70999932	93.70999932	93.70999932	sp|P23927|CRYAB_MOUSE	Alpha-crystallin B chain OS=Mus musculus OX=10090 GN=Cryab PE=1 SV=2			0	99.00000095	IPADVDPLTITSSLSSDGVLTVNGPR				0.00083116	2623.371582	875.4644	2623.370361	875.4641113	3	28	1.1.1.1197.2	8.64875	335328.8	3693.94	8.38	0.15	2910.945
2	81.57	81.58	93.70999932	93.70999932	93.70999932	sp|P23927|CRYAB_MOUSE	Alpha-crystallin B chain OS=Mus musculus OX=10090 GN=Cryab PE=1 SV=2			0	99.00000095	IPADVDPLTITSSLSSDGVLTVNGPR				0.00229595	2623.372559	875.4648	2623.370361	875.4641113	3	27	1.1.1.1199.3	8.676084	6297.31	4311.83	8.72	0.15	3648.102
2	81.57	81.58	93.70999932	93.70999932	93.70999932	sp|P23927|CRYAB_MOUSE	Alpha-crystallin B chain OS=Mus musculus OX=10090 GN=Cryab PE=1 SV=2			0	99.00000095	IPADVDPLTITSSLSSDGVLTVNGPR	Methyl(D)@6	Methyl(D)@129		-0.00387726	2637.38208	660.3528	2637.38623	660.3538208	4	16	1.1.1.1201.2	8.697066	1807.32	782.4	8.75	0.09	961.8889
2	81.57	81.58	93.70999932	93.70999932	93.70999932	sp|P23927|CRYAB_MOUSE	Alpha-crystallin B chain OS=Mus musculus OX=10090 GN=Cryab PE=1 SV=2			0	99.00000095	IPADVDPLTITSSLSSDGVLTVNGPR	Methyl(D)@6	Methyl(D)@129		-0.000962595	2637.385254	880.1357	2637.38623	880.1359863	3	28	1.1.1.1203.8	8.727567	14291.44	14250.97	8.73	0.1	7214.553
2	81.57	81.58	93.70999932	93.70999932	93.70999932	sp|P23927|CRYAB_MOUSE	Alpha-crystallin B chain OS=Mus musculus OX=10090 GN=Cryab PE=1 SV=2			0	99.00000095	IPADVDPLTITSSLSSDGVLTVNGPR	Methyl(D)@6	Methyl(D)@129		-0.000962595	2637.385254	880.1357	2637.38623	880.1359863	3	17	1.1.1.1217.5	8.901716	14291.44	795.43	8.73	0.1	707.293
2	81.57	81.58	93.70999932	93.70999932	93.70999932	sp|P23927|CRYAB_MOUSE	Alpha-crystallin B chain OS=Mus musculus OX=10090 GN=Cryab PE=1 SV=2			0	99.00000095	IPADVDPLTITSSLSSDGVLTVNGPR				0.00229595	2623.372559	875.4648	2623.370361	875.4641113	3	18	1.1.1.1225.6	9.00405	6297.31	1432.38	8.72	0.15	1160.656
2	81.57	81.58	93.70999932	93.70999932	93.70999932	sp|P23927|CRYAB_MOUSE	Alpha-crystallin B chain OS=Mus musculus OX=10090 GN=Cryab PE=1 SV=2			0	99.00000095	IPADVDPLTITSSLSSDGVLTVNGPR				0.00229595	2623.372559	875.4648	2623.370361	875.4641113	3	16	1.1.1.1226.8	9.01855	6297.31	1470.06	8.72	0.15	1085.056
2	81.57	81.58	93.70999932	93.70999932	93.70999932	sp|P23927|CRYAB_MOUSE	Alpha-crystallin B chain OS=Mus musculus OX=10090 GN=Cryab PE=1 SV=2			0	99.00000095	IPADVDPLTITSSLSSDGVLTVNGPR				-0.00630971	2623.364258	875.462	2623.370361	875.4641113	3	20	1.1.1.1253.5	9.36135	1095.67	992.17	9.27	0.2	728.8253
2	81.57	81.58	93.70999932	93.70999932	93.70999932	sp|P23927|CRYAB_MOUSE	Alpha-crystallin B chain OS=Mus musculus OX=10090 GN=Cryab PE=1 SV=2			0	99.00000095	IPADVDPLTITSSLSSDGVLTVNGPR				0.00156356	2623.37207	875.4646	2623.370361	875.4641113	3	24	1.1.1.1267.3	9.543834	943.61	865.2	9.57	0.26	610.1168
2	81.57	81.58	93.70999932	93.70999932	93.70999932	sp|P23927|CRYAB_MOUSE	Alpha-crystallin B chain OS=Mus musculus OX=10090 GN=Cryab PE=1 SV=2			0	99.00000095	IPADVDPLTITSSLSSDGVLTVNGPR				0.00156356	2623.37207	875.4646	2623.370361	875.4641113	3	24	1.1.1.1268.5	9.5565	943.61	894.21	9.57	0.26	640.1157
2	81.57	81.58	93.70999932	93.70999932	93.70999932	sp|P23927|CRYAB_MOUSE	Alpha-crystallin B chain OS=Mus musculus OX=10090 GN=Cryab PE=1 SV=2			0	99.00000095	IPADVDPLTITSSLSSDGVLTVNGPR				0.00156356	2623.37207	875.4646	2623.370361	875.4641113	3	21	1.1.1.1281.8	9.7215	943.61	819.25	9.57	0.26	555.9118
2	81.57	81.58	93.70999932	93.70999932	93.70999932	sp|P23927|CRYAB_MOUSE	Alpha-crystallin B chain OS=Mus musculus OX=10090 GN=Cryab PE=1 SV=2			0	99.00000095	IPADVDPLTITSSLSSDGVLTVNGPR				-0.00923929	2623.361328	875.461	2623.370361	875.4641113	3	22	1.1.1.1290.3	9.822317	50.41099	50.41099			580.4746
2	81.57	81.58	93.70999932	93.70999932	93.70999932	sp|P23927|CRYAB_MOUSE	Alpha-crystallin B chain OS=Mus musculus OX=10090 GN=Cryab PE=1 SV=2			0	99.00000095	IPADVDPLTITSSLSSDGVLTVNGPR				0.00485934	2623.375244	875.4657	2623.370361	875.4641113	3	21	1.1.1.1296.2	9.89915	849.98	783.47	9.97	0.13	530.3702
2	81.57	81.58	93.70999932	93.70999932	93.70999932	sp|P23927|CRYAB_MOUSE	Alpha-crystallin B chain OS=Mus musculus OX=10090 GN=Cryab PE=1 SV=2			0	99.00000095	IPADVDPLTITSSLSSDGVLTVNGPR	Formyl@N-term			-0.0128789	2651.352295	884.7914	2651.365479	884.7957153	3	16	1.1.1.1297.3	9.91615	324.55	210.55	9.96	0.11	246.6602
2	81.57	81.58	93.70999932	93.70999932	93.70999932	sp|P23927|CRYAB_MOUSE	Alpha-crystallin B chain OS=Mus musculus OX=10090 GN=Cryab PE=1 SV=2			0	99.00000095	IPADVDPLTITSSLSSDGVLTVNGPR				0.00485934	2623.375244	875.4657	2623.370361	875.4641113	3	19	1.1.1.1298.3	9.923817	849.98	762.51	9.97	0.13	503.576
2	81.57	81.58	93.70999932	93.70999932	93.70999932	sp|P23927|CRYAB_MOUSE	Alpha-crystallin B chain OS=Mus musculus OX=10090 GN=Cryab PE=1 SV=2			0	99.00000095	IPADVDPLTITSSLSSDGVLTVNGPR				0.00229595	2623.372559	875.4648	2623.370361	875.4641113	3	23	1.1.1.1310.3	10.07847	798.63	777.37	10.05	0.1	544.9794
2	81.57	81.58	93.70999932	93.70999932	93.70999932	sp|P23927|CRYAB_MOUSE	Alpha-crystallin B chain OS=Mus musculus OX=10090 GN=Cryab PE=1 SV=2			0	99.00000095	IPADVDPLTITSSLSSDGVLTVNGPR				0.00229595	2623.372559	875.4648	2623.370361	875.4641113	3	19	1.1.1.1311.4	10.09197	798.63	656.75	10.05	0.1	541.8315
2	81.57	81.58	93.70999932	93.70999932	93.70999932	sp|P23927|CRYAB_MOUSE	Alpha-crystallin B chain OS=Mus musculus OX=10090 GN=Cryab PE=1 SV=2			0	99.00000095	IPADVDPLTITSSLSSDGVLTVNGPR	Formyl@N-term			-0.000245066	2651.365479	884.7957	2651.365479	884.7957153	3	18	1.1.1.1319.6	10.18578	2947.53	885.13	10.25	0.12	597.6339
2	81.57	81.58	93.70999932	93.70999932	93.70999932	sp|P23927|CRYAB_MOUSE	Alpha-crystallin B chain OS=Mus musculus OX=10090 GN=Cryab PE=1 SV=2			0	99.00000095	IPADVDPLTITSSLSSDGVLTVNGPR				0.043493301	2623.414063	875.4786	2623.370361	875.4641113	3	20	1.1.1.1326.4	10.27178	622.83	602.28	10.25	0.2	482.0215
2	81.57	81.58	93.70999932	93.70999932	93.70999932	sp|P23927|CRYAB_MOUSE	Alpha-crystallin B chain OS=Mus musculus OX=10090 GN=Cryab PE=1 SV=2			0	99.00000095	IPADVDPLTITSSLSSDGVLTVNGPR				0.043493301	2623.414063	875.4786	2623.370361	875.4641113	3	19	1.1.1.1332.3	10.33162	622.83	593.31	10.25	0.2	488.0485
2	81.57	81.58	93.70999932	93.70999932	93.70999932	sp|P23927|CRYAB_MOUSE	Alpha-crystallin B chain OS=Mus musculus OX=10090 GN=Cryab PE=1 SV=2			0	99.00000095	IPADVDPLTITSSLSSDGVLTVNGPR	Formyl@N-term			-0.000245066	2651.365479	884.7957	2651.365479	884.7957153	3	21	1.1.1.1333.3	10.34395	2947.53	1227.27	10.25	0.12	756.368
2	81.57	81.58	93.70999932	93.70999932	93.70999932	sp|P23927|CRYAB_MOUSE	Alpha-crystallin B chain OS=Mus musculus OX=10090 GN=Cryab PE=1 SV=2			0	99.00000095	IPADVDPLTITSSLSSDGVLTVNGPR	Deamidated(N)@23			0.0209311	2624.375488	875.7991	2624.354492	875.7921143	3	19	1.1.1.1334.2	10.35662	551.47	383.68	10.26	0.2	489.6848
2	81.57	81.58	93.70999932	93.70999932	93.70999932	sp|P23927|CRYAB_MOUSE	Alpha-crystallin B chain OS=Mus musculus OX=10090 GN=Cryab PE=1 SV=2			0	99.00000095	IPADVDPLTITSSLSSDGVLTVNGPR				0.0125495	2623.383301	875.4683	2623.370361	875.4641113	3	21	1.1.1.1342.4	10.44743	10.11109	10.11109			520.2822
2	81.57	81.58	93.70999932	93.70999932	93.70999932	sp|P23927|CRYAB_MOUSE	Alpha-crystallin B chain OS=Mus musculus OX=10090 GN=Cryab PE=1 SV=2			0	99.00000095	IPADVDPLTITSSLSSDGVLTVNGPR				-0.000633633	2623.370117	875.4639	2623.370361	875.4641113	3	24	1.1.1.1344.3	10.4631	10.11109	10.11109			507.8353
2	81.57	81.58	93.70999932	93.70999932	93.70999932	sp|P23927|CRYAB_MOUSE	Alpha-crystallin B chain OS=Mus musculus OX=10090 GN=Cryab PE=1 SV=2			0	99.00000095	IPADVDPLTITSSLSSDGVLTVNGPR				0.00485934	2623.375244	875.4657	2623.370361	875.4641113	3	23	1.1.1.1356.3	10.61825	10.11109	10.11109			526.0231
2	81.57	81.58	93.70999932	93.70999932	93.70999932	sp|P23927|CRYAB_MOUSE	Alpha-crystallin B chain OS=Mus musculus OX=10090 GN=Cryab PE=1 SV=2			0	99.00000095	IPADVDPLTITSSLSSDGVLTVNGPR				-8.43E-05	2623.370605	875.4641	2623.370361	875.4641113	3	23	1.1.1.1360.2	10.66575	10.11109	10.11109			487.6488
2	81.57	81.58	93.70999932	93.70999932	93.70999932	sp|P23927|CRYAB_MOUSE	Alpha-crystallin B chain OS=Mus musculus OX=10090 GN=Cryab PE=1 SV=2			0	99.00000095	IPADVDPLTITSSLSSDGVLTVNGPR				0.00485934	2623.375244	875.4657	2623.370361	875.4641113	3	21	1.1.1.1369.3	10.78475	697.33	692.07	10.74	0.29	446.3265
2	81.57	81.58	93.70999932	93.70999932	93.70999932	sp|P23927|CRYAB_MOUSE	Alpha-crystallin B chain OS=Mus musculus OX=10090 GN=Cryab PE=1 SV=2			0	99.00000095	IPADVDPLTITSSLSSDGVLTVNGPR				0.00485934	2623.375244	875.4657	2623.370361	875.4641113	3	23	1.1.1.1370.2	10.79408	697.33	689.23	10.74	0.29	438.8315
2	81.57	81.58	93.70999932	93.70999932	93.70999932	sp|P23927|CRYAB_MOUSE	Alpha-crystallin B chain OS=Mus musculus OX=10090 GN=Cryab PE=1 SV=2			0	99.00000095	IPADVDPLTITSSLSSDGVLTVNGPR				0.00485934	2623.375244	875.4657	2623.370361	875.4641113	3	21	1.1.1.1385.2	10.95307	697.33	580.29	10.74	0.29	434.8221
2	81.57	81.58	93.70999932	93.70999932	93.70999932	sp|P23927|CRYAB_MOUSE	Alpha-crystallin B chain OS=Mus musculus OX=10090 GN=Cryab PE=1 SV=2			0	99.00000095	IPADVDPLTITSSLSSDGVLTVNGPR				0.00778893	2623.378174	875.4667	2623.370361	875.4641113	3	21	1.1.1.1395.4	11.08438	617.54	584.43	11.11	0.22	445.6459
2	81.57	81.58	93.70999932	93.70999932	93.70999932	sp|P23927|CRYAB_MOUSE	Alpha-crystallin B chain OS=Mus musculus OX=10090 GN=Cryab PE=1 SV=2			0	99.00000095	IPADVDPLTITSSLSSDGVLTVNGPR				0.00778893	2623.378174	875.4667	2623.370361	875.4641113	3	21	1.1.1.1399.2	11.13355	617.54	572.21	11.11	0.22	414.5478
2	81.57	81.58	93.70999932	93.70999932	93.70999932	sp|P23927|CRYAB_MOUSE	Alpha-crystallin B chain OS=Mus musculus OX=10090 GN=Cryab PE=1 SV=2			0	99.00000095	IPADVDPLTITSSLSSDGVLTVNGPR				0.00778893	2623.378174	875.4667	2623.370361	875.4641113	3	15	1.1.1.1400.3	11.14572	617.54	576.44	11.11	0.22	423.4275
2	81.57	81.58	93.70999932	93.70999932	93.70999932	sp|P23927|CRYAB_MOUSE	Alpha-crystallin B chain OS=Mus musculus OX=10090 GN=Cryab PE=1 SV=2			0	99.00000095	IPADVDPLTITSSLSSDGVLTVNGPR				0.018958	2623.389404	875.4704	2623.370361	875.4641113	3	18	1.1.1.1413.3	11.3122	107.7174	107.7174			416.9651
2	81.57	81.58	93.70999932	93.70999932	93.70999932	sp|P23927|CRYAB_MOUSE	Alpha-crystallin B chain OS=Mus musculus OX=10090 GN=Cryab PE=1 SV=2			0	99.00000095	IPADVDPLTITSSLSSDGVLTVNGPR				-0.000999831	2623.369385	875.4637	2623.370361	875.4641113	3	20	1.1.1.1414.3	11.32837	693.47	165.75	11.61	0.42	394.1623
2	81.57	81.58	93.70999932	93.70999932	93.70999932	sp|P23927|CRYAB_MOUSE	Alpha-crystallin B chain OS=Mus musculus OX=10090 GN=Cryab PE=1 SV=2			0	99.00000095	IPADVDPLTITSSLSSDGVLTVNGPR				-0.000999831	2623.369385	875.4637	2623.370361	875.4641113	3	17	1.1.1.1429.3	11.48637	693.47	563.12	11.61	0.42	387.235
2	81.57	81.58	93.70999932	93.70999932	93.70999932	sp|P23927|CRYAB_MOUSE	Alpha-crystallin B chain OS=Mus musculus OX=10090 GN=Cryab PE=1 SV=2			0	99.00000095	IPADVDPLTITSSLSSDGVLTVNGPR				-0.000999831	2623.369385	875.4637	2623.370361	875.4641113	3	17	1.1.1.1446.4	11.66452	693.47	563.83	11.61	0.42	389.6834
2	81.57	81.58	93.70999932	93.70999932	93.70999932	sp|P23927|CRYAB_MOUSE	Alpha-crystallin B chain OS=Mus musculus OX=10090 GN=Cryab PE=1 SV=2			0	99.00000095	IPADVDPLTITSSLSSDGVLTVNGPR				-0.000999831	2623.369385	875.4637	2623.370361	875.4641113	3	21	1.1.1.1448.3	11.69252	693.47	544.86	11.61	0.42	380.3491
2	81.57	81.58	93.70999932	93.70999932	93.70999932	sp|P23927|CRYAB_MOUSE	Alpha-crystallin B chain OS=Mus musculus OX=10090 GN=Cryab PE=1 SV=2			0	99.00000095	IPADVDPLTITSSLSSDGVLTVNGPR				0.00174666	2623.372314	875.4647	2623.370361	875.4641113	3	20	1.1.1.1464.4	11.844	619.74	484.26	11.77	0.22	367.9979
2	81.57	81.58	93.70999932	93.70999932	93.70999932	sp|P23927|CRYAB_MOUSE	Alpha-crystallin B chain OS=Mus musculus OX=10090 GN=Cryab PE=1 SV=2			0	99.00000095	IPADVDPLTITSSLSSDGVLTVNGPR				0.0200566	2623.390869	875.4708	2623.370361	875.4641113	3	22	1.1.1.1484.2	12.01965	218.2497	218.2497			330.6913
2	81.57	81.58	93.70999932	93.70999932	93.70999932	sp|P23927|CRYAB_MOUSE	Alpha-crystallin B chain OS=Mus musculus OX=10090 GN=Cryab PE=1 SV=2			0	99.00000095	IPADVDPLTITSSLSSDGVLTVNGPR				0.00577484	2623.376221	875.466	2623.370361	875.4641113	3	23	1.1.1.1494.2	12.07448	313.776	313.776			330.9411
2	81.57	81.58	93.70999932	93.70999932	93.70999932	sp|P23927|CRYAB_MOUSE	Alpha-crystallin B chain OS=Mus musculus OX=10090 GN=Cryab PE=1 SV=2			0	99.00000095	IPADVDPLTITSSLSSDGVLTVNGPR				0.00961992	2623.380127	875.4673	2623.370361	875.4641113	3	23	1.1.1.1527.2	12.1888	112.5133	112.5133			343.033
2	81.57	81.58	93.70999932	93.70999932	93.70999932	sp|P23927|CRYAB_MOUSE	Alpha-crystallin B chain OS=Mus musculus OX=10090 GN=Cryab PE=1 SV=2			0	99.00000095	IPADVDPLTITSSLSSDGVLTVNGPR				-0.0072252	2623.363281	875.4617	2623.370361	875.4641113	3	24	1.1.1.1530.2	12.2068	74.88933	74.88933			343.7825
2	81.57	81.58	93.70999932	93.70999932	93.70999932	sp|P23927|CRYAB_MOUSE	Alpha-crystallin B chain OS=Mus musculus OX=10090 GN=Cryab PE=1 SV=2			0	99.00000095	IPADVDPLTITSSLSSDGVLTVNGPR				0.011634	2623.382324	875.468	2623.370361	875.4641113	3	20	1.1.1.1569.2	12.36978	63.22778	63.22778			277.4269
2	81.57	81.58	93.70999932	93.70999932	93.70999932	sp|P23927|CRYAB_MOUSE	Alpha-crystallin B chain OS=Mus musculus OX=10090 GN=Cryab PE=1 SV=2			0	99.00000095	IPADVDPLTITSSLSSDGVLTVNGPR				0.011634	2623.382324	875.468	2623.370361	875.4641113	3	20	1.1.1.1577.4	12.44262	26.64782	26.64782			282.0428
2	81.57	81.58	93.70999932	93.70999932	93.70999932	sp|P23927|CRYAB_MOUSE	Alpha-crystallin B chain OS=Mus musculus OX=10090 GN=Cryab PE=1 SV=2			0	99.00000095	IPADVDPLTITSSLSSDGVLTVNGPR				0.00412694	2623.374756	875.4655	2623.370361	875.4641113	3	21	1.1.1.1592.2	12.54345	45.96938	45.96938			292.6167
2	81.57	81.58	93.70999932	93.70999932	93.70999932	sp|P23927|CRYAB_MOUSE	Alpha-crystallin B chain OS=Mus musculus OX=10090 GN=Cryab PE=1 SV=2			0	99.00000095	IPADVDPLTITSSLSSDGVLTVNGPR				-0.0077745	2623.362793	875.4615	2623.370361	875.4641113	3	27	1.1.1.1596.2	12.56395	87.2236	87.2236			291.8173
2	81.57	81.58	93.70999932	93.70999932	93.70999932	sp|P23927|CRYAB_MOUSE	Alpha-crystallin B chain OS=Mus musculus OX=10090 GN=Cryab PE=1 SV=2			0	99.00000095	IPADVDPLTITSSLSSDGVLTVNGPR				-0.028281599	2623.342529	875.4547	2623.370361	875.4641113	3	22	1.1.1.1620.2	12.73627	119.6352	119.6352			301.0611
2	81.57	81.58	93.70999932	93.70999932	93.70999932	sp|P23927|CRYAB_MOUSE	Alpha-crystallin B chain OS=Mus musculus OX=10090 GN=Cryab PE=1 SV=2			0	99.00000095	IPADVDPLTITSSLSSDGVLTVNGPR				-0.017478799	2623.353271	875.4583	2623.370361	875.4641113	3	20	1.1.1.1622.2	12.75143	110.9806	110.9806			311.3542
2	81.57	81.58	93.70999932	93.70999932	93.70999932	sp|P23927|CRYAB_MOUSE	Alpha-crystallin B chain OS=Mus musculus OX=10090 GN=Cryab PE=1 SV=2			0	99.00000095	IPADVDPLTITSSLSSDGVLTVNGPR				0.00632413	2623.376709	875.4662	2623.370361	875.4641113	3	18	1.1.1.1661.2	12.90708	55.44195	55.44195			283.6223
2	81.57	81.58	93.70999932	93.70999932	93.70999932	sp|P23927|CRYAB_MOUSE	Alpha-crystallin B chain OS=Mus musculus OX=10090 GN=Cryab PE=1 SV=2			0	99.00000095	IPADVDPLTITSSLSSDGVLTVNGPR				0.00687343	2623.377441	875.4664	2623.370361	875.4641113	3	23	1.1.1.1664.3	12.93525	76.22059	76.22059			304.6713
2	81.57	81.58	93.70999932	93.70999932	93.70999932	sp|P23927|CRYAB_MOUSE	Alpha-crystallin B chain OS=Mus musculus OX=10090 GN=Cryab PE=1 SV=2			0	99.00000095	IPADVDPLTITSSLSSDGVLTVNGPR				0.015845301	2623.386475	875.4694	2623.370361	875.4641113	3	21	1.1.1.1690.2	13.07623	40.18253	40.18253			287.77
2	81.57	81.58	93.70999932	93.70999932	93.70999932	sp|P23927|CRYAB_MOUSE	Alpha-crystallin B chain OS=Mus musculus OX=10090 GN=Cryab PE=1 SV=2			0	99.00000095	IPADVDPLTITSSLSSDGVLTVNGPR				0.023901699	2623.394287	875.472	2623.370361	875.4641113	3	19	1.1.1.1699.2	13.13923	38.5167	38.5167			288.2823
2	81.57	81.58	93.70999932	93.70999932	93.70999932	sp|P23927|CRYAB_MOUSE	Alpha-crystallin B chain OS=Mus musculus OX=10090 GN=Cryab PE=1 SV=2			0	99.00000095	IPADVDPLTITSSLSSDGVLTVNGPR				0.0260989	2623.396729	875.4728	2623.370361	875.4641113	3	21	1.1.1.1709.2	13.24773	61.505	61.505			293.0291
2	81.57	81.58	93.70999932	93.70999932	93.70999932	sp|P23927|CRYAB_MOUSE	Alpha-crystallin B chain OS=Mus musculus OX=10090 GN=Cryab PE=1 SV=2			0	99.00000095	IPADVDPLTITSSLSSDGVLTVNGPR				0.0120002	2623.382568	875.4681	2623.370361	875.4641113	3	16	1.1.1.1711.5	13.26722	53.42074	53.42074			302.9415
2	81.57	81.58	93.70999932	93.70999932	93.70999932	sp|P23927|CRYAB_MOUSE	Alpha-crystallin B chain OS=Mus musculus OX=10090 GN=Cryab PE=1 SV=2			0	99.00000095	IPADVDPLTITSSLSSDGVLTVNGPR				0.00577484	2623.376221	875.466	2623.370361	875.4641113	3	22	1.1.1.1737.2	13.42088	36.59697	36.59697			319.9984
2	81.57	81.58	93.70999932	93.70999932	93.70999932	sp|P23927|CRYAB_MOUSE	Alpha-crystallin B chain OS=Mus musculus OX=10090 GN=Cryab PE=1 SV=2			0	99.00000095	IPADVDPLTITSSLSSDGVLTVNGPR				0.00156356	2623.37207	875.4646	2623.370361	875.4641113	3	25	1.1.1.1738.2	13.43372	40.25711	40.25711			317.8499
2	81.57	81.58	93.70999932	93.70999932	93.70999932	sp|P23927|CRYAB_MOUSE	Alpha-crystallin B chain OS=Mus musculus OX=10090 GN=Cryab PE=1 SV=2			0	99.00000095	IPADVDPLTITSSLSSDGVLTVNGPR				0.015845301	2623.386475	875.4694	2623.370361	875.4641113	3	20	1.1.1.1764.2	13.59053	53.67001	53.67001			380.9392
2	81.57	81.58	93.70999932	93.70999932	93.70999932	sp|P23927|CRYAB_MOUSE	Alpha-crystallin B chain OS=Mus musculus OX=10090 GN=Cryab PE=1 SV=2			0	99.00000095	IPADVDPLTITSSLSSDGVLTVNGPR				0.018225599	2623.388916	875.4702	2623.370361	875.4641113	3	21	1.1.1.1765.2	13.60503	55.95111	55.95111			377.2227
2	81.57	81.58	93.70999932	93.70999932	93.70999932	sp|P23927|CRYAB_MOUSE	Alpha-crystallin B chain OS=Mus musculus OX=10090 GN=Cryab PE=1 SV=2			0	99.00000095	IPADVDPLTITSSLSSDGVLTVNGPR				0.0140143	2623.384766	875.4688	2623.370361	875.4641113	3	21	1.1.1.1778.4	13.76668	38.282	38.282			394.9672
2	81.57	81.58	93.70999932	93.70999932	93.70999932	sp|P23927|CRYAB_MOUSE	Alpha-crystallin B chain OS=Mus musculus OX=10090 GN=Cryab PE=1 SV=2			0	99.00000095	IPADVDPLTITSSLSSDGVLTVNGPR				0.0110847	2623.381592	875.4678	2623.370361	875.4641113	3	21	1.1.1.1780.3	13.79252	32.13342	32.13342			407.8014
2	81.57	81.58	93.70999932	93.70999932	93.70999932	sp|P23927|CRYAB_MOUSE	Alpha-crystallin B chain OS=Mus musculus OX=10090 GN=Cryab PE=1 SV=2			0	99.00000095	IPADVDPLTITSSLSSDGVLTVNGPR				0.00632413	2623.376709	875.4662	2623.370361	875.4641113	3	22	1.1.1.1792.2	13.93302	20.75775	20.75775			399.5578
2	81.57	81.58	93.70999932	93.70999932	93.70999932	sp|P23927|CRYAB_MOUSE	Alpha-crystallin B chain OS=Mus musculus OX=10090 GN=Cryab PE=1 SV=2			0	99.00000095	IPADVDPLTITSSLSSDGVLTVNGPR				0.00485934	2623.375244	875.4657	2623.370361	875.4641113	3	21	1.1.1.1812.2	14.1255	28.95356	28.95356			287.914
2	81.57	81.58	93.70999932	93.70999932	93.70999932	sp|P23927|CRYAB_MOUSE	Alpha-crystallin B chain OS=Mus musculus OX=10090 GN=Cryab PE=1 SV=2			0	99.00000095	IPADVDPLTITSSLSSDGVLTVNGPR				0.0107185	2623.381348	875.4677	2623.370361	875.4641113	3	20	1.1.1.1816.2	14.16733	23.2145	23.2145			282.3236
2	81.57	81.58	93.70999932	93.70999932	93.70999932	sp|P23927|CRYAB_MOUSE	Alpha-crystallin B chain OS=Mus musculus OX=10090 GN=Cryab PE=1 SV=2			0	99.00000095	IPADVDPLTITSSLSSDGVLTVNGPR				-0.018028	2623.352783	875.4581	2623.370361	875.4641113	3	20	1.1.1.1860.2	14.5088	46.96896	46.96896			267.9328
2	81.57	81.58	93.70999932	93.70999932	93.70999932	sp|P23927|CRYAB_MOUSE	Alpha-crystallin B chain OS=Mus musculus OX=10090 GN=Cryab PE=1 SV=2			0	99.00000095	IPADVDPLTITSSLSSDGVLTVNGPR				0.00540864	2623.375977	875.4659	2623.370361	875.4641113	3	17	1.1.1.1866.2	14.54713	73.66121	73.66121			259.7887
2	81.57	81.58	93.70999932	93.70999932	93.70999932	sp|P23927|CRYAB_MOUSE	Alpha-crystallin B chain OS=Mus musculus OX=10090 GN=Cryab PE=1 SV=2			0	99.00000095	IPADVDPLTITSSLSSDGVLTVNGPR				0.00907062	2623.379639	875.4671	2623.370361	875.4641113	3	25	1.1.1.2220.2	15.91903	2124.99	1779.05	15.93	0.07	1426.04
2	81.57	81.58	93.70999932	93.70999932	93.70999932	sp|P23927|CRYAB_MOUSE	Alpha-crystallin B chain OS=Mus musculus OX=10090 GN=Cryab PE=1 SV=2			0	99.00000095	IPADVDPLTITSSLSSDGVLTVNGPR	Oxidation(D)@17; Deamidated(N)@23	Oxidation(D)@140		0.0459323	2640.395264	661.1061	2640.349365	661.0946045	4	15	1.1.1.1170.2	8.307433	4953	1350.97	8.37	0.09	2466.232
2	81.57	81.58	93.70999932	93.70999932	93.70999932	sp|P23927|CRYAB_MOUSE	Alpha-crystallin B chain OS=Mus musculus OX=10090 GN=Cryab PE=1 SV=2			0	99.00000095	IPADVDPLTITSSLSSDGVLTVNGPR	Cation:K(D)@17			-0.0117507	2661.314453	666.3359	2661.326416	666.3388672	4	13	1.1.1.1173.2	8.3446	2928.89	2247.88	8.36	0.09	1891.566
2	81.57	81.58	93.70999932	93.70999932	93.70999932	sp|P23927|CRYAB_MOUSE	Alpha-crystallin B chain OS=Mus musculus OX=10090 GN=Cryab PE=1 SV=2			0	99.00000095	IPADVDPLTITSSLSSDGVLTVNGPR	Oxidation(D)@17; Deamidated(N)@23	Oxidation(D)@140		0.0459323	2640.395264	661.1061	2640.349365	661.0946045	4	22	1.1.1.1175.2	8.3716	4953	4766.12	8.37	0.09	4853.345
2	81.57	81.58	93.70999932	93.70999932	93.70999932	sp|P23927|CRYAB_MOUSE	Alpha-crystallin B chain OS=Mus musculus OX=10090 GN=Cryab PE=1 SV=2			0	99.00000095	IPADVDPLTITSSLSSDGVLTVNGPR				0.00083116	2623.371582	875.4644	2623.370361	875.4641113	3	28	1.1.1.1179.4	8.425266	335328.8	246099.4	8.38	0.15	83513.05
2	81.57	81.58	93.70999932	93.70999932	93.70999932	sp|P23927|CRYAB_MOUSE	Alpha-crystallin B chain OS=Mus musculus OX=10090 GN=Cryab PE=1 SV=2			0	99.00000095	IPADVDPLTITSSLSSDGVLTVNGPR	Oxidation(D)@17; Deamidated(N)@23	Oxidation(D)@140		0.0459323	2640.395264	661.1061	2640.349365	661.0946045	4	12	1.1.1.1185.2	8.496083	4953	326.33	8.37	0.09	840.4586
2	81.57	81.58	93.70999932	93.70999932	93.70999932	sp|P23927|CRYAB_MOUSE	Alpha-crystallin B chain OS=Mus musculus OX=10090 GN=Cryab PE=1 SV=2			0	99.00000095	IPADVDPLTITSSLSSDGVLTVNGPR	Oxidation(D)@17; Deamidated(N)@23	Oxidation(D)@140		0.046638899	2640.39624	881.1393	2640.349365	881.1237183	3	21	1.1.1.1186.7	8.51475	19874.71	2516.34	8.35	0.11	3395.39
2	81.57	81.58	93.70999932	93.70999932	93.70999932	sp|P23927|CRYAB_MOUSE	Alpha-crystallin B chain OS=Mus musculus OX=10090 GN=Cryab PE=1 SV=2			0	99.00000095	IPADVDPLTITSSLSSDGVLTVNGPR	Methyl(S)@16; Methyl(D)@17	Methyl(S)@139; Methyl(D)@140		-0.0408419	2651.361084	884.7943	2651.401855	884.8078613	3	16	1.1.1.1187.5	8.523916	2151.74	1473.76	8.57	0.11	1023.198
2	81.57	81.58	93.70999932	93.70999932	93.70999932	sp|P23927|CRYAB_MOUSE	Alpha-crystallin B chain OS=Mus musculus OX=10090 GN=Cryab PE=1 SV=2			0	99.00000095	IPADVDPLTITSSLSSDGVLTVNGPR				-0.00219538	2623.368652	656.8494	2623.370361	656.8499146	4	14	1.1.1.1190.5	8.56175	67616.55	1100.75	8.38	0.1	1580.02
2	81.57	81.58	93.70999932	93.70999932	93.70999932	sp|P23927|CRYAB_MOUSE	Alpha-crystallin B chain OS=Mus musculus OX=10090 GN=Cryab PE=1 SV=2			0	99.00000095	IPADVDPLTITSSLSSDGVLTVNGPR	Methyl(S)@16; Methyl(D)@17	Methyl(S)@139; Methyl(D)@140		-0.0408419	2651.361084	884.7943	2651.401855	884.8078613	3	21	1.1.1.1191.5	8.576083	2151.74	1850.42	8.57	0.11	1150.943
2	81.57	81.58	93.70999932	93.70999932	93.70999932	sp|P23927|CRYAB_MOUSE	Alpha-crystallin B chain OS=Mus musculus OX=10090 GN=Cryab PE=1 SV=2			0	99.00000095	IPADVDPLTITSSLSSDGVLTVNGPR	Ammonia-loss(N)@23			0.0052045	2606.349121	869.7903	2606.343994	869.7885742	3	28	1.1.1.1196.3	8.642067	19135.48	4657.74	8.71	0.1	3058.528
2	81.57	81.58	93.70999932	93.70999932	93.70999932	sp|P23927|CRYAB_MOUSE	Alpha-crystallin B chain OS=Mus musculus OX=10090 GN=Cryab PE=1 SV=2			0	99.00000095	IPADVDPLTITSSLSSDGVLTVNGPR	Methyl(D)@6	Methyl(D)@129		-0.00387726	2637.38208	660.3528	2637.38623	660.3538208	4	16	1.1.1.1204.3	8.736234	1807.32	1803.35	8.75	0.09	1551.789
2	81.57	81.58	93.70999932	93.70999932	93.70999932	sp|P23927|CRYAB_MOUSE	Alpha-crystallin B chain OS=Mus musculus OX=10090 GN=Cryab PE=1 SV=2			0	99.00000095	IPADVDPLTITSSLSSDGVLTVNGPR				0.00229595	2623.372559	875.4648	2623.370361	875.4641113	3	19	1.1.1.1204.4	8.737066	6297.31	4935.89	8.72	0.15	5291.44
2	81.57	81.58	93.70999932	93.70999932	93.70999932	sp|P23927|CRYAB_MOUSE	Alpha-crystallin B chain OS=Mus musculus OX=10090 GN=Cryab PE=1 SV=2			0	99.00000095	IPADVDPLTITSSLSSDGVLTVNGPR	Ammonia-loss(N)@23			0.0052045	2606.349121	869.7903	2606.343994	869.7885742	3	25	1.1.1.1205.5	8.7504	19135.48	12205.71	8.71	0.1	7297.547
2	81.57	81.58	93.70999932	93.70999932	93.70999932	sp|P23927|CRYAB_MOUSE	Alpha-crystallin B chain OS=Mus musculus OX=10090 GN=Cryab PE=1 SV=2			0	99.00000095	IPADVDPLTITSSLSSDGVLTVNGPR				0.00229595	2623.372559	875.4648	2623.370361	875.4641113	3	16	1.1.1.1211.6	8.826567	6297.31	2421.7	8.72	0.15	8255.006
2	81.57	81.58	93.70999932	93.70999932	93.70999932	sp|P23927|CRYAB_MOUSE	Alpha-crystallin B chain OS=Mus musculus OX=10090 GN=Cryab PE=1 SV=2			0	99.00000095	IPADVDPLTITSSLSSDGVLTVNGPR	Ammonia-loss(N)@23			0.0052045	2606.349121	869.7903	2606.343994	869.7885742	3	11	1.1.1.1216.8	8.891717	19135.48	464.28	8.71	0.1	484.9082
2	81.57	81.58	93.70999932	93.70999932	93.70999932	sp|P23927|CRYAB_MOUSE	Alpha-crystallin B chain OS=Mus musculus OX=10090 GN=Cryab PE=1 SV=2			0	99.00000095	IPADVDPLTITSSLSSDGVLTVNGPR	Acetyl(S)@16	Acetyl(S)@139		0.00693128	2665.387939	889.4699	2665.381104	889.4676514	3	14	1.1.1.1222.6	8.966217	646.44	524.08	8.9	0.18	486.8838
2	81.57	81.58	93.70999932	93.70999932	93.70999932	sp|P23927|CRYAB_MOUSE	Alpha-crystallin B chain OS=Mus musculus OX=10090 GN=Cryab PE=1 SV=2			0	99.00000095	IPADVDPLTITSSLSSDGVLTVNGPR	Acetyl(S)@15	Acetyl(S)@138		0.00693128	2665.387939	889.4699	2665.381104	889.4676514	3	14	1.1.1.1222.6	8.966217	646.44	524.08	8.9	0.18	486.8838
2	81.57	81.58	93.70999932	93.70999932	93.70999932	sp|P23927|CRYAB_MOUSE	Alpha-crystallin B chain OS=Mus musculus OX=10090 GN=Cryab PE=1 SV=2			0	99.00000095	IPADVDPLTITSSLSSDGVLTVNGPR	Dehydrated(D)@6			0.00542847	2605.365479	869.4624	2605.359863	869.4605713	3	13	1.1.1.1233.6	9.105534	825.62	450.51	9.04	0.2	494.3519
2	81.57	81.58	93.70999932	93.70999932	93.70999932	sp|P23927|CRYAB_MOUSE	Alpha-crystallin B chain OS=Mus musculus OX=10090 GN=Cryab PE=1 SV=2			0	99.00000095	IPADVDPLTITSSLSSDGVLTVNGPR	Dehydrated(D)@4			0.00542847	2605.365479	869.4624	2605.359863	869.4605713	3	13	1.1.1.1233.6	9.105534	825.62	450.51	9.04	0.2	494.3519
2	81.57	81.58	93.70999932	93.70999932	93.70999932	sp|P23927|CRYAB_MOUSE	Alpha-crystallin B chain OS=Mus musculus OX=10090 GN=Cryab PE=1 SV=2			0	99.00000095	IPADVDPLTITSSLSSDGVLTVNGPR				-0.00630971	2623.364258	875.462	2623.370361	875.4641113	3	10	1.1.1.1245.5	9.260533	1095.67	1095.27	9.27	0.2	716.2837
2	81.57	81.58	93.70999932	93.70999932	93.70999932	sp|P23927|CRYAB_MOUSE	Alpha-crystallin B chain OS=Mus musculus OX=10090 GN=Cryab PE=1 SV=2			0	99.00000095	IPADVDPLTITSSLSSDGVLTVNGPR				0.00302835	2623.373535	875.4651	2623.370361	875.4641113	3	14	1.1.1.1259.6	9.437516	1106.19	983.19	9.34	0.26	690.5705
2	81.57	81.58	93.70999932	93.70999932	93.70999932	sp|P23927|CRYAB_MOUSE	Alpha-crystallin B chain OS=Mus musculus OX=10090 GN=Cryab PE=1 SV=2			0	99.00000095	IPADVDPLTITSSLSSDGVLTVNGPR	Formyl@N-term			-0.000245066	2651.365479	884.7957	2651.365479	884.7957153	3	15	1.1.1.1318.3	10.16813	2947.53	435.53	10.25	0.12	285.6313
2	81.57	81.58	93.70999932	93.70999932	93.70999932	sp|P23927|CRYAB_MOUSE	Alpha-crystallin B chain OS=Mus musculus OX=10090 GN=Cryab PE=1 SV=2			0	99.00000095	IPADVDPLTITSSLSSDGVLTVNGPR	Delta:H(5)C(2)(P)@2; Oxidation(P)@7	Delta:H(5)C(2)(P)@125; Oxidation(P)@130		-0.0107894	2668.394043	890.4719	2668.404541	890.4754639	3	14	1.1.1.1321.4	10.21062	561.8	414.67	10.28	0.12	331.1599
2	81.57	81.58	93.70999932	93.70999932	93.70999932	sp|P23927|CRYAB_MOUSE	Alpha-crystallin B chain OS=Mus musculus OX=10090 GN=Cryab PE=1 SV=2			0	99.00000095	IPADVDPLTITSSLSSDGVLTVNGPR	Oxidation(P)@2; Delta:H(5)C(2)(P)@7	Oxidation(P)@125; Delta:H(5)C(2)(P)@130		-0.0107894	2668.394043	890.4719	2668.404541	890.4754639	3	14	1.1.1.1321.4	10.21062	561.8	414.67	10.28	0.12	331.1599
2	81.57	81.58	93.70999932	93.70999932	93.70999932	sp|P23927|CRYAB_MOUSE	Alpha-crystallin B chain OS=Mus musculus OX=10090 GN=Cryab PE=1 SV=2			0	99.00000095	IPADVDPLTITSSLSSDGVLTVNGPR	Oxidation(P)@2; Delta:H(5)C(2)(P)@7	Oxidation(P)@125; Delta:H(5)C(2)(P)@130		-0.0107894	2668.394043	890.4719	2668.404541	890.4754639	3	13	1.1.1.1325.5	10.26162	561.8	528.61	10.28	0.12	447.045
2	81.57	81.58	93.70999932	93.70999932	93.70999932	sp|P23927|CRYAB_MOUSE	Alpha-crystallin B chain OS=Mus musculus OX=10090 GN=Cryab PE=1 SV=2			0	99.00000095	IPADVDPLTITSSLSSDGVLTVNGPR				0.043493301	2623.414063	875.4786	2623.370361	875.4641113	3	18	1.1.1.1334.2	10.35662	622.83	586.71	10.25	0.2	489.6848
2	81.57	81.58	93.70999932	93.70999932	93.70999932	sp|P23927|CRYAB_MOUSE	Alpha-crystallin B chain OS=Mus musculus OX=10090 GN=Cryab PE=1 SV=2			0	99.00000095	IPADVDPLTITSSLSSDGVLTVNGPR				0.00174666	2623.372314	875.4647	2623.370361	875.4641113	3	14	1.1.1.1463.2	11.82733	619.74	580.99	11.77	0.22	375.1621
2	81.57	81.58	93.70999932	93.70999932	93.70999932	sp|P23927|CRYAB_MOUSE	Alpha-crystallin B chain OS=Mus musculus OX=10090 GN=Cryab PE=1 SV=2			0	99.00000095	IPADVDPLTITSSLSSDGVLTVNGPR				-0.00264772	2623.36792	875.4632	2623.370361	875.4641113	3	14	1.1.1.1794.3	13.94867	79.6637	79.6637			399.2459
2	81.57	81.58	93.70999932	93.70999932	93.70999932	sp|P23927|CRYAB_MOUSE	Alpha-crystallin B chain OS=Mus musculus OX=10090 GN=Cryab PE=1 SV=2			0	99.00000095	IPADVDPLTITSSLSSDGVLTVNGPR				0.00394385	2623.374512	875.4654	2623.370361	875.4641113	3	14	1.1.1.1832.5	14.29482	28.28922	28.28922			227.0423
2	81.57	81.58	93.70999932	93.70999932	93.70999932	sp|P23927|CRYAB_MOUSE	Alpha-crystallin B chain OS=Mus musculus OX=10090 GN=Cryab PE=1 SV=2			0	99.00000095	IPADVDPLTITSSLSSDGVLTVNGPR	Didehydro(S)@12; Deamidated(N)@23	Didehydro(S)@135		0.028167	2622.366943	875.1296	2622.338867	875.1202393	3	12	1.1.1.1239.6	9.182034	529.88	322.71	9.1	0.15	764.0213
2	81.57	81.58	93.70999932	93.70999932	93.70999932	sp|P23927|CRYAB_MOUSE	Alpha-crystallin B chain OS=Mus musculus OX=10090 GN=Cryab PE=1 SV=2			0	99.00000095	IPADVDPLTITSSLSSDGVLTVNGPR	Didehydro(S)@13; Deamidated(N)@23	Didehydro(S)@136		0.028167	2622.366943	875.1296	2622.338867	875.1202393	3	12	1.1.1.1239.6	9.182034	529.88	322.71	9.1	0.15	764.0213
2	81.57	81.58	93.70999932	93.70999932	93.70999932	sp|P23927|CRYAB_MOUSE	Alpha-crystallin B chain OS=Mus musculus OX=10090 GN=Cryab PE=1 SV=2			0	99.00000095	IPADVDPLTITSSLSSDGVLTVNGPR	Ammonia-loss(N)@23			0.0052045	2606.349121	869.7903	2606.343994	869.7885742	3	19	1.1.1.1191.4	8.574417	19135.48	1165.54	8.71	0.1	1147.095
2	81.57	81.58	93.70999932	93.70999932	93.70999932	sp|P23927|CRYAB_MOUSE	Alpha-crystallin B chain OS=Mus musculus OX=10090 GN=Cryab PE=1 SV=2			0	99.00000095	IPADVDPLTITSSLSSDGVLTVNGPR	Oxidation(P)@7; Deamidated(N)@23	Oxidation(P)@130		0.046638899	2640.39624	881.1393	2640.349365	881.1237183	3	20	1.1.1.1186.7	8.51475	19874.71	2516.34	8.35	0.11	3395.39
2	81.57	81.58	93.70999932	93.70999932	93.70999932	sp|P23927|CRYAB_MOUSE	Alpha-crystallin B chain OS=Mus musculus OX=10090 GN=Cryab PE=1 SV=2			0	95.84000111	IPADVDPLTITSSLSSDGVLTVNGPR	Deamidated(N)@23; Oxidation(P)@25	Oxidation(P)@148		0.046638899	2640.39624	881.1393	2640.349365	881.1237183	3	20	1.1.1.1172.2	8.3331	19874.71	16049.32	8.35	0.11	27966.69
2	81.57	81.58	93.70999932	93.70999932	93.70999932	sp|P23927|CRYAB_MOUSE	Alpha-crystallin B chain OS=Mus musculus OX=10090 GN=Cryab PE=1 SV=2			0	95.84000111	IPADVDPLTITSSLSSDGVLTVNGPR				0.00302835	2623.373535	875.4651	2623.370361	875.4641113	3	10	1.1.1.1260.7	9.451016	1106.19	968.02	9.34	0.26	654.8943
2	81.57	81.58	93.70999932	93.70999932	93.70999932	sp|P23927|CRYAB_MOUSE	Alpha-crystallin B chain OS=Mus musculus OX=10090 GN=Cryab PE=1 SV=2			0	99.00000095	IPADVDPLTITSSLSSDGVLTVNGPRK			missed R-K@26	0.00178786	2751.467285	918.163	2751.465332	918.1624146	3	11	1.1.1.1127.9	7.771467	168.6555	168.6555			1161.251
2	81.57	81.58	93.70999932	93.70999932	93.70999932	sp|P23927|CRYAB_MOUSE	Alpha-crystallin B chain OS=Mus musculus OX=10090 GN=Cryab PE=1 SV=2			0	99.00000095	KQVSGPER			missed K-Q@1	-0.00155283	899.480896	450.7477	899.4824829	450.7485046	2	12	1.1.1.336.7	1.07215	52644.2	23111.26	1.1	0.04	6699.297
2	81.57	81.58	93.70999932	93.70999932	93.70999932	sp|P23927|CRYAB_MOUSE	Alpha-crystallin B chain OS=Mus musculus OX=10090 GN=Cryab PE=1 SV=2			0	99.00000095	KQVSGPER			missed K-Q@1	0.00101059	899.4834595	450.749	899.4824829	450.7485046	2	9	1.1.1.706.4	2.485867	2278.49	1312.96	2.5	0.04	458.5872
2	81.57	81.58	93.70999932	93.70999932	93.70999932	sp|P23927|CRYAB_MOUSE	Alpha-crystallin B chain OS=Mus musculus OX=10090 GN=Cryab PE=1 SV=2			0	99.00000095	KQVSGPER			missed K-Q@1	0.00101059	899.4834595	450.749	899.4824829	450.7485046	2	9	1.1.1.707.4	2.495383	2278.49	1889.63	2.5	0.04	1102.883
2	81.57	81.58	93.70999932	93.70999932	93.70999932	sp|P23927|CRYAB_MOUSE	Alpha-crystallin B chain OS=Mus musculus OX=10090 GN=Cryab PE=1 SV=2			0	29.51999903	KQVSGPER	Formyl@N-term		missed K-Q@1	-0.000510512	927.4768677	464.7457	927.477417	464.7459717	2	7	1.1.1.716.6	2.6097	1175.72	980.96	2.6	0.03	863.2049
2	81.57	81.58	93.70999932	93.70999932	93.70999932	sp|P23927|CRYAB_MOUSE	Alpha-crystallin B chain OS=Mus musculus OX=10090 GN=Cryab PE=1 SV=2			0	29.51999903	KQVSGPER	Formyl(K)@1		missed K-Q@1	-0.000510512	927.4768677	464.7457	927.477417	464.7459717	2	7	1.1.1.716.6	2.6097	1175.72	980.96	2.6	0.03	863.2049
2	81.57	81.58	93.70999932	93.70999932	93.70999932	sp|P23927|CRYAB_MOUSE	Alpha-crystallin B chain OS=Mus musculus OX=10090 GN=Cryab PE=1 SV=2			0	20.31999975	KQVSGPER	Deamidated(Q)@2		missed K-Q@1	-0.00878336	900.4577026	451.2361	900.4664917	451.240509	2	5	1.1.1.536.2	1.844917	27.42632	27.42632			34.98923
2	81.57	81.58	93.70999932	93.70999932	93.70999932	sp|P23927|CRYAB_MOUSE	Alpha-crystallin B chain OS=Mus musculus OX=10090 GN=Cryab PE=1 SV=2			0	19.16999966	KQVSGPER	Deamidated(Q)@2		missed K-Q@1	0.0101982	900.4766846	451.2456	900.4664917	451.240509	2	6	1.1.1.694.2	2.396383	845.58	43.3	2.5	0.04	53.42688
2	81.57	81.58	93.70999932	93.70999932	93.70999932	sp|P23927|CRYAB_MOUSE	Alpha-crystallin B chain OS=Mus musculus OX=10090 GN=Cryab PE=1 SV=2			0	17.47000068	KQVSGPER			missed K-Q@1	-0.00155283	899.480896	450.7477	899.4824829	450.7485046	2	4	1.1.1.357.2	1.260967	52644.2	77.25	1.1	0.04	149.5125
2	81.57	81.58	93.70999932	93.70999932	93.70999932	sp|P23927|CRYAB_MOUSE	Alpha-crystallin B chain OS=Mus musculus OX=10090 GN=Cryab PE=1 SV=2			0	99.00000095	KYRIPADVDPLTITSSLSSDGVLTVNGPR	Propionamide(K)@1; Cation:K(D)@9		missed K-Y@1; missed R-I@3	0.0148085	3179.63623	1060.886	3179.622803	1060.881592	3	15	1.1.1.1146.7	8.013617	477.5304	477.5304			1248.877
2	81.57	81.58	93.70999932	93.70999932	93.70999932	sp|P23927|CRYAB_MOUSE	Alpha-crystallin B chain OS=Mus musculus OX=10090 GN=Cryab PE=1 SV=2			0	95.84000111	LFDQFF			cleaved F-G@C-term	0.00252672	815.3878784	408.7012	815.385376	408.6999817	2	6	1.1.1.1237.2	9.153033	405.2	397.5	9.15	0.1	286.0913
2	81.57	81.58	93.70999932	93.70999932	93.70999932	sp|P23927|CRYAB_MOUSE	Alpha-crystallin B chain OS=Mus musculus OX=10090 GN=Cryab PE=1 SV=2			0	99.00000095	LFDQFFGE	Methyl(E)@8	Methyl(E)@29	cleaved E-H@C-term	0.00306659	1015.468262	508.7414	1015.465088	508.7398376	2	9	1.1.1.1246.3	9.270367	460.19	370.79	9.3	0.09	273.3802
2	81.57	81.58	93.70999932	93.70999932	93.70999932	sp|P23927|CRYAB_MOUSE	Alpha-crystallin B chain OS=Mus musculus OX=10090 GN=Cryab PE=1 SV=2			0	99.00000095	LFDQFFGE	Methyl(E)@8	Methyl(E)@29	cleaved E-H@C-term	0.00306659	1015.468262	508.7414	1015.465088	508.7398376	2	10	1.1.1.1247.2	9.2807	460.19	434.22	9.3	0.09	279.2459
2	81.57	81.58	93.70999932	93.70999932	93.70999932	sp|P23927|CRYAB_MOUSE	Alpha-crystallin B chain OS=Mus musculus OX=10090 GN=Cryab PE=1 SV=2			0	99.00000095	LFDQFFGEH			cleaved H-L@C-term	-0.00503747	1138.503296	570.2589	1138.508301	570.2614746	2	12	1.1.1.1076.3	7.116867	2981.47	2897.46	7.11	0.04	1277.328
2	81.57	81.58	93.70999932	93.70999932	93.70999932	sp|P23927|CRYAB_MOUSE	Alpha-crystallin B chain OS=Mus musculus OX=10090 GN=Cryab PE=1 SV=2			0	99.00000095	LFDQFFGEH	Methyl(E)@8	Methyl(E)@30	cleaved H-L@C-term	-0.00217576	1152.521851	577.2682	1152.524048	577.2692871	2	13	1.1.1.1123.2	7.714483	3034.08	2318.07	7.74	0.05	1253.594
2	81.57	81.58	93.70999932	93.70999932	93.70999932	sp|P23927|CRYAB_MOUSE	Alpha-crystallin B chain OS=Mus musculus OX=10090 GN=Cryab PE=1 SV=2			0	99.00000095	LFDQFFGEH	Methyl(E)@8	Methyl(E)@30	cleaved H-L@C-term	-0.00217576	1152.521851	577.2682	1152.524048	577.2692871	2	14	1.1.1.1124.3	7.728483	3034.08	2784.33	7.74	0.05	1364.669
2	81.57	81.58	93.70999932	93.70999932	93.70999932	sp|P23927|CRYAB_MOUSE	Alpha-crystallin B chain OS=Mus musculus OX=10090 GN=Cryab PE=1 SV=2			0	99.00000095	LFDQFFGEHLL			cleaved L-E@C-term	-0.00523918	1364.671265	683.3429	1364.676514	683.34552	2	9	1.1.1.1242.2	9.2187	205.39	200.36	9.21	0.09	295.9461
2	81.57	81.58	93.70999932	93.70999932	93.70999932	sp|P23927|CRYAB_MOUSE	Alpha-crystallin B chain OS=Mus musculus OX=10090 GN=Cryab PE=1 SV=2			0	99.00000095	LFDQFFGEHLLESDLF			cleaved F-S@C-term	0.00692871	1955.937622	652.9865	1955.930542	652.9841309	3	14	1.1.1.1359.2	10.65692	709.1	416.44	10.71	0.13	226.8108
2	81.57	81.58	93.70999932	93.70999932	93.70999932	sp|P23927|CRYAB_MOUSE	Alpha-crystallin B chain OS=Mus musculus OX=10090 GN=Cryab PE=1 SV=2			0	95.84000111	LFDQFFGEHLLESDLF			cleaved F-S@C-term	0.00796732	1955.938477	978.9765	1955.930542	978.9725342	2	9	1.1.1.1372.2	10.81958	1099.21	340.63	10.74	0.13	189.8355
2	81.57	81.58	93.70999932	93.70999932	93.70999932	sp|P23927|CRYAB_MOUSE	Alpha-crystallin B chain OS=Mus musculus OX=10090 GN=Cryab PE=1 SV=2			0	95.84000111	LFDQFFGEHLLESDLFS			cleaved S-T@C-term	0.0188051	2042.981445	1022.498	2042.962524	1022.488525	2	9	1.1.1.1330.2	10.31628	10.9626	10.9626			134.5726
2	81.57	81.58	93.70999932	93.70999932	93.70999932	sp|P23927|CRYAB_MOUSE	Alpha-crystallin B chain OS=Mus musculus OX=10090 GN=Cryab PE=1 SV=2			0	99.00000095	LFDQFFGEHLLESDLFSTAT			cleaved T-S@C-term	0.00186993	2316.097168	773.0396	2316.094971	773.0389404	3	12	1.1.1.1304.4	10.00547	6416.27	1174.79	10.1	0.11	686.7718
2	81.57	81.58	93.70999932	93.70999932	93.70999932	sp|P23927|CRYAB_MOUSE	Alpha-crystallin B chain OS=Mus musculus OX=10090 GN=Cryab PE=1 SV=2			0	99.00000095	LFDQFFGEHLLESDLFSTAT	Methyl(H)@9	Methyl(H)@31	cleaved T-S@C-term	0.00783303	2330.119385	1166.067	2330.110596	1166.062622	2	12	1.1.1.1368.4	10.77225	740.32	727.04	10.72	0.15	349.0468
2	81.57	81.58	93.70999932	93.70999932	93.70999932	sp|P23927|CRYAB_MOUSE	Alpha-crystallin B chain OS=Mus musculus OX=10090 GN=Cryab PE=1 SV=2			0	99.00000095	LFDQFFGEHLLESDLFSTAT	Methyl(H)@9	Methyl(H)@31	cleaved T-S@C-term	0.0068719	2330.117432	777.7131	2330.110596	777.7108154	3	14	1.1.1.1371.2	10.81092	1199.25	857.04	10.76	0.17	527.8088
2	81.57	81.58	93.70999932	93.70999932	93.70999932	sp|P23927|CRYAB_MOUSE	Alpha-crystallin B chain OS=Mus musculus OX=10090 GN=Cryab PE=1 SV=2			0	99.00000095	LFDQFFGEHLLESDLFSTAT	Methyl(H)@9	Methyl(H)@31	cleaved T-S@C-term	0.00783303	2330.119385	1166.067	2330.110596	1166.062622	2	11	1.1.1.1367.4	10.75942	740.32	721.31	10.72	0.15	352.9453
2	81.57	81.58	93.70999932	93.70999932	93.70999932	sp|P23927|CRYAB_MOUSE	Alpha-crystallin B chain OS=Mus musculus OX=10090 GN=Cryab PE=1 SV=2			0	95.84000111	LFDQFFGEHLLESDLFSTATSL			cleaved L-S@C-term	0.00909406	2516.220459	839.7474	2516.211182	839.7443237	3	9	1.1.1.1388.2	10.99257	339.8	262.02	11.03	0.13	216.8975
2	81.57	81.58	93.70999932	93.70999932	93.70999932	sp|P23927|CRYAB_MOUSE	Alpha-crystallin B chain OS=Mus musculus OX=10090 GN=Cryab PE=1 SV=2			0	99.00000095	LFDQFFGEHLLESDLFSTATSLSPF			cleaved F-Y@C-term	0.0125221	2847.376953	950.1329	2847.364258	950.1287231	3	20	1.1.1.1477.2	11.97115	22695.47	8702.07	11.88	0.12	3709.529
2	81.57	81.58	93.70999932	93.70999932	93.70999932	sp|P23927|CRYAB_MOUSE	Alpha-crystallin B chain OS=Mus musculus OX=10090 GN=Cryab PE=1 SV=2			0	99.00000095	LFDQFFGEHLLESDLFSTATSLSPF			cleaved F-Y@C-term	0.0125221	2847.376953	950.1329	2847.364258	950.1287231	3	13	1.1.1.1457.2	11.76733	22695.47	1580.84	11.88	0.12	444.9148
2	81.57	81.58	93.70999932	93.70999932	93.70999932	sp|P23927|CRYAB_MOUSE	Alpha-crystallin B chain OS=Mus musculus OX=10090 GN=Cryab PE=1 SV=2			0	99.00000095	LFDQFFGEHLLESDLFSTATSLSPF			cleaved F-Y@C-term	0.0125221	2847.376953	950.1329	2847.364258	950.1287231	3	18	1.1.1.1459.5	11.79267	22695.47	6287.34	11.88	0.12	2987.544
2	81.57	81.58	93.70999932	93.70999932	93.70999932	sp|P23927|CRYAB_MOUSE	Alpha-crystallin B chain OS=Mus musculus OX=10090 GN=Cryab PE=1 SV=2			0	99.00000095	LFDQFFGEHLLESDLFSTATSLSPF			cleaved F-Y@C-term	0.0125221	2847.376953	950.1329	2847.364258	950.1287231	3	22	1.1.1.1460.2	11.79933	22695.47	8108.9	11.88	0.12	3868.004
2	81.57	81.58	93.70999932	93.70999932	93.70999932	sp|P23927|CRYAB_MOUSE	Alpha-crystallin B chain OS=Mus musculus OX=10090 GN=Cryab PE=1 SV=2			0	99.00000095	LFDQFFGEHLLESDLFSTATSLSPF			cleaved F-Y@C-term	0.0102928	2847.375	712.851	2847.364258	712.8483887	4	10	1.1.1.1474.3	11.93817	1803.14	1097.41	11.88	0.12	1042.715
2	81.57	81.58	93.70999932	93.70999932	93.70999932	sp|P23927|CRYAB_MOUSE	Alpha-crystallin B chain OS=Mus musculus OX=10090 GN=Cryab PE=1 SV=2			0	99.00000095	LFDQFFGEHLLESDLFSTATSLSPF	Methyl(E)@12	Methyl(E)@34	cleaved F-Y@C-term	0.023349	2861.403564	954.8084	2861.379883	954.8005981	3	11	1.1.1.1597.2	12.57678	70.65167	70.65167			237.853
2	81.57	81.58	93.70999932	93.70999932	93.70999932	sp|P23927|CRYAB_MOUSE	Alpha-crystallin B chain OS=Mus musculus OX=10090 GN=Cryab PE=1 SV=2			0	95.84000111	LFDQFFGEHLLESDLFSTATSLSPF	Methyl(E)@12	Methyl(E)@34	cleaved F-Y@C-term	0.0041236	2861.384277	954.802	2861.379883	954.8005981	3	9	1.1.1.1572.2	12.39778	1106.2	207.52	12.46	0.05	130.7188
2	81.57	81.58	93.70999932	93.70999932	93.70999932	sp|P23927|CRYAB_MOUSE	Alpha-crystallin B chain OS=Mus musculus OX=10090 GN=Cryab PE=1 SV=2			0	95.84000111	LFDQFFGEHLLESDLFSTATSLSPF	Methyl(D)@14	Methyl(D)@36	cleaved F-Y@C-term	0.0041236	2861.384277	954.802	2861.379883	954.8005981	3	9	1.1.1.1572.2	12.39778	1106.2	207.52	12.46	0.05	130.7188
2	81.57	81.58	93.70999932	93.70999932	93.70999932	sp|P23927|CRYAB_MOUSE	Alpha-crystallin B chain OS=Mus musculus OX=10090 GN=Cryab PE=1 SV=2			0	99.00000095	LFDQFFGEHLLESDLFSTATSLSPFYLR			cleaved R-P@C-term	0.029325999	3279.641113	1094.221	3279.612793	1094.211548	3	12	1.1.1.1421.4	11.40753	46.38239	46.38239			206.6263
2	81.57	81.58	93.70999932	93.70999932	93.70999932	sp|P23927|CRYAB_MOUSE	Alpha-crystallin B chain OS=Mus musculus OX=10090 GN=Cryab PE=1 SV=2			0	99.00000095	LFDQFFGEHLLESDLFSTATSLSPFYLRPPSFLR				0.0147104	3977.019043	995.262	3977.003906	995.2583008	4	29	1.1.1.1399.3	11.13772	49094.94	14184.55	11.24	0.14	5934.652
2	81.57	81.58	93.70999932	93.70999932	93.70999932	sp|P23927|CRYAB_MOUSE	Alpha-crystallin B chain OS=Mus musculus OX=10090 GN=Cryab PE=1 SV=2			0	99.00000095	LFDQFFGEHLLESDLFSTATSLSPFYLRPPSFLR				0.0147104	3977.019043	995.262	3977.003906	995.2583008	4	30	1.1.1.1400.5	11.14905	49094.94	21151.17	11.24	0.14	9767.724
2	81.57	81.58	93.70999932	93.70999932	93.70999932	sp|P23927|CRYAB_MOUSE	Alpha-crystallin B chain OS=Mus musculus OX=10090 GN=Cryab PE=1 SV=2			0	99.00000095	LFDQFFGEHLLESDLFSTATSLSPFYLRPPSFLR				0.0266285	3977.030518	663.8457	3977.003906	663.8412476	6	18	1.1.1.1402.2	11.17172	1644.87	1025.79	11.22	0.14	1332.432
2	81.57	81.58	93.70999932	93.70999932	93.70999932	sp|P23927|CRYAB_MOUSE	Alpha-crystallin B chain OS=Mus musculus OX=10090 GN=Cryab PE=1 SV=2			0	99.00000095	LFDQFFGEHLLESDLFSTATSLSPFYLRPPSFLR				0.0266285	3977.030518	663.8457	3977.003906	663.8412476	6	23	1.1.1.1406.2	11.22655	1644.87	1455.99	11.22	0.14	1463.083
2	81.57	81.58	93.70999932	93.70999932	93.70999932	sp|P23927|CRYAB_MOUSE	Alpha-crystallin B chain OS=Mus musculus OX=10090 GN=Cryab PE=1 SV=2			0	99.00000095	LFDQFFGEHLLESDLFSTATSLSPFYLRPPSFLR	Phospho(S)@21	Phospho(S)@43		0.0235052	4056.994873	1015.256	4056.970215	1015.249878	4	24	1.1.1.1411.2	11.28638	5838.65	3252.88	11.2	0.14	1930.483
2	81.57	81.58	93.70999932	93.70999932	93.70999932	sp|P23927|CRYAB_MOUSE	Alpha-crystallin B chain OS=Mus musculus OX=10090 GN=Cryab PE=1 SV=2			0	99.00000095	LFDQFFGEHLLESDLFSTATSLSPFYLRPPSFLR	Phospho(S)@23	Phospho(S)@45		0.0235052	4056.994873	1015.256	4056.970215	1015.249878	4	24	1.1.1.1411.2	11.28638	5838.65	3252.88	11.2	0.14	1930.483
2	81.57	81.58	93.70999932	93.70999932	93.70999932	sp|P23927|CRYAB_MOUSE	Alpha-crystallin B chain OS=Mus musculus OX=10090 GN=Cryab PE=1 SV=2			0	99.00000095	LFDQFFGEHLLESDLFSTATSLSPFYLRPPSFLR				0.0147104	3977.019043	995.262	3977.003906	995.2583008	4	36	1.1.1.1413.4	11.31553	49094.94	25812.54	11.24	0.14	11460.26
2	81.57	81.58	93.70999932	93.70999932	93.70999932	sp|P23927|CRYAB_MOUSE	Alpha-crystallin B chain OS=Mus musculus OX=10090 GN=Cryab PE=1 SV=2			0	99.00000095	LFDQFFGEHLLESDLFSTATSLSPFYLRPPSFLR				0.0130558	3977.01709	796.4107	3977.003906	796.4080811	5	20	1.1.1.1416.2	11.3382	8945.18	2940.09	11.23	0.14	1900.07
2	81.57	81.58	93.70999932	93.70999932	93.70999932	sp|P23927|CRYAB_MOUSE	Alpha-crystallin B chain OS=Mus musculus OX=10090 GN=Cryab PE=1 SV=2			0	99.00000095	LFDQFFGEHLLESDLFSTATSLSPFYLRPPSFLR				0.017151801	3977.02124	995.2626	3977.003906	995.2583008	4	16	1.1.1.1386.3	10.97257	793	757.44	10.99	0.13	544.3608
2	81.57	81.58	93.70999932	93.70999932	93.70999932	sp|P23927|CRYAB_MOUSE	Alpha-crystallin B chain OS=Mus musculus OX=10090 GN=Cryab PE=1 SV=2			0	99.00000095	LFDQFFGEHLLESDLFSTATSLSPFYLRPPSFLR	Deamidated(Q)@4; Oxidation(H)@9			0.0596155	3994.042725	799.8158	3993.98291	799.803833	5	13	1.1.1.1401.2	11.16305	1512.79	777.09	11.19	0.13	841.5492
2	81.57	81.58	93.70999932	93.70999932	93.70999932	sp|P23927|CRYAB_MOUSE	Alpha-crystallin B chain OS=Mus musculus OX=10090 GN=Cryab PE=1 SV=2			0	99.00000095	LFDQFFGEHLLESDLFSTATSLSPFYLRPPSFLR	Phospho(S)@21	Phospho(S)@43		0.0235052	4056.994873	1015.256	4056.970215	1015.249878	4	15	1.1.1.1416.4	11.34403	5838.65	1122.23	11.2	0.14	906.3248
2	81.57	81.58	93.70999932	93.70999932	93.70999932	sp|P23927|CRYAB_MOUSE	Alpha-crystallin B chain OS=Mus musculus OX=10090 GN=Cryab PE=1 SV=2			0	99.00000095	LFDQFFGEHLLESDLFSTATSLSPFYLRPPSFLR	Phospho(S)@23	Phospho(S)@45		0.0235052	4056.994873	1015.256	4056.970215	1015.249878	4	15	1.1.1.1416.4	11.34403	5838.65	1122.23	11.2	0.14	906.3248
2	81.57	81.58	93.70999932	93.70999932	93.70999932	sp|P23927|CRYAB_MOUSE	Alpha-crystallin B chain OS=Mus musculus OX=10090 GN=Cryab PE=1 SV=2			0	99.00000095	LFDQFFGEHLLESDLFSTATSLSPFYLRPPSFLR				0.0147104	3977.019043	995.262	3977.003906	995.2583008	4	13	1.1.1.1429.4	11.48968	49094.94	567.67	11.24	0.14	412.954
2	81.57	81.58	93.70999932	93.70999932	93.70999932	sp|P23927|CRYAB_MOUSE	Alpha-crystallin B chain OS=Mus musculus OX=10090 GN=Cryab PE=1 SV=2			0	99.00000095	LFDQFFGEHLLESDLFSTATSLSPFYLRPPSFLR	Deamidated(Q)@4; Oxidation(H)@9			0.0596155	3994.042725	799.8158	3993.98291	799.803833	5	11	1.1.1.1414.2	11.32422	1512.79	476.27	11.19	0.13	677.7715
2	81.57	81.58	93.70999932	93.70999932	93.70999932	sp|P23927|CRYAB_MOUSE	Alpha-crystallin B chain OS=Mus musculus OX=10090 GN=Cryab PE=1 SV=2			0	99.00000095	LFDQFFGEHLLESDLFSTATSLSPFYLRPPSFLR	Methyl(H)@9	Methyl(H)@31		0.0156429	3991.0354	998.7661	3991.019531	998.762207	4	12	1.1.1.1446.5	11.66702	2280.91	1218.67	11.74	0.14	829.6888
2	81.57	81.58	93.70999932	93.70999932	93.70999932	sp|P23927|CRYAB_MOUSE	Alpha-crystallin B chain OS=Mus musculus OX=10090 GN=Cryab PE=1 SV=2			0	99.00000095	LFDQFFGEHLLESDLFSTATSLSPFYLRPPSFLR	Deamidated(Q)@4; Oxidation(D)@14	Oxidation(D)@36		0.05201	3994.034912	999.516	3993.98291	999.5029907	4	14	1.1.1.1404.3	11.20105	1698.4	1393.59	11.23	0.13	1412.929
2	81.57	81.58	93.70999932	93.70999932	93.70999932	sp|P23927|CRYAB_MOUSE	Alpha-crystallin B chain OS=Mus musculus OX=10090 GN=Cryab PE=1 SV=2			0	99.00000095	LFDQFFGEHLLESDLFSTATSLSPFYLRPPSFLR	Deamidated(Q)@4; Oxidation(H)@9			0.05201	3994.034912	999.516	3993.98291	999.5029907	4	11	1.1.1.1410.3	11.27455	1698.4	717.32	11.23	0.13	946.8604
2	81.57	81.58	93.70999932	93.70999932	93.70999932	sp|P23927|CRYAB_MOUSE	Alpha-crystallin B chain OS=Mus musculus OX=10090 GN=Cryab PE=1 SV=2			0	95.84000111	LFDQFFGEHLLESDLFSTATSLSPFYLRPPSFLR	Deamidated(Q)@4; Oxidation(D)@14	Oxidation(D)@36		0.05201	3994.034912	999.516	3993.98291	999.5029907	4	13	1.1.1.1408.3	11.24872	1698.4	1422.42	11.23	0.13	1635.799
2	81.57	81.58	93.70999932	93.70999932	93.70999932	sp|P23927|CRYAB_MOUSE	Alpha-crystallin B chain OS=Mus musculus OX=10090 GN=Cryab PE=1 SV=2			0	99.00000095	LGDVIEVHGK			cleaved V-L@N-term	-0.0030727	1065.578857	533.7967	1065.581909	533.7982178	2	17	1.1.1.861.4	4.393734	51358.39	27745.62	4.42	0.04	18040.4
2	81.57	81.58	93.70999932	93.70999932	93.70999932	sp|P23927|CRYAB_MOUSE	Alpha-crystallin B chain OS=Mus musculus OX=10090 GN=Cryab PE=1 SV=2			0	99.00000095	LGDVIEVHGK	Methyl(E)@6	Methyl(E)@99	cleaved V-L@N-term	0.00253758	1079.600098	540.8073	1079.597534	540.8060303	2	14	1.1.1.884.6	4.68655	1871.41	1634.49	4.69	0.03	2587.517
2	81.57	81.58	93.70999932	93.70999932	93.70999932	sp|P23927|CRYAB_MOUSE	Alpha-crystallin B chain OS=Mus musculus OX=10090 GN=Cryab PE=1 SV=2			0	99.00000095	LLESDLFSTATSLSPF			cleaved H-L@N-term; cleaved F-Y@C-term	-0.00429857	1726.862305	864.4384	1726.866577	864.4405518	2	8	1.1.1.1311.3	10.08947	94.52757	94.52757			254.6252
2	81.57	81.58	93.70999932	93.70999932	93.70999932	sp|P23927|CRYAB_MOUSE	Alpha-crystallin B chain OS=Mus musculus OX=10090 GN=Cryab PE=1 SV=2			0	99.00000095	LLESDLFSTATSLSPFYLRPPSFLR			cleaved H-L@N-term	0.010418	2856.516846	953.1795	2856.506104	953.1760254	3	11	1.1.1.1281.9	9.72315	2525.64	520.76	9.8	0.13	429.1259
2	81.57	81.58	93.70999932	93.70999932	93.70999932	sp|P23927|CRYAB_MOUSE	Alpha-crystallin B chain OS=Mus musculus OX=10090 GN=Cryab PE=1 SV=2			0	99.00000095	LLESDLFSTATSLSPFYLRPPSFLR			cleaved H-L@N-term	0.010418	2856.516846	953.1795	2856.506104	953.1760254	3	16	1.1.1.1295.5	9.890817	2525.64	1158.57	9.8	0.13	776.8741
2	81.57	81.58	93.70999932	93.70999932	93.70999932	sp|P23927|CRYAB_MOUSE	Alpha-crystallin B chain OS=Mus musculus OX=10090 GN=Cryab PE=1 SV=2			0	99.00000095	MDIAIHHPW	Acetyl@N-term; Oxidation(D)@2	Acetyl@1; Oxidation(D)@2	cleaved W-I@C-term	-0.000597872	1176.538086	589.2763	1176.538574	589.2766113	2	12	1.1.1.975.3	5.835783	5546.96	3226.69	5.86	0.05	1421.658
2	81.57	81.58	93.70999932	93.70999932	93.70999932	sp|P23927|CRYAB_MOUSE	Alpha-crystallin B chain OS=Mus musculus OX=10090 GN=Cryab PE=1 SV=2			0	99.00000095	MDIAIHHPW	Acetyl@N-term	Acetyl@1	cleaved W-I@C-term	0.0103698	1160.554077	581.2843	1160.543701	581.2791138	2	10	1.1.1.1089.4	7.281683	91.78905	91.78905			350.6481
2	81.57	81.58	93.70999932	93.70999932	93.70999932	sp|P23927|CRYAB_MOUSE	Alpha-crystallin B chain OS=Mus musculus OX=10090 GN=Cryab PE=1 SV=2			0	99.00000095	MDIAIHHPW	Acetyl@N-term	Acetyl@1	cleaved W-I@C-term	-0.000616207	1160.543091	581.2788	1160.543701	581.2791138	2	11	1.1.1.1090.2	7.292683	71.96179	71.96179			340.8546
2	81.57	81.58	93.70999932	93.70999932	93.70999932	sp|P23927|CRYAB_MOUSE	Alpha-crystallin B chain OS=Mus musculus OX=10090 GN=Cryab PE=1 SV=2			0	99.00000095	MDIAIHHPWIR	Acetyl@N-term; Oxidation(D)@2; Oxidation(P)@8	Acetyl@1; Oxidation(D)@2; Oxidation(P)@8		0.019501099	1461.738281	731.8764	1461.71875	731.8666382	2	11	1.1.1.891.7	4.776533	507.3044	507.3044			1126.729
2	81.57	81.58	93.70999932	93.70999932	93.70999932	sp|P23927|CRYAB_MOUSE	Alpha-crystallin B chain OS=Mus musculus OX=10090 GN=Cryab PE=1 SV=2			0	99.00000095	MDIAIHHPWIR	Acetyl@N-term; Oxidation(D)@2; Oxidation(W)@9	Acetyl@1; Oxidation(D)@2		-0.000784036	1461.718018	488.2466	1461.71875	488.2468567	3	14	1.1.1.906.2	4.962517	15038.47	12045.41	4.92	0.13	5995.469
2	81.57	81.58	93.70999932	93.70999932	93.70999932	sp|P23927|CRYAB_MOUSE	Alpha-crystallin B chain OS=Mus musculus OX=10090 GN=Cryab PE=1 SV=2			0	99.00000095	MDIAIHHPWIR	Acetyl@N-term; Oxidation(D)@2	Acetyl@1; Oxidation(D)@2		0.00169099	1445.725464	723.87	1445.723755	723.8691406	2	15	1.1.1.941.8	5.40965	170137.9	48609.95	5.36	0.04	2804.244
2	81.57	81.58	93.70999932	93.70999932	93.70999932	sp|P23927|CRYAB_MOUSE	Alpha-crystallin B chain OS=Mus musculus OX=10090 GN=Cryab PE=1 SV=2			0	99.00000095	MDIAIHHPWIR	Acetyl@N-term; Sulfide(D)@2	Acetyl@1; Sulfide(D)@2		0.0176154	1461.718506	488.2468	1461.700928	488.2409363	3	14	1.1.1.954.3	5.569317	39360.62	22245.65	5.59	0.04	10351.72
2	81.57	81.58	93.70999932	93.70999932	93.70999932	sp|P23927|CRYAB_MOUSE	Alpha-crystallin B chain OS=Mus musculus OX=10090 GN=Cryab PE=1 SV=2			0	99.00000095	MDIAIHHPWIR	Acetyl@N-term; Sulfide(D)@2	Acetyl@1; Sulfide(D)@2		0.0176154	1461.718506	488.2468	1461.700928	488.2409363	3	15	1.1.1.955.3	5.581817	39360.62	33918.46	5.59	0.04	16418.79
2	81.57	81.58	93.70999932	93.70999932	93.70999932	sp|P23927|CRYAB_MOUSE	Alpha-crystallin B chain OS=Mus musculus OX=10090 GN=Cryab PE=1 SV=2			0	99.00000095	MDIAIHHPWIR	Dioxidation(M)@1; Carboxy(D)@2	Dioxidation(M)@1; Carboxy(D)@2		-0.00205608	1463.695923	732.8552	1463.697998	732.8562622	2	13	1.1.1.970.8	5.7763	5218.53	3973.94	5.79	0.05	3016.213
2	81.57	81.58	93.70999932	93.70999932	93.70999932	sp|P23927|CRYAB_MOUSE	Alpha-crystallin B chain OS=Mus musculus OX=10090 GN=Cryab PE=1 SV=2			0	99.00000095	MDIAIHHPWIR	Dioxidation(M)@1; Carboxy(D)@2	Dioxidation(M)@1; Carboxy(D)@2		-0.00205608	1463.695923	732.8552	1463.697998	732.8562622	2	14	1.1.1.972.7	5.800783	5218.53	5027.21	5.79	0.05	2906.937
2	81.57	81.58	93.70999932	93.70999932	93.70999932	sp|P23927|CRYAB_MOUSE	Alpha-crystallin B chain OS=Mus musculus OX=10090 GN=Cryab PE=1 SV=2			0	99.00000095	MDIAIHHPWIR	Acetyl@N-term	Acetyl@1		-0.0020188	1429.726807	477.5829	1429.728882	477.5835571	3	15	1.1.1.1023.2	6.443417	134157.6	24225.71	6.49	0.05	5984.126
2	81.57	81.58	93.70999932	93.70999932	93.70999932	sp|P23927|CRYAB_MOUSE	Alpha-crystallin B chain OS=Mus musculus OX=10090 GN=Cryab PE=1 SV=2			0	99.00000095	MDIAIHHPWIR	Acetyl@N-term	Acetyl@1		-0.0020188	1429.726807	477.5829	1429.728882	477.5835571	3	15	1.1.1.1024.2	6.455917	134157.6	63315.85	6.49	0.05	24362.82
2	81.57	81.58	93.70999932	93.70999932	93.70999932	sp|P23927|CRYAB_MOUSE	Alpha-crystallin B chain OS=Mus musculus OX=10090 GN=Cryab PE=1 SV=2			0	99.00000095	MDIAIHHPWIR	Acetyl@N-term; Oxidation(D)@2	Acetyl@1; Oxidation(D)@2		0.00271111	1445.72644	482.9161	1445.723755	482.9151917	3	12	1.1.1.948.3	5.493484	724071.9	15090	5.36	0.04	7786.036
2	81.57	81.58	93.70999932	93.70999932	93.70999932	sp|P23927|CRYAB_MOUSE	Alpha-crystallin B chain OS=Mus musculus OX=10090 GN=Cryab PE=1 SV=2			0	35.55000126	MDIAIHHPWIR	Acetyl@N-term; Oxidation(D)@2	Acetyl@1; Oxidation(D)@2		0.00271111	1445.72644	482.9161	1445.723755	482.9151917	3	11	1.1.1.934.3	5.3165	724071.9	50268.97	5.36	0.04	4777.399
2	81.57	81.58	93.70999932	93.70999932	93.70999932	sp|P23927|CRYAB_MOUSE	Alpha-crystallin B chain OS=Mus musculus OX=10090 GN=Cryab PE=1 SV=2			0	34.86999869	MDIAIHHPWIR	Acetyl@N-term; Oxidation(D)@2; Dioxidation(W)@9	Acetyl@1; Oxidation(D)@2		-0.00757758	1477.706177	493.576	1477.713623	493.5784912	3	12	1.1.1.873.4	4.545883	7387.84	6074.03	4.55	0.05	5111.9
2	81.57	81.58	93.70999932	93.70999932	93.70999932	sp|P23927|CRYAB_MOUSE	Alpha-crystallin B chain OS=Mus musculus OX=10090 GN=Cryab PE=1 SV=2			0	30.82999885	MDIAIHHPWIR	Acetyl@N-term; Oxidation(D)@2; Trp->Kynurenin(W)@9	Acetyl@1; Oxidation(D)@2		0.00553716	1449.724243	484.2487	1449.71875	484.2468567	3	10	1.1.1.912.3	5.03885	2307.38	1988.57	5.05	0.05	1697.496
2	81.57	81.58	93.70999932	93.70999932	93.70999932	sp|P23927|CRYAB_MOUSE	Alpha-crystallin B chain OS=Mus musculus OX=10090 GN=Cryab PE=1 SV=2			0	29.51999903	MDIAIHHPWIR	Acetyl@N-term; Oxidation(D)@2; Oxidation(W)@9	Acetyl@1; Oxidation(D)@2		0.019501099	1461.738281	731.8764	1461.71875	731.8666382	2	12	1.1.1.891.7	4.776533	507.3044	507.3044			1126.729
2	81.57	81.58	93.70999932	93.70999932	93.70999932	sp|P23927|CRYAB_MOUSE	Alpha-crystallin B chain OS=Mus musculus OX=10090 GN=Cryab PE=1 SV=2			0	29.51999903	MDIAIHHPWIR	Acetyl@N-term; Oxidation(D)@2; Oxidation(W)@9	Acetyl@1; Oxidation(D)@2		-0.000784036	1461.718018	488.2466	1461.71875	488.2468567	3	12	1.1.1.905.3	4.95085	15038.47	13495.65	4.92	0.13	6797.582
2	81.57	81.58	93.70999932	93.70999932	93.70999932	sp|P23927|CRYAB_MOUSE	Alpha-crystallin B chain OS=Mus musculus OX=10090 GN=Cryab PE=1 SV=2			0	28.2400012	MDIAIHHPWIR	Acetyl@N-term; Oxidation(D)@2; Oxidation(P)@8	Acetyl@1; Oxidation(D)@2; Oxidation(P)@8		-0.00169954	1461.717041	488.2463	1461.71875	488.2468567	3	10	1.1.1.919.5	5.129017	61406.69	5752.89	5.05	0.06	2575.16
2	81.57	81.58	93.70999932	93.70999932	93.70999932	sp|P23927|CRYAB_MOUSE	Alpha-crystallin B chain OS=Mus musculus OX=10090 GN=Cryab PE=1 SV=2			0	23.87000024	MDIAIHHPWIR	Acetyl@N-term; Oxidation(D)@2; Trp->Kynurenin(W)@9	Acetyl@1; Oxidation(D)@2		0.00553716	1449.724243	484.2487	1449.71875	484.2468567	3	9	1.1.1.915.5	5.07835	2307.38	1066.92	5.05	0.05	1241.068
2	81.57	81.58	93.70999932	93.70999932	93.70999932	sp|P23927|CRYAB_MOUSE	Alpha-crystallin B chain OS=Mus musculus OX=10090 GN=Cryab PE=1 SV=2			0	20.90000063	MDIAIHHPWIR	Acetyl@N-term; Oxidation(D)@2; Oxidation(W)@9	Acetyl@1; Oxidation(D)@2		-0.00169954	1461.717041	488.2463	1461.71875	488.2468567	3	10	1.1.1.919.5	5.129017	61406.69	5752.89	5.05	0.06	2575.16
2	81.57	81.58	93.70999932	93.70999932	93.70999932	sp|P23927|CRYAB_MOUSE	Alpha-crystallin B chain OS=Mus musculus OX=10090 GN=Cryab PE=1 SV=2			0	99.00000095	PADVDPLTITSSLSSDGVLTVNGPR	Dicarbamidomethyl(D)@5; Oxidation(P)@6	Oxidation(P)@130	cleaved I-P@N-term	0.071791001	2640.39624	881.1393	2640.324219	881.1153564	3	16	1.1.1.1170.6	8.313267	19874.71	11118.19	8.35	0.11	1902.09
2	81.57	81.58	93.70999932	93.70999932	93.70999932	sp|P23927|CRYAB_MOUSE	Alpha-crystallin B chain OS=Mus musculus OX=10090 GN=Cryab PE=1 SV=2			0	99.00000095	PADVDPLTITSSLSSDGVLTVNGPR	Dicarbamidomethyl(D)@5; Oxidation(P)@6	Oxidation(P)@130	cleaved I-P@N-term	0.071791001	2640.39624	881.1393	2640.324219	881.1153564	3	14	1.1.1.1184.2	8.48525	19874.71	4504.71	8.35	0.11	790.1652
2	81.57	81.58	93.70999932	93.70999932	93.70999932	sp|P23927|CRYAB_MOUSE	Alpha-crystallin B chain OS=Mus musculus OX=10090 GN=Cryab PE=1 SV=2			0	99.00000095	PADVDPLTITSSLSSDGVLTVNGPR	Dicarbamidomethyl(D)@5; Oxidation(P)@6	Oxidation(P)@130	cleaved I-P@N-term	0.071791001	2640.39624	881.1393	2640.324219	881.1153564	3	13	1.1.1.1189.10	8.553917	19874.71	736.25	8.35	0.11	1145.896
2	81.57	81.58	93.70999932	93.70999932	93.70999932	sp|P23927|CRYAB_MOUSE	Alpha-crystallin B chain OS=Mus musculus OX=10090 GN=Cryab PE=1 SV=2			0	99.00000095	PFFPFHSPSR			cleaved R-P@N-term	0.00236161	1217.600708	609.8076	1217.598145	609.8063354	2	11	1.1.1.964.3	5.695633	1149.39	1122.29	5.69	0.05	808.4416
2	81.57	81.58	93.70999932	93.70999932	93.70999932	sp|P23927|CRYAB_MOUSE	Alpha-crystallin B chain OS=Mus musculus OX=10090 GN=Cryab PE=1 SV=2			0	99.00000095	PFHSPSR			cleaved F-P@N-term	-0.000494709	826.4080811	414.2113	826.4085693	414.2115784	2	9	1.1.1.889.2	4.746867	156773.3	14287.31	4.82	0.08	3675.322
2	81.57	81.58	93.70999932	93.70999932	93.70999932	sp|P23927|CRYAB_MOUSE	Alpha-crystallin B chain OS=Mus musculus OX=10090 GN=Cryab PE=1 SV=2			0	39.77999985	PFHSPSR			cleaved F-P@N-term	-0.000494709	826.4080811	414.2113	826.4085693	414.2115784	2	9	1.1.1.890.2	4.759533	156773.3	36204.51	4.82	0.08	9617.144
2	81.57	81.58	93.70999932	93.70999932	93.70999932	sp|P23927|CRYAB_MOUSE	Alpha-crystallin B chain OS=Mus musculus OX=10090 GN=Cryab PE=1 SV=2			0	30.18000126	PFHSPSR	Phospho(S)@4	Phospho(S)@19	cleaved F-P@N-term	0.00307402	906.3780518	454.1963	906.374939	454.1947327	2	8	1.1.1.929.3	5.253167	2321.59	1955.67	5.26	0.05	1205.076
2	81.57	81.58	93.70999932	93.70999932	93.70999932	sp|P23927|CRYAB_MOUSE	Alpha-crystallin B chain OS=Mus musculus OX=10090 GN=Cryab PE=1 SV=2			0	99.00000095	PLTITSSLSSDGVLTVNGPR			cleaved D-P@N-term	-0.00525716	2013.06897	672.0303	2013.074219	672.0320435	3	23	1.1.1.1040.3	6.6604	8803.91	5788.66	6.68	0.06	4343.97
2	81.57	81.58	93.70999932	93.70999932	93.70999932	sp|P23927|CRYAB_MOUSE	Alpha-crystallin B chain OS=Mus musculus OX=10090 GN=Cryab PE=1 SV=2			0	99.00000095	QDEHGFISR				-0.000401968	1087.504272	544.7594	1087.504639	544.7595825	2	14	1.1.1.761.9	3.145817	103673.4	63458.41	3.16	0.04	24162.51
2	81.57	81.58	93.70999932	93.70999932	93.70999932	sp|P23927|CRYAB_MOUSE	Alpha-crystallin B chain OS=Mus musculus OX=10090 GN=Cryab PE=1 SV=2			0	99.00000095	QDEHGFISR	Gln->pyro-Glu@N-term			-0.00223971	1070.47583	536.2452	1070.478149	536.2463379	2	13	1.1.1.762.7	3.156817	15216.84	12775.41	3.16	0.04	8363.783
2	81.57	81.58	93.70999932	93.70999932	93.70999932	sp|P23927|CRYAB_MOUSE	Alpha-crystallin B chain OS=Mus musculus OX=10090 GN=Cryab PE=1 SV=2			0	99.00000095	QDEHGFISR				-0.000401968	1087.504272	544.7594	1087.504639	544.7595825	2	15	1.1.1.762.8	3.15765	103673.4	92624.55	3.16	0.04	40150.5
2	81.57	81.58	93.70999932	93.70999932	93.70999932	sp|P23927|CRYAB_MOUSE	Alpha-crystallin B chain OS=Mus musculus OX=10090 GN=Cryab PE=1 SV=2			0	99.00000095	QDEHGFISR	Gln->pyro-Glu@N-term			-0.00223971	1070.47583	536.2452	1070.478149	536.2463379	2	13	1.1.1.763.5	3.167983	15216.84	14945.9	3.16	0.04	9003.305
2	81.57	81.58	93.70999932	93.70999932	93.70999932	sp|P23927|CRYAB_MOUSE	Alpha-crystallin B chain OS=Mus musculus OX=10090 GN=Cryab PE=1 SV=2			0	99.00000095	QDEHGFISR				-0.000401968	1087.504272	544.7594	1087.504639	544.7595825	2	11	1.1.1.776.6	3.322483	14497.44	12639.52	3.33	0.04	5568.854
2	81.57	81.58	93.70999932	93.70999932	93.70999932	sp|P23927|CRYAB_MOUSE	Alpha-crystallin B chain OS=Mus musculus OX=10090 GN=Cryab PE=1 SV=2			0	99.00000095	QDEHGFISR				-0.000401968	1087.504272	544.7594	1087.504639	544.7595825	2	12	1.1.1.777.7	3.335983	14497.44	13521.23	3.33	0.04	5662.691
2	81.57	81.58	93.70999932	93.70999932	93.70999932	sp|P23927|CRYAB_MOUSE	Alpha-crystallin B chain OS=Mus musculus OX=10090 GN=Cryab PE=1 SV=2			0	99.00000095	QDEHGFISR	Methyl(E)@3	Methyl(E)@110		-0.00175349	1101.518433	551.7665	1101.520264	551.7674561	2	12	1.1.1.800.8	3.62845	8071.92	6172.71	3.64	0.04	3459.017
2	81.57	81.58	93.70999932	93.70999932	93.70999932	sp|P23927|CRYAB_MOUSE	Alpha-crystallin B chain OS=Mus musculus OX=10090 GN=Cryab PE=1 SV=2			0	99.00000095	QDEHGFISR	Formyl@N-term			0.00117433	1115.500732	558.7576	1115.499634	558.7570801	2	13	1.1.1.817.6	3.840433	6177.36	3895.04	3.86	0.04	1787.786
2	81.57	81.58	93.70999932	93.70999932	93.70999932	sp|P23927|CRYAB_MOUSE	Alpha-crystallin B chain OS=Mus musculus OX=10090 GN=Cryab PE=1 SV=2			0	99.00000095	QDEHGFISR	Formyl@N-term			0.00117433	1115.500732	558.7576	1115.499634	558.7570801	2	15	1.1.1.818.4	3.8536	6177.36	5697.06	3.86	0.04	3109.987
2	81.57	81.58	93.70999932	93.70999932	93.70999932	sp|P23927|CRYAB_MOUSE	Alpha-crystallin B chain OS=Mus musculus OX=10090 GN=Cryab PE=1 SV=2			0	99.00000095	QDEHGFISR	Gln->pyro-Glu@N-term; Oxidation(D)@2	Oxidation(D)@109		0.00122884	1086.474243	544.2444	1086.473022	544.2437744	2	10	1.1.1.826.8	3.9546	2120.74	1331.79	3.98	0.04	1294.266
2	81.57	81.58	93.70999932	93.70999932	93.70999932	sp|P23927|CRYAB_MOUSE	Alpha-crystallin B chain OS=Mus musculus OX=10090 GN=Cryab PE=1 SV=2			0	99.00000095	QDEHGFISR	Gln->pyro-Glu@N-term; Oxidation(D)@2	Oxidation(D)@109		0.00122884	1086.474243	544.2444	1086.473022	544.2437744	2	12	1.1.1.827.5	3.964933	2120.74	1815.97	3.98	0.04	1725.444
2	81.57	81.58	93.70999932	93.70999932	93.70999932	sp|P23927|CRYAB_MOUSE	Alpha-crystallin B chain OS=Mus musculus OX=10090 GN=Cryab PE=1 SV=2			0	99.00000095	QDEHGFISR	Gln->pyro-Glu@N-term			0.000445772	1070.478638	536.2466	1070.478149	536.2463379	2	13	1.1.1.830.7	4.0046	109122.9	65668.91	4.02	0.04	23301.53
2	81.57	81.58	93.70999932	93.70999932	93.70999932	sp|P23927|CRYAB_MOUSE	Alpha-crystallin B chain OS=Mus musculus OX=10090 GN=Cryab PE=1 SV=2			0	99.00000095	QDEHGFISR	Gln->pyro-Glu@N-term			0.000445772	1070.478638	536.2466	1070.478149	536.2463379	2	14	1.1.1.831.8	4.0181	109122.9	99264.79	4.02	0.04	34570.69
2	81.57	81.58	93.70999932	93.70999932	93.70999932	sp|P23927|CRYAB_MOUSE	Alpha-crystallin B chain OS=Mus musculus OX=10090 GN=Cryab PE=1 SV=2			0	99.00000095	QDEHGFISR	Gln->pyro-Glu@N-term; Methyl(E)@3	Methyl(E)@110		-0.00285575	1084.490845	543.2527	1084.493774	543.2541504	2	11	1.1.1.873.6	4.548383	7151.12	5607.54	4.57	0.04	2878.136
2	81.57	81.58	93.70999932	93.70999932	93.70999932	sp|P23927|CRYAB_MOUSE	Alpha-crystallin B chain OS=Mus musculus OX=10090 GN=Cryab PE=1 SV=2			0	99.00000095	QDEHGFISR	Gln->pyro-Glu@N-term; Methyl(D)@2	Methyl(D)@109		-0.00285575	1084.490845	543.2527	1084.493774	543.2541504	2	11	1.1.1.873.6	4.548383	7151.12	5607.54	4.57	0.04	2878.136
2	81.57	81.58	93.70999932	93.70999932	93.70999932	sp|P23927|CRYAB_MOUSE	Alpha-crystallin B chain OS=Mus musculus OX=10090 GN=Cryab PE=1 SV=2			0	99.00000095	QDEHGFISR	Gln->pyro-Glu@N-term; Methyl(D)@2	Methyl(D)@109		-0.00285575	1084.490845	543.2527	1084.493774	543.2541504	2	12	1.1.1.874.3	4.557717	7151.12	6775.89	4.57	0.04	3138.681
2	81.57	81.58	93.70999932	93.70999932	93.70999932	sp|P23927|CRYAB_MOUSE	Alpha-crystallin B chain OS=Mus musculus OX=10090 GN=Cryab PE=1 SV=2			0	99.00000095	QDEHGFISR	Gln->pyro-Glu@N-term; Methyl(E)@3	Methyl(E)@110		-0.00285575	1084.490845	543.2527	1084.493774	543.2541504	2	12	1.1.1.874.3	4.557717	7151.12	6775.89	4.57	0.04	3138.681
2	81.57	81.58	93.70999932	93.70999932	93.70999932	sp|P23927|CRYAB_MOUSE	Alpha-crystallin B chain OS=Mus musculus OX=10090 GN=Cryab PE=1 SV=2			0	99.00000095	QDEHGFISR	Methyl(E)@3	Methyl(E)@110		-0.00175349	1101.518433	551.7665	1101.520264	551.7674561	2	10	1.1.1.799.6	3.615283	8071.92	3037.78	3.64	0.04	1338.317
2	81.57	81.58	93.70999932	93.70999932	93.70999932	sp|P23927|CRYAB_MOUSE	Alpha-crystallin B chain OS=Mus musculus OX=10090 GN=Cryab PE=1 SV=2			0	29.51999903	QDEHGFISR				-0.000401968	1087.504272	544.7594	1087.504639	544.7595825	2	9	1.1.1.760.9	3.132817	103673.4	27421.36	3.16	0.04	4927.384
2	81.57	81.58	93.70999932	93.70999932	93.70999932	sp|P23927|CRYAB_MOUSE	Alpha-crystallin B chain OS=Mus musculus OX=10090 GN=Cryab PE=1 SV=2			0	99.00000095	RPFFPFHSPSR				0.00422264	1373.703247	458.9084	1373.699341	458.9070435	3	17	1.1.1.890.3	4.760366	220531.6	55530.53	4.82	0.08	17988.09
2	81.57	81.58	93.70999932	93.70999932	93.70999932	sp|P23927|CRYAB_MOUSE	Alpha-crystallin B chain OS=Mus musculus OX=10090 GN=Cryab PE=1 SV=2			0	99.00000095	RPFFPFHSPSR				0.00422264	1373.703247	458.9084	1373.699341	458.9070435	3	17	1.1.1.903.3	4.925367	220531.6	8700.55	4.82	0.08	3724.939
2	81.57	81.58	93.70999932	93.70999932	93.70999932	sp|P23927|CRYAB_MOUSE	Alpha-crystallin B chain OS=Mus musculus OX=10090 GN=Cryab PE=1 SV=2			0	99.00000095	RPFFPFHSPSR	Phospho(S)@8	Phospho(S)@19		0.00170639	1453.667114	485.563	1453.665649	485.5624695	3	12	1.1.1.926.3	5.215167	18442.56	3564.08	5.28	0.06	2191.765
2	81.57	81.58	93.70999932	93.70999932	93.70999932	sp|P23927|CRYAB_MOUSE	Alpha-crystallin B chain OS=Mus musculus OX=10090 GN=Cryab PE=1 SV=2			0	99.00000095	RPFFPFHSPSR	Phospho(S)@8	Phospho(S)@19		0.00170639	1453.667114	485.563	1453.665649	485.5624695	3	14	1.1.1.928.4	5.241333	18442.56	10954.93	5.28	0.06	6100.314
2	81.57	81.58	93.70999932	93.70999932	93.70999932	sp|P23927|CRYAB_MOUSE	Alpha-crystallin B chain OS=Mus musculus OX=10090 GN=Cryab PE=1 SV=2			0	99.00000095	SLSPFYLRPPSFLR			cleaved T-S@N-term	0.000857576	1678.920288	560.6474	1678.919556	560.6470947	3	9	1.1.1.1129.3	7.792133	13984.84	977.03	7.7	0.07	780.1557
2	81.57	81.58	93.70999932	93.70999932	93.70999932	sp|P23927|CRYAB_MOUSE	Alpha-crystallin B chain OS=Mus musculus OX=10090 GN=Cryab PE=1 SV=2			0	99.00000095	SLSPFYLRPPSFLR	Phospho(S)@3	Phospho(S)@45	cleaved T-S@N-term	-0.0058316	1758.880005	587.3006	1758.885864	587.3025513	3	9	1.1.1.1169.3	8.295433	104.3576	104.3576			1060.573
2	81.57	81.58	93.70999932	93.70999932	93.70999932	sp|P23927|CRYAB_MOUSE	Alpha-crystallin B chain OS=Mus musculus OX=10090 GN=Cryab PE=1 SV=2			0	99.00000095	STATSLSPFYLRPPSFLR			cleaved F-S@N-term	0.00398338	2039.087769	680.7032	2039.083984	680.7019653	3	8	1.1.1.1124.5	7.73015	1801.75	1281.67	7.74	0.05	1203.377
2	81.57	81.58	93.70999932	93.70999932	93.70999932	sp|P23927|CRYAB_MOUSE	Alpha-crystallin B chain OS=Mus musculus OX=10090 GN=Cryab PE=1 SV=2			0	99.00000095	SWIDTGLSEMR			cleaved P-S@N-term	-0.00625869	1293.596069	647.8053	1293.602295	647.8084717	2	14	1.1.1.1022.5	6.43325	1881.12	1780.55	6.44	0.05	1202.728
2	81.57	81.58	93.70999932	93.70999932	93.70999932	sp|P23927|CRYAB_MOUSE	Alpha-crystallin B chain OS=Mus musculus OX=10090 GN=Cryab PE=1 SV=2			0	99.00000095	VLGDVIEVH			cleaved H-G@C-term	-0.00212836	979.5316772	490.7731	979.5338745	490.7742004	2	13	1.1.1.933.4	5.304667	3965.59	3095.28	5.32	0.04	1883.971
2	81.57	81.58	93.70999932	93.70999932	93.70999932	sp|P23927|CRYAB_MOUSE	Alpha-crystallin B chain OS=Mus musculus OX=10090 GN=Cryab PE=1 SV=2			0	99.00000095	VLGDVIEVHGK				-0.00232983	1164.647827	583.3312	1164.650269	583.3323975	2	17	1.1.1.866.5	4.458066	248322.1	81821.48	4.42	0.04	3692.943
2	81.57	81.58	93.70999932	93.70999932	93.70999932	sp|P23927|CRYAB_MOUSE	Alpha-crystallin B chain OS=Mus musculus OX=10090 GN=Cryab PE=1 SV=2			0	99.00000095	VLGDVIEVHGK	Formyl@N-term			-0.00466482	1192.640503	597.3275	1192.645142	597.329895	2	14	1.1.1.1022.3	6.431583	14383.46	1416.99	6.5	0.08	1146.965
2	81.57	81.58	93.70999932	93.70999932	93.70999932	sp|P23927|CRYAB_MOUSE	Alpha-crystallin B chain OS=Mus musculus OX=10090 GN=Cryab PE=1 SV=2			0	99.00000095	VLGDVIEVHGK	Formyl@N-term			-0.00466482	1192.640503	597.3275	1192.645142	597.329895	2	16	1.1.1.1023.4	6.445083	14383.46	2842.12	6.5	0.08	1560.038
2	81.57	81.58	93.70999932	93.70999932	93.70999932	sp|P23927|CRYAB_MOUSE	Alpha-crystallin B chain OS=Mus musculus OX=10090 GN=Cryab PE=1 SV=2			0	99.00000095	VLGDVIEVHGK	Formyl(K)@11			-0.00102358	1192.644043	597.3293	1192.645142	597.329895	2	10	1.1.1.945.6	5.458317	507.3044	507.3044			1307.507
2	81.57	81.58	93.70999932	93.70999932	93.70999932	sp|P23927|CRYAB_MOUSE	Alpha-crystallin B chain OS=Mus musculus OX=10090 GN=Cryab PE=1 SV=2			0	27.59999931	YLRPPSFLR			cleaved F-Y@N-term	-0.00146681	1147.648926	574.8317	1147.650269	574.8323975	2	8	1.1.1.942.4	5.418983	37458.77	36680.22	5.42	0.05	1564.885
2	81.57	81.58	93.70999932	93.70999932	93.70999932	sp|P23927|CRYAB_MOUSE	Alpha-crystallin B chain OS=Mus musculus OX=10090 GN=Cryab PE=1 SV=2			0	21.48000002	YLRPPSFLR			cleaved F-Y@N-term	-0.00146681	1147.648926	574.8317	1147.650269	574.8323975	2	7	1.1.1.936.4	5.343	37458.77	3143.98	5.42	0.05	1415.135
2	81.57	81.58	93.70999932	93.70999932	93.70999932	sp|P23927|CRYAB_MOUSE	Alpha-crystallin B chain OS=Mus musculus OX=10090 GN=Cryab PE=1 SV=2			0	20.90000063	YRIPADVD	Methyl(D)@8	Methyl(D)@129	cleaved D-P@C-term; missed R-I@2	-0.00261033	961.4842529	481.7494	961.4868774	481.7507324	2	7	1.1.1.902.3	4.9127	3288.53	1521.55	4.96	0.08	1209.173
2	81.57	81.58	93.70999932	93.70999932	93.70999932	sp|P23927|CRYAB_MOUSE	Alpha-crystallin B chain OS=Mus musculus OX=10090 GN=Cryab PE=1 SV=2			0	19.74000037	YRIPADVD	Methyl(D)@8	Methyl(D)@129	cleaved D-P@C-term; missed R-I@2	-0.00261033	961.4842529	481.7494	961.4868774	481.7507324	2	7	1.1.1.903.4	4.926183	3288.53	2196.02	4.96	0.08	1372.914
2	81.57	81.58	93.70999932	93.70999932	93.70999932	sp|P23927|CRYAB_MOUSE	Alpha-crystallin B chain OS=Mus musculus OX=10090 GN=Cryab PE=1 SV=2			0	99.00000095	YRIPADVDPLTITSSLSSDGVLTVNGPR			missed R-I@2	0.000815842	2942.535645	981.8525	2942.534912	981.8522339	3	26	1.1.1.1134.11	7.862134	195864.3	10471.05	7.98	0.08	7236.638
2	81.57	81.58	93.70999932	93.70999932	93.70999932	sp|P23927|CRYAB_MOUSE	Alpha-crystallin B chain OS=Mus musculus OX=10090 GN=Cryab PE=1 SV=2			0	99.00000095	YRIPADVDPLTITSSLSSDGVLTVNGPR			missed R-I@2	0.000815842	2942.535645	981.8525	2942.534912	981.8522339	3	30	1.1.1.1135.8	7.872133	195864.3	15347.79	7.98	0.08	9731.317
2	81.57	81.58	93.70999932	93.70999932	93.70999932	sp|P23927|CRYAB_MOUSE	Alpha-crystallin B chain OS=Mus musculus OX=10090 GN=Cryab PE=1 SV=2			0	99.00000095	YRIPADVDPLTITSSLSSDGVLTVNGPR			missed R-I@2	0.000815842	2942.535645	981.8525	2942.534912	981.8522339	3	36	1.1.1.1148.7	8.037117	195864.3	79418.48	7.98	0.08	56834.46
2	81.57	81.58	93.70999932	93.70999932	93.70999932	sp|P23927|CRYAB_MOUSE	Alpha-crystallin B chain OS=Mus musculus OX=10090 GN=Cryab PE=1 SV=2			0	99.00000095	YRIPADVDPLTITSSLSSDGVLTVNGPR			missed R-I@2	-0.00102318	2942.533691	736.6407	2942.534912	736.6409912	4	19	1.1.1.1155.4	8.120116	52819.43	1380.18	7.98	0.06	2328.812
2	81.57	81.58	93.70999932	93.70999932	93.70999932	sp|P23927|CRYAB_MOUSE	Alpha-crystallin B chain OS=Mus musculus OX=10090 GN=Cryab PE=1 SV=2			0	99.00000095	YRIPADVDPLTITSSLSSDGVLTVNGPR	Methyl(D)@8	Methyl(D)@129	missed R-I@2	-0.00374269	2956.546875	986.5229	2956.550537	986.5241089	3	26	1.1.1.1160.7	8.188766	3446.05	1404.2	8.23	0.08	1470.978
2	81.57	81.58	93.70999932	93.70999932	93.70999932	sp|P23927|CRYAB_MOUSE	Alpha-crystallin B chain OS=Mus musculus OX=10090 GN=Cryab PE=1 SV=2			0	99.00000095	YRIPADVDPLTITSSLSSDGVLTVNGPR	Methyl(D)@8	Methyl(D)@129	missed R-I@2	-0.00374269	2956.546875	986.5229	2956.550537	986.5241089	3	26	1.1.1.1163.7	8.2261	3446.05	3367.97	8.23	0.08	2237.215
2	81.57	81.58	93.70999932	93.70999932	93.70999932	sp|P23927|CRYAB_MOUSE	Alpha-crystallin B chain OS=Mus musculus OX=10090 GN=Cryab PE=1 SV=2			0	99.00000095	YRIPADVDPLTITSSLSSDGVLTVNGPR			missed R-I@2	0.000815842	2942.535645	981.8525	2942.534912	981.8522339	3	18	1.1.1.1165.5	8.2496	195864.3	605.73	7.98	0.08	830.757
2	81.57	81.58	93.70999932	93.70999932	93.70999932	sp|P23927|CRYAB_MOUSE	Alpha-crystallin B chain OS=Mus musculus OX=10090 GN=Cryab PE=1 SV=2			0	99.00000095	YRIPADVDPLTITSSLSSDGVLTVNGPR	Formyl@N-term		missed R-I@2	0.00757645	2970.537354	991.1864	2970.529785	991.1838989	3	17	1.1.1.1219.10	8.931216	1141.32	735.53	8.97	0.09	581.4434
2	81.57	81.58	93.70999932	93.70999932	93.70999932	sp|P23927|CRYAB_MOUSE	Alpha-crystallin B chain OS=Mus musculus OX=10090 GN=Cryab PE=1 SV=2			0	99.00000095	YRIPADVDPLTITSSLSSDGVLTVNGPR	Formyl@N-term		missed R-I@2	0.00757645	2970.537354	991.1864	2970.529785	991.1838989	3	19	1.1.1.1221.10	8.956883	1141.32	1092.81	8.97	0.09	797.5988
2	81.57	81.58	93.70999932	93.70999932	93.70999932	sp|P23927|CRYAB_MOUSE	Alpha-crystallin B chain OS=Mus musculus OX=10090 GN=Cryab PE=1 SV=2			0	99.00000095	YRIPADVDPLTITSSLSSDGVLTVNGPR			missed R-I@2	-9.97E-05	2942.534912	981.8522	2942.534912	981.8522339	3	16	1.1.1.1230.7	9.071883	24.59821	24.59821			315.9517
2	81.57	81.58	93.70999932	93.70999932	93.70999932	sp|P23927|CRYAB_MOUSE	Alpha-crystallin B chain OS=Mus musculus OX=10090 GN=Cryab PE=1 SV=2			0	99.00000095	YRIPADVDPLTITSSLSSDGVLTVNGPR			missed R-I@2	0.00887219	2942.543945	981.8552	2942.534912	981.8522339	3	16	1.1.1.1246.5	9.275367	18.25219	18.25219			322.1786
2	81.57	81.58	93.70999932	93.70999932	93.70999932	sp|P23927|CRYAB_MOUSE	Alpha-crystallin B chain OS=Mus musculus OX=10090 GN=Cryab PE=1 SV=2			0	99.00000095	YRIPADVDPLTITSSLSSDGVLTVNGPR			missed R-I@2	-0.00266304	2942.532471	981.8514	2942.534912	981.8522339	3	18	1.1.1.1382.3	10.92157	10.11109	10.11109			173.1094
2	81.57	81.58	93.70999932	93.70999932	93.70999932	sp|P23927|CRYAB_MOUSE	Alpha-crystallin B chain OS=Mus musculus OX=10090 GN=Cryab PE=1 SV=2			0	99.00000095	YRIPADVDPLTITSSLSSDGVLTVNGPR			missed R-I@2	0.026999	2942.562256	981.8613	2942.534912	981.8522339	3	14	1.1.1.1423.2	11.42903	38.59935	38.59935			151.1624
2	81.57	81.58	93.70999932	93.70999932	93.70999932	sp|P23927|CRYAB_MOUSE	Alpha-crystallin B chain OS=Mus musculus OX=10090 GN=Cryab PE=1 SV=2			0	99.00000095	YRIPADVDPLTITSSLSSDGVLTVNGPR			missed R-I@2	0.00649191	2942.54126	981.8544	2942.534912	981.8522339	3	17	1.1.1.1425.3	11.4487	43.6131	43.6131			159.7066
2	81.57	81.58	93.70999932	93.70999932	93.70999932	sp|P23927|CRYAB_MOUSE	Alpha-crystallin B chain OS=Mus musculus OX=10090 GN=Cryab PE=1 SV=2			0	99.00000095	YRIPADVDPLTITSSLSSDGVLTVNGPR			missed R-I@2	1.015370011	2943.550293	982.1907	2942.534912	981.8522339	3	19	1.1.1.1454.2	11.739	10.76188	10.76188			206.2745
2	81.57	81.58	93.70999932	93.70999932	93.70999932	sp|P23927|CRYAB_MOUSE	Alpha-crystallin B chain OS=Mus musculus OX=10090 GN=Cryab PE=1 SV=2			0	99.00000095	YRIPADVDPLTITSSLSSDGVLTVNGPR			missed R-I@2	0.0271821	2942.562256	981.8613	2942.534912	981.8522339	3	16	1.1.1.1614.2	12.70127	164.8981	164.8981			127.7271
2	81.57	81.58	93.70999932	93.70999932	93.70999932	sp|P23927|CRYAB_MOUSE	Alpha-crystallin B chain OS=Mus musculus OX=10090 GN=Cryab PE=1 SV=2			0	99.00000095	YRIPADVDPLTITSSLSSDGVLTVNGPR			missed R-I@2	0.993578017	2943.528564	982.1834	2942.534912	981.8522339	3	17	1.1.1.1683.2	13.01608	77.1375	77.1375			148.6132
2	81.57	81.58	93.70999932	93.70999932	93.70999932	sp|P23927|CRYAB_MOUSE	Alpha-crystallin B chain OS=Mus musculus OX=10090 GN=Cryab PE=1 SV=2			0	99.00000095	YRIPADVDPLTITSSLSSDGVLTVNGPR			missed R-I@2	-0.0409307	2942.494141	981.8386	2942.534912	981.8522339	3	18	1.1.1.1767.2	13.63487	56.48209	56.48209			137.0209
2	81.57	81.58	93.70999932	93.70999932	93.70999932	sp|P23927|CRYAB_MOUSE	Alpha-crystallin B chain OS=Mus musculus OX=10090 GN=Cryab PE=1 SV=2			0	99.00000095	YRIPADVDPLTITSSLSSDGVLTVNGPR			missed R-I@2	0.068379402	2942.60376	981.8751	2942.534912	981.8522339	3	17	1.1.1.1771.3	13.68603	43.99975	43.99975			148.9755
2	81.57	81.58	93.70999932	93.70999932	93.70999932	sp|P23927|CRYAB_MOUSE	Alpha-crystallin B chain OS=Mus musculus OX=10090 GN=Cryab PE=1 SV=2			0	99.00000095	YRIPADVDPLTITSSLSSDGVLTVNGPR			missed R-I@2	-0.00540952	2942.529785	981.8505	2942.534912	981.8522339	3	17	1.1.1.2221.6	15.93618	786.13	777.55	15.94	0.05	494.782
2	81.57	81.58	93.70999932	93.70999932	93.70999932	sp|P23927|CRYAB_MOUSE	Alpha-crystallin B chain OS=Mus musculus OX=10090 GN=Cryab PE=1 SV=2			0	99.00000095	YRIPADVDPLTITSSLSSDGVLTVNGPR			missed R-I@2	-0.00540952	2942.529785	981.8505	2942.534912	981.8522339	3	21	1.1.1.2222.4	15.95068	786.13	617.61	15.94	0.05	504.294
2	81.57	81.58	93.70999932	93.70999932	93.70999932	sp|P23927|CRYAB_MOUSE	Alpha-crystallin B chain OS=Mus musculus OX=10090 GN=Cryab PE=1 SV=2			0	99.00000095	YRIPADVDPLTITSSLSSDGVLTVNGPR	Dehydrated(D)@19; Deamidated(N)@25		missed R-I@2	-0.00449264	2925.503662	976.1752	2925.508301	976.1767578	3	20	1.1.1.1148.6	8.03545	507.3044	507.3044			1328.524
2	81.57	81.58	93.70999932	93.70999932	93.70999932	sp|P23927|CRYAB_MOUSE	Alpha-crystallin B chain OS=Mus musculus OX=10090 GN=Cryab PE=1 SV=2			0	99.00000095	YRIPADVDPLTITSSLSSDGVLTVNGPR			missed R-I@2	0.000815842	2942.535645	981.8525	2942.534912	981.8522339	3	14	1.1.1.1166.9	8.262267	195864.3	571.57	7.98	0.08	1036.839
2	81.57	81.58	93.70999932	93.70999932	93.70999932	sp|P23927|CRYAB_MOUSE	Alpha-crystallin B chain OS=Mus musculus OX=10090 GN=Cryab PE=1 SV=2			0	99.00000095	YRIPADVDPLTITSSLSSDGVLTVNGPR	Formyl@N-term		missed R-I@2	0.00757645	2970.537354	991.1864	2970.529785	991.1838989	3	16	1.1.1.1225.11	9.008217	1141.32	777.23	8.97	0.09	685.3189
2	81.57	81.58	93.70999932	93.70999932	93.70999932	sp|P23927|CRYAB_MOUSE	Alpha-crystallin B chain OS=Mus musculus OX=10090 GN=Cryab PE=1 SV=2			0	99.00000095	YRIPADVDPLTITSSLSSDGVLTVNGPR			missed R-I@2	0.00392852	2942.539063	981.8536	2942.534912	981.8522339	3	8	1.1.1.1227.8	9.031217	25.18111	25.18111			346.4009
2	81.57	81.58	93.70999932	93.70999932	93.70999932	sp|P23927|CRYAB_MOUSE	Alpha-crystallin B chain OS=Mus musculus OX=10090 GN=Cryab PE=1 SV=2			0	99.00000095	YRIPADVDPLTITSSLSSDGVLTVNGPR			missed R-I@2	-0.00449403	2942.530762	981.8508	2942.534912	981.8522339	3	10	1.1.1.1260.10	9.453517	14.3251	14.3251			306.5276
2	81.57	81.58	93.70999932	93.70999932	93.70999932	sp|P23927|CRYAB_MOUSE	Alpha-crystallin B chain OS=Mus musculus OX=10090 GN=Cryab PE=1 SV=2			0	99.00000095	YRIPADVDPLTITSSLSSDGVLTVNGPR			missed R-I@2	-0.00724051	2942.528076	981.8499	2942.534912	981.8522339	3	15	1.1.1.1275.5	9.645333	13.54701	13.54701			290.3687
2	81.57	81.58	93.70999932	93.70999932	93.70999932	sp|P23927|CRYAB_MOUSE	Alpha-crystallin B chain OS=Mus musculus OX=10090 GN=Cryab PE=1 SV=2			0	99.00000095	YRIPADVDPLTITSSLSSDGVLTVNGPR	Deamidated(N)@25		missed R-I@2	0.034097601	2943.552979	982.1916	2943.519043	982.1802368	3	13	1.1.1.1277.6	9.669167	12.85569	12.85569			334.6392
2	81.57	81.58	93.70999932	93.70999932	93.70999932	sp|P23927|CRYAB_MOUSE	Alpha-crystallin B chain OS=Mus musculus OX=10090 GN=Cryab PE=1 SV=2			0	99.00000095	YRIPADVDPLTITSSLSSDGVLTVNGPR			missed R-I@2	0.0114356	2942.546631	981.8561	2942.534912	981.8522339	3	15	1.1.1.1298.5	9.928817	32.67581	32.67581			225.6432
2	81.57	81.58	93.70999932	93.70999932	93.70999932	sp|P23927|CRYAB_MOUSE	Alpha-crystallin B chain OS=Mus musculus OX=10090 GN=Cryab PE=1 SV=2			0	99.00000095	YRIPADVDPLTITSSLSSDGVLTVNGPR			missed R-I@2	-0.0134659	2942.521729	981.8478	2942.534912	981.8522339	3	14	1.1.1.1301.4	9.966967	16.35842	16.35842			214.7878
2	81.57	81.58	93.70999932	93.70999932	93.70999932	sp|P23927|CRYAB_MOUSE	Alpha-crystallin B chain OS=Mus musculus OX=10090 GN=Cryab PE=1 SV=2			0	99.00000095	YRIPADVDPLTITSSLSSDGVLTVNGPR			missed R-I@2	1.003469944	2943.53833	982.1867	2942.534912	981.8522339	3	14	1.1.1.1366.4	10.74408	10.11109	10.11109			226.3427
2	81.57	81.58	93.70999932	93.70999932	93.70999932	sp|P23927|CRYAB_MOUSE	Alpha-crystallin B chain OS=Mus musculus OX=10090 GN=Cryab PE=1 SV=2			0	99.00000095	YRIPADVDPLTITSSLSSDGVLTVNGPR	Deamidated(N)@25		missed R-I@2	0.034097601	2943.552979	982.1916	2943.519043	982.1802368	3	16	1.1.1.1374.3	10.84592	10.11109	10.11109			216.9196
2	81.57	81.58	93.70999932	93.70999932	93.70999932	sp|P23927|CRYAB_MOUSE	Alpha-crystallin B chain OS=Mus musculus OX=10090 GN=Cryab PE=1 SV=2			0	99.00000095	YRIPADVDPLTITSSLSSDGVLTVNGPR			missed R-I@2	0.049153998	2942.584473	981.8687	2942.534912	981.8522339	3	13	1.1.1.1567.2	12.3543	68.57188	68.57188			114.5859
2	81.57	81.58	93.70999932	93.70999932	93.70999932	sp|P23927|CRYAB_MOUSE	Alpha-crystallin B chain OS=Mus musculus OX=10090 GN=Cryab PE=1 SV=2			0	99.00000095	YRIPADVDPLTITSSLSSDGVLTVNGPR			missed R-I@2	0.974901974	2943.509766	982.1772	2942.534912	981.8522339	3	14	1.1.1.1739.4	13.44672	45.60141	45.60141			179.2818
2	81.57	81.58	93.70999932	93.70999932	93.70999932	sp|P23927|CRYAB_MOUSE	Alpha-crystallin B chain OS=Mus musculus OX=10090 GN=Cryab PE=1 SV=2			0	99.00000095	YRIPADVDPLTITSSLSSDGVLTVNGPR	Ammonia-loss(N)@25		missed R-I@2	0.00392991	2925.512207	976.178	2925.508301	976.1767578	3	23	1.1.1.1159.6	8.176117	5440.28	2557.14	8.24	0.09	2029.904
2	81.57	81.58	93.70999932	93.70999932	93.70999932	sp|P23927|CRYAB_MOUSE	Alpha-crystallin B chain OS=Mus musculus OX=10090 GN=Cryab PE=1 SV=2			0	99.00000095	YRIPADVDPLTITSSLSSDGVLTVNGPR	Ammonia-loss(N)@25		missed R-I@2	0.00392991	2925.512207	976.178	2925.508301	976.1767578	3	29	1.1.1.1162.5	8.213767	5440.28	4788.71	8.24	0.09	4307.91
2	81.57	81.58	93.70999932	93.70999932	93.70999932	sp|P23927|CRYAB_MOUSE	Alpha-crystallin B chain OS=Mus musculus OX=10090 GN=Cryab PE=1 SV=2			0	95.84000111	YRIPADVDPLTITSSLSSDGVLTVNGPR	Deamidated(N)@25		missed R-I@2	-0.00911374	2943.509766	982.1772	2943.519043	982.1802368	3	14	1.1.1.1739.4	13.44672	45.60141	45.60141			179.2818
3	64.19	64.19	90.72999954	90.24000168	90.24000168	sp|P62696|CRBB2_MOUSE	Beta-crystallin B2 OS=Mus musculus OX=10090 GN=Crybb2 PE=1 SV=2			2	99.00000095	AGKPQPLNPK			cleaved Q-A@N-term	-0.00285288	1048.600098	525.3073	1048.602905	525.3087158	2	11	1.1.1.718.6	2.635533	1718.51	1439.62	2.63	0.04	1039.068
3	64.19	64.19	90.72999954	90.24000168	90.24000168	sp|P62696|CRBB2_MOUSE	Beta-crystallin B2 OS=Mus musculus OX=10090 GN=Crybb2 PE=1 SV=2			2	99.00000095	ASDHQTQAGK	Acetyl@N-term	Acetyl@2	cleaved M-A@N-term; cleaved K-P@C-term	0.0119433	1083.50647	542.7605	1083.494507	542.7545166	2	12	1.1.1.539.2	1.862417	25.09421	25.09421			63.81992
3	64.19	64.19	90.72999954	90.24000168	90.24000168	sp|P62696|CRBB2_MOUSE	Beta-crystallin B2 OS=Mus musculus OX=10090 GN=Crybb2 PE=1 SV=2			2	99.00000095	ASDHQTQAGKPQPLNPK	Acetyl@N-term	Acetyl@2	cleaved M-A@N-term	-0.00245165	1857.930908	465.49	1857.93335	465.4906006	4	16	1.1.1.739.2	2.88635	12791.77	2842.72	2.85	0.04	2234.078
3	64.19	64.19	90.72999954	90.24000168	90.24000168	sp|P62696|CRBB2_MOUSE	Beta-crystallin B2 OS=Mus musculus OX=10090 GN=Crybb2 PE=1 SV=2			2	99.00000095	DDDVPSFHAHGYQEK			cleaved V-D@N-term	-0.00393024	1743.744995	582.2556	1743.748901	582.256897	3	16	1.1.1.828.10	3.9816	5368.54	4934.08	3.99	0.04	5454.531
3	64.19	64.19	90.72999954	90.24000168	90.24000168	sp|P62696|CRBB2_MOUSE	Beta-crystallin B2 OS=Mus musculus OX=10090 GN=Crybb2 PE=1 SV=2			2	99.00000095	DMQWHQR				-0.001073	999.4334717	500.724	999.4345093	500.7245178	2	10	1.1.1.759.7	3.118667	3282.19	2300.41	3.14	0.03	1165.852
3	64.19	64.19	90.72999954	90.24000168	90.24000168	sp|P62696|CRBB2_MOUSE	Beta-crystallin B2 OS=Mus musculus OX=10090 GN=Crybb2 PE=1 SV=2			2	99.00000095	DNSDFGAPHPQVQ			cleaved Q-S@C-term	0.00167353	1410.618042	706.3163	1410.616455	706.3154907	2	17	1.1.1.843.10	4.170583	2632.17	2593.18	4.17	0.05	1997.046
3	64.19	64.19	90.72999954	90.24000168	90.24000168	sp|P62696|CRBB2_MOUSE	Beta-crystallin B2 OS=Mus musculus OX=10090 GN=Crybb2 PE=1 SV=2			2	99.00000095	DNSDFGAPHPQVQSVR				-0.00109293	1752.816895	439.2115	1752.817993	439.2117615	4	14	1.1.1.835.2	4.0631	2583.56	2451.03	4.06	0.05	2407.31
3	64.19	64.19	90.72999954	90.24000168	90.24000168	sp|P62696|CRBB2_MOUSE	Beta-crystallin B2 OS=Mus musculus OX=10090 GN=Crybb2 PE=1 SV=2			2	99.00000095	GDYKDNSDFGAPHPQVQ			cleaved Q-S@C-term; missed K-D@4	-0.0180088	1873.805298	937.9099	1873.82312	937.9188232	2	9	1.1.1.824.11	3.931933	318.3315	318.3315			205.7951
3	64.19	64.19	90.72999954	90.24000168	90.24000168	sp|P62696|CRBB2_MOUSE	Beta-crystallin B2 OS=Mus musculus OX=10090 GN=Crybb2 PE=1 SV=2			2	99.00000095	GDYKDNSDFGAPHPQVQSVR			missed K-D@4	0.00214166	2216.026855	555.014	2216.024658	555.0134277	4	17	1.1.1.828.9	3.980767	117630.9	5408.01	3.85	0.05	6262.84
3	64.19	64.19	90.72999954	90.24000168	90.24000168	sp|P62696|CRBB2_MOUSE	Beta-crystallin B2 OS=Mus musculus OX=10090 GN=Crybb2 PE=1 SV=2			2	99.00000095	GEQFVFEK				4.90E-05	982.4760742	492.2453	982.4760132	492.2452698	2	12	1.1.1.900.3	4.887367	136007.5	18425.79	4.93	0.05	2318.73
3	64.19	64.19	90.72999954	90.24000168	90.24000168	sp|P62696|CRBB2_MOUSE	Beta-crystallin B2 OS=Mus musculus OX=10090 GN=Crybb2 PE=1 SV=2			2	99.00000095	GEYPRWDSWTSSR	Oxidation(W)@6		missed R-W@5	-0.00297108	1641.714478	548.2454	1641.717163	548.2463379	3	14	1.1.1.868.7	4.48505	507.3044	507.3044			1357.474
3	64.19	64.19	90.72999954	90.24000168	90.24000168	sp|P62696|CRBB2_MOUSE	Beta-crystallin B2 OS=Mus musculus OX=10090 GN=Crybb2 PE=1 SV=2			2	99.00000095	GLQYLLEK				0.000209941	962.5438843	482.2792	962.5437012	482.2791138	2	13	1.1.1.962.2	5.6698	411202.1	96129.17	5.71	0.05	20743.2
3	64.19	64.19	90.72999954	90.24000168	90.24000168	sp|P62696|CRBB2_MOUSE	Beta-crystallin B2 OS=Mus musculus OX=10090 GN=Crybb2 PE=1 SV=2			2	99.00000095	IIIFEQENFQGH			cleaved H-S@C-term	-0.00360426	1473.72168	737.8681	1473.72522	737.869873	2	20	1.1.1.1013.6	6.31925	10472.91	7724.34	6.34	0.05	5866.805
3	64.19	64.19	90.72999954	90.24000168	90.24000168	sp|P62696|CRBB2_MOUSE	Beta-crystallin B2 OS=Mus musculus OX=10090 GN=Crybb2 PE=1 SV=2			2	99.00000095	IIIFEQENFQGHSHELSGPCPNLK	No Carbamidomethyl(C)@20			0.0268353	2736.359863	913.1272	2736.333008	913.1182861	3	14	1.1.1.977.8	5.865117	405.6793	405.6793			2143.148
3	64.19	64.19	90.72999954	90.24000168	90.24000168	sp|P62696|CRBB2_MOUSE	Beta-crystallin B2 OS=Mus musculus OX=10090 GN=Crybb2 PE=1 SV=2			2	99.00000095	IILYENPNFTGK				0.00188044	1407.741699	704.8781	1407.739868	704.8771973	2	17	1.1.1.976.5	5.84995	541185.1	133421.7	5.79	0.06	6683.008
3	64.19	64.19	90.72999954	90.24000168	90.24000168	sp|P62696|CRBB2_MOUSE	Beta-crystallin B2 OS=Mus musculus OX=10090 GN=Crybb2 PE=1 SV=2			2	99.00000095	IILYENPNFTGKK			missed K-K@12	-0.0045693	1535.8302	512.9507	1535.834839	512.9522095	3	19	1.1.1.911.5	5.028017	56154.56	40383.3	5.05	0.05	22345.42
3	64.19	64.19	90.72999954	90.24000168	90.24000168	sp|P62696|CRBB2_MOUSE	Beta-crystallin B2 OS=Mus musculus OX=10090 GN=Crybb2 PE=1 SV=2			2	99.00000095	IRDMQWHQR			missed R-D@2	-0.00509946	1268.614624	635.3146	1268.619629	635.3170776	2	10	1.1.1.749.5	3.006333	443.8173	443.8173			424.56
3	64.19	64.19	90.72999954	90.24000168	90.24000168	sp|P62696|CRBB2_MOUSE	Beta-crystallin B2 OS=Mus musculus OX=10090 GN=Crybb2 PE=1 SV=2			2	99.00000095	KMEIVDDDVPSFHAHGYQEK	Oxidation(M)@2		missed K-M@1	0.000807349	2360.075439	591.0261	2360.074219	591.0258789	4	20	1.1.1.825.6	3.940433	60205.62	9487.59	3.99	0.04	5480.137
3	64.19	64.19	90.72999954	90.24000168	90.24000168	sp|P62696|CRBB2_MOUSE	Beta-crystallin B2 OS=Mus musculus OX=10090 GN=Crybb2 PE=1 SV=2			2	99.00000095	MEIVDDDVPSFH	Oxidation(M)@1		cleaved H-A@C-term	0.00288463	1418.605225	710.3099	1418.602417	710.3084717	2	10	1.1.1.932.7	5.294167	1402.46	674.26	5.27	0.04	1117.575
3	64.19	64.19	90.72999954	90.24000168	90.24000168	sp|P62696|CRBB2_MOUSE	Beta-crystallin B2 OS=Mus musculus OX=10090 GN=Crybb2 PE=1 SV=2			2	99.00000095	MEIVDDDVPSFHAH	Oxidation(M)@1; Methyl(E)@2	Methyl(E)@123	cleaved H-G@C-term	-0.026689401	1640.687378	547.9031	1640.714111	547.9119873	3	12	1.1.1.907.4	4.97685	175.4973	175.4973			1277.26
3	64.19	64.19	90.72999954	90.24000168	90.24000168	sp|P62696|CRBB2_MOUSE	Beta-crystallin B2 OS=Mus musculus OX=10090 GN=Crybb2 PE=1 SV=2			2	99.00000095	MEIVDDDVPSFHAHGYQEK	Dioxidation(M)@1	Dioxidation(M)@122		0.00913129	2247.983643	750.3351	2247.974365	750.3320313	3	14	1.1.1.867.11	4.475883	507.3044	507.3044			1701.644
3	64.19	64.19	90.72999954	90.24000168	90.24000168	sp|P62696|CRBB2_MOUSE	Beta-crystallin B2 OS=Mus musculus OX=10090 GN=Crybb2 PE=1 SV=2			2	99.00000095	PSFHAHGYQEK			cleaved V-P@N-term	0.0277557	1299.627441	650.821	1299.599609	650.8070679	2	14	1.1.1.858.5	4.356233	507.3044	507.3044			1157.437
3	64.19	64.19	90.72999954	90.24000168	90.24000168	sp|P62696|CRBB2_MOUSE	Beta-crystallin B2 OS=Mus musculus OX=10090 GN=Crybb2 PE=1 SV=2			2	99.00000095	RTDSLSSLR			cleaved R-P@C-term; missed R-T@1	-0.000374837	1033.55127	517.7829	1033.551636	517.7830811	2	11	1.1.1.773.9	3.286483	2007.85	1956.08	3.29	0.04	1707.939
3	64.19	64.19	90.72999954	90.24000168	90.24000168	sp|P62696|CRBB2_MOUSE	Beta-crystallin B2 OS=Mus musculus OX=10090 GN=Crybb2 PE=1 SV=2			2	99.00000095	RTDSLSSLRPIK			missed R-T@1	0.000189622	1371.783569	458.2685	1371.783447	458.2684021	3	17	1.1.1.824.2	3.924433	92179.94	25770.65	3.88	0.05	9614.096
3	64.19	64.19	90.72999954	90.24000168	90.24000168	sp|P62696|CRBB2_MOUSE	Beta-crystallin B2 OS=Mus musculus OX=10090 GN=Crybb2 PE=1 SV=2			2	99.00000095	SLSSLRPIK			cleaved D-S@N-term	-0.000262427	999.6074829	500.811	999.607666	500.8111267	2	12	1.1.1.857.6	4.344567	7205.8	5013.26	4.36	0.05	2732.204
3	64.19	64.19	90.72999954	90.24000168	90.24000168	sp|P62696|CRBB2_MOUSE	Beta-crystallin B2 OS=Mus musculus OX=10090 GN=Crybb2 PE=1 SV=2			2	99.00000095	TDSLSSLRPIK	Formyl@N-term			-0.0151128	1243.662109	622.8383	1243.677246	622.8458862	2	13	1.1.1.934.9	5.3215	507.3044	507.3044			1598.063
3	64.19	64.19	90.72999954	90.24000168	90.24000168	sp|P62696|CRBB2_MOUSE	Beta-crystallin B2 OS=Mus musculus OX=10090 GN=Crybb2 PE=1 SV=2			2	99.00000095	TDSLSSLRPIKVDSQEHK			missed K-V@11	-0.00209163	2039.0625	510.7729	2039.064697	510.773468	4	9	1.1.1.831.6	4.016433	2945.58	1805.02	4	0.04	1354.22
3	64.19	64.19	90.72999954	90.24000168	90.24000168	sp|P62696|CRBB2_MOUSE	Beta-crystallin B2 OS=Mus musculus OX=10090 GN=Crybb2 PE=1 SV=2			2	99.00000095	VDSQEHK				-0.00181901	841.3912964	421.7029	841.3930054	421.7037659	2	10	1.1.1.337.4	1.081983	23359.21	22966.91	1.08	0.04	8995.011
3	64.19	64.19	90.72999954	90.24000168	90.24000168	sp|P62696|CRBB2_MOUSE	Beta-crystallin B2 OS=Mus musculus OX=10090 GN=Crybb2 PE=1 SV=2			2	99.00000095	VQSGTWVGY			cleaved Y-Q@C-term	0.000649145	995.4718628	498.7432	995.4712524	498.7428894	2	9	1.1.1.958.4	5.620633	4168.86	3052.33	5.64	0.05	1466.651
3	64.19	64.19	90.72999954	90.24000168	90.24000168	sp|P62696|CRBB2_MOUSE	Beta-crystallin B2 OS=Mus musculus OX=10090 GN=Crybb2 PE=1 SV=2			2	99.00000095	VQSGTWVGYQYPGYR	Oxidation(W)@6			-0.00209522	1775.824707	888.9196	1775.826782	888.9206543	2	14	1.1.1.947.6	5.487817	507.3044	507.3044			1141.149
3	64.19	64.19	90.72999954	90.24000168	90.24000168	sp|P62696|CRBB2_MOUSE	Beta-crystallin B2 OS=Mus musculus OX=10090 GN=Crybb2 PE=1 SV=2			2	99.00000095	WDSWTSSR	Oxidation(W)@4			-0.00347102	1039.432495	520.7235	1039.435913	520.7252197	2	9	1.1.1.839.3	4.114083	1551.68	1542.84	4.12	0.08	963.188
3	64.19	64.19	90.72999954	90.24000168	90.24000168	sp|P62696|CRBB2_MOUSE	Beta-crystallin B2 OS=Mus musculus OX=10090 GN=Crybb2 PE=1 SV=2			1.677780151	99.00000095	AGSVLVQAGPWVGYEQAN			cleaved N-C@C-term	-0.00549034	1844.900269	923.4574	1844.905762	923.460144	2	21	1.1.1.1072.6	7.071533	2469.58	2233.66	7.08	0.09	1456.238
3	64.19	64.19	90.72999954	90.24000168	90.24000168	sp|P62696|CRBB2_MOUSE	Beta-crystallin B2 OS=Mus musculus OX=10090 GN=Crybb2 PE=1 SV=2			0.364516258	99.00000095	SSLRPIK			cleaved L-S@N-term	-0.000180692	799.4914551	400.753	799.4915771	400.7530823	2	10	1.1.1.818.2	3.850267	32245.29	10918.78	3.88	0.05	2605.719
3	64.19	64.19	90.72999954	90.24000168	90.24000168	sp|P62696|CRBB2_MOUSE	Beta-crystallin B2 OS=Mus musculus OX=10090 GN=Crybb2 PE=1 SV=2			0.142064765	99.00000095	AGSVLVQAGPWVGYEQANCK	No Carbamidomethyl(C)@19			-0.00439497	2076.005615	693.0091	2076.009766	693.0105591	3	25	1.1.1.1028.4	6.508067	5114.7	3840.92	6.54	0.06	3446.625
3	64.19	64.19	90.72999954	90.24000168	90.24000168	sp|P62696|CRBB2_MOUSE	Beta-crystallin B2 OS=Mus musculus OX=10090 GN=Crybb2 PE=1 SV=2			0.00833099	28.88000011	TDSLSSLR			cleaved R-P@C-term	-0.0068821	877.4436646	439.7291	877.4505005	439.7325439	2	9	1.1.1.819.4	3.863767	2167.03	1861.42	3.87	0.03	1433.19
3	64.19	64.19	90.72999954	90.24000168	90.24000168	sp|P62696|CRBB2_MOUSE	Beta-crystallin B2 OS=Mus musculus OX=10090 GN=Crybb2 PE=1 SV=2			0.000434506	35.55000126	GAPHPQVQSVR			cleaved F-G@N-term	-0.00304835	1174.617676	588.3161	1174.620728	588.317627	2	8	1.1.1.817.7	3.841267	765.49	672.64	3.84	0.04	1288.22
3	64.19	64.19	90.72999954	90.24000168	90.24000168	sp|P62696|CRBB2_MOUSE	Beta-crystallin B2 OS=Mus musculus OX=10090 GN=Crybb2 PE=1 SV=2			0	99.00000095	AGSVLVQAGPWVGYEQAN	Methyl(E)@15	Methyl(E)@63	cleaved N-C@C-term	-0.000643567	1858.920776	620.6475	1858.921387	620.6477051	3	12	1.1.1.1123.3	7.715317	736.11	632.02	7.73	0.05	728.2952
3	64.19	64.19	90.72999954	90.24000168	90.24000168	sp|P62696|CRBB2_MOUSE	Beta-crystallin B2 OS=Mus musculus OX=10090 GN=Crybb2 PE=1 SV=2			0	99.00000095	AGSVLVQAGPWVGYEQANCK	Carbamidomethyl(C)@19; Methyl(K)@20	Methyl(K)@68		-0.00508738	2147.041992	716.6879	2147.046875	716.6895752	3	24	1.1.1.1017.4	6.368583	10496.34	9295.83	6.39	0.08	6905.609
3	64.19	64.19	90.72999954	90.24000168	90.24000168	sp|P62696|CRBB2_MOUSE	Beta-crystallin B2 OS=Mus musculus OX=10090 GN=Crybb2 PE=1 SV=2			0	99.00000095	AGSVLVQAGPWVGYEQANCK	No Carbamidomethyl(C)@19			-0.00321442	2076.007324	1039.011	2076.009766	1039.012207	2	19	1.1.1.1027.9	6.499733	4411.99	2054.71	6.53	0.06	1775.494
3	64.19	64.19	90.72999954	90.24000168	90.24000168	sp|P62696|CRBB2_MOUSE	Beta-crystallin B2 OS=Mus musculus OX=10090 GN=Crybb2 PE=1 SV=2			0	99.00000095	AGSVLVQAGPWVGYEQANCK	Oxidation(N)@18; No Carbamidomethyl(C)@19; Dioxidation(K)@20	Oxidation(N)@66; Dioxidation(K)@68		-0.00623601	2123.988525	709.0034	2123.994629	709.0054932	3	19	1.1.1.1040.4	6.661233	10062.38	3975.23	6.7	0.06	2958.207
3	64.19	64.19	90.72999954	90.24000168	90.24000168	sp|P62696|CRBB2_MOUSE	Beta-crystallin B2 OS=Mus musculus OX=10090 GN=Crybb2 PE=1 SV=2			0	99.00000095	AGSVLVQAGPWVGYEQANCK	Oxidation(N)@18; No Carbamidomethyl(C)@19; Dioxidation(K)@20	Oxidation(N)@66; Dioxidation(K)@68		-0.00623601	2123.988525	709.0034	2123.994629	709.0054932	3	22	1.1.1.1041.4	6.674233	10062.38	6607.38	6.7	0.06	4757.547
3	64.19	64.19	90.72999954	90.24000168	90.24000168	sp|P62696|CRBB2_MOUSE	Beta-crystallin B2 OS=Mus musculus OX=10090 GN=Crybb2 PE=1 SV=2			0	99.00000095	AGSVLVQAGPWVGYEQANCK	Carboxy(E)@15; Deamidated(N)@18; Carbamidomethyl(C)@19; Dioxidation(K)@20	Carboxy(E)@63; Dioxidation(K)@68		-0.0025772	2209.992432	737.6714	2209.995117	737.6723022	3	16	1.1.1.1063.6	6.9557	2060.03	2002.01	6.95	0.05	1855.141
3	64.19	64.19	90.72999954	90.24000168	90.24000168	sp|P62696|CRBB2_MOUSE	Beta-crystallin B2 OS=Mus musculus OX=10090 GN=Crybb2 PE=1 SV=2			0	99.00000095	AGSVLVQAGPWVGYEQANCK	Carboxy(E)@15; Deamidated(N)@18; Carbamidomethyl(C)@19; Dioxidation(K)@20	Carboxy(E)@63; Dioxidation(K)@68		-0.0025772	2209.992432	737.6714	2209.995117	737.6723022	3	14	1.1.1.1062.6	6.943033	2060.03	1827.81	6.95	0.05	1766.4
3	64.19	64.19	90.72999954	90.24000168	90.24000168	sp|P62696|CRBB2_MOUSE	Beta-crystallin B2 OS=Mus musculus OX=10090 GN=Crybb2 PE=1 SV=2			0	35.55000126	AGSVLVQAGPWVGYEQANCK	Hydroxymethyl(N)@18; Carbamidomethyl(C)@19	Hydroxymethyl(N)@66		-0.00105613	2163.040771	722.0209	2163.041992	722.0212402	3	12	1.1.1.1007.5	6.242417	6560.76	1732.02	6.29	0.05	1844.698
3	64.19	64.19	90.72999954	90.24000168	90.24000168	sp|P62696|CRBB2_MOUSE	Beta-crystallin B2 OS=Mus musculus OX=10090 GN=Crybb2 PE=1 SV=2			0	99.00000095	AGSVLVQAGPWVGYEQANCKGEQFVFEK	Oxidation(N)@18; No Carbamidomethyl(C)@19; Dioxidation(K)@20	Oxidation(N)@66; Dioxidation(K)@68	missed K-G@20	0.00106271	3088.460205	1030.494	3088.459961	1030.493896	3	29	1.1.1.1103.2	7.465833	21676.5	6723.01	7.51	0.08	3258.025
3	64.19	64.19	90.72999954	90.24000168	90.24000168	sp|P62696|CRBB2_MOUSE	Beta-crystallin B2 OS=Mus musculus OX=10090 GN=Crybb2 PE=1 SV=2			0	99.00000095	AGSVLVQAGPWVGYEQANCKGEQFVFEK	Deamidated(Q)@16; Deamidated(N)@18; Carbamidomethyl(C)@19; Delta:H(4)C(2)(K)@20		missed K-G@20	0.00728942	3127.503418	782.8831	3127.496094	782.8812866	4	18	1.1.1.1054.5	6.84005	17648.23	4374.02	6.77	0.06	4475.137
3	64.19	64.19	90.72999954	90.24000168	90.24000168	sp|P62696|CRBB2_MOUSE	Beta-crystallin B2 OS=Mus musculus OX=10090 GN=Crybb2 PE=1 SV=2			0	99.00000095	AGSVLVQAGPWVGYEQANCKGEQFVFEK	Dioxidation(W)@11; No Carbamidomethyl(C)@19		missed K-G@20	0.040749699	3072.506348	1025.176	3072.465088	1025.162354	3	16	1.1.1.1104.6	7.477167	486.1537	486.1537			1638.416
3	64.19	64.19	90.72999954	90.24000168	90.24000168	sp|P62696|CRBB2_MOUSE	Beta-crystallin B2 OS=Mus musculus OX=10090 GN=Crybb2 PE=1 SV=2			0	99.00000095	AGSVLVQAGPWVGYEQANCKGEQFVFEK	Oxidation(N)@18; No Carbamidomethyl(C)@19; Dioxidation(K)@20	Oxidation(N)@66; Dioxidation(K)@68	missed K-G@20	0.00106271	3088.460205	1030.494	3088.459961	1030.493896	3	26	1.1.1.1104.7	7.478833	21676.5	12468.88	7.51	0.08	6970.896
3	64.19	64.19	90.72999954	90.24000168	90.24000168	sp|P62696|CRBB2_MOUSE	Beta-crystallin B2 OS=Mus musculus OX=10090 GN=Crybb2 PE=1 SV=2			0	99.00000095	AGSVLVQAGPWVGYEQANCKGEQFVFEK	Oxidation(N)@18; No Carbamidomethyl(C)@19; Dioxidation(K)@20	Oxidation(N)@66; Dioxidation(K)@68	missed K-G@20	0.00606583	3088.466064	773.1238	3088.459961	773.1223145	4	20	1.1.1.1107.5	7.511667	7858.6	7422.55	7.52	0.09	6001.265
3	64.19	64.19	90.72999954	90.24000168	90.24000168	sp|P62696|CRBB2_MOUSE	Beta-crystallin B2 OS=Mus musculus OX=10090 GN=Crybb2 PE=1 SV=2			0	99.00000095	AGSVLVQAGPWVGYEQANCKGEQFVFEK	Oxidation(N)@18; No Carbamidomethyl(C)@19; Dioxidation(K)@20	Oxidation(N)@66; Dioxidation(K)@68	missed K-G@20	0.00606583	3088.466064	773.1238	3088.459961	773.1223145	4	27	1.1.1.1108.3	7.524333	7858.6	7413.48	7.52	0.09	5983.457
3	64.19	64.19	90.72999954	90.24000168	90.24000168	sp|P62696|CRBB2_MOUSE	Beta-crystallin B2 OS=Mus musculus OX=10090 GN=Crybb2 PE=1 SV=2			0	99.00000095	AGSVLVQAGPWVGYEQANCKGEQFVFEK	Oxidation(N)@18; No Carbamidomethyl(C)@19; Dioxidation(K)@20	Oxidation(N)@66; Dioxidation(K)@68	missed K-G@20	0.00606583	3088.466064	773.1238	3088.459961	773.1223145	4	24	1.1.1.1110.5	7.549333	7858.6	5273.43	7.52	0.09	4460.896
3	64.19	64.19	90.72999954	90.24000168	90.24000168	sp|P62696|CRBB2_MOUSE	Beta-crystallin B2 OS=Mus musculus OX=10090 GN=Crybb2 PE=1 SV=2			0	99.00000095	AGSVLVQAGPWVGYEQANCKGEQFVFEK	Hydroxymethyl(N)@18; Carbamidomethyl(C)@19	Hydroxymethyl(N)@66	missed K-G@20	-0.00736852	3127.499268	1043.507	3127.507324	1043.509766	3	16	1.1.1.1045.9	6.729217	21919.56	7499.57	6.77	0.06	4010.298
3	64.19	64.19	90.72999954	90.24000168	90.24000168	sp|P62696|CRBB2_MOUSE	Beta-crystallin B2 OS=Mus musculus OX=10090 GN=Crybb2 PE=1 SV=2			0	99.00000095	AGSVLVQAGPWVGYEQANCKGEQFVFEK	Quinone(Y)@14; Carbamidomethyl(C)@19	Quinone(Y)@62	missed K-G@20	0.029017	3127.499268	1043.507	3127.470947	1043.497559	3	19	1.1.1.1046.9	6.74355	21919.56	13479.24	6.77	0.06	6765.831
3	64.19	64.19	90.72999954	90.24000168	90.24000168	sp|P62696|CRBB2_MOUSE	Beta-crystallin B2 OS=Mus musculus OX=10090 GN=Crybb2 PE=1 SV=2			0	99.00000095	AGSVLVQAGPWVGYEQANCKGEQFVFEK	Pro->Pyrrolidinone(P)@10; Trp->Hydroxykynurenin(W)@11; Deamidated(N)@18; Carbamidomethyl(C)@19		missed K-G@20	0.00606583	3088.466064	773.1238	3088.459961	773.1223145	4	15	1.1.1.1104.3	7.472167	7858.6	1982.75	7.52	0.09	3405.303
3	64.19	64.19	90.72999954	90.24000168	90.24000168	sp|P62696|CRBB2_MOUSE	Beta-crystallin B2 OS=Mus musculus OX=10090 GN=Crybb2 PE=1 SV=2			0	95.84000111	AGSVLVQAGPWVGYEQANCKGEQFVFEK	Quinone(Y)@14; Carbamidomethyl(C)@19	Quinone(Y)@62	missed K-G@20	0.029017	3127.499268	1043.507	3127.470947	1043.497559	3	16	1.1.1.1045.9	6.729217	21919.56	7499.57	6.77	0.06	4010.298
3	64.19	64.19	90.72999954	90.24000168	90.24000168	sp|P62696|CRBB2_MOUSE	Beta-crystallin B2 OS=Mus musculus OX=10090 GN=Crybb2 PE=1 SV=2			0	95.84000111	AGSVLVQAGPWVGYEQANCKGEQFVFEK	Oxidation(P)@10; Dioxidation(W)@11; No Carbamidomethyl(C)@19	Oxidation(P)@58	missed K-G@20	0.00106271	3088.460205	1030.494	3088.459961	1030.493896	3	12	1.1.1.1117.10	7.642817	21676.5	1904.73	7.51	0.08	1454.459
3	64.19	64.19	90.72999954	90.24000168	90.24000168	sp|P62696|CRBB2_MOUSE	Beta-crystallin B2 OS=Mus musculus OX=10090 GN=Crybb2 PE=1 SV=2			0	99.00000095	ASDHQTQAGK	Acetyl@N-term	Acetyl@2	cleaved M-A@N-term; cleaved K-P@C-term	-0.00209439	1083.492432	542.7535	1083.494507	542.7545166	2	14	1.1.1.346.3	1.182633	1363.02	604.91	1.22	0.12	243.962
3	64.19	64.19	90.72999954	90.24000168	90.24000168	sp|P62696|CRBB2_MOUSE	Beta-crystallin B2 OS=Mus musculus OX=10090 GN=Crybb2 PE=1 SV=2			0	99.00000095	ASDHQTQAGK	Acetyl@N-term	Acetyl@2	cleaved M-A@N-term; cleaved K-P@C-term	-0.00209439	1083.492432	542.7535	1083.494507	542.7545166	2	14	1.1.1.347.3	1.195133	1363.02	938.98	1.22	0.12	425.7384
3	64.19	64.19	90.72999954	90.24000168	90.24000168	sp|P62696|CRBB2_MOUSE	Beta-crystallin B2 OS=Mus musculus OX=10090 GN=Crybb2 PE=1 SV=2			0	99.00000095	ASDHQTQAGK	Acetyl@N-term	Acetyl@2	cleaved M-A@N-term; cleaved K-P@C-term	-0.00209439	1083.492432	542.7535	1083.494507	542.7545166	2	12	1.1.1.386.2	1.349967	1363.02	444.68	1.22	0.12	185.3944
3	64.19	64.19	90.72999954	90.24000168	90.24000168	sp|P62696|CRBB2_MOUSE	Beta-crystallin B2 OS=Mus musculus OX=10090 GN=Crybb2 PE=1 SV=2			0	99.00000095	ASDHQTQAGK	Acetyl@N-term	Acetyl@2	cleaved M-A@N-term; cleaved K-P@C-term	-0.00209439	1083.492432	542.7535	1083.494507	542.7545166	2	13	1.1.1.390.2	1.370283	1363.02	355.3	1.22	0.12	160.0055
3	64.19	64.19	90.72999954	90.24000168	90.24000168	sp|P62696|CRBB2_MOUSE	Beta-crystallin B2 OS=Mus musculus OX=10090 GN=Crybb2 PE=1 SV=2			0	99.00000095	ASDHQTQAGK	Acetyl@N-term	Acetyl@2	cleaved M-A@N-term; cleaved K-P@C-term	-0.00209439	1083.492432	542.7535	1083.494507	542.7545166	2	12	1.1.1.447.2	1.526117	1363.02	87.14	1.22	0.12	54.47618
3	64.19	64.19	90.72999954	90.24000168	90.24000168	sp|P62696|CRBB2_MOUSE	Beta-crystallin B2 OS=Mus musculus OX=10090 GN=Crybb2 PE=1 SV=2			0	99.00000095	ASDHQTQAGK	Acetyl@N-term	Acetyl@2	cleaved M-A@N-term; cleaved K-P@C-term	-0.00209439	1083.492432	542.7535	1083.494507	542.7545166	2	12	1.1.1.448.2	1.53845	1363.02	97.15	1.22	0.12	53.27698
3	64.19	64.19	90.72999954	90.24000168	90.24000168	sp|P62696|CRBB2_MOUSE	Beta-crystallin B2 OS=Mus musculus OX=10090 GN=Crybb2 PE=1 SV=2			0	99.00000095	ASDHQTQAGK	Acetyl@N-term	Acetyl@2	cleaved M-A@N-term; cleaved K-P@C-term	-0.00209439	1083.492432	542.7535	1083.494507	542.7545166	2	12	1.1.1.504.2	1.693767	1363.02	66.67	1.22	0.12	45.3323
3	64.19	64.19	90.72999954	90.24000168	90.24000168	sp|P62696|CRBB2_MOUSE	Beta-crystallin B2 OS=Mus musculus OX=10090 GN=Crybb2 PE=1 SV=2			0	99.00000095	ASDHQTQAGK	Acetyl@N-term	Acetyl@2	cleaved M-A@N-term; cleaved K-P@C-term	-0.00368127	1083.490845	542.7527	1083.494507	542.7545166	2	13	1.1.1.705.2	2.475867	716.98	248.18	2.51	0.04	102.2442
3	64.19	64.19	90.72999954	90.24000168	90.24000168	sp|P62696|CRBB2_MOUSE	Beta-crystallin B2 OS=Mus musculus OX=10090 GN=Crybb2 PE=1 SV=2			0	99.00000095	ASDHQTQAGK	Acetyl@N-term	Acetyl@2	cleaved M-A@N-term; cleaved K-P@C-term	-0.00612262	1083.488525	542.7515	1083.494507	542.7545166	2	8	1.1.1.575.2	2.03075	28.15671	28.15671			42.38427
3	64.19	64.19	90.72999954	90.24000168	90.24000168	sp|P62696|CRBB2_MOUSE	Beta-crystallin B2 OS=Mus musculus OX=10090 GN=Crybb2 PE=1 SV=2			0	99.00000095	ASDHQTQAGK	Acetyl@N-term	Acetyl@2	cleaved M-A@N-term; cleaved K-P@C-term	0.00193383	1083.49646	542.7555	1083.494507	542.7545166	2	8	1.1.1.576.2	2.043067	23.33867	23.33867			38.73672
3	64.19	64.19	90.72999954	90.24000168	90.24000168	sp|P62696|CRBB2_MOUSE	Beta-crystallin B2 OS=Mus musculus OX=10090 GN=Crybb2 PE=1 SV=2			0	99.00000095	ASDHQTQAGK	Acetyl@N-term	Acetyl@2	cleaved M-A@N-term; cleaved K-P@C-term	-0.00368127	1083.490845	542.7527	1083.494507	542.7545166	2	9	1.1.1.698.3	2.416883	716.98	108.55	2.51	0.04	51.5408
3	64.19	64.19	90.72999954	90.24000168	90.24000168	sp|P62696|CRBB2_MOUSE	Beta-crystallin B2 OS=Mus musculus OX=10090 GN=Crybb2 PE=1 SV=2			0	39.77999985	ASDHQTQAGK	Acetyl@N-term	Acetyl@2	cleaved M-A@N-term; cleaved K-P@C-term	-0.00209439	1083.492432	542.7535	1083.494507	542.7545166	2	9	1.1.1.508.2	1.713767	1363.02	59.41	1.22	0.12	45.68207
3	64.19	64.19	90.72999954	90.24000168	90.24000168	sp|P62696|CRBB2_MOUSE	Beta-crystallin B2 OS=Mus musculus OX=10090 GN=Crybb2 PE=1 SV=2			0	28.2400012	ASDHQTQAGK	Acetyl@N-term	Acetyl@2	cleaved M-A@N-term; cleaved K-P@C-term	0.00791512	1083.502441	542.7585	1083.494507	542.7545166	2	7	1.1.1.646.2	2.241567	31.5253	31.5253			29.69277
3	64.19	64.19	90.72999954	90.24000168	90.24000168	sp|P62696|CRBB2_MOUSE	Beta-crystallin B2 OS=Mus musculus OX=10090 GN=Crybb2 PE=1 SV=2			0	99.00000095	ASDHQTQAGKPQPLNPK	Acetyl@N-term	Acetyl@2	cleaved M-A@N-term	0.000522962	1857.933594	620.3185	1857.93335	620.3183594	3	28	1.1.1.733.8	2.817017	194530.9	52354.17	2.86	0.05	17410.96
3	64.19	64.19	90.72999954	90.24000168	90.24000168	sp|P62696|CRBB2_MOUSE	Beta-crystallin B2 OS=Mus musculus OX=10090 GN=Crybb2 PE=1 SV=2			0	99.00000095	ASDHQTQAGKPQPLNPK	Acetyl@N-term	Acetyl@2	cleaved M-A@N-term	0.000522962	1857.933594	620.3185	1857.93335	620.3183594	3	28	1.1.1.734.11	2.829517	194530.9	109858.2	2.86	0.05	50628.64
3	64.19	64.19	90.72999954	90.24000168	90.24000168	sp|P62696|CRBB2_MOUSE	Beta-crystallin B2 OS=Mus musculus OX=10090 GN=Crybb2 PE=1 SV=2			0	99.00000095	ASDHQTQAGKPQPLNPK	Acetyl@N-term	Acetyl@2	cleaved M-A@N-term	0.000522962	1857.933594	620.3185	1857.93335	620.3183594	3	22	1.1.1.735.10	2.841517	194530.9	166697.7	2.86	0.05	57493.74
3	64.19	64.19	90.72999954	90.24000168	90.24000168	sp|P62696|CRBB2_MOUSE	Beta-crystallin B2 OS=Mus musculus OX=10090 GN=Crybb2 PE=1 SV=2			0	99.00000095	ASDHQTQAGKPQPLNPK	Acetyl@N-term	Acetyl@2	cleaved M-A@N-term	-0.00162933	1857.931641	929.9731	1857.93335	929.973938	2	17	1.1.1.743.5	2.931833	25663.27	720.04	2.86	0.05	1418.744
3	64.19	64.19	90.72999954	90.24000168	90.24000168	sp|P62696|CRBB2_MOUSE	Beta-crystallin B2 OS=Mus musculus OX=10090 GN=Crybb2 PE=1 SV=2			0	99.00000095	ASDHQTQAGKPQPLNPK	Acetyl@N-term	Acetyl@2	cleaved M-A@N-term	-0.00162933	1857.931641	929.9731	1857.93335	929.973938	2	17	1.1.1.744.4	2.944	25663.27	229.04	2.86	0.05	1312.303
3	64.19	64.19	90.72999954	90.24000168	90.24000168	sp|P62696|CRBB2_MOUSE	Beta-crystallin B2 OS=Mus musculus OX=10090 GN=Crybb2 PE=1 SV=2			0	99.00000095	ASDHQTQAGKPQPLNPK	Acetyl@N-term; Deamidated(Q)@12	Acetyl@2	cleaved M-A@N-term	0.00287026	1858.920044	620.6473	1858.917358	620.6463623	3	21	1.1.1.751.2	3.017167	24580.06	3435.03	2.94	0.09	2944.204
3	64.19	64.19	90.72999954	90.24000168	90.24000168	sp|P62696|CRBB2_MOUSE	Beta-crystallin B2 OS=Mus musculus OX=10090 GN=Crybb2 PE=1 SV=2			0	99.00000095	ASDHQTQAGKPQPLNPK	Acetyl@N-term; Methyl+Deamidated(Q)@7	Acetyl@2; Methyl+Deamidated(Q)@8	cleaved M-A@N-term	0.00265413	1872.935791	625.3192	1872.932983	625.3182983	3	21	1.1.1.771.4	3.262983	6695.53	5343.96	3.29	0.06	2326.323
3	64.19	64.19	90.72999954	90.24000168	90.24000168	sp|P62696|CRBB2_MOUSE	Beta-crystallin B2 OS=Mus musculus OX=10090 GN=Crybb2 PE=1 SV=2			0	99.00000095	ASDHQTQAGKPQPLNPK	Acetyl@N-term; Methyl+Deamidated(Q)@5	Acetyl@2; Methyl+Deamidated(Q)@6	cleaved M-A@N-term	0.00265413	1872.935791	625.3192	1872.932983	625.3182983	3	21	1.1.1.771.4	3.262983	6695.53	5343.96	3.29	0.06	2326.323
3	64.19	64.19	90.72999954	90.24000168	90.24000168	sp|P62696|CRBB2_MOUSE	Beta-crystallin B2 OS=Mus musculus OX=10090 GN=Crybb2 PE=1 SV=2			0	35.55000126	ASDHQTQAGKPQPLNPK	Carbamidomethyl@N-term		cleaved M-A@N-term	-0.00857927	1872.935791	625.3192	1872.944214	625.3220215	3	9	1.1.1.780.10	3.376633	6695.53	442.62	3.29	0.06	1181.092
3	64.19	64.19	90.72999954	90.24000168	90.24000168	sp|P62696|CRBB2_MOUSE	Beta-crystallin B2 OS=Mus musculus OX=10090 GN=Crybb2 PE=1 SV=2			0	27.59999931	ASDHQTQAGKPQPLNPK	Acetyl@N-term; Methyl(T)@6; Deamidated(Q)@7	Acetyl@2; Methyl(T)@7	cleaved M-A@N-term	0.00265413	1872.935791	625.3192	1872.932983	625.3182983	3	21	1.1.1.771.4	3.262983	6695.53	5343.96	3.29	0.06	2326.323
3	64.19	64.19	90.72999954	90.24000168	90.24000168	sp|P62696|CRBB2_MOUSE	Beta-crystallin B2 OS=Mus musculus OX=10090 GN=Crybb2 PE=1 SV=2			0	99.00000095	DDDVPSFHAHGYQEK			cleaved V-D@N-term	-0.00393024	1743.744995	582.2556	1743.748901	582.256897	3	14	1.1.1.830.9	4.006267	5368.54	3635.65	3.99	0.04	3815.878
3	64.19	64.19	90.72999954	90.24000168	90.24000168	sp|P62696|CRBB2_MOUSE	Beta-crystallin B2 OS=Mus musculus OX=10090 GN=Crybb2 PE=1 SV=2			0	99.00000095	DMQWHQR	Oxidation(M)@2			0.00222803	1015.431702	508.7231	1015.429382	508.7219849	2	10	1.1.1.718.5	2.633867	7185.13	5775.29	2.64	0.04	3265.846
3	64.19	64.19	90.72999954	90.24000168	90.24000168	sp|P62696|CRBB2_MOUSE	Beta-crystallin B2 OS=Mus musculus OX=10090 GN=Crybb2 PE=1 SV=2			0	99.00000095	DMQWHQR	Oxidation(M)@2			0.00222803	1015.431702	508.7231	1015.429382	508.7219849	2	10	1.1.1.719.3	2.646533	7185.13	7130.44	2.64	0.04	3595.456
3	64.19	64.19	90.72999954	90.24000168	90.24000168	sp|P62696|CRBB2_MOUSE	Beta-crystallin B2 OS=Mus musculus OX=10090 GN=Crybb2 PE=1 SV=2			0	99.00000095	DMQWHQR				-0.001073	999.4334717	500.724	999.4345093	500.7245178	2	9	1.1.1.760.5	3.1295	3282.19	3086.57	3.14	0.03	1788.335
3	64.19	64.19	90.72999954	90.24000168	90.24000168	sp|P62696|CRBB2_MOUSE	Beta-crystallin B2 OS=Mus musculus OX=10090 GN=Crybb2 PE=1 SV=2			0	29.51999903	DMQWHQR	Deamidated(Q)@3			0.00127723	1000.419861	501.2172	1000.418518	501.2165222	2	7	1.1.1.775.4	3.30815	908.85	749.06	3.32	0.05	965.1818
3	64.19	64.19	90.72999954	90.24000168	90.24000168	sp|P62696|CRBB2_MOUSE	Beta-crystallin B2 OS=Mus musculus OX=10090 GN=Crybb2 PE=1 SV=2			0	99.00000095	DNSDFGAPHPQVQ			cleaved Q-S@C-term	0.00167353	1410.618042	706.3163	1410.616455	706.3154907	2	17	1.1.1.842.10	4.15775	2632.17	2233.37	4.17	0.05	1655.02
3	64.19	64.19	90.72999954	90.24000168	90.24000168	sp|P62696|CRBB2_MOUSE	Beta-crystallin B2 OS=Mus musculus OX=10090 GN=Crybb2 PE=1 SV=2			0	99.00000095	DNSDFGAPHPQVQSVR				0.00054425	1752.818481	585.2801	1752.817993	585.2799072	3	9	1.1.1.829.6	3.991267	109747.9	3163.21	4.06	0.05	1117.307
3	64.19	64.19	90.72999954	90.24000168	90.24000168	sp|P62696|CRBB2_MOUSE	Beta-crystallin B2 OS=Mus musculus OX=10090 GN=Crybb2 PE=1 SV=2			0	99.00000095	DNSDFGAPHPQVQSVR				0.00054425	1752.818481	585.2801	1752.817993	585.2799072	3	15	1.1.1.830.10	4.007083	109747.9	13882.37	4.06	0.05	5278.587
3	64.19	64.19	90.72999954	90.24000168	90.24000168	sp|P62696|CRBB2_MOUSE	Beta-crystallin B2 OS=Mus musculus OX=10090 GN=Crybb2 PE=1 SV=2			0	99.00000095	DNSDFGAPHPQVQSVR				0.00054425	1752.818481	585.2801	1752.817993	585.2799072	3	14	1.1.1.843.6	4.16725	109747.9	7956.14	4.06	0.05	6885.718
3	64.19	64.19	90.72999954	90.24000168	90.24000168	sp|P62696|CRBB2_MOUSE	Beta-crystallin B2 OS=Mus musculus OX=10090 GN=Crybb2 PE=1 SV=2			0	99.00000095	DNSDFGAPHPQVQSVR	Deamidated(Q)@11			0.00808438	1753.810059	877.9123	1753.802002	877.9082642	2	15	1.1.1.843.11	4.171417	2658.96	2558.37	4.19	0.05	1548.796
3	64.19	64.19	90.72999954	90.24000168	90.24000168	sp|P62696|CRBB2_MOUSE	Beta-crystallin B2 OS=Mus musculus OX=10090 GN=Crybb2 PE=1 SV=2			0	99.00000095	DNSDFGAPHPQVQSVR	Deamidated(Q)@13			0.00808438	1753.810059	877.9123	1753.802002	877.9082642	2	15	1.1.1.843.11	4.171417	2658.96	2558.37	4.19	0.05	1548.796
3	64.19	64.19	90.72999954	90.24000168	90.24000168	sp|P62696|CRBB2_MOUSE	Beta-crystallin B2 OS=Mus musculus OX=10090 GN=Crybb2 PE=1 SV=2			0	99.00000095	DNSDFGAPHPQVQSVR	Deamidated(Q)@11			0.00808438	1753.810059	877.9123	1753.802002	877.9082642	2	19	1.1.1.844.11	4.184083	2658.96	2622.45	4.19	0.05	1486.937
3	64.19	64.19	90.72999954	90.24000168	90.24000168	sp|P62696|CRBB2_MOUSE	Beta-crystallin B2 OS=Mus musculus OX=10090 GN=Crybb2 PE=1 SV=2			0	99.00000095	DNSDFGAPHPQVQSVR	Deamidated(Q)@13			0.00380782	1753.805786	585.6092	1753.802002	585.6079102	3	17	1.1.1.846.8	4.207083	19166.17	11922.08	4.19	0.05	8153.424
3	64.19	64.19	90.72999954	90.24000168	90.24000168	sp|P62696|CRBB2_MOUSE	Beta-crystallin B2 OS=Mus musculus OX=10090 GN=Crybb2 PE=1 SV=2			0	36.25000119	DNSDFGAPHPQVQSVR				0.00054425	1752.818481	585.2801	1752.817993	585.2799072	3	6	1.1.1.833.3	4.04075	109747.9	80720.63	4.06	0.05	480.3416
3	64.19	64.19	90.72999954	90.24000168	90.24000168	sp|P62696|CRBB2_MOUSE	Beta-crystallin B2 OS=Mus musculus OX=10090 GN=Crybb2 PE=1 SV=2			0	25.09999871	DNSDFGAPHPQVQSVR	Dehydrated(S)@3	Dehydrated(S)@175		-0.0131453	1734.794067	579.272	1734.807373	579.2764282	3	8	1.1.1.835.6	4.068917	330.2791	330.2791			564.8351
3	64.19	64.19	90.72999954	90.24000168	90.24000168	sp|P62696|CRBB2_MOUSE	Beta-crystallin B2 OS=Mus musculus OX=10090 GN=Crybb2 PE=1 SV=2			0	99.00000095	GDYKDNSDFGAPHPQVQSVR			missed K-D@4	0.00214166	2216.026855	555.014	2216.024658	555.0134277	4	23	1.1.1.814.7	3.8036	117630.9	26984.54	3.85	0.05	13494.55
3	64.19	64.19	90.72999954	90.24000168	90.24000168	sp|P62696|CRBB2_MOUSE	Beta-crystallin B2 OS=Mus musculus OX=10090 GN=Crybb2 PE=1 SV=2			0	99.00000095	GDYKDNSDFGAPHPQVQSVR			missed K-D@4	0.00214166	2216.026855	555.014	2216.024658	555.0134277	4	26	1.1.1.815.5	3.8146	117630.9	54418.58	3.85	0.05	36360.44
3	64.19	64.19	90.72999954	90.24000168	90.24000168	sp|P62696|CRBB2_MOUSE	Beta-crystallin B2 OS=Mus musculus OX=10090 GN=Crybb2 PE=1 SV=2			0	99.00000095	GDYKDNSDFGAPHPQVQSVR	Deamidated(Q)@17		missed K-D@4	0.0236897	2217.03125	1109.523	2217.008789	1109.511597	2	15	1.1.1.823.8	3.9196	2719.31	354.64	3.85	0.04	477.2437
3	64.19	64.19	90.72999954	90.24000168	90.24000168	sp|P62696|CRBB2_MOUSE	Beta-crystallin B2 OS=Mus musculus OX=10090 GN=Crybb2 PE=1 SV=2			0	99.00000095	GDYKDNSDFGAPHPQVQSVR	Deamidated(Q)@15		missed K-D@4	0.0236897	2217.03125	1109.523	2217.008789	1109.511597	2	15	1.1.1.823.8	3.9196	2719.31	354.64	3.85	0.04	477.2437
3	64.19	64.19	90.72999954	90.24000168	90.24000168	sp|P62696|CRBB2_MOUSE	Beta-crystallin B2 OS=Mus musculus OX=10090 GN=Crybb2 PE=1 SV=2			0	99.00000095	GDYKDNSDFGAPHPQVQSVR	Deamidated(N)@6		missed K-D@4	0.00259356	2217.01123	740.011	2217.008789	740.0101929	3	18	1.1.1.825.8	3.9421	7899.14	7728.26	3.94	0.08	4414.127
3	64.19	64.19	90.72999954	90.24000168	90.24000168	sp|P62696|CRBB2_MOUSE	Beta-crystallin B2 OS=Mus musculus OX=10090 GN=Crybb2 PE=1 SV=2			0	99.00000095	GDYKDNSDFGAPHPQVQSVR			missed K-D@4	0.00574145	2216.030518	739.6841	2216.024658	739.6821899	3	10	1.1.1.829.10	3.9946	38070.32	997.55	3.85	0.05	797.1442
3	64.19	64.19	90.72999954	90.24000168	90.24000168	sp|P62696|CRBB2_MOUSE	Beta-crystallin B2 OS=Mus musculus OX=10090 GN=Crybb2 PE=1 SV=2			0	37.65000105	GDYKDNSDFGAPHPQVQSVR	Formyl(K)@4		missed K-D@4	-0.00157951	2244.017822	749.0132	2244.019531	749.0137939	3	10	1.1.1.851.11	4.272567	1945.03	1081.7	4.29	0.03	1069.367
3	64.19	64.19	90.72999954	90.24000168	90.24000168	sp|P62696|CRBB2_MOUSE	Beta-crystallin B2 OS=Mus musculus OX=10090 GN=Crybb2 PE=1 SV=2			0	37.65000105	GDYKDNSDFGAPHPQVQSVR	Formyl@N-term		missed K-D@4	-0.00157951	2244.017822	749.0132	2244.019531	749.0137939	3	10	1.1.1.851.11	4.272567	1945.03	1081.7	4.29	0.03	1069.367
3	64.19	64.19	90.72999954	90.24000168	90.24000168	sp|P62696|CRBB2_MOUSE	Beta-crystallin B2 OS=Mus musculus OX=10090 GN=Crybb2 PE=1 SV=2			0	34.86999869	GDYKDNSDFGAPHPQVQSVRR	Arg-loss@C-term		missed K-D@4; missed R-R@20	0.00214167	2216.026855	555.014	2216.024658	555.0134277	4	27	1.1.1.815.5	3.8146	117630.9	54418.58	3.85	0.05	36360.44
3	64.19	64.19	90.72999954	90.24000168	90.24000168	sp|P62696|CRBB2_MOUSE	Beta-crystallin B2 OS=Mus musculus OX=10090 GN=Crybb2 PE=1 SV=2			0	99.00000095	GEQFVFEK	Methyl(E)@7	Methyl(E)@75		0.000243498	996.4918823	499.2532	996.4916382	499.2531128	2	12	1.1.1.945.3	5.455817	7025.21	5399.1	5.48	0.05	4020.852
3	64.19	64.19	90.72999954	90.24000168	90.24000168	sp|P62696|CRBB2_MOUSE	Beta-crystallin B2 OS=Mus musculus OX=10090 GN=Crybb2 PE=1 SV=2			0	99.00000095	GEQFVFEK	Methyl(E)@7	Methyl(E)@75		0.000243498	996.4918823	499.2532	996.4916382	499.2531128	2	13	1.1.1.946.3	5.468317	7025.21	6538.33	5.48	0.05	4573.975
3	64.19	64.19	90.72999954	90.24000168	90.24000168	sp|P62696|CRBB2_MOUSE	Beta-crystallin B2 OS=Mus musculus OX=10090 GN=Crybb2 PE=1 SV=2			0	99.00000095	GLQYLLEK				0.000209941	962.5438843	482.2792	962.5437012	482.2791138	2	12	1.1.1.961.2	5.657133	411202.1	22524.5	5.71	0.05	5028.793
3	64.19	64.19	90.72999954	90.24000168	90.24000168	sp|P62696|CRBB2_MOUSE	Beta-crystallin B2 OS=Mus musculus OX=10090 GN=Crybb2 PE=1 SV=2			0	99.00000095	GLQYLLEK	Deamidated(Q)@3			0.000790735	963.5285034	482.7715	963.52771	482.7711182	2	12	1.1.1.984.2	5.949117	8702.85	5486.93	5.97	0.05	3191.646
3	64.19	64.19	90.72999954	90.24000168	90.24000168	sp|P62696|CRBB2_MOUSE	Beta-crystallin B2 OS=Mus musculus OX=10090 GN=Crybb2 PE=1 SV=2			0	99.00000095	GLQYLLEK	Deamidated(Q)@3			0.000790735	963.5285034	482.7715	963.52771	482.7711182	2	12	1.1.1.986.3	5.975283	8702.85	8519.88	5.97	0.05	5203.449
3	64.19	64.19	90.72999954	90.24000168	90.24000168	sp|P62696|CRBB2_MOUSE	Beta-crystallin B2 OS=Mus musculus OX=10090 GN=Crybb2 PE=1 SV=2			0	99.00000095	GLQYLLEK	Methyl(E)@7	Methyl(E)@167		-0.000384753	976.5588989	489.2867	976.5593262	489.2869568	2	12	1.1.1.1000.2	6.151767	47320.39	23757.72	6.18	0.05	7876.409
3	64.19	64.19	90.72999954	90.24000168	90.24000168	sp|P62696|CRBB2_MOUSE	Beta-crystallin B2 OS=Mus musculus OX=10090 GN=Crybb2 PE=1 SV=2			0	99.00000095	GLQYLLEK	Methyl(E)@7	Methyl(E)@167		-0.000384753	976.5588989	489.2867	976.5593262	489.2869568	2	13	1.1.1.1001.2	6.164767	47320.39	39883.11	6.18	0.05	14201.32
3	64.19	64.19	90.72999954	90.24000168	90.24000168	sp|P62696|CRBB2_MOUSE	Beta-crystallin B2 OS=Mus musculus OX=10090 GN=Crybb2 PE=1 SV=2			0	99.00000095	GLQYLLEK	Methyl+Deamidated(Q)@3	Methyl+Deamidated(Q)@163		-0.0040155	977.5392456	489.7769	977.543335	489.7789612	2	11	1.1.1.1014.2	6.328417	2284.35	2230.85	6.34	0.03	1202.278
3	64.19	64.19	90.72999954	90.24000168	90.24000168	sp|P62696|CRBB2_MOUSE	Beta-crystallin B2 OS=Mus musculus OX=10090 GN=Crybb2 PE=1 SV=2			0	99.00000095	GLQYLLEK	Formyl@N-term			0.00147319	990.5401001	496.2773	990.5385742	496.2765808	2	12	1.1.1.1168.2	8.281934	4392.48	3123.38	8.31	0.06	1555.641
3	64.19	64.19	90.72999954	90.24000168	90.24000168	sp|P62696|CRBB2_MOUSE	Beta-crystallin B2 OS=Mus musculus OX=10090 GN=Crybb2 PE=1 SV=2			0	99.00000095	GLQYLLEK	Formyl@N-term			0.00147319	990.5401001	496.2773	990.5385742	496.2765808	2	12	1.1.1.1169.2	8.2946	4392.48	4095.59	8.31	0.06	2049.91
3	64.19	64.19	90.72999954	90.24000168	90.24000168	sp|P62696|CRBB2_MOUSE	Beta-crystallin B2 OS=Mus musculus OX=10090 GN=Crybb2 PE=1 SV=2			0	99.00000095	GLQYLLEK	Formyl@N-term; Methyl(E)@7	Methyl(E)@167		0.000640956	1004.554871	503.2847	1004.55426	503.2843933	2	12	1.1.1.1217.2	8.899217	557.56	311.16	8.94	0.09	233.0768
3	64.19	64.19	90.72999954	90.24000168	90.24000168	sp|P62696|CRBB2_MOUSE	Beta-crystallin B2 OS=Mus musculus OX=10090 GN=Crybb2 PE=1 SV=2			0	99.00000095	GLQYLLEK	Formyl@N-term; Methyl(E)@7	Methyl(E)@167		0.000640956	1004.554871	503.2847	1004.55426	503.2843933	2	11	1.1.1.1218.3	8.912884	557.56	396.24	8.94	0.09	347.3503
3	64.19	64.19	90.72999954	90.24000168	90.24000168	sp|P62696|CRBB2_MOUSE	Beta-crystallin B2 OS=Mus musculus OX=10090 GN=Crybb2 PE=1 SV=2			0	99.00000095	GLQYLLEK	Methyl+Deamidated(Q)@3	Methyl+Deamidated(Q)@163		-0.0040155	977.5392456	489.7769	977.543335	489.7789612	2	10	1.1.1.1015.2	6.341417	2284.35	2215.95	6.34	0.03	1084.507
3	64.19	64.19	90.72999954	90.24000168	90.24000168	sp|P62696|CRBB2_MOUSE	Beta-crystallin B2 OS=Mus musculus OX=10090 GN=Crybb2 PE=1 SV=2			0	41.22999907	GLQYLLEK				0.000209941	962.5438843	482.2792	962.5437012	482.2791138	2	13	1.1.1.963.2	5.682633	411202.1	227846.7	5.71	0.05	60524.41
3	64.19	64.19	90.72999954	90.24000168	90.24000168	sp|P62696|CRBB2_MOUSE	Beta-crystallin B2 OS=Mus musculus OX=10090 GN=Crybb2 PE=1 SV=2			0	99.00000095	IIIFEQENFQGH			cleaved H-S@C-term	-0.00337816	1473.721802	492.2479	1473.72522	492.2490234	3	14	1.1.1.1012.2	6.304083	2566.5	1209.52	6.34	0.05	742.9158
3	64.19	64.19	90.72999954	90.24000168	90.24000168	sp|P62696|CRBB2_MOUSE	Beta-crystallin B2 OS=Mus musculus OX=10090 GN=Crybb2 PE=1 SV=2			0	99.00000095	IIIFEQENFQGHSHELSGPCPNLK	Carbamidomethyl(C)@20; Methyl(N)@22	Methyl(N)@40		0.00390447	2807.374268	702.8508	2807.370117	702.8497925	4	20	1.1.1.959.7	5.635967	28230.16	13216.19	5.67	0.05	7351.311
3	64.19	64.19	90.72999954	90.24000168	90.24000168	sp|P62696|CRBB2_MOUSE	Beta-crystallin B2 OS=Mus musculus OX=10090 GN=Crybb2 PE=1 SV=2			0	99.00000095	IIIFEQENFQGHSHELSGPCPNLK	Carbamidomethyl(C)@20; Methyl(N)@22	Methyl(N)@40		0.00390447	2807.374268	702.8508	2807.370117	702.8497925	4	25	1.1.1.960.6	5.647634	28230.16	22276.83	5.67	0.05	14663.84
3	64.19	64.19	90.72999954	90.24000168	90.24000168	sp|P62696|CRBB2_MOUSE	Beta-crystallin B2 OS=Mus musculus OX=10090 GN=Crybb2 PE=1 SV=2			0	99.00000095	IIIFEQENFQGHSHELSGPCPNLK	No Carbamidomethyl(C)@20			0.0066355	2736.339844	685.0922	2736.333008	685.0905151	4	20	1.1.1.974.5	5.824633	15775.54	11296.56	5.85	0.05	7067.151
3	64.19	64.19	90.72999954	90.24000168	90.24000168	sp|P62696|CRBB2_MOUSE	Beta-crystallin B2 OS=Mus musculus OX=10090 GN=Crybb2 PE=1 SV=2			0	99.00000095	IIIFEQENFQGHSHELSGPCPNLK	No Carbamidomethyl(C)@20			0.0066355	2736.339844	685.0922	2736.333008	685.0905151	4	25	1.1.1.975.7	5.839117	15775.54	14953.06	5.85	0.05	10456.53
3	64.19	64.19	90.72999954	90.24000168	90.24000168	sp|P62696|CRBB2_MOUSE	Beta-crystallin B2 OS=Mus musculus OX=10090 GN=Crybb2 PE=1 SV=2			0	32.82999992	IIIFEQENFQGHSHELSGPCPNLK	Oxidation(P)@19; Carbamidomethyl(C)@20; Oxidation(P)@21; Deamidated(N)@22; Carboxy(K)@24	Oxidation(P)@37; Oxidation(P)@39; Carboxy(K)@42		-0.00132502	2870.316895	718.5865	2870.318115	718.586792	4	14	1.1.1.1007.4	6.241583	6894.7	5713.98	6.25	0.05	3571.392
3	64.19	64.19	90.72999954	90.24000168	90.24000168	sp|P62696|CRBB2_MOUSE	Beta-crystallin B2 OS=Mus musculus OX=10090 GN=Crybb2 PE=1 SV=2			0	99.00000095	IILYENPNFTGK				0.00188044	1407.741699	704.8781	1407.739868	704.8771973	2	18	1.1.1.968.8	5.750967	541185.1	79259.21	5.79	0.06	11794.14
3	64.19	64.19	90.72999954	90.24000168	90.24000168	sp|P62696|CRBB2_MOUSE	Beta-crystallin B2 OS=Mus musculus OX=10090 GN=Crybb2 PE=1 SV=2			0	99.00000095	IILYENPNFTGK				0.00188044	1407.741699	704.8781	1407.739868	704.8771973	2	21	1.1.1.969.9	5.764633	541185.1	223877.9	5.79	0.06	59195.45
3	64.19	64.19	90.72999954	90.24000168	90.24000168	sp|P62696|CRBB2_MOUSE	Beta-crystallin B2 OS=Mus musculus OX=10090 GN=Crybb2 PE=1 SV=2			0	99.00000095	IILYENPNFTGK	Deamidated(N)@8			0.00514164	1408.729126	705.3718	1408.723877	705.3692017	2	18	1.1.1.982.6	5.92695	10857.03	7108.55	5.96	0.1	4804.766
3	64.19	64.19	90.72999954	90.24000168	90.24000168	sp|P62696|CRBB2_MOUSE	Beta-crystallin B2 OS=Mus musculus OX=10090 GN=Crybb2 PE=1 SV=2			0	99.00000095	IILYENPNFTGK	Deamidated(N)@8			0.00514164	1408.729126	705.3718	1408.723877	705.3692017	2	18	1.1.1.983.3	5.937284	10857.03	8166.18	5.96	0.1	4960.312
3	64.19	64.19	90.72999954	90.24000168	90.24000168	sp|P62696|CRBB2_MOUSE	Beta-crystallin B2 OS=Mus musculus OX=10090 GN=Crybb2 PE=1 SV=2			0	99.00000095	IILYENPNFTGK	Methyl(E)@5	Methyl(E)@113		-0.000372649	1421.755127	711.8848	1421.755493	711.8850098	2	16	1.1.1.1014.6	6.33175	27210.66	10516.48	6.36	0.06	3905.218
3	64.19	64.19	90.72999954	90.24000168	90.24000168	sp|P62696|CRBB2_MOUSE	Beta-crystallin B2 OS=Mus musculus OX=10090 GN=Crybb2 PE=1 SV=2			0	99.00000095	IILYENPNFTGK	Methyl(E)@5	Methyl(E)@113		-0.000372649	1421.755127	711.8848	1421.755493	711.8850098	2	17	1.1.1.1015.6	6.34475	27210.66	18949.58	6.36	0.06	8483.104
[truncated: 1,951 more rows]
