# Supplementary material for: G91-deletion in βA3/A1-crystallin induces cellular and molecular changes in mouse lenses leading to congenital cataract development
Source: PLoS One. 2025 Jul 7;20(7):e0326305. doi: 10.1371/journal.pone.0326305 (PMC12233310; doi:10.1371/journal.pone.0326305)
Supplement: S15 Fig — (CSV) [file pone.0326305.s015.csv]

N	Unused	Total	%Cov	%Cov(50)	%Cov(95)	Accessions	Names	Used	Annotation	Contrib	Conf	Sequence	Modifications	ProteinModifications	Cleavages	dMass	Obs MW	Obs m/z	Theor MW	Theor m/z	Theor z	Sc	Spectrum	Acq Time	Intensity (Peptide)	PrecursorIntensityAcquisition	Apex Time (Peptide)	Elution Peak Width (Peptide)	MS2Counts
1	47.75	47.75	85.78000069	81.98999763	81.98999763	sp|Q9JJU9|CRBB3_MOUSE	Beta-crystallin B3 OS=Mus musculus OX=10090 GN=Crybb3 PE=2 SV=3			2	99.00000095	AFRGEQFVLEK			missed R-G@3	0.0023153	1322.700684	441.9075	1322.698242	441.9067078	3	10	1.1.1.1054.3	4.848633	5929.04	5536.35	4.86	0.05	3556.002
1	47.75	47.75	85.78000069	81.98999763	81.98999763	sp|Q9JJU9|CRBB3_MOUSE	Beta-crystallin B3 OS=Mus musculus OX=10090 GN=Crybb3 PE=2 SV=3			2	99.00000095	GEQFVLEK				-0.00045193	948.491272	475.2529	948.4916382	475.2531128	2	12	1.1.1.1033.8	4.589817	101034.3	66789.99	4.61	0.04	26408.75
1	47.75	47.75	85.78000069	81.98999763	81.98999763	sp|Q9JJU9|CRBB3_MOUSE	Beta-crystallin B3 OS=Mus musculus OX=10090 GN=Crybb3 PE=2 SV=3			2	99.00000095	HWNEWDANQPQLQSVR	Formyl@N-term			-0.00406081	2034.925537	679.3158	2034.929688	679.3171387	3	18	1.1.1.1137.6	5.895383	2441.63	2370.4	5.9	0.06	1832.206
1	47.75	47.75	85.78000069	81.98999763	81.98999763	sp|Q9JJU9|CRBB3_MOUSE	Beta-crystallin B3 OS=Mus musculus OX=10090 GN=Crybb3 PE=2 SV=3			2	99.00000095	KMEIVDDDVPSLWAHGFQDR			missed K-M@1	-0.00139922	2357.109863	590.2847	2357.111084	590.2850342	4	14	1.1.1.1183.4	6.4765	1306.71	832.6	6.5	0.06	890.0869
1	47.75	47.75	85.78000069	81.98999763	81.98999763	sp|Q9JJU9|CRBB3_MOUSE	Beta-crystallin B3 OS=Mus musculus OX=10090 GN=Crybb3 PE=2 SV=3			2	99.00000095	LHLFENPAFSGR	Deamidated(N)@6			0.00130583	1387.689575	463.5705	1387.688477	463.5700989	3	13	1.1.1.1140.2	5.930217	1489.44	1262.8	5.94	0.05	1087.405
1	47.75	47.75	85.78000069	81.98999763	81.98999763	sp|Q9JJU9|CRBB3_MOUSE	Beta-crystallin B3 OS=Mus musculus OX=10090 GN=Crybb3 PE=2 SV=3			2	99.00000095	LHLFENPAFSGRK	Formyl@N-term; Lys-loss@C-term		missed R-K@12	-0.00163295	1414.697632	708.3561	1414.699341	708.3569336	2	17	1.1.1.1288.4	7.8089	3192.41	2531.93	7.83	0.08	1166.612
1	47.75	47.75	85.78000069	81.98999763	81.98999763	sp|Q9JJU9|CRBB3_MOUSE	Beta-crystallin B3 OS=Mus musculus OX=10090 GN=Crybb3 PE=2 SV=3			2	99.00000095	MEIVDDDVPSLWAH	Oxidation(M)@1		cleaved H-G@C-term	-0.00223992	1641.7323	821.8734	1641.734497	821.8745117	2	17	1.1.1.1201.10	6.709317	4034.07	2246.13	6.74	0.06	1109.54
1	47.75	47.75	85.78000069	81.98999763	81.98999763	sp|Q9JJU9|CRBB3_MOUSE	Beta-crystallin B3 OS=Mus musculus OX=10090 GN=Crybb3 PE=2 SV=3			2	99.00000095	MEIVDDDVPSLWAHGFQDR				-0.0024862	2229.013672	744.0118	2229.016113	744.0126343	3	17	1.1.1.1240.2	7.199616	3388.81	1207.12	7.23	0.06	974.5901
1	47.75	47.75	85.78000069	81.98999763	81.98999763	sp|Q9JJU9|CRBB3_MOUSE	Beta-crystallin B3 OS=Mus musculus OX=10090 GN=Crybb3 PE=2 SV=3			2	99.00000095	RSDILLSLRPLHIDGPDHK			missed R-S@1	0.00198072	2181.203857	546.3082	2181.201904	546.3077393	4	24	1.1.1.1105.4	5.49275	19195.99	17046.5	5.51	0.05	10019.77
1	47.75	47.75	85.78000069	81.98999763	81.98999763	sp|Q9JJU9|CRBB3_MOUSE	Beta-crystallin B3 OS=Mus musculus OX=10090 GN=Crybb3 PE=2 SV=3			2	99.00000095	SDILLSLR			cleaved R-P@C-term	0.00208157	915.5410767	458.7778	915.5389404	458.7767334	2	13	1.1.1.1179.2	6.423517	6660.2	5981.8	6.43	0.05	2642.563
1	47.75	47.75	85.78000069	81.98999763	81.98999763	sp|Q9JJU9|CRBB3_MOUSE	Beta-crystallin B3 OS=Mus musculus OX=10090 GN=Crybb3 PE=2 SV=3			2	99.00000095	SDILLSLRPL			cleaved L-H@C-term	-6.12E-05	1125.675903	563.8452	1125.675781	563.8451538	2	15	1.1.1.1315.2	8.146717	3635.94	1602.8	8.18	0.08	549.3954
1	47.75	47.75	85.78000069	81.98999763	81.98999763	sp|Q9JJU9|CRBB3_MOUSE	Beta-crystallin B3 OS=Mus musculus OX=10090 GN=Crybb3 PE=2 SV=3			2	99.00000095	SDILLSLRPLHIDGPDHK				0.00194462	2025.102539	507.2829	2025.100708	507.2824707	4	17	1.1.1.1149.3	6.044533	51442.33	16970.8	6.08	0.06	8713.648
1	47.75	47.75	85.78000069	81.98999763	81.98999763	sp|Q9JJU9|CRBB3_MOUSE	Beta-crystallin B3 OS=Mus musculus OX=10090 GN=Crybb3 PE=2 SV=3			2	99.00000095	SHGGLGGSYK				-0.00162899	961.460083	481.7373	961.461731	481.7381592	2	17	1.1.1.878.4	2.664117	10867.01	10565.8	2.67	0.02	5419.553
1	47.75	47.75	85.78000069	81.98999763	81.98999763	sp|Q9JJU9|CRBB3_MOUSE	Beta-crystallin B3 OS=Mus musculus OX=10090 GN=Crybb3 PE=2 SV=3			2	99.00000095	SHGGLGGSYKVTVYELENFQGK	Carbamyl(K)@10		missed K-V@10	-0.000391769	2412.170654	805.0641	2412.170898	805.06427	3	22	1.1.1.1196.8	6.64415	4854.48	4081.41	6.66	0.05	2345.413
1	47.75	47.75	85.78000069	81.98999763	81.98999763	sp|Q9JJU9|CRBB3_MOUSE	Beta-crystallin B3 OS=Mus musculus OX=10090 GN=Crybb3 PE=2 SV=3			2	99.00000095	VGSIQVESGPWLAFER				-0.000750575	1773.904297	887.9594	1773.905029	887.9597778	2	23	1.1.1.1299.2	7.945066	89480.39	51830.82	7.9	0.08	4319.402
1	47.75	47.75	85.78000069	81.98999763	81.98999763	sp|Q9JJU9|CRBB3_MOUSE	Beta-crystallin B3 OS=Mus musculus OX=10090 GN=Crybb3 PE=2 SV=3			2	99.00000095	VGSIQVESGPWLAFERR	Methyl(E)@15; Arg-loss@C-term	Methyl(E)@70	missed R-R@16	-0.000458144	1787.920044	894.9673	1787.920654	894.9675903	2	19	1.1.1.1341.4	8.461184	2709.95	2032.27	8.49	0.09	781.5231
1	47.75	47.75	85.78000069	81.98999763	81.98999763	sp|Q9JJU9|CRBB3_MOUSE	Beta-crystallin B3 OS=Mus musculus OX=10090 GN=Crybb3 PE=2 SV=3			2	99.00000095	VINGTWVGYEFPGYR				-0.000594595	1756.856689	879.4356	1756.8573	879.4359131	2	17	1.1.1.1236.8	7.155117	58822.65	4704.24	7.22	0.08	907.7032
1	47.75	47.75	85.78000069	81.98999763	81.98999763	sp|Q9JJU9|CRBB3_MOUSE	Beta-crystallin B3 OS=Mus musculus OX=10090 GN=Crybb3 PE=2 SV=3			2	99.00000095	VTVYELENFQGK	Formyl@N-term			0.00155638	1453.710449	727.8625	1453.708862	727.8617554	2	15	1.1.1.1297.3	7.9209	197.4471	197.4471			333.8398
1	47.75	47.75	85.78000069	81.98999763	81.98999763	sp|Q9JJU9|CRBB3_MOUSE	Beta-crystallin B3 OS=Mus musculus OX=10090 GN=Crybb3 PE=2 SV=3			2	99.00000095	VTVYELENFQGKR	Carbamyl(K)@12		missed K-R@12	0.000184503	1624.821167	542.6143	1624.820923	542.6142578	3	20	1.1.1.1143.4	5.969717	15965.77	14087.45	5.98	0.05	7014.836
1	47.75	47.75	85.78000069	81.98999763	81.98999763	sp|Q9JJU9|CRBB3_MOUSE	Beta-crystallin B3 OS=Mus musculus OX=10090 GN=Crybb3 PE=2 SV=3			2	99.00000095	WDAWSSSR				0.000675597	993.4310913	497.7228	993.4304199	497.7225037	2	10	1.1.1.1041.5	4.68715	42548.07	15587.58	4.72	0.05	3861.048
1	47.75	47.75	85.78000069	81.98999763	81.98999763	sp|Q9JJU9|CRBB3_MOUSE	Beta-crystallin B3 OS=Mus musculus OX=10090 GN=Crybb3 PE=2 SV=3			1.337242126	99.00000095	LHLFENPAF			cleaved F-S@C-term	0.0012436	1086.551025	544.2828	1086.549805	544.2821655	2	8	1.1.1.1235.2	7.13495	1513.83	764.3	7.17	0.06	364.954
1	47.75	47.75	85.78000069	81.98999763	81.98999763	sp|Q9JJU9|CRBB3_MOUSE	Beta-crystallin B3 OS=Mus musculus OX=10090 GN=Crybb3 PE=2 SV=3			1.207608461	99.00000095	SDILLSLRPLHIDGPDHKLHLFENPAFSGR	Carbamyl(K)@18		missed K-L@18	0.00784156	3436.808105	688.3689	3436.800293	688.3673706	5	17	1.1.1.1269.5	7.565583	12994.48	5164.35	7.62	0.1	3384.217
1	47.75	47.75	85.78000069	81.98999763	81.98999763	sp|Q9JJU9|CRBB3_MOUSE	Beta-crystallin B3 OS=Mus musculus OX=10090 GN=Crybb3 PE=2 SV=3			1.1739254	99.00000095	RSDILLSLR			cleaved R-P@C-term; missed R-S@1	-0.0105488	1071.629517	536.822	1071.640015	536.8272705	2	13	1.1.1.1103.2	5.46975	468.0694	468.0694			615.4633
1	47.75	47.75	85.78000069	81.98999763	81.98999763	sp|Q9JJU9|CRBB3_MOUSE	Beta-crystallin B3 OS=Mus musculus OX=10090 GN=Crybb3 PE=2 SV=3			0.90309	99.00000095	GEQFVLEKGDYPR	Carbamyl(K)@8		missed K-G@8	0.000922949	1579.764038	527.5953	1579.763062	527.5949707	3	19	1.1.1.1111.4	5.568067	18054.47	11834.45	5.59	0.05	6159.359
1	47.75	47.75	85.78000069	81.98999763	81.98999763	sp|Q9JJU9|CRBB3_MOUSE	Beta-crystallin B3 OS=Mus musculus OX=10090 GN=Crybb3 PE=2 SV=3			0.686132848	99.00000095	SLRPLHIDGPDHK			cleaved L-S@N-term	0.0103544	1483.799805	495.6072	1483.789551	495.6037903	3	11	1.1.1.1107.3	5.517083	241.1474	241.1474			800.4969
1	47.75	47.75	85.78000069	81.98999763	81.98999763	sp|Q9JJU9|CRBB3_MOUSE	Beta-crystallin B3 OS=Mus musculus OX=10090 GN=Crybb3 PE=2 SV=3			0.552842021	99.00000095	KMEIVDDDVPSLWAH	Oxidation(M)@2		cleaved H-G@C-term; missed K-M@1	-0.000833444	1769.828369	590.9501	1769.829468	590.9504395	3	12	1.1.1.1142.4	5.957217	2420.61	714.71	5.99	0.05	540.3596
1	47.75	47.75	85.78000069	81.98999763	81.98999763	sp|Q9JJU9|CRBB3_MOUSE	Beta-crystallin B3 OS=Mus musculus OX=10090 GN=Crybb3 PE=2 SV=3			0.548213601	99.00000095	VGSIQVESGPWLAF			cleaved F-E@C-term	0.00250391	1488.763916	745.3892	1488.76123	745.3879395	2	11	1.1.1.1490.2	9.794917	718.02	83.63	9.67	0.09	77.06106
1	47.75	47.75	85.78000069	81.98999763	81.98999763	sp|Q9JJU9|CRBB3_MOUSE	Beta-crystallin B3 OS=Mus musculus OX=10090 GN=Crybb3 PE=2 SV=3			0.351639986	99.00000095	RSDILLSLRPL			cleaved L-H@C-term; missed R-S@1	-0.000673848	1281.776123	428.266	1281.776855	428.2662354	3	8	1.1.1.1215.2	6.88015	1220.65	1195.58	6.89	0.06	743.8848
1	47.75	47.75	85.78000069	81.98999763	81.98999763	sp|Q9JJU9|CRBB3_MOUSE	Beta-crystallin B3 OS=Mus musculus OX=10090 GN=Crybb3 PE=2 SV=3			0.342944145	99.00000095	SGPWLAFER			cleaved E-S@N-term	3.01E-05	1061.529419	531.772	1061.529419	531.7719727	2	12	1.1.1.1193.3	6.602334	2295.34	1354.57	6.64	0.06	717.4294
1	47.75	47.75	85.78000069	81.98999763	81.98999763	sp|Q9JJU9|CRBB3_MOUSE	Beta-crystallin B3 OS=Mus musculus OX=10090 GN=Crybb3 PE=2 SV=3			0.296708614	99.00000095	VINGTWVGY			cleaved Y-E@C-term	0.000535535	1007.508301	504.7614	1007.507629	504.7610779	2	10	1.1.1.1191.2	6.576334	1321.13	1124.58	6.59	0.05	598.8156
1	47.75	47.75	85.78000069	81.98999763	81.98999763	sp|Q9JJU9|CRBB3_MOUSE	Beta-crystallin B3 OS=Mus musculus OX=10090 GN=Crybb3 PE=2 SV=3			0.205511943	99.00000095	LSLRPLHIDGPDHK			cleaved L-L@N-term	0.00348292	1596.877075	533.2996	1596.873657	533.2984619	3	11	1.1.1.1108.5	5.531417	1412.29	1231.12	5.52	0.04	938.0548
1	47.75	47.75	85.78000069	81.98999763	81.98999763	sp|Q9JJU9|CRBB3_MOUSE	Beta-crystallin B3 OS=Mus musculus OX=10090 GN=Crybb3 PE=2 SV=3			0.068542145	99.00000095	QYVFER	Gln->pyro-Glu@N-term; Methyl(E)@5	Methyl(E)@174		0.00331277	837.4054565	419.71	837.4020996	419.7083435	2	8	1.1.1.1186.2	6.513	471.23	378.78	6.52	0.06	295.8348
1	47.75	47.75	85.78000069	81.98999763	81.98999763	sp|Q9JJU9|CRBB3_MOUSE	Beta-crystallin B3 OS=Mus musculus OX=10090 GN=Crybb3 PE=2 SV=3			0.032920271	99.00000095	RSDILLSLRPLHID			cleaved D-G@C-term; missed R-S@1	0.000935554	1646.947876	549.9899	1646.946777	549.989563	3	13	1.1.1.1186.3	6.513834	2705.33	2631.89	6.51	0.05	1385.272
1	47.75	47.75	85.78000069	81.98999763	81.98999763	sp|Q9JJU9|CRBB3_MOUSE	Beta-crystallin B3 OS=Mus musculus OX=10090 GN=Crybb3 PE=2 SV=3			0.018634489	98.87999892	HWNEWDANQPQLQ			cleaved Q-S@C-term	0.000498448	1664.733643	833.3741	1664.733154	833.3738403	2	8	1.1.1.1089.9	5.295933	228.1555	228.1555			270.8515
1	47.75	47.75	85.78000069	81.98999763	81.98999763	sp|Q9JJU9|CRBB3_MOUSE	Beta-crystallin B3 OS=Mus musculus OX=10090 GN=Crybb3 PE=2 SV=3			0.016824922	99.00000095	SDILLSLRPLHID			cleaved D-G@C-term	0.000587447	1490.846069	497.956	1490.845703	497.9558411	3	12	1.1.1.1263.2	7.487433	2415.65	2088.42	7.51	0.08	1136.122
1	47.75	47.75	85.78000069	81.98999763	81.98999763	sp|Q9JJU9|CRBB3_MOUSE	Beta-crystallin B3 OS=Mus musculus OX=10090 GN=Crybb3 PE=2 SV=3			0.003050764	98.04000258	IQVESGPWLAFER			cleaved S-I@N-term	-0.015743	1530.767334	766.3909	1530.783081	766.3988037	2	8	1.1.1.1278.4	7.679417	38.20012	38.20012			254.1931
1	47.75	47.75	85.78000069	81.98999763	81.98999763	sp|Q9JJU9|CRBB3_MOUSE	Beta-crystallin B3 OS=Mus musculus OX=10090 GN=Crybb3 PE=2 SV=3			0.003050764	54.65999842	PSLWAHGFQDR			cleaved V-P@N-term	0.00151051	1312.632935	657.3237	1312.631226	657.322937	2	7	1.1.1.1202.5	6.718483	225	163.48	6.7	0.05	255.112
1	47.75	47.75	85.78000069	81.98999763	81.98999763	sp|Q9JJU9|CRBB3_MOUSE	Beta-crystallin B3 OS=Mus musculus OX=10090 GN=Crybb3 PE=2 SV=3			0.000869447	84.70000029	ANQPQLQSVR			cleaved D-A@N-term	0.00114305	1139.605835	570.8102	1139.604736	570.8096313	2	6	1.1.1.937.8	3.374233	190.72	187.81	3.38	0.05	179.4964
1	47.75	47.75	85.78000069	81.98999763	81.98999763	sp|Q9JJU9|CRBB3_MOUSE	Beta-crystallin B3 OS=Mus musculus OX=10090 GN=Crybb3 PE=2 SV=3			0.000434506	88.98000121	KMEIVDDD	Oxidation(M)@2		cleaved D-V@C-term; missed K-M@1	-0.00198256	979.414856	490.7147	979.4168091	490.7156982	2	6	1.1.1.896.3	2.884617	190.61	190.17	2.88	0.04	117.6541
1	47.75	47.75	85.78000069	81.98999763	81.98999763	sp|Q9JJU9|CRBB3_MOUSE	Beta-crystallin B3 OS=Mus musculus OX=10090 GN=Crybb3 PE=2 SV=3			0	98.57000113	AAGKSHGGLGGSYK	Lys->AminoadipicAcid(K)@4	Lys->AminoadipicAcid(K)@15	cleaved A-A@N-term; missed K-S@4	0.00907422	1303.624634	652.8196	1303.615723	652.8151245	2	13	1.1.1.932.9	3.312917	4008.19	1892.99	3.34	0.04	700.844
1	47.75	47.75	85.78000069	81.98999763	81.98999763	sp|Q9JJU9|CRBB3_MOUSE	Beta-crystallin B3 OS=Mus musculus OX=10090 GN=Crybb3 PE=2 SV=3			0	46.97000086	AAGKSHGGLGGSYK	Lys->AminoadipicAcid(K)@4	Lys->AminoadipicAcid(K)@15	cleaved A-A@N-term; missed K-S@4	0.00907422	1303.624634	652.8196	1303.615723	652.8151245	2	10	1.1.1.933.11	3.325583	4008.19	3409.4	3.34	0.04	1475.095
1	47.75	47.75	85.78000069	81.98999763	81.98999763	sp|Q9JJU9|CRBB3_MOUSE	Beta-crystallin B3 OS=Mus musculus OX=10090 GN=Crybb3 PE=2 SV=3			0	96.93999887	CELSAECPNLTDSLLEK	Carbamidomethyl(C)@1; Methyl(E)@2; Carbamidomethyl(C)@7; Methyl(N)@9	Methyl(E)@40; Methyl(N)@47		-0.00166093	2005.931519	1003.973	2005.933594	1003.974121	2	12	1.1.1.1166.10	6.266016	145.232	145.232			438.7391
1	47.75	47.75	85.78000069	81.98999763	81.98999763	sp|Q9JJU9|CRBB3_MOUSE	Beta-crystallin B3 OS=Mus musculus OX=10090 GN=Crybb3 PE=2 SV=3			0	21.68000042	DANQPQLQSVR			cleaved W-D@N-term	0.00112778	1254.632935	628.3237	1254.631714	628.3231201	2	5	1.1.1.951.11	3.55405	247.15	186.86	3.57	0.08	106.1118
1	47.75	47.75	85.78000069	81.98999763	81.98999763	sp|Q9JJU9|CRBB3_MOUSE	Beta-crystallin B3 OS=Mus musculus OX=10090 GN=Crybb3 PE=2 SV=3			0	98.83999825	GEQFVLEK	Methyl(E)@7	Methyl(E)@82		-0.000374258	962.506897	482.2607	962.5073242	482.2609253	2	10	1.1.1.1077.2	5.139767	13608.4	3541.55	5.18	0.08	1156.259
1	47.75	47.75	85.78000069	81.98999763	81.98999763	sp|Q9JJU9|CRBB3_MOUSE	Beta-crystallin B3 OS=Mus musculus OX=10090 GN=Crybb3 PE=2 SV=3			0	97.93000221	GEQFVLEK	Methyl(E)@7	Methyl(E)@82		-0.000374258	962.506897	482.2607	962.5073242	482.2609253	2	12	1.1.1.1078.3	5.1536	13608.4	8697.04	5.18	0.08	3384.617
1	47.75	47.75	85.78000069	81.98999763	81.98999763	sp|Q9JJU9|CRBB3_MOUSE	Beta-crystallin B3 OS=Mus musculus OX=10090 GN=Crybb3 PE=2 SV=3			0	93.04000139	GEQFVLEK				-0.00045193	948.491272	475.2529	948.4916382	475.2531128	2	13	1.1.1.1034.2	4.59915	101034.3	87628.62	4.61	0.04	33337.22
1	47.75	47.75	85.78000069	81.98999763	81.98999763	sp|Q9JJU9|CRBB3_MOUSE	Beta-crystallin B3 OS=Mus musculus OX=10090 GN=Crybb3 PE=2 SV=3			0	79.18000221	GEQFVLEK	Deamidated(Q)@3			0.000756368	949.4765015	475.7455	949.475647	475.7451172	2	10	1.1.1.1051.3	4.810633	1273.9	1201	4.82	0.05	2883.752
1	47.75	47.75	85.78000069	81.98999763	81.98999763	sp|Q9JJU9|CRBB3_MOUSE	Beta-crystallin B3 OS=Mus musculus OX=10090 GN=Crybb3 PE=2 SV=3			0	99.00000095	GEQFVLEKGDYPR	Carbamyl(K)@8		missed K-G@8	0.000922949	1579.764038	527.5953	1579.763062	527.5949707	3	16	1.1.1.1110.6	5.557233	18054.47	6943.72	5.59	0.05	3347.886
1	47.75	47.75	85.78000069	81.98999763	81.98999763	sp|Q9JJU9|CRBB3_MOUSE	Beta-crystallin B3 OS=Mus musculus OX=10090 GN=Crybb3 PE=2 SV=3			0	99.00000095	GEQFVLEKGDYPR	Methyl(E)@7; Carbamyl(K)@8	Methyl(E)@82	missed K-G@8	-0.00271339	1593.776123	797.8953	1593.778687	797.8966064	2	13	1.1.1.1144.9	5.9867	108.2314	108.2314			400.9644
1	47.75	47.75	85.78000069	81.98999763	81.98999763	sp|Q9JJU9|CRBB3_MOUSE	Beta-crystallin B3 OS=Mus musculus OX=10090 GN=Crybb3 PE=2 SV=3			0	99.00000095	GEQFVLEKGDYPR	Carbamidomethyl(E)@7		missed K-G@8	0.00375626	1593.782471	797.8985	1593.778687	797.8966064	2	12	1.1.1.1145.9	5.999033	92.67423	92.67423			388.4392
1	47.75	47.75	85.78000069	81.98999763	81.98999763	sp|Q9JJU9|CRBB3_MOUSE	Beta-crystallin B3 OS=Mus musculus OX=10090 GN=Crybb3 PE=2 SV=3			0	99.00000095	HWNEWDANQPQLQSVR				0.00411043	2006.938843	669.9869	2006.934692	669.9855347	3	16	1.1.1.1066.10	5.006783	54876	6397.16	5.06	0.05	2389.133
1	47.75	47.75	85.78000069	81.98999763	81.98999763	sp|Q9JJU9|CRBB3_MOUSE	Beta-crystallin B3 OS=Mus musculus OX=10090 GN=Crybb3 PE=2 SV=3			0	99.00000095	HWNEWDANQPQLQSVR				0.00411043	2006.938843	669.9869	2006.934692	669.9855347	3	21	1.1.1.1067.8	5.017783	54876	11952.46	5.06	0.05	9420.176
1	47.75	47.75	85.78000069	81.98999763	81.98999763	sp|Q9JJU9|CRBB3_MOUSE	Beta-crystallin B3 OS=Mus musculus OX=10090 GN=Crybb3 PE=2 SV=3			0	99.00000095	HWNEWDANQPQLQSVR				0.00122993	2006.935425	1004.475	2006.934692	1004.474609	2	14	1.1.1.1079.11	5.172933	8593.11	268.67	5.05	0.05	429.2954
1	47.75	47.75	85.78000069	81.98999763	81.98999763	sp|Q9JJU9|CRBB3_MOUSE	Beta-crystallin B3 OS=Mus musculus OX=10090 GN=Crybb3 PE=2 SV=3			0	99.00000095	HWNEWDANQPQLQSVR	Deamidated(Q)@11			-0.000114923	2007.918579	670.3135	2007.918701	670.3135376	3	14	1.1.1.1082.7	5.208933	7880.47	6100.65	5.19	0.05	851.4432
1	47.75	47.75	85.78000069	81.98999763	81.98999763	sp|Q9JJU9|CRBB3_MOUSE	Beta-crystallin B3 OS=Mus musculus OX=10090 GN=Crybb3 PE=2 SV=3			0	99.00000095	HWNEWDANQPQLQSVR	Deamidated(Q)@9			-0.000114923	2007.918579	670.3135	2007.918701	670.3135376	3	14	1.1.1.1082.7	5.208933	7880.47	6100.65	5.19	0.05	851.4432
1	47.75	47.75	85.78000069	81.98999763	81.98999763	sp|Q9JJU9|CRBB3_MOUSE	Beta-crystallin B3 OS=Mus musculus OX=10090 GN=Crybb3 PE=2 SV=3			0	99.00000095	HWNEWDANQPQLQSVR	Oxidation(W)@2			0.0152435	2022.94519	675.3223	2022.929688	675.3171387	3	17	1.1.1.1050.5	4.8048	507.3044	507.3044			1212.183
1	47.75	47.75	85.78000069	81.98999763	81.98999763	sp|Q9JJU9|CRBB3_MOUSE	Beta-crystallin B3 OS=Mus musculus OX=10090 GN=Crybb3 PE=2 SV=3			0	99.00000095	HWNEWDANQPQLQSVR	Oxidation(W)@5			0.0152435	2022.94519	675.3223	2022.929688	675.3171387	3	17	1.1.1.1050.5	4.8048	507.3044	507.3044			1212.183
1	47.75	47.75	85.78000069	81.98999763	81.98999763	sp|Q9JJU9|CRBB3_MOUSE	Beta-crystallin B3 OS=Mus musculus OX=10090 GN=Crybb3 PE=2 SV=3			0	99.00000095	HWNEWDANQPQLQSVR	Methyl(E)@4	Methyl(E)@183		-0.00334113	2020.947144	674.6563	2020.950317	674.6574097	3	21	1.1.1.1102.2	5.461417	6536.75	4252.56	5.49	0.05	2644.342
1	47.75	47.75	85.78000069	81.98999763	81.98999763	sp|Q9JJU9|CRBB3_MOUSE	Beta-crystallin B3 OS=Mus musculus OX=10090 GN=Crybb3 PE=2 SV=3			0	99.00000095	HWNEWDANQPQLQSVR	Methyl(E)@4	Methyl(E)@183		-0.00334113	2020.947144	674.6563	2020.950317	674.6574097	3	18	1.1.1.1104.5	5.481417	6536.75	6332.53	5.49	0.05	3874.739
1	47.75	47.75	85.78000069	81.98999763	81.98999763	sp|Q9JJU9|CRBB3_MOUSE	Beta-crystallin B3 OS=Mus musculus OX=10090 GN=Crybb3 PE=2 SV=3			0	99.00000095	HWNEWDANQPQLQSVR	Oxidation(W)@5			-0.0131377	2022.916626	675.3128	2022.929688	675.3171387	3	13	1.1.1.1044.8	4.727467	152.289	152.289			794.8007
1	47.75	47.75	85.78000069	81.98999763	81.98999763	sp|Q9JJU9|CRBB3_MOUSE	Beta-crystallin B3 OS=Mus musculus OX=10090 GN=Crybb3 PE=2 SV=3			0	99.00000095	HWNEWDANQPQLQSVR	Oxidation(W)@5			0.00151065	2022.931274	675.3177	2022.929688	675.3171387	3	13	1.1.1.1059.9	4.917284	1268.15	637.88	4.88	0.11	537.373
1	47.75	47.75	85.78000069	81.98999763	81.98999763	sp|Q9JJU9|CRBB3_MOUSE	Beta-crystallin B3 OS=Mus musculus OX=10090 GN=Crybb3 PE=2 SV=3			0	99.00000095	HWNEWDANQPQLQSVR	Oxidation(W)@2			0.00151065	2022.931274	675.3177	2022.929688	675.3171387	3	12	1.1.1.1058.8	4.9038	1268.15	879.66	4.88	0.11	783.1085
1	47.75	47.75	85.78000069	81.98999763	81.98999763	sp|Q9JJU9|CRBB3_MOUSE	Beta-crystallin B3 OS=Mus musculus OX=10090 GN=Crybb3 PE=2 SV=3			0	99.00000095	HWNEWDANQPQLQSVR	Oxidation(W)@5			0.00151065	2022.931274	675.3177	2022.929688	675.3171387	3	12	1.1.1.1058.8	4.9038	1268.15	879.66	4.88	0.11	783.1085
1	47.75	47.75	85.78000069	81.98999763	81.98999763	sp|Q9JJU9|CRBB3_MOUSE	Beta-crystallin B3 OS=Mus musculus OX=10090 GN=Crybb3 PE=2 SV=3			0	99.00000095	HWNEWDANQPQLQSVR				0.00122993	2006.935425	1004.475	2006.934692	1004.474609	2	11	1.1.1.1078.10	5.160267	8593.11	274.16	5.05	0.05	324.1462
1	47.75	47.75	85.78000069	81.98999763	81.98999763	sp|Q9JJU9|CRBB3_MOUSE	Beta-crystallin B3 OS=Mus musculus OX=10090 GN=Crybb3 PE=2 SV=3			0	99.00000095	HWNEWDANQPQLQSVR	Formyl@N-term			0.00124357	2034.931519	1018.473	2034.929688	1018.472107	2	10	1.1.1.1136.10	5.88605	1004.11	894.42	5.89	0.06	418.691
1	47.75	47.75	85.78000069	81.98999763	81.98999763	sp|Q9JJU9|CRBB3_MOUSE	Beta-crystallin B3 OS=Mus musculus OX=10090 GN=Crybb3 PE=2 SV=3			0	99.00000095	HWNEWDANQPQLQSVR	Dioxidation(W)@2; Ammonia-loss(N)@8; Oxidation(P)@10	Oxidation(P)@189		0.0276835	2037.92041	680.3141	2037.892944	680.3049316	3	13	1.1.1.1056.9	4.87895	1435.64	1131.41	4.86	0.08	729.9442
1	47.75	47.75	85.78000069	81.98999763	81.98999763	sp|Q9JJU9|CRBB3_MOUSE	Beta-crystallin B3 OS=Mus musculus OX=10090 GN=Crybb3 PE=2 SV=3			0	29.03000116	HWNEWDANQPQLQSVR	Methyl(H)@1	Methyl(H)@180		-0.00334113	2020.947144	674.6563	2020.950317	674.6574097	3	8	1.1.1.1097.9	5.397083	6536.75	83.9	5.49	0.05	626.5134
1	47.75	47.75	85.78000069	81.98999763	81.98999763	sp|Q9JJU9|CRBB3_MOUSE	Beta-crystallin B3 OS=Mus musculus OX=10090 GN=Crybb3 PE=2 SV=3			0	99.00000095	KMEIVDDDVPSLWAH	Oxidation(M)@2		cleaved H-G@C-term; missed K-M@1	-0.000833444	1769.828369	590.9501	1769.829468	590.9504395	3	12	1.1.1.1143.5	5.97055	2420.61	1490.66	5.99	0.05	956.9307
1	47.75	47.75	85.78000069	81.98999763	81.98999763	sp|Q9JJU9|CRBB3_MOUSE	Beta-crystallin B3 OS=Mus musculus OX=10090 GN=Crybb3 PE=2 SV=3			0	99.00000095	KMEIVDDDVPSLWAHGFQDR	Oxidation(M)@2		missed K-M@1	0.0023053	2373.108643	594.2844	2373.105957	594.2837524	4	18	1.1.1.1146.5	6.008717	24264.75	1510.04	6.09	0.05	1119.833
1	47.75	47.75	85.78000069	81.98999763	81.98999763	sp|Q9JJU9|CRBB3_MOUSE	Beta-crystallin B3 OS=Mus musculus OX=10090 GN=Crybb3 PE=2 SV=3			0	99.00000095	KMEIVDDDVPSLWAHGFQDR			missed K-M@1	-0.00139922	2357.109863	590.2847	2357.111084	590.2850342	4	14	1.1.1.1184.3	6.488667	1306.71	1161.49	6.5	0.06	1005.909
1	47.75	47.75	85.78000069	81.98999763	81.98999763	sp|Q9JJU9|CRBB3_MOUSE	Beta-crystallin B3 OS=Mus musculus OX=10090 GN=Crybb3 PE=2 SV=3			0	99.00000095	KMEIVDDDVPSLWAHGFQDR	Carbamyl@N-term; Oxidation(M)@2		missed K-M@1	0.00105233	2416.112793	806.3782	2416.111816	806.3778687	3	21	1.1.1.1203.9	6.734817	13699.51	10622.78	6.71	0.06	5593.288
1	47.75	47.75	85.78000069	81.98999763	81.98999763	sp|Q9JJU9|CRBB3_MOUSE	Beta-crystallin B3 OS=Mus musculus OX=10090 GN=Crybb3 PE=2 SV=3			0	99.00000095	KMEIVDDDVPSLWAHGFQDR	Oxidation(M)@2		missed K-M@1	0.0023053	2373.108643	594.2844	2373.105957	594.2837524	4	12	1.1.1.1147.5	6.021367	24264.75	1850.16	6.09	0.05	1341.425
1	47.75	47.75	85.78000069	81.98999763	81.98999763	sp|Q9JJU9|CRBB3_MOUSE	Beta-crystallin B3 OS=Mus musculus OX=10090 GN=Crybb3 PE=2 SV=3			0	99.00000095	KMEIVDDDVPSLWAHGFQDR	Carbamyl@N-term		missed K-M@1	-0.00708108	2400.109863	801.0439	2400.116943	801.0462036	3	14	1.1.1.1244.6	7.25245	236.6626	236.6626			587.9696
1	47.75	47.75	85.78000069	81.98999763	81.98999763	sp|Q9JJU9|CRBB3_MOUSE	Beta-crystallin B3 OS=Mus musculus OX=10090 GN=Crybb3 PE=2 SV=3			0	99.00000095	KMEIVDDDVPSLWAHGFQDR	Carbamyl@N-term		missed K-M@1	0.0117786	2400.128662	801.0502	2400.116943	801.0462036	3	14	1.1.1.1247.3	7.293433	191.9381	191.9381			642.2826
1	47.75	47.75	85.78000069	81.98999763	81.98999763	sp|Q9JJU9|CRBB3_MOUSE	Beta-crystallin B3 OS=Mus musculus OX=10090 GN=Crybb3 PE=2 SV=3			0	99.00000095	KMEIVDDDVPSLWAHGFQDR			missed K-M@1	0.00734949	2357.118408	786.7134	2357.111084	786.7109375	3	12	1.1.1.1184.7	6.492	577.66	546.17	6.5	0.04	616.0204
1	47.75	47.75	85.78000069	81.98999763	81.98999763	sp|Q9JJU9|CRBB3_MOUSE	Beta-crystallin B3 OS=Mus musculus OX=10090 GN=Crybb3 PE=2 SV=3			0	99.00000095	KMEIVDDDVPSLWAHGFQDR	Oxidation(M)@2		missed K-M@1	0.0023053	2373.108643	594.2844	2373.105957	594.2837524	4	11	1.1.1.1144.4	5.98255	24264.75	631.61	6.09	0.05	449.2321
1	47.75	47.75	85.78000069	81.98999763	81.98999763	sp|Q9JJU9|CRBB3_MOUSE	Beta-crystallin B3 OS=Mus musculus OX=10090 GN=Crybb3 PE=2 SV=3			0	99.00000095	KMEIVDDDVPSLWAHGFQDR	Oxidation(M)@2		missed K-M@1	0.0023053	2373.108643	594.2844	2373.105957	594.2837524	4	11	1.1.1.1160.5	6.1857	24264.75	2694.1	6.09	0.05	1569.466
1	47.75	47.75	85.78000069	81.98999763	81.98999763	sp|Q9JJU9|CRBB3_MOUSE	Beta-crystallin B3 OS=Mus musculus OX=10090 GN=Crybb3 PE=2 SV=3			0	99.00000095	KMEIVDDDVPSLWAHGFQDR	Carbamyl@N-term; Oxidation(M)@2; Methyl(E)@3	Methyl(E)@130	missed K-M@1	-0.00188335	2430.125488	811.0491	2430.127441	811.0497437	3	15	1.1.1.1216.9	6.8983	2249.66	1782.26	6.92	0.06	1082.908
1	47.75	47.75	85.78000069	81.98999763	81.98999763	sp|Q9JJU9|CRBB3_MOUSE	Beta-crystallin B3 OS=Mus musculus OX=10090 GN=Crybb3 PE=2 SV=3			0	99.00000095	KMEIVDDDVPSLWAHGFQDR	Carbamidomethyl@N-term; Oxidation(M)@2		missed K-M@1	0.00297071	2430.130615	608.5399	2430.127441	608.5391235	4	11	1.1.1.1220.5	6.945633	910.65	507.99	6.91	0.06	492.2533
1	47.75	47.75	85.78000069	81.98999763	81.98999763	sp|Q9JJU9|CRBB3_MOUSE	Beta-crystallin B3 OS=Mus musculus OX=10090 GN=Crybb3 PE=2 SV=3			0	98.75000119	KMEIVDDDVPSLWAHGFQDR	Carbamyl@N-term; Oxidation(M)@2		missed K-M@1	0.00215095	2416.114014	806.3786	2416.111816	806.3778687	3	12	1.1.1.1191.9	6.582167	781.32	744.18	6.57	0.06	584.5415
1	47.75	47.75	85.78000069	81.98999763	81.98999763	sp|Q9JJU9|CRBB3_MOUSE	Beta-crystallin B3 OS=Mus musculus OX=10090 GN=Crybb3 PE=2 SV=3			0	98.04000258	KMEIVDDDVPSLWAHGFQDR	Oxidation(M)@2		missed K-M@1	-0.00154424	2373.104736	792.0421	2373.105957	792.0426025	3	9	1.1.1.1149.11	6.0512	10000.45	1177.75	6.1	0.05	543.6189
1	47.75	47.75	85.78000069	81.98999763	81.98999763	sp|Q9JJU9|CRBB3_MOUSE	Beta-crystallin B3 OS=Mus musculus OX=10090 GN=Crybb3 PE=2 SV=3			0	98.04000258	KMEIVDDDVPSLWAHGFQDR			missed K-M@1	0.00734949	2357.118408	786.7134	2357.111084	786.7109375	3	10	1.1.1.1185.9	6.506166	577.66	544.09	6.5	0.04	622.3047
1	47.75	47.75	85.78000069	81.98999763	81.98999763	sp|Q9JJU9|CRBB3_MOUSE	Beta-crystallin B3 OS=Mus musculus OX=10090 GN=Crybb3 PE=2 SV=3			0	96.93999887	KMEIVDDDVPSLWAHGFQDR	Carbamidomethyl@N-term; Oxidation(M)@2		missed K-M@1	-0.00188335	2430.125488	811.0491	2430.127441	811.0497437	3	11	1.1.1.1217.9	6.910967	2249.66	2166.73	6.92	0.06	1238.254
1	47.75	47.75	85.78000069	81.98999763	81.98999763	sp|Q9JJU9|CRBB3_MOUSE	Beta-crystallin B3 OS=Mus musculus OX=10090 GN=Crybb3 PE=2 SV=3			0	83.35999846	KMEIVDDDVPSLWAHGFQDR	Oxidation(M)@2; Methyl(D)@7	Methyl(D)@134	missed K-M@1	-0.0122648	2387.109375	597.7846	2387.121582	597.7876587	4	9	1.1.1.1162.4	6.210367	602.14	506.58	6.22	0.05	463.8222
1	47.75	47.75	85.78000069	81.98999763	81.98999763	sp|Q9JJU9|CRBB3_MOUSE	Beta-crystallin B3 OS=Mus musculus OX=10090 GN=Crybb3 PE=2 SV=3			0	83.35999846	KMEIVDDDVPSLWAHGFQDR	Oxidation(M)@2; Methyl(D)@8	Methyl(D)@135	missed K-M@1	-0.0122648	2387.109375	597.7846	2387.121582	597.7876587	4	9	1.1.1.1162.4	6.210367	602.14	506.58	6.22	0.05	463.8222
1	47.75	47.75	85.78000069	81.98999763	81.98999763	sp|Q9JJU9|CRBB3_MOUSE	Beta-crystallin B3 OS=Mus musculus OX=10090 GN=Crybb3 PE=2 SV=3			0	83.35999846	KMEIVDDDVPSLWAHGFQDR	Oxidation(M)@2; Methyl(E)@3	Methyl(E)@130	missed K-M@1	-0.0122648	2387.109375	597.7846	2387.121582	597.7876587	4	9	1.1.1.1162.4	6.210367	602.14	506.58	6.22	0.05	463.8222
1	47.75	47.75	85.78000069	81.98999763	81.98999763	sp|Q9JJU9|CRBB3_MOUSE	Beta-crystallin B3 OS=Mus musculus OX=10090 GN=Crybb3 PE=2 SV=3			0	83.35999846	KMEIVDDDVPSLWAHGFQDR	Oxidation(M)@2; Methyl(D)@6	Methyl(D)@133	missed K-M@1	-0.0122648	2387.109375	597.7846	2387.121582	597.7876587	4	9	1.1.1.1162.4	6.210367	602.14	506.58	6.22	0.05	463.8222
1	47.75	47.75	85.78000069	81.98999763	81.98999763	sp|Q9JJU9|CRBB3_MOUSE	Beta-crystallin B3 OS=Mus musculus OX=10090 GN=Crybb3 PE=2 SV=3			0	54.65999842	KMEIVDDDVPSLWAHGFQDR	Carbamyl@N-term; Oxidation(M)@2		missed K-M@1	0.00240565	2416.114258	605.0358	2416.111816	605.0352173	4	9	1.1.1.1195.4	6.628167	6274.52	243.81	6.71	0.05	495.4012
1	47.75	47.75	85.78000069	81.98999763	81.98999763	sp|Q9JJU9|CRBB3_MOUSE	Beta-crystallin B3 OS=Mus musculus OX=10090 GN=Crybb3 PE=2 SV=3			0	30.18000126	KMEIVDDDVPSLWAHGFQDR	Oxidation(M)@2		missed K-M@1	0.0023053	2373.108643	594.2844	2373.105957	594.2837524	4	8	1.1.1.1141.3	5.94355	24264.75	100.86	6.09	0.05	357.9432
1	47.75	47.75	85.78000069	81.98999763	81.98999763	sp|Q9JJU9|CRBB3_MOUSE	Beta-crystallin B3 OS=Mus musculus OX=10090 GN=Crybb3 PE=2 SV=3			0	88.84999752	LHLFENPAF			cleaved F-S@C-term	0.0012436	1086.551025	544.2828	1086.549805	544.2821655	2	6	1.1.1.1234.2	7.122117	1513.83	344.16	7.17	0.06	126.0485
1	47.75	47.75	85.78000069	81.98999763	81.98999763	sp|Q9JJU9|CRBB3_MOUSE	Beta-crystallin B3 OS=Mus musculus OX=10090 GN=Crybb3 PE=2 SV=3			0	99.00000095	LHLFENPAFSGR				0.00101037	1386.705444	694.36	1386.704468	694.3594971	2	17	1.1.1.1125.4	5.7434	46884.14	12548.3	5.78	0.04	4288.562
1	47.75	47.75	85.78000069	81.98999763	81.98999763	sp|Q9JJU9|CRBB3_MOUSE	Beta-crystallin B3 OS=Mus musculus OX=10090 GN=Crybb3 PE=2 SV=3			0	99.00000095	LHLFENPAFSGR				0.00101037	1386.705444	694.36	1386.704468	694.3594971	2	20	1.1.1.1126.8	5.759383	46884.14	30707.81	5.78	0.04	13349.69
1	47.75	47.75	85.78000069	81.98999763	81.98999763	sp|Q9JJU9|CRBB3_MOUSE	Beta-crystallin B3 OS=Mus musculus OX=10090 GN=Crybb3 PE=2 SV=3			0	99.00000095	LHLFENPAFSGR	Formyl@N-term			-0.00163295	1414.697632	708.3561	1414.699341	708.3569336	2	14	1.1.1.1287.5	7.793733	3192.41	1493.51	7.83	0.08	614.2216
1	47.75	47.75	85.78000069	81.98999763	81.98999763	sp|Q9JJU9|CRBB3_MOUSE	Beta-crystallin B3 OS=Mus musculus OX=10090 GN=Crybb3 PE=2 SV=3			0	99.00000095	LHLFENPAFSGR	Methyl(E)@5	Methyl(E)@120		0.000993559	1400.721069	467.9143	1400.720093	467.9139709	3	12	1.1.1.1146.2	6.006217	19035.73	5291.71	6.04	0.05	1556.191
1	47.75	47.75	85.78000069	81.98999763	81.98999763	sp|Q9JJU9|CRBB3_MOUSE	Beta-crystallin B3 OS=Mus musculus OX=10090 GN=Crybb3 PE=2 SV=3			0	99.00000095	LHLFENPAFSGR	Methyl(E)@5	Methyl(E)@120		0.000993559	1400.721069	467.9143	1400.720093	467.9139709	3	15	1.1.1.1147.2	6.018867	19035.73	11336.51	6.04	0.05	4868.973
1	47.75	47.75	85.78000069	81.98999763	81.98999763	sp|Q9JJU9|CRBB3_MOUSE	Beta-crystallin B3 OS=Mus musculus OX=10090 GN=Crybb3 PE=2 SV=3			0	99.00000095	LHLFENPAFSGR	Formyl@N-term; Methyl(E)@5	Methyl(E)@120		-0.000470039	1428.714722	715.3646	1428.714966	715.3647461	2	12	1.1.1.1316.3	8.165867	131.7407	131.7407			251.6068
1	47.75	47.75	85.78000069	81.98999763	81.98999763	sp|Q9JJU9|CRBB3_MOUSE	Beta-crystallin B3 OS=Mus musculus OX=10090 GN=Crybb3 PE=2 SV=3			0	54.65999842	LHLFENPAFSGR	Acetyl(S)@10	Acetyl(S)@125		-0.00722343	1428.707764	477.2432	1428.714966	477.2456055	3	8	1.1.1.1151.2	6.069033	67.54695	67.54695			316.9543
1	47.75	47.75	85.78000069	81.98999763	81.98999763	sp|Q9JJU9|CRBB3_MOUSE	Beta-crystallin B3 OS=Mus musculus OX=10090 GN=Crybb3 PE=2 SV=3			0	96.93999887	LSAECPNLTDSLLEKVGSIQVESGPWLAFER	Carbamidomethyl(C)@5; Oxidation(P)@6; Oxidation(N)@7; Propionamide(K)@15	Oxidation(P)@46; Oxidation(N)@47	cleaved E-L@N-term; missed K-V@15	0.0244173	3547.775146	1183.599	3547.750488	1183.59082	3	12	1.1.1.1294.6	7.8879	110.1652	110.1652			265.4855
1	47.75	47.75	85.78000069	81.98999763	81.98999763	sp|Q9JJU9|CRBB3_MOUSE	Beta-crystallin B3 OS=Mus musculus OX=10090 GN=Crybb3 PE=2 SV=3			0	87.68000007	LSLRPLHIDGPDHK			cleaved L-L@N-term	-0.000860235	1596.872925	400.2255	1596.873657	400.2256775	4	9	1.1.1.1108.2	5.528917	1185.45	729.47	5.51	0.04	581.1602
1	47.75	47.75	85.78000069	81.98999763	81.98999763	sp|Q9JJU9|CRBB3_MOUSE	Beta-crystallin B3 OS=Mus musculus OX=10090 GN=Crybb3 PE=2 SV=3			0	99.00000095	MEIVDDDVPSLWAH	Oxidation(M)@1; Methyl(E)@2	Methyl(E)@130	cleaved H-G@C-term	-0.00426152	1655.74585	828.8802	1655.750122	828.8823242	2	12	1.1.1.1229.9	7.0643	586.4	566.02	7.06	0.06	357.8932
1	47.75	47.75	85.78000069	81.98999763	81.98999763	sp|Q9JJU9|CRBB3_MOUSE	Beta-crystallin B3 OS=Mus musculus OX=10090 GN=Crybb3 PE=2 SV=3			0	95.24000287	MEIVDDDVPSLWAH	Oxidation(M)@1; Methyl(E)@2	Methyl(E)@130	cleaved H-G@C-term	-0.00426152	1655.74585	828.8802	1655.750122	828.8823242	2	9	1.1.1.1227.8	7.037633	586.4	466.38	7.06	0.06	306.5276
1	47.75	47.75	85.78000069	81.98999763	81.98999763	sp|Q9JJU9|CRBB3_MOUSE	Beta-crystallin B3 OS=Mus musculus OX=10090 GN=Crybb3 PE=2 SV=3			0	99.00000095	MEIVDDDVPSLWAHGFQDR	Oxidation(M)@1			-0.000572248	2245.010498	749.3441	2245.010986	749.3442993	3	27	1.1.1.1204.4	6.742983	36305.3	35177.97	6.74	0.06	17102.67
1	47.75	47.75	85.78000069	81.98999763	81.98999763	sp|Q9JJU9|CRBB3_MOUSE	Beta-crystallin B3 OS=Mus musculus OX=10090 GN=Crybb3 PE=2 SV=3			0	99.00000095	MEIVDDDVPSLWAHGFQDR	Oxidation(M)@1; Methyl(E)@2	Methyl(E)@130		-0.00588303	2259.020996	754.0142	2259.026611	754.0161743	3	17	1.1.1.1217.7	6.9093	8845.25	4365.06	6.94	0.08	2332.121
1	47.75	47.75	85.78000069	81.98999763	81.98999763	sp|Q9JJU9|CRBB3_MOUSE	Beta-crystallin B3 OS=Mus musculus OX=10090 GN=Crybb3 PE=2 SV=3			0	99.00000095	MEIVDDDVPSLWAHGFQDR	Oxidation(M)@1			-0.000572248	2245.010498	749.3441	2245.010986	749.3442993	3	14	1.1.1.1191.8	6.581333	36305.3	1886.83	6.74	0.06	1428.826
1	47.75	47.75	85.78000069	81.98999763	81.98999763	sp|Q9JJU9|CRBB3_MOUSE	Beta-crystallin B3 OS=Mus musculus OX=10090 GN=Crybb3 PE=2 SV=3			0	99.00000095	MEIVDDDVPSLWAHGFQDR	Oxidation(M)@1; Methyl(E)@2	Methyl(E)@130		-0.00588303	2259.020996	754.0142	2259.026611	754.0161743	3	17	1.1.1.1221.5	6.958467	8845.25	8383.22	6.94	0.08	4837.144
1	47.75	47.75	85.78000069	81.98999763	81.98999763	sp|Q9JJU9|CRBB3_MOUSE	Beta-crystallin B3 OS=Mus musculus OX=10090 GN=Crybb3 PE=2 SV=3			0	99.00000095	MEIVDDDVPSLWAHGFQDR	Oxidation(M)@1; Oxidation(W)@12			-0.0414536	2260.9646	754.6621	2261.005859	754.6759033	3	18	1.1.1.1119.3	5.6744	507.3044	507.3044			642.1219
1	47.75	47.75	85.78000069	81.98999763	81.98999763	sp|Q9JJU9|CRBB3_MOUSE	Beta-crystallin B3 OS=Mus musculus OX=10090 GN=Crybb3 PE=2 SV=3			0	99.00000095	MEIVDDDVPSLWAHGFQDR	Carboxy(E)@2	Carboxy(E)@130		0.0171347	2273.022949	758.6816	2273.005859	758.6759033	3	14	1.1.1.1294.4	7.884567	110.1652	110.1652			677.3098
1	47.75	47.75	85.78000069	81.98999763	81.98999763	sp|Q9JJU9|CRBB3_MOUSE	Beta-crystallin B3 OS=Mus musculus OX=10090 GN=Crybb3 PE=2 SV=3			0	99.00000095	MEIVDDDVPSLWAHGFQDR	Oxidation(M)@1			-0.000572248	2245.010498	749.3441	2245.010986	749.3442993	3	12	1.1.1.1190.8	6.569	36305.3	1452.14	6.74	0.06	1119.666
1	47.75	47.75	85.78000069	81.98999763	81.98999763	sp|Q9JJU9|CRBB3_MOUSE	Beta-crystallin B3 OS=Mus musculus OX=10090 GN=Crybb3 PE=2 SV=3			0	99.00000095	MEIVDDDVPSLWAHGFQDR				-0.0024862	2229.013672	744.0118	2229.016113	744.0126343	3	10	1.1.1.1238.8	7.17795	3388.81	388.54	7.23	0.06	365.2883
1	47.75	47.75	85.78000069	81.98999763	81.98999763	sp|Q9JJU9|CRBB3_MOUSE	Beta-crystallin B3 OS=Mus musculus OX=10090 GN=Crybb3 PE=2 SV=3			0	98.04000258	MEIVDDDVPSLWAHGFQDR	Dioxidation(M)@1	Dioxidation(M)@129		0.0128766	2261.018799	754.6802	2261.005859	754.6759033	3	11	1.1.1.1214.8	6.872133	2710.42	2263.17	6.93	0.13	1515.668
1	47.75	47.75	85.78000069	81.98999763	81.98999763	sp|Q9JJU9|CRBB3_MOUSE	Beta-crystallin B3 OS=Mus musculus OX=10090 GN=Crybb3 PE=2 SV=3			0	98.04000258	MEIVDDDVPSLWAHGFQDR	Carboxy(E)@2	Carboxy(E)@130		-0.0169225	2272.989014	758.6703	2273.005859	758.6759033	3	10	1.1.1.1293.4	7.869566	86.12845	86.12845			651.6965
1	47.75	47.75	85.78000069	81.98999763	81.98999763	sp|Q9JJU9|CRBB3_MOUSE	Beta-crystallin B3 OS=Mus musculus OX=10090 GN=Crybb3 PE=2 SV=3			0	97.18000293	QYVFER	Gln->pyro-Glu@N-term			-0.00195107	823.3844604	412.6995	823.3864746	412.7005005	2	9	1.1.1.1129.2	5.792383	8076.94	5988.27	5.8	0.04	3402.617
1	47.75	47.75	85.78000069	81.98999763	81.98999763	sp|Q9JJU9|CRBB3_MOUSE	Beta-crystallin B3 OS=Mus musculus OX=10090 GN=Crybb3 PE=2 SV=3			0	90.14999866	QYVFER	Gln->pyro-Glu@N-term			-0.00195107	823.3844604	412.6995	823.3864746	412.7005005	2	8	1.1.1.1130.2	5.80405	8076.94	8025.63	5.8	0.04	4438.211
1	47.75	47.75	85.78000069	81.98999763	81.98999763	sp|Q9JJU9|CRBB3_MOUSE	Beta-crystallin B3 OS=Mus musculus OX=10090 GN=Crybb3 PE=2 SV=3			0	58.73000026	QYVFER				0.00156577	840.4146729	421.2146	840.4130249	421.2137756	2	8	1.1.1.1007.4	4.26	80478.27	40198.82	4.28	0.04	12661.96
1	47.75	47.75	85.78000069	81.98999763	81.98999763	sp|Q9JJU9|CRBB3_MOUSE	Beta-crystallin B3 OS=Mus musculus OX=10090 GN=Crybb3 PE=2 SV=3			0	46.97000086	QYVFER	Methyl(E)@5	Methyl(E)@174		-0.00213204	854.4266968	428.2206	854.4286499	428.2215881	2	7	1.1.1.1047.2	4.7598	5964.86	4868.07	4.77	0.04	2251.72
1	47.75	47.75	85.78000069	81.98999763	81.98999763	sp|Q9JJU9|CRBB3_MOUSE	Beta-crystallin B3 OS=Mus musculus OX=10090 GN=Crybb3 PE=2 SV=3			0	46.97000086	QYVFER	Formyl@N-term			-0.0036861	868.4042969	435.2094	868.4078979	435.2112427	2	7	1.1.1.1110.2	5.553916	660.11	615.25	5.54	0.04	634.9078
1	47.75	47.75	85.78000069	81.98999763	81.98999763	sp|Q9JJU9|CRBB3_MOUSE	Beta-crystallin B3 OS=Mus musculus OX=10090 GN=Crybb3 PE=2 SV=3			0	38.62000108	QYVFER				0.00156577	840.4146729	421.2146	840.4130249	421.2137756	2	5	1.1.1.1006.4	4.247334	80478.27	15348.15	4.28	0.04	2343.414
1	47.75	47.75	85.78000069	81.98999763	81.98999763	sp|Q9JJU9|CRBB3_MOUSE	Beta-crystallin B3 OS=Mus musculus OX=10090 GN=Crybb3 PE=2 SV=3			0	99.00000095	RSDILLSLRPLHID			cleaved D-G@C-term; missed R-S@1	0.000935554	1646.947876	549.9899	1646.946777	549.989563	3	12	1.1.1.1185.3	6.501167	2705.33	2344.66	6.51	0.05	1499.724
1	47.75	47.75	85.78000069	81.98999763	81.98999763	sp|Q9JJU9|CRBB3_MOUSE	Beta-crystallin B3 OS=Mus musculus OX=10090 GN=Crybb3 PE=2 SV=3			0	99.00000095	RSDILLSLRPLHIDGPDHK			missed R-S@1	0.00198072	2181.203857	546.3082	2181.201904	546.3077393	4	20	1.1.1.1104.2	5.478917	19195.99	11069.56	5.51	0.05	5844.47
1	47.75	47.75	85.78000069	81.98999763	81.98999763	sp|Q9JJU9|CRBB3_MOUSE	Beta-crystallin B3 OS=Mus musculus OX=10090 GN=Crybb3 PE=2 SV=3			0	99.00000095	RSDILLSLRPLHIDGPDHK			missed R-S@1	0.00211452	2181.204346	728.0753	2181.201904	728.074585	3	10	1.1.1.1107.9	5.522083	3177.56	2707.68	5.51	0.05	2123.511
1	47.75	47.75	85.78000069	81.98999763	81.98999763	sp|Q9JJU9|CRBB3_MOUSE	Beta-crystallin B3 OS=Mus musculus OX=10090 GN=Crybb3 PE=2 SV=3			0	93.04000139	RSDILLSLRPLHIDGPDHK			missed R-S@1	0.00211452	2181.204346	728.0753	2181.201904	728.074585	3	8	1.1.1.1111.7	5.570567	3177.56	775.39	5.51	0.05	824.7805
1	47.75	47.75	85.78000069	81.98999763	81.98999763	sp|Q9JJU9|CRBB3_MOUSE	Beta-crystallin B3 OS=Mus musculus OX=10090 GN=Crybb3 PE=2 SV=3			0	96.93999887	SDILLSLR			cleaved R-P@C-term	0.00208157	915.5410767	458.7778	915.5389404	458.7767334	2	12	1.1.1.1178.2	6.411016	6660.2	4287.12	6.43	0.05	1645.222
1	47.75	47.75	85.78000069	81.98999763	81.98999763	sp|Q9JJU9|CRBB3_MOUSE	Beta-crystallin B3 OS=Mus musculus OX=10090 GN=Crybb3 PE=2 SV=3			0	99.00000095	SDILLSLRPL			cleaved L-H@C-term	-6.12E-05	1125.675903	563.8452	1125.675781	563.8451538	2	13	1.1.1.1314.3	8.13405	3635.94	707.48	8.18	0.08	266.6043
1	47.75	47.75	85.78000069	81.98999763	81.98999763	sp|Q9JJU9|CRBB3_MOUSE	Beta-crystallin B3 OS=Mus musculus OX=10090 GN=Crybb3 PE=2 SV=3			0	99.00000095	SDILLSLRPLHID			cleaved D-G@C-term	0.000587447	1490.846069	497.956	1490.845703	497.9558411	3	10	1.1.1.1262.2	7.474933	2415.65	1446.68	7.51	0.08	763.0603
1	47.75	47.75	85.78000069	81.98999763	81.98999763	sp|Q9JJU9|CRBB3_MOUSE	Beta-crystallin B3 OS=Mus musculus OX=10090 GN=Crybb3 PE=2 SV=3			0	99.00000095	SDILLSLRPLHIDGPDHK				0.00391932	2025.104614	406.0282	2025.100708	406.0274353	5	18	1.1.1.1155.2	6.1197	44744.03	22925.3	6.08	0.06	9978.252
1	47.75	47.75	85.78000069	81.98999763	81.98999763	sp|Q9JJU9|CRBB3_MOUSE	Beta-crystallin B3 OS=Mus musculus OX=10090 GN=Crybb3 PE=2 SV=3			0	99.00000095	SDILLSLRPLHIDGPDHK				0.00194462	2025.102539	507.2829	2025.100708	507.2824707	4	11	1.1.1.1162.3	6.209533	51442.33	2941.91	6.08	0.06	1696.026
1	47.75	47.75	85.78000069	81.98999763	81.98999763	sp|Q9JJU9|CRBB3_MOUSE	Beta-crystallin B3 OS=Mus musculus OX=10090 GN=Crybb3 PE=2 SV=3			0	99.00000095	SDILLSLRPLHIDGPDHK				0.00194462	2025.102539	507.2829	2025.100708	507.2824707	4	10	1.1.1.1148.3	6.032367	51442.33	7083.3	6.08	0.06	1631.479
1	47.75	47.75	85.78000069	81.98999763	81.98999763	sp|Q9JJU9|CRBB3_MOUSE	Beta-crystallin B3 OS=Mus musculus OX=10090 GN=Crybb3 PE=2 SV=3			0	96.93999887	SDILLSLRPLHIDGPDHK	Formyl@N-term			-0.00115951	2053.094482	514.2809	2053.095703	514.281189	4	10	1.1.1.1252.2	7.348933	2010.42	2008.54	7.35	0.08	1230.659
1	47.75	47.75	85.78000069	81.98999763	81.98999763	sp|Q9JJU9|CRBB3_MOUSE	Beta-crystallin B3 OS=Mus musculus OX=10090 GN=Crybb3 PE=2 SV=3			0	99.00000095	SDILLSLRPLHIDGPDHKLHLFENPAFSGR	Carbamyl(K)@18		missed K-L@18	-0.000851439	3436.799805	860.2072	3436.800293	860.2073975	4	16	1.1.1.1274.5	7.628917	4417.32	4258.77	7.62	0.1	2709.769
1	47.75	47.75	85.78000069	81.98999763	81.98999763	sp|Q9JJU9|CRBB3_MOUSE	Beta-crystallin B3 OS=Mus musculus OX=10090 GN=Crybb3 PE=2 SV=3			0	99.00000095	SDILLSLRPLHIDGPDHKLHLFENPAFSGR	Carbamyl(K)@18		missed K-L@18	-0.020011401	3436.781006	1146.601	3436.800293	1146.607422	3	14	1.1.1.1274.8	7.633917	571.03	489.68	7.62	0.08	332.041
1	47.75	47.75	85.78000069	81.98999763	81.98999763	sp|Q9JJU9|CRBB3_MOUSE	Beta-crystallin B3 OS=Mus musculus OX=10090 GN=Crybb3 PE=2 SV=3			0	99.00000095	SDILLSLRPLHIDGPDHKLHLFENPAFSGR	Carbamyl(K)@18		missed K-L@18	0.00784156	3436.808105	688.3689	3436.800293	688.3673706	5	13	1.1.1.1282.3	7.72825	12994.48	2670.32	7.62	0.1	1785.188
1	47.75	47.75	85.78000069	81.98999763	81.98999763	sp|Q9JJU9|CRBB3_MOUSE	Beta-crystallin B3 OS=Mus musculus OX=10090 GN=Crybb3 PE=2 SV=3			0	99.00000095	SDILLSLRPLHIDGPDHKLHLFENPAFSGR			missed K-L@18	-0.00284676	3393.791748	679.7656	3393.794678	679.7661743	5	11	1.1.1.1217.6	6.908467	1268.92	1066.75	6.88	0.08	910.8729
1	47.75	47.75	85.78000069	81.98999763	81.98999763	sp|Q9JJU9|CRBB3_MOUSE	Beta-crystallin B3 OS=Mus musculus OX=10090 GN=Crybb3 PE=2 SV=3			0	99.00000095	SDILLSLRPLHIDGPDHKLHLFENPAFSGR	Carbamyl(K)@18		missed K-L@18	0.000517896	3436.800537	573.8074	3436.800293	573.807373	6	14	1.1.1.1270.3	7.57675	7484.83	4376.1	7.64	0.1	4465.543
1	47.75	47.75	85.78000069	81.98999763	81.98999763	sp|Q9JJU9|CRBB3_MOUSE	Beta-crystallin B3 OS=Mus musculus OX=10090 GN=Crybb3 PE=2 SV=3			0	83.35999846	SDILLSLRPLHIDGPDHKLHLFENPAFSGR	Carbamyl(K)@18		missed K-L@18	0.000517896	3436.800537	573.8074	3436.800293	573.807373	6	12	1.1.1.1271.5	7.591084	7484.83	5777.07	7.64	0.1	5905.329
1	47.75	47.75	85.78000069	81.98999763	81.98999763	sp|Q9JJU9|CRBB3_MOUSE	Beta-crystallin B3 OS=Mus musculus OX=10090 GN=Crybb3 PE=2 SV=3			0	99.00000095	SGPWLAFER			cleaved E-S@N-term	3.01E-05	1061.529419	531.772	1061.529419	531.7719727	2	12	1.1.1.1194.2	6.614167	2295.34	1913.74	6.64	0.06	956.1427
1	47.75	47.75	85.78000069	81.98999763	81.98999763	sp|Q9JJU9|CRBB3_MOUSE	Beta-crystallin B3 OS=Mus musculus OX=10090 GN=Crybb3 PE=2 SV=3			0	99.00000095	SHGGLGGSYK				-0.00162899	961.460083	481.7373	961.461731	481.7381592	2	16	1.1.1.877.6	2.647967	10867.01	7087.47	2.67	0.02	3785.898
1	47.75	47.75	85.78000069	81.98999763	81.98999763	sp|Q9JJU9|CRBB3_MOUSE	Beta-crystallin B3 OS=Mus musculus OX=10090 GN=Crybb3 PE=2 SV=3			0	99.00000095	SHGGLGGSYK	Formyl@N-term			-0.000308107	989.4562988	495.7354	989.456665	495.7355957	2	16	1.1.1.911.2	3.0751	993.4	901.1	3.07	0.04	472.3581
1	47.75	47.75	85.78000069	81.98999763	81.98999763	sp|Q9JJU9|CRBB3_MOUSE	Beta-crystallin B3 OS=Mus musculus OX=10090 GN=Crybb3 PE=2 SV=3			0	99.00000095	SHGGLGGSYK	Formyl@N-term			-0.000308107	989.4562988	495.7354	989.456665	495.7355957	2	14	1.1.1.910.2	3.059933	993.4	885.44	3.07	0.04	444.8654
1	47.75	47.75	85.78000069	81.98999763	81.98999763	sp|Q9JJU9|CRBB3_MOUSE	Beta-crystallin B3 OS=Mus musculus OX=10090 GN=Crybb3 PE=2 SV=3			0	99.00000095	SHGGLGGSYKVTVYELENFQGK	Carbamyl(K)@10		missed K-V@10	-0.000391769	2412.170654	805.0641	2412.170898	805.06427	3	14	1.1.1.1195.8	6.631484	4854.48	2545.82	6.66	0.05	1343.234
1	47.75	47.75	85.78000069	81.98999763	81.98999763	sp|Q9JJU9|CRBB3_MOUSE	Beta-crystallin B3 OS=Mus musculus OX=10090 GN=Crybb3 PE=2 SV=3			0	99.00000095	SHGGLGGSYKVTVYELENFQGK	Carbamyl(K)@10		missed K-V@10	0.00278645	2412.173828	604.0507	2412.170898	604.0500488	4	12	1.1.1.1195.3	6.627333	2544.89	980.71	6.66	0.05	780.7601
1	47.75	47.75	85.78000069	81.98999763	81.98999763	sp|Q9JJU9|CRBB3_MOUSE	Beta-crystallin B3 OS=Mus musculus OX=10090 GN=Crybb3 PE=2 SV=3			0	99.00000095	SLRPLHIDGPDHK			cleaved L-S@N-term	-0.0019136	1483.787476	495.6031	1483.789551	495.6037903	3	10	1.1.1.944.4	3.459733	652.51	629.75	3.47	0.05	437.34
1	47.75	47.75	85.78000069	81.98999763	81.98999763	sp|Q9JJU9|CRBB3_MOUSE	Beta-crystallin B3 OS=Mus musculus OX=10090 GN=Crybb3 PE=2 SV=3			0	87.68000007	SLRPLHIDGPDHK			cleaved L-S@N-term	-0.0019136	1483.787476	495.6031	1483.789551	495.6037903	3	7	1.1.1.943.4	3.4469	652.51	468.25	3.47	0.05	327.1638
1	47.75	47.75	85.78000069	81.98999763	81.98999763	sp|Q9JJU9|CRBB3_MOUSE	Beta-crystallin B3 OS=Mus musculus OX=10090 GN=Crybb3 PE=2 SV=3			0	99.00000095	VGSIQVESGPWLAF			cleaved F-E@C-term	0.00250391	1488.763916	745.3892	1488.76123	745.3879395	2	11	1.1.1.1453.3	9.618267	718.02	264.52	9.67	0.09	169.6807
1	47.75	47.75	85.78000069	81.98999763	81.98999763	sp|Q9JJU9|CRBB3_MOUSE	Beta-crystallin B3 OS=Mus musculus OX=10090 GN=Crybb3 PE=2 SV=3			0	99.00000095	VGSIQVESGPWLAF			cleaved F-E@C-term	0.00250391	1488.763916	745.3892	1488.76123	745.3879395	2	11	1.1.1.1488.3	9.779583	718.02	135.71	9.67	0.09	96.21089
1	47.75	47.75	85.78000069	81.98999763	81.98999763	sp|Q9JJU9|CRBB3_MOUSE	Beta-crystallin B3 OS=Mus musculus OX=10090 GN=Crybb3 PE=2 SV=3			0	99.00000095	VGSIQVESGPWLAFER	Oxidation(W)@11			-0.00661716	1789.893433	597.6384	1789.899902	597.640564	3	17	1.1.1.1214.3	6.867983	2242.5	2031.64	6.88	0.14	1569.482
1	47.75	47.75	85.78000069	81.98999763	81.98999763	sp|Q9JJU9|CRBB3_MOUSE	Beta-crystallin B3 OS=Mus musculus OX=10090 GN=Crybb3 PE=2 SV=3			0	99.00000095	VGSIQVESGPWLAFER	Dioxidation(W)@11			-0.00574082	1805.889038	903.9518	1805.894775	903.9547119	2	16	1.1.1.1220.11	6.950634	2023.56	1623.65	6.98	0.06	814.3376
1	47.75	47.75	85.78000069	81.98999763	81.98999763	sp|Q9JJU9|CRBB3_MOUSE	Beta-crystallin B3 OS=Mus musculus OX=10090 GN=Crybb3 PE=2 SV=3			0	99.00000095	VGSIQVESGPWLAFER	Dioxidation(W)@11			-0.00574082	1805.889038	903.9518	1805.894775	903.9547119	2	18	1.1.1.1221.9	6.9618	2023.56	1925.44	6.98	0.06	959.4405
1	47.75	47.75	85.78000069	81.98999763	81.98999763	sp|Q9JJU9|CRBB3_MOUSE	Beta-crystallin B3 OS=Mus musculus OX=10090 GN=Crybb3 PE=2 SV=3			0	99.00000095	VGSIQVESGPWLAFER	Oxidation(P)@10	Oxidation(P)@65		0.00316325	1789.903076	895.9588	1789.899902	895.9572144	2	19	1.1.1.1242.3	7.230617	956.43	795.4	7.25	0.08	320.8096
1	47.75	47.75	85.78000069	81.98999763	81.98999763	sp|Q9JJU9|CRBB3_MOUSE	Beta-crystallin B3 OS=Mus musculus OX=10090 GN=Crybb3 PE=2 SV=3			0	99.00000095	VGSIQVESGPWLAFER	Trp->Kynurenin(W)@11			0.00247544	1777.902466	593.6414	1777.899902	593.640564	3	17	1.1.1.1245.3	7.261783	1555.37	1482.44	7.26	0.05	971.4824
1	47.75	47.75	85.78000069	81.98999763	81.98999763	sp|Q9JJU9|CRBB3_MOUSE	Beta-crystallin B3 OS=Mus musculus OX=10090 GN=Crybb3 PE=2 SV=3			0	99.00000095	VGSIQVESGPWLAFER				-0.000750575	1773.904297	887.9594	1773.905029	887.9597778	2	13	1.1.1.1289.7	7.821067	89480.39	2112.19	7.9	0.08	545.8337
1	47.75	47.75	85.78000069	81.98999763	81.98999763	sp|Q9JJU9|CRBB3_MOUSE	Beta-crystallin B3 OS=Mus musculus OX=10090 GN=Crybb3 PE=2 SV=3			0	99.00000095	VGSIQVESGPWLAFER				-0.000750575	1773.904297	887.9594	1773.905029	887.9597778	2	24	1.1.1.1300.5	7.963383	89480.39	33915.55	7.9	0.08	11313.94
1	47.75	47.75	85.78000069	81.98999763	81.98999763	sp|Q9JJU9|CRBB3_MOUSE	Beta-crystallin B3 OS=Mus musculus OX=10090 GN=Crybb3 PE=2 SV=3			0	99.00000095	VGSIQVESGPWLAFER	Methyl(E)@7	Methyl(E)@62		0.00283771	1787.923462	894.969	1787.920654	894.9675903	2	19	1.1.1.1323.3	8.253866	9127.48	2163.68	8.31	0.09	772.1583
1	47.75	47.75	85.78000069	81.98999763	81.98999763	sp|Q9JJU9|CRBB3_MOUSE	Beta-crystallin B3 OS=Mus musculus OX=10090 GN=Crybb3 PE=2 SV=3			0	99.00000095	VGSIQVESGPWLAFER	Methyl(E)@7	Methyl(E)@62		0.00283771	1787.923462	894.969	1787.920654	894.9675903	2	15	1.1.1.1325.6	8.275033	9127.48	5864.59	8.31	0.09	632.8091
1	47.75	47.75	85.78000069	81.98999763	81.98999763	sp|Q9JJU9|CRBB3_MOUSE	Beta-crystallin B3 OS=Mus musculus OX=10090 GN=Crybb3 PE=2 SV=3			0	99.00000095	VGSIQVESGPWLAFER	Methyl(E)@7	Methyl(E)@62		0.00283771	1787.923462	894.969	1787.920654	894.9675903	2	15	1.1.1.1336.5	8.417684	9127.48	1106.78	8.31	0.09	536.2352
1	47.75	47.75	85.78000069	81.98999763	81.98999763	sp|Q9JJU9|CRBB3_MOUSE	Beta-crystallin B3 OS=Mus musculus OX=10090 GN=Crybb3 PE=2 SV=3			0	99.00000095	VGSIQVESGPWLAFER	Formyl@N-term			0.000453116	1801.900513	901.9575	1801.899902	901.9572144	2	16	1.1.1.1416.4	9.392283	515.02	274	9.45	0.11	162.8226
1	47.75	47.75	85.78000069	81.98999763	81.98999763	sp|Q9JJU9|CRBB3_MOUSE	Beta-crystallin B3 OS=Mus musculus OX=10090 GN=Crybb3 PE=2 SV=3			0	99.00000095	VGSIQVESGPWLAFER	Formyl@N-term			0.000453116	1801.900513	901.9575	1801.899902	901.9572144	2	18	1.1.1.1417.3	9.404616	515.02	329.27	9.45	0.11	191.5471
1	47.75	47.75	85.78000069	81.98999763	81.98999763	sp|Q9JJU9|CRBB3_MOUSE	Beta-crystallin B3 OS=Mus musculus OX=10090 GN=Crybb3 PE=2 SV=3			0	99.00000095	VGSIQVESGPWLAFER				-0.000750575	1773.904297	887.9594	1773.905029	887.9597778	2	24	1.1.1.1299.3	7.947567	89480.39	49137.46	7.9	0.08	16444.78
1	47.75	47.75	85.78000069	81.98999763	81.98999763	sp|Q9JJU9|CRBB3_MOUSE	Beta-crystallin B3 OS=Mus musculus OX=10090 GN=Crybb3 PE=2 SV=3			0	99.00000095	VGSIQVESGPWLAFER	Oxidation(P)@10	Oxidation(P)@65		0.00316325	1789.903076	895.9588	1789.899902	895.9572144	2	13	1.1.1.1243.6	7.243283	956.43	930.84	7.25	0.08	425.9781
1	47.75	47.75	85.78000069	81.98999763	81.98999763	sp|Q9JJU9|CRBB3_MOUSE	Beta-crystallin B3 OS=Mus musculus OX=10090 GN=Crybb3 PE=2 SV=3			0	99.00000095	VGSIQVESGPWLAFER	Methyl(E)@15	Methyl(E)@70		-0.000458144	1787.920044	894.9673	1787.920654	894.9675903	2	14	1.1.1.1340.3	8.445184	2709.95	1463.88	8.49	0.09	366.9486
1	47.75	47.75	85.78000069	81.98999763	81.98999763	sp|Q9JJU9|CRBB3_MOUSE	Beta-crystallin B3 OS=Mus musculus OX=10090 GN=Crybb3 PE=2 SV=3			0	99.00000095	VGSIQVESGPWLAFER	Methyl(E)@7; Dioxidation(W)@11	Methyl(E)@62		0.00285111	1819.91333	910.9639	1819.910522	910.9625244	2	13	1.1.1.1265.8	7.5186	629.15	551.09	7.55	0.08	311.4502
1	47.75	47.75	85.78000069	81.98999763	81.98999763	sp|Q9JJU9|CRBB3_MOUSE	Beta-crystallin B3 OS=Mus musculus OX=10090 GN=Crybb3 PE=2 SV=3			0	99.00000095	VGSIQVESGPWLAFER	Methyl(E)@7; Dioxidation(W)@11	Methyl(E)@62		0.00285111	1819.91333	910.9639	1819.910522	910.9625244	2	12	1.1.1.1266.6	7.532917	629.15	615.14	7.55	0.08	369.1161
1	47.75	47.75	85.78000069	81.98999763	81.98999763	sp|Q9JJU9|CRBB3_MOUSE	Beta-crystallin B3 OS=Mus musculus OX=10090 GN=Crybb3 PE=2 SV=3			0	99.00000095	VGSIQVESGPWLAFER	Methyl(E)@15	Methyl(E)@70		-0.000458144	1787.920044	894.9673	1787.920654	894.9675903	2	11	1.1.1.1351.7	8.583683	2709.95	615.27	8.49	0.09	271.9008
1	47.75	47.75	85.78000069	81.98999763	81.98999763	sp|Q9JJU9|CRBB3_MOUSE	Beta-crystallin B3 OS=Mus musculus OX=10090 GN=Crybb3 PE=2 SV=3			0	99.00000095	VGSIQVESGPWLAFER	Methyl(E)@7; Methyl(E)@15	Methyl(E)@62; Methyl(E)@70		-0.00407243	1801.932251	901.9734	1801.936279	901.9754028	2	13	1.1.1.1381.3	8.959817	253.12	245.49	8.96	0.09	152.2234
1	47.75	47.75	85.78000069	81.98999763	81.98999763	sp|Q9JJU9|CRBB3_MOUSE	Beta-crystallin B3 OS=Mus musculus OX=10090 GN=Crybb3 PE=2 SV=3			0	99.00000095	VGSIQVESGPWLAFER	Methyl(E)@7	Methyl(E)@62		0.00283771	1787.923462	894.969	1787.920654	894.9675903	2	11	1.1.1.1322.6	8.237866	9127.48	633.85	8.31	0.09	398.2466
1	47.75	47.75	85.78000069	81.98999763	81.98999763	sp|Q9JJU9|CRBB3_MOUSE	Beta-crystallin B3 OS=Mus musculus OX=10090 GN=Crybb3 PE=2 SV=3			0	99.00000095	VGSIQVESGPWLAFER	Methyl(E)@7; Methyl(E)@15	Methyl(E)@62; Methyl(E)@70		-0.00407243	1801.932251	901.9734	1801.936279	901.9754028	2	12	1.1.1.1382.5	8.972317	253.12	226.51	8.96	0.09	158.1384
1	47.75	47.75	85.78000069	81.98999763	81.98999763	sp|Q9JJU9|CRBB3_MOUSE	Beta-crystallin B3 OS=Mus musculus OX=10090 GN=Crybb3 PE=2 SV=3			0	98.04000258	VGSIQVESGPWLAFER				0.000970145	1773.906128	592.3093	1773.905029	592.30896	3	9	1.1.1.1309.3	8.07105	65327.61	726.99	7.89	0.06	688.2625
1	47.75	47.75	85.78000069	81.98999763	81.98999763	sp|Q9JJU9|CRBB3_MOUSE	Beta-crystallin B3 OS=Mus musculus OX=10090 GN=Crybb3 PE=2 SV=3			0	83.35999846	VGSIQVESGPWLAFER	Dioxidation(W)@11			-0.00574082	1805.889038	903.9518	1805.894775	903.9547119	2	9	1.1.1.1219.10	6.9373	2023.56	1049.58	6.98	0.06	460.7244
1	47.75	47.75	85.78000069	81.98999763	81.98999763	sp|Q9JJU9|CRBB3_MOUSE	Beta-crystallin B3 OS=Mus musculus OX=10090 GN=Crybb3 PE=2 SV=3			0	54.65999842	VGSIQVESGPWLAFER				-0.000750575	1773.904297	887.9594	1773.905029	887.9597778	2	7	1.1.1.1285.8	7.770733	89480.39	121.46	7.9	0.08	237.274
1	47.75	47.75	85.78000069	81.98999763	81.98999763	sp|Q9JJU9|CRBB3_MOUSE	Beta-crystallin B3 OS=Mus musculus OX=10090 GN=Crybb3 PE=2 SV=3			0	99.00000095	VINGTWVGY			cleaved Y-E@C-term	0.000535535	1007.508301	504.7614	1007.507629	504.7610779	2	10	1.1.1.1190.2	6.564	1321.13	766.84	6.59	0.05	428.9908
1	47.75	47.75	85.78000069	81.98999763	81.98999763	sp|Q9JJU9|CRBB3_MOUSE	Beta-crystallin B3 OS=Mus musculus OX=10090 GN=Crybb3 PE=2 SV=3			0	99.00000095	VINGTWVGYEFPGYR	Dioxidation(W)@6			-0.00167717	1788.845459	895.43	1788.847168	895.4308472	2	15	1.1.1.1201.11	6.71015	1761.71	1574.19	6.73	0.1	806.1931
1	47.75	47.75	85.78000069	81.98999763	81.98999763	sp|Q9JJU9|CRBB3_MOUSE	Beta-crystallin B3 OS=Mus musculus OX=10090 GN=Crybb3 PE=2 SV=3			0	99.00000095	VINGTWVGYEFPGYR				-0.000594595	1756.856689	879.4356	1756.8573	879.4359131	2	21	1.1.1.1249.3	7.315283	58822.65	5115.88	7.22	0.08	1838.513
1	47.75	47.75	85.78000069	81.98999763	81.98999763	sp|Q9JJU9|CRBB3_MOUSE	Beta-crystallin B3 OS=Mus musculus OX=10090 GN=Crybb3 PE=2 SV=3			0	99.00000095	VINGTWVGYEFPGYR	Deamidated(N)@3			-0.00122365	1757.840088	879.9273	1757.841309	879.9279175	2	17	1.1.1.1253.7	7.365933	33972.24	11977.03	7.42	0.09	3251.806
1	47.75	47.75	85.78000069	81.98999763	81.98999763	sp|Q9JJU9|CRBB3_MOUSE	Beta-crystallin B3 OS=Mus musculus OX=10090 GN=Crybb3 PE=2 SV=3			0	99.00000095	VINGTWVGYEFPGYR	Deamidated(N)@3			-0.00122365	1757.840088	879.9273	1757.841309	879.9279175	2	21	1.1.1.1254.8	7.379933	33972.24	19701.4	7.42	0.09	5725.13
1	47.75	47.75	85.78000069	81.98999763	81.98999763	sp|Q9JJU9|CRBB3_MOUSE	Beta-crystallin B3 OS=Mus musculus OX=10090 GN=Crybb3 PE=2 SV=3			0	99.00000095	VINGTWVGYEFPGYR	Methyl(E)@10	Methyl(E)@162		-0.00323117	1770.869629	886.4421	1770.872925	886.4437256	2	19	1.1.1.1298.2	7.934067	3540.08	2466.72	7.97	0.08	1021.292
1	47.75	47.75	85.78000069	81.98999763	81.98999763	sp|Q9JJU9|CRBB3_MOUSE	Beta-crystallin B3 OS=Mus musculus OX=10090 GN=Crybb3 PE=2 SV=3			0	99.00000095	VINGTWVGYEFPGYR	Methyl(E)@10	Methyl(E)@162		-0.00323117	1770.869629	886.4421	1770.872925	886.4437256	2	20	1.1.1.1300.4	7.960883	3540.08	3459.43	7.97	0.08	1484.35
1	47.75	47.75	85.78000069	81.98999763	81.98999763	sp|Q9JJU9|CRBB3_MOUSE	Beta-crystallin B3 OS=Mus musculus OX=10090 GN=Crybb3 PE=2 SV=3			0	99.00000095	VINGTWVGYEFPGYR	Deamidated(N)@3; Methyl(E)@10	Methyl(E)@162		-0.00196086	1771.85498	591.6256	1771.856934	591.6262817	3	17	1.1.1.1310.4	8.084217	2251	1964.57	8.12	0.08	1260.539
1	47.75	47.75	85.78000069	81.98999763	81.98999763	sp|Q9JJU9|CRBB3_MOUSE	Beta-crystallin B3 OS=Mus musculus OX=10090 GN=Crybb3 PE=2 SV=3			0	99.00000095	VINGTWVGYEFPGYR	Formyl@N-term			0.000976587	1784.853271	893.4339	1784.852173	893.4334106	2	17	1.1.1.1395.4	9.135633	760.15	398.12	9.18	0.09	203.2787
1	47.75	47.75	85.78000069	81.98999763	81.98999763	sp|Q9JJU9|CRBB3_MOUSE	Beta-crystallin B3 OS=Mus musculus OX=10090 GN=Crybb3 PE=2 SV=3			0	99.00000095	VINGTWVGYEFPGYR	Formyl@N-term			0.000976587	1784.853271	893.4339	1784.852173	893.4334106	2	13	1.1.1.1396.6	9.151134	760.15	581.46	9.18	0.09	274.9792
1	47.75	47.75	85.78000069	81.98999763	81.98999763	sp|Q9JJU9|CRBB3_MOUSE	Beta-crystallin B3 OS=Mus musculus OX=10090 GN=Crybb3 PE=2 SV=3			0	99.00000095	VINGTWVGYEFPGYR	Trp->Kynurenin(W)@6			0.00228966	1760.854614	587.9588	1760.852173	587.9580078	3	13	1.1.1.1217.4	6.9068	995.56	971.81	6.9	0.05	689.4713
1	47.75	47.75	85.78000069	81.98999763	81.98999763	sp|Q9JJU9|CRBB3_MOUSE	Beta-crystallin B3 OS=Mus musculus OX=10090 GN=Crybb3 PE=2 SV=3			0	99.00000095	VINGTWVGYEFPGYR	Deamidated(N)@3			0.00186617	1757.84314	586.955	1757.841309	586.9544067	3	12	1.1.1.1267.2	7.5381	23131.75	1562.03	7.41	0.09	635.8455
1	47.75	47.75	85.78000069	81.98999763	81.98999763	sp|Q9JJU9|CRBB3_MOUSE	Beta-crystallin B3 OS=Mus musculus OX=10090 GN=Crybb3 PE=2 SV=3			0	99.00000095	VINGTWVGYEFPGYR	Ammonia-loss(N)@3			0.000891877	1739.831665	870.9231	1739.830811	870.9226685	2	13	1.1.1.1287.7	7.7954	2133.94	1106.74	7.83	0.06	695.3173
1	47.75	47.75	85.78000069	81.98999763	81.98999763	sp|Q9JJU9|CRBB3_MOUSE	Beta-crystallin B3 OS=Mus musculus OX=10090 GN=Crybb3 PE=2 SV=3			0	99.00000095	VINGTWVGYEFPGYR	Methyl(E)@10	Methyl(E)@162		-0.00323117	1770.869629	886.4421	1770.872925	886.4437256	2	13	1.1.1.1297.5	7.9259	3540.08	1811.98	7.97	0.08	785.6183
1	47.75	47.75	85.78000069	81.98999763	81.98999763	sp|Q9JJU9|CRBB3_MOUSE	Beta-crystallin B3 OS=Mus musculus OX=10090 GN=Crybb3 PE=2 SV=3			0	99.00000095	VINGTWVGYEFPGYR				-0.000594595	1756.856689	879.4356	1756.8573	879.4359131	2	10	1.1.1.1235.11	7.14245	58822.65	1027.89	7.22	0.08	294.9854
1	47.75	47.75	85.78000069	81.98999763	81.98999763	sp|Q9JJU9|CRBB3_MOUSE	Beta-crystallin B3 OS=Mus musculus OX=10090 GN=Crybb3 PE=2 SV=3			0	99.00000095	VINGTWVGYEFPGYR	Deamidated(N)@3; Methyl(E)@10	Methyl(E)@162		-0.00196086	1771.85498	591.6256	1771.856934	591.6262817	3	12	1.1.1.1309.2	8.070217	2251	1599.27	8.12	0.08	943.1514
1	47.75	47.75	85.78000069	81.98999763	81.98999763	sp|Q9JJU9|CRBB3_MOUSE	Beta-crystallin B3 OS=Mus musculus OX=10090 GN=Crybb3 PE=2 SV=3			0	99.00000095	VINGTWVGYEFPGYR	Ammonia-loss(N)@3			0.000891877	1739.831665	870.9231	1739.830811	870.9226685	2	10	1.1.1.1286.6	7.781567	2133.94	594.41	7.83	0.06	400.9144
1	47.75	47.75	85.78000069	81.98999763	81.98999763	sp|Q9JJU9|CRBB3_MOUSE	Beta-crystallin B3 OS=Mus musculus OX=10090 GN=Crybb3 PE=2 SV=3			0	99.00000095	VINGTWVGYEFPGYR	Deamidated(N)@3; Oxidation(W)@6			0.00508283	1773.841309	592.2877	1773.836182	592.2860107	3	11	1.1.1.1216.4	6.894134	555.05	548.47	6.93	0.15	506.9434
1	47.75	47.75	85.78000069	81.98999763	81.98999763	sp|Q9JJU9|CRBB3_MOUSE	Beta-crystallin B3 OS=Mus musculus OX=10090 GN=Crybb3 PE=2 SV=3			0	99.00000095	VINGTWVGYEFPGYR	Oxidation(W)@6			0.0106441	1772.862915	887.4387	1772.852173	887.4334106	2	9	1.1.1.1199.9	6.682983	88.93161	88.93161			292.882
1	47.75	47.75	85.78000069	81.98999763	81.98999763	sp|Q9JJU9|CRBB3_MOUSE	Beta-crystallin B3 OS=Mus musculus OX=10090 GN=Crybb3 PE=2 SV=3			0	99.00000095	VINGTWVGYEFPGYR	Trp->Kynurenin(W)@6			0.00228966	1760.854614	587.9588	1760.852173	587.9580078	3	10	1.1.1.1216.3	6.8933	995.56	802.53	6.9	0.05	580.3443
1	47.75	47.75	85.78000069	81.98999763	81.98999763	sp|Q9JJU9|CRBB3_MOUSE	Beta-crystallin B3 OS=Mus musculus OX=10090 GN=Crybb3 PE=2 SV=3			0	99.00000095	VINGTWVGYEFPGYR	Deamidated(N)@3			-0.00122365	1757.840088	879.9273	1757.841309	879.9279175	2	16	1.1.1.1257.7	7.417933	33972.24	33077.2	7.42	0.09	4996.718
1	47.75	47.75	85.78000069	81.98999763	81.98999763	sp|Q9JJU9|CRBB3_MOUSE	Beta-crystallin B3 OS=Mus musculus OX=10090 GN=Crybb3 PE=2 SV=3			0	99.00000095	VINGTWVGYEFPGYR	Dioxidation(W)@6			0.00886465	1788.855957	597.2926	1788.847168	597.2896729	3	10	1.1.1.1200.3	6.690983	1586.65	561.99	6.74	0.06	610.8239
1	47.75	47.75	85.78000069	81.98999763	81.98999763	sp|Q9JJU9|CRBB3_MOUSE	Beta-crystallin B3 OS=Mus musculus OX=10090 GN=Crybb3 PE=2 SV=3			0	96.93999887	VINGTWVGYEFPGYR	Deamidated(N)@3; Oxidation(W)@6			0.016618401	1773.853027	592.2916	1773.836182	592.2860107	3	10	1.1.1.1230.3	7.0718	37.00705	37.00705			320.1685
1	47.75	47.75	85.78000069	81.98999763	81.98999763	sp|Q9JJU9|CRBB3_MOUSE	Beta-crystallin B3 OS=Mus musculus OX=10090 GN=Crybb3 PE=2 SV=3			0	96.93999887	VINGTWVGYEFPGYR	Deamidated(N)@3			-0.00220021	1757.839111	879.9268	1757.841309	879.9279175	2	9	1.1.1.1278.7	7.684417	634.11	503.72	7.65	0.09	313.1536
1	47.75	47.75	85.78000069	81.98999763	81.98999763	sp|Q9JJU9|CRBB3_MOUSE	Beta-crystallin B3 OS=Mus musculus OX=10090 GN=Crybb3 PE=2 SV=3			0	96.93999887	VINGTWVGYEFPGYR	Formyl@N-term; Deamidated(N)@3			0.0113711	1785.847534	596.2898	1785.836182	596.2860107	3	9	1.1.1.1401.2	9.213634	136.37	99.77	9.17	0.06	140.9183
1	47.75	47.75	85.78000069	81.98999763	81.98999763	sp|Q9JJU9|CRBB3_MOUSE	Beta-crystallin B3 OS=Mus musculus OX=10090 GN=Crybb3 PE=2 SV=3			0	83.35999846	VINGTWVGYEFPGYR	Deamidated(N)@3; Oxidation(W)@6			-0.00377878	1773.83252	887.9235	1773.836182	887.925415	2	8	1.1.1.1217.10	6.9118	495.27	447.48	6.93	0.19	308.6262
1	47.75	47.75	85.78000069	81.98999763	81.98999763	sp|Q9JJU9|CRBB3_MOUSE	Beta-crystallin B3 OS=Mus musculus OX=10090 GN=Crybb3 PE=2 SV=3			0	54.65999842	VINGTWVGYEFPGYR	Dioxidation(W)@6			-0.00118889	1788.845825	895.4302	1788.847168	895.4308472	2	7	1.1.1.1170.10	6.31685	81.24347	81.24347			311.7741
1	47.75	47.75	85.78000069	81.98999763	81.98999763	sp|Q9JJU9|CRBB3_MOUSE	Beta-crystallin B3 OS=Mus musculus OX=10090 GN=Crybb3 PE=2 SV=3			0	99.00000095	VTVYELENFQGK	Methyl(E)@5	Methyl(E)@30		-0.00120109	1439.728516	720.8715	1439.729614	720.8720703	2	16	1.1.1.1164.8	6.239017	4993.15	2028.65	6.27	0.04	839.4208
1	47.75	47.75	85.78000069	81.98999763	81.98999763	sp|Q9JJU9|CRBB3_MOUSE	Beta-crystallin B3 OS=Mus musculus OX=10090 GN=Crybb3 PE=2 SV=3			0	99.00000095	VTVYELENFQGK	Methyl(E)@5	Methyl(E)@30		-0.00120109	1439.728516	720.8715	1439.729614	720.8720703	2	15	1.1.1.1165.2	6.246683	4993.15	3010.66	6.27	0.04	1389.091
1	47.75	47.75	85.78000069	81.98999763	81.98999763	sp|Q9JJU9|CRBB3_MOUSE	Beta-crystallin B3 OS=Mus musculus OX=10090 GN=Crybb3 PE=2 SV=3			0	99.00000095	VTVYELENFQGK	Methyl(E)@7	Methyl(E)@32		0.000507874	1439.730225	720.8724	1439.729614	720.8720703	2	17	1.1.1.1198.4	6.668817	4550.13	2057.96	6.7	0.05	1012.086
1	47.75	47.75	85.78000069	81.98999763	81.98999763	sp|Q9JJU9|CRBB3_MOUSE	Beta-crystallin B3 OS=Mus musculus OX=10090 GN=Crybb3 PE=2 SV=3			0	99.00000095	VTVYELENFQGK	Methyl(E)@7	Methyl(E)@32		0.000507874	1439.730225	720.8724	1439.729614	720.8720703	2	16	1.1.1.1199.6	6.680483	4550.13	3319.21	6.7	0.05	1759.904
1	47.75	47.75	85.78000069	81.98999763	81.98999763	sp|Q9JJU9|CRBB3_MOUSE	Beta-crystallin B3 OS=Mus musculus OX=10090 GN=Crybb3 PE=2 SV=3			0	99.00000095	VTVYELENFQGK	Formyl@N-term			0.00729362	1453.716309	727.8654	1453.708862	727.8617554	2	18	1.1.1.1300.2	7.956733	153.0343	153.0343			337.1224
1	47.75	47.75	85.78000069	81.98999763	81.98999763	sp|Q9JJU9|CRBB3_MOUSE	Beta-crystallin B3 OS=Mus musculus OX=10090 GN=Crybb3 PE=2 SV=3			0	99.00000095	VTVYELENFQGK	Methyl+Deamidated(Q)@10	Methyl+Deamidated(Q)@35		-0.00671192	1440.707031	721.3608	1440.713623	721.3641357	2	14	1.1.1.1214.7	6.8713	727.09	472.07	6.89	0.05	526.8801
1	47.75	47.75	85.78000069	81.98999763	81.98999763	sp|Q9JJU9|CRBB3_MOUSE	Beta-crystallin B3 OS=Mus musculus OX=10090 GN=Crybb3 PE=2 SV=3			0	99.00000095	VTVYELENFQGK	Deamidated(N)@8			0.00115891	1426.699219	714.3569	1426.697998	714.3562622	2	11	1.1.1.1149.7	6.047867	705.35	657.03	6.04	0.06	489.1054
1	47.75	47.75	85.78000069	81.98999763	81.98999763	sp|Q9JJU9|CRBB3_MOUSE	Beta-crystallin B3 OS=Mus musculus OX=10090 GN=Crybb3 PE=2 SV=3			0	99.00000095	VTVYELENFQGK	Methyl+Deamidated(Q)@10	Methyl+Deamidated(Q)@35		-0.00671192	1440.707031	721.3608	1440.713623	721.3641357	2	12	1.1.1.1215.5	6.882633	727.09	637.18	6.89	0.05	540.5209
1	47.75	47.75	85.78000069	81.98999763	81.98999763	sp|Q9JJU9|CRBB3_MOUSE	Beta-crystallin B3 OS=Mus musculus OX=10090 GN=Crybb3 PE=2 SV=3			0	99.00000095	VTVYELENFQGK	Deamidated(N)@8			0.00115891	1426.699219	714.3569	1426.697998	714.3562622	2	10	1.1.1.1147.7	6.023033	705.35	563.31	6.04	0.06	456.5771
1	47.75	47.75	85.78000069	81.98999763	81.98999763	sp|Q9JJU9|CRBB3_MOUSE	Beta-crystallin B3 OS=Mus musculus OX=10090 GN=Crybb3 PE=2 SV=3			0	99.00000095	VTVYELENFQGK	Arg-add@N-term			-0.0572896	1581.757813	528.2599	1581.815063	528.2789917	3	12	1.1.1.1082.3	5.203933	507.3044	507.3044			1220.566
1	47.75	47.75	85.78000069	81.98999763	81.98999763	sp|Q9JJU9|CRBB3_MOUSE	Beta-crystallin B3 OS=Mus musculus OX=10090 GN=Crybb3 PE=2 SV=3			0	99.00000095	VTVYELENFQGK				-0.00199721	1425.712036	713.8633	1425.713989	713.8642578	2	13	1.1.1.1136.7	5.88355	89914.16	82217.04	5.89	0.04	3529.787
1	47.75	47.75	85.78000069	81.98999763	81.98999763	sp|Q9JJU9|CRBB3_MOUSE	Beta-crystallin B3 OS=Mus musculus OX=10090 GN=Crybb3 PE=2 SV=3			0	49.88999963	VTVYELENFQGK	Dehydrated(T)@2; Oxidation(Y)@4; Deamidated(N)@8	Dehydrated(T)@27; Oxidation(Y)@29		-0.0223672	1424.660034	713.3373	1424.682373	713.3484497	2	10	1.1.1.1130.5	5.80655	596.76	515.07	5.75	0.15	658.0418
1	47.75	47.75	85.78000069	81.98999763	81.98999763	sp|Q9JJU9|CRBB3_MOUSE	Beta-crystallin B3 OS=Mus musculus OX=10090 GN=Crybb3 PE=2 SV=3			0	46.97000086	VTVYELENFQGK	Arg-add@N-term			-0.058205102	1581.756958	528.2596	1581.815063	528.2789917	3	10	1.1.1.1081.6	5.194267	105.2345	105.2345			750.8801
1	47.75	47.75	85.78000069	81.98999763	81.98999763	sp|Q9JJU9|CRBB3_MOUSE	Beta-crystallin B3 OS=Mus musculus OX=10090 GN=Crybb3 PE=2 SV=3			0	99.00000095	VTVYELENFQGKR			missed K-R@12	-0.00374493	1581.811523	791.913	1581.815063	791.914856	2	15	1.1.1.1091.10	5.32175	140.8229	140.8229			598.3322
1	47.75	47.75	85.78000069	81.98999763	81.98999763	sp|Q9JJU9|CRBB3_MOUSE	Beta-crystallin B3 OS=Mus musculus OX=10090 GN=Crybb3 PE=2 SV=3			0	99.00000095	VTVYELENFQGKR	Deamidated(Q)@10		missed K-R@12	-0.0144561	1582.784668	528.6022	1582.799072	528.6069946	3	11	1.1.1.1109.3	5.54225	1499.2	1114.88	5.59	0.06	1120.221
1	47.75	47.75	85.78000069	81.98999763	81.98999763	sp|Q9JJU9|CRBB3_MOUSE	Beta-crystallin B3 OS=Mus musculus OX=10090 GN=Crybb3 PE=2 SV=3			0	99.00000095	VTVYELENFQGKR			missed K-R@12	-0.000693196	1581.814453	791.9145	1581.815063	791.914856	2	10	1.1.1.1092.11	5.335433	105.8621	105.8621			516.1373
1	47.75	47.75	85.78000069	81.98999763	81.98999763	sp|Q9JJU9|CRBB3_MOUSE	Beta-crystallin B3 OS=Mus musculus OX=10090 GN=Crybb3 PE=2 SV=3			0	99.00000095	VTVYELENFQGKR	Carbamyl(K)@12		missed K-R@12	0.000184503	1624.821167	542.6143	1624.820923	542.6142578	3	16	1.1.1.1142.2	5.95555	15965.77	9186.56	5.98	0.05	4473.737
1	47.75	47.75	85.78000069	81.98999763	81.98999763	sp|Q9JJU9|CRBB3_MOUSE	Beta-crystallin B3 OS=Mus musculus OX=10090 GN=Crybb3 PE=2 SV=3			0	83.35999846	VTVYELENFQGKR	Methyl(E)@5; Carbamyl(K)@12	Methyl(E)@30	missed K-R@12	-0.00249645	1638.834106	820.4243	1638.836548	820.4255371	2	11	1.1.1.1172.8	6.341516	106.1781	106.1781			271.1317
1	47.75	47.75	85.78000069	81.98999763	81.98999763	sp|Q9JJU9|CRBB3_MOUSE	Beta-crystallin B3 OS=Mus musculus OX=10090 GN=Crybb3 PE=2 SV=3			0	99.00000095	WDAWSSSR				0.000675597	993.4310913	497.7228	993.4304199	497.7225037	2	11	1.1.1.1042.5	4.6998	42548.07	29377.36	4.72	0.05	12467.29
1	47.75	47.75	85.78000069	81.98999763	81.98999763	sp|Q9JJU9|CRBB3_MOUSE	Beta-crystallin B3 OS=Mus musculus OX=10090 GN=Crybb3 PE=2 SV=3			0	99.00000095	WDAWSSSR	Dioxidation(W)@4			-0.00216312	1025.418091	513.7163	1025.420288	513.7174072	2	9	1.1.1.936.5	3.359233	485.05	452.62	3.37	0.04	382.077
1	47.75	47.75	85.78000069	81.98999763	81.98999763	sp|Q9JJU9|CRBB3_MOUSE	Beta-crystallin B3 OS=Mus musculus OX=10090 GN=Crybb3 PE=2 SV=3			0	98.04000258	WDAWSSSR	Dehydrated(D)@2			0.00282001	975.4226685	488.7186	975.4198608	488.7172241	2	7	1.1.1.1197.3	6.652667	245.36	243.44	6.64	0.05	201.5979
1	47.75	47.75	85.78000069	81.98999763	81.98999763	sp|Q9JJU9|CRBB3_MOUSE	Beta-crystallin B3 OS=Mus musculus OX=10090 GN=Crybb3 PE=2 SV=3			0	90.14999866	WDAWSSSR	Oxidation(W)@4			-0.0017197	1009.423645	505.7191	1009.425354	505.7199707	2	7	1.1.1.998.8	4.147683	364.02	237.44	4.18	0.06	255.112
1	47.75	47.75	85.78000069	81.98999763	81.98999763	sp|Q9JJU9|CRBB3_MOUSE	Beta-crystallin B3 OS=Mus musculus OX=10090 GN=Crybb3 PE=2 SV=3			0	88.98000121	WDAWSSSR	Oxidation(W)@4			-0.000132794	1009.425293	505.7199	1009.425354	505.7199707	2	8	1.1.1.953.5	3.574217	341.16	333.09	3.57	0.05	181.6113
1	47.75	47.75	85.78000069	81.98999763	81.98999763	sp|Q9JJU9|CRBB3_MOUSE	Beta-crystallin B3 OS=Mus musculus OX=10090 GN=Crybb3 PE=2 SV=3			0	77.05000043	WDAWSSSR	Dioxidation(W)@4			-0.00277347	1025.41748	513.716	1025.420288	513.7174072	2	6	1.1.1.950.5	3.536567	221.26	206.25	3.53	0.05	204.7458
2	37.81	37.81	94.9000001	91.83999896	88.2700026	sp|P24622|CRYAA_MOUSE	Alpha-crystallin A chain OS=Mus musculus OX=10090 GN=Cryaa PE=2 SV=1			2	99.00000095	ALGPFYPSR				0.00105339	1006.524658	504.2696	1006.523621	504.2690735	2	12	1.1.1.1094.6	5.356583	389584.4	19869.23	5.43	0.05	4168.941
2	37.81	37.81	94.9000001	91.83999896	88.2700026	sp|P24622|CRYAA_MOUSE	Alpha-crystallin A chain OS=Mus musculus OX=10090 GN=Cryaa PE=2 SV=1			2	99.00000095	DKFVIFLDVK			missed K-F@2	0.000177171	1222.696533	612.3555	1222.696167	612.3553467	2	13	1.1.1.1233.2	7.1103	2806.3	600.27	7.16	0.05	261.0385
2	37.81	37.81	94.9000001	91.83999896	88.2700026	sp|P24622|CRYAA_MOUSE	Alpha-crystallin A chain OS=Mus musculus OX=10090 GN=Cryaa PE=2 SV=1			2	99.00000095	DVTIQHPWFK			cleaved M-D@N-term	-0.00223924	1269.648438	635.8315	1269.650635	635.8325806	2	14	1.1.1.1171.3	6.323683	3462.4	3078.28	6.33	0.06	1828.697
2	37.81	37.81	94.9000001	91.83999896	88.2700026	sp|P24622|CRYAA_MOUSE	Alpha-crystallin A chain OS=Mus musculus OX=10090 GN=Cryaa PE=2 SV=1			2	99.00000095	EEKPSSAPSS				-3.70E-05	1017.461487	509.738	1017.461487	509.7380066	2	16	1.1.1.870.9	2.562467	20210.39	18662.19	2.57	0.03	10130.9
2	37.81	37.81	94.9000001	91.83999896	88.2700026	sp|P24622|CRYAA_MOUSE	Alpha-crystallin A chain OS=Mus musculus OX=10090 GN=Cryaa PE=2 SV=1			2	99.00000095	FVIFLDVK				0.000385494	979.574646	490.7946	979.5742798	490.7944031	2	12	1.1.1.1288.2	7.804733	3156.63	2066.81	7.83	0.08	833.2054
2	37.81	37.81	94.9000001	91.83999896	88.2700026	sp|P24622|CRYAA_MOUSE	Alpha-crystallin A chain OS=Mus musculus OX=10090 GN=Cryaa PE=2 SV=1			2	99.00000095	FVIFLDVKHFSPEDLTVK	Carbamyl(K)@8		missed K-H@8	0.00430498	2176.161133	726.3943	2176.156738	726.3928833	3	20	1.1.1.1364.4	8.748	9046.75	7821.69	8.77	0.1	4570.104
2	37.81	37.81	94.9000001	91.83999896	88.2700026	sp|P24622|CRYAA_MOUSE	Alpha-crystallin A chain OS=Mus musculus OX=10090 GN=Cryaa PE=2 SV=1			2	99.00000095	HFSPEDLTVK				0.000733882	1171.588013	586.8013	1171.58728	586.8009644	2	15	1.1.1.1005.9	4.238667	2511.45	2490.8	4.23	0.04	1222.414
2	37.81	37.81	94.9000001	91.83999896	88.2700026	sp|P24622|CRYAA_MOUSE	Alpha-crystallin A chain OS=Mus musculus OX=10090 GN=Cryaa PE=2 SV=1			2	99.00000095	HFSPEDLTVKVLEDFVEIHGK	Dehydrated(T)@8; Lys->Allysine(K)@10	Dehydrated(T)@109; Lys->Allysine(K)@111	missed K-V@10	0.00897096	2419.214844	807.4122	2419.206055	807.4092407	3	18	1.1.1.1908.2	11.77843	10.11109	10.11109			123.0366
2	37.81	37.81	94.9000001	91.83999896	88.2700026	sp|P24622|CRYAA_MOUSE	Alpha-crystallin A chain OS=Mus musculus OX=10090 GN=Cryaa PE=2 SV=1			2	99.00000095	LFDQFFGEGLFEYDLLPFLSSTISPYYR				-0.00175917	3363.635254	1122.219	3363.637939	1122.219971	3	17	1.1.1.2318.2	13.18433	1935.3	530.69	13.27	0.13	367.7165
2	37.81	37.81	94.9000001	91.83999896	88.2700026	sp|P24622|CRYAA_MOUSE	Alpha-crystallin A chain OS=Mus musculus OX=10090 GN=Cryaa PE=2 SV=1			2	99.00000095	LPSNVDQSALSCSLSADGMLTFSGPK	No Carbamidomethyl(C)@12; Oxidation(M)@19			-0.00530584	2640.23584	881.0859	2640.241211	881.0876465	3	17	1.1.1.1222.10	6.975467	1530.06	1475.71	6.99	0.08	992.7681
2	37.81	37.81	94.9000001	91.83999896	88.2700026	sp|P24622|CRYAA_MOUSE	Alpha-crystallin A chain OS=Mus musculus OX=10090 GN=Cryaa PE=2 SV=1			2	99.00000095	MDVTIQHPWFK	Acetyl@N-term	Acetyl@1		-0.00193178	1442.699707	722.3571	1442.70166	722.3580933	2	17	1.1.1.1263.7	7.493267	2199.46	1244.69	7.52	0.06	539.8518
2	37.81	37.81	94.9000001	91.83999896	88.2700026	sp|P24622|CRYAA_MOUSE	Alpha-crystallin A chain OS=Mus musculus OX=10090 GN=Cryaa PE=2 SV=1			2	99.00000095	QDDHGYISR	Gln->pyro-Glu@N-term			-0.00355735	1072.453857	537.2342	1072.457397	537.2359619	2	12	1.1.1.882.6	2.71195	3180.12	2201.09	2.73	0.03	1432.852
2	37.81	37.81	94.9000001	91.83999896	88.2700026	sp|P24622|CRYAA_MOUSE	Alpha-crystallin A chain OS=Mus musculus OX=10090 GN=Cryaa PE=2 SV=1			2	99.00000095	TVLDSGISELMTHMWFVMHQPHAGNPK	Oxidation(M)@11; Oxidation(M)@14; Oxidation(M)@18			-0.00312326	3110.438232	623.0949	3110.441162	623.09552	5	15	1.1.1.1140.7	5.934383	5533.52	4697.25	5.95	0.08	3361.932
2	37.81	37.81	94.9000001	91.83999896	88.2700026	sp|P24622|CRYAA_MOUSE	Alpha-crystallin A chain OS=Mus musculus OX=10090 GN=Cryaa PE=2 SV=1			2	99.00000095	VLEDFVEIHGK	Formyl@N-term			0.00100797	1312.667236	657.3409	1312.66626	657.3404541	2	14	1.1.1.1291.2	7.844234	5897.46	897.36	7.92	0.1	511.4518
2	37.81	37.81	94.9000001	91.83999896	88.2700026	sp|P24622|CRYAA_MOUSE	Alpha-crystallin A chain OS=Mus musculus OX=10090 GN=Cryaa PE=2 SV=1			2	99.00000095	YRLPSNVDQSALSCSLSADGMLTFSGPK	Carbamidomethyl(C)@14; Methyl(S)@15; Oxidation(M)@21	Methyl(S)@155	missed R-L@2	-0.00554431	3030.437256	1011.153	3030.442627	1011.154846	3	21	1.1.1.1175.8	6.378684	3274.02	1787.09	6.41	0.05	984.604
2	37.81	37.81	94.9000001	91.83999896	88.2700026	sp|P24622|CRYAA_MOUSE	Alpha-crystallin A chain OS=Mus musculus OX=10090 GN=Cryaa PE=2 SV=1			1.318758965	99.00000095	YRLPSNVDQSAL			cleaved L-S@C-term; missed R-L@2	0.0217102	1361.715698	681.8651	1361.69397	681.854248	2	15	1.1.1.1088.3	5.281933	294.3602	294.3602			634.5195
2	37.81	37.81	94.9000001	91.83999896	88.2700026	sp|P24622|CRYAA_MOUSE	Alpha-crystallin A chain OS=Mus musculus OX=10090 GN=Cryaa PE=2 SV=1			0.962573409	99.00000095	VQSGLDAGH			cleaved H-S@C-term	0.000847836	882.4204712	442.2175	882.4195557	442.217041	2	11	1.1.1.887.4	2.771783	2942.68	1994.24	2.79	0.04	699.4449
2	37.81	37.81	94.9000001	91.83999896	88.2700026	sp|P24622|CRYAA_MOUSE	Alpha-crystallin A chain OS=Mus musculus OX=10090 GN=Cryaa PE=2 SV=1			0.90309	99.00000095	LSSTISPYYR			cleaved F-L@N-term	-0.00170486	1185.601318	593.8079	1185.603027	593.8087769	2	14	1.1.1.1042.8	4.7023	17955.4	11019.4	4.72	0.04	4530.3
2	37.81	37.81	94.9000001	91.83999896	88.2700026	sp|P24622|CRYAA_MOUSE	Alpha-crystallin A chain OS=Mus musculus OX=10090 GN=Cryaa PE=2 SV=1			0.549750865	99.00000095	SDRDKFVIFLDVK	Carbamyl(K)@5		missed R-D@3; missed K-F@5	0.00141545	1623.863403	542.2951	1623.862061	542.2946167	3	13	1.1.1.1271.3	7.589417	13350.62	1318.45	7.65	0.06	401.9637
2	37.81	37.81	94.9000001	91.83999896	88.2700026	sp|P24622|CRYAA_MOUSE	Alpha-crystallin A chain OS=Mus musculus OX=10090 GN=Cryaa PE=2 SV=1			0.533132434	99.00000095	VQSGLDAGHSER	Methyl(E)@11	Methyl(E)@179		-0.00423605	1268.606689	635.3106	1268.610962	635.3127441	2	19	1.1.1.886.3	2.76395	3595.1	2133.33	2.79	0.04	649.3405
2	37.81	37.81	94.9000001	91.83999896	88.2700026	sp|P24622|CRYAA_MOUSE	Alpha-crystallin A chain OS=Mus musculus OX=10090 GN=Cryaa PE=2 SV=1			0.525783777	99.00000095	VLEDFVEIH			cleaved H-G@C-term	0.00598431	1099.561035	550.7878	1099.554932	550.78479	2	11	1.1.1.1163.4	6.222867	915.57	605.01	6.24	0.04	384.0257
2	37.81	37.81	94.9000001	91.83999896	88.2700026	sp|P24622|CRYAA_MOUSE	Alpha-crystallin A chain OS=Mus musculus OX=10090 GN=Cryaa PE=2 SV=1			0.429457098	99.00000095	VIFLDVK			cleaved F-V@N-term	0.00264143	832.5084839	417.2615	832.5058594	417.2601929	2	9	1.1.1.1166.2	6.25935	1993.47	1695.49	6.28	0.04	934.8569
2	37.81	37.81	94.9000001	91.83999896	88.2700026	sp|P24622|CRYAA_MOUSE	Alpha-crystallin A chain OS=Mus musculus OX=10090 GN=Cryaa PE=2 SV=1			0.42250818	94.16999817	HNERQDDHGYISR	Deamidated(Q)@5		missed R-Q@4	0.00311878	1626.716553	407.6864	1626.713501	407.6856384	4	8	1.1.1.875.2	2.6198	1127.35	1095.36	2.62	0.03	915.27
2	37.81	37.81	94.9000001	91.83999896	88.2700026	sp|P24622|CRYAA_MOUSE	Alpha-crystallin A chain OS=Mus musculus OX=10090 GN=Cryaa PE=2 SV=1			0.342944145	99.00000095	SLSADGMLTFSGPK	Oxidation(M)@7		cleaved C-S@N-term	-0.0015855	1425.679443	713.847	1425.68103	713.8477783	2	17	1.1.1.1086.4	5.256933	1988.18	1675.39	5.25	0.04	996.1963
2	37.81	37.81	94.9000001	91.83999896	88.2700026	sp|P24622|CRYAA_MOUSE	Alpha-crystallin A chain OS=Mus musculus OX=10090 GN=Cryaa PE=2 SV=1			0.333482027	99.00000095	VLEDFVEIHGKHNER	Carbamyl(K)@11		missed K-H@11	0.000247273	1863.922974	466.988	1863.922729	466.9879761	4	20	1.1.1.1043.3	4.710633	37530.38	35002.18	4.72	0.05	22346
2	37.81	37.81	94.9000001	91.83999896	88.2700026	sp|P24622|CRYAA_MOUSE	Alpha-crystallin A chain OS=Mus musculus OX=10090 GN=Cryaa PE=2 SV=1			0.330683112	99.00000095	GPFYPSR			cleaved L-G@N-term	-0.00175629	822.4006958	412.2076	822.4024658	412.2084961	2	8	1.1.1.1097.2	5.39125	1068.02	499.32	5.41	0.05	421.3008
2	37.81	37.81	94.9000001	91.83999896	88.2700026	sp|P24622|CRYAA_MOUSE	Alpha-crystallin A chain OS=Mus musculus OX=10090 GN=Cryaa PE=2 SV=1			0.256490231	99.00000095	SGLDAGHSER			cleaved Q-S@N-term	-0.000505811	1027.467651	514.7411	1027.468262	514.741394	2	13	1.1.1.876.10	2.6388	3124.45	2178.78	2.65	0.05	1670.664
2	37.81	37.81	94.9000001	91.83999896	88.2700026	sp|P24622|CRYAA_MOUSE	Alpha-crystallin A chain OS=Mus musculus OX=10090 GN=Cryaa PE=2 SV=1			0.19449915	99.00000095	LEDFVEIHGK			cleaved V-L@N-term	-0.000240026	1185.602905	593.8087	1185.603027	593.8087769	2	15	1.1.1.1080.6	5.1816	5128.58	2110.43	5.21	0.05	2898.542
2	37.81	37.81	94.9000001	91.83999896	88.2700026	sp|P24622|CRYAA_MOUSE	Alpha-crystallin A chain OS=Mus musculus OX=10090 GN=Cryaa PE=2 SV=1			0.161150917	99.00000095	LPSNVDQSAL			cleaved L-S@C-term	-0.000277911	1042.529297	522.2719	1042.529541	522.2720337	2	9	1.1.1.1066.4	5.001783	918.15	847.05	5.01	0.06	542.5081
2	37.81	37.81	94.9000001	91.83999896	88.2700026	sp|P24622|CRYAA_MOUSE	Alpha-crystallin A chain OS=Mus musculus OX=10090 GN=Cryaa PE=2 SV=1			0.142064765	99.00000095	TVLDSGISELMTH	Oxidation(M)@11		cleaved H-M@C-term	-0.00461845	1417.671265	709.8429	1417.675903	709.8452148	2	11	1.1.1.1113.4	5.592916	907.37	863.97	5.59	0.05	885.5399
2	37.81	37.81	94.9000001	91.83999896	88.2700026	sp|P24622|CRYAA_MOUSE	Alpha-crystallin A chain OS=Mus musculus OX=10090 GN=Cryaa PE=2 SV=1			0.126679406	99.00000095	LFDQFFGEGLFEYDLLPFLSSTISPY			cleaved Y-Y@C-term	0.000452044	3044.474121	1015.832	3044.473633	1015.831787	3	14	1.1.1.2495.3	13.88378	456.04	314.54	13.91	0.09	229.4717
2	37.81	37.81	94.9000001	91.83999896	88.2700026	sp|P24622|CRYAA_MOUSE	Alpha-crystallin A chain OS=Mus musculus OX=10090 GN=Cryaa PE=2 SV=1			0.115771212	99.00000095	EDFVEIHGK			cleaved L-E@N-term	-3.19E-05	1072.518921	537.2667	1072.518921	537.2667236	2	14	1.1.1.1080.4	5.179934	9331.84	4221.18	5.21	0.05	2003.741
2	37.81	37.81	94.9000001	91.83999896	88.2700026	sp|P24622|CRYAA_MOUSE	Alpha-crystallin A chain OS=Mus musculus OX=10090 GN=Cryaa PE=2 SV=1			0.058985744	96.93999887	LPSNVDQSALSCSLSADGMLTFSGPKVQSGLDAGHSER	Carbamidomethyl(C)@12; Oxidation(M)@19; Carbamidomethyl(K)@26		missed K-V@26	-0.00257361	3990.866211	998.7238	3990.868652	998.7244873	4	13	1.1.1.1184.9	6.493667	1982.68	1966.12	6.5	0.04	1164.853
2	37.81	37.81	94.9000001	91.83999896	88.2700026	sp|P24622|CRYAA_MOUSE	Alpha-crystallin A chain OS=Mus musculus OX=10090 GN=Cryaa PE=2 SV=1			0.041436128	99.00000095	SGPKVQSGLDAGHSER	Carbamyl(K)@4		cleaved F-S@N-term; missed K-V@4	-0.000232548	1666.802124	556.608	1666.802368	556.6080322	3	19	1.1.1.914.6	3.113767	3653.8	2993.96	3.13	0.04	1782.32
2	37.81	37.81	94.9000001	91.83999896	88.2700026	sp|P24622|CRYAA_MOUSE	Alpha-crystallin A chain OS=Mus musculus OX=10090 GN=Cryaa PE=2 SV=1			0.0222764	99.00000095	SLSADGMLTF	Oxidation(M)@7		cleaved C-S@N-term; cleaved F-S@C-term	0.00262595	1056.482422	529.2485	1056.479736	529.2471313	2	10	1.1.1.1193.2	6.6015	549.99	502	6.62	0.06	339.0059
2	37.81	37.81	94.9000001	91.83999896	88.2700026	sp|P24622|CRYAA_MOUSE	Alpha-crystallin A chain OS=Mus musculus OX=10090 GN=Cryaa PE=2 SV=1			0.011441053	83.35999846	LFDQFFGEGLFEYDLLPF			cleaved F-L@C-term	0.00566582	2196.05127	1099.033	2196.045654	1099.030029	2	7	1.1.1.2488.2	13.82395	246.04	169.67	13.86	0.06	110.9928
2	37.81	37.81	94.9000001	91.83999896	88.2700026	sp|P24622|CRYAA_MOUSE	Alpha-crystallin A chain OS=Mus musculus OX=10090 GN=Cryaa PE=2 SV=1			0.007888515	99.00000095	QSGLDAGHSER			cleaved V-Q@N-term	-0.00216049	1155.524902	578.7697	1155.526855	578.7706909	2	14	1.1.1.877.10	2.6513	42.80967	42.80967			2015.883
2	37.81	37.81	94.9000001	91.83999896	88.2700026	sp|P24622|CRYAA_MOUSE	Alpha-crystallin A chain OS=Mus musculus OX=10090 GN=Cryaa PE=2 SV=1			0.00700489	99.00000095	SDRDKFVIFLDVKHFSPEDLTVK	Carbamyl(K)@5; Carbamyl(K)@13		missed R-D@3; missed K-F@5; missed K-H@13	0.0106998	2820.455322	706.1211	2820.44458	706.1184082	4	17	1.1.1.1346.3	8.51885	551.35	535.83	8.55	0.08	573.9789
2	37.81	37.81	94.9000001	91.83999896	88.2700026	sp|P24622|CRYAA_MOUSE	Alpha-crystallin A chain OS=Mus musculus OX=10090 GN=Cryaa PE=2 SV=1			0.004364801	98.72999787	STISPYYR			cleaved S-S@N-term	0.000727813	985.4876709	493.7511	985.4868774	493.7507324	2	7	1.1.1.999.5	4.15785	251.06	247.12	4.16	0.05	253.0134
2	37.81	37.81	94.9000001	91.83999896	88.2700026	sp|P24622|CRYAA_MOUSE	Alpha-crystallin A chain OS=Mus musculus OX=10090 GN=Cryaa PE=2 SV=1			0.003488335	99.00000095	HFSPEDLTVKVLEDFVEIHGKHNER	Carbamyl(K)@10; Carbamyl(K)@21		missed K-V@10; missed K-H@21	0.00895739	3060.51416	613.1101	3060.505371	613.1083374	5	20	1.1.1.1399.2	9.1843	3608.07	1131.67	9.25	0.12	700.806
2	37.81	37.81	94.9000001	91.83999896	88.2700026	sp|P24622|CRYAA_MOUSE	Alpha-crystallin A chain OS=Mus musculus OX=10090 GN=Cryaa PE=2 SV=1			0.000869447	93.04000139	LPSNVDQSALS			cleaved S-C@C-term	0.00119828	1129.562622	565.7886	1129.561523	565.7880249	2	9	1.1.1.1032.7	4.576483	1869.7	1769.05	4.57	0.04	655.6938
2	37.81	37.81	94.9000001	91.83999896	88.2700026	sp|P24622|CRYAA_MOUSE	Alpha-crystallin A chain OS=Mus musculus OX=10090 GN=Cryaa PE=2 SV=1			0.000869447	99.00000095	LSSTISPY			cleaved F-L@N-term; cleaved Y-Y@C-term	0.000299719	866.4389038	434.2267	866.4385376	434.2265625	2	8	1.1.1.1072.3	5.077283	820.06	771.98	5.09	0.03	725.4471
2	37.81	37.81	94.9000001	91.83999896	88.2700026	sp|P24622|CRYAA_MOUSE	Alpha-crystallin A chain OS=Mus musculus OX=10090 GN=Cryaa PE=2 SV=1			0.000869447	67.19999909	NNPVKVR	Carbamyl(K)@5		missed K-V@5	0.000133056	868.4880981	435.2513	868.487915	435.2512207	2	8	1.1.1.901.2	2.9476	2093.08	2069.69	2.95	0.04	1091.682
2	37.81	37.81	94.9000001	91.83999896	88.2700026	sp|P24622|CRYAA_MOUSE	Alpha-crystallin A chain OS=Mus musculus OX=10090 GN=Cryaa PE=2 SV=1			0.000434506	64.45000172	FSPEDLTVK			cleaved H-F@N-term	-0.000753029	1034.52771	518.2711	1034.528442	518.2714844	2	7	1.1.1.1089.3	5.290933	656.46	656.24	5.3	0.06	497.8831
2	37.81	37.81	94.9000001	91.83999896	88.2700026	sp|P24622|CRYAA_MOUSE	Alpha-crystallin A chain OS=Mus musculus OX=10090 GN=Cryaa PE=2 SV=1			0	99.00000095	ALGPFYPSR				0.00105339	1006.524658	504.2696	1006.523621	504.2690735	2	12	1.1.1.1107.4	5.517917	389584.4	9495.11	5.43	0.05	2851.523
2	37.81	37.81	94.9000001	91.83999896	88.2700026	sp|P24622|CRYAA_MOUSE	Alpha-crystallin A chain OS=Mus musculus OX=10090 GN=Cryaa PE=2 SV=1			0	99.00000095	ALGPFYPSR	Formyl@N-term			-0.00102721	1034.5177	518.2661	1034.518555	518.2665405	2	10	1.1.1.1227.3	7.033467	1387.65	785.96	7.08	0.08	437.5399
2	37.81	37.81	94.9000001	91.83999896	88.2700026	sp|P24622|CRYAA_MOUSE	Alpha-crystallin A chain OS=Mus musculus OX=10090 GN=Cryaa PE=2 SV=1			0	99.00000095	ALGPFYPSR	Formyl@N-term			-0.00102721	1034.5177	518.2661	1034.518555	518.2665405	2	9	1.1.1.1226.3	7.020633	1387.65	549.82	7.08	0.08	344.3023
2	37.81	37.81	94.9000001	91.83999896	88.2700026	sp|P24622|CRYAA_MOUSE	Alpha-crystallin A chain OS=Mus musculus OX=10090 GN=Cryaa PE=2 SV=1			0	98.87999892	ALGPFYPSR				0.00105339	1006.524658	504.2696	1006.523621	504.2690735	2	8	1.1.1.1093.5	5.34275	389584.4	4662.39	5.43	0.05	993.7675
2	37.81	37.81	94.9000001	91.83999896	88.2700026	sp|P24622|CRYAA_MOUSE	Alpha-crystallin A chain OS=Mus musculus OX=10090 GN=Cryaa PE=2 SV=1			0	98.04000258	ALGPFYPSR	Acetyl(S)@8	Acetyl(S)@20		-0.00179214	1048.532471	525.2735	1048.53418	525.274353	2	9	1.1.1.1136.4	5.88105	506.9	462.83	5.88	0.03	323.3328
2	37.81	37.81	94.9000001	91.83999896	88.2700026	sp|P24622|CRYAA_MOUSE	Alpha-crystallin A chain OS=Mus musculus OX=10090 GN=Cryaa PE=2 SV=1			0	64.45000172	ALGPFYPSR	Pro->pyro-Glu(P)@7; Methyl(S)@8	Methyl(S)@20		0.000720139	1034.519287	518.2669	1034.518555	518.2665405	2	10	1.1.1.1122.4	5.7094	1831.79	1681.64	5.71	0.05	811.451
2	37.81	37.81	94.9000001	91.83999896	88.2700026	sp|P24622|CRYAA_MOUSE	Alpha-crystallin A chain OS=Mus musculus OX=10090 GN=Cryaa PE=2 SV=1			0	99.00000095	DKFVIFLDVK			missed K-F@2	0.000177171	1222.696533	612.3555	1222.696167	612.3553467	2	11	1.1.1.1234.3	7.12295	2806.3	1328.92	7.16	0.05	657.3927
2	37.81	37.81	94.9000001	91.83999896	88.2700026	sp|P24622|CRYAA_MOUSE	Alpha-crystallin A chain OS=Mus musculus OX=10090 GN=Cryaa PE=2 SV=1			0	99.00000095	DKFVIFLDVK	Carbamyl@N-term		missed K-F@2	0.00185489	1265.703857	633.8592	1265.702026	633.8582764	2	13	1.1.1.1353.4	8.606517	3413.24	1528.98	8.65	0.08	578.0958
2	37.81	37.81	94.9000001	91.83999896	88.2700026	sp|P24622|CRYAA_MOUSE	Alpha-crystallin A chain OS=Mus musculus OX=10090 GN=Cryaa PE=2 SV=1			0	99.00000095	DKFVIFLDVK	Carbamyl@N-term		missed K-F@2	0.00185489	1265.703857	633.8592	1265.702026	633.8582764	2	11	1.1.1.1352.3	8.594684	3413.24	892.43	8.65	0.08	292.3675
2	37.81	37.81	94.9000001	91.83999896	88.2700026	sp|P24622|CRYAA_MOUSE	Alpha-crystallin A chain OS=Mus musculus OX=10090 GN=Cryaa PE=2 SV=1			0	99.00000095	DKFVIFLDVK	Carbamyl@N-term		missed K-F@2	0.00185489	1265.703857	633.8592	1265.702026	633.8582764	2	10	1.1.1.1367.3	8.786166	3413.24	189.8	8.65	0.08	115.9204
2	37.81	37.81	94.9000001	91.83999896	88.2700026	sp|P24622|CRYAA_MOUSE	Alpha-crystallin A chain OS=Mus musculus OX=10090 GN=Cryaa PE=2 SV=1			0	98.04000258	DKFVIFLDVK	Carbamyl@N-term		missed K-F@2	0.00185489	1265.703857	633.8592	1265.702026	633.8582764	2	8	1.1.1.1366.2	8.771667	3413.24	287.86	8.65	0.08	145.5658
2	37.81	37.81	94.9000001	91.83999896	88.2700026	sp|P24622|CRYAA_MOUSE	Alpha-crystallin A chain OS=Mus musculus OX=10090 GN=Cryaa PE=2 SV=1			0	54.65999842	DKFVIFLDVK	Carbamyl@N-term		missed K-F@2	0.00185489	1265.703857	633.8592	1265.702026	633.8582764	2	11	1.1.1.1356.2	8.64685	3413.24	3272.27	8.65	0.08	619.8103
2	37.81	37.81	94.9000001	91.83999896	88.2700026	sp|P24622|CRYAA_MOUSE	Alpha-crystallin A chain OS=Mus musculus OX=10090 GN=Cryaa PE=2 SV=1			0	99.00000095	DVTIQHPWFK			cleaved M-D@N-term	-0.00223924	1269.648438	635.8315	1269.650635	635.8325806	2	13	1.1.1.1170.4	6.31185	3462.4	2234.53	6.33	0.06	1165.502
2	37.81	37.81	94.9000001	91.83999896	88.2700026	sp|P24622|CRYAA_MOUSE	Alpha-crystallin A chain OS=Mus musculus OX=10090 GN=Cryaa PE=2 SV=1			0	99.00000095	EDFVEIHGK			cleaved L-E@N-term	-3.19E-05	1072.518921	537.2667	1072.518921	537.2667236	2	15	1.1.1.1081.7	5.1951	9331.84	7939.3	5.21	0.05	4635.08
2	37.81	37.81	94.9000001	91.83999896	88.2700026	sp|P24622|CRYAA_MOUSE	Alpha-crystallin A chain OS=Mus musculus OX=10090 GN=Cryaa PE=2 SV=1			0	97.64999747	EDFVEIHGK	Methyl(E)@5	Methyl(E)@118	cleaved L-E@N-term	0.00864336	1086.543213	544.2789	1086.534546	544.2745361	2	10	1.1.1.1107.5	5.51875	628.94	608.65	5.52	0.03	644.8818
2	37.81	37.81	94.9000001	91.83999896	88.2700026	sp|P24622|CRYAA_MOUSE	Alpha-crystallin A chain OS=Mus musculus OX=10090 GN=Cryaa PE=2 SV=1			0	99.00000095	EEKPSSAPSS				-3.70E-05	1017.461487	509.738	1017.461487	509.7380066	2	14	1.1.1.869.6	2.549967	20210.39	13053.42	2.57	0.03	5756.509
2	37.81	37.81	94.9000001	91.83999896	88.2700026	sp|P24622|CRYAA_MOUSE	Alpha-crystallin A chain OS=Mus musculus OX=10090 GN=Cryaa PE=2 SV=1			0	99.00000095	EEKPSSAPSS	Carbamyl(K)@3			-0.00080491	1060.466431	531.2405	1060.467285	531.2409058	2	15	1.1.1.883.4	2.72295	4744.41	4132.59	2.73	0.04	7671.527
2	37.81	37.81	94.9000001	91.83999896	88.2700026	sp|P24622|CRYAA_MOUSE	Alpha-crystallin A chain OS=Mus musculus OX=10090 GN=Cryaa PE=2 SV=1			0	98.87999892	EEKPSSAPSS	Methyl(E)@2	Methyl(E)@188		0.00125651	1031.478516	516.7465	1031.477173	516.7458496	2	12	1.1.1.875.9	2.625633	6682.73	6593.19	2.63	0.04	2939.465
2	37.81	37.81	94.9000001	91.83999896	88.2700026	sp|P24622|CRYAA_MOUSE	Alpha-crystallin A chain OS=Mus musculus OX=10090 GN=Cryaa PE=2 SV=1			0	98.17000031	EEKPSSAPSS	Glu->pyro-Glu@N-term			0.00318941	999.4541016	500.7343	999.4509277	500.7327271	2	8	1.1.1.870.8	2.561633	249.69	237.91	2.57	0.03	190.0555
2	37.81	37.81	94.9000001	91.83999896	88.2700026	sp|P24622|CRYAA_MOUSE	Alpha-crystallin A chain OS=Mus musculus OX=10090 GN=Cryaa PE=2 SV=1			0	97.93000221	EEKPSSAPSS	Carbamidomethyl@N-term			0.00152348	1074.484497	538.2495	1074.48291	538.2487183	2	10	1.1.1.902.6	2.964933	1872.69	1818.43	2.97	0.04	867.4302
2	37.81	37.81	94.9000001	91.83999896	88.2700026	sp|P24622|CRYAA_MOUSE	Alpha-crystallin A chain OS=Mus musculus OX=10090 GN=Cryaa PE=2 SV=1			0	97.35000134	EEKPSSAPSS	Carbamidomethyl@N-term			0.00152348	1074.484497	538.2495	1074.48291	538.2487183	2	10	1.1.1.901.4	2.950933	1872.69	1473.1	2.97	0.04	762.5234
2	37.81	37.81	94.9000001	91.83999896	88.2700026	sp|P24622|CRYAA_MOUSE	Alpha-crystallin A chain OS=Mus musculus OX=10090 GN=Cryaa PE=2 SV=1			0	88.98000121	EEKPSSAPSS	Glu->pyro-Glu@N-term; Methyl(E)@2	Methyl(E)@188		0.00546073	1013.472046	507.7433	1013.466553	507.7405396	2	9	1.1.1.902.5	2.963267	635.58	633.63	2.96	0.04	273.4302
2	37.81	37.81	94.9000001	91.83999896	88.2700026	sp|P24622|CRYAA_MOUSE	Alpha-crystallin A chain OS=Mus musculus OX=10090 GN=Cryaa PE=2 SV=1			0	77.05000043	EEKPSSAPSS	Methyl(E)@1	Methyl(E)@187		0.00125651	1031.478516	516.7465	1031.477173	516.7458496	2	10	1.1.1.874.8	2.612133	6682.73	5444.24	2.63	0.04	2908.312
2	37.81	37.81	94.9000001	91.83999896	88.2700026	sp|P24622|CRYAA_MOUSE	Alpha-crystallin A chain OS=Mus musculus OX=10090 GN=Cryaa PE=2 SV=1			0	77.05000043	EEKPSSAPSS	Methyl(E)@2	Methyl(E)@188		0.00125651	1031.478516	516.7465	1031.477173	516.7458496	2	10	1.1.1.874.8	2.612133	6682.73	5444.24	2.63	0.04	2908.312
2	37.81	37.81	94.9000001	91.83999896	88.2700026	sp|P24622|CRYAA_MOUSE	Alpha-crystallin A chain OS=Mus musculus OX=10090 GN=Cryaa PE=2 SV=1			0	61.61999702	EEKPSSAPSS	Glu->pyro-Glu@N-term; Carbamyl(K)@3			-0.000626562	1042.456299	522.2354	1042.456665	522.2356567	2	8	1.1.1.919.7	3.17725	1159.17	1024.16	3.17	0.04	574.1982
2	37.81	37.81	94.9000001	91.83999896	88.2700026	sp|P24622|CRYAA_MOUSE	Alpha-crystallin A chain OS=Mus musculus OX=10090 GN=Cryaa PE=2 SV=1			0	20.19000053	EEKPSSAPSS	Glu->pyro-Glu@N-term; Methyl(K)@3	Methyl(K)@189		0.00546073	1013.472046	507.7433	1013.466553	507.7405396	2	9	1.1.1.902.5	2.963267	635.58	633.63	2.96	0.04	273.4302
2	37.81	37.81	94.9000001	91.83999896	88.2700026	sp|P24622|CRYAA_MOUSE	Alpha-crystallin A chain OS=Mus musculus OX=10090 GN=Cryaa PE=2 SV=1			0	99.00000095	FDQFFGEGLFEYDLLPFLSSTISPYYR	Oxidation(Y)@12; Dicarbamidomethyl(D)@13	Oxidation(Y)@34	cleaved L-F@N-term	0.052538399	3380.645264	1127.889	3380.591797	1127.871216	3	14	1.1.1.2323.2	13.22817	60.05177	60.05177			287.9698
2	37.81	37.81	94.9000001	91.83999896	88.2700026	sp|P24622|CRYAA_MOUSE	Alpha-crystallin A chain OS=Mus musculus OX=10090 GN=Cryaa PE=2 SV=1			0	99.00000095	FVIFLDVK	Formyl@N-term			0.000825974	1007.570068	504.7923	1007.569153	504.7918701	2	12	1.1.1.2104.2	12.5642	650.12	516.64	12.6	0.11	204.776
2	37.81	37.81	94.9000001	91.83999896	88.2700026	sp|P24622|CRYAA_MOUSE	Alpha-crystallin A chain OS=Mus musculus OX=10090 GN=Cryaa PE=2 SV=1			0	99.00000095	FVIFLDVK				0.000385494	979.574646	490.7946	979.5742798	490.7944031	2	11	1.1.1.1287.2	7.791234	3156.63	1105.01	7.83	0.08	429.5949
2	37.81	37.81	94.9000001	91.83999896	88.2700026	sp|P24622|CRYAA_MOUSE	Alpha-crystallin A chain OS=Mus musculus OX=10090 GN=Cryaa PE=2 SV=1			0	99.00000095	FVIFLDVK				0.00197239	979.5762939	490.7954	979.5742798	490.7944031	2	9	1.1.1.1310.3	8.083384	146681	2553.73	8.16	0.08	314.4109
2	37.81	37.81	94.9000001	91.83999896	88.2700026	sp|P24622|CRYAA_MOUSE	Alpha-crystallin A chain OS=Mus musculus OX=10090 GN=Cryaa PE=2 SV=1			0	99.00000095	FVIFLDVK				0.00197239	979.5762939	490.7954	979.5742798	490.7944031	2	10	1.1.1.1332.2	8.360033	146681	1855.71	8.16	0.08	758.2962
2	37.81	37.81	94.9000001	91.83999896	88.2700026	sp|P24622|CRYAA_MOUSE	Alpha-crystallin A chain OS=Mus musculus OX=10090 GN=Cryaa PE=2 SV=1			0	99.00000095	FVIFLDVK				0.00197239	979.5762939	490.7954	979.5742798	490.7944031	2	10	1.1.1.1333.2	8.3727	146681	1633.67	8.16	0.08	587.8682
2	37.81	37.81	94.9000001	91.83999896	88.2700026	sp|P24622|CRYAA_MOUSE	Alpha-crystallin A chain OS=Mus musculus OX=10090 GN=Cryaa PE=2 SV=1			0	99.00000095	FVIFLDVK				-0.000407956	979.5738525	490.7942	979.5742798	490.7944031	2	11	1.1.1.1379.2	8.930317	235.62	233.99	8.99	0.21	150.3247
2	37.81	37.81	94.9000001	91.83999896	88.2700026	sp|P24622|CRYAA_MOUSE	Alpha-crystallin A chain OS=Mus musculus OX=10090 GN=Cryaa PE=2 SV=1			0	99.00000095	FVIFLDVK				-4.17E-05	979.5742798	490.7944	979.5742798	490.7944031	2	10	1.1.1.1394.2	9.1258	168.99	144.83	9.09	0.11	98.3468
2	37.81	37.81	94.9000001	91.83999896	88.2700026	sp|P24622|CRYAA_MOUSE	Alpha-crystallin A chain OS=Mus musculus OX=10090 GN=Cryaa PE=2 SV=1			0	99.00000095	FVIFLDVK				0.00197239	979.5762939	490.7954	979.5742798	490.7944031	2	13	1.1.1.1318.2	8.187034	146681	109446	8.16	0.08	27694.33
2	37.81	37.81	94.9000001	91.83999896	88.2700026	sp|P24622|CRYAA_MOUSE	Alpha-crystallin A chain OS=Mus musculus OX=10090 GN=Cryaa PE=2 SV=1			0	99.00000095	FVIFLDVK	Formyl@N-term			0.000825974	1007.570068	504.7923	1007.569153	504.7918701	2	9	1.1.1.2101.2	12.53672	650.12	408.6	12.6	0.11	133.0682
2	37.81	37.81	94.9000001	91.83999896	88.2700026	sp|P24622|CRYAA_MOUSE	Alpha-crystallin A chain OS=Mus musculus OX=10090 GN=Cryaa PE=2 SV=1			0	99.00000095	FVIFLDVK				-0.000224852	979.5740967	490.7943	979.5742798	490.7944031	2	8	1.1.1.1347.3	8.52985	1033.32	720.76	8.49	0.17	360.6414
2	37.81	37.81	94.9000001	91.83999896	88.2700026	sp|P24622|CRYAA_MOUSE	Alpha-crystallin A chain OS=Mus musculus OX=10090 GN=Cryaa PE=2 SV=1			0	99.00000095	FVIFLDVK	Methyl(D)@6	Methyl(D)@99		0.00182261	993.5916748	497.8031	993.5899048	497.8022156	2	10	1.1.1.1354.2	8.617517	752.32	729.01	8.63	0.08	334.7587
2	37.81	37.81	94.9000001	91.83999896	88.2700026	sp|P24622|CRYAA_MOUSE	Alpha-crystallin A chain OS=Mus musculus OX=10090 GN=Cryaa PE=2 SV=1			0	99.00000095	FVIFLDVK				-0.000407956	979.5738525	490.7942	979.5742798	490.7944031	2	8	1.1.1.1380.2	8.940316	235.62	231.98	8.99	0.21	147.5645
2	37.81	37.81	94.9000001	91.83999896	88.2700026	sp|P24622|CRYAA_MOUSE	Alpha-crystallin A chain OS=Mus musculus OX=10090 GN=Cryaa PE=2 SV=1			0	99.00000095	FVIFLDVK				0.000385494	979.574646	490.7946	979.5742798	490.7944031	2	8	1.1.1.1304.3	8.007383	3156.63	258.08	7.83	0.08	193.1036
2	37.81	37.81	94.9000001	91.83999896	88.2700026	sp|P24622|CRYAA_MOUSE	Alpha-crystallin A chain OS=Mus musculus OX=10090 GN=Cryaa PE=2 SV=1			0	99.00000095	FVIFLDVK				-0.000224852	979.5740967	490.7943	979.5742798	490.7944031	2	8	1.1.1.1363.2	8.733	1033.32	341.38	8.49	0.17	177.4141
2	37.81	37.81	94.9000001	91.83999896	88.2700026	sp|P24622|CRYAA_MOUSE	Alpha-crystallin A chain OS=Mus musculus OX=10090 GN=Cryaa PE=2 SV=1			0	99.00000095	FVIFLDVK	Methyl(D)@6	Methyl(D)@99		0.00182261	993.5916748	497.8031	993.5899048	497.8022156	2	9	1.1.1.1353.3	8.605683	752.32	589.75	8.63	0.08	303.5794
2	37.81	37.81	94.9000001	91.83999896	88.2700026	sp|P24622|CRYAA_MOUSE	Alpha-crystallin A chain OS=Mus musculus OX=10090 GN=Cryaa PE=2 SV=1			0	96.93999887	FVIFLDVK				0.00300998	979.5772705	490.7959	979.5742798	490.7944031	2	6	1.1.1.1457.2	9.645933	89.22	67.22	9.74	0.19	79.44109
2	37.81	37.81	94.9000001	91.83999896	88.2700026	sp|P24622|CRYAA_MOUSE	Alpha-crystallin A chain OS=Mus musculus OX=10090 GN=Cryaa PE=2 SV=1			0	99.00000095	FVIFLDVKHFSPEDLTVK	Carbamyl(K)@8		missed K-H@8	0.00430498	2176.161133	726.3943	2176.156738	726.3928833	3	22	1.1.1.1365.3	8.762333	9046.75	8768.01	8.77	0.1	5198.064
2	37.81	37.81	94.9000001	91.83999896	88.2700026	sp|P24622|CRYAA_MOUSE	Alpha-crystallin A chain OS=Mus musculus OX=10090 GN=Cryaa PE=2 SV=1			0	99.00000095	FVIFLDVKHFSPEDLTVK	Carbamyl(K)@8		missed K-H@8	0.00430498	2176.161133	726.3943	2176.156738	726.3928833	3	14	1.1.1.1378.2	8.92165	9046.75	310.16	8.77	0.1	256.4909
2	37.81	37.81	94.9000001	91.83999896	88.2700026	sp|P24622|CRYAA_MOUSE	Alpha-crystallin A chain OS=Mus musculus OX=10090 GN=Cryaa PE=2 SV=1			0	99.00000095	FVIFLDVKHFSPEDLTVK	Carbamyl(K)@8; Methyl(E)@13	Methyl(E)@106	missed K-H@8	0.00302476	2190.175537	731.0658	2190.172607	731.0647583	3	14	1.1.1.1389.2	9.057983	615.67	480.97	9.09	0.09	304.4714
2	37.81	37.81	94.9000001	91.83999896	88.2700026	sp|P24622|CRYAA_MOUSE	Alpha-crystallin A chain OS=Mus musculus OX=10090 GN=Cryaa PE=2 SV=1			0	98.75000119	FVIFLDVKHFSPEDLTVK	Carbamyl(K)@8		missed K-H@8	0.00484791	2176.161865	545.0477	2176.156738	545.0465088	4	11	1.1.1.1375.2	8.88715	3563.44	382.21	8.77	0.09	353.6575
2	37.81	37.81	94.9000001	91.83999896	88.2700026	sp|P24622|CRYAA_MOUSE	Alpha-crystallin A chain OS=Mus musculus OX=10090 GN=Cryaa PE=2 SV=1			0	98.83999825	GPFYPSR			cleaved L-G@N-term	-0.00175629	822.4006958	412.2076	822.4024658	412.2084961	2	7	1.1.1.1098.2	5.404083	1068.02	876.13	5.41	0.05	755.4271
2	37.81	37.81	94.9000001	91.83999896	88.2700026	sp|P24622|CRYAA_MOUSE	Alpha-crystallin A chain OS=Mus musculus OX=10090 GN=Cryaa PE=2 SV=1			0	99.00000095	HFSPEDLTVK				-0.00109716	1171.586304	586.8004	1171.58728	586.8009644	2	15	1.1.1.1030.8	4.55215	163307.9	7005.16	4.62	0.05	1291.185
2	37.81	37.81	94.9000001	91.83999896	88.2700026	sp|P24622|CRYAA_MOUSE	Alpha-crystallin A chain OS=Mus musculus OX=10090 GN=Cryaa PE=2 SV=1			0	99.00000095	HFSPEDLTVK				-0.00109716	1171.586304	586.8004	1171.58728	586.8009644	2	16	1.1.1.1031.7	4.563817	163307.9	20468.51	4.62	0.05	4022.285
2	37.81	37.81	94.9000001	91.83999896	88.2700026	sp|P24622|CRYAA_MOUSE	Alpha-crystallin A chain OS=Mus musculus OX=10090 GN=Cryaa PE=2 SV=1			0	99.00000095	HFSPEDLTVK	Methyl(E)@5	Methyl(E)@106		0.000492391	1185.603516	593.809	1185.603027	593.8087769	2	16	1.1.1.1063.10	4.968783	13242.51	7394.35	5	0.05	3091.763
2	37.81	37.81	94.9000001	91.83999896	88.2700026	sp|P24622|CRYAA_MOUSE	Alpha-crystallin A chain OS=Mus musculus OX=10090 GN=Cryaa PE=2 SV=1			0	99.00000095	HFSPEDLTVK	Methyl(E)@5	Methyl(E)@106		0.000492391	1185.603516	593.809	1185.603027	593.8087769	2	16	1.1.1.1064.10	4.981616	13242.51	11636.73	5	0.05	5007.13
2	37.81	37.81	94.9000001	91.83999896	88.2700026	sp|P24622|CRYAA_MOUSE	Alpha-crystallin A chain OS=Mus musculus OX=10090 GN=Cryaa PE=2 SV=1			0	99.00000095	HFSPEDLTVK	Formyl@N-term			0.000136885	1199.58252	600.7985	1199.582275	600.7984009	2	12	1.1.1.1108.6	5.53225	15081.77	7287.91	5.56	0.06	2958.602
2	37.81	37.81	94.9000001	91.83999896	88.2700026	sp|P24622|CRYAA_MOUSE	Alpha-crystallin A chain OS=Mus musculus OX=10090 GN=Cryaa PE=2 SV=1			0	97.93000221	HFSPEDLTVK				-0.00109716	1171.586304	586.8004	1171.58728	586.8009644	2	7	1.1.1.1045.6	4.738133	163307.9	301.7	4.62	0.05	246.6677
2	37.81	37.81	94.9000001	91.83999896	88.2700026	sp|P24622|CRYAA_MOUSE	Alpha-crystallin A chain OS=Mus musculus OX=10090 GN=Cryaa PE=2 SV=1			0	87.68000007	HFSPEDLTVK	Formyl@N-term			0.000136885	1199.58252	600.7985	1199.582275	600.7984009	2	10	1.1.1.1107.7	5.520417	15081.77	3983.7	5.56	0.06	1984.354
2	37.81	37.81	94.9000001	91.83999896	88.2700026	sp|P24622|CRYAA_MOUSE	Alpha-crystallin A chain OS=Mus musculus OX=10090 GN=Cryaa PE=2 SV=1			0	16.47000015	HFSPEDLTVK	Formyl(K)@10			-0.00157209	1199.580688	600.7976	1199.582275	600.7984009	2	6	1.1.1.1063.11	4.969617	68.03919	68.03919			261.4078
2	37.81	37.81	94.9000001	91.83999896	88.2700026	sp|P24622|CRYAA_MOUSE	Alpha-crystallin A chain OS=Mus musculus OX=10090 GN=Cryaa PE=2 SV=1			0	99.00000095	HFSPEDLTVKVLEDFVEIHGK	Carbamyl(K)@10		missed K-V@10	0.00477326	2481.259033	621.322	2481.253906	621.3208008	4	20	1.1.1.1534.2	10.00957	14443.06	555.96	10.13	0.14	478.2425
2	37.81	37.81	94.9000001	91.83999896	88.2700026	sp|P24622|CRYAA_MOUSE	Alpha-crystallin A chain OS=Mus musculus OX=10090 GN=Cryaa PE=2 SV=1			0	99.00000095	HFSPEDLTVKVLEDFVEIHGK	Carbamyl(K)@10		missed K-V@10	0.00477326	2481.259033	621.322	2481.253906	621.3208008	4	19	1.1.1.1536.2	10.02007	14443.06	2076.69	10.13	0.14	957.3344
2	37.81	37.81	94.9000001	91.83999896	88.2700026	sp|P24622|CRYAA_MOUSE	Alpha-crystallin A chain OS=Mus musculus OX=10090 GN=Cryaa PE=2 SV=1			0	99.00000095	HFSPEDLTVKVLEDFVEIHGK	Carbamyl(K)@10		missed K-V@10	-0.00125836	2481.252686	828.0915	2481.253906	828.0919189	3	20	1.1.1.1540.2	10.04407	3651.58	1038.17	10.12	0.11	599.1115
2	37.81	37.81	94.9000001	91.83999896	88.2700026	sp|P24622|CRYAA_MOUSE	Alpha-crystallin A chain OS=Mus musculus OX=10090 GN=Cryaa PE=2 SV=1			0	99.00000095	HFSPEDLTVKVLEDFVEIHGK	Carbamyl(K)@10		missed K-V@10	-0.00125836	2481.252686	828.0915	2481.253906	828.0919189	3	21	1.1.1.1544.2	10.07323	3651.58	2384.89	10.12	0.11	1193.014
2	37.81	37.81	94.9000001	91.83999896	88.2700026	sp|P24622|CRYAA_MOUSE	Alpha-crystallin A chain OS=Mus musculus OX=10090 GN=Cryaa PE=2 SV=1			0	99.00000095	HFSPEDLTVKVLEDFVEIHGK	Carbamyl(K)@10		missed K-V@10	-0.00125836	2481.252686	828.0915	2481.253906	828.0919189	3	22	1.1.1.1545.2	10.08573	3651.58	2824.52	10.12	0.11	1434.208
2	37.81	37.81	94.9000001	91.83999896	88.2700026	sp|P24622|CRYAA_MOUSE	Alpha-crystallin A chain OS=Mus musculus OX=10090 GN=Cryaa PE=2 SV=1			0	99.00000095	HFSPEDLTVKVLEDFVEIHGK	Carbamyl(K)@10		missed K-V@10	0.00684659	2481.260498	497.2594	2481.253906	497.2580872	5	23	1.1.1.1548.2	10.1029	1054.09	892.35	10.1	0.09	691.05
2	37.81	37.81	94.9000001	91.83999896	88.2700026	sp|P24622|CRYAA_MOUSE	Alpha-crystallin A chain OS=Mus musculus OX=10090 GN=Cryaa PE=2 SV=1			0	99.00000095	HFSPEDLTVKVLEDFVEIHGK	Carbamyl(K)@10		missed K-V@10	-0.00125836	2481.252686	828.0915	2481.253906	828.0919189	3	22	1.1.1.1549.2	10.11523	3651.58	3635.31	10.12	0.11	1621.777
2	37.81	37.81	94.9000001	91.83999896	88.2700026	sp|P24622|CRYAA_MOUSE	Alpha-crystallin A chain OS=Mus musculus OX=10090 GN=Cryaa PE=2 SV=1			0	99.00000095	HFSPEDLTVKVLEDFVEIHGK	Carbamyl(K)@10		missed K-V@10	-0.00125836	2481.252686	828.0915	2481.253906	828.0919189	3	22	1.1.1.1551.2	10.14022	3651.58	3212.22	10.12	0.11	1588.499
2	37.81	37.81	94.9000001	91.83999896	88.2700026	sp|P24622|CRYAA_MOUSE	Alpha-crystallin A chain OS=Mus musculus OX=10090 GN=Cryaa PE=2 SV=1			0	99.00000095	HFSPEDLTVKVLEDFVEIHGK	Carbamyl(K)@10		missed K-V@10	-0.00125836	2481.252686	828.0915	2481.253906	828.0919189	3	21	1.1.1.1552.4	10.15238	3651.58	3074.1	10.12	0.11	1385.304
2	37.81	37.81	94.9000001	91.83999896	88.2700026	sp|P24622|CRYAA_MOUSE	Alpha-crystallin A chain OS=Mus musculus OX=10090 GN=Cryaa PE=2 SV=1			0	99.00000095	HFSPEDLTVKVLEDFVEIHGK	Carbamyl(K)@10		missed K-V@10	-0.00125836	2481.252686	828.0915	2481.253906	828.0919189	3	22	1.1.1.1553.2	10.16472	3651.58	2963.25	10.12	0.11	1345.612
2	37.81	37.81	94.9000001	91.83999896	88.2700026	sp|P24622|CRYAA_MOUSE	Alpha-crystallin A chain OS=Mus musculus OX=10090 GN=Cryaa PE=2 SV=1			0	99.00000095	HFSPEDLTVKVLEDFVEIHGK	Carbamyl(K)@10		missed K-V@10	0.00477326	2481.259033	621.322	2481.253906	621.3208008	4	24	1.1.1.1554.2	10.17688	14443.06	9983.42	10.13	0.14	4641.755
2	37.81	37.81	94.9000001	91.83999896	88.2700026	sp|P24622|CRYAA_MOUSE	Alpha-crystallin A chain OS=Mus musculus OX=10090 GN=Cryaa PE=2 SV=1			0	99.00000095	HFSPEDLTVKVLEDFVEIHGK	Carbamyl(K)@10		missed K-V@10	-0.00125836	2481.252686	828.0915	2481.253906	828.0919189	3	18	1.1.1.1569.3	10.26522	3651.58	464.38	10.12	0.11	252.5062
2	37.81	37.81	94.9000001	91.83999896	88.2700026	sp|P24622|CRYAA_MOUSE	Alpha-crystallin A chain OS=Mus musculus OX=10090 GN=Cryaa PE=2 SV=1			0	99.00000095	HFSPEDLTVKVLEDFVEIHGK	Biotin(K)@10	Biotin(K)@111	missed K-V@10	-0.033531599	2664.292236	667.0803	2664.325684	667.0887451	4	18	1.1.1.1572.2	10.30288	408.17	292.4	10.36	0.11	279.5255
2	37.81	37.81	94.9000001	91.83999896	88.2700026	sp|P24622|CRYAA_MOUSE	Alpha-crystallin A chain OS=Mus musculus OX=10090 GN=Cryaa PE=2 SV=1			0	99.00000095	HFSPEDLTVKVLEDFVEIHGK	Carbamyl(K)@10; Methyl(E)@17	Methyl(E)@118	missed K-V@10	0.00411549	2495.273682	624.8257	2495.269531	624.824707	4	20	1.1.1.1573.2	10.31605	1331.71	874	10.4	0.13	475.4943
2	37.81	37.81	94.9000001	91.83999896	88.2700026	sp|P24622|CRYAA_MOUSE	Alpha-crystallin A chain OS=Mus musculus OX=10090 GN=Cryaa PE=2 SV=1			0	99.00000095	HFSPEDLTVKVLEDFVEIHGK	Carbamyl(K)@10		missed K-V@10	0.00477326	2481.259033	621.322	2481.253906	621.3208008	4	18	1.1.1.1577.2	10.34655	14443.06	227.12	10.13	0.14	196.73
2	37.81	37.81	94.9000001	91.83999896	88.2700026	sp|P24622|CRYAA_MOUSE	Alpha-crystallin A chain OS=Mus musculus OX=10090 GN=Cryaa PE=2 SV=1			0	99.00000095	HFSPEDLTVKVLEDFVEIHGK	Methyl(E)@5; Carbamyl(K)@10	Methyl(E)@106	missed K-V@10	0.00435963	2495.27417	624.8258	2495.269531	624.824707	4	20	1.1.1.1656.2	10.71285	928.27	414.02	10.77	0.13	339.6353
2	37.81	37.81	94.9000001	91.83999896	88.2700026	sp|P24622|CRYAA_MOUSE	Alpha-crystallin A chain OS=Mus musculus OX=10090 GN=Cryaa PE=2 SV=1			0	99.00000095	HFSPEDLTVKVLEDFVEIHGK	Methyl(E)@5; Carbamyl(K)@10	Methyl(E)@106	missed K-V@10	0.00435963	2495.27417	624.8258	2495.269531	624.824707	4	18	1.1.1.1657.4	10.72535	928.27	608.56	10.77	0.13	466.5193
2	37.81	37.81	94.9000001	91.83999896	88.2700026	sp|P24622|CRYAA_MOUSE	Alpha-crystallin A chain OS=Mus musculus OX=10090 GN=Cryaa PE=2 SV=1			0	99.00000095	HFSPEDLTVKVLEDFVEIHGK	Formyl@N-term; Carbamyl(K)@10		missed K-V@10	0.0124062	2509.26123	837.4277	2509.249023	837.423584	3	18	1.1.1.1767.2	11.18532	284.08	274.98	11.2	0.14	200.4226
2	37.81	37.81	94.9000001	91.83999896	88.2700026	sp|P24622|CRYAA_MOUSE	Alpha-crystallin A chain OS=Mus musculus OX=10090 GN=Cryaa PE=2 SV=1			0	99.00000095	HFSPEDLTVKVLEDFVEIHGK	Carbamyl(K)@10; Methyl(E)@17	Methyl(E)@118	missed K-V@10	0.00411549	2495.273682	624.8257	2495.269531	624.824707	4	16	1.1.1.1571.2	10.28622	1331.71	412.65	10.4	0.13	270.9939
2	37.81	37.81	94.9000001	91.83999896	88.2700026	sp|P24622|CRYAA_MOUSE	Alpha-crystallin A chain OS=Mus musculus OX=10090 GN=Cryaa PE=2 SV=1			0	99.00000095	HFSPEDLTVKVLEDFVEIHGK	Carbamyl(K)@10; Methyl(E)@13	Methyl(E)@114	missed K-V@10	0.00312824	2495.272949	832.7649	2495.269531	832.7637939	3	16	1.1.1.1594.2	10.43337	345.56	254.89	10.39	0.13	161.9542
2	37.81	37.81	94.9000001	91.83999896	88.2700026	sp|P24622|CRYAA_MOUSE	Alpha-crystallin A chain OS=Mus musculus OX=10090 GN=Cryaa PE=2 SV=1			0	99.00000095	HFSPEDLTVKVLEDFVEIHGK	Carbamyl(K)@10; Methyl(E)@17	Methyl(E)@118	missed K-V@10	0.00312824	2495.272949	832.7649	2495.269531	832.7637939	3	16	1.1.1.1594.2	10.43337	345.56	254.89	10.39	0.13	161.9542
2	37.81	37.81	94.9000001	91.83999896	88.2700026	sp|P24622|CRYAA_MOUSE	Alpha-crystallin A chain OS=Mus musculus OX=10090 GN=Cryaa PE=2 SV=1			0	99.00000095	HFSPEDLTVKVLEDFVEIHGK	Carbamyl(K)@10; Methyl(D)@14	Methyl(D)@115	missed K-V@10	0.00312824	2495.272949	832.7649	2495.269531	832.7637939	3	16	1.1.1.1594.2	10.43337	345.56	254.89	10.39	0.13	161.9542
2	37.81	37.81	94.9000001	91.83999896	88.2700026	sp|P24622|CRYAA_MOUSE	Alpha-crystallin A chain OS=Mus musculus OX=10090 GN=Cryaa PE=2 SV=1			0	99.00000095	HFSPEDLTVKVLEDFVEIHGK	Methyl(D)@6; Carbamyl(K)@10	Methyl(D)@107	missed K-V@10	0.00435963	2495.27417	624.8258	2495.269531	624.824707	4	16	1.1.1.1705.2	10.92983	928.27	63.67	10.77	0.13	136.5212
2	37.81	37.81	94.9000001	91.83999896	88.2700026	sp|P24622|CRYAA_MOUSE	Alpha-crystallin A chain OS=Mus musculus OX=10090 GN=Cryaa PE=2 SV=1			0	99.00000095	HFSPEDLTVKVLEDFVEIHGK	Methyl(E)@5; Carbamyl(K)@10	Methyl(E)@106	missed K-V@10	0.00435963	2495.27417	624.8258	2495.269531	624.824707	4	16	1.1.1.1705.2	10.92983	928.27	63.67	10.77	0.13	136.5212
2	37.81	37.81	94.9000001	91.83999896	88.2700026	sp|P24622|CRYAA_MOUSE	Alpha-crystallin A chain OS=Mus musculus OX=10090 GN=Cryaa PE=2 SV=1			0	99.00000095	HFSPEDLTVKVLEDFVEIHGK	Biotin(K)@10	Biotin(K)@111	missed K-V@10	-0.033531599	2664.292236	667.0803	2664.325684	667.0887451	4	15	1.1.1.1570.2	10.27738	408.17	222.4	10.36	0.11	240.6016
2	37.81	37.81	94.9000001	91.83999896	88.2700026	sp|P24622|CRYAA_MOUSE	Alpha-crystallin A chain OS=Mus musculus OX=10090 GN=Cryaa PE=2 SV=1			0	99.00000095	HFSPEDLTVKVLEDFVEIHGK	Biotin(K)@10	Biotin(K)@111	missed K-V@10	-0.033531599	2664.292236	667.0803	2664.325684	667.0887451	4	15	1.1.1.1571.3	10.29038	408.17	281.53	10.36	0.11	258.5522
2	37.81	37.81	94.9000001	91.83999896	88.2700026	sp|P24622|CRYAA_MOUSE	Alpha-crystallin A chain OS=Mus musculus OX=10090 GN=Cryaa PE=2 SV=1			0	99.00000095	HFSPEDLTVKVLEDFVEIHGK	Methyl(D)@6; Carbamyl(K)@10	Methyl(D)@107	missed K-V@10	0.00435963	2495.27417	624.8258	2495.269531	624.824707	4	17	1.1.1.1663.2	10.76168	928.27	902.42	10.77	0.13	222.9134
2	37.81	37.81	94.9000001	91.83999896	88.2700026	sp|P24622|CRYAA_MOUSE	Alpha-crystallin A chain OS=Mus musculus OX=10090 GN=Cryaa PE=2 SV=1			0	99.00000095	HFSPEDLTVKVLEDFVEIHGK	Methyl(E)@5; Carbamyl(K)@10	Methyl(E)@106	missed K-V@10	0.00435963	2495.27417	624.8258	2495.269531	624.824707	4	17	1.1.1.1663.2	10.76168	928.27	902.42	10.77	0.13	222.9134
2	37.81	37.81	94.9000001	91.83999896	88.2700026	sp|P24622|CRYAA_MOUSE	Alpha-crystallin A chain OS=Mus musculus OX=10090 GN=Cryaa PE=2 SV=1			0	99.00000095	HFSPEDLTVKVLEDFVEIHGK	Dehydrated(T)@8; Lys->Allysine(K)@10	Dehydrated(T)@109; Lys->Allysine(K)@111	missed K-V@10	0.000914415	2419.206787	807.4095	2419.206055	807.4092407	3	15	1.1.1.1914.2	11.8151	10.50198	10.50198			131.7744
2	37.81	37.81	94.9000001	91.83999896	88.2700026	sp|P24622|CRYAA_MOUSE	Alpha-crystallin A chain OS=Mus musculus OX=10090 GN=Cryaa PE=2 SV=1			0	99.00000095	HFSPEDLTVKVLEDFVEIHGK	Carbamyl(K)@10		missed K-V@10	0.0147829	2481.269043	621.3245	2481.253906	621.3208008	4	13	1.1.1.1400.2	9.195467	253.67	227.63	9.2	0.08	228.7706
2	37.81	37.81	94.9000001	91.83999896	88.2700026	sp|P24622|CRYAA_MOUSE	Alpha-crystallin A chain OS=Mus musculus OX=10090 GN=Cryaa PE=2 SV=1			0	99.00000095	HFSPEDLTVKVLEDFVEIHGK	Biotin(K)@10	Biotin(K)@111	missed K-V@10	-0.016096899	2664.309814	889.1105	2664.325684	889.1158447	3	13	1.1.1.1575.2	10.33122	16.70619	16.70619			92.95042
2	37.81	37.81	94.9000001	91.83999896	88.2700026	sp|P24622|CRYAA_MOUSE	Alpha-crystallin A chain OS=Mus musculus OX=10090 GN=Cryaa PE=2 SV=1			0	99.00000095	HFSPEDLTVKVLEDFVEIHGK	Formyl@N-term; Carbamyl(K)@10		missed K-V@10	0.0124062	2509.26123	837.4277	2509.249023	837.423584	3	13	1.1.1.1766.3	11.17248	284.08	268.09	11.2	0.14	193.5957
2	37.81	37.81	94.9000001	91.83999896	88.2700026	sp|P24622|CRYAA_MOUSE	Alpha-crystallin A chain OS=Mus musculus OX=10090 GN=Cryaa PE=2 SV=1			0	99.00000095	HFSPEDLTVKVLEDFVEIHGK	Methyl(E)@5; Carbamyl(K)@10	Methyl(E)@106	missed K-V@10	0.00435963	2495.27417	624.8258	2495.269531	624.824707	4	13	1.1.1.1666.2	10.78002	928.27	898.48	10.77	0.13	219.4157
2	37.81	37.81	94.9000001	91.83999896	88.2700026	sp|P24622|CRYAA_MOUSE	Alpha-crystallin A chain OS=Mus musculus OX=10090 GN=Cryaa PE=2 SV=1			0	96.93999887	HFSPEDLTVKVLEDFVEIHGK	Formyl@N-term; Carbamyl(K)@10		missed K-V@10	0.00517517	2509.25415	628.3208	2509.249023	628.319519	4	12	1.1.1.1764.3	11.14715	322.89	197.25	11.19	0.13	181.3039
2	37.81	37.81	94.9000001	91.83999896	88.2700026	sp|P24622|CRYAA_MOUSE	Alpha-crystallin A chain OS=Mus musculus OX=10090 GN=Cryaa PE=2 SV=1			0	99.00000095	HFSPEDLTVKVLEDFVEIHGKHNER	Carbamyl(K)@10; Carbamyl(K)@21		missed K-V@10; missed K-H@21	0.00711816	3060.512451	766.1354	3060.505371	766.133606	4	16	1.1.1.1398.2	9.176133	1738.84	424.1	9.25	0.12	282.8733
2	37.81	37.81	94.9000001	91.83999896	88.2700026	sp|P24622|CRYAA_MOUSE	Alpha-crystallin A chain OS=Mus musculus OX=10090 GN=Cryaa PE=2 SV=1			0	99.00000095	HFSPEDLTVKVLEDFVEIHGKHNER	Carbamyl(K)@10; Carbamidomethyl(K)@21		missed K-V@10; missed K-H@21	0.00195314	3074.523193	615.9119	3074.520996	615.911499	5	14	1.1.1.1412.2	9.341784	531.94	374.63	9.41	0.17	450.0609
2	37.81	37.81	94.9000001	91.83999896	88.2700026	sp|P24622|CRYAA_MOUSE	Alpha-crystallin A chain OS=Mus musculus OX=10090 GN=Cryaa PE=2 SV=1			0	99.00000095	LEDFVEIHGK			cleaved V-L@N-term	-0.000240026	1185.602905	593.8087	1185.603027	593.8087769	2	16	1.1.1.1081.10	5.1976	5128.58	3935.78	5.21	0.05	5710.56
2	37.81	37.81	94.9000001	91.83999896	88.2700026	sp|P24622|CRYAA_MOUSE	Alpha-crystallin A chain OS=Mus musculus OX=10090 GN=Cryaa PE=2 SV=1			0	99.00000095	LFDQFFGE	Methyl(E)@8	Methyl(E)@29	cleaved E-G@C-term	0.00161514	1015.466675	508.7406	1015.465088	508.7398376	2	9	1.1.1.1415.2	9.379117	92.08	83.04	9.37	0.06	90.55202
2	37.81	37.81	94.9000001	91.83999896	88.2700026	sp|P24622|CRYAA_MOUSE	Alpha-crystallin A chain OS=Mus musculus OX=10090 GN=Cryaa PE=2 SV=1			0	99.00000095	LFDQFFGEGLFEYDLLPFLSSTISPYYR				-0.00175917	3363.635254	1122.219	3363.637939	1122.219971	3	19	1.1.1.2319.2	13.19717	1935.3	832.47	13.27	0.13	553.5421
2	37.81	37.81	94.9000001	91.83999896	88.2700026	sp|P24622|CRYAA_MOUSE	Alpha-crystallin A chain OS=Mus musculus OX=10090 GN=Cryaa PE=2 SV=1			0	99.00000095	LFDQFFGEGLFEYDLLPFLSSTISPYYR				-0.00175917	3363.635254	1122.219	3363.637939	1122.219971	3	18	1.1.1.2355.2	13.35132	1935.3	674.79	13.27	0.13	390.3513
2	37.81	37.81	94.9000001	91.83999896	88.2700026	sp|P24622|CRYAA_MOUSE	Alpha-crystallin A chain OS=Mus musculus OX=10090 GN=Cryaa PE=2 SV=1			0	99.00000095	LFDQFFGEGLFEYDLLPFLSSTISPYYR	Methyl(E)@8	Methyl(E)@29		-0.0243083	3377.630371	1126.884	3377.653564	1126.891846	3	13	1.1.1.2433.2	13.5988	181.7668	181.7668			229.9587
2	37.81	37.81	94.9000001	91.83999896	88.2700026	sp|P24622|CRYAA_MOUSE	Alpha-crystallin A chain OS=Mus musculus OX=10090 GN=Cryaa PE=2 SV=1			0	99.00000095	LFDQFFGEGLFEYDLLPFLSSTISPYYR	Amino(Y)@13			0.0153411	3378.665283	1127.229	3378.648926	1127.223511	3	13	1.1.1.2448.2	13.64713	148.9778	148.9778			279.2257
2	37.81	37.81	94.9000001	91.83999896	88.2700026	sp|P24622|CRYAA_MOUSE	Alpha-crystallin A chain OS=Mus musculus OX=10090 GN=Cryaa PE=2 SV=1			0	99.00000095	LFDQFFGEGLFEYDLLPFLSSTISPYYR	Amino(Y)@13			0.000326657	3378.650146	1127.224	3378.648926	1127.223511	3	11	1.1.1.2430.2	13.58097	55.57251	55.57251			218.7162
2	37.81	37.81	94.9000001	91.83999896	88.2700026	sp|P24622|CRYAA_MOUSE	Alpha-crystallin A chain OS=Mus musculus OX=10090 GN=Cryaa PE=2 SV=1			0	83.35999846	LFDQFFGEGLFEYDLLPFLSSTISPYYR	Deamidated(Q)@4; Oxidation(F)@5	Oxidation(F)@26		0.0211608	3380.63916	1127.887	3380.616943	1127.879639	3	11	1.1.1.2321.3	13.213	74.50177	74.50177			237.2791
2	37.81	37.81	94.9000001	91.83999896	88.2700026	sp|P24622|CRYAA_MOUSE	Alpha-crystallin A chain OS=Mus musculus OX=10090 GN=Cryaa PE=2 SV=1			0	83.35999846	LFDQFFGEGLFEYDLLPFLSSTISPYYR	Oxidation(F)@2; Deamidated(Q)@4	Oxidation(F)@23		0.0211608	3380.63916	1127.887	3380.616943	1127.879639	3	11	1.1.1.2321.3	13.213	74.50177	74.50177			237.2791
2	37.81	37.81	94.9000001	91.83999896	88.2700026	sp|P24622|CRYAA_MOUSE	Alpha-crystallin A chain OS=Mus musculus OX=10090 GN=Cryaa PE=2 SV=1			0	54.65999842	LFDQFFGEGLFEYDLLPFLSSTISPYYR	Oxidation(D)@3; Deamidated(Q)@4	Oxidation(D)@24		0.0211608	3380.63916	1127.887	3380.616943	1127.879639	3	11	1.1.1.2321.3	13.213	74.50177	74.50177			237.2791
2	37.81	37.81	94.9000001	91.83999896	88.2700026	sp|P24622|CRYAA_MOUSE	Alpha-crystallin A chain OS=Mus musculus OX=10090 GN=Cryaa PE=2 SV=1			0	38.62000108	LPSNVDQS			cleaved S-A@C-term	-0.00201373	858.40625	430.2104	858.4083252	430.2114258	2	6	1.1.1.921.5	3.20075	232.41	193.98	3.21	0.04	166.9711
2	37.81	37.81	94.9000001	91.83999896	88.2700026	sp|P24622|CRYAA_MOUSE	Alpha-crystallin A chain OS=Mus musculus OX=10090 GN=Cryaa PE=2 SV=1			0	38.62000108	LPSNVDQS			cleaved S-A@C-term	-0.00201373	858.40625	430.2104	858.4083252	430.2114258	2	5	1.1.1.922.6	3.214083	232.41	222.65	3.21	0.04	190.0556
2	37.81	37.81	94.9000001	91.83999896	88.2700026	sp|P24622|CRYAA_MOUSE	Alpha-crystallin A chain OS=Mus musculus OX=10090 GN=Cryaa PE=2 SV=1			0	87.68000007	LPSNVDQSAL			cleaved L-S@C-term	-0.000277911	1042.529297	522.2719	1042.529541	522.2720337	2	8	1.1.1.1065.6	4.990783	918.15	702.31	5.01	0.06	465.9209
2	37.81	37.81	94.9000001	91.83999896	88.2700026	sp|P24622|CRYAA_MOUSE	Alpha-crystallin A chain OS=Mus musculus OX=10090 GN=Cryaa PE=2 SV=1			0	21.68000042	LPSNVDQSALSC	Methyl(S)@11; Carbamidomethyl(C)@12	Methyl(S)@153	cleaved C-S@C-term	0.00143397	1303.609253	652.8119	1303.607788	652.8111572	2	8	1.1.1.1040.5	4.676317	891.56	763.51	4.69	0.05	397.4819
2	37.81	37.81	94.9000001	91.83999896	88.2700026	sp|P24622|CRYAA_MOUSE	Alpha-crystallin A chain OS=Mus musculus OX=10090 GN=Cryaa PE=2 SV=1			0	99.00000095	LPSNVDQSALSCSLSADGMLTFSGPK	Methyl(S)@11; Carbamidomethyl(C)@12; Oxidation(M)@19	Methyl(S)@153		-0.00147668	2711.276855	904.7662	2711.27832	904.7666626	3	21	1.1.1.1193.10	6.608167	7038.61	5495.02	6.62	0.06	2635.418
2	37.81	37.81	94.9000001	91.83999896	88.2700026	sp|P24622|CRYAA_MOUSE	Alpha-crystallin A chain OS=Mus musculus OX=10090 GN=Cryaa PE=2 SV=1			0	99.00000095	LPSNVDQSALSCSLSADGMLTFSGPK	Carbamidomethyl(C)@12; Methyl(S)@13; Oxidation(M)@19	Methyl(S)@155		-0.00147668	2711.276855	904.7662	2711.27832	904.7666626	3	21	1.1.1.1193.10	6.608167	7038.61	5495.02	6.62	0.06	2635.418
2	37.81	37.81	94.9000001	91.83999896	88.2700026	sp|P24622|CRYAA_MOUSE	Alpha-crystallin A chain OS=Mus musculus OX=10090 GN=Cryaa PE=2 SV=1			0	99.00000095	LPSNVDQSALSCSLSADGMLTFSGPK	Methyl(S)@11; Carbamidomethyl(C)@12; Oxidation(M)@19	Methyl(S)@153		-0.00147668	2711.276855	904.7662	2711.27832	904.7666626	3	24	1.1.1.1194.9	6.62	7038.61	6691.57	6.62	0.06	3735.232
2	37.81	37.81	94.9000001	91.83999896	88.2700026	sp|P24622|CRYAA_MOUSE	Alpha-crystallin A chain OS=Mus musculus OX=10090 GN=Cryaa PE=2 SV=1			0	99.00000095	LPSNVDQSALSCSLSADGMLTFSGPK	No Carbamidomethyl(C)@12; Oxidation(M)@19			-0.00530584	2640.23584	881.0859	2640.241211	881.0876465	3	14	1.1.1.1221.8	6.960967	1530.06	1191.87	6.99	0.08	839.5707
2	37.81	37.81	94.9000001	91.83999896	88.2700026	sp|P24622|CRYAA_MOUSE	Alpha-crystallin A chain OS=Mus musculus OX=10090 GN=Cryaa PE=2 SV=1			0	99.00000095	LPSNVDQSALSCSLSADGMLTFSGPK	Carbamidomethyl(C)@12; Methyl(S)@13	Methyl(S)@155		-0.00941793	2695.273926	899.4319	2695.283203	899.4350586	3	12	1.1.1.1273.7	7.618083	22.79951	22.79951			314.9218
2	37.81	37.81	94.9000001	91.83999896	88.2700026	sp|P24622|CRYAA_MOUSE	Alpha-crystallin A chain OS=Mus musculus OX=10090 GN=Cryaa PE=2 SV=1			0	99.00000095	LPSNVDQSALSCSLSADGMLTFSGPK	Carbamidomethyl(C)@12; Methyl(L)@14	Methyl(L)@156		-0.00941793	2695.273926	899.4319	2695.283203	899.4350586	3	12	1.1.1.1273.7	7.618083	22.79951	22.79951			314.9218
2	37.81	37.81	94.9000001	91.83999896	88.2700026	sp|P24622|CRYAA_MOUSE	Alpha-crystallin A chain OS=Mus musculus OX=10090 GN=Cryaa PE=2 SV=1			0	99.00000095	LPSNVDQSALSCSLSADGMLTFSGPK	Carbamidomethyl(C)@12; Methyl(S)@13; Oxidation(M)@19	Methyl(S)@155		-0.0146601	2711.263672	904.7618	2711.27832	904.7666626	3	13	1.1.1.1180.9	6.442333	809.76	804.56	6.44	0.05	745.084
2	37.81	37.81	94.9000001	91.83999896	88.2700026	sp|P24622|CRYAA_MOUSE	Alpha-crystallin A chain OS=Mus musculus OX=10090 GN=Cryaa PE=2 SV=1			0	99.00000095	LPSNVDQSALSCSLSADGMLTFSGPK	Carbamidomethyl(C)@12; Methyl(L)@14; Oxidation(M)@19	Methyl(L)@156		-0.0146601	2711.263672	904.7618	2711.27832	904.7666626	3	13	1.1.1.1180.9	6.442333	809.76	804.56	6.44	0.05	745.084
2	37.81	37.81	94.9000001	91.83999896	88.2700026	sp|P24622|CRYAA_MOUSE	Alpha-crystallin A chain OS=Mus musculus OX=10090 GN=Cryaa PE=2 SV=1			0	99.00000095	LPSNVDQSALSCSLSADGMLTFSGPK	No Carbamidomethyl(C)@12; Oxidation(M)@19			0.070132703	2640.311279	881.111	2640.241211	881.0876465	3	14	1.1.1.1176.9	6.391183	133.7334	133.7334			474.4152
2	37.81	37.81	94.9000001	91.83999896	88.2700026	sp|P24622|CRYAA_MOUSE	Alpha-crystallin A chain OS=Mus musculus OX=10090 GN=Cryaa PE=2 SV=1			0	99.00000095	LPSNVDQSALSCSLSADGMLTFSGPK	Carbamidomethyl(C)@12; Methyl(S)@15; Oxidation(D)@17; Oxidation(M)@19	Methyl(S)@157; Oxidation(D)@159		-0.00287415	2727.270508	910.0974	2727.273193	910.0983276	3	17	1.1.1.1179.11	6.431	5504.64	4261.68	6.47	0.12	2264.617
2	37.81	37.81	94.9000001	91.83999896	88.2700026	sp|P24622|CRYAA_MOUSE	Alpha-crystallin A chain OS=Mus musculus OX=10090 GN=Cryaa PE=2 SV=1			0	99.00000095	LPSNVDQSALSCSLSADGMLTFSGPK	Carbamidomethyl(C)@12; Methyl(S)@13; Oxidation(D)@17; Oxidation(M)@19	Methyl(S)@155; Oxidation(D)@159		-0.00287415	2727.270508	910.0974	2727.273193	910.0983276	3	17	1.1.1.1179.11	6.431	5504.64	4261.68	6.47	0.12	2264.617
2	37.81	37.81	94.9000001	91.83999896	88.2700026	sp|P24622|CRYAA_MOUSE	Alpha-crystallin A chain OS=Mus musculus OX=10090 GN=Cryaa PE=2 SV=1			0	99.00000095	LPSNVDQSALSCSLSADGMLTFSGPK	Carbamidomethyl(C)@12; Methyl(L)@14; Oxidation(D)@17; Oxidation(M)@19	Methyl(L)@156; Oxidation(D)@159		-0.00287415	2727.270508	910.0974	2727.273193	910.0983276	3	17	1.1.1.1179.11	6.431	5504.64	4261.68	6.47	0.12	2264.617
2	37.81	37.81	94.9000001	91.83999896	88.2700026	sp|P24622|CRYAA_MOUSE	Alpha-crystallin A chain OS=Mus musculus OX=10090 GN=Cryaa PE=2 SV=1			0	83.35999846	LPSNVDQSALSCSLSADGMLTFSGPK	Oxidation(P)@2; Hydroxymethyl(N)@4; Deamidated(Q)@7; Carbamidomethyl(C)@12; Oxidation(M)@19	Oxidation(P)@144; Hydroxymethyl(N)@146		0.039287601	2744.291748	915.7711	2744.252197	915.7579956	3	13	1.1.1.1181.11	6.4565	878.37	702.82	6.49	0.08	746.1832
2	37.81	37.81	94.9000001	91.83999896	88.2700026	sp|P24622|CRYAA_MOUSE	Alpha-crystallin A chain OS=Mus musculus OX=10090 GN=Cryaa PE=2 SV=1			0	54.65999842	LPSNVDQSALSCSLSADGMLTFSGPK	Oxidation(D)@6; Methyl+Deamidated(Q)@7; Carbamidomethyl(C)@12; Oxidation(M)@19	Oxidation(D)@148; Methyl+Deamidated(Q)@149		0.0452631	2728.30249	910.4414	2728.25708	910.4263306	3	11	1.1.1.1194.10	6.620817	1125.37	1116.77	6.64	0.1	1168.001
2	37.81	37.81	94.9000001	91.83999896	88.2700026	sp|P24622|CRYAA_MOUSE	Alpha-crystallin A chain OS=Mus musculus OX=10090 GN=Cryaa PE=2 SV=1			0	96.93999887	LPSNVDQSALSCSLSADGMLTFSGPKVQSGLDAGHSER	Carbamidomethyl(C)@12; Carbamidomethyl(D)@17; Oxidation(M)@19		missed K-V@26	-0.00257361	3990.866211	998.7238	3990.868652	998.7244873	4	14	1.1.1.1182.11	6.469666	1982.68	1335.05	6.5	0.04	1154.36
2	37.81	37.81	94.9000001	91.83999896	88.2700026	sp|P24622|CRYAA_MOUSE	Alpha-crystallin A chain OS=Mus musculus OX=10090 GN=Cryaa PE=2 SV=1			0	99.00000095	LSSTISPYYR			cleaved F-L@N-term	-0.00170486	1185.601318	593.8079	1185.603027	593.8087769	2	14	1.1.1.1043.10	4.716467	17955.4	16729.2	4.72	0.04	7179.826
2	37.81	37.81	94.9000001	91.83999896	88.2700026	sp|P24622|CRYAA_MOUSE	Alpha-crystallin A chain OS=Mus musculus OX=10090 GN=Cryaa PE=2 SV=1			0	99.00000095	MDVTIQHPWFK	Acetyl@N-term	Acetyl@1		-0.00193178	1442.699707	722.3571	1442.70166	722.3580933	2	15	1.1.1.1262.5	7.4791	2199.46	621.75	7.52	0.06	308.7066
2	37.81	37.81	94.9000001	91.83999896	88.2700026	sp|P24622|CRYAA_MOUSE	Alpha-crystallin A chain OS=Mus musculus OX=10090 GN=Cryaa PE=2 SV=1			0	99.00000095	MDVTIQHPWFK	Acetyl@N-term; Oxidation(D)@2	Acetyl@1; Oxidation(D)@2		0.00102208	1458.697632	730.3561	1458.696533	730.3555908	2	18	1.1.1.1169.4	6.299016	127827.4	46418.46	6.33	0.06	11237.06
2	37.81	37.81	94.9000001	91.83999896	88.2700026	sp|P24622|CRYAA_MOUSE	Alpha-crystallin A chain OS=Mus musculus OX=10090 GN=Cryaa PE=2 SV=1			0	99.00000095	MDVTIQHPWFK	Acetyl@N-term; Sulfide(D)@2	Acetyl@1; Sulfide(D)@2		0.016728699	1474.69043	738.3525	1474.673706	738.3441162	2	15	1.1.1.1190.5	6.5665	7796.55	6890.13	6.57	0.05	2974.292
2	37.81	37.81	94.9000001	91.83999896	88.2700026	sp|P24622|CRYAA_MOUSE	Alpha-crystallin A chain OS=Mus musculus OX=10090 GN=Cryaa PE=2 SV=1			0	99.00000095	MDVTIQHPWFK	Acetyl@N-term; Oxidation(D)@2	Acetyl@1; Oxidation(D)@2		0.00102208	1458.697632	730.3561	1458.696533	730.3555908	2	14	1.1.1.1168.7	6.28885	127827.4	21930.88	6.33	0.06	3091.229
2	37.81	37.81	94.9000001	91.83999896	88.2700026	sp|P24622|CRYAA_MOUSE	Alpha-crystallin A chain OS=Mus musculus OX=10090 GN=Cryaa PE=2 SV=1			0	99.00000095	MDVTIQHPWFK	Acetyl@N-term; Oxidation(D)@2; Deamidated(Q)@6	Acetyl@1; Oxidation(D)@2		0.0013705	1459.682129	730.8483	1459.680542	730.8475952	2	16	1.1.1.1187.5	6.528333	11563.5	7188.13	6.55	0.06	3275.49
2	37.81	37.81	94.9000001	91.83999896	88.2700026	sp|P24622|CRYAA_MOUSE	Alpha-crystallin A chain OS=Mus musculus OX=10090 GN=Cryaa PE=2 SV=1			0	99.00000095	MDVTIQHPWFK	Acetyl@N-term; Oxidation(D)@2; Dioxidation(W)@9	Acetyl@1; Oxidation(D)@2		0.00372831	1490.690308	746.3524	1490.686401	746.3504639	2	12	1.1.1.1086.5	5.2586	2576.84	1734.7	5.29	0.09	824.861
2	37.81	37.81	94.9000001	91.83999896	88.2700026	sp|P24622|CRYAA_MOUSE	Alpha-crystallin A chain OS=Mus musculus OX=10090 GN=Cryaa PE=2 SV=1			0	99.00000095	MDVTIQHPWFK	Acetyl@N-term; Oxidation(D)@2; Deamidated(Q)@6	Acetyl@1; Oxidation(D)@2		0.0013705	1459.682129	730.8483	1459.680542	730.8475952	2	14	1.1.1.1186.9	6.518833	11563.5	4718.86	6.55	0.06	1812.719
2	37.81	37.81	94.9000001	91.83999896	88.2700026	sp|P24622|CRYAA_MOUSE	Alpha-crystallin A chain OS=Mus musculus OX=10090 GN=Cryaa PE=2 SV=1			0	99.00000095	MDVTIQHPWFK	Acetyl@N-term; Oxidation(D)@2; Methyl+Deamidated(Q)@6	Acetyl@1; Oxidation(D)@2; Methyl+Deamidated(Q)@6		0.00143247	1473.697632	737.8561	1473.696289	737.8554077	2	14	1.1.1.1233.3	7.111967	3020.81	2272.05	7.13	0.06	1031.772
2	37.81	37.81	94.9000001	91.83999896	88.2700026	sp|P24622|CRYAA_MOUSE	Alpha-crystallin A chain OS=Mus musculus OX=10090 GN=Cryaa PE=2 SV=1			0	99.00000095	MDVTIQHPWFK	Acetyl@N-term; Sulfide(D)@2	Acetyl@1; Sulfide(D)@2		0.016728699	1474.69043	738.3525	1474.673706	738.3441162	2	13	1.1.1.1189.9	6.557	7796.55	5358.57	6.57	0.05	2247.978
2	37.81	37.81	94.9000001	91.83999896	88.2700026	sp|P24622|CRYAA_MOUSE	Alpha-crystallin A chain OS=Mus musculus OX=10090 GN=Cryaa PE=2 SV=1			0	99.00000095	MDVTIQHPWFK	Acetyl@N-term; Oxidation(D)@2	Acetyl@1; Oxidation(D)@2		0.00102208	1458.697632	730.3561	1458.696533	730.3555908	2	11	1.1.1.1182.9	6.468	127827.4	926.79	6.33	0.06	493.2026
2	37.81	37.81	94.9000001	91.83999896	88.2700026	sp|P24622|CRYAA_MOUSE	Alpha-crystallin A chain OS=Mus musculus OX=10090 GN=Cryaa PE=2 SV=1			0	99.00000095	MDVTIQHPWFK	Acetyl@N-term; Oxidation(D)@2; Oxidation(W)@9	Acetyl@1; Oxidation(D)@2		0.00108563	1474.692627	738.3536	1474.691528	738.3530273	2	13	1.1.1.1127.3	5.769233	6751.69	4047.63	5.83	0.14	1669.196
2	37.81	37.81	94.9000001	91.83999896	88.2700026	sp|P24622|CRYAA_MOUSE	Alpha-crystallin A chain OS=Mus musculus OX=10090 GN=Cryaa PE=2 SV=1			0	86.26000285	MDVTIQHPWFK	Oxidation(M)@1			0.00495253	1416.69104	473.2376	1416.686035	473.2359314	3	7	1.1.1.1096.4	5.38025	849.58	823.83	5.38	0.04	567.3415
2	37.81	37.81	94.9000001	91.83999896	88.2700026	sp|P24622|CRYAA_MOUSE	Alpha-crystallin A chain OS=Mus musculus OX=10090 GN=Cryaa PE=2 SV=1			0	55.79000115	MDVTIQHPWFK	Acetyl@N-term; Oxidation(D)@2; Dioxidation(P)@8	Acetyl@1; Oxidation(D)@2; Dioxidation(P)@8		0.00372831	1490.690308	746.3524	1490.686401	746.3504639	2	13	1.1.1.1086.5	5.2586	2576.84	1734.7	5.29	0.09	824.861
2	37.81	37.81	94.9000001	91.83999896	88.2700026	sp|P24622|CRYAA_MOUSE	Alpha-crystallin A chain OS=Mus musculus OX=10090 GN=Cryaa PE=2 SV=1			0	54.65999842	MDVTIQHPWFK	Acetyl@N-term; Oxidation(D)@2; Methyl+Deamidated(Q)@6	Acetyl@1; Oxidation(D)@2; Methyl+Deamidated(Q)@6		0.00143247	1473.697632	737.8561	1473.696289	737.8554077	2	11	1.1.1.1232.3	7.0973	3020.81	1187.43	7.13	0.06	637.0563
2	37.81	37.81	94.9000001	91.83999896	88.2700026	sp|P24622|CRYAA_MOUSE	Alpha-crystallin A chain OS=Mus musculus OX=10090 GN=Cryaa PE=2 SV=1			0	99.00000095	MDVTIQHPWFKR	Acetyl@N-term; Oxidation(D)@2; Dioxidation(W)@9; Arg-loss@C-term	Acetyl@1; Oxidation(D)@2	missed K-R@11	0.00372831	1490.690308	746.3524	1490.686401	746.3504639	2	16	1.1.1.1087.4	5.2701	2576.84	2373.3	5.29	0.09	1172.459
2	37.81	37.81	94.9000001	91.83999896	88.2700026	sp|P24622|CRYAA_MOUSE	Alpha-crystallin A chain OS=Mus musculus OX=10090 GN=Cryaa PE=2 SV=1			0	98.75000119	MDVTIQHPWFKR	Acetyl@N-term; Carbamyl(K)@11	Acetyl@1	missed K-R@11	-0.0138491	1641.794922	821.9047	1641.808594	821.9115601	2	11	1.1.1.1259.4	7.4421	105.0714	105.0714			216.2216
2	37.81	37.81	94.9000001	91.83999896	88.2700026	sp|P24622|CRYAA_MOUSE	Alpha-crystallin A chain OS=Mus musculus OX=10090 GN=Cryaa PE=2 SV=1			0	99.00000095	QDDHGYISR	Gln->pyro-Glu@N-term			-0.00355735	1072.453857	537.2342	1072.457397	537.2359619	2	12	1.1.1.883.5	2.724617	3180.12	3008.56	2.73	0.03	1864.715
2	37.81	37.81	94.9000001	91.83999896	88.2700026	sp|P24622|CRYAA_MOUSE	Alpha-crystallin A chain OS=Mus musculus OX=10090 GN=Cryaa PE=2 SV=1			0	99.00000095	QDDHGYISR				-0.000551231	1089.483521	545.749	1089.483887	545.7492676	2	15	1.1.1.883.6	2.726283	22823.24	22370.28	2.73	0.04	9071.34
2	37.81	37.81	94.9000001	91.83999896	88.2700026	sp|P24622|CRYAA_MOUSE	Alpha-crystallin A chain OS=Mus musculus OX=10090 GN=Cryaa PE=2 SV=1			0	99.00000095	QDDHGYISR	Formyl@N-term			-0.000284538	1117.478638	559.7466	1117.478882	559.7467041	2	14	1.1.1.914.7	3.115417	1748.44	1323.57	3.13	0.05	680.9281
2	37.81	37.81	94.9000001	91.83999896	88.2700026	sp|P24622|CRYAA_MOUSE	Alpha-crystallin A chain OS=Mus musculus OX=10090 GN=Cryaa PE=2 SV=1			0	99.00000095	QDDHGYISR	Gln->pyro-Glu@N-term			-0.00209251	1072.455322	537.2349	1072.457397	537.2359619	2	11	1.1.1.919.9	3.178917	4685.17	3365.04	3.16	0.04	1226.911
2	37.81	37.81	94.9000001	91.83999896	88.2700026	sp|P24622|CRYAA_MOUSE	Alpha-crystallin A chain OS=Mus musculus OX=10090 GN=Cryaa PE=2 SV=1			0	99.00000095	QDDHGYISR	Gln->pyro-Glu@N-term			0.000226808	1072.457642	537.2361	1072.457397	537.2359619	2	13	1.1.1.922.7	3.214917	45921.67	21030.39	3.25	0.04	5904.33
2	37.81	37.81	94.9000001	91.83999896	88.2700026	sp|P24622|CRYAA_MOUSE	Alpha-crystallin A chain OS=Mus musculus OX=10090 GN=Cryaa PE=2 SV=1			0	99.00000095	QDDHGYISR	Gln->pyro-Glu@N-term			-0.0017263	1072.455688	537.2351	1072.457397	537.2359619	2	12	1.1.1.935.6	3.347083	10320.63	5899.8	3.33	0.05	2297.694
2	37.81	37.81	94.9000001	91.83999896	88.2700026	sp|P24622|CRYAA_MOUSE	Alpha-crystallin A chain OS=Mus musculus OX=10090 GN=Cryaa PE=2 SV=1			0	99.00000095	QDDHGYISR				-0.000551231	1089.483521	545.749	1089.483887	545.7492676	2	15	1.1.1.882.7	2.713617	22823.24	18822.9	2.73	0.04	7816.119
2	37.81	37.81	94.9000001	91.83999896	88.2700026	sp|P24622|CRYAA_MOUSE	Alpha-crystallin A chain OS=Mus musculus OX=10090 GN=Cryaa PE=2 SV=1			0	99.00000095	QDDHGYISR	Dehydrated(D)@2			-0.000858832	1071.472534	536.7435	1071.473389	536.7439575	2	13	1.1.1.909.4	3.049267	1998.69	1777.4	3.06	0.04	959.271
2	37.81	37.81	94.9000001	91.83999896	88.2700026	sp|P24622|CRYAA_MOUSE	Alpha-crystallin A chain OS=Mus musculus OX=10090 GN=Cryaa PE=2 SV=1			0	99.00000095	QDDHGYISR	Dehydrated(D)@2			-0.000858832	1071.472534	536.7435	1071.473389	536.7439575	2	11	1.1.1.905.5	3.000933	1998.69	435.75	3.06	0.04	226.3617
2	37.81	37.81	94.9000001	91.83999896	88.2700026	sp|P24622|CRYAA_MOUSE	Alpha-crystallin A chain OS=Mus musculus OX=10090 GN=Cryaa PE=2 SV=1			0	99.00000095	QDDHGYISR	Gln->pyro-Glu@N-term; Dehydrated(D)@3			-0.00203526	1054.444824	528.2297	1054.446777	528.2307129	2	9	1.1.1.933.5	3.320583	979.22	789.12	3.33	0.04	585.8906
2	37.81	37.81	94.9000001	91.83999896	88.2700026	sp|P24622|CRYAA_MOUSE	Alpha-crystallin A chain OS=Mus musculus OX=10090 GN=Cryaa PE=2 SV=1			0	99.00000095	QDDHGYISR	Gln->pyro-Glu@N-term; Dehydrated(D)@2			-0.00203526	1054.444824	528.2297	1054.446777	528.2307129	2	9	1.1.1.933.5	3.320583	979.22	789.12	3.33	0.04	585.8906
2	37.81	37.81	94.9000001	91.83999896	88.2700026	sp|P24622|CRYAA_MOUSE	Alpha-crystallin A chain OS=Mus musculus OX=10090 GN=Cryaa PE=2 SV=1			0	97.00000286	QDDHGYISR	Formyl@N-term			-0.000284538	1117.478638	559.7466	1117.478882	559.7467041	2	10	1.1.1.913.7	3.102767	1748.44	712.87	3.13	0.05	226.9613
2	37.81	37.81	94.9000001	91.83999896	88.2700026	sp|P24622|CRYAA_MOUSE	Alpha-crystallin A chain OS=Mus musculus OX=10090 GN=Cryaa PE=2 SV=1			0	99.00000095	QSGLDAGHSER	Gln->pyro-Glu@N-term		cleaved V-Q@N-term	0.00606848	1138.50647	570.2605	1138.500366	570.2574463	2	11	1.1.1.877.9	2.650467	122.74	122.74	2.64	0.02	653.4394
2	37.81	37.81	94.9000001	91.83999896	88.2700026	sp|P24622|CRYAA_MOUSE	Alpha-crystallin A chain OS=Mus musculus OX=10090 GN=Cryaa PE=2 SV=1			0	99.00000095	SDRDKFVIFLDVK	Carbamyl(K)@5		missed R-D@3; missed K-F@5	0.00141545	1623.863403	542.2951	1623.862061	542.2946167	3	13	1.1.1.1272.2	7.60125	13350.62	3457.17	7.65	0.06	1362.121
2	37.81	37.81	94.9000001	91.83999896	88.2700026	sp|P24622|CRYAA_MOUSE	Alpha-crystallin A chain OS=Mus musculus OX=10090 GN=Cryaa PE=2 SV=1			0	99.00000095	SDRDKFVIFLDVK	Carbamyl(K)@5		missed R-D@3; missed K-F@5	0.00141545	1623.863403	542.2951	1623.862061	542.2946167	3	10	1.1.1.1285.2	7.76575	13350.62	591.27	7.65	0.06	368.4362
2	37.81	37.81	94.9000001	91.83999896	88.2700026	sp|P24622|CRYAA_MOUSE	Alpha-crystallin A chain OS=Mus musculus OX=10090 GN=Cryaa PE=2 SV=1			0	99.00000095	SDRDKFVIFLDVKHFSPEDLTVK	Carbamyl(K)@5; Carbamyl(K)@13		missed R-D@3; missed K-F@5; missed K-H@13	0.0106998	2820.455322	706.1211	2820.44458	706.1184082	4	17	1.1.1.1345.2	8.505517	551.35	437.26	8.55	0.08	469.0802
2	37.81	37.81	94.9000001	91.83999896	88.2700026	sp|P24622|CRYAA_MOUSE	Alpha-crystallin A chain OS=Mus musculus OX=10090 GN=Cryaa PE=2 SV=1			0	84.70000029	SGLDAGHSER	Methyl(E)@9	Methyl(E)@179	cleaved Q-S@N-term	0.000970191	1041.485107	521.7498	1041.483887	521.7492676	2	9	1.1.1.888.9	2.787617	630.43	608.32	2.78	0.04	488.5558
2	37.81	37.81	94.9000001	91.83999896	88.2700026	sp|P24622|CRYAA_MOUSE	Alpha-crystallin A chain OS=Mus musculus OX=10090 GN=Cryaa PE=2 SV=1			0	90.14999866	SGPKVQSGLDAGH	Carbamyl@N-term		cleaved F-S@N-term; cleaved H-S@C-term; missed K-V@4	-0.00237072	1294.624268	648.3194	1294.626587	648.3205566	2	8	1.1.1.953.10	3.579217	360.48	358.41	3.57	0.04	190.7563
2	37.81	37.81	94.9000001	91.83999896	88.2700026	sp|P24622|CRYAA_MOUSE	Alpha-crystallin A chain OS=Mus musculus OX=10090 GN=Cryaa PE=2 SV=1			0	21.68000042	SGPKVQSGLDAGH	Carbamyl@N-term		cleaved F-S@N-term; cleaved H-S@C-term; missed K-V@4	-0.00237072	1294.624268	648.3194	1294.626587	648.3205566	2	8	1.1.1.952.11	3.566717	360.48	335.96	3.57	0.04	226.781
2	37.81	37.81	94.9000001	91.83999896	88.2700026	sp|P24622|CRYAA_MOUSE	Alpha-crystallin A chain OS=Mus musculus OX=10090 GN=Cryaa PE=2 SV=1			0	99.00000095	SGPKVQSGLDAGHSER	Carbamyl(K)@4		cleaved F-S@N-term; missed K-V@4	-0.000232548	1666.802124	556.608	1666.802368	556.6080322	3	16	1.1.1.915.7	3.12825	3653.8	3604.21	3.13	0.04	1934.418
2	37.81	37.81	94.9000001	91.83999896	88.2700026	sp|P24622|CRYAA_MOUSE	Alpha-crystallin A chain OS=Mus musculus OX=10090 GN=Cryaa PE=2 SV=1			0	99.00000095	SLSADGMLTFSGPK	Oxidation(M)@7		cleaved C-S@N-term	-0.00939794	1425.671631	713.8431	1425.68103	713.8477783	2	10	1.1.1.1080.9	5.1841	85.0712	85.0712			312.8234
2	37.81	37.81	94.9000001	91.83999896	88.2700026	sp|P24622|CRYAA_MOUSE	Alpha-crystallin A chain OS=Mus musculus OX=10090 GN=Cryaa PE=2 SV=1			0	79.18000221	TISPYYR			cleaved S-T@N-term	-0.00215154	898.4526978	450.2336	898.454895	450.2347107	2	6	1.1.1.990.5	4.043033	644.12	393.54	4.06	0.06	254.3625
2	37.81	37.81	94.9000001	91.83999896	88.2700026	sp|P24622|CRYAA_MOUSE	Alpha-crystallin A chain OS=Mus musculus OX=10090 GN=Cryaa PE=2 SV=1			0	26.98000073	TISPYYR			cleaved S-T@N-term	-0.00215154	898.4526978	450.2336	898.454895	450.2347107	2	6	1.1.1.991.5	4.055683	644.12	575.21	4.06	0.06	455.1781
2	37.81	37.81	94.9000001	91.83999896	88.2700026	sp|P24622|CRYAA_MOUSE	Alpha-crystallin A chain OS=Mus musculus OX=10090 GN=Cryaa PE=2 SV=1			0	90.14999866	TVLDSGISELMTH	Oxidation(M)@11		cleaved H-M@C-term	-0.00461845	1417.671265	709.8429	1417.675903	709.8452148	2	9	1.1.1.1114.8	5.6089	907.37	874.75	5.59	0.05	1071.166
2	37.81	37.81	94.9000001	91.83999896	88.2700026	sp|P24622|CRYAA_MOUSE	Alpha-crystallin A chain OS=Mus musculus OX=10090 GN=Cryaa PE=2 SV=1			0	75.83000064	TVLDSGISELMTHMWFVMHQPHAGNPK	Oxidation(M)@11; Oxidation(M)@14; Oxidation(M)@18			-0.00312326	3110.438232	623.0949	3110.441162	623.09552	5	9	1.1.1.1139.6	5.920717	5533.52	3699.31	5.95	0.08	2323.477
2	37.81	37.81	94.9000001	91.83999896	88.2700026	sp|P24622|CRYAA_MOUSE	Alpha-crystallin A chain OS=Mus musculus OX=10090 GN=Cryaa PE=2 SV=1			0	75.83000064	TVLDSGISELMTHMWFVMHQPHAGNPK	Oxidation(M)@11; Oxidation(M)@14; Oxidation(M)@18			-0.00355822	3110.437744	778.6167	3110.441162	778.6176147	4	12	1.1.1.1143.11	5.975533	2194.32	1772.62	5.95	0.06	1093.101
2	37.81	37.81	94.9000001	91.83999896	88.2700026	sp|P24622|CRYAA_MOUSE	Alpha-crystallin A chain OS=Mus musculus OX=10090 GN=Cryaa PE=2 SV=1			0	54.65999842	TVLDSGISELMTHMWFVMHQPHAGNPK	Oxidation(M)@11; Oxidation(M)@14; Oxidation(M)@18			-0.00355822	3110.437744	778.6167	3110.441162	778.6176147	4	10	1.1.1.1139.11	5.924883	2194.32	1258.12	5.95	0.06	1003.011
2	37.81	37.81	94.9000001	91.83999896	88.2700026	sp|P24622|CRYAA_MOUSE	Alpha-crystallin A chain OS=Mus musculus OX=10090 GN=Cryaa PE=2 SV=1			0	52.84000039	VKVLEDFVEIHGK	Carbamidomethyl@N-term		cleaved T-V@N-term; missed K-V@2	-0.0475646	1568.808594	523.9435	1568.856201	523.9593506	3	10	1.1.1.1083.2	5.2171	507.3044	507.3044			851.9534
2	37.81	37.81	94.9000001	91.83999896	88.2700026	sp|P24622|CRYAA_MOUSE	Alpha-crystallin A chain OS=Mus musculus OX=10090 GN=Cryaa PE=2 SV=1			0	99.00000095	VLEDFVEIH			cleaved H-G@C-term	0.00598431	1099.561035	550.7878	1099.554932	550.78479	2	10	1.1.1.1164.3	6.23485	915.57	847.21	6.24	0.04	427.9228
2	37.81	37.81	94.9000001	91.83999896	88.2700026	sp|P24622|CRYAA_MOUSE	Alpha-crystallin A chain OS=Mus musculus OX=10090 GN=Cryaa PE=2 SV=1			0	99.00000095	VLEDFVEIHGK	Formyl@N-term			0.00100797	1312.667236	657.3409	1312.66626	657.3404541	2	15	1.1.1.1303.5	7.996383	5897.46	1653.35	7.92	0.1	614.4714
2	37.81	37.81	94.9000001	91.83999896	88.2700026	sp|P24622|CRYAA_MOUSE	Alpha-crystallin A chain OS=Mus musculus OX=10090 GN=Cryaa PE=2 SV=1			0	99.00000095	VLEDFVEIHGK				0.00260391	1284.673828	429.2319	1284.671387	429.2310791	3	12	1.1.1.1071.2	5.063783	6459.6	4748.15	5.09	0.05	2162.023
2	37.81	37.81	94.9000001	91.83999896	88.2700026	sp|P24622|CRYAA_MOUSE	Alpha-crystallin A chain OS=Mus musculus OX=10090 GN=Cryaa PE=2 SV=1			0	99.00000095	VLEDFVEIHGK				0.00260391	1284.673828	429.2319	1284.671387	429.2310791	3	11	1.1.1.1072.2	5.07645	6459.6	6368.18	5.09	0.05	2725.68
2	37.81	37.81	94.9000001	91.83999896	88.2700026	sp|P24622|CRYAA_MOUSE	Alpha-crystallin A chain OS=Mus musculus OX=10090 GN=Cryaa PE=2 SV=1			0	99.00000095	VLEDFVEIHGK	Formyl@N-term; Methyl(E)@7	Methyl(E)@118		0.00461796	1326.686646	664.3506	1326.682007	664.3482666	2	13	1.1.1.1325.3	8.272533	537.63	458.45	8.29	0.1	253.0134
2	37.81	37.81	94.9000001	91.83999896	88.2700026	sp|P24622|CRYAA_MOUSE	Alpha-crystallin A chain OS=Mus musculus OX=10090 GN=Cryaa PE=2 SV=1			0	99.00000095	VLEDFVEIHGK	Formyl@N-term			0.00100797	1312.667236	657.3409	1312.66626	657.3404541	2	11	1.1.1.1289.2	7.8169	5897.46	259.78	7.92	0.1	228.946
2	37.81	37.81	94.9000001	91.83999896	88.2700026	sp|P24622|CRYAA_MOUSE	Alpha-crystallin A chain OS=Mus musculus OX=10090 GN=Cryaa PE=2 SV=1			0	99.00000095	VLEDFVEIHGK	Formyl@N-term; Methyl(E)@7	Methyl(E)@118		0.00461796	1326.686646	664.3506	1326.682007	664.3482666	2	12	1.1.1.1326.3	8.2852	537.63	518.18	8.29	0.1	279.1959
2	37.81	37.81	94.9000001	91.83999896	88.2700026	sp|P24622|CRYAA_MOUSE	Alpha-crystallin A chain OS=Mus musculus OX=10090 GN=Cryaa PE=2 SV=1			0	99.00000095	VLEDFVEIHGK	Methyl(E)@7	Methyl(E)@118		0.000400268	1298.6875	433.9031	1298.687012	433.9029541	3	14	1.1.1.1105.2	5.491083	26805.13	7160.19	5.53	0.05	3174.757
2	37.81	37.81	94.9000001	91.83999896	88.2700026	sp|P24622|CRYAA_MOUSE	Alpha-crystallin A chain OS=Mus musculus OX=10090 GN=Cryaa PE=2 SV=1			0	99.00000095	VLEDFVEIHGK	Methyl(E)@3	Methyl(E)@114		0.001682	1298.688599	433.9035	1298.687012	433.9029541	3	15	1.1.1.1119.2	5.670233	18078.35	5343.78	5.61	0.06	2240.625
2	37.81	37.81	94.9000001	91.83999896	88.2700026	sp|P24622|CRYAA_MOUSE	Alpha-crystallin A chain OS=Mus musculus OX=10090 GN=Cryaa PE=2 SV=1			0	99.00000095	VLEDFVEIHGK	Methyl(E)@7	Methyl(E)@118		0.000400268	1298.6875	433.9031	1298.687012	433.9029541	3	14	1.1.1.1106.2	5.504583	26805.13	17097.36	5.53	0.05	8667.108
2	37.81	37.81	94.9000001	91.83999896	88.2700026	sp|P24622|CRYAA_MOUSE	Alpha-crystallin A chain OS=Mus musculus OX=10090 GN=Cryaa PE=2 SV=1			0	96.93999887	VLEDFVEIHGK	Methyl(E)@3; Methyl(E)@7	Methyl(E)@114; Methyl(E)@118		0.00296401	1312.705566	438.5758	1312.702759	438.5748291	3	11	1.1.1.1143.2	5.96805	2175.02	2097.18	5.97	0.05	1121.332
2	37.81	37.81	94.9000001	91.83999896	88.2700026	sp|P24622|CRYAA_MOUSE	Alpha-crystallin A chain OS=Mus musculus OX=10090 GN=Cryaa PE=2 SV=1			0	92.18000174	VLEDFVEIHGK				0.000498208	1284.671753	429.2312	1284.671387	429.2310791	3	16	1.1.1.1085.2	5.243433	284837	137515.8	5.21	0.05	44776.45
2	37.81	37.81	94.9000001	91.83999896	88.2700026	sp|P24622|CRYAA_MOUSE	Alpha-crystallin A chain OS=Mus musculus OX=10090 GN=Cryaa PE=2 SV=1			0	64.45000172	VLEDFVEIHGK				-0.00134829	1284.670044	643.3423	1284.671387	643.3429565	2	7	1.1.1.1079.6	5.168766	57105.46	9272.75	5.21	0.05	449.2321
2	37.81	37.81	94.9000001	91.83999896	88.2700026	sp|P24622|CRYAA_MOUSE	Alpha-crystallin A chain OS=Mus musculus OX=10090 GN=Cryaa PE=2 SV=1			0	99.00000095	VLEDFVEIHGKHNER	Carbamyl(K)@11		missed K-H@11	0.000247273	1863.922974	466.988	1863.922729	466.9879761	4	19	1.1.1.1042.3	4.698133	37530.38	25203.47	4.72	0.05	16692.51
2	37.81	37.81	94.9000001	91.83999896	88.2700026	sp|P24622|CRYAA_MOUSE	Alpha-crystallin A chain OS=Mus musculus OX=10090 GN=Cryaa PE=2 SV=1			0	77.05000043	VLEDFVEIHGKHNER	Carbamidomethyl(E)@7		missed K-H@11	0.000143332	1877.938599	470.4919	1877.938354	470.4918823	4	11	1.1.1.1063.5	4.964617	4250.78	4048.06	4.96	0.05	2287.302
2	37.81	37.81	94.9000001	91.83999896	88.2700026	sp|P24622|CRYAA_MOUSE	Alpha-crystallin A chain OS=Mus musculus OX=10090 GN=Cryaa PE=2 SV=1			0	61.61999702	VLEDFVEIHGKHNER	Carbamidomethyl(K)@11		missed K-H@11	0.00331714	1877.941772	470.4927	1877.938354	470.4918823	4	10	1.1.1.1056.4	4.8748	5288.11	4190.48	4.86	0.04	2291.126
2	37.81	37.81	94.9000001	91.83999896	88.2700026	sp|P24622|CRYAA_MOUSE	Alpha-crystallin A chain OS=Mus musculus OX=10090 GN=Cryaa PE=2 SV=1			0	38.62000108	VLEDFVEIHGKHNER	Carbamyl(K)@11; Methyl(E)@14	Methyl(E)@125	missed K-H@11	0.00331714	1877.941772	470.4927	1877.938354	470.4918823	4	12	1.1.1.1056.4	4.8748	5288.11	4190.48	4.86	0.04	2291.126
2	37.81	37.81	94.9000001	91.83999896	88.2700026	sp|P24622|CRYAA_MOUSE	Alpha-crystallin A chain OS=Mus musculus OX=10090 GN=Cryaa PE=2 SV=1			0	95.1300025	VQSGLDAGH			cleaved H-S@C-term	0.0152521	882.4348755	442.2247	882.4195557	442.217041	2	8	1.1.1.883.2	2.719617	212.8495	212.8495			362.5205
2	37.81	37.81	94.9000001	91.83999896	88.2700026	sp|P24622|CRYAA_MOUSE	Alpha-crystallin A chain OS=Mus musculus OX=10090 GN=Cryaa PE=2 SV=1			0	99.00000095	VQSGLDAGHSER	Methyl(E)@11	Methyl(E)@179		-0.00423605	1268.606689	635.3106	1268.610962	635.3127441	2	16	1.1.1.887.6	2.775117	3595.1	3200.74	2.79	0.04	1350.209
2	37.81	37.81	94.9000001	91.83999896	88.2700026	sp|P24622|CRYAA_MOUSE	Alpha-crystallin A chain OS=Mus musculus OX=10090 GN=Cryaa PE=2 SV=1			0	99.00000095	VQSGLDAGHSER				0.000879674	1254.596069	419.206	1254.595337	419.2056885	3	14	1.1.1.876.4	2.6338	87146.84	46239.24	2.65	0.04	16495.28
2	37.81	37.81	94.9000001	91.83999896	88.2700026	sp|P24622|CRYAA_MOUSE	Alpha-crystallin A chain OS=Mus musculus OX=10090 GN=Cryaa PE=2 SV=1			0	99.00000095	VQSGLDAGHSER	Formyl@N-term			-0.00154397	1282.588623	642.3016	1282.59021	642.3023682	2	12	1.1.1.947.6	3.500067	1523.09	802.37	3.53	0.04	311.8892
2	37.81	37.81	94.9000001	91.83999896	88.2700026	sp|P24622|CRYAA_MOUSE	Alpha-crystallin A chain OS=Mus musculus OX=10090 GN=Cryaa PE=2 SV=1			0	99.00000095	VQSGLDAGHSER	Arg-loss@C-term			-0.00266041	1098.491699	550.2531	1098.494141	550.2543335	2	12	1.1.1.890.9	2.81445	1524.93	1111.93	2.83	0.04	399.978
2	37.81	37.81	94.9000001	91.83999896	88.2700026	sp|P24622|CRYAA_MOUSE	Alpha-crystallin A chain OS=Mus musculus OX=10090 GN=Cryaa PE=2 SV=1			0	99.00000095	VQSGLDAGHSER	Phospho(S)@3	Phospho(S)@171		-0.000921426	1334.560669	668.2876	1334.561646	668.2880859	2	14	1.1.1.881.7	2.699617	2260.5	2003.94	2.7	0.04	1228.891
2	37.81	37.81	94.9000001	91.83999896	88.2700026	sp|P24622|CRYAA_MOUSE	Alpha-crystallin A chain OS=Mus musculus OX=10090 GN=Cryaa PE=2 SV=1			0	99.00000095	VQSGLDAGHSER				0.000879674	1254.596069	419.206	1254.595337	419.2056885	3	9	1.1.1.875.4	2.621467	87146.84	15442.11	2.65	0.04	784.2078
2	37.81	37.81	94.9000001	91.83999896	88.2700026	sp|P24622|CRYAA_MOUSE	Alpha-crystallin A chain OS=Mus musculus OX=10090 GN=Cryaa PE=2 SV=1			0	99.00000095	VQSGLDAGHSER	Deamidated(Q)@2; Methyl(H)@9	Methyl(H)@177		-0.00188334	1269.59314	424.205	1269.594971	424.2055969	3	12	1.1.1.895.6	2.87445	2636.42	2349.52	2.88	0.04	1722.663
2	37.81	37.81	94.9000001	91.83999896	88.2700026	sp|P24622|CRYAA_MOUSE	Alpha-crystallin A chain OS=Mus musculus OX=10090 GN=Cryaa PE=2 SV=1			0	99.00000095	VQSGLDAGHSER	Deamidated(Q)@2; Methyl(E)@11	Methyl(E)@179		-0.00188334	1269.59314	424.205	1269.594971	424.2055969	3	11	1.1.1.894.5	2.860617	2636.42	1514.57	2.88	0.04	1051.979
2	37.81	37.81	94.9000001	91.83999896	88.2700026	sp|P24622|CRYAA_MOUSE	Alpha-crystallin A chain OS=Mus musculus OX=10090 GN=Cryaa PE=2 SV=1			0	98.83999825	VQSGLDAGHSER	Arg-loss@C-term			-0.00266041	1098.491699	550.2531	1098.494141	550.2543335	2	10	1.1.1.891.9	2.825783	1524.93	1429.36	2.83	0.04	642.3028
2	37.81	37.81	94.9000001	91.83999896	88.2700026	sp|P24622|CRYAA_MOUSE	Alpha-crystallin A chain OS=Mus musculus OX=10090 GN=Cryaa PE=2 SV=1			0	92.18000174	VQSGLDAGHSER	Formyl@N-term			-0.00276466	1282.587524	642.301	1282.59021	642.3023682	2	9	1.1.1.938.7	3.387733	18.33617	18.33617			171.1487
2	37.81	37.81	94.9000001	91.83999896	88.2700026	sp|P24622|CRYAA_MOUSE	Alpha-crystallin A chain OS=Mus musculus OX=10090 GN=Cryaa PE=2 SV=1			0	91.21999741	VQSGLDAGHSER	Phospho(S)@3; Methyl(E)@11	Phospho(S)@171; Methyl(E)@179		-0.000605539	1348.576538	450.5328	1348.577271	450.53302	3	10	1.1.1.901.3	2.949267	1500.15	1045.67	2.97	0.04	595.7144
2	37.81	37.81	94.9000001	91.83999896	88.2700026	sp|P24622|CRYAA_MOUSE	Alpha-crystallin A chain OS=Mus musculus OX=10090 GN=Cryaa PE=2 SV=1			0	87.68000007	VQSGLDAGHSER	Phospho(S)@3; Methyl(E)@11	Phospho(S)@171; Methyl(E)@179		-0.000605539	1348.576538	450.5328	1348.577271	450.53302	3	10	1.1.1.902.4	2.9616	1500.15	1427.12	2.97	0.04	778.7419
2	37.81	37.81	94.9000001	91.83999896	88.2700026	sp|P24622|CRYAA_MOUSE	Alpha-crystallin A chain OS=Mus musculus OX=10090 GN=Cryaa PE=2 SV=1			0	46.97000086	VQSGLDAGHSER	Phospho(S)@3	Phospho(S)@171		0.00123467	1334.562988	445.8616	1334.561646	445.861145	3	12	1.1.1.882.4	2.708617	3734.68	3715.01	2.72	0.04	9711.012
2	37.81	37.81	94.9000001	91.83999896	88.2700026	sp|P24622|CRYAA_MOUSE	Alpha-crystallin A chain OS=Mus musculus OX=10090 GN=Cryaa PE=2 SV=1			0	38.62000108	VQSGLDAGHSER	Formyl@N-term; Methyl(H)@9	Methyl(H)@177		-0.00288966	1296.603027	649.3088	1296.605835	649.3101807	2	9	1.1.1.981.8	3.9322	348.47	299.35	3.92	0.04	189.9861
2	37.81	37.81	94.9000001	91.83999896	88.2700026	sp|P24622|CRYAA_MOUSE	Alpha-crystallin A chain OS=Mus musculus OX=10090 GN=Cryaa PE=2 SV=1			0	36.03000045	VQSGLDAGHSER	Deamidated(Q)@2; Methyl(E)@11	Methyl(E)@179		-0.00188334	1269.59314	424.205	1269.594971	424.2055969	3	12	1.1.1.895.6	2.87445	2636.42	2349.52	2.88	0.04	1722.663
2	37.81	37.81	94.9000001	91.83999896	88.2700026	sp|P24622|CRYAA_MOUSE	Alpha-crystallin A chain OS=Mus musculus OX=10090 GN=Cryaa PE=2 SV=1			0	36.03000045	VQSGLDAGHSER	Deamidated(Q)@2; Methyl(D)@6	Methyl(D)@174		-0.00188334	1269.59314	424.205	1269.594971	424.2055969	3	11	1.1.1.895.6	2.87445	2636.42	2349.52	2.88	0.04	1722.663
2	37.81	37.81	94.9000001	91.83999896	88.2700026	sp|P24622|CRYAA_MOUSE	Alpha-crystallin A chain OS=Mus musculus OX=10090 GN=Cryaa PE=2 SV=1			0	99.00000095	YRLPSNVDQSAL			cleaved L-S@C-term; missed R-L@2	0.00217907	1361.696045	681.8553	1361.69397	681.854248	2	11	1.1.1.1089.7	5.294267	228.1555	228.1555			536.2623
2	37.81	37.81	94.9000001	91.83999896	88.2700026	sp|P24622|CRYAA_MOUSE	Alpha-crystallin A chain OS=Mus musculus OX=10090 GN=Cryaa PE=2 SV=1			0	64.45000172	YRLPSNVDQSALSC	Methyl(S)@13; Carbamidomethyl(C)@14	Methyl(S)@153	cleaved C-S@C-term; missed R-L@2	0.000569737	1622.772827	812.3937	1622.772217	812.3934326	2	9	1.1.1.1069.11	5.04595	32.73287	32.73287			332.76
2	37.81	37.81	94.9000001	91.83999896	88.2700026	sp|P24622|CRYAA_MOUSE	Alpha-crystallin A chain OS=Mus musculus OX=10090 GN=Cryaa PE=2 SV=1			0	99.00000095	YRLPSNVDQSALSCSLSADGMLTFSGPK	Carbamidomethyl(C)@14; Methyl(S)@17; Oxidation(D)@19; Oxidation(M)@21	Methyl(S)@157; Oxidation(D)@159	missed R-L@2	-0.00768238	3046.43042	1016.484	3046.4375	1016.48645	3	18	1.1.1.1169.8	6.30485	2865.17	2239.23	6.29	0.09	1263.935
2	37.81	37.81	94.9000001	91.83999896	88.2700026	sp|P24622|CRYAA_MOUSE	Alpha-crystallin A chain OS=Mus musculus OX=10090 GN=Cryaa PE=2 SV=1			0	99.00000095	YRLPSNVDQSALSCSLSADGMLTFSGPK	Carbamidomethyl(C)@14; Methyl(S)@15; Oxidation(D)@19; Oxidation(M)@21	Methyl(S)@155; Oxidation(D)@159	missed R-L@2	-0.00768238	3046.43042	1016.484	3046.4375	1016.48645	3	18	1.1.1.1169.8	6.30485	2865.17	2239.23	6.29	0.09	1263.935
2	37.81	37.81	94.9000001	91.83999896	88.2700026	sp|P24622|CRYAA_MOUSE	Alpha-crystallin A chain OS=Mus musculus OX=10090 GN=Cryaa PE=2 SV=1			0	99.00000095	YRLPSNVDQSALSCSLSADGMLTFSGPK	Carbamidomethyl(C)@14; Methyl(L)@16; Oxidation(D)@19; Oxidation(M)@21	Methyl(L)@156; Oxidation(D)@159	missed R-L@2	-0.00768238	3046.43042	1016.484	3046.4375	1016.48645	3	18	1.1.1.1169.8	6.30485	2865.17	2239.23	6.29	0.09	1263.935
2	37.81	37.81	94.9000001	91.83999896	88.2700026	sp|P24622|CRYAA_MOUSE	Alpha-crystallin A chain OS=Mus musculus OX=10090 GN=Cryaa PE=2 SV=1			0	99.00000095	YRLPSNVDQSALSCSLSADGMLTFSGPK	Methyl(D)@8; Carbamidomethyl(C)@14; Oxidation(M)@21	Methyl(D)@148	missed R-L@2	-0.00554431	3030.437256	1011.153	3030.442627	1011.154846	3	14	1.1.1.1180.11	6.444	3274.02	1438.03	6.41	0.05	942.4019
2	37.81	37.81	94.9000001	91.83999896	88.2700026	sp|P24622|CRYAA_MOUSE	Alpha-crystallin A chain OS=Mus musculus OX=10090 GN=Cryaa PE=2 SV=1			0	99.00000095	YRLPSNVDQSALSCSLSADGMLTFSGPK	Carbamidomethyl(C)@14; Methyl(L)@16; Oxidation(M)@21	Methyl(L)@156	missed R-L@2	-0.0258688	3030.41626	1011.146	3030.442627	1011.154846	3	13	1.1.1.1166.11	6.26685	145.232	145.232			446.0842
2	37.81	37.81	94.9000001	91.83999896	88.2700026	sp|P24622|CRYAA_MOUSE	Alpha-crystallin A chain OS=Mus musculus OX=10090 GN=Cryaa PE=2 SV=1			0	99.00000095	YRLPSNVDQSALSCSLSADGMLTFSGPK	Carbamidomethyl(C)@14; Methyl(S)@17; Oxidation(M)@21	Methyl(S)@157	missed R-L@2	-0.0258688	3030.41626	1011.146	3030.442627	1011.154846	3	13	1.1.1.1166.11	6.26685	145.232	145.232			446.0842
2	37.81	37.81	94.9000001	91.83999896	88.2700026	sp|P24622|CRYAA_MOUSE	Alpha-crystallin A chain OS=Mus musculus OX=10090 GN=Cryaa PE=2 SV=1			0	99.00000095	YRLPSNVDQSALSCSLSADGMLTFSGPK	Carbamidomethyl(C)@14; Methyl(S)@15; Oxidation(M)@21	Methyl(S)@155	missed R-L@2	-0.0258688	3030.41626	1011.146	3030.442627	1011.154846	3	13	1.1.1.1166.11	6.26685	145.232	145.232			446.0842
2	37.81	37.81	94.9000001	91.83999896	88.2700026	sp|P24622|CRYAA_MOUSE	Alpha-crystallin A chain OS=Mus musculus OX=10090 GN=Cryaa PE=2 SV=1			0	98.04000258	YRLPSNVDQSALSCSLSADGMLTFSGPK	Carbamidomethyl(C)@14; Methylthio(D)@19	Methylthio(D)@159	missed R-L@2	0.0100762	3046.43042	1016.484	3046.419922	1016.48053	3	17	1.1.1.1163.9	6.227033	2865.17	1345.97	6.29	0.09	1099.797
2	37.81	37.81	94.9000001	91.83999896	88.2700026	sp|P24622|CRYAA_MOUSE	Alpha-crystallin A chain OS=Mus musculus OX=10090 GN=Cryaa PE=2 SV=1			0	98.04000258	YRLPSNVDQSALSCSLSADGMLTFSGPK	Carbamidomethyl(C)@14; Methyl(S)@15; Oxidation(M)@21	Methyl(S)@155	missed R-L@2	-0.00969743	3030.432861	758.6155	3030.442627	758.6179199	4	13	1.1.1.1177.8	6.403017	1560.88	1432.28	6.41	0.05	1144.916
2	37.81	37.81	94.9000001	91.83999896	88.2700026	sp|P24622|CRYAA_MOUSE	Alpha-crystallin A chain OS=Mus musculus OX=10090 GN=Cryaa PE=2 SV=1			0	98.04000258	YRLPSNVDQSALSCSLSADGMLTFSGPK	Methyl(S)@10; Carbamidomethyl(C)@14; Oxidation(M)@21	Methyl(S)@150	missed R-L@2	-0.00969743	3030.432861	758.6155	3030.442627	758.6179199	4	13	1.1.1.1177.8	6.403017	1560.88	1432.28	6.41	0.05	1144.916
2	37.81	37.81	94.9000001	91.83999896	88.2700026	sp|P24622|CRYAA_MOUSE	Alpha-crystallin A chain OS=Mus musculus OX=10090 GN=Cryaa PE=2 SV=1			0	98.04000258	YRLPSNVDQSALSCSLSADGMLTFSGPK	Methyl(L)@12; Carbamidomethyl(C)@14; Oxidation(M)@21	Methyl(L)@152	missed R-L@2	-0.00969743	3030.432861	758.6155	3030.442627	758.6179199	4	13	1.1.1.1177.8	6.403017	1560.88	1432.28	6.41	0.05	1144.916
2	37.81	37.81	94.9000001	91.83999896	88.2700026	sp|P24622|CRYAA_MOUSE	Alpha-crystallin A chain OS=Mus musculus OX=10090 GN=Cryaa PE=2 SV=1			0	98.04000258	YRLPSNVDQSALSCSLSADGMLTFSGPK	Methyl(S)@13; Carbamidomethyl(C)@14; Oxidation(M)@21	Methyl(S)@153	missed R-L@2	-0.00969743	3030.432861	758.6155	3030.442627	758.6179199	4	13	1.1.1.1177.8	6.403017	1560.88	1432.28	6.41	0.05	1144.916
2	37.81	37.81	94.9000001	91.83999896	88.2700026	sp|P24622|CRYAA_MOUSE	Alpha-crystallin A chain OS=Mus musculus OX=10090 GN=Cryaa PE=2 SV=1			0	92.6699996	YRLPSNVDQSALSCSLSADGMLTFSGPK	Carbamidomethyl(C)@14; Methylthio(D)@19	Methylthio(D)@159	missed R-L@2	0.0100762	3046.43042	1016.484	3046.419922	1016.48053	3	15	1.1.1.1168.10	6.29135	2865.17	2835.81	6.29	0.09	1530.958
2	37.81	37.81	94.9000001	91.83999896	88.2700026	sp|P24622|CRYAA_MOUSE	Alpha-crystallin A chain OS=Mus musculus OX=10090 GN=Cryaa PE=2 SV=1			0	83.35999846	YRLPSNVDQSALSCSLSADGMLTFSGPK	Methyl(Q)@9; Carbamidomethyl(C)@14; Oxidation(M)@21	Methyl(Q)@149	missed R-L@2	-0.00969743	3030.432861	758.6155	3030.442627	758.6179199	4	11	1.1.1.1178.8	6.416	1560.88	1475.67	6.41	0.05	863.7046
2	37.81	37.81	94.9000001	91.83999896	88.2700026	sp|P24622|CRYAA_MOUSE	Alpha-crystallin A chain OS=Mus musculus OX=10090 GN=Cryaa PE=2 SV=1			0	66.14999771	YRLPSNVDQSALSCSLSADGMLTFSGPK	Methyl(S)@13; Carbamidomethyl(C)@14; Oxidation(M)@21	Methyl(S)@153	missed R-L@2	-0.00969743	3030.432861	758.6155	3030.442627	758.6179199	4	12	1.1.1.1177.7	6.402184	1560.88	1411.6	6.41	0.05	1021.049
2	37.81	37.81	94.9000001	91.83999896	88.2700026	sp|P24622|CRYAA_MOUSE	Alpha-crystallin A chain OS=Mus musculus OX=10090 GN=Cryaa PE=2 SV=1			0	66.14999771	YRLPSNVDQSALSCSLSADGMLTFSGPK	Carbamidomethyl(C)@14; Methyl(L)@16; Oxidation(M)@21	Methyl(L)@156	missed R-L@2	-0.00969743	3030.432861	758.6155	3030.442627	758.6179199	4	12	1.1.1.1177.7	6.402184	1560.88	1411.6	6.41	0.05	1021.049
2	37.81	37.81	94.9000001	91.83999896	88.2700026	sp|P24622|CRYAA_MOUSE	Alpha-crystallin A chain OS=Mus musculus OX=10090 GN=Cryaa PE=2 SV=1			0	66.14999771	YRLPSNVDQSALSCSLSADGMLTFSGPK	Carbamidomethyl(C)@14; Methyl(S)@15; Oxidation(M)@21	Methyl(S)@155	missed R-L@2	-0.00969743	3030.432861	758.6155	3030.442627	758.6179199	4	12	1.1.1.1177.7	6.402184	1560.88	1411.6	6.41	0.05	1021.049
2	37.81	37.81	94.9000001	91.83999896	88.2700026	sp|P24622|CRYAA_MOUSE	Alpha-crystallin A chain OS=Mus musculus OX=10090 GN=Cryaa PE=2 SV=1			0	54.65999842	YRLPSNVDQSALSCSLSADGMLTFSGPK	Carbamidomethyl(C)@14; Methyl(S)@15; Oxidation(D)@19; Oxidation(M)@21	Methyl(S)@155; Oxidation(D)@159	missed R-L@2	-0.00768238	3046.43042	1016.484	3046.4375	1016.48645	3	18	1.1.1.1163.9	6.227033	2865.17	1345.97	6.29	0.09	1099.797
2	37.81	37.81	94.9000001	91.83999896	88.2700026	sp|P24622|CRYAA_MOUSE	Alpha-crystallin A chain OS=Mus musculus OX=10090 GN=Cryaa PE=2 SV=1			0	54.65999842	YRLPSNVDQSALSCSLSADGMLTFSGPK	Carbamidomethyl(C)@14; Methyl(L)@16; Oxidation(D)@19; Oxidation(M)@21	Methyl(L)@156; Oxidation(D)@159	missed R-L@2	-0.00768238	3046.43042	1016.484	3046.4375	1016.48645	3	18	1.1.1.1163.9	6.227033	2865.17	1345.97	6.29	0.09	1099.797
2	37.81	37.81	94.9000001	91.83999896	88.2700026	sp|P24622|CRYAA_MOUSE	Alpha-crystallin A chain OS=Mus musculus OX=10090 GN=Cryaa PE=2 SV=1			0	54.65999842	YRLPSNVDQSALSCSLSADGMLTFSGPK	Carbamidomethyl(C)@14; Methyl(S)@17; Oxidation(D)@19; Oxidation(M)@21	Methyl(S)@157; Oxidation(D)@159	missed R-L@2	-0.00768238	3046.43042	1016.484	3046.4375	1016.48645	3	18	1.1.1.1163.9	6.227033	2865.17	1345.97	6.29	0.09	1099.797
3	35.56	35.56	93.70999932	93.70999932	93.1400001	sp|P23927|CRYAB_MOUSE	Alpha-crystallin B chain OS=Mus musculus OX=10090 GN=Cryab PE=1 SV=2			2	99.00000095	APSWIDTGLSEMR				-0.00149023	1461.690918	731.8527	1461.692261	731.8533936	2	18	1.1.1.1204.3	6.74215	5491.51	3066	6.76	0.06	1718.682
3	35.56	35.56	93.70999932	93.70999932	93.1400001	sp|P23927|CRYAB_MOUSE	Alpha-crystallin B chain OS=Mus musculus OX=10090 GN=Cryab PE=1 SV=2			2	99.00000095	APSWIDTGLSEMRLEK	Oxidation(M)@12		missed R-L@13	-0.000280351	1847.908203	616.9767	1847.908691	616.9768677	3	19	1.1.1.1118.6	5.658566	5049.1	5030.67	5.66	0.05	2402.305
3	35.56	35.56	93.70999932	93.70999932	93.1400001	sp|P23927|CRYAB_MOUSE	Alpha-crystallin B chain OS=Mus musculus OX=10090 GN=Cryab PE=1 SV=2			2	99.00000095	DRFSVNLDVK			missed R-F@2	0.000259979	1191.625122	596.8198	1191.624756	596.8196411	2	10	1.1.1.1062.6	4.95295	4347.25	3874.35	4.96	0.04	1902.228
3	35.56	35.56	93.70999932	93.70999932	93.1400001	sp|P23927|CRYAB_MOUSE	Alpha-crystallin B chain OS=Mus musculus OX=10090 GN=Cryab PE=1 SV=2			2	99.00000095	EEKPAVAAAPK	Glu->pyro-Glu@N-term			0.00329372	1091.60083	546.8077	1091.597534	546.8060303	2	17	1.1.1.913.6	3.1011	6077.42	3786.93	3.12	0.04	1423.86
3	35.56	35.56	93.70999932	93.70999932	93.1400001	sp|P23927|CRYAB_MOUSE	Alpha-crystallin B chain OS=Mus musculus OX=10090 GN=Cryab PE=1 SV=2			2	99.00000095	FSVNLDVK				0.00322602	920.500061	461.2573	920.4967041	461.2556458	2	9	1.1.1.1092.4	5.3296	1453.11	1402.71	5.33	0.04	823.1317
3	35.56	35.56	93.70999932	93.70999932	93.1400001	sp|P23927|CRYAB_MOUSE	Alpha-crystallin B chain OS=Mus musculus OX=10090 GN=Cryab PE=1 SV=2			2	99.00000095	IPADVDPLTITSSLSSDGVLTVNGPR	Dehydrated(D)@17			-0.027607501	2605.33252	869.4514	2605.359863	869.4605713	3	19	1.1.1.1344.2	8.494516	125.8647	125.8647			346.3934
3	35.56	35.56	93.70999932	93.70999932	93.1400001	sp|P23927|CRYAB_MOUSE	Alpha-crystallin B chain OS=Mus musculus OX=10090 GN=Cryab PE=1 SV=2			2	99.00000095	IPADVDPLTITSSLSSDGVLTVNGPRK	Lys-loss@C-term		missed R-K@26	-0.000304173	2623.370361	875.464	2623.370361	875.4641113	3	34	1.1.1.1334.5	8.389367	60512.5	48527.35	8.41	0.11	19906.59
3	35.56	35.56	93.70999932	93.70999932	93.1400001	sp|P23927|CRYAB_MOUSE	Alpha-crystallin B chain OS=Mus musculus OX=10090 GN=Cryab PE=1 SV=2			2	99.00000095	KQVSGPER			missed K-Q@1	-0.000594064	899.4818726	450.7482	899.4824829	450.7485046	2	10	1.1.1.350.5	1.1169	4146.03	3898.63	1.12	0.04	1959.832
3	35.56	35.56	93.70999932	93.70999932	93.1400001	sp|P23927|CRYAB_MOUSE	Alpha-crystallin B chain OS=Mus musculus OX=10090 GN=Cryab PE=1 SV=2			2	99.00000095	LFDQFFGEHLLESDLFSTATSLSPFYLRPPSFLR				0.00764757	3977.011719	995.2602	3977.003906	995.2583008	4	18	1.1.1.1772.2	11.24915	1722.01	1435.25	11.27	0.12	636.8362
3	35.56	35.56	93.70999932	93.70999932	93.1400001	sp|P23927|CRYAB_MOUSE	Alpha-crystallin B chain OS=Mus musculus OX=10090 GN=Cryab PE=1 SV=2			2	99.00000095	MDIAIHHPWIR	Acetyl@N-term	Acetyl@1		0.000162523	1429.728882	477.5836	1429.728882	477.5835571	3	11	1.1.1.1188.2	6.538667	1253.83	1033.85	6.55	0.05	707.0594
3	35.56	35.56	93.70999932	93.70999932	93.1400001	sp|P23927|CRYAB_MOUSE	Alpha-crystallin B chain OS=Mus musculus OX=10090 GN=Cryab PE=1 SV=2			2	99.00000095	PLTITSSLSSDGVLTVNGPR			cleaved D-P@N-term	-0.000597058	2013.073608	672.0318	2013.074219	672.0320435	3	16	1.1.1.1203.5	6.731483	843.04	717.41	6.75	0.05	704.1115
3	35.56	35.56	93.70999932	93.70999932	93.1400001	sp|P23927|CRYAB_MOUSE	Alpha-crystallin B chain OS=Mus musculus OX=10090 GN=Cryab PE=1 SV=2			2	99.00000095	QDEHGFISR	Gln->pyro-Glu@N-term			-0.00120906	1070.476929	536.2457	1070.478149	536.2463379	2	12	1.1.1.990.7	4.044683	20679.02	9799.72	4.08	0.04	3444.115
3	35.56	35.56	93.70999932	93.70999932	93.1400001	sp|P23927|CRYAB_MOUSE	Alpha-crystallin B chain OS=Mus musculus OX=10090 GN=Cryab PE=1 SV=2			2	99.00000095	RPFFPFHSPSR				0.000669451	1373.700073	458.9073	1373.699341	458.9070435	3	12	1.1.1.1054.4	4.849467	20865.89	3364.73	4.91	0.06	1645.731
3	35.56	35.56	93.70999932	93.70999932	93.1400001	sp|P23927|CRYAB_MOUSE	Alpha-crystallin B chain OS=Mus musculus OX=10090 GN=Cryab PE=1 SV=2			2	99.00000095	VLGDVIEVHGK				-0.00221776	1164.648071	583.3313	1164.650269	583.3323975	2	17	1.1.1.1023.4	4.463833	17263.77	7155.69	4.49	0.05	2523.574
3	35.56	35.56	93.70999932	93.70999932	93.1400001	sp|P23927|CRYAB_MOUSE	Alpha-crystallin B chain OS=Mus musculus OX=10090 GN=Cryab PE=1 SV=2			2	99.00000095	YRIPADVDPLTITSSLSSDGVLTVNGPR			missed R-I@2	0.00476482	2942.539795	736.6422	2942.534912	736.6409912	4	15	1.1.1.1310.7	8.086717	2464.54	1492.36	8.04	0.09	1133.324
3	35.56	35.56	93.70999932	93.70999932	93.1400001	sp|P23927|CRYAB_MOUSE	Alpha-crystallin B chain OS=Mus musculus OX=10090 GN=Cryab PE=1 SV=2			1.19382	99.00000095	VKVLGDVIEVHGK	Carbamyl@N-term		missed K-V@2	-0.00025102	1434.819092	479.2803	1434.819458	479.280426	3	18	1.1.1.1096.5	5.381083	17715.17	11628.17	5.4	0.05	6355.883
3	35.56	35.56	93.70999932	93.70999932	93.1400001	sp|P23927|CRYAB_MOUSE	Alpha-crystallin B chain OS=Mus musculus OX=10090 GN=Cryab PE=1 SV=2			0.974694133	99.00000095	LFDQFFGEH			cleaved H-L@C-term	0.000343177	1138.508911	570.2617	1138.508301	570.2614746	2	10	1.1.1.1237.3	7.161283	390.3	362.37	7.17	0.04	238.3233
3	35.56	35.56	93.70999932	93.70999932	93.1400001	sp|P23927|CRYAB_MOUSE	Alpha-crystallin B chain OS=Mus musculus OX=10090 GN=Cryab PE=1 SV=2			0.616184652	99.00000095	GDVIEVHGK			cleaved L-G@N-term	-0.00119068	952.4967041	477.2556	952.4978027	477.2561646	2	14	1.1.1.1024.3	4.474817	7556.12	4956.71	4.49	0.04	2640.295
3	35.56	35.56	93.70999932	93.70999932	93.1400001	sp|P23927|CRYAB_MOUSE	Alpha-crystallin B chain OS=Mus musculus OX=10090 GN=Cryab PE=1 SV=2			0.533132434	99.00000095	LFDQFFGEHLLESDLFSTATSLSPF			cleaved F-Y@C-term	0.00186908	2847.365967	950.1293	2847.364258	950.1287231	3	12	1.1.1.1924.2	11.8836	441.83	258.66	11.96	0.13	177.5438
3	35.56	35.56	93.70999932	93.70999932	93.1400001	sp|P23927|CRYAB_MOUSE	Alpha-crystallin B chain OS=Mus musculus OX=10090 GN=Cryab PE=1 SV=2			0.488116652	99.00000095	FSVNLDVKHFSPEELK	Carbamyl(K)@8		missed K-H@8	0.00139308	1930.980347	644.6674	1930.978882	644.6669312	3	15	1.1.1.1193.5	6.604	8534.05	5876.36	6.62	0.06	2916.78
3	35.56	35.56	93.70999932	93.70999932	93.1400001	sp|P23927|CRYAB_MOUSE	Alpha-crystallin B chain OS=Mus musculus OX=10090 GN=Cryab PE=1 SV=2			0.350665152	99.00000095	TITSSLSSDGVLTVNGPR			cleaved L-T@N-term	0.0134854	1802.950806	601.9909	1802.937378	601.9863892	3	11	1.1.1.1125.2	5.741734	157.8301	157.8301			586.6901
3	35.56	35.56	93.70999932	93.70999932	93.1400001	sp|P23927|CRYAB_MOUSE	Alpha-crystallin B chain OS=Mus musculus OX=10090 GN=Cryab PE=1 SV=2			0.339134514	93.4400022	HEERQDEHGFISR	Deamidated(Q)@5		missed R-Q@4	0.00950912	1639.743408	410.9431	1639.733887	410.9407654	4	8	1.1.1.888.3	2.782617	514.66	477.72	2.78	0.05	407.51
3	35.56	35.56	93.70999932	93.70999932	93.1400001	sp|P23927|CRYAB_MOUSE	Alpha-crystallin B chain OS=Mus musculus OX=10090 GN=Cryab PE=1 SV=2			0.288192779	99.00000095	VLGDVIEVHGKHEER	Carbamyl(K)@11		missed K-H@11	0.00104436	1758.9021	440.7328	1758.901245	440.732605	4	14	1.1.1.1000.4	4.170017	11035.13	5388.31	4.19	0.04	2649.46
3	35.56	35.56	93.70999932	93.70999932	93.1400001	sp|P23927|CRYAB_MOUSE	Alpha-crystallin B chain OS=Mus musculus OX=10090 GN=Cryab PE=1 SV=2			0.229884714	99.00000095	HFSPEELK	Formyl@N-term			0.00100775	1013.482849	507.7487	1013.481812	507.7481689	2	12	1.1.1.1049.2	4.788133	2575.36	2498.43	4.79	0.05	1330.484
3	35.56	35.56	93.70999932	93.70999932	93.1400001	sp|P23927|CRYAB_MOUSE	Alpha-crystallin B chain OS=Mus musculus OX=10090 GN=Cryab PE=1 SV=2			0.166852891	99.00000095	SSDGVLTVNGPR			cleaved L-S@N-term	0.000960514	1200.61084	601.3127	1200.609863	601.3121948	2	8	1.1.1.1008.9	4.276834	26.51901	26.51901			249.8656
3	35.56	35.56	93.70999932	93.70999932	93.1400001	sp|P23927|CRYAB_MOUSE	Alpha-crystallin B chain OS=Mus musculus OX=10090 GN=Cryab PE=1 SV=2			0.153662875	99.00000095	LGDVIEVHGK			cleaved V-L@N-term	-0.00200983	1065.579834	533.7972	1065.581909	533.7982178	2	15	1.1.1.1024.4	4.476483	4275.52	3367.2	4.49	0.04	2725.189
3	35.56	35.56	93.70999932	93.70999932	93.1400001	sp|P23927|CRYAB_MOUSE	Alpha-crystallin B chain OS=Mus musculus OX=10090 GN=Cryab PE=1 SV=2			0.060480744	99.00000095	PFHSPSR			cleaved F-P@N-term	7.14E-05	826.4086914	414.2116	826.4085693	414.2115784	2	9	1.1.1.1056.2	4.873133	15625.33	8472.9	4.91	0.06	3107.952
3	35.56	35.56	93.70999932	93.70999932	93.1400001	sp|P23927|CRYAB_MOUSE	Alpha-crystallin B chain OS=Mus musculus OX=10090 GN=Cryab PE=1 SV=2			0.054039288	99.00000095	DRFSVNLDVKHFSPEELK	Carbamyl(K)@10		missed R-F@2; missed K-H@10	0.00949143	2202.116455	735.0461	2202.106934	735.0429077	3	10	1.1.1.1161.7	6.19985	64.85394	64.85394			447.1335
3	35.56	35.56	93.70999932	93.70999932	93.1400001	sp|P23927|CRYAB_MOUSE	Alpha-crystallin B chain OS=Mus musculus OX=10090 GN=Cryab PE=1 SV=2			0.040005162	99.00000095	DEHGFISR			cleaved Q-D@N-term	-0.00195852	959.4440918	480.7293	959.446106	480.7303162	2	9	1.1.1.921.7	3.202417	753.87	682.37	3.21	0.04	912.322
3	35.56	35.56	93.70999932	93.70999932	93.1400001	sp|P23927|CRYAB_MOUSE	Alpha-crystallin B chain OS=Mus musculus OX=10090 GN=Cryab PE=1 SV=2			0.031984277	98.80999923	YLRPPSFLR			cleaved F-Y@N-term	-0.00241143	1147.647827	574.8312	1147.650269	574.8323975	2	9	1.1.1.1106.4	5.507916	2071.21	1910.3	5.5	0.04	1036.419
3	35.56	35.56	93.70999932	93.70999932	93.1400001	sp|P23927|CRYAB_MOUSE	Alpha-crystallin B chain OS=Mus musculus OX=10090 GN=Cryab PE=1 SV=2			0.026410384	99.00000095	HFSPEELKVK	Carbamyl(K)@8		missed K-V@8	-0.00108641	1255.655029	628.8348	1255.656128	628.8353271	2	12	1.1.1.1030.9	4.552983	2442.09	1855.79	4.57	0.05	805.7933
3	35.56	35.56	93.70999932	93.70999932	93.1400001	sp|P23927|CRYAB_MOUSE	Alpha-crystallin B chain OS=Mus musculus OX=10090 GN=Cryab PE=1 SV=2			0.006123085	92.6699996	RPFFPF			cleaved F-H@C-term	0.00161885	809.4240723	405.7193	809.4224243	405.7185059	2	7	1.1.1.1305.2	8.0194	9567.54	4340.45	8.07	0.08	1424.907
3	35.56	35.56	93.70999932	93.70999932	93.1400001	sp|P23927|CRYAB_MOUSE	Alpha-crystallin B chain OS=Mus musculus OX=10090 GN=Cryab PE=1 SV=2			0.002176917	99.00000095	VKVLGDVIEVHGKHEER	Carbamyl@N-term; Carbamyl(K)@13		missed K-V@2; missed K-H@13	0.00280367	2029.073364	508.2756	2029.070435	508.2749023	4	14	1.1.1.1063.8	4.967117	2051.33	1954.53	4.97	0.05	1633.039
3	35.56	35.56	93.70999932	93.70999932	93.1400001	sp|P23927|CRYAB_MOUSE	Alpha-crystallin B chain OS=Mus musculus OX=10090 GN=Cryab PE=1 SV=2			0.001740665	87.68000007	VLGDVIEVH			cleaved H-G@C-term	-0.00364589	979.5302734	490.7724	979.5338745	490.7742004	2	8	1.1.1.1097.4	5.392917	1169.36	1089.87	5.4	0.04	765.4703
3	35.56	35.56	93.70999932	93.70999932	93.1400001	sp|P23927|CRYAB_MOUSE	Alpha-crystallin B chain OS=Mus musculus OX=10090 GN=Cryab PE=1 SV=2			0.000869447	83.35999846	SLSPFYLRPPSFLR			cleaved T-S@N-term	0.00196523	1678.921631	560.6478	1678.919556	560.6470947	3	8	1.1.1.1284.3	7.75375	896.58	839.59	7.76	0.06	544.5232
3	35.56	35.56	93.70999932	93.70999932	93.1400001	sp|P23927|CRYAB_MOUSE	Alpha-crystallin B chain OS=Mus musculus OX=10090 GN=Cryab PE=1 SV=2			0	99.00000095	APSWIDTGLSEMR				-0.00149023	1461.690918	731.8527	1461.692261	731.8533936	2	14	1.1.1.1203.7	6.73315	5491.51	2025.42	6.76	0.06	1067.118
3	35.56	35.56	93.70999932	93.70999932	93.1400001	sp|P23927|CRYAB_MOUSE	Alpha-crystallin B chain OS=Mus musculus OX=10090 GN=Cryab PE=1 SV=2			0	99.00000095	APSWIDTGLSEMR	Oxidation(M)@12			-0.00178245	1477.685425	739.85	1477.687134	739.8508301	2	19	1.1.1.1126.11	5.761883	42132.75	17950.71	5.79	0.04	5950.749
3	35.56	35.56	93.70999932	93.70999932	93.1400001	sp|P23927|CRYAB_MOUSE	Alpha-crystallin B chain OS=Mus musculus OX=10090 GN=Cryab PE=1 SV=2			0	99.00000095	APSWIDTGLSEMR	Oxidation(M)@12			-0.00178245	1477.685425	739.85	1477.687134	739.8508301	2	22	1.1.1.1127.4	5.771717	42132.75	28464.79	5.79	0.04	10432.51
3	35.56	35.56	93.70999932	93.70999932	93.1400001	sp|P23927|CRYAB_MOUSE	Alpha-crystallin B chain OS=Mus musculus OX=10090 GN=Cryab PE=1 SV=2			0	99.00000095	APSWIDTGLSEMR	Dioxidation(M)@12	Dioxidation(M)@68		-0.00144493	1493.680664	747.8476	1493.682007	747.8483276	2	15	1.1.1.1146.10	6.012866	3136.6	2889.39	6.03	0.05	2000.294
3	35.56	35.56	93.70999932	93.70999932	93.1400001	sp|P23927|CRYAB_MOUSE	Alpha-crystallin B chain OS=Mus musculus OX=10090 GN=Cryab PE=1 SV=2			0	99.00000095	APSWIDTGLSEMR	Dioxidation(W)@4; Oxidation(M)@12			-0.00797255	1509.669067	755.8418	1509.677002	755.8457642	2	16	1.1.1.1035.5	4.617317	485.7113	485.7113			318.3311
3	35.56	35.56	93.70999932	93.70999932	93.1400001	sp|P23927|CRYAB_MOUSE	Alpha-crystallin B chain OS=Mus musculus OX=10090 GN=Cryab PE=1 SV=2			0	99.00000095	APSWIDTGLSEMR	Oxidation(M)@12			-0.00288107	1477.684326	739.8494	1477.687134	739.8508301	2	12	1.1.1.1107.10	5.522917	1037.37	678.34	5.51	0.06	524.5816
3	35.56	35.56	93.70999932	93.70999932	93.1400001	sp|P23927|CRYAB_MOUSE	Alpha-crystallin B chain OS=Mus musculus OX=10090 GN=Cryab PE=1 SV=2			0	99.00000095	APSWIDTGLSEMR	Methyl(E)@11; Oxidation(M)@12	Methyl(E)@67		-0.000551568	1491.702271	746.8584	1491.702759	746.8586426	2	14	1.1.1.1162.8	6.2137	1980.63	1466.66	6.23	0.06	1091.852
3	35.56	35.56	93.70999932	93.70999932	93.1400001	sp|P23927|CRYAB_MOUSE	Alpha-crystallin B chain OS=Mus musculus OX=10090 GN=Cryab PE=1 SV=2			0	99.00000095	APSWIDTGLSEMR	Oxidation(W)@4; Oxidation(M)@12			0.00061597	1493.682617	747.8486	1493.682007	747.8483276	2	16	1.1.1.1088.4	5.285267	1519.66	925.72	5.31	0.08	659.2756
3	35.56	35.56	93.70999932	93.70999932	93.1400001	sp|P23927|CRYAB_MOUSE	Alpha-crystallin B chain OS=Mus musculus OX=10090 GN=Cryab PE=1 SV=2			0	99.00000095	APSWIDTGLSEMR	Methyl(E)@11; Oxidation(M)@12	Methyl(E)@67		-0.000551568	1491.702271	746.8584	1491.702759	746.8586426	2	14	1.1.1.1163.8	6.2262	1980.63	1865.93	6.23	0.06	1297.159
3	35.56	35.56	93.70999932	93.70999932	93.1400001	sp|P23927|CRYAB_MOUSE	Alpha-crystallin B chain OS=Mus musculus OX=10090 GN=Cryab PE=1 SV=2			0	99.00000095	APSWIDTGLSEMR	Oxidation(W)@4; Oxidation(M)@12			-0.00231369	1493.679932	747.8472	1493.682007	747.8483276	2	15	1.1.1.1105.6	5.49525	2463.12	1649.99	5.51	0.05	1036.869
3	35.56	35.56	93.70999932	93.70999932	93.1400001	sp|P23927|CRYAB_MOUSE	Alpha-crystallin B chain OS=Mus musculus OX=10090 GN=Cryab PE=1 SV=2			0	99.00000095	APSWIDTGLSEMR	Oxidation(M)@12			-0.00288107	1477.684326	739.8494	1477.687134	739.8508301	2	10	1.1.1.1108.10	5.535567	1037.37	436.02	5.51	0.06	475.2646
3	35.56	35.56	93.70999932	93.70999932	93.1400001	sp|P23927|CRYAB_MOUSE	Alpha-crystallin B chain OS=Mus musculus OX=10090 GN=Cryab PE=1 SV=2			0	99.00000095	APSWIDTGLSEMR	Oxidation(W)@4; Oxidation(M)@12			-0.00231369	1493.679932	747.8472	1493.682007	747.8483276	2	14	1.1.1.1108.11	5.5364	2463.12	1905.98	5.51	0.05	908.7244
3	35.56	35.56	93.70999932	93.70999932	93.1400001	sp|P23927|CRYAB_MOUSE	Alpha-crystallin B chain OS=Mus musculus OX=10090 GN=Cryab PE=1 SV=2			0	99.00000095	APSWIDTGLSEMR	Dioxidation(M)@12	Dioxidation(M)@68		-0.00144493	1493.680664	747.8476	1493.682007	747.8483276	2	12	1.1.1.1145.8	5.9982	3136.6	1808.54	6.03	0.05	1926.293
3	35.56	35.56	93.70999932	93.70999932	93.1400001	sp|P23927|CRYAB_MOUSE	Alpha-crystallin B chain OS=Mus musculus OX=10090 GN=Cryab PE=1 SV=2			0	93.04000139	APSWIDTGLSEMR	Oxidation(M)@12			-0.00178245	1477.685425	739.85	1477.687134	739.8508301	2	14	1.1.1.1130.7	5.809883	42132.75	30655.41	5.79	0.04	4712.893
3	35.56	35.56	93.70999932	93.70999932	93.1400001	sp|P23927|CRYAB_MOUSE	Alpha-crystallin B chain OS=Mus musculus OX=10090 GN=Cryab PE=1 SV=2			0	99.00000095	APSWIDTGLSEMRLEK	Oxidation(M)@12		missed R-L@13	-0.000280351	1847.908203	616.9767	1847.908691	616.9768677	3	18	1.1.1.1116.6	5.633567	5049.1	2406.8	5.66	0.05	1597.194
3	35.56	35.56	93.70999932	93.70999932	93.1400001	sp|P23927|CRYAB_MOUSE	Alpha-crystallin B chain OS=Mus musculus OX=10090 GN=Cryab PE=1 SV=2			0	92.18000174	DEHGFISR			cleaved Q-D@N-term	-0.00195852	959.4440918	480.7293	959.446106	480.7303162	2	8	1.1.1.920.5	3.188083	753.87	429.73	3.21	0.04	484.2586
3	35.56	35.56	93.70999932	93.70999932	93.1400001	sp|P23927|CRYAB_MOUSE	Alpha-crystallin B chain OS=Mus musculus OX=10090 GN=Cryab PE=1 SV=2			0	90.14999866	DRFSVNLDVK			missed R-F@2	0.000259979	1191.625122	596.8198	1191.624756	596.8196411	2	9	1.1.1.1060.6	4.92745	4347.25	1291.86	4.96	0.04	510.1413
3	35.56	35.56	93.70999932	93.70999932	93.1400001	sp|P23927|CRYAB_MOUSE	Alpha-crystallin B chain OS=Mus musculus OX=10090 GN=Cryab PE=1 SV=2			0	99.00000095	EEKPAVAAAPK				0.00115838	1109.609253	555.8119	1109.608032	555.8113403	2	15	1.1.1.880.3	2.688783	4393.26	3422.58	2.68	0.02	1414.978
3	35.56	35.56	93.70999932	93.70999932	93.1400001	sp|P23927|CRYAB_MOUSE	Alpha-crystallin B chain OS=Mus musculus OX=10090 GN=Cryab PE=1 SV=2			0	99.00000095	EEKPAVAAAPK				0.00115838	1109.609253	555.8119	1109.608032	555.8113403	2	15	1.1.1.879.4	2.676467	4393.26	4189.07	2.68	0.02	1968.614
3	35.56	35.56	93.70999932	93.70999932	93.1400001	sp|P23927|CRYAB_MOUSE	Alpha-crystallin B chain OS=Mus musculus OX=10090 GN=Cryab PE=1 SV=2			0	99.00000095	EEKPAVAAAPK	Glu->pyro-Glu@N-term			0.00329372	1091.60083	546.8077	1091.597534	546.8060303	2	11	1.1.1.912.5	3.091767	6077.42	2241.71	3.12	0.04	499.4362
3	35.56	35.56	93.70999932	93.70999932	93.1400001	sp|P23927|CRYAB_MOUSE	Alpha-crystallin B chain OS=Mus musculus OX=10090 GN=Cryab PE=1 SV=2			0	99.00000095	EEKPAVAAAPK	Methyl(E)@2	Methyl(E)@165		0.00177484	1123.625488	562.82	1123.623779	562.8191528	2	11	1.1.1.892.7	2.83845	608.81	570.31	2.84	0.03	284.4228
3	35.56	35.56	93.70999932	93.70999932	93.1400001	sp|P23927|CRYAB_MOUSE	Alpha-crystallin B chain OS=Mus musculus OX=10090 GN=Cryab PE=1 SV=2			0	99.00000095	EEKPAVAAAPK	Methyl(E)@1	Methyl(E)@164		0.00177484	1123.625488	562.82	1123.623779	562.8191528	2	11	1.1.1.892.7	2.83845	608.81	570.31	2.84	0.03	284.4228
3	35.56	35.56	93.70999932	93.70999932	93.1400001	sp|P23927|CRYAB_MOUSE	Alpha-crystallin B chain OS=Mus musculus OX=10090 GN=Cryab PE=1 SV=2			0	93.04000139	EEKPAVAAAPK	Glu->pyro-Glu@N-term; Carbamyl(K)@3			0.00599084	1134.609497	568.312	1134.603271	568.30896	2	9	1.1.1.1002.6	4.197516	967.78	742.01	4.22	0.05	381.9771
3	35.56	35.56	93.70999932	93.70999932	93.1400001	sp|P23927|CRYAB_MOUSE	Alpha-crystallin B chain OS=Mus musculus OX=10090 GN=Cryab PE=1 SV=2			0	84.70000029	EEKPAVAAAPK	Carbamyl@N-term			0.000434357	1152.614502	577.3145	1152.613892	577.314209	2	8	1.1.1.946.8	3.4884	2415.28	848.88	3.45	0.05	307.4155
3	35.56	35.56	93.70999932	93.70999932	93.1400001	sp|P23927|CRYAB_MOUSE	Alpha-crystallin B chain OS=Mus musculus OX=10090 GN=Cryab PE=1 SV=2			0	29.03000116	EEKPAVAAAPK	Carbamidomethyl@N-term			-5.02E-05	1166.629517	584.322	1166.629517	584.3220215	2	6	1.1.1.971.7	3.802533	581.06	574.72	3.8	0.04	368.1537
3	35.56	35.56	93.70999932	93.70999932	93.1400001	sp|P23927|CRYAB_MOUSE	Alpha-crystallin B chain OS=Mus musculus OX=10090 GN=Cryab PE=1 SV=2			0	25.06999969	EEKPAVAAAPK	Methyl(E)@2	Methyl(E)@165		0.00177484	1123.625488	562.82	1123.623779	562.8191528	2	8	1.1.1.893.6	2.851283	608.81	521.09	2.84	0.03	255.542
3	35.56	35.56	93.70999932	93.70999932	93.1400001	sp|P23927|CRYAB_MOUSE	Alpha-crystallin B chain OS=Mus musculus OX=10090 GN=Cryab PE=1 SV=2			0	25.06999969	EEKPAVAAAPK	Methyl(E)@1	Methyl(E)@164		0.00177484	1123.625488	562.82	1123.623779	562.8191528	2	8	1.1.1.893.6	2.851283	608.81	521.09	2.84	0.03	255.542
3	35.56	35.56	93.70999932	93.70999932	93.1400001	sp|P23927|CRYAB_MOUSE	Alpha-crystallin B chain OS=Mus musculus OX=10090 GN=Cryab PE=1 SV=2			0	87.68000007	EEKPAVAAAPKK	Carbamidomethyl@N-term; Lys-loss@C-term	Lys-loss@175	missed K-K@11	-5.02E-05	1166.629517	584.322	1166.629517	584.3220215	2	8	1.1.1.970.9	3.791533	581.06	524.02	3.8	0.04	328.413
3	35.56	35.56	93.70999932	93.70999932	93.1400001	sp|P23927|CRYAB_MOUSE	Alpha-crystallin B chain OS=Mus musculus OX=10090 GN=Cryab PE=1 SV=2			0	86.26000285	EEKPAVAAAPKK	Glu->pyro-Glu@N-term; Carbamyl(K)@11		missed K-K@11	-0.000668373	1262.697632	421.9065	1262.698242	421.9067078	3	8	1.1.1.919.4	3.174767	326.14	296.06	3.18	0.03	228.8796
3	35.56	35.56	93.70999932	93.70999932	93.1400001	sp|P23927|CRYAB_MOUSE	Alpha-crystallin B chain OS=Mus musculus OX=10090 GN=Cryab PE=1 SV=2			0	86.26000285	EEKPAVAAAPKK	Glu->pyro-Glu@N-term; Carbamyl(K)@12		missed K-K@11	-0.000668373	1262.697632	421.9065	1262.698242	421.9067078	3	8	1.1.1.919.4	3.174767	326.14	296.06	3.18	0.03	228.8796
3	35.56	35.56	93.70999932	93.70999932	93.1400001	sp|P23927|CRYAB_MOUSE	Alpha-crystallin B chain OS=Mus musculus OX=10090 GN=Cryab PE=1 SV=2			0	98.87999892	FSVNLDVK				0.00041842	920.4972534	461.2559	920.4967041	461.2556458	2	12	1.1.1.1105.3	5.491917	66810.23	64315.78	5.49	0.05	21544.31
3	35.56	35.56	93.70999932	93.70999932	93.1400001	sp|P23927|CRYAB_MOUSE	Alpha-crystallin B chain OS=Mus musculus OX=10090 GN=Cryab PE=1 SV=2			0	97.93000221	FSVNLDVK				0.00322602	920.500061	461.2573	920.4967041	461.2556458	2	9	1.1.1.1091.4	5.316767	1453.11	1317.54	5.33	0.04	773.015
3	35.56	35.56	93.70999932	93.70999932	93.1400001	sp|P23927|CRYAB_MOUSE	Alpha-crystallin B chain OS=Mus musculus OX=10090 GN=Cryab PE=1 SV=2			0	99.00000095	FSVNLDVKHFSPEELK	Carbamyl(K)@8		missed K-H@8	0.00139308	1930.980347	644.6674	1930.978882	644.6669312	3	13	1.1.1.1192.7	6.593167	8534.05	3779.42	6.62	0.06	1781.39
3	35.56	35.56	93.70999932	93.70999932	93.1400001	sp|P23927|CRYAB_MOUSE	Alpha-crystallin B chain OS=Mus musculus OX=10090 GN=Cryab PE=1 SV=2			0	99.00000095	GDVIEVHGK			cleaved L-G@N-term	-0.00119068	952.4967041	477.2556	952.4978027	477.2561646	2	12	1.1.1.1025.4	4.486333	7556.12	6853.45	4.49	0.04	3165.264
3	35.56	35.56	93.70999932	93.70999932	93.1400001	sp|P23927|CRYAB_MOUSE	Alpha-crystallin B chain OS=Mus musculus OX=10090 GN=Cryab PE=1 SV=2			0	87.68000007	HEERQDEHGFISR	Deamidated(Q)@5		missed R-Q@4	0.00950912	1639.743408	410.9431	1639.733887	410.9407654	4	7	1.1.1.889.2	2.79445	514.66	343.41	2.78	0.05	311.7242
3	35.56	35.56	93.70999932	93.70999932	93.1400001	sp|P23927|CRYAB_MOUSE	Alpha-crystallin B chain OS=Mus musculus OX=10090 GN=Cryab PE=1 SV=2			0	16.47000015	HEERQDEHGFISR	Deamidated(Q)@5		missed R-Q@4	0.00950912	1639.743408	410.9431	1639.733887	410.9407654	4	6	1.1.1.887.2	2.769283	514.66	490.9	2.78	0.05	465.5711
3	35.56	35.56	93.70999932	93.70999932	93.1400001	sp|P23927|CRYAB_MOUSE	Alpha-crystallin B chain OS=Mus musculus OX=10090 GN=Cryab PE=1 SV=2			0	99.00000095	HFSPEELK	Methyl(E)@6	Methyl(E)@88		-0.000661995	999.5018921	500.7582	999.5025635	500.7585449	2	11	1.1.1.992.8	4.071017	3210.88	2376.59	4.09	0.05	1167.623
3	35.56	35.56	93.70999932	93.70999932	93.1400001	sp|P23927|CRYAB_MOUSE	Alpha-crystallin B chain OS=Mus musculus OX=10090 GN=Cryab PE=1 SV=2			0	99.00000095	HFSPEELK	Methyl(E)@6	Methyl(E)@88		-0.000661995	999.5018921	500.7582	999.5025635	500.7585449	2	11	1.1.1.993.8	4.083683	3210.88	3039.66	4.09	0.05	1534.551
3	35.56	35.56	93.70999932	93.70999932	93.1400001	sp|P23927|CRYAB_MOUSE	Alpha-crystallin B chain OS=Mus musculus OX=10090 GN=Cryab PE=1 SV=2			0	79.18000221	HFSPEELK	Formyl@N-term			0.00100775	1013.482849	507.7487	1013.481812	507.7481689	2	8	1.1.1.1048.6	4.7758	2575.36	2255.17	4.79	0.05	1187.788
3	35.56	35.56	93.70999932	93.70999932	93.1400001	sp|P23927|CRYAB_MOUSE	Alpha-crystallin B chain OS=Mus musculus OX=10090 GN=Cryab PE=1 SV=2			0	15.45999944	HFSPEELK	Methyl(E)@5	Methyl(E)@87		0.000192492	999.5026855	500.7586	999.5025635	500.7585449	2	7	1.1.1.1005.6	4.236166	3822.9	728.17	4.18	0.04	308.9145
3	35.56	35.56	93.70999932	93.70999932	93.1400001	sp|P23927|CRYAB_MOUSE	Alpha-crystallin B chain OS=Mus musculus OX=10090 GN=Cryab PE=1 SV=2			0	93.04000139	HFSPEELKVK	Carbamyl(K)@8		missed K-V@8	-0.0021347	1255.653931	419.5586	1255.656128	419.5592957	3	10	1.1.1.1031.2	4.55965	4931.33	4121.33	4.57	0.04	2510.302
3	35.56	35.56	93.70999932	93.70999932	93.1400001	sp|P23927|CRYAB_MOUSE	Alpha-crystallin B chain OS=Mus musculus OX=10090 GN=Cryab PE=1 SV=2			0	99.00000095	IPADVDPLTITSSLSSDGVLTVNGPR				-0.000121055	2623.370605	875.4641	2623.370361	875.4641113	3	26	1.1.1.1319.2	8.203867	7145.1	2736.71	8.26	0.1	1318.63
3	35.56	35.56	93.70999932	93.70999932	93.1400001	sp|P23927|CRYAB_MOUSE	Alpha-crystallin B chain OS=Mus musculus OX=10090 GN=Cryab PE=1 SV=2			0	99.00000095	IPADVDPLTITSSLSSDGVLTVNGPR				-0.000121055	2623.370605	875.4641	2623.370361	875.4641113	3	24	1.1.1.1320.2	8.209534	7145.1	3485.78	8.26	0.1	1791.964
3	35.56	35.56	93.70999932	93.70999932	93.1400001	sp|P23927|CRYAB_MOUSE	Alpha-crystallin B chain OS=Mus musculus OX=10090 GN=Cryab PE=1 SV=2			0	99.00000095	IPADVDPLTITSSLSSDGVLTVNGPR				-0.000304159	2623.370361	875.464	2623.370361	875.4641113	3	31	1.1.1.1333.8	8.3777	60512.5	34077.84	8.41	0.11	16445.67
3	35.56	35.56	93.70999932	93.70999932	93.1400001	sp|P23927|CRYAB_MOUSE	Alpha-crystallin B chain OS=Mus musculus OX=10090 GN=Cryab PE=1 SV=2			0	99.00000095	IPADVDPLTITSSLSSDGVLTVNGPR	Cation:Na(D)@17			0.00149356	2645.35376	882.7919	2645.352539	882.7914429	3	22	1.1.1.1337.3	8.43035	1322.92	1227.9	8.45	0.07	1022.541
3	35.56	35.56	93.70999932	93.70999932	93.1400001	sp|P23927|CRYAB_MOUSE	Alpha-crystallin B chain OS=Mus musculus OX=10090 GN=Cryab PE=1 SV=2			0	99.00000095	IPADVDPLTITSSLSSDGVLTVNGPR	Dehydrated(D)@17			-0.0043534	2605.355713	869.4591	2605.359863	869.4605713	3	19	1.1.1.1343.4	8.48385	143.7831	143.7831			401.2256
3	35.56	35.56	93.70999932	93.70999932	93.1400001	sp|P23927|CRYAB_MOUSE	Alpha-crystallin B chain OS=Mus musculus OX=10090 GN=Cryab PE=1 SV=2			0	99.00000095	IPADVDPLTITSSLSSDGVLTVNGPR				0.000327516	2623.37085	656.85	2623.370361	656.8499146	4	20	1.1.1.1346.2	8.517183	6453.33	1429.91	8.42	0.11	1245.679
3	35.56	35.56	93.70999932	93.70999932	93.1400001	sp|P23927|CRYAB_MOUSE	Alpha-crystallin B chain OS=Mus musculus OX=10090 GN=Cryab PE=1 SV=2			0	99.00000095	IPADVDPLTITSSLSSDGVLTVNGPR				-0.000304159	2623.370361	875.464	2623.370361	875.4641113	3	27	1.1.1.1348.2	8.542183	60512.5	7499.36	8.41	0.11	3457.498
3	35.56	35.56	93.70999932	93.70999932	93.1400001	sp|P23927|CRYAB_MOUSE	Alpha-crystallin B chain OS=Mus musculus OX=10090 GN=Cryab PE=1 SV=2			0	99.00000095	IPADVDPLTITSSLSSDGVLTVNGPR	Methyl(D)@6	Methyl(D)@129		-0.00196379	2637.384277	880.1353	2637.38623	880.1359863	3	18	1.1.1.1371.2	8.8355	1896.95	1205.47	8.77	0.1	690.7508
3	35.56	35.56	93.70999932	93.70999932	93.1400001	sp|P23927|CRYAB_MOUSE	Alpha-crystallin B chain OS=Mus musculus OX=10090 GN=Cryab PE=1 SV=2			0	99.00000095	IPADVDPLTITSSLSSDGVLTVNGPR	Formyl@N-term			-0.00715477	2651.358154	884.7933	2651.365479	884.7957153	3	17	1.1.1.1578.2	10.35887	199.1	146.31	10.32	0.08	123.886
3	35.56	35.56	93.70999932	93.70999932	93.1400001	sp|P23927|CRYAB_MOUSE	Alpha-crystallin B chain OS=Mus musculus OX=10090 GN=Cryab PE=1 SV=2			0	99.00000095	IPADVDPLTITSSLSSDGVLTVNGPR				-0.00284628	2623.367676	656.8492	2623.370361	656.8499146	4	14	1.1.1.1322.2	8.2337	837.15	560.22	8.26	0.05	610.9066
3	35.56	35.56	93.70999932	93.70999932	93.1400001	sp|P23927|CRYAB_MOUSE	Alpha-crystallin B chain OS=Mus musculus OX=10090 GN=Cryab PE=1 SV=2			0	99.00000095	IPADVDPLTITSSLSSDGVLTVNGPR	Formyl@N-term			-0.00715477	2651.358154	884.7933	2651.365479	884.7957153	3	14	1.1.1.1580.3	10.37422	199.1	129.63	10.32	0.08	126.9785
3	35.56	35.56	93.70999932	93.70999932	93.1400001	sp|P23927|CRYAB_MOUSE	Alpha-crystallin B chain OS=Mus musculus OX=10090 GN=Cryab PE=1 SV=2			0	99.00000095	IPADVDPLTITSSLSSDGVLTVNGPR	Cation:Na(D)@17			-0.00345023	2645.349121	882.7903	2645.352539	882.7914429	3	15	1.1.1.1336.3	8.4127	1381.4	1277.05	8.4	0.11	1117.115
3	35.56	35.56	93.70999932	93.70999932	93.1400001	sp|P23927|CRYAB_MOUSE	Alpha-crystallin B chain OS=Mus musculus OX=10090 GN=Cryab PE=1 SV=2			0	99.00000095	IPADVDPLTITSSLSSDGVLTVNGPR	Oxidation(D)@17; Deamidated(N)@23	Oxidation(D)@140		0.0449735	2640.394287	881.1387	2640.349365	881.1237183	3	19	1.1.1.1334.6	8.391033	2571.45	2056.83	8.43	0.12	3228.202
3	35.56	35.56	93.70999932	93.70999932	93.1400001	sp|P23927|CRYAB_MOUSE	Alpha-crystallin B chain OS=Mus musculus OX=10090 GN=Cryab PE=1 SV=2			0	99.00000095	IPADVDPLTITSSLSSDGVLTVNGPR	Deamidated(N)@23; Oxidation(P)@25	Oxidation(P)@148		0.0449735	2640.394287	881.1387	2640.349365	881.1237183	3	19	1.1.1.1335.2	8.399533	2571.45	2221.85	8.43	0.12	3696.741
3	35.56	35.56	93.70999932	93.70999932	93.1400001	sp|P23927|CRYAB_MOUSE	Alpha-crystallin B chain OS=Mus musculus OX=10090 GN=Cryab PE=1 SV=2			0	99.00000095	IPADVDPLTITSSLSSDGVLTVNGPR	Methyl(D)@4	Methyl(D)@127		0.00279689	2637.388916	880.1369	2637.38623	880.1359863	3	12	1.1.1.1357.4	8.660833	35.57306	35.57306			219.966
3	35.56	35.56	93.70999932	93.70999932	93.1400001	sp|P23927|CRYAB_MOUSE	Alpha-crystallin B chain OS=Mus musculus OX=10090 GN=Cryab PE=1 SV=2			0	99.00000095	IPADVDPLTITSSLSSDGVLTVNGPR	Methyl(D)@6	Methyl(D)@129		0.00279689	2637.388916	880.1369	2637.38623	880.1359863	3	12	1.1.1.1357.4	8.660833	35.57306	35.57306			219.966
3	35.56	35.56	93.70999932	93.70999932	93.1400001	sp|P23927|CRYAB_MOUSE	Alpha-crystallin B chain OS=Mus musculus OX=10090 GN=Cryab PE=1 SV=2			0	99.00000095	IPADVDPLTITSSLSSDGVLTVNGPR	Methyl(D)@4	Methyl(D)@127		0.000965859	2637.387207	880.1363	2637.38623	880.1359863	3	12	1.1.1.1358.2	8.670183	38.00374	38.00374			219.8161
3	35.56	35.56	93.70999932	93.70999932	93.1400001	sp|P23927|CRYAB_MOUSE	Alpha-crystallin B chain OS=Mus musculus OX=10090 GN=Cryab PE=1 SV=2			0	99.00000095	IPADVDPLTITSSLSSDGVLTVNGPR	Methyl(D)@6	Methyl(D)@129		0.000965859	2637.387207	880.1363	2637.38623	880.1359863	3	12	1.1.1.1358.2	8.670183	38.00374	38.00374			219.8161
3	35.56	35.56	93.70999932	93.70999932	93.1400001	sp|P23927|CRYAB_MOUSE	Alpha-crystallin B chain OS=Mus musculus OX=10090 GN=Cryab PE=1 SV=2			0	99.00000095	IPADVDPLTITSSLSSDGVLTVNGPR	Ammonia-loss(N)@23			-0.00125931	2606.342529	869.7881	2606.343994	869.7885742	3	19	1.1.1.1359.3	8.689834	1823.01	457.33	8.76	0.1	315.3524
3	35.56	35.56	93.70999932	93.70999932	93.1400001	sp|P23927|CRYAB_MOUSE	Alpha-crystallin B chain OS=Mus musculus OX=10090 GN=Cryab PE=1 SV=2			0	99.00000095	IPADVDPLTITSSLSSDGVLTVNGPR	Cation:Na(D)@17			-0.00345023	2645.349121	882.7903	2645.352539	882.7914429	3	16	1.1.1.1335.3	8.402017	1381.4	1337.13	8.4	0.11	1380.57
3	35.56	35.56	93.70999932	93.70999932	93.1400001	sp|P23927|CRYAB_MOUSE	Alpha-crystallin B chain OS=Mus musculus OX=10090 GN=Cryab PE=1 SV=2			0	98.04000258	IPADVDPLTITSSLSSDGVLTVNGPR				0.00116067	2623.371826	875.4645	2623.370361	875.4641113	3	11	1.1.1.1362.4	8.727834	423.86	354.63	8.74	0.14	292.3359
3	35.56	35.56	93.70999932	93.70999932	93.1400001	sp|P23927|CRYAB_MOUSE	Alpha-crystallin B chain OS=Mus musculus OX=10090 GN=Cryab PE=1 SV=2			0	96.93999887	IPADVDPLTITSSLSSDGVLTVNGPR	Methyl(S)@15; Methyl(S)@16	Methyl(S)@138; Methyl(S)@139		-0.039695099	2651.362061	884.7946	2651.401855	884.8078613	3	15	1.1.1.1366.4	8.775	278.54	255.06	8.78	0.11	203.6269
3	35.56	35.56	93.70999932	93.70999932	93.1400001	sp|P23927|CRYAB_MOUSE	Alpha-crystallin B chain OS=Mus musculus OX=10090 GN=Cryab PE=1 SV=2			0	95.24000287	IPADVDPLTITSSLSSDGVLTVNGPR	Ammonia-loss(N)@23			-0.00125931	2606.342529	869.7881	2606.343994	869.7885742	3	20	1.1.1.1373.3	8.86765	1823.01	328.19	8.76	0.1	259.7887
3	35.56	35.56	93.70999932	93.70999932	93.1400001	sp|P23927|CRYAB_MOUSE	Alpha-crystallin B chain OS=Mus musculus OX=10090 GN=Cryab PE=1 SV=2			0	92.6699996	IPADVDPLTITSSLSSDGVLTVNGPR	Ammonia-loss(N)@23			-0.00125931	2606.342529	869.7881	2606.343994	869.7885742	3	20	1.1.1.1360.4	8.699833	1823.01	630.35	8.76	0.1	400.5688
3	35.56	35.56	93.70999932	93.70999932	93.1400001	sp|P23927|CRYAB_MOUSE	Alpha-crystallin B chain OS=Mus musculus OX=10090 GN=Cryab PE=1 SV=2			0	88.84999752	IPADVDPLTITSSLSSDGVLTVNGPR	Dimethyl(N)@23	Dimethyl(N)@146		-0.019004401	2651.382813	884.8015	2651.401855	884.8078613	3	11	1.1.1.1349.4	8.55835	245.55	69.82	8.6	0.05	219.966
3	35.56	35.56	93.70999932	93.70999932	93.1400001	sp|P23927|CRYAB_MOUSE	Alpha-crystallin B chain OS=Mus musculus OX=10090 GN=Cryab PE=1 SV=2			0	83.35999846	IPADVDPLTITSSLSSDGVLTVNGPR	Methyl(D)@4; Oxidation(D)@17	Methyl(D)@127; Oxidation(D)@140		-0.0167257	2653.364258	885.462	2653.381104	885.4676514	3	12	1.1.1.1368.2	8.7975	221.31	210.67	8.79	0.09	372.6637
3	35.56	35.56	93.70999932	93.70999932	93.1400001	sp|P23927|CRYAB_MOUSE	Alpha-crystallin B chain OS=Mus musculus OX=10090 GN=Cryab PE=1 SV=2			0	75.83000064	IPADVDPLTITSSLSSDGVLTVNGPR	Delta:H(5)C(2)(P)@7	Delta:H(5)C(2)(P)@130		-0.049424399	2652.360107	885.1273	2652.409668	885.1437988	3	12	1.1.1.1358.3	8.671833	262.75	257.6	8.64	0.15	276.5965
3	35.56	35.56	93.70999932	93.70999932	93.1400001	sp|P23927|CRYAB_MOUSE	Alpha-crystallin B chain OS=Mus musculus OX=10090 GN=Cryab PE=1 SV=2			0	54.65999842	IPADVDPLTITSSLSSDGVLTVNGPR				-0.000304159	2623.370361	875.464	2623.370361	875.4641113	3	33	1.1.1.1334.5	8.389367	60512.5	48527.35	8.41	0.11	19906.59
3	35.56	35.56	93.70999932	93.70999932	93.1400001	sp|P23927|CRYAB_MOUSE	Alpha-crystallin B chain OS=Mus musculus OX=10090 GN=Cryab PE=1 SV=2			0	54.65999842	IPADVDPLTITSSLSSDGVLTVNGPR	Methyl(D)@6	Methyl(D)@129		0.011384	2637.397461	660.3566	2637.38623	660.3538208	4	8	1.1.1.1370.2	8.822667	247.42	173.88	8.78	0.09	174.3465
3	35.56	35.56	93.70999932	93.70999932	93.1400001	sp|P23927|CRYAB_MOUSE	Alpha-crystallin B chain OS=Mus musculus OX=10090 GN=Cryab PE=1 SV=2			0	99.00000095	KQVSGPER	Carbamyl@N-term		missed K-Q@1	-0.00286212	942.4854736	472.25	942.4882813	472.2514343	2	10	1.1.1.877.5	2.647133	3831.85	3286.92	2.65	0.02	2136.153
3	35.56	35.56	93.70999932	93.70999932	93.1400001	sp|P23927|CRYAB_MOUSE	Alpha-crystallin B chain OS=Mus musculus OX=10090 GN=Cryab PE=1 SV=2			0	97.93000221	KQVSGPER			missed K-Q@1	-0.000594064	899.4818726	450.7482	899.4824829	450.7485046	2	8	1.1.1.349.7	1.101083	4146.03	2220.92	1.12	0.04	1050.13
3	35.56	35.56	93.70999932	93.70999932	93.1400001	sp|P23927|CRYAB_MOUSE	Alpha-crystallin B chain OS=Mus musculus OX=10090 GN=Cryab PE=1 SV=2			0	93.04000139	KQVSGPER			missed K-Q@1	-0.00120441	899.4812622	450.7479	899.4824829	450.7485046	2	7	1.1.1.867.2	2.5208	345.73	342.06	2.53	0.04	208.3548
3	35.56	35.56	93.70999932	93.70999932	93.1400001	sp|P23927|CRYAB_MOUSE	Alpha-crystallin B chain OS=Mus musculus OX=10090 GN=Cryab PE=1 SV=2			0	90.14999866	KQVSGPER	Carbamyl@N-term		missed K-Q@1	-0.00286212	942.4854736	472.25	942.4882813	472.2514343	2	8	1.1.1.876.7	2.6363	3831.85	2132.06	2.65	0.02	1216.518
3	35.56	35.56	93.70999932	93.70999932	93.1400001	sp|P23927|CRYAB_MOUSE	Alpha-crystallin B chain OS=Mus musculus OX=10090 GN=Cryab PE=1 SV=2			0	26.98000073	KQVSGPER			missed K-Q@1	-0.00120441	899.4812622	450.7479	899.4824829	450.7485046	2	5	1.1.1.866.2	2.507317	345.73	260.24	2.53	0.04	95.44936
3	35.56	35.56	93.70999932	93.70999932	93.1400001	sp|P23927|CRYAB_MOUSE	Alpha-crystallin B chain OS=Mus musculus OX=10090 GN=Cryab PE=1 SV=2			0	15.45999944	KQVSGPER	Carbamyl@N-term; Methyl(R)@8	Methyl(R)@157	missed K-Q@1	0.000633941	956.5046997	479.2596	956.5039673	479.2592468	2	7	1.1.1.891.6	2.823283	932.66	601.11	2.84	0.03	316.1212
3	35.56	35.56	93.70999932	93.70999932	93.1400001	sp|P23927|CRYAB_MOUSE	Alpha-crystallin B chain OS=Mus musculus OX=10090 GN=Cryab PE=1 SV=2			0	99.00000095	LFDQFFGE	Methyl(E)@8	Methyl(E)@29	cleaved E-H@C-term	0.00161514	1015.466675	508.7406	1015.465088	508.7398376	2	9	1.1.1.1415.2	9.379117	92.08	83.04	9.37	0.06	90.55202
3	35.56	35.56	93.70999932	93.70999932	93.1400001	sp|P23927|CRYAB_MOUSE	Alpha-crystallin B chain OS=Mus musculus OX=10090 GN=Cryab PE=1 SV=2			0	98.04000258	LFDQFFGEH	Methyl(E)@8	Methyl(E)@30	cleaved H-L@C-term	-0.00458025	1152.519531	577.267	1152.524048	577.2692871	2	9	1.1.1.1285.3	7.766567	510.13	455.46	7.79	0.08	422.9497
3	35.56	35.56	93.70999932	93.70999932	93.1400001	sp|P23927|CRYAB_MOUSE	Alpha-crystallin B chain OS=Mus musculus OX=10090 GN=Cryab PE=1 SV=2			0	98.04000258	LFDQFFGEH	Methyl(E)@8	Methyl(E)@30	cleaved H-L@C-term	-0.00458025	1152.519531	577.267	1152.524048	577.2692871	2	9	1.1.1.1286.2	7.778234	510.13	507.19	7.79	0.08	380.973
3	35.56	35.56	93.70999932	93.70999932	93.1400001	sp|P23927|CRYAB_MOUSE	Alpha-crystallin B chain OS=Mus musculus OX=10090 GN=Cryab PE=1 SV=2			0	95.24000287	LFDQFFGEH			cleaved H-L@C-term	0.000343177	1138.508911	570.2617	1138.508301	570.2614746	2	7	1.1.1.1236.2	7.147617	390.3	249.37	7.17	0.04	208.943
3	35.56	35.56	93.70999932	93.70999932	93.1400001	sp|P23927|CRYAB_MOUSE	Alpha-crystallin B chain OS=Mus musculus OX=10090 GN=Cryab PE=1 SV=2			0	92.6699996	LFDQFFGEHLLESDLFSTATSLSPF			cleaved F-Y@C-term	0.00186908	2847.365967	950.1293	2847.364258	950.1287231	3	10	1.1.1.1925.2	11.89642	441.83	326.19	11.96	0.13	200.5284
3	35.56	35.56	93.70999932	93.70999932	93.1400001	sp|P23927|CRYAB_MOUSE	Alpha-crystallin B chain OS=Mus musculus OX=10090 GN=Cryab PE=1 SV=2			0	99.00000095	LFDQFFGEHLLESDLFSTATSLSPFYLRPPSFLR				0.00764757	3977.011719	995.2602	3977.003906	995.2583008	4	12	1.1.1.1813.2	11.41313	1722.01	436.84	11.27	0.12	288.0698
3	35.56	35.56	93.70999932	93.70999932	93.1400001	sp|P23927|CRYAB_MOUSE	Alpha-crystallin B chain OS=Mus musculus OX=10090 GN=Cryab PE=1 SV=2			0	99.00000095	LFDQFFGEHLLESDLFSTATSLSPFYLRPPSFLR				0.00764757	3977.011719	995.2602	3977.003906	995.2583008	4	12	1.1.1.1771.3	11.23647	1722.01	1275.35	11.27	0.12	571.3928
3	35.56	35.56	93.70999932	93.70999932	93.1400001	sp|P23927|CRYAB_MOUSE	Alpha-crystallin B chain OS=Mus musculus OX=10090 GN=Cryab PE=1 SV=2			0	99.00000095	LFDQFFGEHLLESDLFSTATSLSPFYLRPPSFLR	Phospho(S)@21	Phospho(S)@43		0.00563022	4056.974854	1015.251	4056.970215	1015.249878	4	13	1.1.1.1769.2	11.21082	1563.48	763.9	11.27	0.12	487.7361
3	35.56	35.56	93.70999932	93.70999932	93.1400001	sp|P23927|CRYAB_MOUSE	Alpha-crystallin B chain OS=Mus musculus OX=10090 GN=Cryab PE=1 SV=2			0	99.00000095	LFDQFFGEHLLESDLFSTATSLSPFYLRPPSFLR	Phospho(S)@23	Phospho(S)@45		0.00563022	4056.974854	1015.251	4056.970215	1015.249878	4	13	1.1.1.1769.2	11.21082	1563.48	763.9	11.27	0.12	487.7361
3	35.56	35.56	93.70999932	93.70999932	93.1400001	sp|P23927|CRYAB_MOUSE	Alpha-crystallin B chain OS=Mus musculus OX=10090 GN=Cryab PE=1 SV=2			0	98.75000119	LFDQFFGEHLLESDLFSTATSLSPFYLRPPSFLR	Phospho(S)@21	Phospho(S)@43		0.00563022	4056.974854	1015.251	4056.970215	1015.249878	4	13	1.1.1.1770.3	11.22315	1563.48	945.45	11.27	0.12	580.6356
3	35.56	35.56	93.70999932	93.70999932	93.1400001	sp|P23927|CRYAB_MOUSE	Alpha-crystallin B chain OS=Mus musculus OX=10090 GN=Cryab PE=1 SV=2			0	98.75000119	LFDQFFGEHLLESDLFSTATSLSPFYLRPPSFLR	Phospho(S)@23	Phospho(S)@45		0.00563022	4056.974854	1015.251	4056.970215	1015.249878	4	13	1.1.1.1770.3	11.22315	1563.48	945.45	11.27	0.12	580.6356
3	35.56	35.56	93.70999932	93.70999932	93.1400001	sp|P23927|CRYAB_MOUSE	Alpha-crystallin B chain OS=Mus musculus OX=10090 GN=Cryab PE=1 SV=2			0	54.65999842	LFDQFFGEHLLESDLFSTATSLSPFYLRPPSFLR				0.00764757	3977.011719	995.2602	3977.003906	995.2583008	4	10	1.1.1.1814.2	11.42563	1722.01	384.92	11.27	0.12	232.8126
3	35.56	35.56	93.70999932	93.70999932	93.1400001	sp|P23927|CRYAB_MOUSE	Alpha-crystallin B chain OS=Mus musculus OX=10090 GN=Cryab PE=1 SV=2			0	99.00000095	LGDVIEVHGK			cleaved V-L@N-term	-0.00200983	1065.579834	533.7972	1065.581909	533.7982178	2	16	1.1.1.1025.5	4.487167	4275.52	4188.51	4.49	0.04	3224.174
3	35.56	35.56	93.70999932	93.70999932	93.1400001	sp|P23927|CRYAB_MOUSE	Alpha-crystallin B chain OS=Mus musculus OX=10090 GN=Cryab PE=1 SV=2			0	99.00000095	MDIAIHHPWIR	Acetyl@N-term; Sulfide(D)@2	Acetyl@1; Sulfide(D)@2		0.022713801	1461.723633	488.2485	1461.700928	488.2409363	3	11	1.1.1.1116.2	5.6294	6243.76	3221.88	5.65	0.04	1695.426
3	35.56	35.56	93.70999932	93.70999932	93.1400001	sp|P23927|CRYAB_MOUSE	Alpha-crystallin B chain OS=Mus musculus OX=10090 GN=Cryab PE=1 SV=2			0	98.57000113	MDIAIHHPWIR	Acetyl@N-term; Oxidation(D)@2	Acetyl@1; Oxidation(D)@2		0.000664634	1445.724365	482.9154	1445.723755	482.9151917	3	13	1.1.1.1098.3	5.404917	91984.02	26950.77	5.44	0.05	7468.882
3	35.56	35.56	93.70999932	93.70999932	93.1400001	sp|P23927|CRYAB_MOUSE	Alpha-crystallin B chain OS=Mus musculus OX=10090 GN=Cryab PE=1 SV=2			0	67.19999909	MDIAIHHPWIR	Acetyl@N-term; Oxidation(D)@2; Oxidation(W)@9	Acetyl@1; Oxidation(D)@2		0.00349039	1461.722046	488.248	1461.71875	488.2468567	3	11	1.1.1.1075.4	5.116117	9385.17	8566.95	5.13	0.06	4534.447
3	35.56	35.56	93.70999932	93.70999932	93.1400001	sp|P23927|CRYAB_MOUSE	Alpha-crystallin B chain OS=Mus musculus OX=10090 GN=Cryab PE=1 SV=2			0	61.61999702	MDIAIHHPWIR	Acetyl@N-term; Oxidation(D)@2; Oxidation(W)@9	Acetyl@1; Oxidation(D)@2		0.00349039	1461.722046	488.248	1461.71875	488.2468567	3	12	1.1.1.1076.3	5.1281	9385.17	9305.47	5.13	0.06	5371.237
3	35.56	35.56	93.70999932	93.70999932	93.1400001	sp|P23927|CRYAB_MOUSE	Alpha-crystallin B chain OS=Mus musculus OX=10090 GN=Cryab PE=1 SV=2			0	15.45999944	MDIAIHHPWIR	Acetyl@N-term; Oxidation(D)@2; Oxidation(W)@9	Acetyl@1; Oxidation(D)@2		-0.000721006	1461.718018	488.2466	1461.71875	488.2468567	3	10	1.1.1.1061.5	4.939116	3140.4	2587.16	4.9	0.2	1559.039
3	35.56	35.56	93.70999932	93.70999932	93.1400001	sp|P23927|CRYAB_MOUSE	Alpha-crystallin B chain OS=Mus musculus OX=10090 GN=Cryab PE=1 SV=2			0	99.00000095	PADVDPLTITSSLSSDGVLTVNGPR	Dicarbamidomethyl(D)@5; Oxidation(P)@6	Oxidation(P)@130	cleaved I-P@N-term	0.064998701	2640.389404	881.137	2640.324219	881.1153564	3	15	1.1.1.1320.3	8.2112	1418.71	841.33	8.26	0.14	838.9016
3	35.56	35.56	93.70999932	93.70999932	93.1400001	sp|P23927|CRYAB_MOUSE	Alpha-crystallin B chain OS=Mus musculus OX=10090 GN=Cryab PE=1 SV=2			0	93.04000139	PFHSPSR			cleaved F-P@N-term	7.14E-05	826.4086914	414.2116	826.4085693	414.2115784	2	8	1.1.1.1055.2	4.861133	15625.33	4862.98	4.91	0.06	2056.686
3	35.56	35.56	93.70999932	93.70999932	93.1400001	sp|P23927|CRYAB_MOUSE	Alpha-crystallin B chain OS=Mus musculus OX=10090 GN=Cryab PE=1 SV=2			0	99.00000095	QDEHGFISR	Gln->pyro-Glu@N-term			0.000133701	1070.478271	536.2464	1070.478149	536.2463379	2	10	1.1.1.921.9	3.204083	1960.37	1821.85	3.21	0.04	1231.07
3	35.56	35.56	93.70999932	93.70999932	93.1400001	sp|P23927|CRYAB_MOUSE	Alpha-crystallin B chain OS=Mus musculus OX=10090 GN=Cryab PE=1 SV=2			0	99.00000095	QDEHGFISR	Gln->pyro-Glu@N-term; Methyl(D)@2	Methyl(D)@109		0.00441458	1084.498047	543.2563	1084.493774	543.2541504	2	11	1.1.1.1035.3	4.612317	485.7113	485.7113			1054.557
3	35.56	35.56	93.70999932	93.70999932	93.1400001	sp|P23927|CRYAB_MOUSE	Alpha-crystallin B chain OS=Mus musculus OX=10090 GN=Cryab PE=1 SV=2			0	99.00000095	QDEHGFISR	Gln->pyro-Glu@N-term; Methyl(E)@3	Methyl(E)@110		0.00441458	1084.498047	543.2563	1084.493774	543.2541504	2	11	1.1.1.1035.3	4.612317	485.7113	485.7113			1054.557
3	35.56	35.56	93.70999932	93.70999932	93.1400001	sp|P23927|CRYAB_MOUSE	Alpha-crystallin B chain OS=Mus musculus OX=10090 GN=Cryab PE=1 SV=2			0	99.00000095	QDEHGFISR	Formyl@N-term			-0.000621402	1115.499023	558.7568	1115.499634	558.7570801	2	12	1.1.1.979.4	3.902367	1161.49	1009.85	3.91	0.04	533.8754
3	35.56	35.56	93.70999932	93.70999932	93.1400001	sp|P23927|CRYAB_MOUSE	Alpha-crystallin B chain OS=Mus musculus OX=10090 GN=Cryab PE=1 SV=2			0	99.00000095	QDEHGFISR	Dehydrated(D)@2			-0.00180643	1069.49231	535.7534	1069.494141	535.7543335	2	11	1.1.1.973.7	3.828367	1011.12	935.42	3.83	0.05	663.7884
3	35.56	35.56	93.70999932	93.70999932	93.1400001	sp|P23927|CRYAB_MOUSE	Alpha-crystallin B chain OS=Mus musculus OX=10090 GN=Cryab PE=1 SV=2			0	99.00000095	QDEHGFISR	Formyl@N-term			-0.000621402	1115.499023	558.7568	1115.499634	558.7570801	2	11	1.1.1.980.5	3.916033	1161.49	1138.81	3.91	0.04	524.082
3	35.56	35.56	93.70999932	93.70999932	93.1400001	sp|P23927|CRYAB_MOUSE	Alpha-crystallin B chain OS=Mus musculus OX=10090 GN=Cryab PE=1 SV=2			0	99.00000095	QDEHGFISR	Gln->pyro-Glu@N-term			-0.00120906	1070.476929	536.2457	1070.478149	536.2463379	2	9	1.1.1.989.7	4.03185	20679.02	3531.15	4.08	0.04	705.7603
3	35.56	35.56	93.70999932	93.70999932	93.1400001	sp|P23927|CRYAB_MOUSE	Alpha-crystallin B chain OS=Mus musculus OX=10090 GN=Cryab PE=1 SV=2			0	99.00000095	QDEHGFISR	Dehydrated(D)@2			-0.00180643	1069.49231	535.7534	1069.494141	535.7543335	2	10	1.1.1.972.9	3.8172	1011.12	731.04	3.83	0.05	480.5611
3	35.56	35.56	93.70999932	93.70999932	93.1400001	sp|P23927|CRYAB_MOUSE	Alpha-crystallin B chain OS=Mus musculus OX=10090 GN=Cryab PE=1 SV=2			0	93.04000139	QDEHGFISR	Gln->pyro-Glu@N-term; Methyl(H)@4	Methyl(H)@111		0.00343803	1084.497314	543.2559	1084.493774	543.2541504	2	8	1.1.1.962.6	3.687717	227.84	218.79	3.69	0.05	181.5613
3	35.56	35.56	93.70999932	93.70999932	93.1400001	sp|P23927|CRYAB_MOUSE	Alpha-crystallin B chain OS=Mus musculus OX=10090 GN=Cryab PE=1 SV=2			0	91.21999741	QDEHGFISR	Methyl(E)@3	Methyl(E)@110		-0.000392634	1101.519897	551.7672	1101.520264	551.7674561	2	9	1.1.1.961.2	3.673383	1190.73	823.21	3.69	0.04	390.7621
3	35.56	35.56	93.70999932	93.70999932	93.1400001	sp|P23927|CRYAB_MOUSE	Alpha-crystallin B chain OS=Mus musculus OX=10090 GN=Cryab PE=1 SV=2			0	69.84999776	QDEHGFISR				-0.00467248	1087.500122	544.7573	1087.504639	544.7595825	2	7	1.1.1.936.6	3.360067	605.88	597.68	3.35	0.05	451.3307
3	35.56	35.56	93.70999932	93.70999932	93.1400001	sp|P23927|CRYAB_MOUSE	Alpha-crystallin B chain OS=Mus musculus OX=10090 GN=Cryab PE=1 SV=2			0	46.97000086	QDEHGFISR	Methyl(E)@3	Methyl(E)@110		-0.000392634	1101.519897	551.7672	1101.520264	551.7674561	2	7	1.1.1.962.7	3.68855	1190.73	1166.45	3.69	0.04	595.3342
3	35.56	35.56	93.70999932	93.70999932	93.1400001	sp|P23927|CRYAB_MOUSE	Alpha-crystallin B chain OS=Mus musculus OX=10090 GN=Cryab PE=1 SV=2			0	31.22999966	QDEHGFISR	Gln->pyro-Glu@N-term; Methyl(D)@2	Methyl(D)@109		0.00343803	1084.497314	543.2559	1084.493774	543.2541504	2	8	1.1.1.962.6	3.687717	227.84	218.79	3.69	0.05	181.5613
3	35.56	35.56	93.70999932	93.70999932	93.1400001	sp|P23927|CRYAB_MOUSE	Alpha-crystallin B chain OS=Mus musculus OX=10090 GN=Cryab PE=1 SV=2			0	31.22999966	QDEHGFISR	Gln->pyro-Glu@N-term; Methyl(E)@3	Methyl(E)@110		0.00343803	1084.497314	543.2559	1084.493774	543.2541504	2	8	1.1.1.962.6	3.687717	227.84	218.79	3.69	0.05	181.5613
3	35.56	35.56	93.70999932	93.70999932	93.1400001	sp|P23927|CRYAB_MOUSE	Alpha-crystallin B chain OS=Mus musculus OX=10090 GN=Cryab PE=1 SV=2			0	75.83000064	RPFFPF			cleaved F-H@C-term	0.00161885	809.4240723	405.7193	809.4224243	405.7185059	2	6	1.1.1.1304.2	8.00655	9567.54	2595.28	8.07	0.08	891.2861
3	35.56	35.56	93.70999932	93.70999932	93.1400001	sp|P23927|CRYAB_MOUSE	Alpha-crystallin B chain OS=Mus musculus OX=10090 GN=Cryab PE=1 SV=2			0	99.00000095	RPFFPFHSPSR				0.000669451	1373.700073	458.9073	1373.699341	458.9070435	3	16	1.1.1.1056.3	4.873967	20865.89	12010.16	4.91	0.06	5888.041
3	35.56	35.56	93.70999932	93.70999932	93.1400001	sp|P23927|CRYAB_MOUSE	Alpha-crystallin B chain OS=Mus musculus OX=10090 GN=Cryab PE=1 SV=2			0	97.93000221	RPFFPFHSPSR	Phospho(H)@7	Phospho(H)@18		0.00281919	1453.668335	485.5634	1453.665649	485.5624695	3	11	1.1.1.1091.6	5.318433	10132	4818.68	5.36	0.08	2492.464
3	35.56	35.56	93.70999932	93.70999932	93.1400001	sp|P23927|CRYAB_MOUSE	Alpha-crystallin B chain OS=Mus musculus OX=10090 GN=Cryab PE=1 SV=2			0	46.97000086	RPFFPFHSPSR	Phospho(S)@8	Phospho(S)@19		0.00281919	1453.668335	485.5634	1453.665649	485.5624695	3	8	1.1.1.1090.4	5.304433	10132	2873.53	5.36	0.08	1359.573
3	35.56	35.56	93.70999932	93.70999932	93.1400001	sp|P23927|CRYAB_MOUSE	Alpha-crystallin B chain OS=Mus musculus OX=10090 GN=Cryab PE=1 SV=2			0	99.00000095	VKVLGDVIEVHGK	Carbamyl@N-term		missed K-V@2	-0.00025102	1434.819092	479.2803	1434.819458	479.280426	3	14	1.1.1.1095.3	5.366583	17715.17	5034.6	5.4	0.05	1758.805
3	35.56	35.56	93.70999932	93.70999932	93.1400001	sp|P23927|CRYAB_MOUSE	Alpha-crystallin B chain OS=Mus musculus OX=10090 GN=Cryab PE=1 SV=2			0	21.68000042	VKVLGDVIEVHGKHEER	Carbamyl@N-term; Carbamyl(K)@13		missed K-V@2; missed K-H@13	0.00280367	2029.073364	508.2756	2029.070435	508.2749023	4	9	1.1.1.1064.6	4.978283	2051.33	1891.33	4.97	0.05	1409.568
3	35.56	35.56	93.70999932	93.70999932	93.1400001	sp|P23927|CRYAB_MOUSE	Alpha-crystallin B chain OS=Mus musculus OX=10090 GN=Cryab PE=1 SV=2			0	99.00000095	VLGDVIEVHGK				-0.00221776	1164.648071	583.3313	1164.650269	583.3323975	2	18	1.1.1.1024.5	4.47815	17263.77	13823.82	4.49	0.05	5568.785
3	35.56	35.56	93.70999932	93.70999932	93.1400001	sp|P23927|CRYAB_MOUSE	Alpha-crystallin B chain OS=Mus musculus OX=10090 GN=Cryab PE=1 SV=2			0	99.00000095	VLGDVIEVHGK	Formyl@N-term			-0.000913544	1192.644287	597.3294	1192.645142	597.329895	2	11	1.1.1.1187.3	6.526667	1736.89	522.76	6.57	0.06	322.417
3	35.56	35.56	93.70999932	93.70999932	93.1400001	sp|P23927|CRYAB_MOUSE	Alpha-crystallin B chain OS=Mus musculus OX=10090 GN=Cryab PE=1 SV=2			0	99.00000095	VLGDVIEVHGK	Formyl@N-term			-0.000913544	1192.644287	597.3294	1192.645142	597.329895	2	11	1.1.1.1186.6	6.516333	1736.89	293.7	6.57	0.06	323.2664
3	35.56	35.56	93.70999932	93.70999932	93.1400001	sp|P23927|CRYAB_MOUSE	Alpha-crystallin B chain OS=Mus musculus OX=10090 GN=Cryab PE=1 SV=2			0	99.00000095	VLGDVIEVHGKHEER	Carbamidomethyl(K)@11		missed K-H@11	-0.00259544	1772.914551	444.2359	1772.916992	444.2365112	4	12	1.1.1.1016.3	4.372334	2946.88	2809.57	4.38	0.04	1760.865
3	35.56	35.56	93.70999932	93.70999932	93.1400001	sp|P23927|CRYAB_MOUSE	Alpha-crystallin B chain OS=Mus musculus OX=10090 GN=Cryab PE=1 SV=2			0	99.00000095	VLGDVIEVHGKHEER	Carbamyl(K)@11		missed K-H@11	0.00104436	1758.9021	440.7328	1758.901245	440.732605	4	15	1.1.1.1001.3	4.182017	11035.13	8790.56	4.19	0.04	6202.78
3	35.56	35.56	93.70999932	93.70999932	93.1400001	sp|P23927|CRYAB_MOUSE	Alpha-crystallin B chain OS=Mus musculus OX=10090 GN=Cryab PE=1 SV=2			0	99.00000095	YRIPADVDPLTITSSLSSDGVLTVNGPR			missed R-I@2	-0.00212827	2942.533203	981.8516	2942.534912	981.8522339	3	22	1.1.1.1299.4	7.950883	10380.9	976.36	8.03	0.09	822.431
3	35.56	35.56	93.70999932	93.70999932	93.1400001	sp|P23927|CRYAB_MOUSE	Alpha-crystallin B chain OS=Mus musculus OX=10090 GN=Cryab PE=1 SV=2			0	99.00000095	YRIPADVDPLTITSSLSSDGVLTVNGPR			missed R-I@2	-0.00212827	2942.533203	981.8516	2942.534912	981.8522339	3	22	1.1.1.1303.11	8.001384	10380.9	5915.65	8.03	0.09	3070.977
3	35.56	35.56	93.70999932	93.70999932	93.1400001	sp|P23927|CRYAB_MOUSE	Alpha-crystallin B chain OS=Mus musculus OX=10090 GN=Cryab PE=1 SV=2			0	99.00000095	YRIPADVDPLTITSSLSSDGVLTVNGPR			missed R-I@2	-0.00212827	2942.533203	981.8516	2942.534912	981.8522339	3	27	1.1.1.1313.8	8.126384	10380.9	2610.69	8.03	0.09	2103.855
3	35.56	35.56	93.70999932	93.70999932	93.1400001	sp|P23927|CRYAB_MOUSE	Alpha-crystallin B chain OS=Mus musculus OX=10090 GN=Cryab PE=1 SV=2			0	98.75000119	YRIPADVDPLTITSSLSSDGVLTVNGPR	Methyl(D)@8	Methyl(D)@129	missed R-I@2	-0.0288806	2956.521729	986.5145	2956.550537	986.5241089	3	10	1.1.1.1325.9	8.277534	71.61264	71.61264			273.9994
3	35.56	35.56	93.70999932	93.70999932	93.1400001	sp|P23927|CRYAB_MOUSE	Alpha-crystallin B chain OS=Mus musculus OX=10090 GN=Cryab PE=1 SV=2			0	98.75000119	YRIPADVDPLTITSSLSSDGVLTVNGPR	Methyl(D)@6	Methyl(D)@127	missed R-I@2	-0.0288806	2956.521729	986.5145	2956.550537	986.5241089	3	10	1.1.1.1325.9	8.277534	71.61264	71.61264			273.9994
3	35.56	35.56	93.70999932	93.70999932	93.1400001	sp|P23927|CRYAB_MOUSE	Alpha-crystallin B chain OS=Mus musculus OX=10090 GN=Cryab PE=1 SV=2			0	54.65999842	YRIPADVDPLTITSSLSSDGVLTVNGPR	Ammonia-loss(N)@25		missed R-I@2	0.00351751	2925.511963	976.1779	2925.508301	976.1767578	3	15	1.1.1.1326.9	8.291866	53.20287	53.20287			263.3369
4	33.46	33.46	96.10000253	92.68000126	92.68000126	sp|P62696|CRBB2_MOUSE	Beta-crystallin B2 OS=Mus musculus OX=10090 GN=Crybb2 PE=1 SV=2			2	99.00000095	ASDHQTQAGKPQPLNPK	Acetyl@N-term	Acetyl@2	cleaved M-A@N-term	0.00193024	1857.935059	620.319	1857.93335	620.3183594	3	17	1.1.1.896.7	2.891267	13926.58	5803.23	2.92	0.04	2692.261
4	33.46	33.46	96.10000253	92.68000126	92.68000126	sp|P62696|CRBB2_MOUSE	Beta-crystallin B2 OS=Mus musculus OX=10090 GN=Crybb2 PE=1 SV=2			2	99.00000095	DNSDFGAPHPQVQSVR				-0.000457377	1752.817505	585.2798	1752.817993	585.2799072	3	13	1.1.1.991.10	4.05985	16354.67	5723.83	4.09	0.04	2485.019
4	33.46	33.46	96.10000253	92.68000126	92.68000126	sp|P62696|CRBB2_MOUSE	Beta-crystallin B2 OS=Mus musculus OX=10090 GN=Crybb2 PE=1 SV=2			2	99.00000095	GDYKDNSDFGAPHPQVQSVR			missed K-D@4	-0.00368323	2216.020996	555.0125	2216.024658	555.0134277	4	22	1.1.1.976.5	3.8667	9996.74	5647.44	3.9	0.05	3347.322
4	33.46	33.46	96.10000253	92.68000126	92.68000126	sp|P62696|CRBB2_MOUSE	Beta-crystallin B2 OS=Mus musculus OX=10090 GN=Crybb2 PE=1 SV=2			2	99.00000095	GEQFVFEK				0.000841335	982.4768677	492.2457	982.4760132	492.2452698	2	12	1.1.1.1066.3	5.00095	11140.55	10078.94	5.01	0.05	4446.806
4	33.46	33.46	96.10000253	92.68000126	92.68000126	sp|P62696|CRBB2_MOUSE	Beta-crystallin B2 OS=Mus musculus OX=10090 GN=Crybb2 PE=1 SV=2			2	99.00000095	IIIFEQENFQGH			cleaved H-S@C-term	-0.00400016	1473.721313	737.8679	1473.72522	737.869873	2	14	1.1.1.1176.6	6.388683	1296.26	1195	6.4	0.06	770.2172
4	33.46	33.46	96.10000253	92.68000126	92.68000126	sp|P62696|CRBB2_MOUSE	Beta-crystallin B2 OS=Mus musculus OX=10090 GN=Crybb2 PE=1 SV=2			2	99.00000095	IILYENPNFTGK				-0.00113063	1407.738647	704.8766	1407.739868	704.8771973	2	16	1.1.1.1138.4	5.90905	50774.67	12408.86	5.85	0.06	1211.937
4	33.46	33.46	96.10000253	92.68000126	92.68000126	sp|P62696|CRBB2_MOUSE	Beta-crystallin B2 OS=Mus musculus OX=10090 GN=Crybb2 PE=1 SV=2			2	99.00000095	IILYENPNFTGKK			missed K-K@12	0.00248246	1535.837158	512.953	1535.834839	512.9522095	3	12	1.1.1.1074.3	5.102783	5149.63	3703.82	5.12	0.05	2771.827
4	33.46	33.46	96.10000253	92.68000126	92.68000126	sp|P62696|CRBB2_MOUSE	Beta-crystallin B2 OS=Mus musculus OX=10090 GN=Crybb2 PE=1 SV=2			2	99.00000095	IRDMQWHQR	Oxidation(M)@4		missed R-D@2	-0.0098718	1284.604614	429.2088	1284.614624	429.2121277	3	11	1.1.1.877.3	2.645467	2985.1	2622.35	2.65	0.05	2416.115
4	33.46	33.46	96.10000253	92.68000126	92.68000126	sp|P62696|CRBB2_MOUSE	Beta-crystallin B2 OS=Mus musculus OX=10090 GN=Crybb2 PE=1 SV=2			2	99.00000095	KMEIVDDDVPSFHAHGYQEK	Oxidation(M)@2		missed K-M@1	-8.65E-05	2360.074219	591.0258	2360.074219	591.0258789	4	13	1.1.1.987.9	4.008183	4259.28	1317.7	4.04	0.04	518.3358
4	33.46	33.46	96.10000253	92.68000126	92.68000126	sp|P62696|CRBB2_MOUSE	Beta-crystallin B2 OS=Mus musculus OX=10090 GN=Crybb2 PE=1 SV=2			2	99.00000095	MEIVDDDVPSFHAHGYQEK	Oxidation(M)@1			0.000508673	2231.980225	559.0023	2231.979248	559.0021362	4	20	1.1.1.1018.10	4.403666	15243.34	14619.75	4.41	0.04	8526.19
4	33.46	33.46	96.10000253	92.68000126	92.68000126	sp|P62696|CRBB2_MOUSE	Beta-crystallin B2 OS=Mus musculus OX=10090 GN=Crybb2 PE=1 SV=2			2	99.00000095	RTDSLSSLRPIK			missed R-T@1	0.000815503	1371.784302	458.2687	1371.783447	458.2684021	3	15	1.1.1.981.3	3.9272	10747.81	5766.28	3.95	0.04	2603.79
4	33.46	33.46	96.10000253	92.68000126	92.68000126	sp|P62696|CRBB2_MOUSE	Beta-crystallin B2 OS=Mus musculus OX=10090 GN=Crybb2 PE=1 SV=2			2	99.00000095	TDSLSSLRPIK				-0.000166448	1215.681885	406.2346	1215.682251	406.2347107	3	10	1.1.1.1019.2	4.4095	27728.81	6213.36	4.45	0.05	1767.749
4	33.46	33.46	96.10000253	92.68000126	92.68000126	sp|P62696|CRBB2_MOUSE	Beta-crystallin B2 OS=Mus musculus OX=10090 GN=Crybb2 PE=1 SV=2			2	99.00000095	VDSQEHK				-0.000221585	841.3928833	421.7037	841.3930054	421.7037659	2	9	1.1.1.348.5	1.086417	3420.46	3221.89	1.09	0.04	1835.931
4	33.46	33.46	96.10000253	92.68000126	92.68000126	sp|P62696|CRBB2_MOUSE	Beta-crystallin B2 OS=Mus musculus OX=10090 GN=Crybb2 PE=1 SV=2			2	99.00000095	VQSGTWVGYQYPGYR				0.000956283	1759.832886	587.6182	1759.831787	587.6178589	3	16	1.1.1.1116.4	5.631067	15405.46	4505.56	5.67	0.05	1471.997
4	33.46	33.46	96.10000253	92.68000126	92.68000126	sp|P62696|CRBB2_MOUSE	Beta-crystallin B2 OS=Mus musculus OX=10090 GN=Crybb2 PE=1 SV=2			2	99.00000095	WDSWTSSR				0.000184737	1023.44104	512.7278	1023.440979	512.7277832	2	9	1.1.1.1026.3	4.498	11067.26	5485.32	4.52	0.04	2438.046
4	33.46	33.46	96.10000253	92.68000126	92.68000126	sp|P62696|CRBB2_MOUSE	Beta-crystallin B2 OS=Mus musculus OX=10090 GN=Crybb2 PE=1 SV=2			0.826813757	99.00000095	ASDHQTQAGK	Acetyl@N-term	Acetyl@2	cleaved M-A@N-term; cleaved K-P@C-term	-0.000701854	1083.493896	542.7542	1083.494507	542.7545166	2	15	1.1.1.865.2	2.501633	1221.67	676.23	2.53	0.04	173.0409
4	33.46	33.46	96.10000253	92.68000126	92.68000126	sp|P62696|CRBB2_MOUSE	Beta-crystallin B2 OS=Mus musculus OX=10090 GN=Crybb2 PE=1 SV=2			0.661543489	86.97999716	TDSLSSLRPIKVDSQEHK			missed K-V@11	-0.00236686	2039.0625	510.7729	2039.064697	510.773468	4	8	1.1.1.989.5	4.030183	824.97	688.59	4.04	0.04	555.7607
4	33.46	33.46	96.10000253	92.68000126	92.68000126	sp|P62696|CRBB2_MOUSE	Beta-crystallin B2 OS=Mus musculus OX=10090 GN=Crybb2 PE=1 SV=2			0.565431058	99.00000095	VDSQEHKIILYENPNFTGK	Carbamyl(K)@7		missed K-I@7	0.00174616	2274.129639	759.0505	2274.128174	759.0499878	3	16	1.1.1.1114.10	5.610567	2346.93	2254.45	5.6	0.04	1553.892
4	33.46	33.46	96.10000253	92.68000126	92.68000126	sp|P62696|CRBB2_MOUSE	Beta-crystallin B2 OS=Mus musculus OX=10090 GN=Crybb2 PE=1 SV=2			0.474955231	99.00000095	GEQFVFEKGEYPR	Carbamyl(K)@8		missed K-G@8	-0.00810826	1627.755127	814.8848	1627.763062	814.8887939	2	15	1.1.1.1134.9	5.86155	242.305	242.305			334.2395
4	33.46	33.46	96.10000253	92.68000126	92.68000126	sp|P62696|CRBB2_MOUSE	Beta-crystallin B2 OS=Mus musculus OX=10090 GN=Crybb2 PE=1 SV=2			0.302770644	99.00000095	DNSDFGAPHPQVQ			cleaved Q-S@C-term	-0.00147317	1410.615112	706.3148	1410.616455	706.3154907	2	15	1.1.1.1002.11	4.201667	574.06	544.33	4.21	0.05	369.4855
4	33.46	33.46	96.10000253	92.68000126	92.68000126	sp|P62696|CRBB2_MOUSE	Beta-crystallin B2 OS=Mus musculus OX=10090 GN=Crybb2 PE=1 SV=2			0.281498313	99.00000095	MEIVDDDVPSFHAHGYQEKVSSVR	Oxidation(M)@1; Carbamyl(K)@19		missed K-V@19	0.00949469	2803.296631	701.8314	2803.287109	701.8290405	4	15	1.1.1.1057.8	4.890783	3812.65	2200.99	4.92	0.05	1497.38
4	33.46	33.46	96.10000253	92.68000126	92.68000126	sp|P62696|CRBB2_MOUSE	Beta-crystallin B2 OS=Mus musculus OX=10090 GN=Crybb2 PE=1 SV=2			0.216811314	99.00000095	GLQYLLEKGDYK	Carbamyl(K)@8		missed K-G@8	-0.000364294	1468.755859	735.3852	1468.756226	735.385376	2	14	1.1.1.1176.4	6.387017	1326.47	945.93	6.4	0.06	583.5422
4	33.46	33.46	96.10000253	92.68000126	92.68000126	sp|P62696|CRBB2_MOUSE	Beta-crystallin B2 OS=Mus musculus OX=10090 GN=Crybb2 PE=1 SV=2			0.035740368	99.00000095	RTDSLSSLRPIKVDSQEHK	Carbamyl(K)@12		missed R-T@1; missed K-V@12	-0.00580562	2238.16626	560.5488	2238.171631	560.5501709	4	11	1.1.1.1004.8	4.225	2330.84	1915.93	4.24	0.05	1566.556
4	33.46	33.46	96.10000253	92.68000126	92.68000126	sp|P62696|CRBB2_MOUSE	Beta-crystallin B2 OS=Mus musculus OX=10090 GN=Crybb2 PE=1 SV=2			0.023650009	95.1300025	SSLRPIK			cleaved L-S@N-term	-0.00119428	799.4904785	400.7525	799.4915771	400.7530823	2	9	1.1.1.982.2	3.939533	3919.71	3281.6	3.95	0.04	1457.357
4	33.46	33.46	96.10000253	92.68000126	92.68000126	sp|P62696|CRBB2_MOUSE	Beta-crystallin B2 OS=Mus musculus OX=10090 GN=Crybb2 PE=1 SV=2			0.01954212	99.00000095	IIIFEQENFQGHSHELSGPCPNLK	Carbamidomethyl(C)@20; Methyl(N)@22	Methyl(N)@40		0.00635637	2807.376465	702.8514	2807.370117	702.8497925	4	15	1.1.1.1122.5	5.7119	2199.66	2034.9	5.73	0.04	1611.266
4	33.46	33.46	96.10000253	92.68000126	92.68000126	sp|P62696|CRBB2_MOUSE	Beta-crystallin B2 OS=Mus musculus OX=10090 GN=Crybb2 PE=1 SV=2			0.0172766	99.00000095	AGSVLVQAGPWVGYEQANCK	Deamidated(Q)@7; Methyl(N)@18; Carbamidomethyl(C)@19	Methyl(N)@66		0.0279918	2148.059082	717.0269	2148.031006	717.0175781	3	14	1.1.1.1180.5	6.439	1040.39	387.23	6.53	0.1	738.7882
4	33.46	33.46	96.10000253	92.68000126	92.68000126	sp|P62696|CRBB2_MOUSE	Beta-crystallin B2 OS=Mus musculus OX=10090 GN=Crybb2 PE=1 SV=2			0.010995374	25.06999969	TDSLSSLR			cleaved R-P@C-term	-0.000733614	877.4498901	439.7322	877.4505005	439.7325439	2	7	1.1.1.982.4	3.9412	318.54	301.05	3.94	0.04	255.9115
4	33.46	33.46	96.10000253	92.68000126	92.68000126	sp|P62696|CRBB2_MOUSE	Beta-crystallin B2 OS=Mus musculus OX=10090 GN=Crybb2 PE=1 SV=2			0.009661152	99.00000095	VQSGTWVGY			cleaved Y-Q@C-term	-0.0011372	995.4700928	498.7423	995.4712524	498.7428894	2	9	1.1.1.1122.3	5.7069	1721.7	1697	5.71	0.04	787.3361
4	33.46	33.46	96.10000253	92.68000126	92.68000126	sp|P62696|CRBB2_MOUSE	Beta-crystallin B2 OS=Mus musculus OX=10090 GN=Crybb2 PE=1 SV=2			0.000869447	99.00000095	GLQYLLEK	Formyl@N-term; Methyl(E)@7	Methyl(E)@167		-0.000216242	1004.554077	503.2843	1004.55426	503.2843933	2	12	1.1.1.1384.2	8.993816	180.17	121.75	9.01	0.06	188.3492
4	33.46	33.46	96.10000253	92.68000126	92.68000126	sp|P62696|CRBB2_MOUSE	Beta-crystallin B2 OS=Mus musculus OX=10090 GN=Crybb2 PE=1 SV=2			0.000434506	96.93999887	AGSVLVQAGPWVGYEQANCKGEQFVFEK	Hydroxymethyl(N)@18; Carbamidomethyl(C)@19	Hydroxymethyl(N)@66	missed K-G@20	-0.00685557	3127.500488	782.8824	3127.507324	782.8840942	4	12	1.1.1.1212.7	6.845984	1339.76	1295.53	6.84	0.09	1035.789
4	33.46	33.46	96.10000253	92.68000126	92.68000126	sp|P62696|CRBB2_MOUSE	Beta-crystallin B2 OS=Mus musculus OX=10090 GN=Crybb2 PE=1 SV=2			0	98.04000258	AGSVLVQAGPWVGYEQANCK	Deamidated(Q)@7; Carbamidomethyl(C)@19; Methyl(K)@20	Methyl(K)@68		0.0279918	2148.059082	717.0269	2148.031006	717.0175781	3	11	1.1.1.1181.7	6.453166	1040.39	490.94	6.53	0.1	824.8806
4	33.46	33.46	96.10000253	92.68000126	92.68000126	sp|P62696|CRBB2_MOUSE	Beta-crystallin B2 OS=Mus musculus OX=10090 GN=Crybb2 PE=1 SV=2			0	19.53999996	AGSVLVQAGPWVGYEQANCK	Deamidated(Q)@7; Carbamidomethyl(C)@19; Methyl(K)@20	Methyl(K)@68		0.0279918	2148.059082	717.0269	2148.031006	717.0175781	3	14	1.1.1.1180.5	6.439	1040.39	387.23	6.53	0.1	738.7882
4	33.46	33.46	96.10000253	92.68000126	92.68000126	sp|P62696|CRBB2_MOUSE	Beta-crystallin B2 OS=Mus musculus OX=10090 GN=Crybb2 PE=1 SV=2			0	75.83000064	AGSVLVQAGPWVGYEQANCKGEQFVFEK	Quinone(Y)@14; Carbamidomethyl(C)@19	Quinone(Y)@62	missed K-G@20	0.029529899	3127.500488	782.8824	3127.470947	782.875	4	12	1.1.1.1212.7	6.845984	1339.76	1295.53	6.84	0.09	1035.789
4	33.46	33.46	96.10000253	92.68000126	92.68000126	sp|P62696|CRBB2_MOUSE	Beta-crystallin B2 OS=Mus musculus OX=10090 GN=Crybb2 PE=1 SV=2			0	99.00000095	ASDHQTQAGK	Acetyl@N-term	Acetyl@2	cleaved M-A@N-term; cleaved K-P@C-term	-0.000701854	1083.493896	542.7542	1083.494507	542.7545166	2	13	1.1.1.866.4	2.511467	1221.67	1003.98	2.53	0.04	461.4149
4	33.46	33.46	96.10000253	92.68000126	92.68000126	sp|P62696|CRBB2_MOUSE	Beta-crystallin B2 OS=Mus musculus OX=10090 GN=Crybb2 PE=1 SV=2			0	99.00000095	ASDHQTQAGKPQPLNPK	Acetyl@N-term	Acetyl@2	cleaved M-A@N-term	0.00193024	1857.935059	620.319	1857.93335	620.3183594	3	13	1.1.1.895.9	2.8786	13926.58	2294.7	2.92	0.04	688.273
4	33.46	33.46	96.10000253	92.68000126	92.68000126	sp|P62696|CRBB2_MOUSE	Beta-crystallin B2 OS=Mus musculus OX=10090 GN=Crybb2 PE=1 SV=2			0	99.00000095	ASDHQTQAGKPQPLNPK	Acetyl@N-term; Carbamyl(K)@10	Acetyl@2	cleaved M-A@N-term	-0.000550402	1900.938721	951.4766	1900.939087	951.4768677	2	14	1.1.1.971.9	3.805867	621.59	604.36	3.81	0.05	340.0832
4	33.46	33.46	96.10000253	92.68000126	92.68000126	sp|P62696|CRBB2_MOUSE	Beta-crystallin B2 OS=Mus musculus OX=10090 GN=Crybb2 PE=1 SV=2			0	99.00000095	ASDHQTQAGKPQPLNPK	Acetyl@N-term; Deamidated(Q)@7; Deamidated(Q)@12	Acetyl@2	cleaved M-A@N-term	0.016001999	1859.917114	620.9797	1859.901367	620.9743652	3	13	1.1.1.906.4	3.016433	978.44	747.55	2.99	0.05	917.5173
4	33.46	33.46	96.10000253	92.68000126	92.68000126	sp|P62696|CRBB2_MOUSE	Beta-crystallin B2 OS=Mus musculus OX=10090 GN=Crybb2 PE=1 SV=2			0	20.19000053	ASDHQTQAGKPQPLNPK	Acetyl@N-term; Deamidated(Q)@7; Carbamyl(K)@10	Acetyl@2	cleaved M-A@N-term	0.0215583	1901.944458	634.9888	1901.923096	634.9816895	3	9	1.1.1.978.11	3.895533	1458.54	472.93	3.81	0.05	415.6046
4	33.46	33.46	96.10000253	92.68000126	92.68000126	sp|P62696|CRBB2_MOUSE	Beta-crystallin B2 OS=Mus musculus OX=10090 GN=Crybb2 PE=1 SV=2			0	20.19000053	ASDHQTQAGKPQPLNPK	Acetyl@N-term; Deamidated(Q)@5; Carbamyl(K)@10	Acetyl@2	cleaved M-A@N-term	0.0215583	1901.944458	634.9888	1901.923096	634.9816895	3	9	1.1.1.978.11	3.895533	1458.54	472.93	3.81	0.05	415.6046
4	33.46	33.46	96.10000253	92.68000126	92.68000126	sp|P62696|CRBB2_MOUSE	Beta-crystallin B2 OS=Mus musculus OX=10090 GN=Crybb2 PE=1 SV=2			0	99.00000095	DNSDFGAPHPQVQ			cleaved Q-S@C-term	-0.00147317	1410.615112	706.3148	1410.616455	706.3154907	2	14	1.1.1.1004.11	4.2275	574.06	473.76	4.21	0.05	340.105
4	33.46	33.46	96.10000253	92.68000126	92.68000126	sp|P62696|CRBB2_MOUSE	Beta-crystallin B2 OS=Mus musculus OX=10090 GN=Crybb2 PE=1 SV=2			0	99.00000095	DNSDFGAPHPQVQSVR				-0.000457377	1752.817505	585.2798	1752.817993	585.2799072	3	12	1.1.1.990.11	4.048017	16354.67	2346.81	4.09	0.04	783.7581
4	33.46	33.46	96.10000253	92.68000126	92.68000126	sp|P62696|CRBB2_MOUSE	Beta-crystallin B2 OS=Mus musculus OX=10090 GN=Crybb2 PE=1 SV=2			0	99.00000095	DNSDFGAPHPQVQSVR	Deamidated(Q)@11			0.00099408	1753.802979	585.6083	1753.802002	585.6079102	3	12	1.1.1.1005.8	4.237833	2242.74	1994.32	4.23	0.05	1307.208
4	33.46	33.46	96.10000253	92.68000126	92.68000126	sp|P62696|CRBB2_MOUSE	Beta-crystallin B2 OS=Mus musculus OX=10090 GN=Crybb2 PE=1 SV=2			0	25.06999969	DNSDFGAPHPQVQSVR	Deamidated(Q)@13			0.00099408	1753.802979	585.6083	1753.802002	585.6079102	3	8	1.1.1.1004.9	4.225833	2242.74	2234.55	4.23	0.05	739.6876
4	33.46	33.46	96.10000253	92.68000126	92.68000126	sp|P62696|CRBB2_MOUSE	Beta-crystallin B2 OS=Mus musculus OX=10090 GN=Crybb2 PE=1 SV=2			0	25.06999969	DNSDFGAPHPQVQSVR	Deamidated(Q)@11			0.00099408	1753.802979	585.6083	1753.802002	585.6079102	3	8	1.1.1.1004.9	4.225833	2242.74	2234.55	4.23	0.05	739.6876
4	33.46	33.46	96.10000253	92.68000126	92.68000126	sp|P62696|CRBB2_MOUSE	Beta-crystallin B2 OS=Mus musculus OX=10090 GN=Crybb2 PE=1 SV=2			0	99.00000095	GDYKDNSDFGAPHPQVQSVR			missed K-D@4	-0.00368323	2216.020996	555.0125	2216.024658	555.0134277	4	12	1.1.1.975.10	3.856533	9996.74	3249.97	3.9	0.05	1460.655
4	33.46	33.46	96.10000253	92.68000126	92.68000126	sp|P62696|CRBB2_MOUSE	Beta-crystallin B2 OS=Mus musculus OX=10090 GN=Crybb2 PE=1 SV=2			0	99.00000095	GDYKDNSDFGAPHPQVQSVR	Carbamyl(K)@4		missed K-D@4	0.000941764	2259.031738	754.0178	2259.030518	754.0174561	3	15	1.1.1.1015.11	4.366167	2091.37	1999.14	4.37	0.04	1340.374
4	33.46	33.46	96.10000253	92.68000126	92.68000126	sp|P62696|CRBB2_MOUSE	Beta-crystallin B2 OS=Mus musculus OX=10090 GN=Crybb2 PE=1 SV=2			0	93.04000139	GDYKDNSDFGAPHPQVQSVR	Deamidated(N)@6; Deamidated(Q)@15		missed K-D@4	0.022901701	2218.015869	555.5112	2217.992676	555.5054321	4	11	1.1.1.985.6	3.980367	1149.72	1117.85	3.97	0.1	2033.271
4	33.46	33.46	96.10000253	92.68000126	92.68000126	sp|P62696|CRBB2_MOUSE	Beta-crystallin B2 OS=Mus musculus OX=10090 GN=Crybb2 PE=1 SV=2			0	93.04000139	GDYKDNSDFGAPHPQVQSVR	Deamidated(N)@6; Deamidated(Q)@17		missed K-D@4	0.022901701	2218.015869	555.5112	2217.992676	555.5054321	4	11	1.1.1.985.6	3.980367	1149.72	1117.85	3.97	0.1	2033.271
4	33.46	33.46	96.10000253	92.68000126	92.68000126	sp|P62696|CRBB2_MOUSE	Beta-crystallin B2 OS=Mus musculus OX=10090 GN=Crybb2 PE=1 SV=2			0	90.14999866	GDYKDNSDFGAPHPQVQSVR	Carbamyl(K)@4		missed K-D@4	0.00218668	2259.032471	565.7654	2259.030518	565.7648926	4	10	1.1.1.1016.11	4.379	1799.75	1611.73	4.37	0.04	1113.138
4	33.46	33.46	96.10000253	92.68000126	92.68000126	sp|P62696|CRBB2_MOUSE	Beta-crystallin B2 OS=Mus musculus OX=10090 GN=Crybb2 PE=1 SV=2			0	79.18000221	GDYKDNSDFGAPHPQVQSVR			missed K-D@4	-0.00368323	2216.020996	555.0125	2216.024658	555.0134277	4	9	1.1.1.989.9	4.033517	9996.74	412.38	3.9	0.05	529.928
4	33.46	33.46	96.10000253	92.68000126	92.68000126	sp|P62696|CRBB2_MOUSE	Beta-crystallin B2 OS=Mus musculus OX=10090 GN=Crybb2 PE=1 SV=2			0	23.29999954	GDYKDNSDFGAPHPQVQSVR			missed K-D@4	-0.00368323	2216.020996	555.0125	2216.024658	555.0134277	4	11	1.1.1.985.6	3.980367	9996.74	979.29	3.9	0.05	2033.271
4	33.46	33.46	96.10000253	92.68000126	92.68000126	sp|P62696|CRBB2_MOUSE	Beta-crystallin B2 OS=Mus musculus OX=10090 GN=Crybb2 PE=1 SV=2			0	99.00000095	GEQFVFEK				0.000841335	982.4768677	492.2457	982.4760132	492.2452698	2	12	1.1.1.1065.4	4.989117	11140.55	7295.52	5.01	0.05	2993.179
4	33.46	33.46	96.10000253	92.68000126	92.68000126	sp|P62696|CRBB2_MOUSE	Beta-crystallin B2 OS=Mus musculus OX=10090 GN=Crybb2 PE=1 SV=2			0	98.72999787	GEQFVFEK	Methyl(E)@7	Methyl(E)@75		0.000306226	996.4920654	499.2533	996.4916382	499.2531128	2	9	1.1.1.1110.5	5.5564	1442.75	990.12	5.56	0.11	689.5712
4	33.46	33.46	96.10000253	92.68000126	92.68000126	sp|P62696|CRBB2_MOUSE	Beta-crystallin B2 OS=Mus musculus OX=10090 GN=Crybb2 PE=1 SV=2			0	99.00000095	GEQFVFEKGEYPR	Carbamyl(K)@8		missed K-G@8	-0.00920688	1627.753906	814.8842	1627.763062	814.8887939	2	12	1.1.1.1133.10	5.847883	302.776	302.776			388.3728
4	33.46	33.46	96.10000253	92.68000126	92.68000126	sp|P62696|CRBB2_MOUSE	Beta-crystallin B2 OS=Mus musculus OX=10090 GN=Crybb2 PE=1 SV=2			0	98.87999892	GEQFVFEKGEYPR	Carbamyl(K)@8		missed K-G@8	-0.00505481	1627.758179	543.5933	1627.763062	543.5949707	3	10	1.1.1.1135.4	5.868383	1462.8	1296.97	5.86	0.05	472.3166
4	33.46	33.46	96.10000253	92.68000126	92.68000126	sp|P62696|CRBB2_MOUSE	Beta-crystallin B2 OS=Mus musculus OX=10090 GN=Crybb2 PE=1 SV=2			0	99.00000095	GLQYLLEK	Formyl@N-term			0.00274212	990.5415039	496.278	990.5385742	496.2765808	2	12	1.1.1.1331.2	8.348534	847.93	468.89	8.37	0.05	266.235
4	33.46	33.46	96.10000253	92.68000126	92.68000126	sp|P62696|CRBB2_MOUSE	Beta-crystallin B2 OS=Mus musculus OX=10090 GN=Crybb2 PE=1 SV=2			0	99.00000095	GLQYLLEK	Formyl@N-term; Methyl(E)@7	Methyl(E)@167		-0.000216242	1004.554077	503.2843	1004.55426	503.2843933	2	12	1.1.1.1386.2	9.01665	180.17	165.84	9.01	0.06	188.587
4	33.46	33.46	96.10000253	92.68000126	92.68000126	sp|P62696|CRBB2_MOUSE	Beta-crystallin B2 OS=Mus musculus OX=10090 GN=Crybb2 PE=1 SV=2			0	99.00000095	GLQYLLEK	Deamidated(Q)@3			0.000696235	963.5285034	482.7715	963.52771	482.7711182	2	11	1.1.1.1148.2	6.031533	1281.2	1247.33	6.03	0.05	649.5979
4	33.46	33.46	96.10000253	92.68000126	92.68000126	sp|P62696|CRBB2_MOUSE	Beta-crystallin B2 OS=Mus musculus OX=10090 GN=Crybb2 PE=1 SV=2			0	99.00000095	GLQYLLEK	Formyl@N-term			-0.0120233	990.5266113	991.5339	990.5385742	991.5458984	1	9	1.1.1.1340.4	8.448517	163.8618	163.8618			208.0423
4	33.46	33.46	96.10000253	92.68000126	92.68000126	sp|P62696|CRBB2_MOUSE	Beta-crystallin B2 OS=Mus musculus OX=10090 GN=Crybb2 PE=1 SV=2			0	99.00000095	GLQYLLEK	Deamidated(Q)@3			0.000696235	963.5285034	482.7715	963.52771	482.7711182	2	10	1.1.1.1147.3	6.0197	1281.2	1241.16	6.03	0.05	675.0877
4	33.46	33.46	96.10000253	92.68000126	92.68000126	sp|P62696|CRBB2_MOUSE	Beta-crystallin B2 OS=Mus musculus OX=10090 GN=Crybb2 PE=1 SV=2			0	98.04000258	GLQYLLEK	Methyl(E)@7	Methyl(E)@167		0.00111273	976.5604858	489.2875	976.5593262	489.2869568	2	12	1.1.1.1164.2	6.234017	10056.65	6207.89	6.26	0.05	2258.87
4	33.46	33.46	96.10000253	92.68000126	92.68000126	sp|P62696|CRBB2_MOUSE	Beta-crystallin B2 OS=Mus musculus OX=10090 GN=Crybb2 PE=1 SV=2			0	98.04000258	GLQYLLEK	Formyl@N-term			0.00274212	990.5415039	496.278	990.5385742	496.2765808	2	10	1.1.1.1332.3	8.360867	847.93	670.53	8.37	0.05	382.9764
4	33.46	33.46	96.10000253	92.68000126	92.68000126	sp|P62696|CRBB2_MOUSE	Beta-crystallin B2 OS=Mus musculus OX=10090 GN=Crybb2 PE=1 SV=2			0	54.65999842	GLQYLLEK	Methyl(E)@7	Methyl(E)@167		0.00111273	976.5604858	489.2875	976.5593262	489.2869568	2	10	1.1.1.1163.2	6.2212	10056.65	3092.72	6.26	0.05	899.1808
4	33.46	33.46	96.10000253	92.68000126	92.68000126	sp|P62696|CRBB2_MOUSE	Beta-crystallin B2 OS=Mus musculus OX=10090 GN=Crybb2 PE=1 SV=2			0	99.00000095	GLQYLLEKGDYK	Carbamyl(K)@8		missed K-G@8	0.0045438	1468.760742	490.5942	1468.756226	490.5926819	3	11	1.1.1.1179.4	6.425183	1479.27	1283.07	6.41	0.04	764.5709
4	33.46	33.46	96.10000253	92.68000126	92.68000126	sp|P62696|CRBB2_MOUSE	Beta-crystallin B2 OS=Mus musculus OX=10090 GN=Crybb2 PE=1 SV=2			0	99.00000095	IIIFEQENFQGH			cleaved H-S@C-term	-0.00400016	1473.721313	737.8679	1473.72522	737.869873	2	10	1.1.1.1175.5	6.37535	1296.26	868.9	6.4	0.06	518.4857
4	33.46	33.46	96.10000253	92.68000126	92.68000126	sp|P62696|CRBB2_MOUSE	Beta-crystallin B2 OS=Mus musculus OX=10090 GN=Crybb2 PE=1 SV=2			0	90.14999866	IIIFEQENFQGHSHELSGPCPNLK	Carbamidomethyl(C)@20; Methyl(N)@22	Methyl(N)@40		0.00635637	2807.376465	702.8514	2807.370117	702.8497925	4	12	1.1.1.1123.6	5.720067	2199.66	2198.98	5.73	0.04	1592.567
4	33.46	33.46	96.10000253	92.68000126	92.68000126	sp|P62696|CRBB2_MOUSE	Beta-crystallin B2 OS=Mus musculus OX=10090 GN=Crybb2 PE=1 SV=2			0	49.88999963	IIIFEQENFQGHSHELSGPCPNLK	Pro->pyro-Glu(P)@19; Carbamidomethyl(C)@20			0.042741898	2807.376465	702.8514	2807.33374	702.8406982	4	12	1.1.1.1123.6	5.720067	2199.66	2198.98	5.73	0.04	1592.567
4	33.46	33.46	96.10000253	92.68000126	92.68000126	sp|P62696|CRBB2_MOUSE	Beta-crystallin B2 OS=Mus musculus OX=10090 GN=Crybb2 PE=1 SV=2			0	99.00000095	IILYENPNFTGK	Deamidated(N)@8			0.000682799	1408.724487	705.3695	1408.723877	705.3692017	2	15	1.1.1.1145.6	5.996533	1182.63	956.39	5.99	0.11	862.1555
4	33.46	33.46	96.10000253	92.68000126	92.68000126	sp|P62696|CRBB2_MOUSE	Beta-crystallin B2 OS=Mus musculus OX=10090 GN=Crybb2 PE=1 SV=2			0	99.00000095	IILYENPNFTGK	Formyl@N-term			-0.00013861	1435.734619	718.8746	1435.734741	718.8746338	2	13	1.1.1.1341.3	8.45785	481.68	409.84	8.49	0.06	231.5892
4	33.46	33.46	96.10000253	92.68000126	92.68000126	sp|P62696|CRBB2_MOUSE	Beta-crystallin B2 OS=Mus musculus OX=10090 GN=Crybb2 PE=1 SV=2			0	99.00000095	IILYENPNFTGK				0.000260875	1407.740112	704.8773	1407.739868	704.8771973	2	19	1.1.1.1131.6	5.819716	50774.67	17527.5	5.85	0.06	4325.937
4	33.46	33.46	96.10000253	92.68000126	92.68000126	sp|P62696|CRBB2_MOUSE	Beta-crystallin B2 OS=Mus musculus OX=10090 GN=Crybb2 PE=1 SV=2			0	99.00000095	IILYENPNFTGK				0.000260875	1407.740112	704.8773	1407.739868	704.8771973	2	20	1.1.1.1132.8	5.833883	50774.67	35720.79	5.85	0.06	12893.7
4	33.46	33.46	96.10000253	92.68000126	92.68000126	sp|P62696|CRBB2_MOUSE	Beta-crystallin B2 OS=Mus musculus OX=10090 GN=Crybb2 PE=1 SV=2			0	99.00000095	IILYENPNFTGK	Methyl(E)@5	Methyl(E)@113		-0.000333561	1421.755127	711.8848	1421.755493	711.8850098	2	14	1.1.1.1177.4	6.399683	5186.47	1884.87	6.43	0.05	863.3548
4	33.46	33.46	96.10000253	92.68000126	92.68000126	sp|P62696|CRBB2_MOUSE	Beta-crystallin B2 OS=Mus musculus OX=10090 GN=Crybb2 PE=1 SV=2			0	99.00000095	IILYENPNFTGK	Methyl(E)@5	Methyl(E)@113		-0.000333561	1421.755127	711.8848	1421.755493	711.8850098	2	14	1.1.1.1178.5	6.413517	5186.47	3847.29	6.43	0.05	1783.789
4	33.46	33.46	96.10000253	92.68000126	92.68000126	sp|P62696|CRBB2_MOUSE	Beta-crystallin B2 OS=Mus musculus OX=10090 GN=Crybb2 PE=1 SV=2			0	99.00000095	IILYENPNFTGK	Formyl@N-term			-0.00013861	1435.734619	718.8746	1435.734741	718.8746338	2	11	1.1.1.1345.3	8.508017	481.68	259.3	8.49	0.06	223.5446
4	33.46	33.46	96.10000253	92.68000126	92.68000126	sp|P62696|CRBB2_MOUSE	Beta-crystallin B2 OS=Mus musculus OX=10090 GN=Crybb2 PE=1 SV=2			0	99.00000095	IILYENPNFTGKK			missed K-K@12	0.00248246	1535.837158	512.953	1535.834839	512.9522095	3	15	1.1.1.1073.4	5.090783	5149.63	2033.66	5.12	0.05	1364.186
4	33.46	33.46	96.10000253	92.68000126	92.68000126	sp|P62696|CRBB2_MOUSE	Beta-crystallin B2 OS=Mus musculus OX=10090 GN=Crybb2 PE=1 SV=2			0	99.00000095	IILYENPNFTGKK	Carbamyl(K)@12		missed K-K@12	-0.000521205	1578.840088	790.4273	1578.840576	790.4275513	2	15	1.1.1.1131.10	5.82305	3639.55	3141.99	5.84	0.05	1479.392
4	33.46	33.46	96.10000253	92.68000126	92.68000126	sp|P62696|CRBB2_MOUSE	Beta-crystallin B2 OS=Mus musculus OX=10090 GN=Crybb2 PE=1 SV=2			0	99.00000095	IILYENPNFTGKK	Carbamyl(K)@12		missed K-K@12	-0.00219149	1578.838257	527.2867	1578.840576	527.2874756	3	17	1.1.1.1132.4	5.83055	6195.12	5855.72	5.84	0.05	3955.784
4	33.46	33.46	96.10000253	92.68000126	92.68000126	sp|P62696|CRBB2_MOUSE	Beta-crystallin B2 OS=Mus musculus OX=10090 GN=Crybb2 PE=1 SV=2			0	99.00000095	IRDMQWHQR	Oxidation(M)@4; Dioxidation(W)@6		missed R-D@2	-0.00585	1316.598633	439.8735	1316.60437	439.8753967	3	9	1.1.1.868.2	2.539133	309.27	302.63	2.54	0.03	218.7725
4	33.46	33.46	96.10000253	92.68000126	92.68000126	sp|P62696|CRBB2_MOUSE	Beta-crystallin B2 OS=Mus musculus OX=10090 GN=Crybb2 PE=1 SV=2			0	99.00000095	IRDMQWHQR	Oxidation(M)@4		missed R-D@2	-0.0098718	1284.604614	429.2088	1284.614624	429.2121277	3	9	1.1.1.876.6	2.635467	2985.1	1968.13	2.65	0.05	1621.264
4	33.46	33.46	96.10000253	92.68000126	92.68000126	sp|P62696|CRBB2_MOUSE	Beta-crystallin B2 OS=Mus musculus OX=10090 GN=Crybb2 PE=1 SV=2			0	79.18000221	IRDMQWHQR	Oxidation(M)@4; Dioxidation(W)@6		missed R-D@2	-0.00585	1316.598633	439.8735	1316.60437	439.8753967	3	7	1.1.1.869.4	2.546633	309.27	275.64	2.54	0.03	242.5986
4	33.46	33.46	96.10000253	92.68000126	92.68000126	sp|P62696|CRBB2_MOUSE	Beta-crystallin B2 OS=Mus musculus OX=10090 GN=Crybb2 PE=1 SV=2			0	64.45000172	IRDMQWHQR	Oxidation(M)@4; Oxidation(W)@6		missed R-D@2	0.00248503	1300.611938	434.5446	1300.609497	434.5437622	3	6	1.1.1.869.3	2.544967	440.52	413.43	2.55	0.04	308.2265
4	33.46	33.46	96.10000253	92.68000126	92.68000126	sp|P62696|CRBB2_MOUSE	Beta-crystallin B2 OS=Mus musculus OX=10090 GN=Crybb2 PE=1 SV=2			0	88.98000121	KMEIVDDD	Oxidation(M)@2		cleaved D-V@C-term; missed K-M@1	-0.00198256	979.414856	490.7147	979.4168091	490.7156982	2	6	1.1.1.896.3	2.884617	190.61	190.17	2.88	0.04	117.6541
4	33.46	33.46	96.10000253	92.68000126	92.68000126	sp|P62696|CRBB2_MOUSE	Beta-crystallin B2 OS=Mus musculus OX=10090 GN=Crybb2 PE=1 SV=2			0	99.00000095	KMEIVDDDVPSFHAHGYQEK	Carbamyl@N-term; Oxidation(M)@2		missed K-M@1	0.00430633	2403.084473	601.7784	2403.080078	601.7772827	4	21	1.1.1.1023.5	4.4655	2744.53	2447.69	4.46	0.04	2015.714
4	33.46	33.46	96.10000253	92.68000126	92.68000126	sp|P62696|CRBB2_MOUSE	Beta-crystallin B2 OS=Mus musculus OX=10090 GN=Crybb2 PE=1 SV=2			0	99.00000095	KMEIVDDDVPSFHAHGYQEK	Oxidation(M)@2		missed K-M@1	-0.00165508	2360.07251	473.0218	2360.074219	473.0221252	5	10	1.1.1.988.3	4.016033	3163.37	1693.08	4.04	0.04	1072.615
4	33.46	33.46	96.10000253	92.68000126	92.68000126	sp|P62696|CRBB2_MOUSE	Beta-crystallin B2 OS=Mus musculus OX=10090 GN=Crybb2 PE=1 SV=2			0	67.19999909	KMEIVDDDVPSFHAHGYQEK	Oxidation(M)@2		missed K-M@1	-8.65E-05	2360.074219	591.0258	2360.074219	591.0258789	4	8	1.1.1.986.7	3.994033	4259.28	464.42	4.04	0.04	272.9501
4	33.46	33.46	96.10000253	92.68000126	92.68000126	sp|P62696|CRBB2_MOUSE	Beta-crystallin B2 OS=Mus musculus OX=10090 GN=Crybb2 PE=1 SV=2			0	99.00000095	MEIVDDDVPSFHAHGYQEK	Oxidation(M)@1			0.000508673	2231.980225	559.0023	2231.979248	559.0021362	4	15	1.1.1.1016.10	4.378167	15243.34	6849.74	4.41	0.04	3163.465
4	33.46	33.46	96.10000253	92.68000126	92.68000126	sp|P62696|CRBB2_MOUSE	Beta-crystallin B2 OS=Mus musculus OX=10090 GN=Crybb2 PE=1 SV=2			0	99.00000095	MEIVDDDVPSFHAHGYQEK	Oxidation(M)@1			0.000508673	2231.980225	559.0023	2231.979248	559.0021362	4	18	1.1.1.1017.10	4.390833	15243.34	11643.12	4.41	0.04	6290.471
4	33.46	33.46	96.10000253	92.68000126	92.68000126	sp|P62696|CRBB2_MOUSE	Beta-crystallin B2 OS=Mus musculus OX=10090 GN=Crybb2 PE=1 SV=2			0	99.00000095	MEIVDDDVPSFHAHGYQEK	Oxidation(M)@1; Methyl(E)@2	Methyl(E)@123		-0.012791	2245.982178	562.5028	2245.995117	562.5060425	4	16	1.1.1.1037.4	4.638817	2649.06	2568.82	4.63	0.04	1643.213
4	33.46	33.46	96.10000253	92.68000126	92.68000126	sp|P62696|CRBB2_MOUSE	Beta-crystallin B2 OS=Mus musculus OX=10090 GN=Crybb2 PE=1 SV=2			0	99.00000095	MEIVDDDVPSFHAHGYQEKVSSVR	Oxidation(M)@1; Carbamyl(K)@19		missed K-V@19	0.00949469	2803.296631	701.8314	2803.287109	701.8290405	4	13	1.1.1.1058.10	4.90545	3812.65	3507.27	4.92	0.05	2265.816
4	33.46	33.46	96.10000253	92.68000126	92.68000126	sp|P62696|CRBB2_MOUSE	Beta-crystallin B2 OS=Mus musculus OX=10090 GN=Crybb2 PE=1 SV=2			0	90.14999866	RTDSLSSLRPIK			missed R-T@1	-0.00217397	1371.78125	686.8979	1371.783447	686.8989868	2	8	1.1.1.983.11	3.959367	1280.66	1206.34	3.95	0.04	599.1721
4	33.46	33.46	96.10000253	92.68000126	92.68000126	sp|P62696|CRBB2_MOUSE	Beta-crystallin B2 OS=Mus musculus OX=10090 GN=Crybb2 PE=1 SV=2			0	61.61999702	RTDSLSSLRPIK			missed R-T@1	-0.00217397	1371.78125	686.8979	1371.783447	686.8989868	2	7	1.1.1.984.11	3.972033	1280.66	943.2	3.95	0.04	463.8175
4	33.46	33.46	96.10000253	92.68000126	92.68000126	sp|P62696|CRBB2_MOUSE	Beta-crystallin B2 OS=Mus musculus OX=10090 GN=Crybb2 PE=1 SV=2			0	46.97000086	RTDSLSSLRPIK			missed R-T@1	-0.00217397	1371.78125	686.8979	1371.783447	686.8989868	2	7	1.1.1.982.11	3.947033	1280.66	1225.1	3.95	0.04	563.5054
4	33.46	33.46	96.10000253	92.68000126	92.68000126	sp|P62696|CRBB2_MOUSE	Beta-crystallin B2 OS=Mus musculus OX=10090 GN=Crybb2 PE=1 SV=2			0	67.19999909	SSLRPIK			cleaved L-S@N-term	-0.00119428	799.4904785	400.7525	799.4915771	400.7530823	2	8	1.1.1.981.2	3.926367	3919.71	1867.99	3.95	0.04	714.2546
4	33.46	33.46	96.10000253	92.68000126	92.68000126	sp|P62696|CRBB2_MOUSE	Beta-crystallin B2 OS=Mus musculus OX=10090 GN=Crybb2 PE=1 SV=2			0	99.00000095	TDSLSSLRPIK				-0.000166448	1215.681885	406.2346	1215.682251	406.2347107	3	11	1.1.1.1020.2	4.422333	27728.81	16278.65	4.45	0.05	7389.63
4	33.46	33.46	96.10000253	92.68000126	92.68000126	sp|P62696|CRBB2_MOUSE	Beta-crystallin B2 OS=Mus musculus OX=10090 GN=Crybb2 PE=1 SV=2			0	98.87999892	TDSLSSLRPIK	Formyl@N-term			-0.00272282	1243.674438	622.8445	1243.677246	622.8458862	2	10	1.1.1.1095.6	5.369083	997.71	912.74	5.38	0.04	556.7765
4	33.46	33.46	96.10000253	92.68000126	92.68000126	sp|P62696|CRBB2_MOUSE	Beta-crystallin B2 OS=Mus musculus OX=10090 GN=Crybb2 PE=1 SV=2			0	98.57000113	TDSLSSLRPIK	Formyl@N-term			-0.00272282	1243.674438	622.8445	1243.677246	622.8458862	2	11	1.1.1.1094.7	5.357417	997.71	706.77	5.38	0.04	494.102
4	33.46	33.46	96.10000253	92.68000126	92.68000126	sp|P62696|CRBB2_MOUSE	Beta-crystallin B2 OS=Mus musculus OX=10090 GN=Crybb2 PE=1 SV=2			0	74.79000092	TDSLSSLRPIKVDSQEHK	Carbamyl(K)@11		missed K-V@11	0.00327566	2082.074219	521.5258	2082.070557	521.5249023	4	12	1.1.1.1037.3	4.63715	3463.04	3157.78	4.63	0.06	2618.16
4	33.46	33.46	96.10000253	92.68000126	92.68000126	sp|P62696|CRBB2_MOUSE	Beta-crystallin B2 OS=Mus musculus OX=10090 GN=Crybb2 PE=1 SV=2			0	44.11000013	TDSLSSLRPIKVDSQEHK	Carbamyl(R)@8		missed K-V@11	0.00327566	2082.074219	521.5258	2082.070557	521.5249023	4	12	1.1.1.1037.3	4.63715	3463.04	3157.78	4.63	0.06	2618.16
4	33.46	33.46	96.10000253	92.68000126	92.68000126	sp|P62696|CRBB2_MOUSE	Beta-crystallin B2 OS=Mus musculus OX=10090 GN=Crybb2 PE=1 SV=2			0	99.00000095	VDSQEHK				-0.000221585	841.3928833	421.7037	841.3930054	421.7037659	2	8	1.1.1.347.3	1.072917	3420.46	2322.46	1.09	0.04	1203.208
4	33.46	33.46	96.10000253	92.68000126	92.68000126	sp|P62696|CRBB2_MOUSE	Beta-crystallin B2 OS=Mus musculus OX=10090 GN=Crybb2 PE=1 SV=2			0	99.00000095	VDSQEHKIILYENPNFTGK	Carbamyl(K)@7		missed K-I@7	0.00174616	2274.129639	759.0505	2274.128174	759.0499878	3	16	1.1.1.1113.8	5.596233	2346.93	2140.65	5.6	0.04	1645.081
4	33.46	33.46	96.10000253	92.68000126	92.68000126	sp|P62696|CRBB2_MOUSE	Beta-crystallin B2 OS=Mus musculus OX=10090 GN=Crybb2 PE=1 SV=2			0	99.00000095	VQSGTWVGYQYPGYR				0.00396582	1759.835815	880.9252	1759.831787	880.9231567	2	22	1.1.1.1117.4	5.649233	14228.5	9202.14	5.67	0.04	3567.993
4	33.46	33.46	96.10000253	92.68000126	92.68000126	sp|P62696|CRBB2_MOUSE	Beta-crystallin B2 OS=Mus musculus OX=10090 GN=Crybb2 PE=1 SV=2			0	95.1300025	WDSWTSSR				0.000184737	1023.44104	512.7278	1023.440979	512.7277832	2	9	1.1.1.1027.3	4.510483	11067.26	9257.02	4.52	0.04	4494.673
5	31.99	31.99	46.1499989	46.1499989	40.63000083	sp|Q6NVD9|BFSP2_MOUSE	Phakinin OS=Mus musculus OX=10090 GN=Bfsp2 PE=1 SV=1			2	99.00000095	AAEEEVSSLYK				6.95E-05	1224.587524	613.301	1224.587402	613.3009644	2	16	1.1.1.1014.5	4.350333	1186.07	1141.37	4.35	0.04	593.0662
5	31.99	31.99	46.1499989	46.1499989	40.63000083	sp|Q6NVD9|BFSP2_MOUSE	Phakinin OS=Mus musculus OX=10090 GN=Bfsp2 PE=1 SV=1			2	99.00000095	AEAGALLQAK				-0.00466581	970.5401001	486.2773	970.5447388	486.2796631	2	10	1.1.1.999.4	4.157017	402.81	380	4.16	0.04	318.0199
5	31.99	31.99	46.1499989	46.1499989	40.63000083	sp|Q6NVD9|BFSP2_MOUSE	Phakinin OS=Mus musculus OX=10090 GN=Bfsp2 PE=1 SV=1			2	99.00000095	ALGISSVFLQGLR				0.000601119	1359.788086	680.9013	1359.787476	680.901001	2	18	1.1.1.1332.5	8.362534	5289.14	1014.48	8.41	0.08	402.0137
5	31.99	31.99	46.1499989	46.1499989	40.63000083	sp|Q6NVD9|BFSP2_MOUSE	Phakinin OS=Mus musculus OX=10090 GN=Bfsp2 PE=1 SV=1			2	99.00000095	APGVYVGVAPSGGIGGLGAR				0.00306932	1753.950562	585.6575	1753.94751	585.6564331	3	16	1.1.1.1154.3	6.107867	1623.03	1167.54	6.13	0.05	696.5165
5	31.99	31.99	46.1499989	46.1499989	40.63000083	sp|Q6NVD9|BFSP2_MOUSE	Phakinin OS=Mus musculus OX=10090 GN=Bfsp2 PE=1 SV=1			2	99.00000095	ASWASSYQQVGEAVLENAR				-0.00227253	2064.984131	689.3353	2064.986572	689.3361206	3	15	1.1.1.1234.4	7.123783	2210.33	1042.66	7.16	0.05	642.2528
5	31.99	31.99	46.1499989	46.1499989	40.63000083	sp|Q6NVD9|BFSP2_MOUSE	Phakinin OS=Mus musculus OX=10090 GN=Bfsp2 PE=1 SV=1			2	99.00000095	GISSVFLQGLR	Carbamyl@N-term		cleaved L-G@N-term	0.00172464	1218.673828	610.3442	1218.672119	610.3433228	2	17	1.1.1.1418.2	9.417283	269.62	259.72	9.43	0.08	166.0015
5	31.99	31.99	46.1499989	46.1499989	40.63000083	sp|Q6NVD9|BFSP2_MOUSE	Phakinin OS=Mus musculus OX=10090 GN=Bfsp2 PE=1 SV=1			2	99.00000095	LLLQMETIQAGADDFK	Oxidation(M)@5			-0.00427558	1807.898315	904.9564	1807.902588	904.9585571	2	14	1.1.1.1161.11	6.203183	700.73	670.85	6.21	0.05	373.6826
5	31.99	31.99	46.1499989	46.1499989	40.63000083	sp|Q6NVD9|BFSP2_MOUSE	Phakinin OS=Mus musculus OX=10090 GN=Bfsp2 PE=1 SV=1			2	99.00000095	LLLQMETIQAGADDFKER	Oxidation(M)@5		missed K-E@16	0.00401299	2093.050293	698.6907	2093.046387	698.6893921	3	16	1.1.1.1112.10	5.585733	2961.34	2784.41	5.59	0.04	1348.83
5	31.99	31.99	46.1499989	46.1499989	40.63000083	sp|Q6NVD9|BFSP2_MOUSE	Phakinin OS=Mus musculus OX=10090 GN=Bfsp2 PE=1 SV=1			2	99.00000095	SETEQQQQER				0.00578356	1261.559326	631.7869	1261.553467	631.7839966	2	9	1.1.1.352.4	1.142733	56.54	30.78	1.12	0.03	32.80966
5	31.99	31.99	46.1499989	46.1499989	40.63000083	sp|Q6NVD9|BFSP2_MOUSE	Phakinin OS=Mus musculus OX=10090 GN=Bfsp2 PE=1 SV=1			2	99.00000095	SSGGWDALR				0.000307409	947.4464722	474.7305	947.446106	474.7303162	2	12	1.1.1.1045.3	4.735633	2585.71	2524.08	4.73	0.05	1246.736
5	31.99	31.99	46.1499989	46.1499989	40.63000083	sp|Q6NVD9|BFSP2_MOUSE	Phakinin OS=Mus musculus OX=10090 GN=Bfsp2 PE=1 SV=1			2	99.00000095	SYEEDVK				0.00302815	868.3844604	435.1995	868.3814087	435.197998	2	8	1.1.1.888.4	2.78345	826.1	748.79	2.78	0.04	583.5921
5	31.99	31.99	46.1499989	46.1499989	40.63000083	sp|Q6NVD9|BFSP2_MOUSE	Phakinin OS=Mus musculus OX=10090 GN=Bfsp2 PE=1 SV=1			2	99.00000095	TDLEHQIESLKEELGFLSR			missed K-E@11	0.00497444	2243.148438	561.7944	2243.143311	561.7930908	4	20	1.1.1.1360.2	8.695666	1900.95	1375.2	8.73	0.09	970.8632
5	31.99	31.99	46.1499989	46.1499989	40.63000083	sp|Q6NVD9|BFSP2_MOUSE	Phakinin OS=Mus musculus OX=10090 GN=Bfsp2 PE=1 SV=1			2	99.00000095	VHALEQVSQELETQLR	Methyl(E)@10	Methyl(E)@132		0.000396856	1892.995972	632.0059	1892.995605	632.0057983	3	16	1.1.1.1190.4	6.565667	593.05	586.04	6.56	0.05	654.8943
5	31.99	31.99	46.1499989	46.1499989	40.63000083	sp|Q6NVD9|BFSP2_MOUSE	Phakinin OS=Mus musculus OX=10090 GN=Bfsp2 PE=1 SV=1			2	99.00000095	VIDEANLTK				-0.00101558	1001.538269	501.7764	1001.539307	501.776947	2	13	1.1.1.972.7	3.81555	2676.83	2453.68	3.81	0.04	1095.266
5	31.99	31.99	46.1499989	46.1499989	40.63000083	sp|Q6NVD9|BFSP2_MOUSE	Phakinin OS=Mus musculus OX=10090 GN=Bfsp2 PE=1 SV=1			2	99.00000095	YENEQPFR				-0.000292249	1081.482666	541.7486	1081.48291	541.7487183	2	11	1.1.1.969.5	3.775217	1241.19	1027.44	3.78	0.04	609.7746
5	31.99	31.99	46.1499989	46.1499989	40.63000083	sp|Q6NVD9|BFSP2_MOUSE	Phakinin OS=Mus musculus OX=10090 GN=Bfsp2 PE=1 SV=1			1.187086701	97.50000238	EELGFLSR				-0.00791357	949.4790649	475.7468	949.4868774	475.7507324	2	7	1.1.1.1124.3	5.730233	190.2941	190.2941			336.8073
5	31.99	31.99	46.1499989	46.1499989	40.63000083	sp|Q6NVD9|BFSP2_MOUSE	Phakinin OS=Mus musculus OX=10090 GN=Bfsp2 PE=1 SV=1			0.58004421	83.86999965	TSAVGSLVR				-0.000916375	888.5020752	445.2583	888.5028687	445.258728	2	6	1.1.1.998.3	4.143517	360.22	251.84	4.17	0.04	291.9374
5	31.99	31.99	46.1499989	46.1499989	40.63000083	sp|Q6NVD9|BFSP2_MOUSE	Phakinin OS=Mus musculus OX=10090 GN=Bfsp2 PE=1 SV=1			0.225483015	90.14999866	SSGLANVPAPGPER	Deamidated(N)@6			0.0171286	1351.690308	676.8524	1351.673218	676.8438721	2	8	1.1.1.1008.10	4.277667	1180.14	562.59	4.3	0.05	681.5266
5	31.99	31.99	46.1499989	46.1499989	40.63000083	sp|Q6NVD9|BFSP2_MOUSE	Phakinin OS=Mus musculus OX=10090 GN=Bfsp2 PE=1 SV=1			0	99.00000095	AAEEEVSSLYK	Methyl(E)@5	Methyl(E)@206		-0.00469134	1238.598511	620.3065	1238.603027	620.3087769	2	12	1.1.1.1046.7	4.753133	595.49	555.95	4.75	0.04	375.312
5	31.99	31.99	46.1499989	46.1499989	40.63000083	sp|Q6NVD9|BFSP2_MOUSE	Phakinin OS=Mus musculus OX=10090 GN=Bfsp2 PE=1 SV=1			0	99.00000095	AAEEEVSSLYK	Methyl(E)@4	Methyl(E)@205		-0.00469134	1238.598511	620.3065	1238.603027	620.3087769	2	12	1.1.1.1046.7	4.753133	595.49	555.95	4.75	0.04	375.312
5	31.99	31.99	46.1499989	46.1499989	40.63000083	sp|Q6NVD9|BFSP2_MOUSE	Phakinin OS=Mus musculus OX=10090 GN=Bfsp2 PE=1 SV=1			0	99.00000095	ALGISSVFLQGLR				0.000601119	1359.788086	680.9013	1359.787476	680.901001	2	18	1.1.1.1333.5	8.3752	5289.14	2392.47	8.41	0.08	976.5291
5	31.99	31.99	46.1499989	46.1499989	40.63000083	sp|Q6NVD9|BFSP2_MOUSE	Phakinin OS=Mus musculus OX=10090 GN=Bfsp2 PE=1 SV=1			0	99.00000095	ALGISSVFLQGLR				0.000601119	1359.788086	680.9013	1359.787476	680.901001	2	14	1.1.1.1347.5	8.533183	5289.14	270.73	8.41	0.08	196.5317
5	31.99	31.99	46.1499989	46.1499989	40.63000083	sp|Q6NVD9|BFSP2_MOUSE	Phakinin OS=Mus musculus OX=10090 GN=Bfsp2 PE=1 SV=1			0	99.00000095	APGVYVGVAPSGGIGGLGAR				0.00139172	1753.949097	877.9818	1753.94751	877.9810181	2	15	1.1.1.1155.9	6.125533	1499.18	1349	6.14	0.06	1095.499
5	31.99	31.99	46.1499989	46.1499989	40.63000083	sp|Q6NVD9|BFSP2_MOUSE	Phakinin OS=Mus musculus OX=10090 GN=Bfsp2 PE=1 SV=1			0	99.00000095	ASWASSYQQVGEAVLENAR				-0.00227253	2064.984131	689.3353	2064.986572	689.3361206	3	19	1.1.1.1235.3	7.135783	2210.33	1652.09	7.16	0.05	1072.215
5	31.99	31.99	46.1499989	46.1499989	40.63000083	sp|Q6NVD9|BFSP2_MOUSE	Phakinin OS=Mus musculus OX=10090 GN=Bfsp2 PE=1 SV=1			0	99.00000095	ASWASSYQQVGEAVLENAR				0.00126262	2064.987305	1033.501	2064.986572	1033.500488	2	13	1.1.1.1238.11	7.18045	660.08	565.45	7.16	0.04	404.1123
5	31.99	31.99	46.1499989	46.1499989	40.63000083	sp|Q6NVD9|BFSP2_MOUSE	Phakinin OS=Mus musculus OX=10090 GN=Bfsp2 PE=1 SV=1			0	99.00000095	GISSVFLQGLR	Carbamyl@N-term		cleaved L-G@N-term	0.00172464	1218.673828	610.3442	1218.672119	610.3433228	2	12	1.1.1.1416.2	9.38645	269.62	122.6	9.43	0.08	140.3004
5	31.99	31.99	46.1499989	46.1499989	40.63000083	sp|Q6NVD9|BFSP2_MOUSE	Phakinin OS=Mus musculus OX=10090 GN=Bfsp2 PE=1 SV=1			0	99.00000095	LLLQMETIQAGADDFK	Oxidation(M)@5			-0.00427558	1807.898315	904.9564	1807.902588	904.9585571	2	9	1.1.1.1162.11	6.216183	700.73	607.64	6.21	0.05	333.8094
5	31.99	31.99	46.1499989	46.1499989	40.63000083	sp|Q6NVD9|BFSP2_MOUSE	Phakinin OS=Mus musculus OX=10090 GN=Bfsp2 PE=1 SV=1			0	99.00000095	LLLQMETIQAGADDFKER	Oxidation(M)@5		missed K-E@16	0.00401299	2093.050293	698.6907	2093.046387	698.6893921	3	11	1.1.1.1111.6	5.569733	2961.34	1706.56	5.59	0.04	842.3189
5	31.99	31.99	46.1499989	46.1499989	40.63000083	sp|Q6NVD9|BFSP2_MOUSE	Phakinin OS=Mus musculus OX=10090 GN=Bfsp2 PE=1 SV=1			0	99.00000095	SSGGWDALR				0.000307409	947.4464722	474.7305	947.446106	474.7303162	2	11	1.1.1.1044.4	4.724133	2585.71	2261.41	4.73	0.05	1098.148
5	31.99	31.99	46.1499989	46.1499989	40.63000083	sp|Q6NVD9|BFSP2_MOUSE	Phakinin OS=Mus musculus OX=10090 GN=Bfsp2 PE=1 SV=1			0	95.1300025	SSGGWDALR				0.000307409	947.4464722	474.7305	947.446106	474.7303162	2	7	1.1.1.1046.3	4.748133	2585.71	2095.99	4.73	0.05	406.1609
5	31.99	31.99	46.1499989	46.1499989	40.63000083	sp|Q6NVD9|BFSP2_MOUSE	Phakinin OS=Mus musculus OX=10090 GN=Bfsp2 PE=1 SV=1			0	77.05000043	SSGLANVPAPGPER	Deamidated(N)@6			0.0171286	1351.690308	676.8524	1351.673218	676.8438721	2	8	1.1.1.1009.11	4.291167	1180.14	1037.91	4.3	0.05	1447.214
5	31.99	31.99	46.1499989	46.1499989	40.63000083	sp|Q6NVD9|BFSP2_MOUSE	Phakinin OS=Mus musculus OX=10090 GN=Bfsp2 PE=1 SV=1			0	99.00000095	SYEEDVK				0.00302815	868.3844604	435.1995	868.3814087	435.197998	2	8	1.1.1.887.3	2.770117	826.1	732.3	2.78	0.04	598.9818
5	31.99	31.99	46.1499989	46.1499989	40.63000083	sp|Q6NVD9|BFSP2_MOUSE	Phakinin OS=Mus musculus OX=10090 GN=Bfsp2 PE=1 SV=1			0	67.19999909	SYEEDVK	Methyl(E)@3	Methyl(E)@243		-0.00152654	882.3954468	442.205	882.3970947	442.2058105	2	7	1.1.1.918.6	3.163583	190.44	182.35	3.17	0.05	161.6746
5	31.99	31.99	46.1499989	46.1499989	40.63000083	sp|Q6NVD9|BFSP2_MOUSE	Phakinin OS=Mus musculus OX=10090 GN=Bfsp2 PE=1 SV=1			0	99.00000095	TDLEHQIESLKEELGFLSR			missed K-E@11	0.00497444	2243.148438	561.7944	2243.143311	561.7930908	4	27	1.1.1.1361.2	8.711166	1900.95	1657.23	8.73	0.09	1131.594
5	31.99	31.99	46.1499989	46.1499989	40.63000083	sp|Q6NVD9|BFSP2_MOUSE	Phakinin OS=Mus musculus OX=10090 GN=Bfsp2 PE=1 SV=1			0	99.00000095	TDLEHQIESLKEELGFLSR			missed K-E@11	0.00194218	2243.145508	748.7224	2243.143311	748.7217407	3	10	1.1.1.1359.2	8.685667	1022.8	619.94	8.73	0.09	205.3378
5	31.99	31.99	46.1499989	46.1499989	40.63000083	sp|Q6NVD9|BFSP2_MOUSE	Phakinin OS=Mus musculus OX=10090 GN=Bfsp2 PE=1 SV=1			0	99.00000095	VHALEQVSQELETQLR				-0.0043766	1878.975708	627.3325	1878.97998	627.3339233	3	19	1.1.1.1150.5	6.058867	2920.14	1871.28	6.08	0.06	1436.799
5	31.99	31.99	46.1499989	46.1499989	40.63000083	sp|Q6NVD9|BFSP2_MOUSE	Phakinin OS=Mus musculus OX=10090 GN=Bfsp2 PE=1 SV=1			0	99.00000095	VHALEQVSQELETQLR				-0.0043766	1878.975708	627.3325	1878.97998	627.3339233	3	21	1.1.1.1151.4	6.0707	2920.14	2576.47	6.08	0.06	2107.072
5	31.99	31.99	46.1499989	46.1499989	40.63000083	sp|Q6NVD9|BFSP2_MOUSE	Phakinin OS=Mus musculus OX=10090 GN=Bfsp2 PE=1 SV=1			0	66.14999771	VHALEQVSQELETQLR	Methyl(E)@10	Methyl(E)@132		0.000396856	1892.995972	632.0059	1892.995605	632.0057983	3	11	1.1.1.1192.6	6.592333	593.05	415.79	6.56	0.05	465.9709
5	31.99	31.99	46.1499989	46.1499989	40.63000083	sp|Q6NVD9|BFSP2_MOUSE	Phakinin OS=Mus musculus OX=10090 GN=Bfsp2 PE=1 SV=1			0	99.00000095	VIDEANLTK				-0.00101558	1001.538269	501.7764	1001.539307	501.776947	2	9	1.1.1.971.4	3.800033	2676.83	2267.41	3.81	0.04	1009.707
5	31.99	31.99	46.1499989	46.1499989	40.63000083	sp|Q6NVD9|BFSP2_MOUSE	Phakinin OS=Mus musculus OX=10090 GN=Bfsp2 PE=1 SV=1			0	99.00000095	YENEQPFR				-0.000292249	1081.482666	541.7486	1081.48291	541.7487183	2	11	1.1.1.970.7	3.789867	1241.19	1143.95	3.78	0.04	542.3198
6	23.35	23.35	71.93999887	71.42999768	64.80000019	sp|Q9JJV0|CRBA4_MOUSE	Beta-crystallin A4 OS=Mus musculus OX=10090 GN=Cryba4 PE=2 SV=3			2	99.00000095	EWGSHAHTFQVQSVR	Glu->pyro-Glu@N-term			-0.000647048	1749.832886	584.2849	1749.833496	584.2851563	3	13	1.1.1.1056.8	4.878117	2690.55	2581.78	4.88	0.05	2125.51
6	23.35	23.35	71.93999887	71.42999768	64.80000019	sp|Q9JJV0|CRBA4_MOUSE	Beta-crystallin A4 OS=Mus musculus OX=10090 GN=Cryba4 PE=2 SV=3			2	99.00000095	GDYPGWDAWGGNTAYPAER				-0.015696	2081.871338	1041.943	2081.886719	1041.950684	2	21	1.1.1.1176.10	6.39285	8911.34	6263.13	6.41	0.05	2587.581
6	23.35	23.35	71.93999887	71.42999768	64.80000019	sp|Q9JJV0|CRBA4_MOUSE	Beta-crystallin A4 OS=Mus musculus OX=10090 GN=Cryba4 PE=2 SV=3			2	99.00000095	GFQYILESDHHSGDYK				-0.0009977	1894.847778	632.6232	1894.848633	632.6234741	3	19	1.1.1.1051.8	4.8148	13632.11	11480.86	4.82	0.05	6530.561
6	23.35	23.35	71.93999887	71.42999768	64.80000019	sp|Q9JJV0|CRBA4_MOUSE	Beta-crystallin A4 OS=Mus musculus OX=10090 GN=Cryba4 PE=2 SV=3			2	99.00000095	HEFTAECPSVLELGFETVR	Methyl(E)@6; Carbamidomethyl(C)@7	Methyl(E)@32		-0.00199834	2234.066162	745.6959	2234.067871	745.6965332	3	16	1.1.1.1248.3	7.299117	1039	924.75	7.31	0.08	672.6325
6	23.35	23.35	71.93999887	71.42999768	64.80000019	sp|Q9JJV0|CRBA4_MOUSE	Beta-crystallin A4 OS=Mus musculus OX=10090 GN=Cryba4 PE=2 SV=3			2	99.00000095	LTIFEQENFLGR				-5.47E-05	1465.75647	733.8855	1465.75647	733.8855591	2	19	1.1.1.1250.5	7.326267	87168.62	9102.37	7.23	0.06	2873.909
6	23.35	23.35	71.93999887	71.42999768	64.80000019	sp|Q9JJV0|CRBA4_MOUSE	Beta-crystallin A4 OS=Mus musculus OX=10090 GN=Cryba4 PE=2 SV=3			2	99.00000095	LTIFEQENFLGRK	Formyl@N-term; Lys-loss@C-term		missed R-K@12	-0.000289272	1493.751221	747.8829	1493.751465	747.8829956	2	19	1.1.1.1541.2	10.05623	579.83	206.32	10.1	0.08	225.2119
6	23.35	23.35	71.93999887	71.42999768	64.80000019	sp|Q9JJV0|CRBA4_MOUSE	Beta-crystallin A4 OS=Mus musculus OX=10090 GN=Cryba4 PE=2 SV=3			2	99.00000095	MVVWDEEGFQGR				-0.0011392	1451.649292	726.8319	1451.650391	726.8324585	2	16	1.1.1.1148.7	6.0357	6428.53	4290.98	6.05	0.05	1947.079
6	23.35	23.35	71.93999887	71.42999768	64.80000019	sp|Q9JJV0|CRBA4_MOUSE	Beta-crystallin A4 OS=Mus musculus OX=10090 GN=Cryba4 PE=2 SV=3			2	99.00000095	RHEFTAECPSVLELGFETVR	Methyl(E)@7; Carbamidomethyl(C)@8	Methyl(E)@32	missed R-H@1	-0.00220704	2390.166992	598.549	2390.168945	598.5494995	4	18	1.1.1.1191.5	6.578833	2221.33	2081.76	6.59	0.06	1691.8
6	23.35	23.35	71.93999887	71.42999768	64.80000019	sp|Q9JJV0|CRBA4_MOUSE	Beta-crystallin A4 OS=Mus musculus OX=10090 GN=Cryba4 PE=2 SV=3			2	99.00000095	SLKVLSGAWVGFEHAGFQGQQYVLER	Carbamyl(K)@3		missed K-V@3	0.000389514	2948.493652	738.1307	2948.493408	738.1306152	4	16	1.1.1.1310.8	8.08755	1899.73	1666.69	8.11	0.06	1469.999
6	23.35	23.35	71.93999887	71.42999768	64.80000019	sp|Q9JJV0|CRBA4_MOUSE	Beta-crystallin A4 OS=Mus musculus OX=10090 GN=Cryba4 PE=2 SV=3			2	99.00000095	VLSGAWVGFEHAGFQGQQYVLER				-0.00198142	2577.274658	860.0988	2577.276367	860.0994263	3	21	1.1.1.1228.7	7.049634	16445.94	9171.79	7.08	0.06	4231.445
6	23.35	23.35	71.93999887	71.42999768	64.80000019	sp|Q9JJV0|CRBA4_MOUSE	Beta-crystallin A4 OS=Mus musculus OX=10090 GN=Cryba4 PE=2 SV=3			1.795880795	99.00000095	AGFQGQQYVLER			cleaved H-A@N-term	0.00391945	1394.698242	698.3564	1394.694214	698.3544312	2	14	1.1.1.1069.10	5.045117	580.52	512.5	5.05	0.04	566.6534
6	23.35	23.35	71.93999887	71.42999768	64.80000019	sp|Q9JJV0|CRBA4_MOUSE	Beta-crystallin A4 OS=Mus musculus OX=10090 GN=Cryba4 PE=2 SV=3			0.528708279	99.00000095	VLSGAWVGFEH			cleaved H-A@C-term	-0.00447233	1200.588257	601.3014	1200.592773	601.3036499	2	9	1.1.1.1185.6	6.503667	445.59	436.42	6.5	0.05	411.4074
6	23.35	23.35	71.93999887	71.42999768	64.80000019	sp|Q9JJV0|CRBA4_MOUSE	Beta-crystallin A4 OS=Mus musculus OX=10090 GN=Cryba4 PE=2 SV=3			0.440093398	99.00000095	PSVLELGFETVR			cleaved C-P@N-term	0.0018878	1345.726074	673.8703	1345.724121	673.8693848	2	9	1.1.1.1268.4	7.552083	333.52	323.73	7.55	0.06	227.8303
6	23.35	23.35	71.93999887	71.42999768	64.80000019	sp|Q9JJV0|CRBA4_MOUSE	Beta-crystallin A4 OS=Mus musculus OX=10090 GN=Cryba4 PE=2 SV=3			0.284832656	99.00000095	TFQVQSVR			cleaved H-T@N-term	-0.00167445	963.512085	482.7633	963.5137939	482.7641602	2	8	1.1.1.992.7	4.070183	1607.8	757.29	4.09	0.04	314.5223
6	23.35	23.35	71.93999887	71.42999768	64.80000019	sp|Q9JJV0|CRBA4_MOUSE	Beta-crystallin A4 OS=Mus musculus OX=10090 GN=Cryba4 PE=2 SV=3			0.227678284	99.00000095	TAYPAER			cleaved N-T@N-term	0.000863531	806.3930664	404.2038	806.3922729	404.2033997	2	9	1.1.1.886.2	2.759783	598.17	575.59	2.75	0.03	537.2656
6	23.35	23.35	71.93999887	71.42999768	64.80000019	sp|Q9JJV0|CRBA4_MOUSE	Beta-crystallin A4 OS=Mus musculus OX=10090 GN=Cryba4 PE=2 SV=3			0.035269082	99.00000095	VLSGAWVGFEHAGFQGQQY			cleaved Y-V@C-term	0.00377171	2079.984131	694.3353	2079.980225	694.3340454	3	14	1.1.1.1246.4	7.278283	1882.97	1346.02	7.31	0.08	1180.804
6	23.35	23.35	71.93999887	71.42999768	64.80000019	sp|Q9JJV0|CRBA4_MOUSE	Beta-crystallin A4 OS=Mus musculus OX=10090 GN=Cryba4 PE=2 SV=3			0.025028003	98.87999892	GFQYILESDHHSGDYKHFR	Carbamyl(K)@16		missed K-H@16	-0.000682795	2378.082031	595.5278	2378.082764	595.5280151	4	13	1.1.1.1071.6	5.067117	3881.95	3647.13	5.07	0.05	2280.656
6	23.35	23.35	71.93999887	71.42999768	64.80000019	sp|Q9JJV0|CRBA4_MOUSE	Beta-crystallin A4 OS=Mus musculus OX=10090 GN=Cryba4 PE=2 SV=3			0.010550178	95.1300025	GGNTAYPAER			cleaved W-G@N-term	0.00963444	1034.487915	518.2512	1034.478149	518.2463379	2	7	1.1.1.888.8	2.786783	56.48209	56.48209			196.3514
6	23.35	23.35	71.93999887	71.42999768	64.80000019	sp|Q9JJV0|CRBA4_MOUSE	Beta-crystallin A4 OS=Mus musculus OX=10090 GN=Cryba4 PE=2 SV=3			0.000869447	93.04000139	LTSFRPVACANHR	Carbamidomethyl(C)@9; Methyl(N)@11	Methyl(N)@101		0.000737294	1541.789185	514.937	1541.788574	514.9367676	3	9	1.1.1.952.6	3.562567	2404.66	1440.68	3.58	0.04	666.4366
6	23.35	23.35	71.93999887	71.42999768	64.80000019	sp|Q9JJV0|CRBA4_MOUSE	Beta-crystallin A4 OS=Mus musculus OX=10090 GN=Cryba4 PE=2 SV=3			0	99.00000095	AGFQGQQYVLER			cleaved H-A@N-term	0.00391945	1394.698242	698.3564	1394.694214	698.3544312	2	12	1.1.1.1070.8	5.056283	580.52	562.78	5.05	0.04	578.1841
6	23.35	23.35	71.93999887	71.42999768	64.80000019	sp|Q9JJV0|CRBA4_MOUSE	Beta-crystallin A4 OS=Mus musculus OX=10090 GN=Cryba4 PE=2 SV=3			0	96.93999887	DSRLTIFEQENFLGR	Carboxy(D)@1; Dioxidation(R)@3	Carboxy(D)@104; Dioxidation(R)@106	missed R-L@3	0.0297252	1899.926025	950.9703	1899.89624	950.9553833	2	11	1.1.1.1241.4	7.218283	327.3159	327.3159			531.9255
6	23.35	23.35	71.93999887	71.42999768	64.80000019	sp|Q9JJV0|CRBA4_MOUSE	Beta-crystallin A4 OS=Mus musculus OX=10090 GN=Cryba4 PE=2 SV=3			0	99.00000095	EWGSHAHTFQVQSVR	Glu->pyro-Glu@N-term			0.00133271	1749.834961	438.466	1749.833496	438.4656677	4	10	1.1.1.994.4	4.093017	2012.15	1938.87	4.1	0.04	889.4373
6	23.35	23.35	71.93999887	71.42999768	64.80000019	sp|Q9JJV0|CRBA4_MOUSE	Beta-crystallin A4 OS=Mus musculus OX=10090 GN=Cryba4 PE=2 SV=3			0	97.00000286	EWGSHAHTFQVQSVR	Glu->pyro-Glu@N-term			0.00133271	1749.834961	438.466	1749.833496	438.4656677	4	10	1.1.1.993.4	4.08035	2012.15	1560.29	4.1	0.04	660.9403
6	23.35	23.35	71.93999887	71.42999768	64.80000019	sp|Q9JJV0|CRBA4_MOUSE	Beta-crystallin A4 OS=Mus musculus OX=10090 GN=Cryba4 PE=2 SV=3			0	93.04000139	EWGSHAHTFQVQSVR	Dioxidation(W)@2			-0.00992333	1799.823975	600.9486	1799.833984	600.9519043	3	9	1.1.1.979.7	3.906533	284.05	251.64	3.91	0.04	213.2205
6	23.35	23.35	71.93999887	71.42999768	64.80000019	sp|Q9JJV0|CRBA4_MOUSE	Beta-crystallin A4 OS=Mus musculus OX=10090 GN=Cryba4 PE=2 SV=3			0	90.14999866	EWGSHAHTFQVQSVR	Deamidated(Q)@12			0.00262323	1768.830933	443.215	1768.828125	443.2142944	4	9	1.1.1.1005.3	4.233683	1482	1447.32	4.23	0.05	1291.702
6	23.35	23.35	71.93999887	71.42999768	64.80000019	sp|Q9JJV0|CRBA4_MOUSE	Beta-crystallin A4 OS=Mus musculus OX=10090 GN=Cryba4 PE=2 SV=3			0	77.05000043	EWGSHAHTFQVQSVR				0.00226906	1767.846558	442.9689	1767.844116	442.9682922	4	12	1.1.1.993.5	4.081183	19384.77	15017.71	4.1	0.05	11130.23
6	23.35	23.35	71.93999887	71.42999768	64.80000019	sp|Q9JJV0|CRBA4_MOUSE	Beta-crystallin A4 OS=Mus musculus OX=10090 GN=Cryba4 PE=2 SV=3			0	55.79000115	EWGSHAHTFQVQSVR				0.00226906	1767.846558	442.9689	1767.844116	442.9682922	4	9	1.1.1.992.5	4.068517	19384.77	8565.6	4.1	0.05	4612.46
6	23.35	23.35	71.93999887	71.42999768	64.80000019	sp|Q9JJV0|CRBA4_MOUSE	Beta-crystallin A4 OS=Mus musculus OX=10090 GN=Cryba4 PE=2 SV=3			0	99.00000095	GDYPGWDAWGGNTAYPAER				-0.015696	2081.871338	1041.943	2081.886719	1041.950684	2	18	1.1.1.1177.11	6.4055	8911.34	8486.02	6.41	0.05	3129.587
6	23.35	23.35	71.93999887	71.42999768	64.80000019	sp|Q9JJV0|CRBA4_MOUSE	Beta-crystallin A4 OS=Mus musculus OX=10090 GN=Cryba4 PE=2 SV=3			0	99.00000095	GDYPGWDAWGGNTAYPAER				-0.00833331	2081.878174	694.9667	2081.886719	694.9695435	3	14	1.1.1.1175.4	6.374516	9882.84	2886.71	6.41	0.05	1955.54
6	23.35	23.35	71.93999887	71.42999768	64.80000019	sp|Q9JJV0|CRBA4_MOUSE	Beta-crystallin A4 OS=Mus musculus OX=10090 GN=Cryba4 PE=2 SV=3			0	99.00000095	GDYPGWDAWGGNTAYPAER	Methyl(E)@18	Methyl(E)@89		-0.0295738	2095.873291	1048.944	2095.902344	1048.958496	2	15	1.1.1.1206.8	6.773983	2012.86	729.11	6.73	0.06	578.7758
6	23.35	23.35	71.93999887	71.42999768	64.80000019	sp|Q9JJV0|CRBA4_MOUSE	Beta-crystallin A4 OS=Mus musculus OX=10090 GN=Cryba4 PE=2 SV=3			0	99.00000095	GDYPGWDAWGGNTAYPAER	Oxidation(W)@6			-0.00364177	2097.878174	700.2999	2097.881592	700.3011475	3	12	1.1.1.1108.7	5.533083	219.3993	219.3993			522.5828
6	23.35	23.35	71.93999887	71.42999768	64.80000019	sp|Q9JJV0|CRBA4_MOUSE	Beta-crystallin A4 OS=Mus musculus OX=10090 GN=Cryba4 PE=2 SV=3			0	98.04000258	GDYPGWDAWGGNTAYPAER				-0.00833331	2081.878174	694.9667	2081.886719	694.9695435	3	11	1.1.1.1182.7	6.466333	9882.84	3375.2	6.41	0.05	858.2582
6	23.35	23.35	71.93999887	71.42999768	64.80000019	sp|Q9JJV0|CRBA4_MOUSE	Beta-crystallin A4 OS=Mus musculus OX=10090 GN=Cryba4 PE=2 SV=3			0	88.84999752	GDYPGWDAWGGNTAYPAER	Oxidation(W)@6			-0.0296677	2097.852295	700.2913	2097.881592	700.3011475	3	10	1.1.1.1156.4	6.135033	142.6913	142.6913			468.5496
6	23.35	23.35	71.93999887	71.42999768	64.80000019	sp|Q9JJV0|CRBA4_MOUSE	Beta-crystallin A4 OS=Mus musculus OX=10090 GN=Cryba4 PE=2 SV=3			0	88.84999752	GDYPGWDAWGGNTAYPAER	Oxidation(W)@9			-0.0296677	2097.852295	700.2913	2097.881592	700.3011475	3	10	1.1.1.1156.4	6.135033	142.6913	142.6913			468.5496
6	23.35	23.35	71.93999887	71.42999768	64.80000019	sp|Q9JJV0|CRBA4_MOUSE	Beta-crystallin A4 OS=Mus musculus OX=10090 GN=Cryba4 PE=2 SV=3			0	99.00000095	GFQYILESDHHSGDYK				-0.0009977	1894.847778	632.6232	1894.848633	632.6234741	3	18	1.1.1.1050.3	4.7998	13632.11	6353.42	4.82	0.05	3845.938
6	23.35	23.35	71.93999887	71.42999768	64.80000019	sp|Q9JJV0|CRBA4_MOUSE	Beta-crystallin A4 OS=Mus musculus OX=10090 GN=Cryba4 PE=2 SV=3			0	99.00000095	GFQYILESDHHSGDYK	Formyl@N-term			-0.00200528	1922.841675	641.9545	1922.843506	641.9551392	3	13	1.1.1.1170.5	6.312683	1014.82	909.83	6.32	0.04	711.4066
6	23.35	23.35	71.93999887	71.42999768	64.80000019	sp|Q9JJV0|CRBA4_MOUSE	Beta-crystallin A4 OS=Mus musculus OX=10090 GN=Cryba4 PE=2 SV=3			0	99.00000095	GFQYILESDHHSGDYK	Methyl(E)@7	Methyl(E)@165		0.00492155	1908.869385	478.2246	1908.864258	478.2233276	4	14	1.1.1.1071.3	5.064617	2867.73	1993.59	5.09	0.05	1807.573
6	23.35	23.35	71.93999887	71.42999768	64.80000019	sp|Q9JJV0|CRBA4_MOUSE	Beta-crystallin A4 OS=Mus musculus OX=10090 GN=Cryba4 PE=2 SV=3			0	99.00000095	GFQYILESDHHSGDYK	Methyl(E)@7	Methyl(E)@165		0.00839976	1908.872803	637.2982	1908.864258	637.2953491	3	14	1.1.1.1073.6	5.093283	206.3384	206.3384			836.0035
6	23.35	23.35	71.93999887	71.42999768	64.80000019	sp|Q9JJV0|CRBA4_MOUSE	Beta-crystallin A4 OS=Mus musculus OX=10090 GN=Cryba4 PE=2 SV=3			0	99.00000095	GFQYILESDHHSGDYK				-0.00132098	1894.84729	474.7191	1894.848633	474.7194214	4	10	1.1.1.1061.4	4.938283	24285.36	1149.52	4.82	0.05	803.5449
6	23.35	23.35	71.93999887	71.42999768	64.80000019	sp|Q9JJV0|CRBA4_MOUSE	Beta-crystallin A4 OS=Mus musculus OX=10090 GN=Cryba4 PE=2 SV=3			0	36.03000045	GFQYILESDHHSGDYK	Oxidation(F)@2; Chloro(Y)@15	Oxidation(F)@160; Chloro(Y)@173		-0.0108833	1944.793823	649.2719	1944.804565	649.2754517	3	12	1.1.1.1028.7	4.52815	1453.04	1432.81	4.54	0.05	1223.244
6	23.35	23.35	71.93999887	71.42999768	64.80000019	sp|Q9JJV0|CRBA4_MOUSE	Beta-crystallin A4 OS=Mus musculus OX=10090 GN=Cryba4 PE=2 SV=3			0	99.00000095	HEFTAECPSVLELGFETVR	Carbamidomethyl(C)@7; Oxidation(P)@8; Methyl(S)@9	Oxidation(P)@34; Methyl(S)@35		-0.00722561	2250.055664	751.0258	2250.062744	751.0281982	3	15	1.1.1.1219.6	6.933967	1525.04	1442.7	6.94	0.06	939.0377
6	23.35	23.35	71.93999887	71.42999768	64.80000019	sp|Q9JJV0|CRBA4_MOUSE	Beta-crystallin A4 OS=Mus musculus OX=10090 GN=Cryba4 PE=2 SV=3			0	99.00000095	HEFTAECPSVLELGFETVR	No Carbamidomethyl(C)@7			-0.00132002	2163.029297	722.017	2163.030762	722.0175171	3	15	1.1.1.1292.3	7.856067	747.81	670.46	7.87	0.06	577.2463
6	23.35	23.35	71.93999887	71.42999768	64.80000019	sp|Q9JJV0|CRBA4_MOUSE	Beta-crystallin A4 OS=Mus musculus OX=10090 GN=Cryba4 PE=2 SV=3			0	99.00000095	HEFTAECPSVLELGFETVR	Carbamidomethyl(C)@7; Oxidation(P)@8; Methyl(S)@9	Oxidation(P)@34; Methyl(S)@35		-0.00722561	2250.055664	751.0258	2250.062744	751.0281982	3	12	1.1.1.1216.8	6.897467	1525.04	551.55	6.94	0.06	543.6688
6	23.35	23.35	71.93999887	71.42999768	64.80000019	sp|Q9JJV0|CRBA4_MOUSE	Beta-crystallin A4 OS=Mus musculus OX=10090 GN=Cryba4 PE=2 SV=3			0	99.00000095	HEFTAECPSVLELGFETVR	Propionamide@N-term; Cation:K(E)@6; Carbamidomethyl(C)@7			0.031536002	2329.076416	777.3661	2329.045166	777.3556519	3	12	1.1.1.1306.4	8.03605	42.53897	42.53897			325.5953
6	23.35	23.35	71.93999887	71.42999768	64.80000019	sp|Q9JJV0|CRBA4_MOUSE	Beta-crystallin A4 OS=Mus musculus OX=10090 GN=Cryba4 PE=2 SV=3			0	96.93999887	HEFTAECPSVLELGFETVR	Formyl@N-term; Carbamidomethyl(C)@7			0.0179074	2248.064697	750.3622	2248.047119	750.3562622	3	9	1.1.1.1268.9	7.55625	21.90176	21.90176			262.4571
6	23.35	23.35	71.93999887	71.42999768	64.80000019	sp|Q9JJV0|CRBA4_MOUSE	Beta-crystallin A4 OS=Mus musculus OX=10090 GN=Cryba4 PE=2 SV=3			0	92.6699996	HEFTAECPSVLELGFETVR	No Carbamidomethyl(C)@7			-0.00132002	2163.029297	722.017	2163.030762	722.0175171	3	9	1.1.1.1290.5	7.832067	747.81	265.08	7.87	0.06	300.2318
6	23.35	23.35	71.93999887	71.42999768	64.80000019	sp|Q9JJV0|CRBA4_MOUSE	Beta-crystallin A4 OS=Mus musculus OX=10090 GN=Cryba4 PE=2 SV=3			0	99.00000095	LTIFEQENFLGR				-5.47E-05	1465.75647	733.8855	1465.75647	733.8855591	2	13	1.1.1.1236.6	7.151783	87168.62	613.78	7.23	0.06	321.9977
6	23.35	23.35	71.93999887	71.42999768	64.80000019	sp|Q9JJV0|CRBA4_MOUSE	Beta-crystallin A4 OS=Mus musculus OX=10090 GN=Cryba4 PE=2 SV=3			0	99.00000095	LTIFEQENFLGR				-5.47E-05	1465.75647	733.8855	1465.75647	733.8855591	2	14	1.1.1.1237.6	7.163784	87168.62	1935.4	7.23	0.06	539.4217
6	23.35	23.35	71.93999887	71.42999768	64.80000019	sp|Q9JJV0|CRBA4_MOUSE	Beta-crystallin A4 OS=Mus musculus OX=10090 GN=Cryba4 PE=2 SV=3			0	99.00000095	LTIFEQENFLGR	Deamidated(N)@8			0.00212476	1466.742676	734.3786	1466.740601	734.3775635	2	13	1.1.1.1265.4	7.514433	3668.61	1578.21	7.56	0.08	585.6407
6	23.35	23.35	71.93999887	71.42999768	64.80000019	sp|Q9JJV0|CRBA4_MOUSE	Beta-crystallin A4 OS=Mus musculus OX=10090 GN=Cryba4 PE=2 SV=3			0	99.00000095	LTIFEQENFLGR	Methyl(E)@5	Methyl(E)@111		-0.00109162	1479.771118	740.8928	1479.772217	740.8933716	2	13	1.1.1.1281.3	7.715917	4412.85	1035.72	7.76	0.06	369.4855
6	23.35	23.35	71.93999887	71.42999768	64.80000019	sp|Q9JJV0|CRBA4_MOUSE	Beta-crystallin A4 OS=Mus musculus OX=10090 GN=Cryba4 PE=2 SV=3			0	99.00000095	LTIFEQENFLGR	Methyl(E)@7	Methyl(E)@113		-0.00121369	1479.771118	740.8928	1479.772217	740.8933716	2	19	1.1.1.1308.3	8.059883	8051.2	2549.55	8.1	0.06	834.2047
6	23.35	23.35	71.93999887	71.42999768	64.80000019	sp|Q9JJV0|CRBA4_MOUSE	Beta-crystallin A4 OS=Mus musculus OX=10090 GN=Cryba4 PE=2 SV=3			0	99.00000095	LTIFEQENFLGR	Methyl(E)@7	Methyl(E)@113		-0.00121369	1479.771118	740.8928	1479.772217	740.8933716	2	19	1.1.1.1309.7	8.074384	8051.2	5004.47	8.1	0.06	1879.075
6	23.35	23.35	71.93999887	71.42999768	64.80000019	sp|Q9JJV0|CRBA4_MOUSE	Beta-crystallin A4 OS=Mus musculus OX=10090 GN=Cryba4 PE=2 SV=3			0	99.00000095	LTIFEQENFLGR	Methyl+Deamidated(Q)@6	Methyl+Deamidated(Q)@112		0.00352913	1480.759644	741.3871	1480.756226	741.385376	2	18	1.1.1.1342.4	8.473683	1032.14	675.17	8.45	0.09	381.0765
6	23.35	23.35	71.93999887	71.42999768	64.80000019	sp|Q9JJV0|CRBA4_MOUSE	Beta-crystallin A4 OS=Mus musculus OX=10090 GN=Cryba4 PE=2 SV=3			0	99.00000095	LTIFEQENFLGR	Methyl+Deamidated(Q)@6	Methyl+Deamidated(Q)@112		0.00352913	1480.759644	741.3871	1480.756226	741.385376	2	17	1.1.1.1343.3	8.48135	1032.14	572.52	8.45	0.09	366.6678
6	23.35	23.35	71.93999887	71.42999768	64.80000019	sp|Q9JJV0|CRBA4_MOUSE	Beta-crystallin A4 OS=Mus musculus OX=10090 GN=Cryba4 PE=2 SV=3			0	99.00000095	LTIFEQENFLGR	Deamidated(N)@8			0.00212476	1466.742676	734.3786	1466.740601	734.3775635	2	13	1.1.1.1264.5	7.502433	3668.61	1221.77	7.56	0.08	542.6196
6	23.35	23.35	71.93999887	71.42999768	64.80000019	sp|Q9JJV0|CRBA4_MOUSE	Beta-crystallin A4 OS=Mus musculus OX=10090 GN=Cryba4 PE=2 SV=3			0	99.00000095	LTIFEQENFLGR	Methyl(E)@5	Methyl(E)@111		-0.00109162	1479.771118	740.8928	1479.772217	740.8933716	2	13	1.1.1.1282.7	7.731583	4412.85	2549.88	7.76	0.06	1111.838
6	23.35	23.35	71.93999887	71.42999768	64.80000019	sp|Q9JJV0|CRBA4_MOUSE	Beta-crystallin A4 OS=Mus musculus OX=10090 GN=Cryba4 PE=2 SV=3			0	99.00000095	LTIFEQENFLGR				-1.005779982	1464.750732	733.3826	1465.75647	733.8855591	2	12	1.1.1.1902.2	11.72143	10.11109	10.11109			88.15363
6	23.35	23.35	71.93999887	71.42999768	64.80000019	sp|Q9JJV0|CRBA4_MOUSE	Beta-crystallin A4 OS=Mus musculus OX=10090 GN=Cryba4 PE=2 SV=3			0	98.04000258	LTIFEQENFLGR				-1.028849959	1464.727661	733.3711	1465.75647	733.8855591	2	10	1.1.1.1905.2	11.73977	10.11109	10.11109			86.90446
6	23.35	23.35	71.93999887	71.42999768	64.80000019	sp|Q9JJV0|CRBA4_MOUSE	Beta-crystallin A4 OS=Mus musculus OX=10090 GN=Cryba4 PE=2 SV=3			0	99.00000095	MVVWDEEGFQGR				-0.0011392	1451.649292	726.8319	1451.650391	726.8324585	2	16	1.1.1.1147.8	6.023867	6428.53	2241.85	6.05	0.05	949.4971
6	23.35	23.35	71.93999887	71.42999768	64.80000019	sp|Q9JJV0|CRBA4_MOUSE	Beta-crystallin A4 OS=Mus musculus OX=10090 GN=Cryba4 PE=2 SV=3			0	99.00000095	MVVWDEEGFQGR	Oxidation(M)@1			-0.000123688	1467.64502	734.8298	1467.645264	734.829895	2	12	1.1.1.1092.8	5.332933	1239.76	1092.86	5.34	0.05	488.0061
6	23.35	23.35	71.93999887	71.42999768	64.80000019	sp|Q9JJV0|CRBA4_MOUSE	Beta-crystallin A4 OS=Mus musculus OX=10090 GN=Cryba4 PE=2 SV=3			0	99.00000095	MVVWDEEGFQGR	Oxidation(M)@1			-0.000123688	1467.64502	734.8298	1467.645264	734.829895	2	12	1.1.1.1093.8	5.34525	1239.76	1211.62	5.34	0.05	587.6394
6	23.35	23.35	71.93999887	71.42999768	64.80000019	sp|Q9JJV0|CRBA4_MOUSE	Beta-crystallin A4 OS=Mus musculus OX=10090 GN=Cryba4 PE=2 SV=3			0	99.00000095	MVVWDEEGFQGR	Oxidation(M)@1			-0.000734035	1467.644531	734.8295	1467.645264	734.829895	2	19	1.1.1.1106.5	5.509583	27934.55	11954.9	5.48	0.05	4276.6
6	23.35	23.35	71.93999887	71.42999768	64.80000019	sp|Q9JJV0|CRBA4_MOUSE	Beta-crystallin A4 OS=Mus musculus OX=10090 GN=Cryba4 PE=2 SV=3			0	99.00000095	MVVWDEEGFQGR	Oxidation(M)@1; Methyl(E)@7	Methyl(E)@20		0.00065502	1481.661621	741.8381	1481.660889	741.8377075	2	13	1.1.1.1143.8	5.973033	1865.17	1774.29	5.99	0.05	1346.231
6	23.35	23.35	71.93999887	71.42999768	64.80000019	sp|Q9JJV0|CRBA4_MOUSE	Beta-crystallin A4 OS=Mus musculus OX=10090 GN=Cryba4 PE=2 SV=3			0	99.00000095	MVVWDEEGFQGR	Oxidation(M)@1			-0.000734035	1467.644531	734.8295	1467.645264	734.829895	2	10	1.1.1.1109.9	5.547233	27934.55	2288.2	5.48	0.05	760.024
6	23.35	23.35	71.93999887	71.42999768	64.80000019	sp|Q9JJV0|CRBA4_MOUSE	Beta-crystallin A4 OS=Mus musculus OX=10090 GN=Cryba4 PE=2 SV=3			0	99.00000095	MVVWDEEGFQGR	Oxidation(M)@1; Oxidation(W)@4			0.000932402	1483.641113	742.8278	1483.640137	742.8273926	2	9	1.1.1.1067.9	5.018617	33.17185	33.17185			272.9501
6	23.35	23.35	71.93999887	71.42999768	64.80000019	sp|Q9JJV0|CRBA4_MOUSE	Beta-crystallin A4 OS=Mus musculus OX=10090 GN=Cryba4 PE=2 SV=3			0	61.61999702	MVVWDEEGFQGR	Dethiomethyl(M)@1; Oxidation(W)@4			0.00178104	1419.643677	710.8291	1419.641846	710.8282471	2	8	1.1.1.1115.9	5.6224	1180.22	1029.08	5.61	0.03	883.3414
6	23.35	23.35	71.93999887	71.42999768	64.80000019	sp|Q9JJV0|CRBA4_MOUSE	Beta-crystallin A4 OS=Mus musculus OX=10090 GN=Cryba4 PE=2 SV=3			0	99.00000095	RHEFTAECPSVLELGFETVR	No Carbamidomethyl(C)@8		missed R-H@1	0.000215597	2319.13208	580.7903	2319.131836	580.7902222	4	16	1.1.1.1225.2	7.006967	1201.87	1009.25	7.03	0.06	689.6596
6	23.35	23.35	71.93999887	71.42999768	64.80000019	sp|Q9JJV0|CRBA4_MOUSE	Beta-crystallin A4 OS=Mus musculus OX=10090 GN=Cryba4 PE=2 SV=3			0	99.00000095	RHEFTAECPSVLELGFETVR	No Carbamidomethyl(C)@8		missed R-H@1	0.000215597	2319.13208	580.7903	2319.131836	580.7902222	4	19	1.1.1.1226.4	7.021467	1201.87	1173.38	7.03	0.06	735.7902
6	23.35	23.35	71.93999887	71.42999768	64.80000019	sp|Q9JJV0|CRBA4_MOUSE	Beta-crystallin A4 OS=Mus musculus OX=10090 GN=Cryba4 PE=2 SV=3			0	99.00000095	RHEFTAECPSVLELGFETVR	No Carbamidomethyl(C)@8		missed R-H@1	0.000215597	2319.13208	580.7903	2319.131836	580.7902222	4	17	1.1.1.1229.3	7.0593	1201.87	695.92	7.03	0.06	480.711
6	23.35	23.35	71.93999887	71.42999768	64.80000019	sp|Q9JJV0|CRBA4_MOUSE	Beta-crystallin A4 OS=Mus musculus OX=10090 GN=Cryba4 PE=2 SV=3			0	99.00000095	RHEFTAECPSVLELGFETVR	Carbamidomethyl(C)@8; Oxidation(P)@9; Methyl(S)@10	Oxidation(P)@34; Methyl(S)@35	missed R-H@1	-0.00241003	2406.161377	602.5476	2406.163818	602.5482178	4	17	1.1.1.1171.2	6.32285	2694.69	2490.52	6.33	0.06	1670.714
6	23.35	23.35	71.93999887	71.42999768	64.80000019	sp|Q9JJV0|CRBA4_MOUSE	Beta-crystallin A4 OS=Mus musculus OX=10090 GN=Cryba4 PE=2 SV=3			0	99.00000095	RHEFTAECPSVLELGFETVR	No Carbamidomethyl(C)@8		missed R-H@1	0.000215597	2319.13208	580.7903	2319.131836	580.7902222	4	14	1.1.1.1228.2	7.045467	1201.87	1039.91	7.03	0.06	532.9644
6	23.35	23.35	71.93999887	71.42999768	64.80000019	sp|Q9JJV0|CRBA4_MOUSE	Beta-crystallin A4 OS=Mus musculus OX=10090 GN=Cryba4 PE=2 SV=3			0	99.00000095	RHEFTAECPSVLELGFETVR	Methyl(E)@7; Carbamidomethyl(C)@8; Oxidation(P)@9	Methyl(E)@32; Oxidation(P)@34	missed R-H@1	-0.00241003	2406.161377	602.5476	2406.163818	602.5482178	4	13	1.1.1.1175.3	6.373683	2694.69	1724.4	6.33	0.06	1196.432
6	23.35	23.35	71.93999887	71.42999768	64.80000019	sp|Q9JJV0|CRBA4_MOUSE	Beta-crystallin A4 OS=Mus musculus OX=10090 GN=Cryba4 PE=2 SV=3			0	96.93999887	RHEFTAECPSVLELGFETVR	Methyl(E)@7; Carbamidomethyl(C)@8	Methyl(E)@32	missed R-H@1	-0.0127971	2390.15625	797.726	2390.168945	797.7302246	3	11	1.1.1.1193.8	6.6065	668.33	631.4	6.61	0.06	693.7184
6	23.35	23.35	71.93999887	71.42999768	64.80000019	sp|Q9JJV0|CRBA4_MOUSE	Beta-crystallin A4 OS=Mus musculus OX=10090 GN=Cryba4 PE=2 SV=3			0	99.00000095	TFQVQSVR			cleaved H-T@N-term	-0.00167445	963.512085	482.7633	963.5137939	482.7641602	2	9	1.1.1.993.7	4.08285	1607.8	1345.64	4.09	0.04	748.5317
6	23.35	23.35	71.93999887	71.42999768	64.80000019	sp|Q9JJV0|CRBA4_MOUSE	Beta-crystallin A4 OS=Mus musculus OX=10090 GN=Cryba4 PE=2 SV=3			0	91.21999741	TSFRPVACANHR	Carbamidomethyl(C)@8; Methyl(N)@10	Methyl(N)@101	cleaved L-T@N-term	-0.00010172	1428.704468	477.2421	1428.704468	477.2420959	3	9	1.1.1.954.5	3.586717	406.89	381.62	3.58	0.03	663.9883
6	23.35	23.35	71.93999887	71.42999768	64.80000019	sp|Q9JJV0|CRBA4_MOUSE	Beta-crystallin A4 OS=Mus musculus OX=10090 GN=Cryba4 PE=2 SV=3			0	61.61999702	TSFRPVACANHR	Carbamidomethyl(C)@8; Methyl(N)@10	Methyl(N)@101	cleaved L-T@N-term	-0.00010172	1428.704468	477.2421	1428.704468	477.2420959	3	9	1.1.1.953.4	3.5734	406.89	353.23	3.58	0.03	611.4734
6	23.35	23.35	71.93999887	71.42999768	64.80000019	sp|Q9JJV0|CRBA4_MOUSE	Beta-crystallin A4 OS=Mus musculus OX=10090 GN=Cryba4 PE=2 SV=3			0	99.00000095	VLSGAWVGFEHAGFQGQQYVLER				-0.00198142	2577.274658	860.0988	2577.276367	860.0994263	3	18	1.1.1.1227.9	7.038466	16445.94	4885.08	7.08	0.06	1751.96
6	23.35	23.35	71.93999887	71.42999768	64.80000019	sp|Q9JJV0|CRBA4_MOUSE	Beta-crystallin A4 OS=Mus musculus OX=10090 GN=Cryba4 PE=2 SV=3			0	99.00000095	VLSGAWVGFEHAGFQGQQYVLER	Methyl(E)@22	Methyl(E)@70		-0.00217503	2591.290283	864.7706	2591.291992	864.7713013	3	17	1.1.1.1260.4	7.454767	1098.03	723.11	7.47	0.05	525.7422
6	23.35	23.35	71.93999887	71.42999768	64.80000019	sp|Q9JJV0|CRBA4_MOUSE	Beta-crystallin A4 OS=Mus musculus OX=10090 GN=Cryba4 PE=2 SV=3			0	99.00000095	VLSGAWVGFEHAGFQGQQYVLER	Methyl(E)@22	Methyl(E)@70		-0.00217503	2591.290283	864.7706	2591.291992	864.7713013	3	16	1.1.1.1261.5	7.4666	1098.03	993.94	7.47	0.05	586.4207
6	23.35	23.35	71.93999887	71.42999768	64.80000019	sp|Q9JJV0|CRBA4_MOUSE	Beta-crystallin A4 OS=Mus musculus OX=10090 GN=Cryba4 PE=2 SV=3			0	99.00000095	VLSGAWVGFEHAGFQGQQYVLER	Methyl(H)@11	Methyl(H)@59		-0.00180882	2591.290283	864.7707	2591.291992	864.7713013	3	16	1.1.1.1279.9	7.695583	853.61	841.32	7.7	0.08	569.9013
6	23.35	23.35	71.93999887	71.42999768	64.80000019	sp|Q9JJV0|CRBA4_MOUSE	Beta-crystallin A4 OS=Mus musculus OX=10090 GN=Cryba4 PE=2 SV=3			0	99.00000095	VLSGAWVGFEHAGFQGQQYVLER				-0.00198142	2577.274658	860.0988	2577.276367	860.0994263	3	12	1.1.1.1244.7	7.254117	16445.94	201.41	7.08	0.06	556.2908
6	23.35	23.35	71.93999887	71.42999768	64.80000019	sp|Q9JJV0|CRBA4_MOUSE	Beta-crystallin A4 OS=Mus musculus OX=10090 GN=Cryba4 PE=2 SV=3			0	98.04000258	VLSGAWVGFEHAGFQGQQYVLER				-0.00198142	2577.274658	860.0988	2577.276367	860.0994263	3	10	1.1.1.1243.5	7.241617	16445.94	365.96	7.08	0.06	502.5268
6	23.35	23.35	71.93999887	71.42999768	64.80000019	sp|Q9JJV0|CRBA4_MOUSE	Beta-crystallin A4 OS=Mus musculus OX=10090 GN=Cryba4 PE=2 SV=3			0	96.93999887	VLSGAWVGFEHAGFQGQQYVLER				-0.00209029	2577.274658	645.3259	2577.276367	645.326416	4	9	1.1.1.1239.5	7.188117	5516.94	170.58	7.07	0.06	457.5717
7	21.45	21.45	68.38999987	67.23999977	67.23999977	sp|Q61597|CRGC_MOUSE	Gamma-crystallin C OS=Mus musculus OX=10090 GN=Crygc PE=1 SV=3			2	99.00000095	FHLSEVR				0.00102289	886.4671021	444.2408	886.4661255	444.2403259	2	11	1.1.1.984.4	3.9662	19036.84	13590.76	3.99	0.04	5835.026
7	21.45	21.45	68.38999987	67.23999977	67.23999977	sp|Q61597|CRGC_MOUSE	Gamma-crystallin C OS=Mus musculus OX=10090 GN=Crygc PE=1 SV=3			2	99.00000095	FQDWGSVDAK				-0.00013074	1151.524658	576.7696	1151.52478	576.7696533	2	13	1.1.1.1040.4	4.67465	21656.21	6987.82	4.71	0.05	2113.098
7	21.45	21.45	68.38999987	67.23999977	67.23999977	sp|Q61597|CRGC_MOUSE	Gamma-crystallin C OS=Mus musculus OX=10090 GN=Crygc PE=1 SV=3			2	99.00000095	GEYPDYQQWMGFSDSIR				0.00095717	2077.88501	693.6356	2077.884033	693.6352539	3	16	1.1.1.1264.3	7.500767	3602.02	2192.95	7.52	0.08	1385.744
7	21.45	21.45	68.38999987	67.23999977	67.23999977	sp|Q61597|CRGC_MOUSE	Gamma-crystallin C OS=Mus musculus OX=10090 GN=Crygc PE=1 SV=3			2	99.00000095	ITFFEDR				0.00155913	926.4512939	464.2329	926.4497681	464.2321777	2	8	1.1.1.1111.2	5.566417	227158.8	3995.89	5.64	0.05	1239.953
7	21.45	21.45	68.38999987	67.23999977	67.23999977	sp|Q61597|CRGC_MOUSE	Gamma-crystallin C OS=Mus musculus OX=10090 GN=Crygc PE=1 SV=3			2	99.00000095	LIPHAGSHR				-0.000584267	986.5404663	494.2775	986.5410156	494.277771	2	10	1.1.1.874.6	2.610467	8914.09	8664.26	2.62	0.04	4128.119
7	21.45	21.45	68.38999987	67.23999977	67.23999977	sp|Q61597|CRGC_MOUSE	Gamma-crystallin C OS=Mus musculus OX=10090 GN=Crygc PE=1 SV=3			2	99.00000095	PNYQGHQYFLR			cleaved R-P@N-term	-0.00320332	1421.680908	474.9009	1421.684082	474.901947	3	15	1.1.1.1019.8	4.4145	28628.69	10727.83	4.45	0.04	5472.219
7	21.45	21.45	68.38999987	67.23999977	67.23999977	sp|Q61597|CRGC_MOUSE	Gamma-crystallin C OS=Mus musculus OX=10090 GN=Crygc PE=1 SV=3			2	99.00000095	QYLLRPQEYR	Gln->pyro-Glu@N-term			-0.0023291	1347.691284	674.8529	1347.693481	674.8540649	2	10	1.1.1.1131.4	5.81805	15319.88	7798.43	5.85	0.05	3054.476
7	21.45	21.45	68.38999987	67.23999977	67.23999977	sp|Q61597|CRGC_MOUSE	Gamma-crystallin C OS=Mus musculus OX=10090 GN=Crygc PE=1 SV=3			2	99.00000095	RFQDWGSVDAK			missed R-F@1	0.00223044	1307.628052	436.8833	1307.625854	436.8825684	3	10	1.1.1.1007.5	4.260833	3160.08	1716.18	4.28	0.04	1076.112
7	21.45	21.45	68.38999987	67.23999977	67.23999977	sp|Q61597|CRGC_MOUSE	Gamma-crystallin C OS=Mus musculus OX=10090 GN=Crygc PE=1 SV=3			2	99.00000095	RGEYPDYQQWMGFSDSIR			missed R-G@1	0.00266661	2233.988037	745.6699	2233.985107	745.6690063	3	17	1.1.1.1197.7	6.655983	3387.51	2479.11	6.69	0.06	1975.177
7	21.45	21.45	68.38999987	67.23999977	67.23999977	sp|Q61597|CRGC_MOUSE	Gamma-crystallin C OS=Mus musculus OX=10090 GN=Crygc PE=1 SV=3			1.102372885	99.00000095	GEYPDYQQWMGF	Oxidation(M)@10		cleaved F-S@C-term	-0.00695942	1535.595825	768.8052	1535.602783	768.8086548	2	12	1.1.1.1248.4	7.300783	162.5195	162.5195			218.8168
7	21.45	21.45	68.38999987	67.23999977	67.23999977	sp|Q61597|CRGC_MOUSE	Gamma-crystallin C OS=Mus musculus OX=10090 GN=Crygc PE=1 SV=3			1.022276282	95.92999816	LYEKEDHK			missed K-E@4	0.00187439	1060.520874	531.2677	1060.518921	531.2667236	2	8	1.1.1.351.3	1.130067	205.26	205.11	1.12	0.04	142.3291
7	21.45	21.45	68.38999987	67.23999977	67.23999977	sp|Q61597|CRGC_MOUSE	Gamma-crystallin C OS=Mus musculus OX=10090 GN=Crygc PE=1 SV=3			0.6234231	99.00000095	FQDWGSVDAKAGSLR	Carbamyl(K)@10		missed K-A@10	0.000427668	1678.807007	560.6096	1678.806274	560.609375	3	21	1.1.1.1128.2	5.780883	3790.08	3746.09	5.79	0.04	2518.188
7	21.45	21.45	68.38999987	67.23999977	67.23999977	sp|Q61597|CRGC_MOUSE	Gamma-crystallin C OS=Mus musculus OX=10090 GN=Crygc PE=1 SV=3			0.405607432	99.00000095	PNYQGHQY			cleaved R-P@N-term; cleaved Y-F@C-term	0.000848254	1005.431274	503.7229	1005.43042	503.7225037	2	10	1.1.1.913.5	3.099433	1341.83	1233.11	3.11	0.04	521.1127
7	21.45	21.45	68.38999987	67.23999977	67.23999977	sp|Q61597|CRGC_MOUSE	Gamma-crystallin C OS=Mus musculus OX=10090 GN=Crygc PE=1 SV=3			0.177831903	99.00000095	YQGHQYFLR			cleaved N-Y@N-term	0.000648112	1210.588867	404.5369	1210.588379	404.5367126	3	11	1.1.1.1005.2	4.23285	2933.99	2021.66	4.25	0.04	1215.969
7	21.45	21.45	68.38999987	67.23999977	67.23999977	sp|Q61597|CRGC_MOUSE	Gamma-crystallin C OS=Mus musculus OX=10090 GN=Crygc PE=1 SV=3			0.070581064	99.00000095	VDSGCWMLYERPNYQGHQYFLR	Methyl(S)@3; Carbamidomethyl(C)@5	Methyl(S)@40		0.00254142	2832.29248	709.0804	2832.290039	709.0797729	4	16	1.1.1.1157.3	6.147367	2130.3	1259.04	6.17	0.05	1252.743
7	21.45	21.45	68.38999987	67.23999977	67.23999977	sp|Q61597|CRGC_MOUSE	Gamma-crystallin C OS=Mus musculus OX=10090 GN=Crygc PE=1 SV=3			0.024568195	99.00000095	SLQVLEGCWVLYEMPNYR	Carbamidomethyl(C)@8; Quinone(W)@9; Oxidation(M)@14	Quinone(W)@131		0.035472799	2302.075439	768.3657	2302.039795	768.3538818	3	14	1.1.1.1280.4	7.70475	1152.83	696.89	7.74	0.08	614.4019
7	21.45	21.45	68.38999987	67.23999977	67.23999977	sp|Q61597|CRGC_MOUSE	Gamma-crystallin C OS=Mus musculus OX=10090 GN=Crygc PE=1 SV=3			0.020451628	99.00000095	ERPNYQGHQYFLR			cleaved Y-E@N-term	0.000534861	1706.828491	427.7144	1706.827759	427.7142029	4	10	1.1.1.992.2	4.066017	809.26	776.09	4.06	0.05	687.3726
7	21.45	21.45	68.38999987	67.23999977	67.23999977	sp|Q61597|CRGC_MOUSE	Gamma-crystallin C OS=Mus musculus OX=10090 GN=Crygc PE=1 SV=3			0.004364801	99.00000095	GKITFFEDR	Acetyl@N-term; Carboxy(K)@2	Acetyl@2; Carboxy(K)@3	cleaved M-G@N-term; missed K-I@2	0.0117035	1197.578247	599.7964	1197.56665	599.7905884	2	13	1.1.1.1248.2	7.298283	27331.09	11250.38	7.33	0.06	3971.774
7	21.45	21.45	68.38999987	67.23999977	67.23999977	sp|Q61597|CRGC_MOUSE	Gamma-crystallin C OS=Mus musculus OX=10090 GN=Crygc PE=1 SV=3			0.001740665	79.18000221	IPHAGSHR			cleaved L-I@N-term	0.00171477	873.4586792	437.7366	873.4569092	437.7357483	2	7	1.1.1.873.5	2.596967	1957.8	1352.53	2.62	0.04	1313.354
7	21.45	21.45	68.38999987	67.23999977	67.23999977	sp|Q61597|CRGC_MOUSE	Gamma-crystallin C OS=Mus musculus OX=10090 GN=Crygc PE=1 SV=3			0	15.45999944	ERPNYQGHQYFLR			cleaved Y-E@N-term	0.000534861	1706.828491	427.7144	1706.827759	427.7142029	4	6	1.1.1.991.2	4.053184	809.26	718.85	4.06	0.05	611.4235
7	21.45	21.45	68.38999987	67.23999977	67.23999977	sp|Q61597|CRGC_MOUSE	Gamma-crystallin C OS=Mus musculus OX=10090 GN=Crygc PE=1 SV=3			0	99.00000095	FHLSEVR	Formyl@N-term			0.00101233	914.4620972	458.2383	914.4609985	458.237793	2	10	1.1.1.1106.3	5.50625	1492.12	1418.28	5.51	0.05	984.7539
7	21.45	21.45	68.38999987	67.23999977	67.23999977	sp|Q61597|CRGC_MOUSE	Gamma-crystallin C OS=Mus musculus OX=10090 GN=Crygc PE=1 SV=3			0	98.17000031	FHLSEVR				0.00102289	886.4671021	444.2408	886.4661255	444.2403259	2	8	1.1.1.983.4	3.953533	19036.84	6611.02	3.99	0.04	1957.222
7	21.45	21.45	68.38999987	67.23999977	67.23999977	sp|Q61597|CRGC_MOUSE	Gamma-crystallin C OS=Mus musculus OX=10090 GN=Crygc PE=1 SV=3			0	58.73000026	FHLSEVR	Formyl@N-term			0.00101233	914.4620972	458.2383	914.4609985	458.237793	2	7	1.1.1.1108.3	5.52975	1492.12	1154.72	5.51	0.05	710.9568
7	21.45	21.45	68.38999987	67.23999977	67.23999977	sp|Q61597|CRGC_MOUSE	Gamma-crystallin C OS=Mus musculus OX=10090 GN=Crygc PE=1 SV=3			0	99.00000095	FQDWGSVDAK				-0.00013074	1151.524658	576.7696	1151.52478	576.7696533	2	14	1.1.1.1041.6	4.687984	21656.21	15151.34	4.71	0.05	6153.763
7	21.45	21.45	68.38999987	67.23999977	67.23999977	sp|Q61597|CRGC_MOUSE	Gamma-crystallin C OS=Mus musculus OX=10090 GN=Crygc PE=1 SV=3			0	99.00000095	FQDWGSVDAK	Dioxidation(W)@4			-0.00177065	1183.512817	592.7637	1183.514526	592.7645874	2	10	1.1.1.951.10	3.553217	575.56	529.32	3.56	0.04	232.9769
7	21.45	21.45	68.38999987	67.23999977	67.23999977	sp|Q61597|CRGC_MOUSE	Gamma-crystallin C OS=Mus musculus OX=10090 GN=Crygc PE=1 SV=3			0	79.18000221	FQDWGSVDAK	Dioxidation(W)@4			-0.00177065	1183.512817	592.7637	1183.514526	592.7645874	2	7	1.1.1.952.8	3.564217	575.56	542.39	3.56	0.04	261.2465
7	21.45	21.45	68.38999987	67.23999977	67.23999977	sp|Q61597|CRGC_MOUSE	Gamma-crystallin C OS=Mus musculus OX=10090 GN=Crygc PE=1 SV=3			0	81.16000295	FQDWGSVDAKAGSLR	Carbamyl(K)@10		missed K-A@10	0.000427668	1678.807007	560.6096	1678.806274	560.609375	3	9	1.1.1.1126.3	5.755233	3790.08	1184.16	5.79	0.04	552.0632
7	21.45	21.45	68.38999987	67.23999977	67.23999977	sp|Q61597|CRGC_MOUSE	Gamma-crystallin C OS=Mus musculus OX=10090 GN=Crygc PE=1 SV=3			0	99.00000095	GEYPDYQQWMGFSDSIR	Oxidation(M)@10			-0.00188362	2093.877197	698.9663	2093.878906	698.9669189	3	23	1.1.1.1186.8	6.518	18150.54	8761.56	6.56	0.08	5617.622
7	21.45	21.45	68.38999987	67.23999977	67.23999977	sp|Q61597|CRGC_MOUSE	Gamma-crystallin C OS=Mus musculus OX=10090 GN=Crygc PE=1 SV=3			0	99.00000095	GEYPDYQQWMGFSDSIR	Oxidation(M)@10			-0.00188362	2093.877197	698.9663	2093.878906	698.9669189	3	17	1.1.1.1196.5	6.641667	18150.54	3102.56	6.56	0.08	1558.489
7	21.45	21.45	68.38999987	67.23999977	67.23999977	sp|Q61597|CRGC_MOUSE	Gamma-crystallin C OS=Mus musculus OX=10090 GN=Crygc PE=1 SV=3			0	99.00000095	GEYPDYQQWMGFSDSIR	Dioxidation(M)@10	Dioxidation(M)@70		0.00204975	2109.876221	704.2993	2109.873779	704.2985229	3	17	1.1.1.1201.4	6.704317	2011.47	1786.12	6.71	0.08	1115.452
7	21.45	21.45	68.38999987	67.23999977	67.23999977	sp|Q61597|CRGC_MOUSE	Gamma-crystallin C OS=Mus musculus OX=10090 GN=Crygc PE=1 SV=3			0	99.00000095	GEYPDYQQWMGFSDSIR	Methyl(E)@2; Oxidation(M)@10	Methyl(E)@62		-0.00132993	2107.893555	703.6384	2107.894531	703.6387939	3	21	1.1.1.1206.6	6.77065	4590.73	2678.61	6.79	0.05	1493.164
7	21.45	21.45	68.38999987	67.23999977	67.23999977	sp|Q61597|CRGC_MOUSE	Gamma-crystallin C OS=Mus musculus OX=10090 GN=Crygc PE=1 SV=3			0	99.00000095	GEYPDYQQWMGFSDSIR				0.00095717	2077.88501	693.6356	2077.884033	693.6352539	3	13	1.1.1.1263.5	7.489933	3602.02	1325.37	7.52	0.08	885.5399
7	21.45	21.45	68.38999987	67.23999977	67.23999977	sp|Q61597|CRGC_MOUSE	Gamma-crystallin C OS=Mus musculus OX=10090 GN=Crygc PE=1 SV=3			0	99.00000095	GEYPDYQQWMGFSDSIR	Methyl(E)@2	Methyl(E)@62		0.00883557	2091.908691	698.3101	2091.899658	698.3071289	3	14	1.1.1.1288.3	7.8064	64.85394	64.85394			375.8116
7	21.45	21.45	68.38999987	67.23999977	67.23999977	sp|Q61597|CRGC_MOUSE	Gamma-crystallin C OS=Mus musculus OX=10090 GN=Crygc PE=1 SV=3			0	99.00000095	GEYPDYQQWMGFSDSIR	Deamidated(Q)@7; Oxidation(M)@10			-0.00471203	2094.857422	1048.436	2094.863037	1048.438721	2	14	1.1.1.1202.8	6.721817	1521.87	995.79	6.7	0.05	628.8904
7	21.45	21.45	68.38999987	67.23999977	67.23999977	sp|Q61597|CRGC_MOUSE	Gamma-crystallin C OS=Mus musculus OX=10090 GN=Crygc PE=1 SV=3			0	99.00000095	GEYPDYQQWMGFSDSIR	Deamidated(Q)@8; Oxidation(M)@10			-0.00471203	2094.857422	1048.436	2094.863037	1048.438721	2	14	1.1.1.1202.8	6.721817	1521.87	995.79	6.7	0.05	628.8904
7	21.45	21.45	68.38999987	67.23999977	67.23999977	sp|Q61597|CRGC_MOUSE	Gamma-crystallin C OS=Mus musculus OX=10090 GN=Crygc PE=1 SV=3			0	99.00000095	GEYPDYQQWMGFSDSIR	Oxidation(M)@10			-0.00188362	2093.877197	698.9663	2093.878906	698.9669189	3	12	1.1.1.1182.8	6.467167	18150.54	794.87	6.56	0.08	975.7296
7	21.45	21.45	68.38999987	67.23999977	67.23999977	sp|Q61597|CRGC_MOUSE	Gamma-crystallin C OS=Mus musculus OX=10090 GN=Crygc PE=1 SV=3			0	99.00000095	GEYPDYQQWMGFSDSIR	Dioxidation(M)@10	Dioxidation(M)@70		0.00204975	2109.876221	704.2993	2109.873779	704.2985229	3	12	1.1.1.1200.5	6.69265	2011.47	1345.82	6.71	0.08	1020.216
7	21.45	21.45	68.38999987	67.23999977	67.23999977	sp|Q61597|CRGC_MOUSE	Gamma-crystallin C OS=Mus musculus OX=10090 GN=Crygc PE=1 SV=3			0	99.00000095	GEYPDYQQWMGFSDSIR	Oxidation(M)@10			0.00202126	2093.881348	1047.948	2093.878906	1047.946777	2	11	1.1.1.1165.8	6.254183	166.9432	166.9432			281.175
7	21.45	21.45	68.38999987	67.23999977	67.23999977	sp|Q61597|CRGC_MOUSE	Gamma-crystallin C OS=Mus musculus OX=10090 GN=Crygc PE=1 SV=3			0	99.00000095	GEYPDYQQWMGFSDSIR	Oxidation(M)@10			-0.00334976	2093.875244	1047.945	2093.878906	1047.946777	2	10	1.1.1.1200.11	6.69765	20074.67	146.81	6.56	0.06	615.8361
7	21.45	21.45	68.38999987	67.23999977	67.23999977	sp|Q61597|CRGC_MOUSE	Gamma-crystallin C OS=Mus musculus OX=10090 GN=Crygc PE=1 SV=3			0	99.00000095	GEYPDYQQWMGFSDSIR	Dioxidation(W)@9			0.00040182	2109.874268	704.2987	2109.873779	704.2985229	3	11	1.1.1.1218.6	6.920967	376.12	122.56	6.95	0.05	516.3871
7	21.45	21.45	68.38999987	67.23999977	67.23999977	sp|Q61597|CRGC_MOUSE	Gamma-crystallin C OS=Mus musculus OX=10090 GN=Crygc PE=1 SV=3			0	99.00000095	GEYPDYQQWMGFSDSIR	Methyl(E)@2	Methyl(E)@62		0.034653202	2091.934326	698.3187	2091.899658	698.3071289	3	10	1.1.1.1292.2	7.855233	95.46442	95.46442			336.8573
7	21.45	21.45	68.38999987	67.23999977	67.23999977	sp|Q61597|CRGC_MOUSE	Gamma-crystallin C OS=Mus musculus OX=10090 GN=Crygc PE=1 SV=3			0	98.17000031	GEYPDYQQWMGFSDSIR	Dioxidation(W)@9; Oxidation(M)@10			-0.034188502	2125.835449	1063.925	2125.868652	1063.94165	2	11	1.1.1.1113.10	5.598733	105.1413	105.1413			236.4549
7	21.45	21.45	68.38999987	67.23999977	67.23999977	sp|Q61597|CRGC_MOUSE	Gamma-crystallin C OS=Mus musculus OX=10090 GN=Crygc PE=1 SV=3			0	98.04000258	GEYPDYQQWMGFSDSIR	Oxidation(M)@10			-0.00994148	2093.869385	1047.942	2093.878906	1047.946777	2	9	1.1.1.1163.11	6.228683	51.52258	51.52258			322.2671
7	21.45	21.45	68.38999987	67.23999977	67.23999977	sp|Q61597|CRGC_MOUSE	Gamma-crystallin C OS=Mus musculus OX=10090 GN=Crygc PE=1 SV=3			0	96.93999887	GEYPDYQQWMGFSDSIR	Methyl(E)@2; Oxidation(M)@10	Methyl(E)@62		-0.00132993	2107.893555	703.6384	2107.894531	703.6387939	3	11	1.1.1.1205.4	6.75565	4590.73	1129.87	6.79	0.05	625.4641
7	21.45	21.45	68.38999987	67.23999977	67.23999977	sp|Q61597|CRGC_MOUSE	Gamma-crystallin C OS=Mus musculus OX=10090 GN=Crygc PE=1 SV=3			0	42.26000011	GEYPDYQQWMGFSDSIR	Oxidation(M)@10			-0.00334845	2093.875732	698.9658	2093.878906	698.9669189	3	7	1.1.1.1206.5	6.768983	666.22	518.51	6.78	0.05	396.7671
7	21.45	21.45	68.38999987	67.23999977	67.23999977	sp|Q61597|CRGC_MOUSE	Gamma-crystallin C OS=Mus musculus OX=10090 GN=Crygc PE=1 SV=3			0	99.00000095	GKITFFEDR	Acetyl@N-term; Carboxy(K)@2	Acetyl@2; Carboxy(K)@3	cleaved M-G@N-term; missed K-I@2	0.0117035	1197.578247	599.7964	1197.56665	599.7905884	2	13	1.1.1.1247.2	7.289283	27331.09	7072.53	7.33	0.06	2073.687
7	21.45	21.45	68.38999987	67.23999977	67.23999977	sp|Q61597|CRGC_MOUSE	Gamma-crystallin C OS=Mus musculus OX=10090 GN=Crygc PE=1 SV=3			0	99.00000095	GKITFFEDR	Carbamyl@N-term		cleaved M-G@N-term; missed K-I@2	-0.0072031	1154.564819	578.2897	1154.572021	578.2932739	2	10	1.1.1.1136.5	5.881883	1202.07	1193.16	5.88	0.05	891.6359
7	21.45	21.45	68.38999987	67.23999977	67.23999977	sp|Q61597|CRGC_MOUSE	Gamma-crystallin C OS=Mus musculus OX=10090 GN=Crygc PE=1 SV=3			0	99.00000095	GKITFFEDR	Acetyl@N-term; Carbamyl(K)@2	Acetyl@2	cleaved M-G@N-term; missed K-I@2	0.000367752	1196.58313	599.2988	1196.582642	599.298584	2	9	1.1.1.1284.5	7.7554	285.21	230.76	7.74	0.08	191.1049
7	21.45	21.45	68.38999987	67.23999977	67.23999977	sp|Q61597|CRGC_MOUSE	Gamma-crystallin C OS=Mus musculus OX=10090 GN=Crygc PE=1 SV=3			0	99.00000095	GKITFFEDR	Carbamyl@N-term		cleaved M-G@N-term; missed K-I@2	-0.00471086	1154.567505	578.291	1154.572021	578.2932739	2	10	1.1.1.1135.5	5.869216	224.428	224.428			893.9843
7	21.45	21.45	68.38999987	67.23999977	67.23999977	sp|Q61597|CRGC_MOUSE	Gamma-crystallin C OS=Mus musculus OX=10090 GN=Crygc PE=1 SV=3			0	66.14999771	GKITFFEDR	Malonyl(K)@2	Malonyl(K)@3	cleaved M-G@N-term; missed K-I@2	0.0117035	1197.578247	599.7964	1197.56665	599.7905884	2	13	1.1.1.1247.2	7.289283	27331.09	7072.53	7.33	0.06	2073.687
7	21.45	21.45	68.38999987	67.23999977	67.23999977	sp|Q61597|CRGC_MOUSE	Gamma-crystallin C OS=Mus musculus OX=10090 GN=Crygc PE=1 SV=3			0	66.14999771	GKITFFEDR	Malonyl(K)@2	Malonyl(K)@3	cleaved M-G@N-term; missed K-I@2	0.0117035	1197.578247	599.7964	1197.56665	599.7905884	2	13	1.1.1.1248.2	7.298283	27331.09	11250.38	7.33	0.06	3971.774
7	21.45	21.45	68.38999987	67.23999977	67.23999977	sp|Q61597|CRGC_MOUSE	Gamma-crystallin C OS=Mus musculus OX=10090 GN=Crygc PE=1 SV=3			0	54.65999842	GKITFFEDR	Acetyl@N-term; Carbamyl(K)@2	Acetyl@2	cleaved M-G@N-term; missed K-I@2	0.000367752	1196.58313	599.2988	1196.582642	599.298584	2	7	1.1.1.1282.2	7.727417	285.21	265.17	7.74	0.08	183.8262
7	21.45	21.45	68.38999987	67.23999977	67.23999977	sp|Q61597|CRGC_MOUSE	Gamma-crystallin C OS=Mus musculus OX=10090 GN=Crygc PE=1 SV=3			0	21.68000042	IPHAGSHR			cleaved L-I@N-term	0.00171477	873.4586792	437.7366	873.4569092	437.7357483	2	6	1.1.1.874.5	2.609633	1957.8	1860.6	2.62	0.04	1692.899
7	21.45	21.45	68.38999987	67.23999977	67.23999977	sp|Q61597|CRGC_MOUSE	Gamma-crystallin C OS=Mus musculus OX=10090 GN=Crygc PE=1 SV=3			0	99.00000095	ITFFEDR	Formyl@N-term			-2.45E-05	954.4447021	478.2296	954.4447021	478.2296143	2	10	1.1.1.1342.2	8.46785	1371.21	980.59	8.49	0.08	530.1393
7	21.45	21.45	68.38999987	67.23999977	67.23999977	sp|Q61597|CRGC_MOUSE	Gamma-crystallin C OS=Mus musculus OX=10090 GN=Crygc PE=1 SV=3			0	98.87999892	ITFFEDR				0.00155913	926.4512939	464.2329	926.4497681	464.2321777	2	7	1.1.1.1110.3	5.55475	227158.8	1602.28	5.64	0.05	1001.163
7	21.45	21.45	68.38999987	67.23999977	67.23999977	sp|Q61597|CRGC_MOUSE	Gamma-crystallin C OS=Mus musculus OX=10090 GN=Crygc PE=1 SV=3			0	98.75000119	ITFFEDR	Methyl(E)@5	Methyl(E)@8		-0.000436621	940.4650879	471.2398	940.4654541	471.2399902	2	10	1.1.1.1154.2	6.107033	12923.32	7070.19	6.15	0.06	2664.899
7	21.45	21.45	68.38999987	67.23999977	67.23999977	sp|Q61597|CRGC_MOUSE	Gamma-crystallin C OS=Mus musculus OX=10090 GN=Crygc PE=1 SV=3			0	96.93999887	ITFFEDR	Formyl@N-term			-2.45E-05	954.4447021	478.2296	954.4447021	478.2296143	2	9	1.1.1.1343.2	8.479683	1371.21	1164.49	8.49	0.08	638.5358
7	21.45	21.45	68.38999987	67.23999977	67.23999977	sp|Q61597|CRGC_MOUSE	Gamma-crystallin C OS=Mus musculus OX=10090 GN=Crygc PE=1 SV=3			0	93.04000139	ITFFEDR				0.00155913	926.4512939	464.2329	926.4497681	464.2321777	2	7	1.1.1.1124.2	5.7294	227158.8	3463.24	5.64	0.05	1441.518
7	21.45	21.45	68.38999987	67.23999977	67.23999977	sp|Q61597|CRGC_MOUSE	Gamma-crystallin C OS=Mus musculus OX=10090 GN=Crygc PE=1 SV=3			0	58.73000026	ITFFEDR	Dehydrated(D)@6			-0.00157054	908.4376831	455.2261	908.439209	455.2268982	2	6	1.1.1.1134.2	5.85405	1323.29	1088.07	5.88	0.05	612.0231
7	21.45	21.45	68.38999987	67.23999977	67.23999977	sp|Q61597|CRGC_MOUSE	Gamma-crystallin C OS=Mus musculus OX=10090 GN=Crygc PE=1 SV=3			0	30.18000126	ITFFEDR	Methyl(E)@5	Methyl(E)@8		-0.000436621	940.4650879	471.2398	940.4654541	471.2399902	2	7	1.1.1.1153.2	6.0952	12923.32	3557.76	6.15	0.06	1403.773
7	21.45	21.45	68.38999987	67.23999977	67.23999977	sp|Q61597|CRGC_MOUSE	Gamma-crystallin C OS=Mus musculus OX=10090 GN=Crygc PE=1 SV=3			0	99.00000095	LIPHAGSHR				-0.000584267	986.5404663	494.2775	986.5410156	494.277771	2	10	1.1.1.873.8	2.599467	8914.09	7250.15	2.62	0.04	3898.573
7	21.45	21.45	68.38999987	67.23999977	67.23999977	sp|Q61597|CRGC_MOUSE	Gamma-crystallin C OS=Mus musculus OX=10090 GN=Crygc PE=1 SV=3			0	49.88999963	LRPQEYR			cleaved L-L@N-term	-0.00778981	960.5062866	481.2604	960.5140991	481.2643433	2	6	1.1.1.942.4	3.4369	101.02	94.94	3.43	0.09	162.7043
7	21.45	21.45	68.38999987	67.23999977	67.23999977	sp|Q61597|CRGC_MOUSE	Gamma-crystallin C OS=Mus musculus OX=10090 GN=Crygc PE=1 SV=3			0	95.1300025	MGFSDSIR	Oxidation(M)@1		cleaved W-M@N-term	-0.000109241	927.4118652	464.7132	927.4119873	464.7132874	2	8	1.1.1.984.5	3.967033	1524.23	1232.64	3.98	0.04	875.1469
7	21.45	21.45	68.38999987	67.23999977	67.23999977	sp|Q61597|CRGC_MOUSE	Gamma-crystallin C OS=Mus musculus OX=10090 GN=Crygc PE=1 SV=3			0	93.04000139	MGFSDSIR	Oxidation(M)@1		cleaved W-M@N-term	-0.000109241	927.4118652	464.7132	927.4119873	464.7132874	2	8	1.1.1.985.3	3.977867	1524.23	1497.82	3.98	0.04	916.6094
7	21.45	21.45	68.38999987	67.23999977	67.23999977	sp|Q61597|CRGC_MOUSE	Gamma-crystallin C OS=Mus musculus OX=10090 GN=Crygc PE=1 SV=3			0	99.00000095	PNYQGHQYFLR			cleaved R-P@N-term	-0.00320332	1421.680908	474.9009	1421.684082	474.901947	3	17	1.1.1.1020.6	4.4265	28628.69	19949.21	4.45	0.04	11104.03
7	21.45	21.45	68.38999987	67.23999977	67.23999977	sp|Q61597|CRGC_MOUSE	Gamma-crystallin C OS=Mus musculus OX=10090 GN=Crygc PE=1 SV=3			0	67.19999909	PNYQGHQYFLR	Oxidation(P)@1; Methyl(N)@2; Dehydrated(Y)@3	Oxidation(P)@49; Methyl(N)@50; Dehydrated(Y)@51	cleaved R-P@N-term	-0.00180707	1433.682007	478.9013	1433.684082	478.901947	3	14	1.1.1.1038.2	4.650483	3211.78	3197.17	4.66	0.05	2044.956
7	21.45	21.45	68.38999987	67.23999977	67.23999977	sp|Q61597|CRGC_MOUSE	Gamma-crystallin C OS=Mus musculus OX=10090 GN=Crygc PE=1 SV=3			0	99.00000095	QYLLRPQEYR				-0.0023149	1364.717773	455.9132	1364.720093	455.9139709	3	10	1.1.1.1017.6	4.3875	34516.32	13795.72	4.42	0.05	5072.836
7	21.45	21.45	68.38999987	67.23999977	67.23999977	sp|Q61597|CRGC_MOUSE	Gamma-crystallin C OS=Mus musculus OX=10090 GN=Crygc PE=1 SV=3			0	98.87999892	QYLLRPQEYR	Gln->pyro-Glu@N-term			-0.0023291	1347.691284	674.8529	1347.693481	674.8540649	2	9	1.1.1.1130.4	5.805717	15319.88	3839.24	5.85	0.05	1648.879
7	21.45	21.45	68.38999987	67.23999977	67.23999977	sp|Q61597|CRGC_MOUSE	Gamma-crystallin C OS=Mus musculus OX=10090 GN=Crygc PE=1 SV=3			0	61.61999702	QYLLRPQEYR	Formyl@N-term			0.00639211	1392.721436	697.368	1392.714966	697.3647461	2	9	1.1.1.1121.3	5.6959	343.3242	343.3242			628.5718
7	21.45	21.45	68.38999987	67.23999977	67.23999977	sp|Q61597|CRGC_MOUSE	Gamma-crystallin C OS=Mus musculus OX=10090 GN=Crygc PE=1 SV=3			0	67.19999909	QYLLRPQEYRR	Deamidated(Q)@1; Arg-loss@C-term		missed R-R@10	-0.00653849	1365.697632	456.2398	1365.704102	456.2419739	3	8	1.1.1.1033.4	4.586483	1602.68	1438.79	4.57	0.04	1118.084
7	21.45	21.45	68.38999987	67.23999977	67.23999977	sp|Q61597|CRGC_MOUSE	Gamma-crystallin C OS=Mus musculus OX=10090 GN=Crygc PE=1 SV=3			0	99.00000095	RFQDWGSVDAK			missed R-F@1	0.00223044	1307.628052	436.8833	1307.625854	436.8825684	3	12	1.1.1.1008.3	4.271833	3160.08	2659.47	4.28	0.04	2071.396
7	21.45	21.45	68.38999987	67.23999977	67.23999977	sp|Q61597|CRGC_MOUSE	Gamma-crystallin C OS=Mus musculus OX=10090 GN=Crygc PE=1 SV=3			0	99.00000095	RGEYPDYQQWMGFSDSIR	Oxidation(M)@11		missed R-G@1	-0.00256066	2249.977783	750.9998	2249.97998	751.0006104	3	22	1.1.1.1139.10	5.92405	28111.45	10968.31	5.95	0.04	5355.547
7	21.45	21.45	68.38999987	67.23999977	67.23999977	sp|Q61597|CRGC_MOUSE	Gamma-crystallin C OS=Mus musculus OX=10090 GN=Crygc PE=1 SV=3			0	99.00000095	RGEYPDYQQWMGFSDSIR	Oxidation(M)@11		missed R-G@1	-0.00256066	2249.977783	750.9998	2249.97998	751.0006104	3	24	1.1.1.1140.10	5.936883	28111.45	19532.8	5.95	0.04	12499.96
7	21.45	21.45	68.38999987	67.23999977	67.23999977	sp|Q61597|CRGC_MOUSE	Gamma-crystallin C OS=Mus musculus OX=10090 GN=Crygc PE=1 SV=3			0	99.00000095	RGEYPDYQQWMGFSDSIR	Dioxidation(M)@11	Dioxidation(M)@70	missed R-G@1	-0.0063237	2265.968506	756.3301	2265.974854	756.3322754	3	19	1.1.1.1152.4	6.089366	1865.64	1830.39	6.09	0.05	1153.458
7	21.45	21.45	68.38999987	67.23999977	67.23999977	sp|Q61597|CRGC_MOUSE	Gamma-crystallin C OS=Mus musculus OX=10090 GN=Crygc PE=1 SV=3			0	99.00000095	RGEYPDYQQWMGFSDSIR			missed R-G@1	0.00266661	2233.988037	745.6699	2233.985107	745.6690063	3	19	1.1.1.1198.5	6.670483	3387.51	3224.35	6.69	0.06	2337.182
7	21.45	21.45	68.38999987	67.23999977	67.23999977	sp|Q61597|CRGC_MOUSE	Gamma-crystallin C OS=Mus musculus OX=10090 GN=Crygc PE=1 SV=3			0	99.00000095	RGEYPDYQQWMGFSDSIR	Dioxidation(M)@11	Dioxidation(M)@70	missed R-G@1	-0.0063237	2265.968506	756.3301	2265.974854	756.3322754	3	16	1.1.1.1151.10	6.0757	1865.64	1625.27	6.09	0.05	1122.581
7	21.45	21.45	68.38999987	67.23999977	67.23999977	sp|Q61597|CRGC_MOUSE	Gamma-crystallin C OS=Mus musculus OX=10090 GN=Crygc PE=1 SV=3			0	99.00000095	RGEYPDYQQWMGFSDSIR	Dioxidation(W)@10; Oxidation(M)@11		missed R-G@1	0.00596943	2281.97583	761.6659	2281.969727	761.6638794	3	15	1.1.1.1075.10	5.1211	952.42	896.54	5.11	0.05	641.2535
7	21.45	21.45	68.38999987	67.23999977	67.23999977	sp|Q61597|CRGC_MOUSE	Gamma-crystallin C OS=Mus musculus OX=10090 GN=Crygc PE=1 SV=3			0	99.00000095	RGEYPDYQQWMGFSDSIR	Oxidation(M)@11		missed R-G@1	-0.00311841	2249.977051	563.5015	2249.97998	563.5022583	4	13	1.1.1.1144.3	5.981717	2011.27	1161.3	5.95	0.04	1122.681
7	21.45	21.45	68.38999987	67.23999977	67.23999977	sp|Q61597|CRGC_MOUSE	Gamma-crystallin C OS=Mus musculus OX=10090 GN=Crygc PE=1 SV=3			0	99.00000095	RGEYPDYQQWMGFSDSIR	Deamidated(Q)@8; Deamidated(Q)@9; Oxidation(M)@11		missed R-G@1	0.00564311	2251.953857	751.6585	2251.947998	751.6566162	3	16	1.1.1.1153.6	6.101867	1760.96	1711.87	6.1	0.06	1320.3
7	21.45	21.45	68.38999987	67.23999977	67.23999977	sp|Q61597|CRGC_MOUSE	Gamma-crystallin C OS=Mus musculus OX=10090 GN=Crygc PE=1 SV=3			0	99.00000095	RGEYPDYQQWMGFSDSIR	Oxidation(W)@10; Oxidation(M)@11		missed R-G@1	-0.0210857	2265.953857	756.3252	2265.974854	756.3322754	3	13	1.1.1.1076.7	5.1331	141.9234	141.9234			286.0425
7	21.45	21.45	68.38999987	67.23999977	67.23999977	sp|Q61597|CRGC_MOUSE	Gamma-crystallin C OS=Mus musculus OX=10090 GN=Crygc PE=1 SV=3			0	99.00000095	RGEYPDYQQWMGFSDSIR	Cation:K(E)@3; Dioxidation(Y)@4; Oxidation(M)@11	Dioxidation(Y)@63	missed R-G@1	0.063685998	2319.989502	774.3371	2319.925781	774.3158569	3	14	1.1.1.1291.4	7.850067	249	174.29	7.83	0.04	505.4432
7	21.45	21.45	68.38999987	67.23999977	67.23999977	sp|Q61597|CRGC_MOUSE	Gamma-crystallin C OS=Mus musculus OX=10090 GN=Crygc PE=1 SV=3			0	99.00000095	RGEYPDYQQWMGFSDSIR	Dioxidation(R)@1; Cation:K(E)@3; Oxidation(M)@11	Dioxidation(R)@60	missed R-G@1	0.063685998	2319.989502	774.3371	2319.925781	774.3158569	3	14	1.1.1.1291.4	7.850067	249	174.29	7.83	0.04	505.4432
7	21.45	21.45	68.38999987	67.23999977	67.23999977	sp|Q61597|CRGC_MOUSE	Gamma-crystallin C OS=Mus musculus OX=10090 GN=Crygc PE=1 SV=3			0	99.00000095	RGEYPDYQQWMGFSDSIR	Deamidated(Q)@8; Oxidation(M)@11		missed R-G@1	0.00402895	2250.968262	751.33	2250.964111	751.3286133	3	12	1.1.1.1123.11	5.724233	225.6228	225.6228			687.4226
7	21.45	21.45	68.38999987	67.23999977	67.23999977	sp|Q61597|CRGC_MOUSE	Gamma-crystallin C OS=Mus musculus OX=10090 GN=Crygc PE=1 SV=3			0	54.65999842	RGEYPDYQQWMGFSDSIR	Methyl+Deamidated(Q)@8; Oxidation(M)@11	Methyl+Deamidated(Q)@67	missed R-G@1	-0.045425799	2264.93457	755.9854	2264.979736	756.0004883	3	12	1.1.1.1179.9	6.429333	1015.03	962.88	6.43	0.06	853.0617
7	21.45	21.45	68.38999987	67.23999977	67.23999977	sp|Q61597|CRGC_MOUSE	Gamma-crystallin C OS=Mus musculus OX=10090 GN=Crygc PE=1 SV=3			0	99.00000095	SLQVLEGCWVLYEMPNYR	No Carbamidomethyl(C)@8; Oxidation(M)@14			0.00811622	2215.052246	739.358	2215.044189	739.3553467	3	14	1.1.1.1362.3	8.7245	594.84	423.5	8.74	0.09	273.2114
7	21.45	21.45	68.38999987	67.23999977	67.23999977	sp|Q61597|CRGC_MOUSE	Gamma-crystallin C OS=Mus musculus OX=10090 GN=Crygc PE=1 SV=3			0	99.00000095	SLQVLEGCWVLYEMPNYR	Methyl(E)@6; Carbamidomethyl(C)@8; Oxidation(M)@14	Methyl(E)@128		-0.000627356	2286.080811	763.0342	2286.081299	763.0343628	3	11	1.1.1.1306.3	8.034384	839.26	621.42	8.07	0.06	580.3247
7	21.45	21.45	68.38999987	67.23999977	67.23999977	sp|Q61597|CRGC_MOUSE	Gamma-crystallin C OS=Mus musculus OX=10090 GN=Crygc PE=1 SV=3			0	42.26000011	VDSGCWMLYER	Methyl(S)@3; Carbamidomethyl(C)@5	Methyl(S)@40	cleaved R-P@C-term	0.00405106	1428.620728	715.3176	1428.616577	715.3155518	2	9	1.1.1.1153.5	6.1002	770.1	712.03	6.11	0.04	535.6254
7	21.45	21.45	68.38999987	67.23999977	67.23999977	sp|Q61597|CRGC_MOUSE	Gamma-crystallin C OS=Mus musculus OX=10090 GN=Crygc PE=1 SV=3			0	99.00000095	VDSGCWMLYERPNYQGHQYFLR	Oxidation(D)@2; No Carbamidomethyl(C)@5; Dioxidation(W)@6; Oxidation(M)@7	Oxidation(D)@39		0.00610721	2825.23877	942.7535	2825.232666	942.7514648	3	15	1.1.1.1147.11	6.026367	10880.35	5256.85	6.05	0.05	2188.718
7	21.45	21.45	68.38999987	67.23999977	67.23999977	sp|Q61597|CRGC_MOUSE	Gamma-crystallin C OS=Mus musculus OX=10090 GN=Crygc PE=1 SV=3			0	99.00000095	VDSGCWMLYERPNYQGHQYFLR	Dehydrated(S)@3; Carbamidomethyl(C)@5; Trioxidation(W)@6; Oxidation(M)@7	Dehydrated(S)@40		0.038270298	2864.281738	717.0777	2864.243408	717.0681763	4	19	1.1.1.1114.9	5.609733	13823.11	13064.19	5.61	0.06	7829.741
7	21.45	21.45	68.38999987	67.23999977	67.23999977	sp|Q61597|CRGC_MOUSE	Gamma-crystallin C OS=Mus musculus OX=10090 GN=Crygc PE=1 SV=3			0	99.00000095	VDSGCWMLYERPNYQGHQYFLR	Carbamidomethyl(C)@5; Quinone(W)@6; Oxidation(M)@7	Quinone(W)@43		0.038270298	2864.281738	717.0777	2864.243408	717.0681763	4	17	1.1.1.1113.5	5.593733	13823.11	9244.74	5.61	0.06	4852.389
7	21.45	21.45	68.38999987	67.23999977	67.23999977	sp|Q61597|CRGC_MOUSE	Gamma-crystallin C OS=Mus musculus OX=10090 GN=Crygc PE=1 SV=3			0	98.04000258	VDSGCWMLYERPNYQGHQYFLR	Oxidation(D)@2; No Carbamidomethyl(C)@5; Dioxidation(W)@6; Oxidation(M)@7	Oxidation(D)@39		0.00610721	2825.23877	942.7535	2825.232666	942.7514648	3	16	1.1.1.1148.11	6.039033	10880.35	8823.73	6.05	0.05	3854.947
7	21.45	21.45	68.38999987	67.23999977	67.23999977	sp|Q61597|CRGC_MOUSE	Gamma-crystallin C OS=Mus musculus OX=10090 GN=Crygc PE=1 SV=3			0	92.6699996	VDSGCWMLYERPNYQGHQYFLR	Carbamidomethyl(C)@5; Cation:Na(E)@10; Deamidated(R)@11	Deamidated(R)@48		-0.0138204	2841.226807	948.0828	2841.240479	948.0874023	3	14	1.1.1.1156.7	6.140033	6249.14	2961.75	6.17	0.06	1696.278
7	21.45	21.45	68.38999987	67.23999977	67.23999977	sp|Q61597|CRGC_MOUSE	Gamma-crystallin C OS=Mus musculus OX=10090 GN=Crygc PE=1 SV=3			0	46.97000086	VDSGCWMLYERPNYQGHQYFLR	Carbamidomethyl(C)@5; Quinone(W)@6; Oxidation(M)@7	Quinone(W)@43		0.038270298	2864.281738	717.0777	2864.243408	717.0681763	4	18	1.1.1.1114.9	5.609733	13823.11	13064.19	5.61	0.06	7829.741
7	21.45	21.45	68.38999987	67.23999977	67.23999977	sp|Q61597|CRGC_MOUSE	Gamma-crystallin C OS=Mus musculus OX=10090 GN=Crygc PE=1 SV=3			0	99.00000095	YQGHQYFLR			cleaved N-Y@N-term	0.000648112	1210.588867	404.5369	1210.588379	404.5367126	3	11	1.1.1.1006.2	4.245683	2933.99	2854.6	4.25	0.04	1589.719
8	20.92	21.28	75.85999966	71.84000015	71.84000015	sp|Q03740|CRGE_MOUSE	Gamma-crystallin E OS=Mus musculus OX=10090 GN=Cryge PE=2 SV=4			2	99.00000095	FHFSDFHSFHVMEGYWVLYEMPNYR	Oxidation(M)@12; Oxidation(M)@21			-0.00401181	3269.412598	818.3604	3269.416504	818.3613892	4	20	1.1.1.1230.6	7.0743	6952.66	6344	7.06	0.08	4115.777
8	20.92	21.28	75.85999966	71.84000015	71.84000015	sp|Q03740|CRGE_MOUSE	Gamma-crystallin E OS=Mus musculus OX=10090 GN=Cryge PE=2 SV=4			2	99.00000095	GDYPDYQQWMGF	Oxidation(M)@10		cleaved F-S@C-term	-0.00543148	1521.581665	761.7981	1521.587036	761.8008423	2	15	1.1.1.1243.3	7.238283	256.0227	256.0227			559.3387
8	20.92	21.28	75.85999966	71.84000015	71.84000015	sp|Q03740|CRGE_MOUSE	Gamma-crystallin E OS=Mus musculus OX=10090 GN=Cryge PE=2 SV=4			2	99.00000095	GDYPDYQQWMGFSDSVR				0.000213281	2049.853271	684.2916	2049.852783	684.2915039	3	14	1.1.1.1231.3	7.084466	5920.05	2875.19	7.12	0.06	1674.812
8	20.92	21.28	75.85999966	71.84000015	71.84000015	sp|Q03740|CRGE_MOUSE	Gamma-crystallin E OS=Mus musculus OX=10090 GN=Cryge PE=2 SV=4			2	99.00000095	QYLLRPGEYR	Gln->pyro-Glu@N-term			1.81E-05	1276.656494	639.3355	1276.656372	639.3355103	2	11	1.1.1.1131.3	5.817217	165377.5	21763.95	5.86	0.06	4327.535
8	20.92	21.28	75.85999966	71.84000015	71.84000015	sp|Q03740|CRGE_MOUSE	Gamma-crystallin E OS=Mus musculus OX=10090 GN=Cryge PE=2 SV=4			2	99.00000095	RGDYPDYQQWMGFSDSVR			missed R-G@1	-0.00191153	2205.951904	736.3246	2205.953857	736.3251953	3	15	1.1.1.1176.5	6.38785	5576.71	1973.24	6.42	0.06	1494.982
8	20.92	21.28	75.85999966	71.84000015	71.84000015	sp|Q03740|CRGE_MOUSE	Gamma-crystallin E OS=Mus musculus OX=10090 GN=Cryge PE=2 SV=4			2	99.00000095	RYHDWGAMNAR	Oxidation(M)@8		missed R-Y@1	-0.00388234	1391.611206	464.8777	1391.615356	464.8790283	3	13	1.1.1.884.3	2.738783	1305.59	1233.13	2.74	0.04	1143.448
8	20.92	21.28	75.85999966	71.84000015	71.84000015	sp|Q03740|CRGE_MOUSE	Gamma-crystallin E OS=Mus musculus OX=10090 GN=Cryge PE=2 SV=4			2	99.00000095	YHDWGAMNAR				-0.00109983	1219.518066	407.5133	1219.519287	407.5137024	3	12	1.1.1.974.2	3.837217	6220.43	3484.71	3.86	0.03	1712.891
8	20.92	21.28	75.85999966	71.84000015	71.84000015	sp|Q03740|CRGE_MOUSE	Gamma-crystallin E OS=Mus musculus OX=10090 GN=Cryge PE=2 SV=4			1.853872061	99.00000095	LIPHSSSHR				-0.00133498	1032.545044	517.2798	1032.546509	517.2805176	2	10	1.1.1.870.10	2.5633	8760.06	7418.17	2.58	0.04	3803.586
8	20.92	21.28	75.85999966	71.84000015	71.84000015	sp|Q03740|CRGE_MOUSE	Gamma-crystallin E OS=Mus musculus OX=10090 GN=Cryge PE=2 SV=4			1.638272166	99.00000095	ITFYEDR				0.000145896	942.4448853	472.2297	942.4447021	472.2296143	2	9	1.1.1.1028.4	4.523983	247394.2	3283.67	4.58	0.04	1100.296
8	20.92	21.28	75.85999966	71.84000015	71.84000015	sp|Q03740|CRGE_MOUSE	Gamma-crystallin E OS=Mus musculus OX=10090 GN=Cryge PE=2 SV=4			1.42021656	98.28000069	RIMDFY	Oxidation(M)@3		missed R-I@1	-0.000133578	859.3896484	430.7021	859.3898315	430.702179	2	7	1.1.1.1051.2	4.8098	18837.69	6762.29	4.84	0.05	1998.045
8	20.92	21.28	75.85999966	71.84000015	71.84000015	sp|Q03740|CRGE_MOUSE	Gamma-crystallin E OS=Mus musculus OX=10090 GN=Cryge PE=2 SV=4			0.863279343	99.00000095	RGDYPDYQQWMGF	Oxidation(M)@11		cleaved F-S@C-term; missed R-G@1	3.67E-05	1677.688232	839.8514	1677.688232	839.8513794	2	9	1.1.1.1179.10	6.430167	72.01645	72.01645			392.57
8	20.92	21.28	75.85999966	71.84000015	71.84000015	sp|Q03740|CRGE_MOUSE	Gamma-crystallin E OS=Mus musculus OX=10090 GN=Cryge PE=2 SV=4			0.386158168	99.00000095	HVMEGYWVLYEMPNYR	Oxidation(M)@3; Oxidation(M)@12		cleaved F-H@N-term	-0.003144	2117.930908	706.9842	2117.933838	706.9852295	3	12	1.1.1.1160.8	6.1882	955.45	931.79	6.19	0.06	972.6816
8	20.92	21.28	75.85999966	71.84000015	71.84000015	sp|Q03740|CRGE_MOUSE	Gamma-crystallin E OS=Mus musculus OX=10090 GN=Cryge PE=2 SV=4			0.20620963	99.00000095	SNLQPYFSR			cleaved H-S@N-term	-0.00115696	1110.544678	556.2796	1110.545776	556.2801514	2	10	1.1.1.1053.2	4.842467	1285.75	1270.11	4.83	0.04	1017.981
8	20.92	21.28	75.85999966	71.84000015	71.84000015	sp|Q03740|CRGE_MOUSE	Gamma-crystallin E OS=Mus musculus OX=10090 GN=Cryge PE=2 SV=4			0.20411998	99.00000095	LLRPGEYR			cleaved Y-L@N-term	-0.000787544	1002.560303	502.2874	1002.561035	502.2878113	2	10	1.1.1.1020.7	4.428167	2191.02	1728.91	4.43	0.05	1574.359
8	20.92	21.28	75.85999966	71.84000015	71.84000015	sp|Q03740|CRGE_MOUSE	Gamma-crystallin E OS=Mus musculus OX=10090 GN=Cryge PE=2 SV=4			0.169411346	99.00000095	HYECSTDHSNLQPYFSR	Methyl(E)@3; Carbamidomethyl(C)@4	Methyl(E)@18		-6.89E-06	2153.922607	539.4879	2153.922607	539.487915	4	16	1.1.1.1008.7	4.275167	25179.29	17676.16	4.29	0.05	9437.064
8	20.92	21.28	75.85999966	71.84000015	71.84000015	sp|Q03740|CRGE_MOUSE	Gamma-crystallin E OS=Mus musculus OX=10090 GN=Cryge PE=2 SV=4			0.071092322	99.00000095	GQMVEITDDCSHLQDR	Oxidation(M)@3; No Carbamidomethyl(C)@10			0.000531052	1861.794067	621.6053	1861.793457	621.6051025	3	17	1.1.1.1001.8	4.186183	5552.49	3575.26	4.2	0.04	1968.83
8	20.92	21.28	75.85999966	71.84000015	71.84000015	sp|Q03740|CRGE_MOUSE	Gamma-crystallin E OS=Mus musculus OX=10090 GN=Cryge PE=2 SV=4			0.033389013	99.00000095	EDYRGQMVEITDDCSHLQDR	Oxidation(M)@7; Methyl(D)@13; Carbamidomethyl(C)@14	Methyl(D)@108	missed R-G@4	0.00165995	2496.066162	625.0238	2496.064453	625.0234375	4	13	1.1.1.987.10	4.009017	1735.19	1665.8	4.01	0.05	1084.952
8	20.92	21.28	75.85999966	71.84000015	71.84000015	sp|Q03740|CRGE_MOUSE	Gamma-crystallin E OS=Mus musculus OX=10090 GN=Cryge PE=2 SV=4			0.025949083	99.00000095	STDHSNLQPYFSR			cleaved C-S@N-term	-0.000358313	1550.710815	517.9109	1550.711426	517.9110718	3	10	1.1.1.1017.7	4.388333	1493.79	1395.67	4.39	0.04	1043.679
8	20.92	21.28	75.85999966	71.84000015	71.84000015	sp|Q03740|CRGE_MOUSE	Gamma-crystallin E OS=Mus musculus OX=10090 GN=Cryge PE=2 SV=4			0.023650009	99.00000095	QYLLRPGEY			cleaved Y-R@C-term	-0.00137353	1137.580444	569.7975	1137.581909	569.7982178	2	13	1.1.1.1099.3	5.423917	4840.82	4694.75	5.44	0.04	2068.79
8	20.92	21.28	75.85999966	71.84000015	71.84000015	sp|Q03740|CRGE_MOUSE	Gamma-crystallin E OS=Mus musculus OX=10090 GN=Cryge PE=2 SV=4			0.015472698	95.1300025	PHSSSHR			cleaved I-P@N-term	-0.000598545	806.3776855	404.1961	806.3783569	404.1964417	2	9	1.1.1.870.2	2.556633	21228.88	13653.67	2.58	0.04	6091.804
8	20.92	21.28	75.85999966	71.84000015	71.84000015	sp|Q03740|CRGE_MOUSE	Gamma-crystallin E OS=Mus musculus OX=10090 GN=Cryge PE=2 SV=4			0.003926347	99.00000095	GKITFYEDR	Acetyl@N-term; Carboxy(K)@2	Acetyl@2; Carboxy(K)@3	cleaved M-G@N-term; missed K-I@2	0.0118662	1213.573242	607.7939	1213.561523	607.7880249	2	11	1.1.1.1139.5	5.919883	39058	4064.74	5.97	0.05	848.9644
8	20.92	21.28	75.85999966	71.84000015	71.84000015	sp|Q03740|CRGE_MOUSE	Gamma-crystallin E OS=Mus musculus OX=10090 GN=Cryge PE=2 SV=4			0.003050764	90.14999866	IPHSSSHR			cleaved L-I@N-term	-0.000412295	919.4620972	460.7383	919.4624023	460.7384949	2	7	1.1.1.870.6	2.559967	1301.93	1011.43	2.58	0.04	1135.523
8	20.92	21.28	75.85999966	71.84000015	71.84000015	sp|Q03740|CRGE_MOUSE	Gamma-crystallin E OS=Mus musculus OX=10090 GN=Cryge PE=2 SV=4			0.002176917	93.04000139	QYLLRPGEYRR	Arg-loss@C-term		missed R-R@10	0.000877093	1293.683716	432.2352	1293.682983	432.2349243	3	10	1.1.1.1018.4	4.398667	251314.5	43912	4.44	0.05	8942.983
8	20.92	21.28	75.85999966	71.84000015	71.84000015	sp|Q03740|CRGE_MOUSE	Gamma-crystallin E OS=Mus musculus OX=10090 GN=Cryge PE=2 SV=4			0.001740665	90.14999866	LRPGEYR			cleaved L-L@N-term	0.000361616	889.477478	445.746	889.4769897	445.7457886	2	8	1.1.1.1021.4	4.439667	3050.43	2821.04	4.43	0.04	1151.672
8	20.92	21.28	75.85999966	71.84000015	71.84000015	sp|Q03740|CRGE_MOUSE	Gamma-crystallin E OS=Mus musculus OX=10090 GN=Cryge PE=2 SV=4			0.001304851	49.88999963	FHFSDFH			cleaved H-S@C-term	0.00528376	935.3978882	468.7062	935.3925781	468.7035828	2	6	1.1.1.1064.5	4.97745	354.18	336.84	4.97	0.05	390.2715
8	20.92	21.28	75.85999966	71.84000015	71.84000015	sp|Q03740|CRGE_MOUSE	Gamma-crystallin E OS=Mus musculus OX=10090 GN=Cryge PE=2 SV=4			0.000869447	49.88999963	IKIYER	Carbamyl@N-term		missed K-I@2	-3.07E-05	863.4864502	432.7505	863.4865112	432.7505188	2	7	1.1.1.990.4	4.0422	29193.69	7552.44	4.08	0.04	1438.009
8	20.92	21.28	75.85999966	71.84000015	71.84000015	sp|Q03740|CRGE_MOUSE	Gamma-crystallin E OS=Mus musculus OX=10090 GN=Cryge PE=2 SV=4			0	99.00000095	EDYRGQMVEITDDCSHLQDR	Oxidation(M)@7; Methyl(D)@13; Carbamidomethyl(C)@14	Methyl(D)@108	missed R-G@4	0.00165995	2496.066162	625.0238	2496.064453	625.0234375	4	13	1.1.1.986.8	3.99485	1735.19	1266.36	4.01	0.05	1158.307
8	20.92	21.28	75.85999966	71.84000015	71.84000015	sp|Q03740|CRGE_MOUSE	Gamma-crystallin E OS=Mus musculus OX=10090 GN=Cryge PE=2 SV=4			0	79.18000221	EDYRGQMVEITDDCSHLQDR	Oxidation(M)@7; Methyl(D)@12; Carbamidomethyl(C)@14	Methyl(D)@107	missed R-G@4	0.00165995	2496.066162	625.0238	2496.064453	625.0234375	4	11	1.1.1.986.9	3.995683	1735.19	1301.92	4.01	0.05	1126.045
8	20.92	21.28	75.85999966	71.84000015	71.84000015	sp|Q03740|CRGE_MOUSE	Gamma-crystallin E OS=Mus musculus OX=10090 GN=Cryge PE=2 SV=4			0	79.18000221	EDYRGQMVEITDDCSHLQDR	Oxidation(M)@7; Methyl(D)@13; Carbamidomethyl(C)@14	Methyl(D)@108	missed R-G@4	0.00165995	2496.066162	625.0238	2496.064453	625.0234375	4	11	1.1.1.986.9	3.995683	1735.19	1301.92	4.01	0.05	1126.045
8	20.92	21.28	75.85999966	71.84000015	71.84000015	sp|Q03740|CRGE_MOUSE	Gamma-crystallin E OS=Mus musculus OX=10090 GN=Cryge PE=2 SV=4			0	99.00000095	FHFSDFHSFHVMEGYWVLYEMPNYR	Oxidation(M)@12; Oxidation(M)@21			0.00381495	3269.420166	654.8913	3269.416504	654.890564	5	17	1.1.1.1226.6	7.023133	14922.74	7600.12	7.06	0.08	3828.215
8	20.92	21.28	75.85999966	71.84000015	71.84000015	sp|Q03740|CRGE_MOUSE	Gamma-crystallin E OS=Mus musculus OX=10090 GN=Cryge PE=2 SV=4			0	99.00000095	FHFSDFHSFHVMEGYWVLYEMPNYR	Oxidation(M)@12; Oxidation(M)@21			-0.00401181	3269.412598	818.3604	3269.416504	818.3613892	4	17	1.1.1.1228.6	7.0488	6952.66	6028.59	7.06	0.08	4441.109
8	20.92	21.28	75.85999966	71.84000015	71.84000015	sp|Q03740|CRGE_MOUSE	Gamma-crystallin E OS=Mus musculus OX=10090 GN=Cryge PE=2 SV=4			0	99.00000095	FHFSDFHSFHVMEGYWVLYEMPNYR	Oxidation(M)@12; Oxidation(M)@21			-0.00401181	3269.412598	818.3604	3269.416504	818.3613892	4	13	1.1.1.1241.3	7.21495	6952.66	223.22	7.06	0.08	362.4016
8	20.92	21.28	75.85999966	71.84000015	71.84000015	sp|Q03740|CRGE_MOUSE	Gamma-crystallin E OS=Mus musculus OX=10090 GN=Cryge PE=2 SV=4			0	99.00000095	FHFSDFHSFHVMEGYWVLYEMPNYR	Oxidation(M)@12			-0.000246779	3253.421143	651.6915	3253.421387	651.6915894	5	12	1.1.1.1283.5	7.743083	2639.22	1095.7	7.79	0.09	808.1418
8	20.92	21.28	75.85999966	71.84000015	71.84000015	sp|Q03740|CRGE_MOUSE	Gamma-crystallin E OS=Mus musculus OX=10090 GN=Cryge PE=2 SV=4			0	99.00000095	FHFSDFHSFHVMEGYWVLYEMPNYR	Oxidation(M)@12; Oxidation(M)@21			0.00381495	3269.420166	654.8913	3269.416504	654.890564	5	12	1.1.1.1225.3	7.0078	14922.74	2772.89	7.06	0.08	1022.998
8	20.92	21.28	75.85999966	71.84000015	71.84000015	sp|Q03740|CRGE_MOUSE	Gamma-crystallin E OS=Mus musculus OX=10090 GN=Cryge PE=2 SV=4			0	99.00000095	FHFSDFHSFHVMEGYWVLYEMPNYR	Oxidation(M)@21			0.00110051	3253.422607	814.3629	3253.421387	814.3626709	4	11	1.1.1.1295.3	7.895566	1350.22	40.24	7.8	0.1	313.8032
8	20.92	21.28	75.85999966	71.84000015	71.84000015	sp|Q03740|CRGE_MOUSE	Gamma-crystallin E OS=Mus musculus OX=10090 GN=Cryge PE=2 SV=4			0	99.00000095	FHFSDFHSFHVMEGYWVLYEMPNYR	Oxidation(M)@12			-0.000246779	3253.421143	651.6915	3253.421387	651.6915894	5	11	1.1.1.1284.6	7.756233	2639.22	1732.59	7.79	0.09	1186.888
8	20.92	21.28	75.85999966	71.84000015	71.84000015	sp|Q03740|CRGE_MOUSE	Gamma-crystallin E OS=Mus musculus OX=10090 GN=Cryge PE=2 SV=4			0	98.04000258	FHFSDFHSFHVMEGYWVLYEMPNYR	Oxidation(M)@12; Oxidation(M)@21			-0.00134429	3269.414307	1090.812	3269.416504	1090.812744	3	10	1.1.1.1229.11	7.06595	1010.11	998.15	7.08	0.08	528.9787
8	20.92	21.28	75.85999966	71.84000015	71.84000015	sp|Q03740|CRGE_MOUSE	Gamma-crystallin E OS=Mus musculus OX=10090 GN=Cryge PE=2 SV=4			0	92.6699996	FHFSDFHSFHVMEGYWVLYEMPNYR	Oxidation(M)@12			0.00110051	3253.422607	814.3629	3253.421387	814.3626709	4	10	1.1.1.1286.5	7.780733	1350.22	1031.15	7.8	0.1	1015.753
8	20.92	21.28	75.85999966	71.84000015	71.84000015	sp|Q03740|CRGE_MOUSE	Gamma-crystallin E OS=Mus musculus OX=10090 GN=Cryge PE=2 SV=4			0	92.6699996	FHFSDFHSFHVMEGYWVLYEMPNYR	Oxidation(M)@21			0.00110051	3253.422607	814.3629	3253.421387	814.3626709	4	10	1.1.1.1286.5	7.780733	1350.22	1031.15	7.8	0.1	1015.753
8	20.92	21.28	75.85999966	71.84000015	71.84000015	sp|Q03740|CRGE_MOUSE	Gamma-crystallin E OS=Mus musculus OX=10090 GN=Cryge PE=2 SV=4			0	99.00000095	FHVMEGYWVLYEMPNYR	Methyl(H)@2; Oxidation(M)@13	Methyl(H)@125	cleaved S-F@N-term	0.021658899	2263.04541	1132.53	2263.022949	1132.518799	2	11	1.1.1.1318.3	8.1912	218.362	218.362			283.3356
8	20.92	21.28	75.85999966	71.84000015	71.84000015	sp|Q03740|CRGE_MOUSE	Gamma-crystallin E OS=Mus musculus OX=10090 GN=Cryge PE=2 SV=4			0	98.04000258	FHVMEGYWVLYEMPNYR	Methyl(H)@2; Oxidation(M)@13	Methyl(H)@125	cleaved S-F@N-term	-0.00480478	2263.018311	755.3467	2263.022949	755.3483276	3	11	1.1.1.1315.4	8.150884	111.3187	111.3187			493.9136
8	20.92	21.28	75.85999966	71.84000015	71.84000015	sp|Q03740|CRGE_MOUSE	Gamma-crystallin E OS=Mus musculus OX=10090 GN=Cryge PE=2 SV=4			0	96.93999887	FHVMEGYWVLYEMPNYR	Methyl(H)@2; Oxidation(M)@13	Methyl(H)@125	cleaved S-F@N-term	-0.0135937	2263.009766	755.3438	2263.022949	755.3483276	3	12	1.1.1.1317.3	8.17855	164.2041	164.2041			573.7411
8	20.92	21.28	75.85999966	71.84000015	71.84000015	sp|Q03740|CRGE_MOUSE	Gamma-crystallin E OS=Mus musculus OX=10090 GN=Cryge PE=2 SV=4			0	99.00000095	GDYPDYQQWMGFSDSVR	Oxidation(M)@10			0.000852635	2065.848389	689.6234	2065.847656	689.6231689	3	15	1.1.1.1160.7	6.187366	43286.68	4317.35	6.24	0.05	1198.331
8	20.92	21.28	75.85999966	71.84000015	71.84000015	sp|Q03740|CRGE_MOUSE	Gamma-crystallin E OS=Mus musculus OX=10090 GN=Cryge PE=2 SV=4			0	99.00000095	GDYPDYQQWMGFSDSVR	Oxidation(M)@10			0.000852635	2065.848389	689.6234	2065.847656	689.6231689	3	22	1.1.1.1161.6	6.199033	43286.68	11439.99	6.24	0.05	4238.895
8	20.92	21.28	75.85999966	71.84000015	71.84000015	sp|Q03740|CRGE_MOUSE	Gamma-crystallin E OS=Mus musculus OX=10090 GN=Cryge PE=2 SV=4			0	99.00000095	GDYPDYQQWMGFSDSVR	Deamidated(Q)@7; Oxidation(M)@10			-0.00259131	2066.829346	1034.422	2066.831543	1034.423096	2	16	1.1.1.1175.9	6.38035	943.29	884.04	6.4	0.05	513.1999
8	20.92	21.28	75.85999966	71.84000015	71.84000015	sp|Q03740|CRGE_MOUSE	Gamma-crystallin E OS=Mus musculus OX=10090 GN=Cryge PE=2 SV=4			0	99.00000095	GDYPDYQQWMGFSDSVR	Oxidation(M)@10			-0.00367048	2065.843262	1033.929	2065.847656	1033.93103	2	14	1.1.1.1168.11	6.292183	32963.61	11243.01	6.24	0.05	1038.637
8	20.92	21.28	75.85999966	71.84000015	71.84000015	sp|Q03740|CRGE_MOUSE	Gamma-crystallin E OS=Mus musculus OX=10090 GN=Cryge PE=2 SV=4			0	99.00000095	GDYPDYQQWMGFSDSVR				-0.00269093	2049.849365	1025.932	2049.852783	1025.933594	2	14	1.1.1.1230.9	7.07845	4897.09	1608.67	7.12	0.06	510.8268
8	20.92	21.28	75.85999966	71.84000015	71.84000015	sp|Q03740|CRGE_MOUSE	Gamma-crystallin E OS=Mus musculus OX=10090 GN=Cryge PE=2 SV=4			0	99.00000095	GDYPDYQQWMGFSDSVR	Oxidation(W)@9; Oxidation(M)@10			-0.00897613	2081.83374	694.9518	2081.842529	694.9547729	3	14	1.1.1.1112.9	5.5849	126.8625	126.8625			793.3016
8	20.92	21.28	75.85999966	71.84000015	71.84000015	sp|Q03740|CRGE_MOUSE	Gamma-crystallin E OS=Mus musculus OX=10090 GN=Cryge PE=2 SV=4			0	99.00000095	GDYPDYQQWMGFSDSVR	Dioxidation(W)@9; Oxidation(M)@10			0.00542068	2097.843262	1049.929	2097.837402	1049.926025	2	13	1.1.1.1089.10	5.297583	228.1555	228.1555			278.6267
8	20.92	21.28	75.85999966	71.84000015	71.84000015	sp|Q03740|CRGE_MOUSE	Gamma-crystallin E OS=Mus musculus OX=10090 GN=Cryge PE=2 SV=4			0	99.00000095	GDYPDYQQWMGFSDSVR	Dioxidation(W)@9; Oxidation(M)@10			-0.0042542	2097.833252	700.285	2097.837402	700.286438	3	13	1.1.1.1091.8	5.320083	140.8229	140.8229			864.5538
8	20.92	21.28	75.85999966	71.84000015	71.84000015	sp|Q03740|CRGE_MOUSE	Gamma-crystallin E OS=Mus musculus OX=10090 GN=Cryge PE=2 SV=4			0	99.00000095	GDYPDYQQWMGFSDSVR	Oxidation(M)@10			-0.000984964	2065.847412	1033.931	2065.847656	1033.93103	2	8	1.1.1.1144.11	5.988367	584.46	538.89	5.98	0.05	249.8656
8	20.92	21.28	75.85999966	71.84000015	71.84000015	sp|Q03740|CRGE_MOUSE	Gamma-crystallin E OS=Mus musculus OX=10090 GN=Cryge PE=2 SV=4			0	99.00000095	GDYPDYQQWMGFSDSVR	Formyl@N-term; Oxidation(M)@10			0.00520532	2093.847656	698.9565	2093.842529	698.9547729	3	12	1.1.1.1222.6	6.972133	645.69	586	6.98	0.08	466.0208
8	20.92	21.28	75.85999966	71.84000015	71.84000015	sp|Q03740|CRGE_MOUSE	Gamma-crystallin E OS=Mus musculus OX=10090 GN=Cryge PE=2 SV=4			0	97.93000221	GDYPDYQQWMGFSDSVR	Oxidation(W)@9; Oxidation(M)@10			-0.000187133	2081.842529	694.9547	2081.842529	694.9547729	3	10	1.1.1.1089.8	5.2951	228.1555	228.1555			852.9118
8	20.92	21.28	75.85999966	71.84000015	71.84000015	sp|Q03740|CRGE_MOUSE	Gamma-crystallin E OS=Mus musculus OX=10090 GN=Cryge PE=2 SV=4			0	92.6699996	GDYPDYQQWMGFSDSVR	Formyl@N-term; Oxidation(M)@10			0.00520532	2093.847656	698.9565	2093.842529	698.9547729	3	10	1.1.1.1224.4	6.9958	645.69	620.69	6.98	0.08	534.0753
8	20.92	21.28	75.85999966	71.84000015	71.84000015	sp|Q03740|CRGE_MOUSE	Gamma-crystallin E OS=Mus musculus OX=10090 GN=Cryge PE=2 SV=4			0	87.68000007	GDYPDYQQWMGFSDSVR	Oxidation(W)@9; Oxidation(M)@10			0.00457357	2081.847168	694.9563	2081.842529	694.9547729	3	9	1.1.1.1090.10	5.309417	167.1322	167.1322			761.7228
8	20.92	21.28	75.85999966	71.84000015	71.84000015	sp|Q03740|CRGE_MOUSE	Gamma-crystallin E OS=Mus musculus OX=10090 GN=Cryge PE=2 SV=4			0	41.3199991	GDYPDYQQWMGFSDSVR	Oxidation(W)@9; Oxidation(M)@10			0.00677082	2081.849121	694.957	2081.842529	694.9547729	3	8	1.1.1.1114.7	5.608067	84.46803	84.46803			640.9989
8	20.92	21.28	75.85999966	71.84000015	71.84000015	sp|Q03740|CRGE_MOUSE	Gamma-crystallin E OS=Mus musculus OX=10090 GN=Cryge PE=2 SV=4			0	99.00000095	GKITFYEDR	Acetyl@N-term; Carboxy(K)@2	Acetyl@2; Carboxy(K)@3	cleaved M-G@N-term; missed K-I@2	0.0118662	1213.573242	607.7939	1213.561523	607.7880249	2	13	1.1.1.1140.6	5.93355	39058	12743.97	5.97	0.05	3865.695
8	20.92	21.28	75.85999966	71.84000015	71.84000015	sp|Q03740|CRGE_MOUSE	Gamma-crystallin E OS=Mus musculus OX=10090 GN=Cryge PE=2 SV=4			0	66.14999771	GKITFYEDR	Malonyl(K)@2	Malonyl(K)@3	cleaved M-G@N-term; missed K-I@2	0.0118662	1213.573242	607.7939	1213.561523	607.7880249	2	11	1.1.1.1139.5	5.919883	39058	4064.74	5.97	0.05	848.9644
8	20.92	21.28	75.85999966	71.84000015	71.84000015	sp|Q03740|CRGE_MOUSE	Gamma-crystallin E OS=Mus musculus OX=10090 GN=Cryge PE=2 SV=4			0	66.14999771	GKITFYEDR	Malonyl(K)@2	Malonyl(K)@3	cleaved M-G@N-term; missed K-I@2	0.0118662	1213.573242	607.7939	1213.561523	607.7880249	2	13	1.1.1.1140.6	5.93355	39058	12743.97	5.97	0.05	3865.695
8	20.92	21.28	75.85999966	71.84000015	71.84000015	sp|Q03740|CRGE_MOUSE	Gamma-crystallin E OS=Mus musculus OX=10090 GN=Cryge PE=2 SV=4			0	58.73000026	GKITFYEDR	Propionamide@N-term; Carboxy(K)@2	Carboxy(K)@3	cleaved M-G@N-term; missed K-I@2	-0.0201331	1242.568115	622.2913	1242.588013	622.3013306	2	8	1.1.1.1031.8	4.56465	1996.27	1747.79	4.57	0.03	820.1837
8	20.92	21.28	75.85999966	71.84000015	71.84000015	sp|Q03740|CRGE_MOUSE	Gamma-crystallin E OS=Mus musculus OX=10090 GN=Cryge PE=2 SV=4			0	54.65999842	GKITFYEDR	Acetyl@N-term; Carbamyl(K)@2	Acetyl@2	cleaved M-G@N-term; missed K-I@2	0.0015071	1212.579102	607.2968	1212.577515	607.2960205	2	8	1.1.1.1168.2	6.284683	403.86	327.02	6.27	0.06	378.8292
8	20.92	21.28	75.85999966	71.84000015	71.84000015	sp|Q03740|CRGE_MOUSE	Gamma-crystallin E OS=Mus musculus OX=10090 GN=Cryge PE=2 SV=4			0	99.00000095	GQMVEITDDCSHLQDR	Oxidation(M)@3; Methyl(D)@9; Carbamidomethyl(C)@10	Methyl(D)@108		-0.00131661	1932.829224	645.2837	1932.830566	645.2841187	3	16	1.1.1.980.7	3.9177	20782.55	2840.84	3.86	0.04	1036.641
8	20.92	21.28	75.85999966	71.84000015	71.84000015	sp|Q03740|CRGE_MOUSE	Gamma-crystallin E OS=Mus musculus OX=10090 GN=Cryge PE=2 SV=4			0	99.00000095	GQMVEITDDCSHLQDR	Oxidation(M)@3; No Carbamidomethyl(C)@10			0.000531052	1861.794067	621.6053	1861.793457	621.6051025	3	18	1.1.1.1002.9	4.200016	5552.49	5201.24	4.2	0.04	2903.189
8	20.92	21.28	75.85999966	71.84000015	71.84000015	sp|Q03740|CRGE_MOUSE	Gamma-crystallin E OS=Mus musculus OX=10090 GN=Cryge PE=2 SV=4			0	99.00000095	GQMVEITDDCSHLQDR	Methyl(D)@9; Carbamidomethyl(C)@10	Methyl(D)@108		-0.00164962	1916.834229	639.952	1916.835693	639.9525146	3	18	1.1.1.1014.7	4.353667	6414.55	4037.46	4.37	0.04	1672.493
8	20.92	21.28	75.85999966	71.84000015	71.84000015	sp|Q03740|CRGE_MOUSE	Gamma-crystallin E OS=Mus musculus OX=10090 GN=Cryge PE=2 SV=4			0	99.00000095	GQMVEITDDCSHLQDR	Methyl(D)@9; Carbamidomethyl(C)@10	Methyl(D)@108		-0.00164962	1916.834229	639.952	1916.835693	639.9525146	3	16	1.1.1.1015.9	4.3645	6414.55	5796.38	4.37	0.04	3090.214
8	20.92	21.28	75.85999966	71.84000015	71.84000015	sp|Q03740|CRGE_MOUSE	Gamma-crystallin E OS=Mus musculus OX=10090 GN=Cryge PE=2 SV=4			0	99.00000095	GQMVEITDDCSHLQDR	Dioxidation(M)@3; Carbamidomethyl(C)@10; Methyl(S)@11	Dioxidation(M)@102; Methyl(S)@110		0.0112838	1948.83667	650.6195	1948.825439	650.6157837	3	16	1.1.1.984.10	3.9712	1402.96	1324.77	3.98	0.09	878.1449
8	20.92	21.28	75.85999966	71.84000015	71.84000015	sp|Q03740|CRGE_MOUSE	Gamma-crystallin E OS=Mus musculus OX=10090 GN=Cryge PE=2 SV=4			0	99.00000095	GQMVEITDDCSHLQDR	No Carbamidomethyl(C)@10			-0.00108631	1845.797363	616.2731	1845.798584	616.2734375	3	14	1.1.1.1047.10	4.766467	946.02	882.19	4.77	0.04	733.2419
8	20.92	21.28	75.85999966	71.84000015	71.84000015	sp|Q03740|CRGE_MOUSE	Gamma-crystallin E OS=Mus musculus OX=10090 GN=Cryge PE=2 SV=4			0	99.00000095	GQMVEITDDCSHLQDR	Oxidation(M)@3; Methyl(D)@9; Carbamidomethyl(C)@10	Methyl(D)@108		-0.00204903	1932.828247	645.2834	1932.830566	645.2841187	3	12	1.1.1.967.8	3.752217	455.61	430.42	3.76	0.08	292.8867
8	20.92	21.28	75.85999966	71.84000015	71.84000015	sp|Q03740|CRGE_MOUSE	Gamma-crystallin E OS=Mus musculus OX=10090 GN=Cryge PE=2 SV=4			0	99.00000095	GQMVEITDDCSHLQDR	No Carbamidomethyl(C)@10			-0.00108631	1845.797363	616.2731	1845.798584	616.2734375	3	13	1.1.1.1048.11	4.779967	946.02	893.2	4.77	0.04	588.6887
8	20.92	21.28	75.85999966	71.84000015	71.84000015	sp|Q03740|CRGE_MOUSE	Gamma-crystallin E OS=Mus musculus OX=10090 GN=Cryge PE=2 SV=4			0	98.3799994	GQMVEITDDCSHLQDR	Dioxidation(M)@3; Carbamidomethyl(C)@10; Methyl(H)@12	Dioxidation(M)@102; Methyl(H)@111		0.0112838	1948.83667	650.6195	1948.825439	650.6157837	3	12	1.1.1.985.8	3.982033	1402.96	1344.43	3.98	0.09	897.1821
8	20.92	21.28	75.85999966	71.84000015	71.84000015	sp|Q03740|CRGE_MOUSE	Gamma-crystallin E OS=Mus musculus OX=10090 GN=Cryge PE=2 SV=4			0	95.1300025	GQMVEITDDCSHLQDR	Methyl(D)@8; Oxidation(D)@9; Carbamidomethyl(C)@10	Methyl(D)@107; Oxidation(D)@108		-0.00204903	1932.828247	645.2834	1932.830566	645.2841187	3	13	1.1.1.994.9	4.097183	3709.19	3496.56	4.1	0.06	2057.056
8	20.92	21.28	75.85999966	71.84000015	71.84000015	sp|Q03740|CRGE_MOUSE	Gamma-crystallin E OS=Mus musculus OX=10090 GN=Cryge PE=2 SV=4			0	95.1300025	GQMVEITDDCSHLQDR	Oxidation(D)@8; Methyl(D)@9; Carbamidomethyl(C)@10	Oxidation(D)@107; Methyl(D)@108		-0.00204903	1932.828247	645.2834	1932.830566	645.2841187	3	13	1.1.1.994.9	4.097183	3709.19	3496.56	4.1	0.06	2057.056
8	20.92	21.28	75.85999966	71.84000015	71.84000015	sp|Q03740|CRGE_MOUSE	Gamma-crystallin E OS=Mus musculus OX=10090 GN=Cryge PE=2 SV=4			0	92.18000174	GQMVEITDDCSHLQDR	Oxidation(M)@3; Methylthio(D)@9; Carbamidomethyl(C)@10	Methylthio(D)@108		0.0198528	1964.82251	655.9481	1964.802612	655.9414673	3	13	1.1.1.961.4	3.679217	1743.77	1666.85	3.69	0.09	917.8171
8	20.92	21.28	75.85999966	71.84000015	71.84000015	sp|Q03740|CRGE_MOUSE	Gamma-crystallin E OS=Mus musculus OX=10090 GN=Cryge PE=2 SV=4			0	90.14999866	GQMVEITDDCSHLQDR	Oxidation(M)@3; Carbamidomethyl(C)@10; Methyl(S)@11	Methyl(S)@110		0.00402626	1932.834595	484.2159	1932.830566	484.2149353	4	10	1.1.1.975.6	3.8532	637.82	527.94	3.86	0.04	656.9315
8	20.92	21.28	75.85999966	71.84000015	71.84000015	sp|Q03740|CRGE_MOUSE	Gamma-crystallin E OS=Mus musculus OX=10090 GN=Cryge PE=2 SV=4			0	87.68000007	GQMVEITDDCSHLQDR	Oxidation(M)@3; Methyl(D)@9; Carbamidomethyl(C)@10	Methyl(D)@108		-0.00204903	1932.828247	645.2834	1932.830566	645.2841187	3	9	1.1.1.966.6	3.738217	455.61	324.88	3.76	0.08	264.5557
8	20.92	21.28	75.85999966	71.84000015	71.84000015	sp|Q03740|CRGE_MOUSE	Gamma-crystallin E OS=Mus musculus OX=10090 GN=Cryge PE=2 SV=4			0	77.05000043	GQMVEITDDCSHLQDR	Oxidation(M)@3; Methyl(D)@8; Oxidation(D)@9; Carbamidomethyl(C)@10	Methyl(D)@107; Oxidation(D)@108		0.000297551	1948.825562	650.6158	1948.825439	650.6157837	3	12	1.1.1.947.7	3.501733	18762.94	3206.02	3.56	0.05	1417.564
8	20.92	21.28	75.85999966	71.84000015	71.84000015	sp|Q03740|CRGE_MOUSE	Gamma-crystallin E OS=Mus musculus OX=10090 GN=Cryge PE=2 SV=4			0	77.05000043	GQMVEITDDCSHLQDR	Oxidation(M)@3; Oxidation(D)@8; Methyl(D)@9; Carbamidomethyl(C)@10	Oxidation(D)@107; Methyl(D)@108		0.000297551	1948.825562	650.6158	1948.825439	650.6157837	3	12	1.1.1.947.7	3.501733	18762.94	3206.02	3.56	0.05	1417.564
8	20.92	21.28	75.85999966	71.84000015	71.84000015	sp|Q03740|CRGE_MOUSE	Gamma-crystallin E OS=Mus musculus OX=10090 GN=Cryge PE=2 SV=4			0	46.97000086	GQMVEITDDCSHLQDR	Oxidation(M)@3; No Carbamidomethyl(C)@10			0.0181091	1861.811401	621.6111	1861.793457	621.6051025	3	9	1.1.1.954.8	3.589217	817.59	737.3	3.6	0.05	584.4415
8	20.92	21.28	75.85999966	71.84000015	71.84000015	sp|Q03740|CRGE_MOUSE	Gamma-crystallin E OS=Mus musculus OX=10090 GN=Cryge PE=2 SV=4			0	41.3199991	GQMVEITDDCSHLQDR	Methyl(D)@8; Oxidation(D)@9; Carbamidomethyl(C)@10	Methyl(D)@107; Oxidation(D)@108		-0.00204903	1932.828247	645.2834	1932.830566	645.2841187	3	11	1.1.1.995.8	4.109183	3709.19	3628.76	4.1	0.06	2193.653
8	20.92	21.28	75.85999966	71.84000015	71.84000015	sp|Q03740|CRGE_MOUSE	Gamma-crystallin E OS=Mus musculus OX=10090 GN=Cryge PE=2 SV=4			0	41.3199991	GQMVEITDDCSHLQDR	Oxidation(D)@8; Methyl(D)@9; Carbamidomethyl(C)@10	Oxidation(D)@107; Methyl(D)@108		-0.00204903	1932.828247	645.2834	1932.830566	645.2841187	3	11	1.1.1.995.8	4.109183	3709.19	3628.76	4.1	0.06	2193.653
8	20.92	21.28	75.85999966	71.84000015	71.84000015	sp|Q03740|CRGE_MOUSE	Gamma-crystallin E OS=Mus musculus OX=10090 GN=Cryge PE=2 SV=4			0	21.68000042	GQMVEITDDCSHLQDR	Methyl(T)@7; Oxidation(D)@9; Carbamidomethyl(C)@10	Methyl(T)@106; Oxidation(D)@108		-0.00204903	1932.828247	645.2834	1932.830566	645.2841187	3	13	1.1.1.994.9	4.097183	3709.19	3496.56	4.1	0.06	2057.056
8	20.92	21.28	75.85999966	71.84000015	71.84000015	sp|Q03740|CRGE_MOUSE	Gamma-crystallin E OS=Mus musculus OX=10090 GN=Cryge PE=2 SV=4			0	21.68000042	GQMVEITDDCSHLQDR	Methyl(T)@7; Oxidation(D)@8; Carbamidomethyl(C)@10	Methyl(T)@106; Oxidation(D)@107		-0.00204903	1932.828247	645.2834	1932.830566	645.2841187	3	13	1.1.1.994.9	4.097183	3709.19	3496.56	4.1	0.06	2057.056
8	20.92	21.28	75.85999966	71.84000015	71.84000015	sp|Q03740|CRGE_MOUSE	Gamma-crystallin E OS=Mus musculus OX=10090 GN=Cryge PE=2 SV=4			0	15.45999944	GQMVEITDDCSHLQDR	Oxidation(M)@3; Methyl(T)@7; Oxidation(D)@8; Carbamidomethyl(C)@10	Methyl(T)@106; Oxidation(D)@107		0.000297551	1948.825562	650.6158	1948.825439	650.6157837	3	12	1.1.1.947.7	3.501733	18762.94	3206.02	3.56	0.05	1417.564
8	20.92	21.28	75.85999966	71.84000015	71.84000015	sp|Q03740|CRGE_MOUSE	Gamma-crystallin E OS=Mus musculus OX=10090 GN=Cryge PE=2 SV=4			0	15.45999944	GQMVEITDDCSHLQDR	Oxidation(M)@3; Methyl(T)@7; Oxidation(D)@9; Carbamidomethyl(C)@10	Methyl(T)@106; Oxidation(D)@108		0.000297551	1948.825562	650.6158	1948.825439	650.6157837	3	12	1.1.1.947.7	3.501733	18762.94	3206.02	3.56	0.05	1417.564
8	20.92	21.28	75.85999966	71.84000015	71.84000015	sp|Q03740|CRGE_MOUSE	Gamma-crystallin E OS=Mus musculus OX=10090 GN=Cryge PE=2 SV=4			0	99.00000095	HVMEGYWVLYEMPNYR	Oxidation(M)@3; Oxidation(M)@12		cleaved F-H@N-term	-0.003144	2117.930908	706.9842	2117.933838	706.9852295	3	11	1.1.1.1159.8	6.1752	955.45	820.89	6.19	0.06	879.3441
8	20.92	21.28	75.85999966	71.84000015	71.84000015	sp|Q03740|CRGE_MOUSE	Gamma-crystallin E OS=Mus musculus OX=10090 GN=Cryge PE=2 SV=4			0	97.93000221	HYECSTDHSNLQPY	Carbamidomethyl(C)@4; Methyl(D)@7	Methyl(D)@22	cleaved Y-F@C-term	-0.00215138	1763.718628	588.9135	1763.720947	588.9142456	3	10	1.1.1.966.4	3.73655	3407.15	2903.01	3.75	0.04	1603.83
8	20.92	21.28	75.85999966	71.84000015	71.84000015	sp|Q03740|CRGE_MOUSE	Gamma-crystallin E OS=Mus musculus OX=10090 GN=Cryge PE=2 SV=4			0	97.00000286	HYECSTDHSNLQPY	Carbamidomethyl(C)@4; Methyl(D)@7	Methyl(D)@22	cleaved Y-F@C-term	-0.00215138	1763.718628	588.9135	1763.720947	588.9142456	3	10	1.1.1.965.7	3.726383	3407.15	2031.16	3.75	0.04	1015.203
8	20.92	21.28	75.85999966	71.84000015	71.84000015	sp|Q03740|CRGE_MOUSE	Gamma-crystallin E OS=Mus musculus OX=10090 GN=Cryge PE=2 SV=4			0	21.68000042	HYECSTDHSNLQPY	Carbamidomethyl(C)@4; Methyl(T)@6	Methyl(T)@21	cleaved Y-F@C-term	-0.00215138	1763.718628	588.9135	1763.720947	588.9142456	3	10	1.1.1.965.7	3.726383	3407.15	2031.16	3.75	0.04	1015.203
8	20.92	21.28	75.85999966	71.84000015	71.84000015	sp|Q03740|CRGE_MOUSE	Gamma-crystallin E OS=Mus musculus OX=10090 GN=Cryge PE=2 SV=4			0	21.68000042	HYECSTDHSNLQPY	Carbamidomethyl(C)@4; Methyl(T)@6	Methyl(T)@21	cleaved Y-F@C-term	-0.00215138	1763.718628	588.9135	1763.720947	588.9142456	3	10	1.1.1.966.4	3.73655	3407.15	2903.01	3.75	0.04	1603.83
8	20.92	21.28	75.85999966	71.84000015	71.84000015	sp|Q03740|CRGE_MOUSE	Gamma-crystallin E OS=Mus musculus OX=10090 GN=Cryge PE=2 SV=4			0	99.00000095	HYECSTDHSNLQPYFSR	Methyl(E)@3; Carbamidomethyl(C)@4	Methyl(E)@18		-6.89E-06	2153.922607	539.4879	2153.922607	539.487915	4	16	1.1.1.1009.7	4.287833	25179.29	23487	4.29	0.05	12282.69
8	20.92	21.28	75.85999966	71.84000015	71.84000015	sp|Q03740|CRGE_MOUSE	Gamma-crystallin E OS=Mus musculus OX=10090 GN=Cryge PE=2 SV=4			0	99.00000095	HYECSTDHSNLQPYFSR	No Carbamidomethyl(C)@4			-0.000535956	2082.88501	521.7285	2082.885498	521.7286377	4	12	1.1.1.1016.7	4.375667	3754.62	3269.4	4.38	0.04	2364.25
8	20.92	21.28	75.85999966	71.84000015	71.84000015	sp|Q03740|CRGE_MOUSE	Gamma-crystallin E OS=Mus musculus OX=10090 GN=Cryge PE=2 SV=4			0	99.00000095	HYECSTDHSNLQPYFSR	Carbamidomethyl(C)@4			-9.030360222	2130.877441	1066.446	2139.906738	1070.960693	2	11	1.1.1.1031.11	4.56715	171.9527	171.9527			385.2249
8	20.92	21.28	75.85999966	71.84000015	71.84000015	sp|Q03740|CRGE_MOUSE	Gamma-crystallin E OS=Mus musculus OX=10090 GN=Cryge PE=2 SV=4			0	93.04000139	HYECSTDHSNLQPYFSR	Carbamidomethyl(C)@4; Methyl(D)@7	Methyl(D)@22		-6.89E-06	2153.922607	539.4879	2153.922607	539.487915	4	11	1.1.1.1007.8	4.263333	25179.29	9513.36	4.29	0.05	3024.803
8	20.92	21.28	75.85999966	71.84000015	71.84000015	sp|Q03740|CRGE_MOUSE	Gamma-crystallin E OS=Mus musculus OX=10090 GN=Cryge PE=2 SV=4			0	93.04000139	HYECSTDHSNLQPYFSR	Methyl(E)@3; Carbamidomethyl(C)@4	Methyl(E)@18		-6.89E-06	2153.922607	539.4879	2153.922607	539.487915	4	11	1.1.1.1007.8	4.263333	25179.29	9513.36	4.29	0.05	3024.803
8	20.92	21.28	75.85999966	71.84000015	71.84000015	sp|Q03740|CRGE_MOUSE	Gamma-crystallin E OS=Mus musculus OX=10090 GN=Cryge PE=2 SV=4			0	93.04000139	HYECSTDHSNLQPYFSR	No Carbamidomethyl(C)@4			8.91E-05	2082.885498	695.3024	2082.885498	695.3024292	3	11	1.1.1.1015.10	4.365334	1411.47	853.13	4.38	0.04	558.1591
8	20.92	21.28	75.85999966	71.84000015	71.84000015	sp|Q03740|CRGE_MOUSE	Gamma-crystallin E OS=Mus musculus OX=10090 GN=Cryge PE=2 SV=4			0	58.73000026	HYECSTDHSNLQPYFSR	Carbamidomethyl(C)@4; Methyl(D)@7; Oxidation(H)@8	Methyl(D)@22		-0.00137047	2169.91626	543.4863	2169.91748	543.4866333	4	11	1.1.1.1000.6	4.171683	14658.6	9636.35	4.19	0.04	5755.879
8	20.92	21.28	75.85999966	71.84000015	71.84000015	sp|Q03740|CRGE_MOUSE	Gamma-crystallin E OS=Mus musculus OX=10090 GN=Cryge PE=2 SV=4			0	49.88999963	HYECSTDHSNLQPYFSR	Propionamide@N-term; Cation:K(E)@3; Carbamidomethyl(C)@4			-0.00628234	2248.893799	563.2307	2248.899902	563.2322388	4	9	1.1.1.1047.7	4.763967	1891.92	1572.96	4.75	0.04	1162.745
8	20.92	21.28	75.85999966	71.84000015	71.84000015	sp|Q03740|CRGE_MOUSE	Gamma-crystallin E OS=Mus musculus OX=10090 GN=Cryge PE=2 SV=4			0	29.03000116	HYECSTDHSNLQPYFSR	Propionamide@N-term; Carbamidomethyl(C)@4; Cation:K(D)@7			-0.00628234	2248.893799	563.2307	2248.899902	563.2322388	4	9	1.1.1.1047.7	4.763967	1891.92	1572.96	4.75	0.04	1162.745
8	20.92	21.28	75.85999966	71.84000015	71.84000015	sp|Q03740|CRGE_MOUSE	Gamma-crystallin E OS=Mus musculus OX=10090 GN=Cryge PE=2 SV=4			0	21.68000042	HYECSTDHSNLQPYFSR	Carbamidomethyl(C)@4; Methyl(T)@6	Methyl(T)@21		-6.89E-06	2153.922607	539.4879	2153.922607	539.487915	4	11	1.1.1.1007.8	4.263333	25179.29	9513.36	4.29	0.05	3024.803
8	20.92	21.28	75.85999966	71.84000015	71.84000015	sp|Q03740|CRGE_MOUSE	Gamma-crystallin E OS=Mus musculus OX=10090 GN=Cryge PE=2 SV=4			0	69.84999776	IPHSSSHR			cleaved L-I@N-term	-0.000412295	919.4620972	460.7383	919.4624023	460.7384949	2	7	1.1.1.871.6	2.572633	1301.93	1278.62	2.58	0.04	1369.866
8	20.92	21.28	75.85999966	71.84000015	71.84000015	sp|Q03740|CRGE_MOUSE	Gamma-crystallin E OS=Mus musculus OX=10090 GN=Cryge PE=2 SV=4			0	98.17000031	ITFYEDR				0.000145896	942.4448853	472.2297	942.4447021	472.2296143	2	8	1.1.1.1029.4	4.536317	247394.2	15256.99	4.58	0.04	1973.361
8	20.92	21.28	75.85999966	71.84000015	71.84000015	sp|Q03740|CRGE_MOUSE	Gamma-crystallin E OS=Mus musculus OX=10090 GN=Cryge PE=2 SV=4			0	95.1300025	ITFYEDR	Methyl(D)@6	Methyl(D)@9		0.00144471	956.461853	479.2382	956.4603271	479.2374573	2	8	1.1.1.1072.4	5.078117	5535.27	4624.78	5.09	0.04	2416.415
8	20.92	21.28	75.85999966	71.84000015	71.84000015	sp|Q03740|CRGE_MOUSE	Gamma-crystallin E OS=Mus musculus OX=10090 GN=Cryge PE=2 SV=4			0	93.04000139	ITFYEDR	Oxidation(F)@3	Oxidation(F)@6		0.0029427	958.4424438	480.2285	958.4396362	480.2270813	2	8	1.1.1.1018.6	4.400333	704.93	543.14	4.41	0.05	413.2562
8	20.92	21.28	75.85999966	71.84000015	71.84000015	sp|Q03740|CRGE_MOUSE	Gamma-crystallin E OS=Mus musculus OX=10090 GN=Cryge PE=2 SV=4			0	93.04000139	ITFYEDR	Methyl(D)@6	Methyl(D)@9		0.00144471	956.461853	479.2382	956.4603271	479.2374573	2	8	1.1.1.1073.3	5.08995	5535.27	5444.14	5.09	0.04	2563.616
8	20.92	21.28	75.85999966	71.84000015	71.84000015	sp|Q03740|CRGE_MOUSE	Gamma-crystallin E OS=Mus musculus OX=10090 GN=Cryge PE=2 SV=4			0	92.18000174	ITFYEDR				0.007348	942.4520874	472.2333	942.4447021	472.2296143	2	7	1.1.1.1089.2	5.2901	228.1555	228.1555			320.0685
8	20.92	21.28	75.85999966	71.84000015	71.84000015	sp|Q03740|CRGE_MOUSE	Gamma-crystallin E OS=Mus musculus OX=10090 GN=Cryge PE=2 SV=4			0	58.73000026	ITFYEDR				0.000145896	942.4448853	472.2297	942.4447021	472.2296143	2	6	1.1.1.1042.4	4.698967	247394.2	553.23	4.58	0.04	490.9541
8	20.92	21.28	75.85999966	71.84000015	71.84000015	sp|Q03740|CRGE_MOUSE	Gamma-crystallin E OS=Mus musculus OX=10090 GN=Cryge PE=2 SV=4			0	49.88999963	ITFYEDR	Dehydrated(D)@6			0.00122922	924.4353027	463.2249	924.4341431	463.2243347	2	6	1.1.1.1057.4	4.887466	916.52	786.83	4.9	0.04	668.7351
8	20.92	21.28	75.85999966	71.84000015	71.84000015	sp|Q03740|CRGE_MOUSE	Gamma-crystallin E OS=Mus musculus OX=10090 GN=Cryge PE=2 SV=4			0	38.62000108	ITFYEDR				0.000145896	942.4448853	472.2297	942.4447021	472.2296143	2	6	1.1.1.1039.2	4.660316	247394.2	9298.29	4.58	0.04	522.4135
8	20.92	21.28	75.85999966	71.84000015	71.84000015	sp|Q03740|CRGE_MOUSE	Gamma-crystallin E OS=Mus musculus OX=10090 GN=Cryge PE=2 SV=4			0	29.03000116	ITFYEDR	Dehydrated(D)@6			0.00122922	924.4353027	463.2249	924.4341431	463.2243347	2	6	1.1.1.1058.4	4.900466	916.52	880.55	4.9	0.04	636.6566
8	20.92	21.28	75.85999966	71.84000015	71.84000015	sp|Q03740|CRGE_MOUSE	Gamma-crystallin E OS=Mus musculus OX=10090 GN=Cryge PE=2 SV=4			0	87.68000007	LIPHSSSHR				-0.00133498	1032.545044	517.2798	1032.546509	517.2805176	2	8	1.1.1.871.10	2.575967	8760.06	8630.98	2.58	0.04	3880.934
8	20.92	21.28	75.85999966	71.84000015	71.84000015	sp|Q03740|CRGE_MOUSE	Gamma-crystallin E OS=Mus musculus OX=10090 GN=Cryge PE=2 SV=4			0	94.51000094	LLRPGEYR			cleaved Y-L@N-term	-0.000787544	1002.560303	502.2874	1002.561035	502.2878113	2	9	1.1.1.1023.2	4.4605	2191.02	1637.51	4.43	0.05	1212.302
8	20.92	21.28	75.85999966	71.84000015	71.84000015	sp|Q03740|CRGE_MOUSE	Gamma-crystallin E OS=Mus musculus OX=10090 GN=Cryge PE=2 SV=4			0	64.45000172	LLRPGEYR			cleaved Y-L@N-term	-0.00115375	1002.559875	502.2872	1002.561035	502.2878113	2	6	1.1.1.944.5	3.460567	1560.88	804.77	3.48	0.04	441.3374
8	20.92	21.28	75.85999966	71.84000015	71.84000015	sp|Q03740|CRGE_MOUSE	Gamma-crystallin E OS=Mus musculus OX=10090 GN=Cryge PE=2 SV=4			0	79.18000221	LRPGEYR			cleaved L-L@N-term	-0.000859081	889.4762573	445.7454	889.4769897	445.7457886	2	7	1.1.1.946.4	3.485067	1752.26	1736.41	3.48	0.04	1257.641
8	20.92	21.28	75.85999966	71.84000015	71.84000015	sp|Q03740|CRGE_MOUSE	Gamma-crystallin E OS=Mus musculus OX=10090 GN=Cryge PE=2 SV=4			0	61.61999702	LRPGEYR			cleaved L-L@N-term	-0.000859081	889.4762573	445.7454	889.4769897	445.7457886	2	7	1.1.1.944.3	3.4589	1752.26	930.95	3.48	0.04	637.2562
8	20.92	21.28	75.85999966	71.84000015	71.84000015	sp|Q03740|CRGE_MOUSE	Gamma-crystallin E OS=Mus musculus OX=10090 GN=Cryge PE=2 SV=4			0	61.61999702	LRPGEYR			cleaved L-L@N-term	0.000361616	889.477478	445.746	889.4769897	445.7457886	2	7	1.1.1.1020.5	4.424833	3050.43	2355.65	4.43	0.04	901.7291
8	20.92	21.28	75.85999966	71.84000015	71.84000015	sp|Q03740|CRGE_MOUSE	Gamma-crystallin E OS=Mus musculus OX=10090 GN=Cryge PE=2 SV=4			0	98.86999726	MGFSDSVR	Oxidation(M)@1		cleaved W-M@N-term	0.000664926	913.3970947	457.7058	913.3963623	457.7054749	2	8	1.1.1.942.3	3.435233	1176.05	1065.74	3.44	0.04	574.699
8	20.92	21.28	75.85999966	71.84000015	71.84000015	sp|Q03740|CRGE_MOUSE	Gamma-crystallin E OS=Mus musculus OX=10090 GN=Cryge PE=2 SV=4			0	95.1300025	MGFSDSVR	Oxidation(M)@1		cleaved W-M@N-term	0.000664926	913.3970947	457.7058	913.3963623	457.7054749	2	8	1.1.1.941.4	3.421233	1176.05	725.58	3.44	0.04	379.6447
8	20.92	21.28	75.85999966	71.84000015	71.84000015	sp|Q03740|CRGE_MOUSE	Gamma-crystallin E OS=Mus musculus OX=10090 GN=Cryge PE=2 SV=4			0	36.03000045	MGFSDSVR			cleaved W-M@N-term	0.00201454	897.4035034	449.709	897.4014282	449.7080078	2	6	1.1.1.1004.2	4.220016	356.76	352.24	4.22	0.05	293.8861
8	20.92	21.28	75.85999966	71.84000015	71.84000015	sp|Q03740|CRGE_MOUSE	Gamma-crystallin E OS=Mus musculus OX=10090 GN=Cryge PE=2 SV=4			0	90.14999866	PHSSSHR			cleaved I-P@N-term	-0.000598545	806.3776855	404.1961	806.3783569	404.1964417	2	9	1.1.1.871.2	2.5693	21228.88	20208.15	2.58	0.04	9374.257
8	20.92	21.28	75.85999966	71.84000015	71.84000015	sp|Q03740|CRGE_MOUSE	Gamma-crystallin E OS=Mus musculus OX=10090 GN=Cryge PE=2 SV=4			0	92.18000174	QYLLRPGEY			cleaved Y-R@C-term	-0.00137353	1137.580444	569.7975	1137.581909	569.7982178	2	8	1.1.1.1098.6	5.407417	4840.82	2970.64	5.44	0.04	1193.284
8	20.92	21.28	75.85999966	71.84000015	71.84000015	sp|Q03740|CRGE_MOUSE	Gamma-crystallin E OS=Mus musculus OX=10090 GN=Cryge PE=2 SV=4			0	99.00000095	QYLLRPGEYR	Deamidated(Q)@1			0.000865173	1294.667725	432.5632	1294.666992	432.5629272	3	10	1.1.1.1033.2	4.584816	5921.37	5224.04	4.59	0.05	3907.612
8	20.92	21.28	75.85999966	71.84000015	71.84000015	sp|Q03740|CRGE_MOUSE	Gamma-crystallin E OS=Mus musculus OX=10090 GN=Cryge PE=2 SV=4			0	99.00000095	QYLLRPGEYR	Gln->pyro-Glu@N-term			1.81E-05	1276.656494	639.3355	1276.656372	639.3355103	2	12	1.1.1.1132.5	5.831383	165377.5	60249.54	5.86	0.06	13931.75
8	20.92	21.28	75.85999966	71.84000015	71.84000015	sp|Q03740|CRGE_MOUSE	Gamma-crystallin E OS=Mus musculus OX=10090 GN=Cryge PE=2 SV=4			0	98.17000031	QYLLRPGEYR	Gln->pyro-Glu@N-term			-0.00108055	1276.655518	639.335	1276.656372	639.3355103	2	9	1.1.1.1021.5	4.442167	2587.09	2569.78	4.44	0.04	992.4298
8	20.92	21.28	75.85999966	71.84000015	71.84000015	sp|Q03740|CRGE_MOUSE	Gamma-crystallin E OS=Mus musculus OX=10090 GN=Cryge PE=2 SV=4			0	93.04000139	QYLLRPGEYR	Gln->pyro-Glu@N-term			0.0111568	1276.66748	426.5631	1276.656372	426.5594177	3	9	1.1.1.1020.3	4.423167	11638.1	8582.81	4.44	0.04	3664.168
8	20.92	21.28	75.85999966	71.84000015	71.84000015	sp|Q03740|CRGE_MOUSE	Gamma-crystallin E OS=Mus musculus OX=10090 GN=Cryge PE=2 SV=4			0	92.18000174	QYLLRPGEYR				0.000877089	1293.683716	432.2352	1293.682983	432.2349243	3	12	1.1.1.1019.6	4.412833	251314.5	119954	4.44	0.05	39897.05
8	20.92	21.28	75.85999966	71.84000015	71.84000015	sp|Q03740|CRGE_MOUSE	Gamma-crystallin E OS=Mus musculus OX=10090 GN=Cryge PE=2 SV=4			0	92.18000174	QYLLRPGEYR	Gln->pyro-Glu@N-term			-0.00108055	1276.655518	639.335	1276.656372	639.3355103	2	8	1.1.1.1020.8	4.429817	2587.09	2333.21	4.44	0.04	888.3662
8	20.92	21.28	75.85999966	71.84000015	71.84000015	sp|Q03740|CRGE_MOUSE	Gamma-crystallin E OS=Mus musculus OX=10090 GN=Cryge PE=2 SV=4			0	92.18000174	QYLLRPGEYR	Methyl(E)@8	Methyl(E)@150		0.000229323	1307.698853	436.9069	1307.698608	436.9068298	3	11	1.1.1.1041.2	4.68465	17581.34	14417.62	4.7	0.04	8416.198
8	20.92	21.28	75.85999966	71.84000015	71.84000015	sp|Q03740|CRGE_MOUSE	Gamma-crystallin E OS=Mus musculus OX=10090 GN=Cryge PE=2 SV=4			0	92.18000174	QYLLRPGEYR	Formyl@N-term			0.000692871	1321.678711	661.8466	1321.677856	661.8461914	2	9	1.1.1.1116.7	5.635233	10732.4	2307.41	5.68	0.06	708.7887
8	20.92	21.28	75.85999966	71.84000015	71.84000015	sp|Q03740|CRGE_MOUSE	Gamma-crystallin E OS=Mus musculus OX=10090 GN=Cryge PE=2 SV=4			0	90.14999866	QYLLRPGEYR	Gln->pyro-Glu@N-term; Oxidation(Y)@2	Oxidation(Y)@144		-0.00111382	1292.650269	647.3324	1292.651367	647.3329468	2	10	1.1.1.1133.4	5.842883	2581.35	2130.73	5.85	0.06	980.7762
8	20.92	21.28	75.85999966	71.84000015	71.84000015	sp|Q03740|CRGE_MOUSE	Gamma-crystallin E OS=Mus musculus OX=10090 GN=Cryge PE=2 SV=4			0	87.68000007	QYLLRPGEYR	Formyl@N-term			0.000692871	1321.678711	661.8466	1321.677856	661.8461914	2	10	1.1.1.1118.7	5.660233	10732.4	7225.63	5.68	0.06	2798.789
8	20.92	21.28	75.85999966	71.84000015	71.84000015	sp|Q03740|CRGE_MOUSE	Gamma-crystallin E OS=Mus musculus OX=10090 GN=Cryge PE=2 SV=4			0	69.84999776	QYLLRPGEYR				0.000877089	1293.683716	432.2352	1293.682983	432.2349243	3	9	1.1.1.1018.4	4.398667	251314.5	43912	4.44	0.05	8942.983
8	20.92	21.28	75.85999966	71.84000015	71.84000015	sp|Q03740|CRGE_MOUSE	Gamma-crystallin E OS=Mus musculus OX=10090 GN=Cryge PE=2 SV=4			0	29.03000116	QYLLRPGEYR	Methyl(E)@8	Methyl(E)@150		0.000229323	1307.698853	436.9069	1307.698608	436.9068298	3	9	1.1.1.1040.2	4.67215	17581.34	7926.37	4.7	0.04	5472.918
8	20.92	21.28	75.85999966	71.84000015	71.84000015	sp|Q03740|CRGE_MOUSE	Gamma-crystallin E OS=Mus musculus OX=10090 GN=Cryge PE=2 SV=4			0	25.06999969	QYLLRPGEYR	Deamidated(Q)@1			-0.00237399	1294.664673	648.3396	1294.666992	648.3407593	2	7	1.1.1.1032.10	4.578983	1838.93	1308.27	4.59	0.04	747.4824
8	20.92	21.28	75.85999966	71.84000015	71.84000015	sp|Q03740|CRGE_MOUSE	Gamma-crystallin E OS=Mus musculus OX=10090 GN=Cryge PE=2 SV=4			0	99.00000095	RGDYPDYQQWMGF	Oxidation(M)@11		cleaved F-S@C-term; missed R-G@1	-0.00728743	1677.680908	839.8477	1677.688232	839.8513794	2	9	1.1.1.1178.11	6.4185	82.52081	82.52081			398.8658
8	20.92	21.28	75.85999966	71.84000015	71.84000015	sp|Q03740|CRGE_MOUSE	Gamma-crystallin E OS=Mus musculus OX=10090 GN=Cryge PE=2 SV=4			0	99.00000095	RGDYPDYQQWMGFSDSVR			missed R-G@1	-0.00191153	2205.951904	736.3246	2205.953857	736.3251953	3	18	1.1.1.1177.5	6.400517	5576.71	3761.79	6.42	0.06	2863.666
8	20.92	21.28	75.85999966	71.84000015	71.84000015	sp|Q03740|CRGE_MOUSE	Gamma-crystallin E OS=Mus musculus OX=10090 GN=Cryge PE=2 SV=4			0	99.00000095	RGDYPDYQQWMGFSDSVR	Oxidation(M)@11		missed R-G@1	0.00449336	2221.953369	741.6583	2221.94873	741.6568604	3	26	1.1.1.1117.3	5.6459	36480.94	17384.55	5.68	0.06	8081.933
8	20.92	21.28	75.85999966	71.84000015	71.84000015	sp|Q03740|CRGE_MOUSE	Gamma-crystallin E OS=Mus musculus OX=10090 GN=Cryge PE=2 SV=4			0	99.00000095	RGDYPDYQQWMGFSDSVR	Oxidation(M)@11		missed R-G@1	0.00449336	2221.953369	741.6583	2221.94873	741.6568604	3	28	1.1.1.1118.8	5.6619	36480.94	32120.34	5.68	0.06	19223.64
8	20.92	21.28	75.85999966	71.84000015	71.84000015	sp|Q03740|CRGE_MOUSE	Gamma-crystallin E OS=Mus musculus OX=10090 GN=Cryge PE=2 SV=4			0	99.00000095	RGDYPDYQQWMGFSDSVR	Dioxidation(W)@10; Oxidation(M)@11		missed R-G@1	-0.019946	2253.918701	752.3135	2253.938477	752.3201294	3	17	1.1.1.1052.7	4.8283	447.5801	447.5801			627.4432
8	20.92	21.28	75.85999966	71.84000015	71.84000015	sp|Q03740|CRGE_MOUSE	Gamma-crystallin E OS=Mus musculus OX=10090 GN=Cryge PE=2 SV=4			0	99.00000095	RGDYPDYQQWMGFSDSVR	Dioxidation(M)@11	Dioxidation(M)@70	missed R-G@1	-0.019902499	2237.923828	746.9819	2237.943604	746.9884644	3	18	1.1.1.1129.5	5.79905	507.3044	507.3044			1706.602
8	20.92	21.28	75.85999966	71.84000015	71.84000015	sp|Q03740|CRGE_MOUSE	Gamma-crystallin E OS=Mus musculus OX=10090 GN=Cryge PE=2 SV=4			0	99.00000095	RGDYPDYQQWMGFSDSVR	Dioxidation(M)@11	Dioxidation(M)@70	missed R-G@1	0.0022531	2237.946289	746.9893	2237.943604	746.9884644	3	16	1.1.1.1131.9	5.822217	469.734	469.734			1794.281
8	20.92	21.28	75.85999966	71.84000015	71.84000015	sp|Q03740|CRGE_MOUSE	Gamma-crystallin E OS=Mus musculus OX=10090 GN=Cryge PE=2 SV=4			0	99.00000095	RGDYPDYQQWMGFSDSVR	Oxidation(W)@10; Oxidation(M)@11		missed R-G@1	0.00426725	2237.947998	746.9899	2237.943604	746.9884644	3	12	1.1.1.1067.10	5.01945	33.17185	33.17185			362.1404
8	20.92	21.28	75.85999966	71.84000015	71.84000015	sp|Q03740|CRGE_MOUSE	Gamma-crystallin E OS=Mus musculus OX=10090 GN=Cryge PE=2 SV=4			0	99.00000095	RGDYPDYQQWMGFSDSVR	Oxidation(W)@10; Oxidation(M)@11		missed R-G@1	0.00426725	2237.947998	746.9899	2237.943604	746.9884644	3	11	1.1.1.1068.9	5.031783	30.6574	30.6574			300.2318
8	20.92	21.28	75.85999966	71.84000015	71.84000015	sp|Q03740|CRGE_MOUSE	Gamma-crystallin E OS=Mus musculus OX=10090 GN=Cryge PE=2 SV=4			0	99.00000095	RGDYPDYQQWMGFSDSVR	Oxidation(M)@11		missed R-G@1	0.00449336	2221.953369	741.6583	2221.94873	741.6568604	3	16	1.1.1.1120.4	5.684233	36480.94	33020.18	5.68	0.06	5711.42
8	20.92	21.28	75.85999966	71.84000015	71.84000015	sp|Q03740|CRGE_MOUSE	Gamma-crystallin E OS=Mus musculus OX=10090 GN=Cryge PE=2 SV=4			0	26.98000073	RGDYPDYQQWMGFSDSVR	Deamidated(Q)@8; Trp->Kynurenin(W)@10; Dethiomethyl(M)@11		missed R-G@1	-0.037283801	2162.892334	721.9713	2162.929443	721.9837036	3	9	1.1.1.1008.11	4.2785	1114.8	991.02	4.27	0.04	596.1337
8	20.92	21.28	75.85999966	71.84000015	71.84000015	sp|Q03740|CRGE_MOUSE	Gamma-crystallin E OS=Mus musculus OX=10090 GN=Cryge PE=2 SV=4			0	26.98000073	RGDYPDYQQWMGFSDSVR	Deamidated(Q)@9; Trp->Kynurenin(W)@10; Dethiomethyl(M)@11		missed R-G@1	-0.037283801	2162.892334	721.9713	2162.929443	721.9837036	3	9	1.1.1.1008.11	4.2785	1114.8	991.02	4.27	0.04	596.1337
8	20.92	21.28	75.85999966	71.84000015	71.84000015	sp|Q03740|CRGE_MOUSE	Gamma-crystallin E OS=Mus musculus OX=10090 GN=Cryge PE=2 SV=4			0	87.68000007	RIMDFY	Dioxidation(M)@3	Dioxidation(M)@171	missed R-I@1	0.000290385	875.3850708	438.6998	875.3847656	438.699646	2	6	1.1.1.1069.4	5.040117	781.62	672.35	5.05	0.04	493.0527
8	20.92	21.28	75.85999966	71.84000015	71.84000015	sp|Q03740|CRGE_MOUSE	Gamma-crystallin E OS=Mus musculus OX=10090 GN=Cryge PE=2 SV=4			0	79.18000221	RIMDFY	Oxidation(M)@3		missed R-I@1	-0.000133578	859.3896484	430.7021	859.3898315	430.702179	2	7	1.1.1.1052.2	4.822467	18837.69	13195.61	4.84	0.05	5834.072
8	20.92	21.28	75.85999966	71.84000015	71.84000015	sp|Q03740|CRGE_MOUSE	Gamma-crystallin E OS=Mus musculus OX=10090 GN=Cryge PE=2 SV=4			0	16.47000015	RIMDFY	Dioxidation(M)@3	Dioxidation(M)@171	missed R-I@1	0.000290385	875.3850708	438.6998	875.3847656	438.699646	2	5	1.1.1.1070.2	5.051283	781.62	753.26	5.05	0.04	574.6981
8	20.92	21.28	75.85999966	71.84000015	71.84000015	sp|Q03740|CRGE_MOUSE	Gamma-crystallin E OS=Mus musculus OX=10090 GN=Cryge PE=2 SV=4			0	99.00000095	RYHDWGAMNAR	Oxidation(M)@8		missed R-Y@1	-0.00388234	1391.611206	464.8777	1391.615356	464.8790283	3	13	1.1.1.883.3	2.721283	1305.59	1103.12	2.74	0.04	1076.998
8	20.92	21.28	75.85999966	71.84000015	71.84000015	sp|Q03740|CRGE_MOUSE	Gamma-crystallin E OS=Mus musculus OX=10090 GN=Cryge PE=2 SV=4			0	99.00000095	RYHDWGAMNAR			missed R-Y@1	0.00473195	1375.625122	459.549	1375.620361	459.5473938	3	8	1.1.1.935.4	3.345417	485.8	479.58	3.34	0.04	611.2736
8	20.92	21.28	75.85999966	71.84000015	71.84000015	sp|Q03740|CRGE_MOUSE	Gamma-crystallin E OS=Mus musculus OX=10090 GN=Cryge PE=2 SV=4			0	94.51000094	STDHSNLQPYFSR			cleaved C-S@N-term	-0.000358313	1550.710815	517.9109	1550.711426	517.9110718	3	8	1.1.1.1018.7	4.401166	1493.79	1232.3	4.39	0.04	924.1141
8	20.92	21.28	75.85999966	71.84000015	71.84000015	sp|Q03740|CRGE_MOUSE	Gamma-crystallin E OS=Mus musculus OX=10090 GN=Cryge PE=2 SV=4			0	99.00000095	YHDWGAMNAR	Oxidation(M)@7; Deamidated(N)@8			0.000171904	1236.498413	413.1734	1236.498169	413.1733398	3	11	1.1.1.919.3	3.173933	1876.14	1410.71	3.2	0.05	895.6052
8	20.92	21.28	75.85999966	71.84000015	71.84000015	sp|Q03740|CRGE_MOUSE	Gamma-crystallin E OS=Mus musculus OX=10090 GN=Cryge PE=2 SV=4			0	99.00000095	YHDWGAMNAR				-0.00109983	1219.518066	407.5133	1219.519287	407.5137024	3	12	1.1.1.975.3	3.8507	6220.43	5633.56	3.86	0.03	3146.176
8	20.92	21.28	75.85999966	71.84000015	71.84000015	sp|Q03740|CRGE_MOUSE	Gamma-crystallin E OS=Mus musculus OX=10090 GN=Cryge PE=2 SV=4			0	99.00000095	YHDWGAMNAR	Oxidation(M)@7			0.000813824	1235.515015	618.7648	1235.51416	618.7643433	2	11	1.1.1.905.6	3.0026	15356.67	4585.22	3.03	0.04	928.8414
8	20.92	21.28	75.85999966	71.84000015	71.84000015	sp|Q03740|CRGE_MOUSE	Gamma-crystallin E OS=Mus musculus OX=10090 GN=Cryge PE=2 SV=4			0	99.00000095	YHDWGAMNAR	Dioxidation(M)@7	Dioxidation(M)@160		0.00155743	1251.51062	418.1775	1251.509155	418.1769714	3	12	1.1.1.917.4	3.15275	3147.96	1829.43	3.17	0.04	920.9776
8	20.92	21.28	75.85999966	71.84000015	71.84000015	sp|Q03740|CRGE_MOUSE	Gamma-crystallin E OS=Mus musculus OX=10090 GN=Cryge PE=2 SV=4			0	99.00000095	YHDWGAMNAR	Dioxidation(W)@4; Oxidation(M)@7			0.00311328	1267.506958	423.5096	1267.504028	423.508606	3	11	1.1.1.876.5	2.634633	1667.85	1488.38	2.63	0.04	1012.432
8	20.92	21.28	75.85999966	71.84000015	71.84000015	sp|Q03740|CRGE_MOUSE	Gamma-crystallin E OS=Mus musculus OX=10090 GN=Cryge PE=2 SV=4			0	99.00000095	YHDWGAMNAR	Dioxidation(M)@7	Dioxidation(M)@160		0.00155743	1251.51062	418.1775	1251.509155	418.1769714	3	12	1.1.1.918.5	3.16275	3147.96	2640.96	3.17	0.04	1642.423
8	20.92	21.28	75.85999966	71.84000015	71.84000015	sp|Q03740|CRGE_MOUSE	Gamma-crystallin E OS=Mus musculus OX=10090 GN=Cryge PE=2 SV=4			0	99.00000095	YHDWGAMNAR	Oxidation(M)@7; Deamidated(N)@8			0.000171904	1236.498413	413.1734	1236.498169	413.1733398	3	9	1.1.1.918.4	3.161917	1876.14	863.28	3.2	0.05	571.7001
8	20.92	21.28	75.85999966	71.84000015	71.84000015	sp|Q03740|CRGE_MOUSE	Gamma-crystallin E OS=Mus musculus OX=10090 GN=Cryge PE=2 SV=4			0	99.00000095	YHDWGAMNAR	Oxidation(M)@7			0.00265549	1235.516724	412.8462	1235.51416	412.8453369	3	15	1.1.1.906.2	3.0106	46549.27	23308.01	3.03	0.04	10211.26
8	20.92	21.28	75.85999966	71.84000015	71.84000015	sp|Q03740|CRGE_MOUSE	Gamma-crystallin E OS=Mus musculus OX=10090 GN=Cryge PE=2 SV=4			0	99.00000095	YHDWGAMNAR	Oxidation(M)@7			-9.11E-05	1235.514038	412.8453	1235.51416	412.8453369	3	8	1.1.1.941.2	3.419567	1057.3	756.69	3.44	0.04	506.439
8	20.92	21.28	75.85999966	71.84000015	71.84000015	sp|Q03740|CRGE_MOUSE	Gamma-crystallin E OS=Mus musculus OX=10090 GN=Cryge PE=2 SV=4			0	99.00000095	YHDWGAMNAR	Formyl@N-term; Oxidation(M)@7			0.000332368	1263.509521	632.762	1263.509155	632.7618408	2	11	1.1.1.1001.10	4.18785	1157.59	1072.1	4.19	0.04	587.8892
8	20.92	21.28	75.85999966	71.84000015	71.84000015	sp|Q03740|CRGE_MOUSE	Gamma-crystallin E OS=Mus musculus OX=10090 GN=Cryge PE=2 SV=4			0	99.00000095	YHDWGAMNAR	Oxidation(W)@4; Oxidation(M)@7			-0.000273616	1251.508911	418.1769	1251.509155	418.1769714	3	8	1.1.1.895.4	2.872783	1165.07	1148.28	2.87	0.06	665.9822
8	20.92	21.28	75.85999966	71.84000015	71.84000015	sp|Q03740|CRGE_MOUSE	Gamma-crystallin E OS=Mus musculus OX=10090 GN=Cryge PE=2 SV=4			0	99.00000095	YHDWGAMNAR	Dioxidation(W)@4; Oxidation(M)@7			0.00311328	1267.506958	423.5096	1267.504028	423.508606	3	9	1.1.1.875.5	2.6223	1667.85	1603.88	2.63	0.04	1262.821
8	20.92	21.28	75.85999966	71.84000015	71.84000015	sp|Q03740|CRGE_MOUSE	Gamma-crystallin E OS=Mus musculus OX=10090 GN=Cryge PE=2 SV=4			0	97.93000221	YHDWGAMNAR	Dioxidation(M)@7; Deamidated(N)@8; Deamidated(R)@10	Dioxidation(M)@160; Deamidated(R)@163		0.00991067	1253.487061	627.7508	1253.477173	627.7458496	2	10	1.1.1.937.9	3.375067	623.83	581.24	3.38	0.04	398.5159
8	20.92	21.28	75.85999966	71.84000015	71.84000015	sp|Q03740|CRGE_MOUSE	Gamma-crystallin E OS=Mus musculus OX=10090 GN=Cryge PE=2 SV=4			0	90.14999866	YHDWGAMNAR	Oxidation(M)@7; Deamidated(N)@8			0.000171904	1236.498413	413.1734	1236.498169	413.1733398	3	7	1.1.1.917.3	3.15025	1876.14	435.19	3.2	0.05	264.1864
8	20.92	21.28	75.85999966	71.84000015	71.84000015	sp|Q03740|CRGE_MOUSE	Gamma-crystallin E OS=Mus musculus OX=10090 GN=Cryge PE=2 SV=4			0	79.18000221	YHDWGAMNAR	Oxidation(W)@4; Oxidation(M)@7			-0.00519858	1251.503906	626.7592	1251.509155	626.7618408	2	9	1.1.1.881.6	2.69795	1115.62	573.24	2.68	0.05	306.9078
8	20.92	21.28	75.85999966	71.84000015	71.84000015	sp|Q03740|CRGE_MOUSE	Gamma-crystallin E OS=Mus musculus OX=10090 GN=Cryge PE=2 SV=4			0	79.18000221	YHDWGAMNAR	Dehydrated(D)@3; Oxidation(W)@4; Oxidation(M)@7			0.00140882	1233.499878	412.1739	1233.498535	412.1734619	3	10	1.1.1.891.2	2.81995	2410.49	1977.47	2.83	0.04	1214.887
8	20.92	21.28	75.85999966	71.84000015	71.84000015	sp|Q03740|CRGE_MOUSE	Gamma-crystallin E OS=Mus musculus OX=10090 GN=Cryge PE=2 SV=4			0	29.03000116	YHDWGAMNAR	Dehydrated(D)@3; Oxidation(W)@4; Oxidation(M)@7			-0.00256507	1233.49585	617.7552	1233.498535	617.7565308	2	8	1.1.1.931.3	3.300417	216.7	209	3.3	0.05	104.0556
8	20.92	21.28	75.85999966	71.84000015	71.84000015	sp|Q03740|CRGE_MOUSE	Gamma-crystallin E OS=Mus musculus OX=10090 GN=Cryge PE=2 SV=4			0	29.03000116	YHDWGAMNAR	Oxidation(M)@7			-9.11E-05	1235.514038	412.8453	1235.51416	412.8453369	3	6	1.1.1.940.2	3.407067	1057.3	383.27	3.44	0.04	248.816
8	20.92	21.28	75.85999966	71.84000015	71.84000015	sp|Q03740|CRGE_MOUSE	Gamma-crystallin E OS=Mus musculus OX=10090 GN=Cryge PE=2 SV=4			0	26.98000073	YHDWGAMNAR	Dioxidation(M)@7; Deamidated(N)@8; Deamidated(R)@10	Dioxidation(M)@160; Deamidated(R)@163		0.00991067	1253.487061	627.7508	1253.477173	627.7458496	2	8	1.1.1.936.9	3.364233	623.83	449.46	3.38	0.04	155.5591
8	20.92	21.28	75.85999966	71.84000015	71.84000015	sp|Q03740|CRGE_MOUSE	Gamma-crystallin E OS=Mus musculus OX=10090 GN=Cryge PE=2 SV=4			0	21.68000042	YHDWGAMNAR	Oxidation(M)@7			0.00265549	1235.516724	412.8462	1235.51416	412.8453369	3	6	1.1.1.918.3	3.161083	46549.27	176.97	3.03	0.04	342.1038
9	18.63	18.63	58.99000168	58.42999816	58.42999816	sp|O35486|CRYGS_MOUSE	Gamma-crystallin S OS=Mus musculus OX=10090 GN=Crygs PE=1 SV=3			2	99.00000095	AVHLSSGGQAK				-0.0010747	1053.555664	527.7851	1053.556763	527.7856445	2	13	1.1.1.876.11	2.639633	5108.26	4675.39	2.63	0.04	2167.681
9	18.63	18.63	58.99000168	58.42999816	58.42999816	sp|O35486|CRYGS_MOUSE	Gamma-crystallin S OS=Mus musculus OX=10090 GN=Crygs PE=1 SV=3			2	99.00000095	ISFYEDR				-0.00133707	928.4276733	465.2211	928.4290771	465.2218018	2	11	1.1.1.1033.6	4.58815	22952.59	14388.59	4.61	0.04	4647.321
9	18.63	18.63	58.99000168	58.42999816	58.42999816	sp|O35486|CRYGS_MOUSE	Gamma-crystallin S OS=Mus musculus OX=10090 GN=Crygs PE=1 SV=3			2	99.00000095	KPVDWGAASPAIQSFR				-0.000187443	1728.894653	577.3055	1728.894775	577.305542	3	16	1.1.1.1109.4	5.543083	17548.58	4580.5	5.59	0.05	2098.811
9	18.63	18.63	58.99000168	58.42999816	58.42999816	sp|O35486|CRYGS_MOUSE	Gamma-crystallin S OS=Mus musculus OX=10090 GN=Crygs PE=1 SV=3			2	99.00000095	PNFSGHMYILPQGEYPEYQR	Oxidation(M)@7		cleaved R-P@N-term	0.030145399	2441.141357	814.721	2441.111084	814.7109375	3	21	1.1.1.1101.3	5.448916	507.3044	507.3044			1763.594
9	18.63	18.63	58.99000168	58.42999816	58.42999816	sp|O35486|CRYGS_MOUSE	Gamma-crystallin S OS=Mus musculus OX=10090 GN=Crygs PE=1 SV=3			2	99.00000095	QYLLDKK			missed K-K@6	-0.000647752	906.5168457	454.2657	906.5174561	454.2660217	2	10	1.1.1.929.2	3.275583	1473.17	905.69	3.32	0.05	610.404
9	18.63	18.63	58.99000168	58.42999816	58.42999816	sp|O35486|CRYGS_MOUSE	Gamma-crystallin S OS=Mus musculus OX=10090 GN=Crygs PE=1 SV=3			2	99.00000095	VEGGTWAVYER			cleaved R-P@C-term	-0.00148895	1265.602417	633.8085	1265.604004	633.8093262	2	19	1.1.1.1074.7	5.107767	5785.54	3409.89	5.13	0.04	1577.078
9	18.63	18.63	58.99000168	58.42999816	58.42999816	sp|O35486|CRYGS_MOUSE	Gamma-crystallin S OS=Mus musculus OX=10090 GN=Crygs PE=1 SV=3			2	99.00000095	VEGGTWAVYERPNFSGHMYILPQGEYPEYQR	Oxidation(M)@18			0.00359009	3688.708252	923.1843	3688.70459	923.1834106	4	22	1.1.1.1157.5	6.1507	5899.15	5702.75	6.17	0.05	3478.334
9	18.63	18.63	58.99000168	58.42999816	58.42999816	sp|O35486|CRYGS_MOUSE	Gamma-crystallin S OS=Mus musculus OX=10090 GN=Crygs PE=1 SV=3			2	99.00000095	VVEGTWIFYELPNYR				0.0035215	1884.944458	629.3221	1884.94104	629.3209839	3	17	1.1.1.1363.3	8.733833	12528.84	3472.81	8.65	0.09	1549.396
9	18.63	18.63	58.99000168	58.42999816	58.42999816	sp|O35486|CRYGS_MOUSE	Gamma-crystallin S OS=Mus musculus OX=10090 GN=Crygs PE=1 SV=3			1.161150932	97.79000282	WMGLNDR	Oxidation(M)@2			-0.000566042	906.4012451	454.2079	906.4017944	454.2081604	2	8	1.1.1.990.6	4.043867	8042.78	2924.71	4.09	0.05	1282.174
9	18.63	18.63	58.99000168	58.42999816	58.42999816	sp|O35486|CRYGS_MOUSE	Gamma-crystallin S OS=Mus musculus OX=10090 GN=Crygs PE=1 SV=3			0.818156362	99.00000095	VEGGTWAVYERPNFSGH			cleaved H-M@C-term	0.00388895	1904.884644	635.9688	1904.880615	635.9674683	3	14	1.1.1.1104.4	5.480583	376.6781	376.6781			895.4833
9	18.63	18.63	58.99000168	58.42999816	58.42999816	sp|O35486|CRYGS_MOUSE	Gamma-crystallin S OS=Mus musculus OX=10090 GN=Crygs PE=1 SV=3			0.448549986	99.00000095	AVHLSSGGQAKIQVFEK	Carbamyl(K)@11		missed K-I@11	0.00172432	1840.981323	614.6677	1840.979492	614.6671143	3	16	1.1.1.1075.7	5.1186	2011.23	1931.18	5.12	0.05	1351.128
9	18.63	18.63	58.99000168	58.42999816	58.42999816	sp|O35486|CRYGS_MOUSE	Gamma-crystallin S OS=Mus musculus OX=10090 GN=Crygs PE=1 SV=3			0.158640519	99.00000095	MYILPQGEYPEYQR	Oxidation(M)@1		cleaved H-M@N-term	-0.024480199	1801.810059	901.9123	1801.834473	901.9245605	2	16	1.1.1.1105.8	5.498583	427.7455	427.7455			292.0677
9	18.63	18.63	58.99000168	58.42999816	58.42999816	sp|O35486|CRYGS_MOUSE	Gamma-crystallin S OS=Mus musculus OX=10090 GN=Crygs PE=1 SV=3			0.033389013	99.00000095	TGGKISFYEDR	Carbamyl(K)@4		missed K-I@4	0.000319574	1314.620728	439.2142	1314.620483	439.2140808	3	11	1.1.1.1063.2	4.962117	1765.17	1645.77	4.97	0.05	1093.989
9	18.63	18.63	58.99000168	58.42999816	58.42999816	sp|O35486|CRYGS_MOUSE	Gamma-crystallin S OS=Mus musculus OX=10090 GN=Crygs PE=1 SV=3			0.010550178	99.00000095	VVEGTWIFY			cleaved Y-E@C-term	-0.00220134	1112.552124	557.2833	1112.554199	557.2844238	2	8	1.1.1.1414.2	9.362617	196.21	174.22	9.38	0.09	159.9682
9	18.63	18.63	58.99000168	58.42999816	58.42999816	sp|O35486|CRYGS_MOUSE	Gamma-crystallin S OS=Mus musculus OX=10090 GN=Crygs PE=1 SV=3			0.001740665	93.04000139	VHLSSGGQAK			cleaved A-V@N-term	0.00259402	982.5222778	492.2684	982.5195923	492.2670593	2	11	1.1.1.875.7	2.623967	387.68	352.18	2.63	0.03	661.6398
9	18.63	18.63	58.99000168	58.42999816	58.42999816	sp|O35486|CRYGS_MOUSE	Gamma-crystallin S OS=Mus musculus OX=10090 GN=Crygs PE=1 SV=3			0	16.47000015	AVHLSSGGQAK	Formyl@N-term			-0.00165814	1081.550049	541.7823	1081.551636	541.7830811	2	7	1.1.1.939.5	3.3984	335.39	204.63	3.38	0.03	124.0302
9	18.63	18.63	58.99000168	58.42999816	58.42999816	sp|O35486|CRYGS_MOUSE	Gamma-crystallin S OS=Mus musculus OX=10090 GN=Crygs PE=1 SV=3			0	99.00000095	ISFYEDR				-0.00133707	928.4276733	465.2211	928.4290771	465.2218018	2	7	1.1.1.1031.3	4.560483	22952.59	1277.22	4.61	0.04	284.2925
9	18.63	18.63	58.99000168	58.42999816	58.42999816	sp|O35486|CRYGS_MOUSE	Gamma-crystallin S OS=Mus musculus OX=10090 GN=Crygs PE=1 SV=3			0	88.98000121	ISFYEDR	Methyl(D)@6	Methyl(D)@13		0.00136659	942.4460449	472.2303	942.4447021	472.2296143	2	8	1.1.1.1074.2	5.10195	1731.12	567.56	5.14	0.06	384.0757
9	18.63	18.63	58.99000168	58.42999816	58.42999816	sp|O35486|CRYGS_MOUSE	Gamma-crystallin S OS=Mus musculus OX=10090 GN=Crygs PE=1 SV=3			0	67.19999909	ISFYEDR	Methyl(D)@6	Methyl(D)@13		0.00136659	942.4460449	472.2303	942.4447021	472.2296143	2	7	1.1.1.1075.2	5.11445	1731.12	1036.59	5.14	0.06	534.7748
9	18.63	18.63	58.99000168	58.42999816	58.42999816	sp|O35486|CRYGS_MOUSE	Gamma-crystallin S OS=Mus musculus OX=10090 GN=Crygs PE=1 SV=3			0	99.00000095	KPVDWGAASPAIQSFR				-0.000187443	1728.894653	577.3055	1728.894775	577.305542	3	19	1.1.1.1110.7	5.558067	17548.58	10320.67	5.59	0.05	5106.813
9	18.63	18.63	58.99000168	58.42999816	58.42999816	sp|O35486|CRYGS_MOUSE	Gamma-crystallin S OS=Mus musculus OX=10090 GN=Crygs PE=1 SV=3			0	99.00000095	KPVDWGAASPAIQSFR	Carbamyl@N-term			0.0013175	1771.901733	591.6412	1771.900513	591.6408081	3	14	1.1.1.1176.3	6.386183	2626.27	2460.13	6.4	0.06	1408.99
9	18.63	18.63	58.99000168	58.42999816	58.42999816	sp|O35486|CRYGS_MOUSE	Gamma-crystallin S OS=Mus musculus OX=10090 GN=Crygs PE=1 SV=3			0	99.00000095	KPVDWGAASPAIQSFR	Oxidation(P)@2; Dehydrated(D)@4	Oxidation(P)@160		0.00278065	1726.881958	576.6346	1726.87915	576.633667	3	14	1.1.1.1056.7	4.8773	1437.04	1285.61	4.88	0.04	959.081
9	18.63	18.63	58.99000168	58.42999816	58.42999816	sp|O35486|CRYGS_MOUSE	Gamma-crystallin S OS=Mus musculus OX=10090 GN=Crygs PE=1 SV=3			0	99.00000095	KPVDWGAASPAIQSFR	Carbamyl@N-term			0.0013175	1771.901733	591.6412	1771.900513	591.6408081	3	11	1.1.1.1175.2	6.37285	2626.27	1791.44	6.4	0.06	1206.782
9	18.63	18.63	58.99000168	58.42999816	58.42999816	sp|O35486|CRYGS_MOUSE	Gamma-crystallin S OS=Mus musculus OX=10090 GN=Crygs PE=1 SV=3			0	99.00000095	KPVDWGAASPAIQSFR	Oxidation(W)@5			0.000702176	1744.890259	582.6374	1744.889648	582.637146	3	13	1.1.1.1059.5	4.91395	1062.55	994.64	4.92	0.08	730.3439
9	18.63	18.63	58.99000168	58.42999816	58.42999816	sp|O35486|CRYGS_MOUSE	Gamma-crystallin S OS=Mus musculus OX=10090 GN=Crygs PE=1 SV=3			0	90.14999866	QYLLDKK	Gln->pyro-Glu@N-term		missed K-K@6	0.000786089	889.4916992	445.7531	889.4909058	445.7527466	2	8	1.1.1.1048.4	4.774133	3838.5	3209.3	4.78	0.04	1617.845
9	18.63	18.63	58.99000168	58.42999816	58.42999816	sp|O35486|CRYGS_MOUSE	Gamma-crystallin S OS=Mus musculus OX=10090 GN=Crygs PE=1 SV=3			0	58.73000026	QYLLDKK			missed K-K@6	-0.000647752	906.5168457	454.2657	906.5174561	454.2660217	2	7	1.1.1.932.4	3.307083	1473.17	1467.57	3.32	0.05	818.5348
9	18.63	18.63	58.99000168	58.42999816	58.42999816	sp|O35486|CRYGS_MOUSE	Gamma-crystallin S OS=Mus musculus OX=10090 GN=Crygs PE=1 SV=3			0	99.00000095	VEGGTWAVYER			cleaved R-P@C-term	-0.00148895	1265.602417	633.8085	1265.604004	633.8093262	2	17	1.1.1.1075.8	5.119433	5785.54	5047.95	5.13	0.04	2366.398
9	18.63	18.63	58.99000168	58.42999816	58.42999816	sp|O35486|CRYGS_MOUSE	Gamma-crystallin S OS=Mus musculus OX=10090 GN=Crygs PE=1 SV=3			0	99.00000095	VEGGTWAVYER	Methyl(E)@10	Methyl(E)@51	cleaved R-P@C-term	-0.001369	1279.61853	640.8165	1279.619751	640.8171387	2	14	1.1.1.1123.4	5.7184	1126.8	620.84	5.74	0.04	507.9543
9	18.63	18.63	58.99000168	58.42999816	58.42999816	sp|O35486|CRYGS_MOUSE	Gamma-crystallin S OS=Mus musculus OX=10090 GN=Crygs PE=1 SV=3			0	99.00000095	VEGGTWAVYER	Methyl(E)@10	Methyl(E)@51	cleaved R-P@C-term	-0.001369	1279.61853	640.8165	1279.619751	640.8171387	2	12	1.1.1.1124.6	5.732733	1126.8	1013.22	5.74	0.04	666.1204
9	18.63	18.63	58.99000168	58.42999816	58.42999816	sp|O35486|CRYGS_MOUSE	Gamma-crystallin S OS=Mus musculus OX=10090 GN=Crygs PE=1 SV=3			0	64.45000172	VEGGTWAVYERPN			cleaved N-F@C-term	-0.0021814	1476.697632	739.3561	1476.699707	739.3571777	2	6	1.1.1.1079.9	5.171267	106.6602	106.6602			261.4078
9	18.63	18.63	58.99000168	58.42999816	58.42999816	sp|O35486|CRYGS_MOUSE	Gamma-crystallin S OS=Mus musculus OX=10090 GN=Crygs PE=1 SV=3			0	99.00000095	VEGGTWAVYERPNFSGHMYILPQGEYPEYQR	Oxidation(M)@18			0.00359009	3688.708252	923.1843	3688.70459	923.1834106	4	19	1.1.1.1156.6	6.138367	5899.15	4652.06	6.17	0.05	2772.957
9	18.63	18.63	58.99000168	58.42999816	58.42999816	sp|O35486|CRYGS_MOUSE	Gamma-crystallin S OS=Mus musculus OX=10090 GN=Crygs PE=1 SV=3			0	99.00000095	VVEGTWIFYELPNYR	Methyl(E)@10	Methyl(E)@141		0.000421242	1898.957153	633.993	1898.956665	633.9928589	3	15	1.1.1.1407.2	9.288783	481.36	469.98	9.29	0.1	339.2297
9	18.63	18.63	58.99000168	58.42999816	58.42999816	sp|O35486|CRYGS_MOUSE	Gamma-crystallin S OS=Mus musculus OX=10090 GN=Crygs PE=1 SV=3			0	99.00000095	VVEGTWIFYELPNYR				0.0035215	1884.944458	629.3221	1884.94104	629.3209839	3	12	1.1.1.1351.4	8.581183	12528.84	1308.44	8.65	0.09	399.7652
9	18.63	18.63	58.99000168	58.42999816	58.42999816	sp|O35486|CRYGS_MOUSE	Gamma-crystallin S OS=Mus musculus OX=10090 GN=Crygs PE=1 SV=3			0	99.00000095	VVEGTWIFYELPNYR	Methyl(E)@10	Methyl(E)@141		0.000421242	1898.957153	633.993	1898.956665	633.9928589	3	13	1.1.1.1406.3	9.273133	481.36	477.68	9.29	0.1	374.9932
9	18.63	18.63	58.99000168	58.42999816	58.42999816	sp|O35486|CRYGS_MOUSE	Gamma-crystallin S OS=Mus musculus OX=10090 GN=Crygs PE=1 SV=3			0	99.00000095	VVEGTWIFYELPNYR	Methyl(E)@3	Methyl(E)@134		0.00264703	1898.959229	950.4869	1898.956665	950.4855957	2	11	1.1.1.1393.3	9.113133	161.66	157.8	9.12	0.06	123.0429
9	18.63	18.63	58.99000168	58.42999816	58.42999816	sp|O35486|CRYGS_MOUSE	Gamma-crystallin S OS=Mus musculus OX=10090 GN=Crygs PE=1 SV=3			0	98.04000258	VVEGTWIFYELPNYR				0.00284688	1884.943848	943.4792	1884.94104	943.4777832	2	8	1.1.1.1349.5	8.560017	9887.26	199.34	8.64	0.08	145.1661
9	18.63	18.63	58.99000168	58.42999816	58.42999816	sp|O35486|CRYGS_MOUSE	Gamma-crystallin S OS=Mus musculus OX=10090 GN=Crygs PE=1 SV=3			0	92.6699996	VVEGTWIFYELPNYR	Methyl(E)@3	Methyl(E)@134		0.00884401	1898.965454	633.9958	1898.956665	633.9928589	3	10	1.1.1.1392.3	9.097466	238.43	141.55	9.13	0.09	200.1103
9	18.63	18.63	58.99000168	58.42999816	58.42999816	sp|O35486|CRYGS_MOUSE	Gamma-crystallin S OS=Mus musculus OX=10090 GN=Crygs PE=1 SV=3			0	83.35999846	VVEGTWIFYELPNYR	Methyl(E)@3	Methyl(E)@134		0.00264703	1898.959229	950.4869	1898.956665	950.4855957	2	8	1.1.1.1392.4	9.1008	161.66	138.14	9.12	0.06	129.0452
9	18.63	18.63	58.99000168	58.42999816	58.42999816	sp|O35486|CRYGS_MOUSE	Gamma-crystallin S OS=Mus musculus OX=10090 GN=Crygs PE=1 SV=3			0	77.05000043	WMGLNDR	Oxidation(M)@2			-0.000566042	906.4012451	454.2079	906.4017944	454.2081604	2	7	1.1.1.991.6	4.056517	8042.78	4997.61	4.09	0.05	2361.102
9	18.63	18.63	58.99000168	58.42999816	58.42999816	sp|O35486|CRYGS_MOUSE	Gamma-crystallin S OS=Mus musculus OX=10090 GN=Crygs PE=1 SV=3			0	64.45000172	WMGLNDR	Oxidation(M)@2; Deamidated(N)@5			0.000459379	907.3862915	454.7004	907.3858032	454.7001648	2	6	1.1.1.1007.6	4.261667	367.52	348.22	4.26	0.05	375.6313
9	18.63	18.63	58.99000168	58.42999816	58.42999816	sp|O35486|CRYGS_MOUSE	Gamma-crystallin S OS=Mus musculus OX=10090 GN=Crygs PE=1 SV=3			0	49.88999963	WMGLNDR	Dioxidation(M)@2	Dioxidation(M)@74		-0.000146458	922.3966675	462.2056	922.3967285	462.2056274	2	6	1.1.1.1009.4	4.285333	440.1	413.9	4.28	0.04	373.3828
10	16.81	16.81	73.60000014	65.200001	62.40000129	sp|Q9WVJ5|CRBB1_MOUSE	Beta-crystallin B1 OS=Mus musculus OX=10090 GN=Crybb1 PE=1 SV=3			2	99.00000095	GEMFVLEK				-0.00117487	951.4724731	476.7435	951.4735718	476.7440491	2	12	1.1.1.1112.2	5.579067	3379.11	2873.46	5.59	0.05	1349.624
10	16.81	16.81	73.60000014	65.200001	62.40000129	sp|Q9WVJ5|CRBB1_MOUSE	Beta-crystallin B1 OS=Mus musculus OX=10090 GN=Crybb1 PE=1 SV=3			2	99.00000095	GYQYLLEPGDFR				-0.000819893	1456.697876	729.3562	1456.69873	729.3566284	2	13	1.1.1.1203.6	6.732316	25265.1	4925.59	6.78	0.06	1373.713
10	16.81	16.81	73.60000014	65.200001	62.40000129	sp|Q9WVJ5|CRBB1_MOUSE	Beta-crystallin B1 OS=Mus musculus OX=10090 GN=Crybb1 PE=1 SV=3			2	99.00000095	HWNEWGAFQPQMQAVR	Oxidation(M)@12			0.000512111	1999.911499	667.6445	1999.911133	667.6443481	3	16	1.1.1.1112.7	5.583233	7211.55	3726.99	5.61	0.05	1959.811
10	16.81	16.81	73.60000014	65.200001	62.40000129	sp|Q9WVJ5|CRBB1_MOUSE	Beta-crystallin B1 OS=Mus musculus OX=10090 GN=Crybb1 PE=1 SV=3			2	99.00000095	LIVFEQENFQGR	Deamidated(N)@8			-0.00242541	1479.733521	740.874	1479.73584	740.8751831	2	15	1.1.1.1167.6	6.275183	1901.8	1867.19	6.29	0.09	879.0443
10	16.81	16.81	73.60000014	65.200001	62.40000129	sp|Q9WVJ5|CRBB1_MOUSE	Beta-crystallin B1 OS=Mus musculus OX=10090 GN=Crybb1 PE=1 SV=3			2	99.00000095	SLIVVSGPWVAFEQSAFR	Deamidated(Q)@14			0.0167116	1993.047729	997.5311	1993.030884	997.5227051	2	13	1.1.1.1566.2	10.23688	56.14518	56.14518			96.34814
10	16.81	16.81	73.60000014	65.200001	62.40000129	sp|Q9WVJ5|CRBB1_MOUSE	Beta-crystallin B1 OS=Mus musculus OX=10090 GN=Crybb1 PE=1 SV=3			2	99.00000095	VGDLPPGSYR				0.000422485	1059.535522	530.775	1059.534912	530.7747192	2	11	1.1.1.1009.6	4.287	5277.05	1134.31	4.01	0.14	575.0978
10	16.81	16.81	73.60000014	65.200001	62.40000129	sp|Q9WVJ5|CRBB1_MOUSE	Beta-crystallin B1 OS=Mus musculus OX=10090 GN=Crybb1 PE=1 SV=3			2	99.00000095	VGSITVSGGTWVGYQYPGYR				-0.0055069	2146.043457	1074.029	2146.04834	1074.031494	2	16	1.1.1.1187.11	6.533333	3572.12	3503.65	6.54	0.06	1470.498
10	16.81	16.81	73.60000014	65.200001	62.40000129	sp|Q9WVJ5|CRBB1_MOUSE	Beta-crystallin B1 OS=Mus musculus OX=10090 GN=Crybb1 PE=1 SV=3			2	99.00000095	WDTWTSSYR				-0.000713955	1200.519287	601.2669	1200.52002	601.2672729	2	10	1.1.1.1089.4	5.291767	8116.52	3723.8	5.32	0.05	1325.246
10	16.81	16.81	73.60000014	65.200001	62.40000129	sp|Q9WVJ5|CRBB1_MOUSE	Beta-crystallin B1 OS=Mus musculus OX=10090 GN=Crybb1 PE=1 SV=3			0.46092388	99.00000095	GEMFVLEKGEYPR	Oxidation(M)@3; Carbamyl(K)@8		missed K-G@8	0.00165284	1612.757202	538.593	1612.755493	538.5924683	3	15	1.1.1.1118.5	5.6569	1866.38	1850.43	5.64	0.05	1074.352
10	16.81	16.81	73.60000014	65.200001	62.40000129	sp|Q9WVJ5|CRBB1_MOUSE	Beta-crystallin B1 OS=Mus musculus OX=10090 GN=Crybb1 PE=1 SV=3			0.100726821	51.35999918	MDSQEHK	Oxidation(M)@1			0.000743151	889.3609009	445.6877	889.3599854	445.6872559	2	6	1.1.1.340.2	1.028583	894.53	204.27	0.98	0.06	98.70244
10	16.81	16.81	73.60000014	65.200001	62.40000129	sp|Q9WVJ5|CRBB1_MOUSE	Beta-crystallin B1 OS=Mus musculus OX=10090 GN=Crybb1 PE=1 SV=3			0.083019964	99.00000095	GNTMEIQEDDVPSLWVYGFCDR	Oxidation(M)@4; No Carbamidomethyl(C)@20			0.00167266	2589.116943	864.0462	2589.115234	864.0456543	3	15	1.1.1.1355.3	8.638166	34.08433	34.08433			218.3791
10	16.81	16.81	73.60000014	65.200001	62.40000129	sp|Q9WVJ5|CRBB1_MOUSE	Beta-crystallin B1 OS=Mus musculus OX=10090 GN=Crybb1 PE=1 SV=3			0.073143274	99.00000095	VEFSGECLNLGDR	Carbamidomethyl(C)@7; Methyl(L)@8	Methyl(L)@79		-0.00454016	1508.688477	755.3515	1508.692993	755.3537598	2	15	1.1.1.1112.11	5.586566	940.95	929.36	5.59	0.04	606.6267
10	16.81	16.81	73.60000014	65.200001	62.40000129	sp|Q9WVJ5|CRBB1_MOUSE	Beta-crystallin B1 OS=Mus musculus OX=10090 GN=Crybb1 PE=1 SV=3			0.05207637	99.00000095	RVEFSGECLNLGDR	No Carbamidomethyl(C)@8		missed R-V@1	7.00E-05	1593.756958	532.2596	1593.756958	532.2595825	3	16	1.1.1.1091.7	5.319267	140.8229	140.8229			920.8163
10	16.81	16.81	73.60000014	65.200001	62.40000129	sp|Q9WVJ5|CRBB1_MOUSE	Beta-crystallin B1 OS=Mus musculus OX=10090 GN=Crybb1 PE=1 SV=3			0.029653117	99.00000095	VGSITVSGGTWVGY			cleaved Y-Q@C-term	-0.00691546	1381.680908	691.8477	1381.687744	691.8511963	2	12	1.1.1.1226.7	7.023967	555.79	555.79	7.02	0.03	494.3519
10	16.81	16.81	73.60000014	65.200001	62.40000129	sp|Q9WVJ5|CRBB1_MOUSE	Beta-crystallin B1 OS=Mus musculus OX=10090 GN=Crybb1 PE=1 SV=3			0.000434506	96.93999887	ICLFEGANFK	Methyl(I)@1; Carbamidomethyl(C)@2	Methyl(I)@149		-0.00062072	1211.60022	606.8074	1211.60083	606.8077393	2	9	1.1.1.1183.6	6.478167	3957.38	2116.27	6.51	0.05	919.767
10	16.81	16.81	73.60000014	65.200001	62.40000129	sp|Q9WVJ5|CRBB1_MOUSE	Beta-crystallin B1 OS=Mus musculus OX=10090 GN=Crybb1 PE=1 SV=3			0	99.00000095	GEMFVLEK				-0.00117487	951.4724731	476.7435	951.4735718	476.7440491	2	11	1.1.1.1111.3	5.567234	3379.11	2029.29	5.59	0.05	953.3831
10	16.81	16.81	73.60000014	65.200001	62.40000129	sp|Q9WVJ5|CRBB1_MOUSE	Beta-crystallin B1 OS=Mus musculus OX=10090 GN=Crybb1 PE=1 SV=3			0	99.00000095	GEMFVLEK	Oxidation(M)@3			-0.000942286	967.4674683	484.741	967.4684448	484.7415161	2	13	1.1.1.1038.3	4.65465	22135.38	10024.22	4.68	0.05	2960.743
10	16.81	16.81	73.60000014	65.200001	62.40000129	sp|Q9WVJ5|CRBB1_MOUSE	Beta-crystallin B1 OS=Mus musculus OX=10090 GN=Crybb1 PE=1 SV=3			0	99.00000095	GEMFVLEK	Oxidation(M)@3			-0.000942286	967.4674683	484.741	967.4684448	484.7415161	2	12	1.1.1.1039.3	4.661983	22135.38	14322.33	4.68	0.05	5694.85
10	16.81	16.81	73.60000014	65.200001	62.40000129	sp|Q9WVJ5|CRBB1_MOUSE	Beta-crystallin B1 OS=Mus musculus OX=10090 GN=Crybb1 PE=1 SV=3			0	99.00000095	GEMFVLEK	Oxidation(M)@3; Methyl(E)@7	Methyl(E)@115		-0.00507739	981.4790649	491.7468	981.4841309	491.7493286	2	12	1.1.1.1084.2	5.231266	507.3044	507.3044			1035.182
10	16.81	16.81	73.60000014	65.200001	62.40000129	sp|Q9WVJ5|CRBB1_MOUSE	Beta-crystallin B1 OS=Mus musculus OX=10090 GN=Crybb1 PE=1 SV=3			0	99.00000095	GEMFVLEK	Dioxidation(M)@3	Dioxidation(M)@111		-0.000405843	983.4630737	492.7388	983.4633789	492.7389832	2	10	1.1.1.1057.5	4.8883	1213.53	1033.57	4.9	0.04	697.4823
10	16.81	16.81	73.60000014	65.200001	62.40000129	sp|Q9WVJ5|CRBB1_MOUSE	Beta-crystallin B1 OS=Mus musculus OX=10090 GN=Crybb1 PE=1 SV=3			0	99.00000095	GEMFVLEKGEYPR	Oxidation(M)@3; Carbamyl(K)@8		missed K-G@8	0.00165284	1612.757202	538.593	1612.755493	538.5924683	3	13	1.1.1.1115.5	5.619067	1866.38	955.05	5.64	0.05	692.5192
10	16.81	16.81	73.60000014	65.200001	62.40000129	sp|Q9WVJ5|CRBB1_MOUSE	Beta-crystallin B1 OS=Mus musculus OX=10090 GN=Crybb1 PE=1 SV=3			0	75.83000064	GNTMEIQEDDVPSLWVYGFCDR	Oxidation(M)@4; No Carbamidomethyl(C)@20			0.0276733	2589.142822	864.0549	2589.115234	864.0456543	3	10	1.1.1.1357.3	8.659166	35.57306	35.57306			262.5375
10	16.81	16.81	73.60000014	65.200001	62.40000129	sp|Q9WVJ5|CRBB1_MOUSE	Beta-crystallin B1 OS=Mus musculus OX=10090 GN=Crybb1 PE=1 SV=3			0	99.00000095	GYQYLLEPGDFR				-0.000819893	1456.697876	729.3562	1456.69873	729.3566284	2	13	1.1.1.1215.6	6.883467	25265.1	932.28	6.78	0.06	520.5344
10	16.81	16.81	73.60000014	65.200001	62.40000129	sp|Q9WVJ5|CRBB1_MOUSE	Beta-crystallin B1 OS=Mus musculus OX=10090 GN=Crybb1 PE=1 SV=3			0	99.00000095	GYQYLLEPGDFR	Methyl(E)@7	Methyl(E)@207		0.00266015	1470.717041	736.3658	1470.714355	736.3644409	2	13	1.1.1.1244.5	7.250783	3563.31	2934.15	7.27	0.06	1708.239
10	16.81	16.81	73.60000014	65.200001	62.40000129	sp|Q9WVJ5|CRBB1_MOUSE	Beta-crystallin B1 OS=Mus musculus OX=10090 GN=Crybb1 PE=1 SV=3			0	99.00000095	GYQYLLEPGDFR	Formyl@N-term			-0.00166394	1484.692017	743.3533	1484.693604	743.3540649	2	14	1.1.1.1331.4	8.3527	484.6	333.36	8.37	0.05	242.7817
10	16.81	16.81	73.60000014	65.200001	62.40000129	sp|Q9WVJ5|CRBB1_MOUSE	Beta-crystallin B1 OS=Mus musculus OX=10090 GN=Crybb1 PE=1 SV=3			0	99.00000095	GYQYLLEPGDFR				-0.000819893	1456.697876	729.3562	1456.69873	729.3566284	2	11	1.1.1.1201.5	6.70515	25265.1	614.11	6.78	0.06	333.8094
10	16.81	16.81	73.60000014	65.200001	62.40000129	sp|Q9WVJ5|CRBB1_MOUSE	Beta-crystallin B1 OS=Mus musculus OX=10090 GN=Crybb1 PE=1 SV=3			0	99.00000095	GYQYLLEPGDFR	Formyl@N-term			-0.00166394	1484.692017	743.3533	1484.693604	743.3540649	2	11	1.1.1.1332.6	8.363367	484.6	430.25	8.37	0.05	309.6255
10	16.81	16.81	73.60000014	65.200001	62.40000129	sp|Q9WVJ5|CRBB1_MOUSE	Beta-crystallin B1 OS=Mus musculus OX=10090 GN=Crybb1 PE=1 SV=3			0	99.00000095	HWNEWGAFQPQMQAVR	Oxidation(M)@12			0.000512111	1999.911499	667.6445	1999.911133	667.6443481	3	11	1.1.1.1111.5	5.5689	7211.55	1610.63	5.61	0.05	898.0815
10	16.81	16.81	73.60000014	65.200001	62.40000129	sp|Q9WVJ5|CRBB1_MOUSE	Beta-crystallin B1 OS=Mus musculus OX=10090 GN=Crybb1 PE=1 SV=3			0	99.00000095	HWNEWGAFQPQMQAVR	Deamidated(Q)@11; Oxidation(M)@12			-0.00426254	2000.890747	667.9709	2000.895142	667.9723511	3	12	1.1.1.1125.3	5.742567	939.1	848.43	5.75	0.06	842.8685
10	16.81	16.81	73.60000014	65.200001	62.40000129	sp|Q9WVJ5|CRBB1_MOUSE	Beta-crystallin B1 OS=Mus musculus OX=10090 GN=Crybb1 PE=1 SV=3			0	99.00000095	LIVFEQENFQGR				-0.000576514	1478.751221	740.3829	1478.751831	740.3831787	2	15	1.1.1.1151.9	6.074867	48405.45	7681.93	6.12	0.05	1613.702
10	16.81	16.81	73.60000014	65.200001	62.40000129	sp|Q9WVJ5|CRBB1_MOUSE	Beta-crystallin B1 OS=Mus musculus OX=10090 GN=Crybb1 PE=1 SV=3			0	99.00000095	LIVFEQENFQGR				-0.000576514	1478.751221	740.3829	1478.751831	740.3831787	2	20	1.1.1.1152.3	6.086033	48405.45	18458.48	6.12	0.05	5172.981
10	16.81	16.81	73.60000014	65.200001	62.40000129	sp|Q9WVJ5|CRBB1_MOUSE	Beta-crystallin B1 OS=Mus musculus OX=10090 GN=Crybb1 PE=1 SV=3			0	99.00000095	LIVFEQENFQGR	Deamidated(N)@8			-0.00242541	1479.733521	740.874	1479.73584	740.8751831	2	14	1.1.1.1166.6	6.262683	1901.8	1700.09	6.29	0.09	817.1647
10	16.81	16.81	73.60000014	65.200001	62.40000129	sp|Q9WVJ5|CRBB1_MOUSE	Beta-crystallin B1 OS=Mus musculus OX=10090 GN=Crybb1 PE=1 SV=3			0	99.00000095	LIVFEQENFQGR	Formyl@N-term			0.00211725	1506.748901	754.3817	1506.746704	754.3806152	2	15	1.1.1.1405.4	9.263783	431.01	292.27	9.31	0.12	186.0424
10	16.81	16.81	73.60000014	65.200001	62.40000129	sp|Q9WVJ5|CRBB1_MOUSE	Beta-crystallin B1 OS=Mus musculus OX=10090 GN=Crybb1 PE=1 SV=3			0	99.00000095	LIVFEQENFQGR	Formyl@N-term			0.00211725	1506.748901	754.3817	1506.746704	754.3806152	2	16	1.1.1.1406.4	9.27645	431.01	376.97	9.31	0.12	210.091
10	16.81	16.81	73.60000014	65.200001	62.40000129	sp|Q9WVJ5|CRBB1_MOUSE	Beta-crystallin B1 OS=Mus musculus OX=10090 GN=Crybb1 PE=1 SV=3			0	99.00000095	LIVFEQENFQGR	Methyl(E)@5	Methyl(E)@63		-0.00320102	1492.764282	747.3894	1492.767456	747.3909912	2	14	1.1.1.1194.6	6.6175	1929.71	1681.72	6.63	0.05	1121.282
10	16.81	16.81	73.60000014	65.200001	62.40000129	sp|Q9WVJ5|CRBB1_MOUSE	Beta-crystallin B1 OS=Mus musculus OX=10090 GN=Crybb1 PE=1 SV=3			0	99.00000095	LIVFEQENFQGR	Methyl(E)@5	Methyl(E)@63		-0.00320102	1492.764282	747.3894	1492.767456	747.3909912	2	14	1.1.1.1195.7	6.630667	1929.71	1860.98	6.63	0.05	1073.164
10	16.81	16.81	73.60000014	65.200001	62.40000129	sp|Q9WVJ5|CRBB1_MOUSE	Beta-crystallin B1 OS=Mus musculus OX=10090 GN=Crybb1 PE=1 SV=3			0	99.00000095	LIVFEQENFQGR				-0.000576514	1478.751221	740.3829	1478.751831	740.3831787	2	13	1.1.1.1158.7	6.161533	48405.45	20162.79	6.12	0.05	2645.162
10	16.81	16.81	73.60000014	65.200001	62.40000129	sp|Q9WVJ5|CRBB1_MOUSE	Beta-crystallin B1 OS=Mus musculus OX=10090 GN=Crybb1 PE=1 SV=3			0	99.00000095	LIVFEQENFQGR	Deamidated(Q)@10			0.000921717	1479.736572	494.2528	1479.73584	494.252533	3	9	1.1.1.1167.2	6.27185	567.1	470.34	6.26	0.1	296.0298
10	16.81	16.81	73.60000014	65.200001	62.40000129	sp|Q9WVJ5|CRBB1_MOUSE	Beta-crystallin B1 OS=Mus musculus OX=10090 GN=Crybb1 PE=1 SV=3			0	23.29999954	LMSFRPI	Oxidation(M)@2		cleaved I-R@C-term	-0.000998535	878.4674683	440.241	878.4683838	440.2414856	2	7	1.1.1.1092.2	5.327933	590.46	499.27	5.35	0.05	618.7186
10	16.81	16.81	73.60000014	65.200001	62.40000129	sp|Q9WVJ5|CRBB1_MOUSE	Beta-crystallin B1 OS=Mus musculus OX=10090 GN=Crybb1 PE=1 SV=3			0	99.00000095	RVEFSGECLNLGDR	No Carbamidomethyl(C)@8		missed R-V@1	0.00318277	1593.76001	532.2606	1593.756958	532.2595825	3	14	1.1.1.1090.5	5.305267	167.1322	167.1322			1156.059
10	16.81	16.81	73.60000014	65.200001	62.40000129	sp|Q9WVJ5|CRBB1_MOUSE	Beta-crystallin B1 OS=Mus musculus OX=10090 GN=Crybb1 PE=1 SV=3			0	99.00000095	RVEFSGECLNLGDR	Carbamidomethyl(C)@8		missed R-V@1	-9.040639877	1641.737915	821.8762	1650.778442	826.3964844	2	12	1.1.1.1086.6	5.260267	399.1657	399.1657			628.3426
10	16.81	16.81	73.60000014	65.200001	62.40000129	sp|Q9WVJ5|CRBB1_MOUSE	Beta-crystallin B1 OS=Mus musculus OX=10090 GN=Crybb1 PE=1 SV=3			0	99.00000095	RVEFSGECLNLGDR	Methyl(E)@7; Carbamidomethyl(C)@8	Methyl(E)@77	missed R-V@1	-0.00227801	1664.79187	555.9379	1664.794067	555.9385986	3	13	1.1.1.1068.4	5.027617	3819.38	2691.21	5.05	0.05	2079.99
10	16.81	16.81	73.60000014	65.200001	62.40000129	sp|Q9WVJ5|CRBB1_MOUSE	Beta-crystallin B1 OS=Mus musculus OX=10090 GN=Crybb1 PE=1 SV=3			0	99.00000095	RVEFSGECLNLGDR	Carbamidomethyl(C)@8		missed R-V@1	-9.054929733	1641.723511	821.869	1650.778442	826.3964844	2	13	1.1.1.1084.3	5.235433	507.3044	507.3044			794.6432
10	16.81	16.81	73.60000014	65.200001	62.40000129	sp|Q9WVJ5|CRBB1_MOUSE	Beta-crystallin B1 OS=Mus musculus OX=10090 GN=Crybb1 PE=1 SV=3			0	99.00000095	SLIVVSGPWVAFEQSAFR	Oxidation(P)@8	Oxidation(P)@98		0.00197199	2008.043823	670.3552	2008.04187	670.3545532	3	19	1.1.1.1330.3	8.342533	678.13	379.69	8.37	0.09	353.6385
10	16.81	16.81	73.60000014	65.200001	62.40000129	sp|Q9WVJ5|CRBB1_MOUSE	Beta-crystallin B1 OS=Mus musculus OX=10090 GN=Crybb1 PE=1 SV=3			0	99.00000095	SLIVVSGPWVAFEQSAFR	Oxidation(W)@9			0.00197199	2008.043823	670.3552	2008.04187	670.3545532	3	17	1.1.1.1331.3	8.3502	678.13	458.85	8.37	0.09	429.7256
10	16.81	16.81	73.60000014	65.200001	62.40000129	sp|Q9WVJ5|CRBB1_MOUSE	Beta-crystallin B1 OS=Mus musculus OX=10090 GN=Crybb1 PE=1 SV=3			0	99.00000095	SLIVVSGPWVAFEQSAFR	Dioxidation(W)@9			-0.000316517	2024.036499	675.6861	2024.036743	675.6861572	3	15	1.1.1.1369.4	8.810833	1133.93	709.46	8.86	0.1	381.0277
10	16.81	16.81	73.60000014	65.200001	62.40000129	sp|Q9WVJ5|CRBB1_MOUSE	Beta-crystallin B1 OS=Mus musculus OX=10090 GN=Crybb1 PE=1 SV=3			0	99.00000095	SLIVVSGPWVAFEQSAFR	Trp->Kynurenin(W)@9			-0.00412513	1996.037476	666.3531	1996.04187	666.3545532	3	14	1.1.1.1395.3	9.133133	394.88	229.68	9.2	0.11	195.9028
10	16.81	16.81	73.60000014	65.200001	62.40000129	sp|Q9WVJ5|CRBB1_MOUSE	Beta-crystallin B1 OS=Mus musculus OX=10090 GN=Crybb1 PE=1 SV=3			0	99.00000095	SLIVVSGPWVAFEQSAFR	Trp->Kynurenin(W)@9			-0.00412513	1996.037476	666.3531	1996.04187	666.3545532	3	15	1.1.1.1396.4	9.1478	394.88	285	9.2	0.11	252.2943
10	16.81	16.81	73.60000014	65.200001	62.40000129	sp|Q9WVJ5|CRBB1_MOUSE	Beta-crystallin B1 OS=Mus musculus OX=10090 GN=Crybb1 PE=1 SV=3			0	99.00000095	SLIVVSGPWVAFEQSAFR	Oxidation(W)@9			0.00746509	2008.049438	670.3571	2008.04187	670.3545532	3	19	1.1.1.1404.2	9.25145	289.54	179.43	9.28	0.13	182.1907
10	16.81	16.81	73.60000014	65.200001	62.40000129	sp|Q9WVJ5|CRBB1_MOUSE	Beta-crystallin B1 OS=Mus musculus OX=10090 GN=Crybb1 PE=1 SV=3			0	99.00000095	SLIVVSGPWVAFEQSAFR	Oxidation(W)@9			0.00746509	2008.049438	670.3571	2008.04187	670.3545532	3	15	1.1.1.1405.2	9.257967	289.54	192.35	9.28	0.13	210.953
10	16.81	16.81	73.60000014	65.200001	62.40000129	sp|Q9WVJ5|CRBB1_MOUSE	Beta-crystallin B1 OS=Mus musculus OX=10090 GN=Crybb1 PE=1 SV=3			0	99.00000095	SLIVVSGPWVAFEQSAFR				0.00708746	1992.053833	997.0342	1992.046875	997.0307007	2	14	1.1.1.1487.2	9.766583	9473.61	267.49	9.91	0.11	96.39765
10	16.81	16.81	73.60000014	65.200001	62.40000129	sp|Q9WVJ5|CRBB1_MOUSE	Beta-crystallin B1 OS=Mus musculus OX=10090 GN=Crybb1 PE=1 SV=3			0	99.00000095	SLIVVSGPWVAFEQSAFR				0.00810496	1992.05481	665.0256	1992.046875	665.0228882	3	20	1.1.1.1488.2	9.775416	9750.99	577.68	9.91	0.12	280.8372
10	16.81	16.81	73.60000014	65.200001	62.40000129	sp|Q9WVJ5|CRBB1_MOUSE	Beta-crystallin B1 OS=Mus musculus OX=10090 GN=Crybb1 PE=1 SV=3			0	99.00000095	SLIVVSGPWVAFEQSAFR				0.00810496	1992.05481	665.0256	1992.046875	665.0228882	3	30	1.1.1.1523.3	9.943417	9750.99	7374.58	9.91	0.12	4303.982
10	16.81	16.81	73.60000014	65.200001	62.40000129	sp|Q9WVJ5|CRBB1_MOUSE	Beta-crystallin B1 OS=Mus musculus OX=10090 GN=Crybb1 PE=1 SV=3			0	99.00000095	SLIVVSGPWVAFEQSAFR	Methyl(E)@13	Methyl(E)@103		0.0055497	2006.068237	669.6967	2006.0625	669.6947632	3	20	1.1.1.1696.2	10.88417	394.94	278.96	10.91	0.14	180.2919
10	16.81	16.81	73.60000014	65.200001	62.40000129	sp|Q9WVJ5|CRBB1_MOUSE	Beta-crystallin B1 OS=Mus musculus OX=10090 GN=Crybb1 PE=1 SV=3			0	99.00000095	SLIVVSGPWVAFEQSAFR	Methyl(E)@13	Methyl(E)@103		0.0055497	2006.068237	669.6967	2006.0625	669.6947632	3	18	1.1.1.1697.2	10.8975	394.94	333.29	10.91	0.14	203.1766
10	16.81	16.81	73.60000014	65.200001	62.40000129	sp|Q9WVJ5|CRBB1_MOUSE	Beta-crystallin B1 OS=Mus musculus OX=10090 GN=Crybb1 PE=1 SV=3			0	99.00000095	SLIVVSGPWVAFEQSAFR	Dioxidation(W)@9			4.98E-06	2024.037476	1013.026	2024.036743	1013.025635	2	12	1.1.1.1368.4	8.801666	1042.37	331.36	8.85	0.09	232.6369
10	16.81	16.81	73.60000014	65.200001	62.40000129	sp|Q9WVJ5|CRBB1_MOUSE	Beta-crystallin B1 OS=Mus musculus OX=10090 GN=Crybb1 PE=1 SV=3			0	99.00000095	SLIVVSGPWVAFEQSAFR				0.00708746	1992.053833	997.0342	1992.046875	997.0307007	2	13	1.1.1.1536.3	10.02423	9473.61	952.6	9.91	0.11	302.4111
10	16.81	16.81	73.60000014	65.200001	62.40000129	sp|Q9WVJ5|CRBB1_MOUSE	Beta-crystallin B1 OS=Mus musculus OX=10090 GN=Crybb1 PE=1 SV=3			0	99.00000095	SLIVVSGPWVAFEQSAFR	Oxidation(P)@8	Oxidation(P)@98		0.0103947	2008.052124	670.358	2008.04187	670.3545532	3	10	1.1.1.1347.4	8.531517	80.10792	80.10792			306.7079
10	16.81	16.81	73.60000014	65.200001	62.40000129	sp|Q9WVJ5|CRBB1_MOUSE	Beta-crystallin B1 OS=Mus musculus OX=10090 GN=Crybb1 PE=1 SV=3			0	99.00000095	SLIVVSGPWVAFEQSAFR	Dioxidation(W)@9			-0.000316517	2024.036499	675.6861	2024.036743	675.6861572	3	9	1.1.1.1382.2	8.96565	1133.93	163.86	8.86	0.1	120.7824
10	16.81	16.81	73.60000014	65.200001	62.40000129	sp|Q9WVJ5|CRBB1_MOUSE	Beta-crystallin B1 OS=Mus musculus OX=10090 GN=Crybb1 PE=1 SV=3			0	96.93999887	SLIVVSGPWVAFEQSAFR	Pro->pyro-Glu(P)@8; Dioxidation(W)@9			0.031547502	2038.047485	1020.031	2038.015991	1020.015259	2	10	1.1.1.1446.2	9.553433	118.13	102.51	9.53	0.12	90.95176
10	16.81	16.81	73.60000014	65.200001	62.40000129	sp|Q9WVJ5|CRBB1_MOUSE	Beta-crystallin B1 OS=Mus musculus OX=10090 GN=Crybb1 PE=1 SV=3			0	99.00000095	VEFSGECLNLGDR	Carbamidomethyl(C)@7; Methyl(L)@8	Methyl(L)@79		-0.00454016	1508.688477	755.3515	1508.692993	755.3537598	2	12	1.1.1.1113.7	5.5954	940.95	809.77	5.59	0.04	561.502
10	16.81	16.81	73.60000014	65.200001	62.40000129	sp|Q9WVJ5|CRBB1_MOUSE	Beta-crystallin B1 OS=Mus musculus OX=10090 GN=Crybb1 PE=1 SV=3			0	99.00000095	VEFSGECLNLGDR	No Carbamidomethyl(C)@7			-0.000847537	1437.655029	719.8348	1437.655884	719.8352051	2	12	1.1.1.1136.8	5.884383	229.6108	229.6108			1037.938
10	16.81	16.81	73.60000014	65.200001	62.40000129	sp|Q9WVJ5|CRBB1_MOUSE	Beta-crystallin B1 OS=Mus musculus OX=10090 GN=Crybb1 PE=1 SV=3			0	99.00000095	VGDLPPGSYR				0.000422485	1059.535522	530.775	1059.534912	530.7747192	2	10	1.1.1.1008.6	4.274333	5277.05	1231.49	4.01	0.14	535.213
10	16.81	16.81	73.60000014	65.200001	62.40000129	sp|Q9WVJ5|CRBB1_MOUSE	Beta-crystallin B1 OS=Mus musculus OX=10090 GN=Crybb1 PE=1 SV=3			0	99.00000095	VGDLPPGSYR				0.000422485	1059.535522	530.775	1059.534912	530.7747192	2	10	1.1.1.982.9	3.945367	5277.05	1754.27	4.01	0.14	662.1395
10	16.81	16.81	73.60000014	65.200001	62.40000129	sp|Q9WVJ5|CRBB1_MOUSE	Beta-crystallin B1 OS=Mus musculus OX=10090 GN=Crybb1 PE=1 SV=3			0	99.00000095	VGDLPPGSYR				0.000422485	1059.535522	530.775	1059.534912	530.7747192	2	10	1.1.1.995.7	4.10835	5277.05	2567.27	4.01	0.14	1207.874
10	16.81	16.81	73.60000014	65.200001	62.40000129	sp|Q9WVJ5|CRBB1_MOUSE	Beta-crystallin B1 OS=Mus musculus OX=10090 GN=Crybb1 PE=1 SV=3			0	67.19999909	VGDLPPGSYR				0.000422485	1059.535522	530.775	1059.534912	530.7747192	2	6	1.1.1.981.4	3.928033	5277.05	853.23	4.01	0.14	359.0089
10	16.81	16.81	73.60000014	65.200001	62.40000129	sp|Q9WVJ5|CRBB1_MOUSE	Beta-crystallin B1 OS=Mus musculus OX=10090 GN=Crybb1 PE=1 SV=3			0	99.00000095	VGSITVSGGTWVGYQYPGYR				-0.0055069	2146.043457	1074.029	2146.04834	1074.031494	2	13	1.1.1.1186.11	6.5205	3572.12	3057.97	6.54	0.06	1326.295
10	16.81	16.81	73.60000014	65.200001	62.40000129	sp|Q9WVJ5|CRBB1_MOUSE	Beta-crystallin B1 OS=Mus musculus OX=10090 GN=Crybb1 PE=1 SV=3			0	66.14999771	VGSITVSGGTWVGYQYPGYR				-3.17E-05	2146.04834	716.3567	2146.04834	716.3567505	3	8	1.1.1.1196.6	6.6425	6336.52	378.42	6.54	0.06	488.0561
10	16.81	16.81	73.60000014	65.200001	62.40000129	sp|Q9WVJ5|CRBB1_MOUSE	Beta-crystallin B1 OS=Mus musculus OX=10090 GN=Crybb1 PE=1 SV=3			0	99.00000095	WDTWTSSYR				-0.000713955	1200.519287	601.2669	1200.52002	601.2672729	2	11	1.1.1.1090.7	5.306933	8116.52	6767.52	5.32	0.05	3384.967
10	16.81	16.81	73.60000014	65.200001	62.40000129	sp|Q9WVJ5|CRBB1_MOUSE	Beta-crystallin B1 OS=Mus musculus OX=10090 GN=Crybb1 PE=1 SV=3			0	99.00000095	WDTWTSSYR	Oxidation(W)@4			0.023182699	1216.538086	609.2763	1216.514893	609.2647095	2	9	1.1.1.1049.3	4.7923	507.3044	507.3044			251.5069
11	15.75	15.88	21.96999937	20.92999965	19.87999976	sp|A2AMT1|BFSP1_MOUSE	Filensin OS=Mus musculus OX=10090 GN=Bfsp1 PE=1 SV=1			2	99.00000095	AQPAGPAAQPGGTAPGLAALQALGER				-0.00350352	2369.241943	790.7545	2369.245117	790.7556763	3	26	1.1.1.1236.7	7.15345	3174.15	2081.43	7.18	0.06	1367.698
11	15.75	15.88	21.96999937	20.92999965	19.87999976	sp|A2AMT1|BFSP1_MOUSE	Filensin OS=Mus musculus OX=10090 GN=Bfsp1 PE=1 SV=1			2	99.00000095	EADEALLR				1.22E-05	915.4662476	458.7404	915.4661865	458.7403564	2	10	1.1.1.1001.4	4.18285	3022.38	1828.01	4.2	0.05	876.8456
11	15.75	15.88	21.96999937	20.92999965	19.87999976	sp|A2AMT1|BFSP1_MOUSE	Filensin OS=Mus musculus OX=10090 GN=Bfsp1 PE=1 SV=1			2	99.00000095	HVLVTGESSFVDPEFYSSSIPAR				0.00483826	2523.233398	842.085	2523.228271	842.083313	3	13	1.1.1.1185.10	6.507	27.73691	27.73691			430.3446
11	15.75	15.88	21.96999937	20.92999965	19.87999976	sp|A2AMT1|BFSP1_MOUSE	Filensin OS=Mus musculus OX=10090 GN=Bfsp1 PE=1 SV=1			2	99.00000095	LGEQPGPEDALAR				-0.00264661	1351.670532	676.8425	1351.673218	676.8438721	2	20	1.1.1.1026.7	4.502984	3305.26	3215.8	4.51	0.05	1531.138
[truncated: 574 more rows]
