# Supplementary material for: G91-deletion in βA3/A1-crystallin induces cellular and molecular changes in mouse lenses leading to congenital cataract development
Source: PLoS One. 2025 Jul 7;20(7):e0326305. doi: 10.1371/journal.pone.0326305 (PMC12233310; doi:10.1371/journal.pone.0326305)
Supplement: S16 Fig — (CSV) [file pone.0326305.s016.csv]

N	Unused	Total	%Cov	%Cov(50)	%Cov(95)	Accessions	Names	Used	Annotation	Contrib	Conf	Sequence	Modifications	ProteinModifications	Cleavages	dMass	Obs MW	Obs m/z	Theor MW	Theor m/z	Theor z	Sc	Spectrum	Acq Time	Intensity (Peptide)	PrecursorIntensityAcquisition	Apex Time (Peptide)	Elution Peak Width (Peptide)	MS2Counts
1	35.23	35.23	83.89000297	80.08999825	80.08999825	sp|Q9JJU9|CRBB3_MOUSE	Beta-crystallin B3 OS=Mus musculus OX=10090 GN=Crybb3 PE=2 SV=3			2	99.00000095	GEQFVLEK				-0.000516047	948.4910889	475.2528	948.4916382	475.2531128	2	13	1.1.1.1056.7	4.5744	62247.3	49170.45	4.59	0.05	19602.56
1	35.23	35.23	83.89000297	80.08999825	80.08999825	sp|Q9JJU9|CRBB3_MOUSE	Beta-crystallin B3 OS=Mus musculus OX=10090 GN=Crybb3 PE=2 SV=3			2	99.00000095	HWNEWDANQPQLQSVR				-0.00337377	2006.931396	502.7401	2006.934692	502.7409668	4	14	1.1.1.1091.4	5.012533	2240.38	1184.82	5.03	0.05	1198.181
1	35.23	35.23	83.89000297	80.08999825	80.08999825	sp|Q9JJU9|CRBB3_MOUSE	Beta-crystallin B3 OS=Mus musculus OX=10090 GN=Crybb3 PE=2 SV=3			2	99.00000095	KMEIVDDDVPSLWAHGFQDR	Oxidation(M)@2		missed K-M@1	-0.00214493	2373.10376	594.2832	2373.105957	594.2837524	4	11	1.1.1.1172.3	6.021616	10411	733.26	6.09	0.06	701.813
1	35.23	35.23	83.89000297	80.08999825	80.08999825	sp|Q9JJU9|CRBB3_MOUSE	Beta-crystallin B3 OS=Mus musculus OX=10090 GN=Crybb3 PE=2 SV=3			2	99.00000095	LHLFENPAFSGR	Deamidated(N)@6			0.000389603	1387.688721	463.5702	1387.688477	463.5700989	3	12	1.1.1.1165.2	5.931633	748.81	714.14	5.93	0.05	578.8739
1	35.23	35.23	83.89000297	80.08999825	80.08999825	sp|Q9JJU9|CRBB3_MOUSE	Beta-crystallin B3 OS=Mus musculus OX=10090 GN=Crybb3 PE=2 SV=3			2	99.00000095	MEIVDDDVPSLWAHGFQDR				0.00212034	2229.018555	744.0134	2229.016113	744.0126343	3	18	1.1.1.1268.3	7.2192	1146.43	980.13	7.23	0.05	610.0548
1	35.23	35.23	83.89000297	80.08999825	80.08999825	sp|Q9JJU9|CRBB3_MOUSE	Beta-crystallin B3 OS=Mus musculus OX=10090 GN=Crybb3 PE=2 SV=3			2	99.00000095	QYVFER	Gln->pyro-Glu@N-term			0.00135186	823.3878784	412.7012	823.3864746	412.7005005	2	8	1.1.1.1154.2	5.793317	3800.51	3478.55	5.8	0.05	2128.146
1	35.23	35.23	83.89000297	80.08999825	80.08999825	sp|Q9JJU9|CRBB3_MOUSE	Beta-crystallin B3 OS=Mus musculus OX=10090 GN=Crybb3 PE=2 SV=3			2	99.00000095	RSDILLSLRPLHIDGPDHK			missed R-S@1	0.00200642	2181.203857	546.3082	2181.201904	546.3077393	4	15	1.1.1.1129.4	5.4895	7598.05	5847.44	5.51	0.05	3598.262
1	35.23	35.23	83.89000297	80.08999825	80.08999825	sp|Q9JJU9|CRBB3_MOUSE	Beta-crystallin B3 OS=Mus musculus OX=10090 GN=Crybb3 PE=2 SV=3			2	99.00000095	SDILLSLRPLHIDGPDHK				-0.00155366	2025.099365	507.2821	2025.100708	507.2824707	4	15	1.1.1.1174.3	6.04695	24931.56	10664.27	6.08	0.06	5940.006
1	35.23	35.23	83.89000297	80.08999825	80.08999825	sp|Q9JJU9|CRBB3_MOUSE	Beta-crystallin B3 OS=Mus musculus OX=10090 GN=Crybb3 PE=2 SV=3			2	99.00000095	SHGGLGGSYK				-0.00110914	961.4606934	481.7376	961.461731	481.7381592	2	16	1.1.1.900.3	2.63655	6000.16	5552.6	2.64	0.04	2982.628
1	35.23	35.23	83.89000297	80.08999825	80.08999825	sp|Q9JJU9|CRBB3_MOUSE	Beta-crystallin B3 OS=Mus musculus OX=10090 GN=Crybb3 PE=2 SV=3			2	99.00000095	VGSIQVESGPWLAFER				0.004008	1773.909058	887.9618	1773.905029	887.9597778	2	22	1.1.1.1329.7	7.985317	36404.04	5229.13	7.89	0.08	2157.069
1	35.23	35.23	83.89000297	80.08999825	80.08999825	sp|Q9JJU9|CRBB3_MOUSE	Beta-crystallin B3 OS=Mus musculus OX=10090 GN=Crybb3 PE=2 SV=3			2	99.00000095	VINGTWVGYEFPGYR	Deamidated(N)@3			0.00216373	1757.843384	586.9551	1757.841309	586.9544067	3	12	1.1.1.1279.5	7.35735	11494.93	1632.72	7.43	0.09	678.9283
1	35.23	35.23	83.89000297	80.08999825	80.08999825	sp|Q9JJU9|CRBB3_MOUSE	Beta-crystallin B3 OS=Mus musculus OX=10090 GN=Crybb3 PE=2 SV=3			2	99.00000095	VTVYELENFQGK				0.000739802	1425.714722	713.8646	1425.713989	713.8642578	2	21	1.1.1.1159.4	5.8578	46326.71	25841.5	5.88	0.05	10070.54
1	35.23	35.23	83.89000297	80.08999825	80.08999825	sp|Q9JJU9|CRBB3_MOUSE	Beta-crystallin B3 OS=Mus musculus OX=10090 GN=Crybb3 PE=2 SV=3			2	99.00000095	WDAWSSSR				-0.000883743	993.4294434	497.722	993.4304199	497.7225037	2	10	1.1.1.1065.3	4.6849	25822.28	11568.17	4.71	0.04	3975.121
1	35.23	35.23	83.89000297	80.08999825	80.08999825	sp|Q9JJU9|CRBB3_MOUSE	Beta-crystallin B3 OS=Mus musculus OX=10090 GN=Crybb3 PE=2 SV=3			1.585026264	99.00000095	SDILLSLRPL			cleaved L-H@C-term	0.0010589	1125.67688	563.8457	1125.675781	563.8451538	2	12	1.1.1.1341.3	8.130134	2545.22	673.22	8.18	0.06	307.5769
1	35.23	35.23	83.89000297	80.08999825	80.08999825	sp|Q9JJU9|CRBB3_MOUSE	Beta-crystallin B3 OS=Mus musculus OX=10090 GN=Crybb3 PE=2 SV=3			1.1739254	99.00000095	GEQFVLEKGDYPR	Carbamyl(K)@8		missed K-G@8	0.000507229	1579.763794	527.5952	1579.763062	527.5949707	3	16	1.1.1.1134.5	5.5525	8382.75	4829.59	5.57	0.04	2880.854
1	35.23	35.23	83.89000297	80.08999825	80.08999825	sp|Q9JJU9|CRBB3_MOUSE	Beta-crystallin B3 OS=Mus musculus OX=10090 GN=Crybb3 PE=2 SV=3			1.060480714	99.00000095	VTVYELENFQGKR	Carbamyl(K)@12		missed K-R@12	-0.000116402	1624.820923	813.4177	1624.820923	813.4177246	2	18	1.1.1.1167.11	5.964467	3307.84	3196.2	5.97	0.04	1417.334
1	35.23	35.23	83.89000297	80.08999825	80.08999825	sp|Q9JJU9|CRBB3_MOUSE	Beta-crystallin B3 OS=Mus musculus OX=10090 GN=Crybb3 PE=2 SV=3			1.031517029	99.00000095	SHGGLGGSYKVTVYELENFQGK	Carbamyl(K)@10		missed K-V@10	-0.00300623	2412.168213	805.0633	2412.170898	805.06427	3	16	1.1.1.1222.8	6.636416	1467.53	1389.99	6.64	0.06	870.0004
1	35.23	35.23	83.89000297	80.08999825	80.08999825	sp|Q9JJU9|CRBB3_MOUSE	Beta-crystallin B3 OS=Mus musculus OX=10090 GN=Crybb3 PE=2 SV=3			0.995678604	99.00000095	VGSIQVESGPWLAF			cleaved F-E@C-term	-0.000768473	1488.760498	745.3875	1488.76123	745.3879395	2	13	1.1.1.1505.2	9.619683	426.77	152.71	9.67	0.09	98.74654
1	35.23	35.23	83.89000297	80.08999825	80.08999825	sp|Q9JJU9|CRBB3_MOUSE	Beta-crystallin B3 OS=Mus musculus OX=10090 GN=Crybb3 PE=2 SV=3			0.935542047	99.00000095	MEIVDDDVPSLWAH			cleaved H-G@C-term	-0.00396886	1625.735718	813.8751	1625.739502	813.8770752	2	14	1.1.1.1285.3	7.43785	162.21	57.97	7.48	0.05	105.7419
1	35.23	35.23	83.89000297	80.08999825	80.08999825	sp|Q9JJU9|CRBB3_MOUSE	Beta-crystallin B3 OS=Mus musculus OX=10090 GN=Crybb3 PE=2 SV=3			0.847711623	98.3099997	SDILLSLR			cleaved R-P@C-term	-0.00335929	915.5356445	458.7751	915.5389404	458.7767334	2	12	1.1.1.1202.2	6.3796	4479.58	1735.57	6.41	0.05	552.5933
1	35.23	35.23	83.89000297	80.08999825	80.08999825	sp|Q9JJU9|CRBB3_MOUSE	Beta-crystallin B3 OS=Mus musculus OX=10090 GN=Crybb3 PE=2 SV=3			0.527243555	99.00000095	SLRPLHIDGPDHK			cleaved L-S@N-term	0.000795691	1483.790405	495.6041	1483.789551	495.6037903	3	10	1.1.1.966.6	3.453317	570.08	536.01	3.46	0.06	342.8985
1	35.23	35.23	83.89000297	80.08999825	80.08999825	sp|Q9JJU9|CRBB3_MOUSE	Beta-crystallin B3 OS=Mus musculus OX=10090 GN=Crybb3 PE=2 SV=3			0.389339834	98.87999892	LHLFENPAF			cleaved F-S@C-term	0.00134285	1086.551025	544.2828	1086.549805	544.2821655	2	8	1.1.1.1261.2	7.128533	1479.1	1003.39	7.15	0.06	362.4901
1	35.23	35.23	83.89000297	80.08999825	80.08999825	sp|Q9JJU9|CRBB3_MOUSE	Beta-crystallin B3 OS=Mus musculus OX=10090 GN=Crybb3 PE=2 SV=3			0.288192779	99.00000095	IQVESGPWLAFER			cleaved S-I@N-term	-0.000518527	1530.782715	766.3986	1530.783081	766.3988037	2	11	1.1.1.1302.4	7.653	212.04	137.7	7.68	0.08	129.6448
1	35.23	35.23	83.89000297	80.08999825	80.08999825	sp|Q9JJU9|CRBB3_MOUSE	Beta-crystallin B3 OS=Mus musculus OX=10090 GN=Crybb3 PE=2 SV=3			0.173925221	99.00000095	KMEIVDDDVPSLWAH	Oxidation(M)@2		cleaved H-G@C-term; missed K-M@1	0.00204217	1769.831421	590.9511	1769.829468	590.9504395	3	11	1.1.1.1168.2	5.969633	1790.4	1617.92	5.98	0.05	696.2167
1	35.23	35.23	83.89000297	80.08999825	80.08999825	sp|Q9JJU9|CRBB3_MOUSE	Beta-crystallin B3 OS=Mus musculus OX=10090 GN=Crybb3 PE=2 SV=3			0.123782173	99.00000095	VINGTWVGY			cleaved Y-E@C-term	0.000795482	1007.508484	504.7615	1007.507629	504.7610779	2	11	1.1.1.1218.2	6.580583	960.16	950.34	6.58	0.06	431.2441
1	35.23	35.23	83.89000297	80.08999825	80.08999825	sp|Q9JJU9|CRBB3_MOUSE	Beta-crystallin B3 OS=Mus musculus OX=10090 GN=Crybb3 PE=2 SV=3			0.061980911	97.36999869	RSDILLSLRPL			cleaved L-H@C-term; missed R-S@1	0.00107036	1281.777954	428.2666	1281.776855	428.2662354	3	8	1.1.1.1239.2	6.8479	674.84	552.27	6.86	0.05	378.9791
1	35.23	35.23	83.89000297	80.08999825	80.08999825	sp|Q9JJU9|CRBB3_MOUSE	Beta-crystallin B3 OS=Mus musculus OX=10090 GN=Crybb3 PE=2 SV=3			0.018634489	96.71000242	SDILLSLRPLHIDGPDHKLHLFENPAFSGR	Carbamyl(K)@18		missed K-L@18	0.00473468	3436.804932	688.3683	3436.800293	688.3673706	5	12	1.1.1.1300.5	7.6225	1439.3	1188.44	7.64	0.09	828.0284
1	35.23	35.23	83.89000297	80.08999825	80.08999825	sp|Q9JJU9|CRBB3_MOUSE	Beta-crystallin B3 OS=Mus musculus OX=10090 GN=Crybb3 PE=2 SV=3			0.009661152	97.93999791	SGPWLAFER			cleaved E-S@N-term	-2.00E-05	1061.529419	531.772	1061.529419	531.7719727	2	8	1.1.1.1218.4	6.58225	1941.18	978.42	6.62	0.05	543.1192
1	35.23	35.23	83.89000297	80.08999825	80.08999825	sp|Q9JJU9|CRBB3_MOUSE	Beta-crystallin B3 OS=Mus musculus OX=10090 GN=Crybb3 PE=2 SV=3			0.007446491	98.12999964	LSLRPLHIDGPDHK			cleaved L-L@N-term	-0.025898101	1596.8479	533.2899	1596.873657	533.2984619	3	10	1.1.1.1131.4	5.514167	186.3619	186.3619			667.8857
1	35.23	35.23	83.89000297	80.08999825	80.08999825	sp|Q9JJU9|CRBB3_MOUSE	Beta-crystallin B3 OS=Mus musculus OX=10090 GN=Crybb3 PE=2 SV=3			0.000869447	98.36999774	SDILLSLRPLHID			cleaved D-G@C-term	0.00187266	1490.847656	497.9565	1490.845703	497.9558411	3	10	1.1.1.1290.2	7.494184	1194.17	1063.82	7.5	0.08	553.6426
1	35.23	35.23	83.89000297	80.08999825	80.08999825	sp|Q9JJU9|CRBB3_MOUSE	Beta-crystallin B3 OS=Mus musculus OX=10090 GN=Crybb3 PE=2 SV=3			0.000434506	96.53000236	RSDILLSLRPLHID			cleaved D-G@C-term; missed R-S@1	0.00146973	1646.948486	549.9901	1646.946777	549.989563	3	9	1.1.1.1211.3	6.49325	901.34	815.86	6.5	0.05	509.2419
1	35.23	35.23	83.89000297	80.08999825	80.08999825	sp|Q9JJU9|CRBB3_MOUSE	Beta-crystallin B3 OS=Mus musculus OX=10090 GN=Crybb3 PE=2 SV=3			0.000434506	62.29000092	SIQVESGPWLAFER			cleaved G-S@N-term	0.000885243	1617.81604	809.9153	1617.815063	809.914856	2	7	1.1.1.1308.10	7.728667	10.58234	10.58234			135.4921
1	35.23	35.23	83.89000297	80.08999825	80.08999825	sp|Q9JJU9|CRBB3_MOUSE	Beta-crystallin B3 OS=Mus musculus OX=10090 GN=Crybb3 PE=2 SV=3			0	97.14000225	AAGKSHGGLGGSYK	Lys->AminoadipicAcid(K)@4	Lys->AminoadipicAcid(K)@15	cleaved A-A@N-term; missed K-S@4	0.00804252	1303.623901	652.8192	1303.615723	652.8151245	2	12	1.1.1.955.11	3.318	2111.43	1998.65	3.32	0.04	1031.442
1	35.23	35.23	83.89000297	80.08999825	80.08999825	sp|Q9JJU9|CRBB3_MOUSE	Beta-crystallin B3 OS=Mus musculus OX=10090 GN=Crybb3 PE=2 SV=3			0	93.77999902	AAGKSHGGLGGSYK	Lys->AminoadipicAcid(K)@4	Lys->AminoadipicAcid(K)@15	cleaved A-A@N-term; missed K-S@4	0.00804252	1303.623901	652.8192	1303.615723	652.8151245	2	11	1.1.1.954.3	3.305333	2111.43	1383.28	3.32	0.04	499.8406
1	35.23	35.23	83.89000297	80.08999825	80.08999825	sp|Q9JJU9|CRBB3_MOUSE	Beta-crystallin B3 OS=Mus musculus OX=10090 GN=Crybb3 PE=2 SV=3			0	99.00000095	CELSAECPNLTDSLLEK	Carbamidomethyl(C)@1; Methyl(E)@2; Methyl(E)@6; Carbamidomethyl(C)@7	Methyl(E)@40; Methyl(E)@44		-0.0086616	2005.924927	669.6489	2005.933594	669.6517944	3	13	1.1.1.1188.4	6.224783	491.49	300.75	6.25	0.06	344.3023
1	35.23	35.23	83.89000297	80.08999825	80.08999825	sp|Q9JJU9|CRBB3_MOUSE	Beta-crystallin B3 OS=Mus musculus OX=10090 GN=Crybb3 PE=2 SV=3			0	99.00000095	GEQFVLEK				-0.000516047	948.4910889	475.2528	948.4916382	475.2531128	2	12	1.1.1.1057.2	4.584733	62247.3	59467.79	4.59	0.05	24219.13
1	35.23	35.23	83.89000297	80.08999825	80.08999825	sp|Q9JJU9|CRBB3_MOUSE	Beta-crystallin B3 OS=Mus musculus OX=10090 GN=Crybb3 PE=2 SV=3			0	99.00000095	GEQFVLEK	Methyl(E)@7	Methyl(E)@82		8.24E-05	962.5074463	482.261	962.5073242	482.2609253	2	12	1.1.1.1099.4	5.114367	6700.05	1981.61	5.15	0.08	648.0989
1	35.23	35.23	83.89000297	80.08999825	80.08999825	sp|Q9JJU9|CRBB3_MOUSE	Beta-crystallin B3 OS=Mus musculus OX=10090 GN=Crybb3 PE=2 SV=3			0	97.08999991	GEQFVLEK	Methyl(E)@7	Methyl(E)@82		8.24E-05	962.5074463	482.261	962.5073242	482.2609253	2	12	1.1.1.1100.3	5.1262	6700.05	4036.63	5.15	0.08	1841.25
1	35.23	35.23	83.89000297	80.08999825	80.08999825	sp|Q9JJU9|CRBB3_MOUSE	Beta-crystallin B3 OS=Mus musculus OX=10090 GN=Crybb3 PE=2 SV=3			0	99.00000095	GEQFVLEKGDYPR	Carbamyl(K)@8		missed K-G@8	0.000507229	1579.763794	527.5952	1579.763062	527.5949707	3	15	1.1.1.1133.2	5.5375	8382.75	2032.9	5.57	0.04	972.6816
1	35.23	35.23	83.89000297	80.08999825	80.08999825	sp|Q9JJU9|CRBB3_MOUSE	Beta-crystallin B3 OS=Mus musculus OX=10090 GN=Crybb3 PE=2 SV=3			0	99.00000095	GEQFVLEKGDYPR	Carbamyl(K)@8		missed K-G@8	-0.00370347	1579.759521	790.887	1579.763062	790.8887939	2	13	1.1.1.1141.6	5.642983	3271.79	304.59	5.57	0.04	264.5861
1	35.23	35.23	83.89000297	80.08999825	80.08999825	sp|Q9JJU9|CRBB3_MOUSE	Beta-crystallin B3 OS=Mus musculus OX=10090 GN=Crybb3 PE=2 SV=3			0	99.00000095	GEQFVLEKGDYPR	Carbamidomethyl(E)@7		missed K-G@8	-0.00146475	1593.777466	532.2664	1593.778687	532.2668457	3	13	1.1.1.1169.4	5.984467	678.52	652.84	5.98	0.06	583.5422
1	35.23	35.23	83.89000297	80.08999825	80.08999825	sp|Q9JJU9|CRBB3_MOUSE	Beta-crystallin B3 OS=Mus musculus OX=10090 GN=Crybb3 PE=2 SV=3			0	98.40000272	GEQFVLEKGDYPR	Carbamidomethyl(E)@7		missed K-G@8	-0.0110711	1593.7677	797.8911	1593.778687	797.8966064	2	11	1.1.1.1168.10	5.9763	298.68	290.19	5.98	0.03	235.1754
1	35.23	35.23	83.89000297	80.08999825	80.08999825	sp|Q9JJU9|CRBB3_MOUSE	Beta-crystallin B3 OS=Mus musculus OX=10090 GN=Crybb3 PE=2 SV=3			0	99.00000095	HWNEWDANQPQLQSVR				-0.000105625	2006.93457	669.9855	2006.934692	669.9855347	3	20	1.1.1.1090.9	5.004034	21826.91	9005.96	5.05	0.06	4484.031
1	35.23	35.23	83.89000297	80.08999825	80.08999825	sp|Q9JJU9|CRBB3_MOUSE	Beta-crystallin B3 OS=Mus musculus OX=10090 GN=Crybb3 PE=2 SV=3			0	99.00000095	HWNEWDANQPQLQSVR				-0.000105625	2006.93457	669.9855	2006.934692	669.9855347	3	21	1.1.1.1091.9	5.0167	21826.91	15122.41	5.05	0.06	10320.67
1	35.23	35.23	83.89000297	80.08999825	80.08999825	sp|Q9JJU9|CRBB3_MOUSE	Beta-crystallin B3 OS=Mus musculus OX=10090 GN=Crybb3 PE=2 SV=3			0	99.00000095	HWNEWDANQPQLQSVR				-0.00337377	2006.931396	502.7401	2006.934692	502.7409668	4	14	1.1.1.1096.4	5.076033	2240.38	996.48	5.03	0.05	739.6876
1	35.23	35.23	83.89000297	80.08999825	80.08999825	sp|Q9JJU9|CRBB3_MOUSE	Beta-crystallin B3 OS=Mus musculus OX=10090 GN=Crybb3 PE=2 SV=3			0	99.00000095	HWNEWDANQPQLQSVR	Deamidated(N)@8			-0.00103711	2007.917603	670.3132	2007.918701	670.3135376	3	13	1.1.1.1104.10	5.183017	4219.32	3824.09	5.17	0.05	2116.366
1	35.23	35.23	83.89000297	80.08999825	80.08999825	sp|Q9JJU9|CRBB3_MOUSE	Beta-crystallin B3 OS=Mus musculus OX=10090 GN=Crybb3 PE=2 SV=3			0	99.00000095	HWNEWDANQPQLQSVR	Oxidation(W)@5			-0.00200562	2022.927734	675.3165	2022.929688	675.3171387	3	14	1.1.1.1070.7	4.751217	89.73853	89.73853			456.5771
1	35.23	35.23	83.89000297	80.08999825	80.08999825	sp|Q9JJU9|CRBB3_MOUSE	Beta-crystallin B3 OS=Mus musculus OX=10090 GN=Crybb3 PE=2 SV=3			0	99.00000095	HWNEWDANQPQLQSVR	Methyl(E)@4	Methyl(E)@183		-0.000627827	2020.949829	674.6572	2020.950317	674.6574097	3	21	1.1.1.1125.3	5.4455	3277.79	2588.05	5.46	0.06	780.5527
1	35.23	35.23	83.89000297	80.08999825	80.08999825	sp|Q9JJU9|CRBB3_MOUSE	Beta-crystallin B3 OS=Mus musculus OX=10090 GN=Crybb3 PE=2 SV=3			0	99.00000095	HWNEWDANQPQLQSVR	Methyl(E)@4	Methyl(E)@183		-0.000627827	2020.949829	674.6572	2020.950317	674.6574097	3	18	1.1.1.1127.6	5.468667	3277.79	3053.93	5.46	0.06	1714.166
1	35.23	35.23	83.89000297	80.08999825	80.08999825	sp|Q9JJU9|CRBB3_MOUSE	Beta-crystallin B3 OS=Mus musculus OX=10090 GN=Crybb3 PE=2 SV=3			0	99.00000095	HWNEWDANQPQLQSVR	Methyl(E)@4	Methyl(E)@183		-0.000627827	2020.949829	674.6572	2020.950317	674.6574097	3	17	1.1.1.1129.6	5.492	3277.79	2378.95	5.46	0.06	1185.07
1	35.23	35.23	83.89000297	80.08999825	80.08999825	sp|Q9JJU9|CRBB3_MOUSE	Beta-crystallin B3 OS=Mus musculus OX=10090 GN=Crybb3 PE=2 SV=3			0	99.00000095	HWNEWDANQPQLQSVR	Formyl@N-term			-0.00559707	2034.924072	679.3153	2034.929688	679.3171387	3	16	1.1.1.1161.5	5.8838	1248.8	1019.3	5.89	0.04	767.8188
1	35.23	35.23	83.89000297	80.08999825	80.08999825	sp|Q9JJU9|CRBB3_MOUSE	Beta-crystallin B3 OS=Mus musculus OX=10090 GN=Crybb3 PE=2 SV=3			0	99.00000095	HWNEWDANQPQLQSVR	Oxidation(W)@5			-0.0153722	2022.914185	675.312	2022.929688	675.3171387	3	13	1.1.1.1069.11	4.742217	108.9803	108.9803			430.3447
1	35.23	35.23	83.89000297	80.08999825	80.08999825	sp|Q9JJU9|CRBB3_MOUSE	Beta-crystallin B3 OS=Mus musculus OX=10090 GN=Crybb3 PE=2 SV=3			0	99.00000095	HWNEWDANQPQLQSVR	Formyl@N-term; Deamidated(N)@8			0.0275709	2035.941528	1018.978	2035.913696	1018.964111	2	12	1.1.1.1160.10	5.876133	189.2413	189.2413			206.1253
1	35.23	35.23	83.89000297	80.08999825	80.08999825	sp|Q9JJU9|CRBB3_MOUSE	Beta-crystallin B3 OS=Mus musculus OX=10090 GN=Crybb3 PE=2 SV=3			0	41.080001	HWNEWDANQPQLQSVR	Deamidated(Q)@11			0.0087532	2007.92749	1004.971	2007.918701	1004.966675	2	6	1.1.1.1102.11	5.15835	49.49863	49.49863			207.8889
1	35.23	35.23	83.89000297	80.08999825	80.08999825	sp|Q9JJU9|CRBB3_MOUSE	Beta-crystallin B3 OS=Mus musculus OX=10090 GN=Crybb3 PE=2 SV=3			0	38.51000071	HWNEWDANQPQLQSVR	Deamidated(Q)@13			-0.00103711	2007.917603	670.3132	2007.918701	670.3135376	3	13	1.1.1.1104.10	5.183017	4219.32	3824.09	5.17	0.05	2116.366
1	35.23	35.23	83.89000297	80.08999825	80.08999825	sp|Q9JJU9|CRBB3_MOUSE	Beta-crystallin B3 OS=Mus musculus OX=10090 GN=Crybb3 PE=2 SV=3			0	38.51000071	HWNEWDANQPQLQSVR	Deamidated(Q)@11			-0.00103711	2007.917603	670.3132	2007.918701	670.3135376	3	13	1.1.1.1104.10	5.183017	4219.32	3824.09	5.17	0.05	2116.366
1	35.23	35.23	83.89000297	80.08999825	80.08999825	sp|Q9JJU9|CRBB3_MOUSE	Beta-crystallin B3 OS=Mus musculus OX=10090 GN=Crybb3 PE=2 SV=3			0	36.12000048	HWNEWDANQPQLQSVR	Deamidated(N)@3			-0.00103711	2007.917603	670.3132	2007.918701	670.3135376	3	8	1.1.1.1110.3	5.253016	4219.32	95.73	5.17	0.05	306.2582
1	35.23	35.23	83.89000297	80.08999825	80.08999825	sp|Q9JJU9|CRBB3_MOUSE	Beta-crystallin B3 OS=Mus musculus OX=10090 GN=Crybb3 PE=2 SV=3			0	36.12000048	HWNEWDANQPQLQSVR	Deamidated(N)@8			-0.00103711	2007.917603	670.3132	2007.918701	670.3135376	3	8	1.1.1.1110.3	5.253016	4219.32	95.73	5.17	0.05	306.2582
1	35.23	35.23	83.89000297	80.08999825	80.08999825	sp|Q9JJU9|CRBB3_MOUSE	Beta-crystallin B3 OS=Mus musculus OX=10090 GN=Crybb3 PE=2 SV=3			0	30.41000068	HWNEWDANQPQLQSVR	Deamidated(N)@8			-0.00125645	2007.91748	1004.966	2007.918701	1004.966675	2	5	1.1.1.1103.11	5.171183	39.182	39.182			214.1894
1	35.23	35.23	83.89000297	80.08999825	80.08999825	sp|Q9JJU9|CRBB3_MOUSE	Beta-crystallin B3 OS=Mus musculus OX=10090 GN=Crybb3 PE=2 SV=3			0	30.41000068	HWNEWDANQPQLQSVR	Deamidated(Q)@9			-0.00103711	2007.917603	670.3132	2007.918701	670.3135376	3	8	1.1.1.1110.3	5.253016	4219.32	95.73	5.17	0.05	306.2582
1	35.23	35.23	83.89000297	80.08999825	80.08999825	sp|Q9JJU9|CRBB3_MOUSE	Beta-crystallin B3 OS=Mus musculus OX=10090 GN=Crybb3 PE=2 SV=3			0	30.41000068	HWNEWDANQPQLQSVR	Deamidated(Q)@11			-0.00103711	2007.917603	670.3132	2007.918701	670.3135376	3	8	1.1.1.1110.3	5.253016	4219.32	95.73	5.17	0.05	306.2582
1	35.23	35.23	83.89000297	80.08999825	80.08999825	sp|Q9JJU9|CRBB3_MOUSE	Beta-crystallin B3 OS=Mus musculus OX=10090 GN=Crybb3 PE=2 SV=3			0	99.00000095	IQVESGPWLAFER			cleaved S-I@N-term	-0.000518527	1530.782715	766.3986	1530.783081	766.3988037	2	9	1.1.1.1303.3	7.661167	212.04	172.67	7.68	0.08	163.9035
1	35.23	35.23	83.89000297	80.08999825	80.08999825	sp|Q9JJU9|CRBB3_MOUSE	Beta-crystallin B3 OS=Mus musculus OX=10090 GN=Crybb3 PE=2 SV=3			0	69.0500021	KMEIVDDD	Oxidation(M)@2		cleaved D-V@C-term; missed K-M@1	0.00503147	979.421875	490.7182	979.4168091	490.7156982	2	7	1.1.1.920.3	2.8817	98.77	92.58	2.88	0.04	74.21357
1	35.23	35.23	83.89000297	80.08999825	80.08999825	sp|Q9JJU9|CRBB3_MOUSE	Beta-crystallin B3 OS=Mus musculus OX=10090 GN=Crybb3 PE=2 SV=3			0	96.92999721	KMEIVDDDVPSLWAH	Oxidation(M)@2		cleaved H-G@C-term; missed K-M@1	0.00204217	1769.831421	590.9511	1769.829468	590.9504395	3	10	1.1.1.1167.3	5.9578	1790.4	1098.18	5.98	0.05	517.3365
1	35.23	35.23	83.89000297	80.08999825	80.08999825	sp|Q9JJU9|CRBB3_MOUSE	Beta-crystallin B3 OS=Mus musculus OX=10090 GN=Crybb3 PE=2 SV=3			0	79.61000204	KMEIVDDDVPSLWAH	Carbamyl@N-term; Oxidation(M)@2		cleaved H-G@C-term; missed K-M@1	-0.00356992	1812.831665	907.4231	1812.835205	907.4249268	2	9	1.1.1.1228.11	6.715734	435.94	435.14	6.71	0.05	250.9147
1	35.23	35.23	83.89000297	80.08999825	80.08999825	sp|Q9JJU9|CRBB3_MOUSE	Beta-crystallin B3 OS=Mus musculus OX=10090 GN=Crybb3 PE=2 SV=3			0	21.20999992	KMEIVDDDVPSLWAH	Carbamyl(K)@1; Oxidation(M)@2		cleaved H-G@C-term; missed K-M@1	-0.00356992	1812.831665	907.4231	1812.835205	907.4249268	2	9	1.1.1.1228.11	6.715734	435.94	435.14	6.71	0.05	250.9147
1	35.23	35.23	83.89000297	80.08999825	80.08999825	sp|Q9JJU9|CRBB3_MOUSE	Beta-crystallin B3 OS=Mus musculus OX=10090 GN=Crybb3 PE=2 SV=3			0	15.09000063	KMEIVDDDVPSLWAH	Carbamyl@N-term; Oxidation(M)@2		cleaved H-G@C-term; missed K-M@1	-0.00356992	1812.831665	907.4231	1812.835205	907.4249268	2	8	1.1.1.1227.10	6.702067	435.94	404.86	6.71	0.05	307.5769
1	35.23	35.23	83.89000297	80.08999825	80.08999825	sp|Q9JJU9|CRBB3_MOUSE	Beta-crystallin B3 OS=Mus musculus OX=10090 GN=Crybb3 PE=2 SV=3			0	99.00000095	KMEIVDDDVPSLWAHGFQDR	Carbamyl@N-term; Oxidation(M)@2		missed K-M@1	0.000458352	2416.112305	806.378	2416.111816	806.3778687	3	21	1.1.1.1226.10	6.689233	5524.21	4297.5	6.71	0.06	2904.888
1	35.23	35.23	83.89000297	80.08999825	80.08999825	sp|Q9JJU9|CRBB3_MOUSE	Beta-crystallin B3 OS=Mus musculus OX=10090 GN=Crybb3 PE=2 SV=3			0	99.00000095	KMEIVDDDVPSLWAHGFQDR	Oxidation(M)@2		missed K-M@1	-0.00214493	2373.10376	594.2832	2373.105957	594.2837524	4	10	1.1.1.1173.4	6.035284	10411	999.96	6.09	0.06	763.3716
1	35.23	35.23	83.89000297	80.08999825	80.08999825	sp|Q9JJU9|CRBB3_MOUSE	Beta-crystallin B3 OS=Mus musculus OX=10090 GN=Crybb3 PE=2 SV=3			0	99.00000095	KMEIVDDDVPSLWAHGFQDR	Carbamyl@N-term; Oxidation(M)@2		missed K-M@1	-0.00394428	2416.107666	605.0342	2416.111816	605.0352173	4	12	1.1.1.1230.2	6.733567	2084.79	1638.71	6.71	0.06	1145.483
1	35.23	35.23	83.89000297	80.08999825	80.08999825	sp|Q9JJU9|CRBB3_MOUSE	Beta-crystallin B3 OS=Mus musculus OX=10090 GN=Crybb3 PE=2 SV=3			0	98.40999842	KMEIVDDDVPSLWAHGFQDR	Oxidation(M)@2		missed K-M@1	-0.00214493	2373.10376	594.2832	2373.105957	594.2837524	4	9	1.1.1.1186.6	6.201117	10411	417.11	6.09	0.06	492.2697
1	35.23	35.23	83.89000297	80.08999825	80.08999825	sp|Q9JJU9|CRBB3_MOUSE	Beta-crystallin B3 OS=Mus musculus OX=10090 GN=Crybb3 PE=2 SV=3			0	98.22000265	KMEIVDDDVPSLWAHGFQDR	Carbamyl@N-term; Oxidation(M)@2		missed K-M@1	-0.00394428	2416.107666	605.0342	2416.111816	605.0352173	4	13	1.1.1.1228.3	6.709067	2084.79	2045.08	6.71	0.06	1623.776
1	35.23	35.23	83.89000297	80.08999825	80.08999825	sp|Q9JJU9|CRBB3_MOUSE	Beta-crystallin B3 OS=Mus musculus OX=10090 GN=Crybb3 PE=2 SV=3			0	48.71000051	KMEIVDDDVPSLWAHGFQDR	Carbamyl@N-term; Oxidation(M)@2; Methyl(E)@3	Methyl(E)@130	missed K-M@1	-0.00190541	2430.125488	811.0491	2430.127441	811.0497437	3	11	1.1.1.1242.7	6.890217	881.12	752.45	6.91	0.06	464.9216
1	35.23	35.23	83.89000297	80.08999825	80.08999825	sp|Q9JJU9|CRBB3_MOUSE	Beta-crystallin B3 OS=Mus musculus OX=10090 GN=Crybb3 PE=2 SV=3			0	39.75999951	KMEIVDDDVPSLWAHGFQDR	Carbamidomethyl@N-term; Oxidation(M)@2		missed K-M@1	-0.00190541	2430.125488	811.0491	2430.127441	811.0497437	3	9	1.1.1.1243.10	6.905383	881.12	870.96	6.91	0.06	580.3328
1	35.23	35.23	83.89000297	80.08999825	80.08999825	sp|Q9JJU9|CRBB3_MOUSE	Beta-crystallin B3 OS=Mus musculus OX=10090 GN=Crybb3 PE=2 SV=3			0	35.5399996	KMEIVDDDVPSLWAHGFQDR	Carbamidomethyl@N-term; Oxidation(M)@2		missed K-M@1	-0.00190541	2430.125488	811.0491	2430.127441	811.0497437	3	9	1.1.1.1242.7	6.890217	881.12	752.45	6.91	0.06	464.9216
1	35.23	35.23	83.89000297	80.08999825	80.08999825	sp|Q9JJU9|CRBB3_MOUSE	Beta-crystallin B3 OS=Mus musculus OX=10090 GN=Crybb3 PE=2 SV=3			0	34.95999873	KMEIVDDDVPSLWAHGFQDR	Carbamidomethyl@N-term; Oxidation(M)@2		missed K-M@1	0.00762464	2430.13501	608.541	2430.127441	608.5391235	4	7	1.1.1.1243.4	6.9004	327.26	313.46	6.91	0.05	247.767
1	35.23	35.23	83.89000297	80.08999825	80.08999825	sp|Q9JJU9|CRBB3_MOUSE	Beta-crystallin B3 OS=Mus musculus OX=10090 GN=Crybb3 PE=2 SV=3			0	21.20999992	KMEIVDDDVPSLWAHGFQDR	Carbamyl(K)@1; Oxidation(M)@2		missed K-M@1	0.000458352	2416.112305	806.378	2416.111816	806.3778687	3	21	1.1.1.1226.10	6.689233	5524.21	4297.5	6.71	0.06	2904.888
1	35.23	35.23	83.89000297	80.08999825	80.08999825	sp|Q9JJU9|CRBB3_MOUSE	Beta-crystallin B3 OS=Mus musculus OX=10090 GN=Crybb3 PE=2 SV=3			0	21.20999992	KMEIVDDDVPSLWAHGFQDR	Carbamyl(K)@1; Oxidation(M)@2		missed K-M@1	-0.00394428	2416.107666	605.0342	2416.111816	605.0352173	4	13	1.1.1.1228.3	6.709067	2084.79	2045.08	6.71	0.06	1623.776
1	35.23	35.23	83.89000297	80.08999825	80.08999825	sp|Q9JJU9|CRBB3_MOUSE	Beta-crystallin B3 OS=Mus musculus OX=10090 GN=Crybb3 PE=2 SV=3			0	21.20999992	KMEIVDDDVPSLWAHGFQDR	Carbamyl(K)@1; Oxidation(M)@2		missed K-M@1	-0.00394428	2416.107666	605.0342	2416.111816	605.0352173	4	12	1.1.1.1230.2	6.733567	2084.79	1638.71	6.71	0.06	1145.483
1	35.23	35.23	83.89000297	80.08999825	80.08999825	sp|Q9JJU9|CRBB3_MOUSE	Beta-crystallin B3 OS=Mus musculus OX=10090 GN=Crybb3 PE=2 SV=3			0	19.65000033	KMEIVDDDVPSLWAHGFQDR	Carbamyl(K)@1; Oxidation(M)@2; Methyl(E)@3	Methyl(E)@130	missed K-M@1	-0.00190541	2430.125488	811.0491	2430.127441	811.0497437	3	11	1.1.1.1242.7	6.890217	881.12	752.45	6.91	0.06	464.9216
1	35.23	35.23	83.89000297	80.08999825	80.08999825	sp|Q9JJU9|CRBB3_MOUSE	Beta-crystallin B3 OS=Mus musculus OX=10090 GN=Crybb3 PE=2 SV=3			0	19.14000064	KMEIVDDDVPSLWAHGFQDR	Carbamidomethyl(K)@1; Oxidation(M)@2		missed K-M@1	-0.00190541	2430.125488	811.0491	2430.127441	811.0497437	3	9	1.1.1.1243.10	6.905383	881.12	870.96	6.91	0.06	580.3328
1	35.23	35.23	83.89000297	80.08999825	80.08999825	sp|Q9JJU9|CRBB3_MOUSE	Beta-crystallin B3 OS=Mus musculus OX=10090 GN=Crybb3 PE=2 SV=3			0	18.1099996	KMEIVDDDVPSLWAHGFQDR	Carbamyl@N-term; Oxidation(M)@2; Methyl(I)@4	Methyl(I)@131	missed K-M@1	-0.00190541	2430.125488	811.0491	2430.127441	811.0497437	3	11	1.1.1.1242.7	6.890217	881.12	752.45	6.91	0.06	464.9216
1	35.23	35.23	83.89000297	80.08999825	80.08999825	sp|Q9JJU9|CRBB3_MOUSE	Beta-crystallin B3 OS=Mus musculus OX=10090 GN=Crybb3 PE=2 SV=3			0	18.1099996	KMEIVDDDVPSLWAHGFQDR	Carbamidomethyl(K)@1; Oxidation(M)@2		missed K-M@1	-0.00190541	2430.125488	811.0491	2430.127441	811.0497437	3	9	1.1.1.1242.7	6.890217	881.12	752.45	6.91	0.06	464.9216
1	35.23	35.23	83.89000297	80.08999825	80.08999825	sp|Q9JJU9|CRBB3_MOUSE	Beta-crystallin B3 OS=Mus musculus OX=10090 GN=Crybb3 PE=2 SV=3			0	15.59000015	KMEIVDDDVPSLWAHGFQDR	Carbamidomethyl(K)@1; Oxidation(M)@2		missed K-M@1	0.00762464	2430.13501	608.541	2430.127441	608.5391235	4	7	1.1.1.1243.4	6.9004	327.26	313.46	6.91	0.05	247.767
1	35.23	35.23	83.89000297	80.08999825	80.08999825	sp|Q9JJU9|CRBB3_MOUSE	Beta-crystallin B3 OS=Mus musculus OX=10090 GN=Crybb3 PE=2 SV=3			0	96.67000175	LHLFENPAF	Methyl(E)@5	Methyl(E)@120	cleaved F-S@C-term	0.000955563	1100.566528	551.2905	1100.56543	551.2900391	2	9	1.1.1.1312.2	7.773	623.53	619.85	7.77	0.06	265.4551
1	35.23	35.23	83.89000297	80.08999825	80.08999825	sp|Q9JJU9|CRBB3_MOUSE	Beta-crystallin B3 OS=Mus musculus OX=10090 GN=Crybb3 PE=2 SV=3			0	96.39000297	LHLFENPAF	Methyl(E)@5	Methyl(E)@120	cleaved F-S@C-term	0.000955563	1100.566528	551.2905	1100.56543	551.2900391	2	9	1.1.1.1310.3	7.750167	623.53	499.88	7.77	0.06	300.4024
1	35.23	35.23	83.89000297	80.08999825	80.08999825	sp|Q9JJU9|CRBB3_MOUSE	Beta-crystallin B3 OS=Mus musculus OX=10090 GN=Crybb3 PE=2 SV=3			0	95.3700006	LHLFENPAF			cleaved F-S@C-term	0.00134285	1086.551025	544.2828	1086.549805	544.2821655	2	7	1.1.1.1260.3	7.116217	1479.1	584.12	7.15	0.06	252.8877
1	35.23	35.23	83.89000297	80.08999825	80.08999825	sp|Q9JJU9|CRBB3_MOUSE	Beta-crystallin B3 OS=Mus musculus OX=10090 GN=Crybb3 PE=2 SV=3			0	20.69000006	LHLFENPAFSG			cleaved G-R@C-term	-0.00640373	1230.596924	616.3057	1230.603271	616.30896	2	6	1.1.1.1226.5	6.685067	255.75	223.58	6.68	0.06	160.6753
1	35.23	35.23	83.89000297	80.08999825	80.08999825	sp|Q9JJU9|CRBB3_MOUSE	Beta-crystallin B3 OS=Mus musculus OX=10090 GN=Crybb3 PE=2 SV=3			0	99.00000095	LHLFENPAFSGR				0.000907792	1386.705322	694.3599	1386.704468	694.3594971	2	17	1.1.1.1149.6	5.733483	21494.77	7330.13	5.77	0.06	2801.857
1	35.23	35.23	83.89000297	80.08999825	80.08999825	sp|Q9JJU9|CRBB3_MOUSE	Beta-crystallin B3 OS=Mus musculus OX=10090 GN=Crybb3 PE=2 SV=3			0	99.00000095	LHLFENPAFSGR				0.000907792	1386.705322	694.3599	1386.704468	694.3594971	2	17	1.1.1.1150.6	5.74615	21494.77	13679.54	5.77	0.06	6657.009
1	35.23	35.23	83.89000297	80.08999825	80.08999825	sp|Q9JJU9|CRBB3_MOUSE	Beta-crystallin B3 OS=Mus musculus OX=10090 GN=Crybb3 PE=2 SV=3			0	99.00000095	LHLFENPAFSGR	Methyl(E)@5	Methyl(E)@120		0.00246917	1400.722534	467.9148	1400.720093	467.9139709	3	12	1.1.1.1170.2	5.995467	8322.25	3413.42	6.03	0.05	1459.805
1	35.23	35.23	83.89000297	80.08999825	80.08999825	sp|Q9JJU9|CRBB3_MOUSE	Beta-crystallin B3 OS=Mus musculus OX=10090 GN=Crybb3 PE=2 SV=3			0	99.00000095	LHLFENPAFSGR	Methyl(E)@5	Methyl(E)@120		0.00246917	1400.722534	467.9148	1400.720093	467.9139709	3	13	1.1.1.1171.2	6.0083	8322.25	6090.92	6.03	0.05	3355.786
1	35.23	35.23	83.89000297	80.08999825	80.08999825	sp|Q9JJU9|CRBB3_MOUSE	Beta-crystallin B3 OS=Mus musculus OX=10090 GN=Crybb3 PE=2 SV=3			0	99.00000095	LHLFENPAFSGR	Formyl@N-term			0.00108799	1414.700439	708.3575	1414.699341	708.3569336	2	12	1.1.1.1312.4	7.775483	1727.25	390.83	7.82	0.07	179.4431
1	35.23	35.23	83.89000297	80.08999825	80.08999825	sp|Q9JJU9|CRBB3_MOUSE	Beta-crystallin B3 OS=Mus musculus OX=10090 GN=Crybb3 PE=2 SV=3			0	99.00000095	LHLFENPAFSGR	Formyl@N-term			0.00108799	1414.700439	708.3575	1414.699341	708.3569336	2	11	1.1.1.1313.3	7.786817	1727.25	774.07	7.82	0.07	390.3215
1	35.23	35.23	83.89000297	80.08999825	80.08999825	sp|Q9JJU9|CRBB3_MOUSE	Beta-crystallin B3 OS=Mus musculus OX=10090 GN=Crybb3 PE=2 SV=3			0	39.1200006	LHLFENPAFSGR	Oxidation(H)@2; Ammonia-loss(N)@6			0.0019124	1385.674683	693.8446	1385.672852	693.843689	2	11	1.1.1.1392.3	8.728084	3137.38	1346.44	8.65	0.09	573.4603
1	35.23	35.23	83.89000297	80.08999825	80.08999825	sp|Q9JJU9|CRBB3_MOUSE	Beta-crystallin B3 OS=Mus musculus OX=10090 GN=Crybb3 PE=2 SV=3			0	99.00000095	MEIVDDDVPSLWAH	Oxidation(M)@1		cleaved H-G@C-term	-0.000876696	1641.733643	821.8741	1641.734497	821.8745117	2	16	1.1.1.1227.8	6.7004	3212.24	1733.23	6.73	0.06	792.1025
1	35.23	35.23	83.89000297	80.08999825	80.08999825	sp|Q9JJU9|CRBB3_MOUSE	Beta-crystallin B3 OS=Mus musculus OX=10090 GN=Crybb3 PE=2 SV=3			0	99.00000095	MEIVDDDVPSLWAH	Oxidation(M)@1		cleaved H-G@C-term	-0.000876696	1641.733643	821.8741	1641.734497	821.8745117	2	20	1.1.1.1228.9	6.714067	3212.24	2672.11	6.73	0.06	1382.796
1	35.23	35.23	83.89000297	80.08999825	80.08999825	sp|Q9JJU9|CRBB3_MOUSE	Beta-crystallin B3 OS=Mus musculus OX=10090 GN=Crybb3 PE=2 SV=3			0	99.00000095	MEIVDDDVPSLWAH	Oxidation(M)@1; Methyl(D)@6	Methyl(D)@134	cleaved H-G@C-term	-0.0034857	1655.746704	828.8806	1655.750122	828.8823242	2	11	1.1.1.1273.6	7.2837	89.13667	89.13667			125.6791
1	35.23	35.23	83.89000297	80.08999825	80.08999825	sp|Q9JJU9|CRBB3_MOUSE	Beta-crystallin B3 OS=Mus musculus OX=10090 GN=Crybb3 PE=2 SV=3			0	99.00000095	MEIVDDDVPSLWAH	Oxidation(M)@1; Methyl(D)@7	Methyl(D)@135	cleaved H-G@C-term	-0.0034857	1655.746704	828.8806	1655.750122	828.8823242	2	11	1.1.1.1273.6	7.2837	89.13667	89.13667			125.6791
1	35.23	35.23	83.89000297	80.08999825	80.08999825	sp|Q9JJU9|CRBB3_MOUSE	Beta-crystallin B3 OS=Mus musculus OX=10090 GN=Crybb3 PE=2 SV=3			0	99.00000095	MEIVDDDVPSLWAH	Oxidation(M)@1; Methyl(E)@2	Methyl(E)@130	cleaved H-G@C-term	-0.0018988	1655.748291	828.8814	1655.750122	828.8823242	2	11	1.1.1.1252.6	7.018717	516.48	325.36	7.05	0.08	156.7583
1	35.23	35.23	83.89000297	80.08999825	80.08999825	sp|Q9JJU9|CRBB3_MOUSE	Beta-crystallin B3 OS=Mus musculus OX=10090 GN=Crybb3 PE=2 SV=3			0	96.20000124	MEIVDDDVPSLWAH			cleaved H-G@C-term	-0.00396886	1625.735718	813.8751	1625.739502	813.8770752	2	8	1.1.1.1288.5	7.47385	162.21	160.09	7.48	0.05	99.19678
1	35.23	35.23	83.89000297	80.08999825	80.08999825	sp|Q9JJU9|CRBB3_MOUSE	Beta-crystallin B3 OS=Mus musculus OX=10090 GN=Crybb3 PE=2 SV=3			0	99.00000095	MEIVDDDVPSLWAHGFQDR	Oxidation(M)@1			0.000762735	2245.011719	749.3445	2245.010986	749.3442993	3	13	1.1.1.1218.9	6.586417	17827.1	1186.47	6.73	0.06	1046.232
1	35.23	35.23	83.89000297	80.08999825	80.08999825	sp|Q9JJU9|CRBB3_MOUSE	Beta-crystallin B3 OS=Mus musculus OX=10090 GN=Crybb3 PE=2 SV=3			0	99.00000095	MEIVDDDVPSLWAHGFQDR	Oxidation(M)@1			0.000762735	2245.011719	749.3445	2245.010986	749.3442993	3	23	1.1.1.1232.5	6.7649	17827.1	10666.78	6.73	0.06	4861.758
1	35.23	35.23	83.89000297	80.08999825	80.08999825	sp|Q9JJU9|CRBB3_MOUSE	Beta-crystallin B3 OS=Mus musculus OX=10090 GN=Crybb3 PE=2 SV=3			0	99.00000095	MEIVDDDVPSLWAHGFQDR	Carboxy(E)@2	Carboxy(E)@130		0.000934645	2273.006836	758.6762	2273.005859	758.6759033	3	16	1.1.1.1319.2	7.859817	164.9293	164.9293			257.84
1	35.23	35.23	83.89000297	80.08999825	80.08999825	sp|Q9JJU9|CRBB3_MOUSE	Beta-crystallin B3 OS=Mus musculus OX=10090 GN=Crybb3 PE=2 SV=3			0	99.00000095	MEIVDDDVPSLWAHGFQDR	Oxidation(M)@1; Methyl(E)@2	Methyl(E)@130		-0.00214628	2259.024414	754.0154	2259.026611	754.0161743	3	15	1.1.1.1243.8	6.903733	4457.52	2147.25	6.95	0.08	1116.385
1	35.23	35.23	83.89000297	80.08999825	80.08999825	sp|Q9JJU9|CRBB3_MOUSE	Beta-crystallin B3 OS=Mus musculus OX=10090 GN=Crybb3 PE=2 SV=3			0	99.00000095	MEIVDDDVPSLWAHGFQDR	Oxidation(M)@1; Methyl(E)@2	Methyl(E)@130		-0.00214628	2259.024414	754.0154	2259.026611	754.0161743	3	14	1.1.1.1248.6	6.965217	4457.52	3661.24	6.95	0.08	1927.526
1	35.23	35.23	83.89000297	80.08999825	80.08999825	sp|Q9JJU9|CRBB3_MOUSE	Beta-crystallin B3 OS=Mus musculus OX=10090 GN=Crybb3 PE=2 SV=3			0	99.00000095	MEIVDDDVPSLWAHGFQDR				0.00212034	2229.018555	744.0134	2229.016113	744.0126343	3	10	1.1.1.1267.7	7.208367	1146.43	736.77	7.23	0.05	450.2266
1	35.23	35.23	83.89000297	80.08999825	80.08999825	sp|Q9JJU9|CRBB3_MOUSE	Beta-crystallin B3 OS=Mus musculus OX=10090 GN=Crybb3 PE=2 SV=3			0	99.00000095	MEIVDDDVPSLWAHGFQDR	Carboxy(E)@2	Carboxy(E)@130		0.00294879	2273.009033	758.6769	2273.005859	758.6759033	3	13	1.1.1.1320.2	7.866317	123.376	123.376			323.5572
1	35.23	35.23	83.89000297	80.08999825	80.08999825	sp|Q9JJU9|CRBB3_MOUSE	Beta-crystallin B3 OS=Mus musculus OX=10090 GN=Crybb3 PE=2 SV=3			0	95.80000043	MEIVDDDVPSLWAHGFQDR	Oxidation(M)@1; Methyl(E)@2	Methyl(E)@130		-0.00214628	2259.024414	754.0154	2259.026611	754.0161743	3	10	1.1.1.1234.3	6.788733	4457.52	258.63	6.95	0.08	325.6762
1	35.23	35.23	83.89000297	80.08999825	80.08999825	sp|Q9JJU9|CRBB3_MOUSE	Beta-crystallin B3 OS=Mus musculus OX=10090 GN=Crybb3 PE=2 SV=3			0	95.80000043	MEIVDDDVPSLWAHGFQDR	Oxidation(M)@1; Methyl(D)@5	Methyl(D)@133		-0.0032449	2259.023438	754.0151	2259.026611	754.0161743	3	11	1.1.1.1262.8	7.146867	947.15	285.96	7.09	0.08	212.8208
1	35.23	35.23	83.89000297	80.08999825	80.08999825	sp|Q9JJU9|CRBB3_MOUSE	Beta-crystallin B3 OS=Mus musculus OX=10090 GN=Crybb3 PE=2 SV=3			0	95.80000043	MEIVDDDVPSLWAHGFQDR	Oxidation(M)@1; Methyl(D)@6	Methyl(D)@134		-0.0032449	2259.023438	754.0151	2259.026611	754.0161743	3	11	1.1.1.1262.8	7.146867	947.15	285.96	7.09	0.08	212.8208
1	35.23	35.23	83.89000297	80.08999825	80.08999825	sp|Q9JJU9|CRBB3_MOUSE	Beta-crystallin B3 OS=Mus musculus OX=10090 GN=Crybb3 PE=2 SV=3			0	95.80000043	MEIVDDDVPSLWAHGFQDR	Oxidation(M)@1; Methyl(D)@7	Methyl(D)@135		-0.0032449	2259.023438	754.0151	2259.026611	754.0161743	3	11	1.1.1.1262.8	7.146867	947.15	285.96	7.09	0.08	212.8208
1	35.23	35.23	83.89000297	80.08999825	80.08999825	sp|Q9JJU9|CRBB3_MOUSE	Beta-crystallin B3 OS=Mus musculus OX=10090 GN=Crybb3 PE=2 SV=3			0	69.0500021	MEIVDDDVPSLWAHGFQDR	Oxidation(M)@1			0.000762735	2245.011719	749.3445	2245.010986	749.3442993	3	8	1.1.1.1219.8	6.598417	17827.1	1204.04	6.73	0.06	1298.752
1	35.23	35.23	83.89000297	80.08999825	80.08999825	sp|Q9JJU9|CRBB3_MOUSE	Beta-crystallin B3 OS=Mus musculus OX=10090 GN=Crybb3 PE=2 SV=3			0	39.75999951	MEIVDDDVPSLWAHGFQDR	Oxidation(M)@1			0.000762735	2245.011719	749.3445	2245.010986	749.3442993	3	7	1.1.1.1214.10	6.53675	17827.1	165.75	6.73	0.06	329.6074
1	35.23	35.23	83.89000297	80.08999825	80.08999825	sp|Q9JJU9|CRBB3_MOUSE	Beta-crystallin B3 OS=Mus musculus OX=10090 GN=Crybb3 PE=2 SV=3			0	38.51000071	MEIVDDDVPSLWAHGFQDR	Oxidation(M)@1; Methyl(E)@2	Methyl(E)@130		-0.00305133	2259.023438	1130.519	2259.026611	1130.52063	2	8	1.1.1.1245.10	6.93155	203.45	195.65	6.93	0.04	112.388
1	35.23	35.23	83.89000297	80.08999825	80.08999825	sp|Q9JJU9|CRBB3_MOUSE	Beta-crystallin B3 OS=Mus musculus OX=10090 GN=Crybb3 PE=2 SV=3			0	99.00000095	QYVFER	Gln->pyro-Glu@N-term			0.00135186	823.3878784	412.7012	823.3864746	412.7005005	2	9	1.1.1.1153.2	5.78165	3800.51	2582.75	5.8	0.05	1796.76
1	35.23	35.23	83.89000297	80.08999825	80.08999825	sp|Q9JJU9|CRBB3_MOUSE	Beta-crystallin B3 OS=Mus musculus OX=10090 GN=Crybb3 PE=2 SV=3			0	69.0500021	QYVFER				0.000317539	840.413269	421.2139	840.4130249	421.2137756	2	7	1.1.1.1028.4	4.229767	45092.18	13355.11	4.26	0.05	2738.649
1	35.23	35.23	83.89000297	80.08999825	80.08999825	sp|Q9JJU9|CRBB3_MOUSE	Beta-crystallin B3 OS=Mus musculus OX=10090 GN=Crybb3 PE=2 SV=3			0	59.27000046	QYVFER	Gln->pyro-Glu@N-term; Methyl(E)@5	Methyl(E)@174		-0.000358736	837.4018555	419.7082	837.4020996	419.7083435	2	7	1.1.1.1212.3	6.505583	213.8	203.96	6.51	0.05	200.4486
1	35.23	35.23	83.89000297	80.08999825	80.08999825	sp|Q9JJU9|CRBB3_MOUSE	Beta-crystallin B3 OS=Mus musculus OX=10090 GN=Crybb3 PE=2 SV=3			0	18.1099996	RCELSAECPNLTDSLLEK	Carbamidomethyl(C)@2; Cation:K(E)@3; Methyl(E)@7; Carbamidomethyl(C)@8	Methyl(E)@44	missed R-C@1	-0.024982801	2185.950195	729.6573	2185.975098	729.6655884	3	9	1.1.1.1113.4	5.295516	1422.55	592.41	5.32	0.04	296.3332
1	35.23	35.23	83.89000297	80.08999825	80.08999825	sp|Q9JJU9|CRBB3_MOUSE	Beta-crystallin B3 OS=Mus musculus OX=10090 GN=Crybb3 PE=2 SV=3			0	18.1099996	RCELSAECPNLTDSLLEK	Carbamidomethyl(C)@2; Methyl(E)@3; Cation:K(E)@7; Carbamidomethyl(C)@8	Methyl(E)@40	missed R-C@1	-0.024982801	2185.950195	729.6573	2185.975098	729.6655884	3	9	1.1.1.1113.4	5.295516	1422.55	592.41	5.32	0.04	296.3332
1	35.23	35.23	83.89000297	80.08999825	80.08999825	sp|Q9JJU9|CRBB3_MOUSE	Beta-crystallin B3 OS=Mus musculus OX=10090 GN=Crybb3 PE=2 SV=3			0	35.5399996	RGCFLSS	Methyl(R)@1; Carbamidomethyl(C)@3	Methyl(R)@205	missed R-G@1	0.0013638	839.3972778	420.7059	839.3959961	420.7052612	2	6	1.1.1.1017.2	4.0981	200.12	194.48	4.1	0.05	170.1189
1	35.23	35.23	83.89000297	80.08999825	80.08999825	sp|Q9JJU9|CRBB3_MOUSE	Beta-crystallin B3 OS=Mus musculus OX=10090 GN=Crybb3 PE=2 SV=3			0	30.41000068	RSDILLSLRPLHID			cleaved D-G@C-term; missed R-S@1	0.00533411	1646.952148	412.7453	1646.946777	412.743988	4	7	1.1.1.1212.2	6.50475	623.29	586.62	6.49	0.06	544.5182
1	35.23	35.23	83.89000297	80.08999825	80.08999825	sp|Q9JJU9|CRBB3_MOUSE	Beta-crystallin B3 OS=Mus musculus OX=10090 GN=Crybb3 PE=2 SV=3			0	99.00000095	RSDILLSLRPLHIDGPDHK			missed R-S@1	0.00392307	2181.205811	437.2484	2181.201904	437.2476501	5	13	1.1.1.1128.2	5.475167	8478.35	3599.23	5.5	0.06	2541.731
1	35.23	35.23	83.89000297	80.08999825	80.08999825	sp|Q9JJU9|CRBB3_MOUSE	Beta-crystallin B3 OS=Mus musculus OX=10090 GN=Crybb3 PE=2 SV=3			0	99.00000095	RSDILLSLRPLHIDGPDHK			missed R-S@1	0.00200642	2181.203857	546.3082	2181.201904	546.3077393	4	10	1.1.1.1135.3	5.5635	7598.05	2083.76	5.51	0.05	1749.112
1	35.23	35.23	83.89000297	80.08999825	80.08999825	sp|Q9JJU9|CRBB3_MOUSE	Beta-crystallin B3 OS=Mus musculus OX=10090 GN=Crybb3 PE=2 SV=3			0	97.90999889	SDILLSLR			cleaved R-P@C-term	-0.00335929	915.5356445	458.7751	915.5389404	458.7767334	2	12	1.1.1.1203.2	6.391433	4479.58	3000.95	6.41	0.05	1380.109
1	35.23	35.23	83.89000297	80.08999825	80.08999825	sp|Q9JJU9|CRBB3_MOUSE	Beta-crystallin B3 OS=Mus musculus OX=10090 GN=Crybb3 PE=2 SV=3			0	99.00000095	SDILLSLRPL			cleaved L-H@C-term	0.0010589	1125.67688	563.8457	1125.675781	563.8451538	2	14	1.1.1.1342.3	8.142633	2545.22	1312.1	8.18	0.06	584.6414
1	35.23	35.23	83.89000297	80.08999825	80.08999825	sp|Q9JJU9|CRBB3_MOUSE	Beta-crystallin B3 OS=Mus musculus OX=10090 GN=Crybb3 PE=2 SV=3			0	99.00000095	SDILLSLRPLHIDGPDHK				-0.00155366	2025.099365	507.2821	2025.100708	507.2824707	4	15	1.1.1.1175.2	6.0588	24931.56	18643.29	6.08	0.06	9907.466
1	35.23	35.23	83.89000297	80.08999825	80.08999825	sp|Q9JJU9|CRBB3_MOUSE	Beta-crystallin B3 OS=Mus musculus OX=10090 GN=Crybb3 PE=2 SV=3			0	59.27000046	SDILLSLRPLHIDGPDHK				0.000530977	2025.101196	676.041	2025.100708	676.0408325	3	8	1.1.1.1179.6	6.112617	8307.77	5344.4	6.08	0.06	735.3309
1	35.23	35.23	83.89000297	80.08999825	80.08999825	sp|Q9JJU9|CRBB3_MOUSE	Beta-crystallin B3 OS=Mus musculus OX=10090 GN=Crybb3 PE=2 SV=3			0	30.41000068	SDILLSLRPLHIDGPDHK	Formyl@N-term			0.00330522	2053.098877	514.282	2053.095703	514.281189	4	8	1.1.1.1279.2	7.35485	905.81	826.65	7.36	0.08	528.9287
1	35.23	35.23	83.89000297	80.08999825	80.08999825	sp|Q9JJU9|CRBB3_MOUSE	Beta-crystallin B3 OS=Mus musculus OX=10090 GN=Crybb3 PE=2 SV=3			0	23.31999987	SDILLSLRPLHIDGPDHK	Dehydrated(S)@1	Dehydrated(S)@98		-0.00118715	2007.088989	670.0369	2007.09021	670.0373535	3	8	1.1.1.1281.5	7.386017	222.67	201.56	7.39	0.05	170.8988
1	35.23	35.23	83.89000297	80.08999825	80.08999825	sp|Q9JJU9|CRBB3_MOUSE	Beta-crystallin B3 OS=Mus musculus OX=10090 GN=Crybb3 PE=2 SV=3			0	21.20999992	SDILLSLRPLHIDGPDHK	Dehydrated(D)@2			-0.00118715	2007.088989	670.0369	2007.09021	670.0373535	3	8	1.1.1.1281.5	7.386017	222.67	201.56	7.39	0.05	170.8988
1	35.23	35.23	83.89000297	80.08999825	80.08999825	sp|Q9JJU9|CRBB3_MOUSE	Beta-crystallin B3 OS=Mus musculus OX=10090 GN=Crybb3 PE=2 SV=3			0	59.27000046	SDILLSLRPLHIDGPDHKLHLFENPAFSGR	Carbamyl(K)@18		missed K-L@18	0.00473468	3436.804932	688.3683	3436.800293	688.3673706	5	11	1.1.1.1299.5	7.61	1439.3	842.43	7.64	0.09	705.2607
1	35.23	35.23	83.89000297	80.08999825	80.08999825	sp|Q9JJU9|CRBB3_MOUSE	Beta-crystallin B3 OS=Mus musculus OX=10090 GN=Crybb3 PE=2 SV=3			0	47.35000134	SDILLSLRPLHIDGPDHKLHLFENPAFSGR	Carbamyl(K)@18		missed K-L@18	-0.000800383	3436.799805	860.2072	3436.800293	860.2073975	4	9	1.1.1.1300.8	7.625	436.38	350.07	7.66	0.06	340.105
1	35.23	35.23	83.89000297	80.08999825	80.08999825	sp|Q9JJU9|CRBB3_MOUSE	Beta-crystallin B3 OS=Mus musculus OX=10090 GN=Crybb3 PE=2 SV=3			0	34.95999873	SDILLSLRPLHIDGPDHKLHLFENPAFSGR	Carbamyl(R)@8		missed K-L@18	-0.000800383	3436.799805	860.2072	3436.800293	860.2073975	4	9	1.1.1.1300.8	7.625	436.38	350.07	7.66	0.06	340.105
1	35.23	35.23	83.89000297	80.08999825	80.08999825	sp|Q9JJU9|CRBB3_MOUSE	Beta-crystallin B3 OS=Mus musculus OX=10090 GN=Crybb3 PE=2 SV=3			0	15.09000063	SDILLSLRPLHIDGPDHKLHLFENPAFSGR	Delta:H(2)C(2)(H)@11; Oxidation(P)@15; Deamidated(N)@24	Oxidation(P)@112	missed K-L@18	0.0177451	3436.806885	573.8084	3436.789063	573.805481	6	9	1.1.1.1301.6	7.637	786.18	739.5	7.64	0.09	653.7463
1	35.23	35.23	83.89000297	80.08999825	80.08999825	sp|Q9JJU9|CRBB3_MOUSE	Beta-crystallin B3 OS=Mus musculus OX=10090 GN=Crybb3 PE=2 SV=3			0	95.70000172	SGPWLAFER			cleaved E-S@N-term	-2.00E-05	1061.529419	531.772	1061.529419	531.7719727	2	9	1.1.1.1219.2	6.593417	1941.18	1444.52	6.62	0.05	625.1643
1	35.23	35.23	83.89000297	80.08999825	80.08999825	sp|Q9JJU9|CRBB3_MOUSE	Beta-crystallin B3 OS=Mus musculus OX=10090 GN=Crybb3 PE=2 SV=3			0	99.00000095	SHGGLGGSYK				-0.00110914	961.4606934	481.7376	961.461731	481.7381592	2	15	1.1.1.901.3	2.643717	6000.16	5926.61	2.64	0.04	3229.921
1	35.23	35.23	83.89000297	80.08999825	80.08999825	sp|Q9JJU9|CRBB3_MOUSE	Beta-crystallin B3 OS=Mus musculus OX=10090 GN=Crybb3 PE=2 SV=3			0	99.00000095	SHGGLGGSYK	Formyl@N-term			-0.000455561	989.4562988	495.7354	989.456665	495.7355957	2	12	1.1.1.934.2	3.047683	579.7	538.88	3.04	0.03	250.4766
1	35.23	35.23	83.89000297	80.08999825	80.08999825	sp|Q9JJU9|CRBB3_MOUSE	Beta-crystallin B3 OS=Mus musculus OX=10090 GN=Crybb3 PE=2 SV=3			0	99.00000095	SHGGLGGSYK	Formyl@N-term			-0.000455561	989.4562988	495.7354	989.456665	495.7355957	2	11	1.1.1.933.2	3.035017	579.7	490.35	3.04	0.03	287.0521
1	35.23	35.23	83.89000297	80.08999825	80.08999825	sp|Q9JJU9|CRBB3_MOUSE	Beta-crystallin B3 OS=Mus musculus OX=10090 GN=Crybb3 PE=2 SV=3			0	99.00000095	SHGGLGGSYKVTVYELENFQGK	Carbamyl(K)@10		missed K-V@10	-0.00300623	2412.168213	805.0633	2412.170898	805.06427	3	19	1.1.1.1221.8	6.623917	1467.53	1138.53	6.64	0.06	750.3804
1	35.23	35.23	83.89000297	80.08999825	80.08999825	sp|Q9JJU9|CRBB3_MOUSE	Beta-crystallin B3 OS=Mus musculus OX=10090 GN=Crybb3 PE=2 SV=3			0	38.51000071	SLRPLHIDGPDHK			cleaved L-S@N-term	0.000795691	1483.790405	495.6041	1483.789551	495.6037903	3	6	1.1.1.965.2	3.43665	570.08	370.85	3.46	0.06	237.0194
1	35.23	35.23	83.89000297	80.08999825	80.08999825	sp|Q9JJU9|CRBB3_MOUSE	Beta-crystallin B3 OS=Mus musculus OX=10090 GN=Crybb3 PE=2 SV=3			0	96.00999951	VGSIQVESGPWLAF			cleaved F-E@C-term	-0.000768473	1488.760498	745.3875	1488.76123	745.3879395	2	9	1.1.1.1506.3	9.629017	426.77	204.41	9.67	0.09	140.9999
1	35.23	35.23	83.89000297	80.08999825	80.08999825	sp|Q9JJU9|CRBB3_MOUSE	Beta-crystallin B3 OS=Mus musculus OX=10090 GN=Crybb3 PE=2 SV=3			0	99.00000095	VGSIQVESGPWLAFER				0.004008	1773.909058	887.9618	1773.905029	887.9597778	2	16	1.1.1.1315.4	7.815484	36404.04	1463.05	7.89	0.08	365.1688
1	35.23	35.23	83.89000297	80.08999825	80.08999825	sp|Q9JJU9|CRBB3_MOUSE	Beta-crystallin B3 OS=Mus musculus OX=10090 GN=Crybb3 PE=2 SV=3			0	99.00000095	VGSIQVESGPWLAFER				0.004008	1773.909058	887.9618	1773.905029	887.9597778	2	14	1.1.1.1330.5	7.997967	36404.04	3102.02	7.89	0.08	1250.307
1	35.23	35.23	83.89000297	80.08999825	80.08999825	sp|Q9JJU9|CRBB3_MOUSE	Beta-crystallin B3 OS=Mus musculus OX=10090 GN=Crybb3 PE=2 SV=3			0	99.00000095	VGSIQVESGPWLAFER	Oxidation(W)@11			-0.00371688	1789.895996	597.6393	1789.899902	597.640564	3	16	1.1.1.1233.2	6.775233	1376.08	723.79	6.86	0.13	388.0655
1	35.23	35.23	83.89000297	80.08999825	80.08999825	sp|Q9JJU9|CRBB3_MOUSE	Beta-crystallin B3 OS=Mus musculus OX=10090 GN=Crybb3 PE=2 SV=3			0	99.00000095	VGSIQVESGPWLAFER	Oxidation(P)@10; Oxidation(W)@11	Oxidation(P)@65		-0.00568763	1805.889038	903.9518	1805.894775	903.9547119	2	15	1.1.1.1246.7	6.942383	948.29	876.34	6.96	0.05	458.2564
1	35.23	35.23	83.89000297	80.08999825	80.08999825	sp|Q9JJU9|CRBB3_MOUSE	Beta-crystallin B3 OS=Mus musculus OX=10090 GN=Crybb3 PE=2 SV=3			0	99.00000095	VGSIQVESGPWLAFER	Oxidation(P)@10	Oxidation(P)@65		-0.000595411	1789.899292	895.9569	1789.899902	895.9572144	2	14	1.1.1.1268.5	7.222533	497.66	257.21	7.26	0.11	205.8255
1	35.23	35.23	83.89000297	80.08999825	80.08999825	sp|Q9JJU9|CRBB3_MOUSE	Beta-crystallin B3 OS=Mus musculus OX=10090 GN=Crybb3 PE=2 SV=3			0	99.00000095	VGSIQVESGPWLAFER	Oxidation(P)@10	Oxidation(P)@65		-0.000595411	1789.899292	895.9569	1789.899902	895.9572144	2	18	1.1.1.1270.4	7.2492	497.66	471.41	7.26	0.11	224.9968
1	35.23	35.23	83.89000297	80.08999825	80.08999825	sp|Q9JJU9|CRBB3_MOUSE	Beta-crystallin B3 OS=Mus musculus OX=10090 GN=Crybb3 PE=2 SV=3			0	99.00000095	VGSIQVESGPWLAFER	Methyl(E)@7	Methyl(E)@62		0.00261563	1787.923218	894.9689	1787.920654	894.9675903	2	22	1.1.1.1351.3	8.26345	3522.31	1921.21	8.3	0.09	787.9478
1	35.23	35.23	83.89000297	80.08999825	80.08999825	sp|Q9JJU9|CRBB3_MOUSE	Beta-crystallin B3 OS=Mus musculus OX=10090 GN=Crybb3 PE=2 SV=3			0	99.00000095	VGSIQVESGPWLAFER	Methyl(E)@15	Methyl(E)@70		0.00347011	1787.924072	894.9693	1787.920654	894.9675903	2	16	1.1.1.1365.5	8.4396	1003.4	456.66	8.47	0.07	301.8906
1	35.23	35.23	83.89000297	80.08999825	80.08999825	sp|Q9JJU9|CRBB3_MOUSE	Beta-crystallin B3 OS=Mus musculus OX=10090 GN=Crybb3 PE=2 SV=3			0	99.00000095	VGSIQVESGPWLAFER	Formyl@N-term			0.00269662	1801.90271	901.9586	1801.899902	901.9572144	2	13	1.1.1.1466.4	9.4192	166.04	139.48	9.46	0.1	98.56564
1	35.23	35.23	83.89000297	80.08999825	80.08999825	sp|Q9JJU9|CRBB3_MOUSE	Beta-crystallin B3 OS=Mus musculus OX=10090 GN=Crybb3 PE=2 SV=3			0	99.00000095	VGSIQVESGPWLAFER	Formyl@N-term			0.00269662	1801.90271	901.9586	1801.899902	901.9572144	2	15	1.1.1.1467.3	9.4317	166.04	161.35	9.46	0.1	98.45933
1	35.23	35.23	83.89000297	80.08999825	80.08999825	sp|Q9JJU9|CRBB3_MOUSE	Beta-crystallin B3 OS=Mus musculus OX=10090 GN=Crybb3 PE=2 SV=3			0	99.00000095	VGSIQVESGPWLAFER	Oxidation(W)@11			-0.00371688	1789.895996	597.6393	1789.899902	597.640564	3	14	1.1.1.1241.3	6.874233	1376.08	1141.94	6.86	0.13	861.4061
1	35.23	35.23	83.89000297	80.08999825	80.08999825	sp|Q9JJU9|CRBB3_MOUSE	Beta-crystallin B3 OS=Mus musculus OX=10090 GN=Crybb3 PE=2 SV=3			0	99.00000095	VGSIQVESGPWLAFER	Methyl(E)@15	Methyl(E)@70		0.00347011	1787.924072	894.9693	1787.920654	894.9675903	2	13	1.1.1.1366.4	8.451933	1003.4	595.58	8.47	0.07	346.6995
1	35.23	35.23	83.89000297	80.08999825	80.08999825	sp|Q9JJU9|CRBB3_MOUSE	Beta-crystallin B3 OS=Mus musculus OX=10090 GN=Crybb3 PE=2 SV=3			0	99.00000095	VGSIQVESGPWLAFER	Oxidation(W)@11			-0.00371688	1789.895996	597.6393	1789.899902	597.640564	3	14	1.1.1.1238.2	6.835067	1376.08	1240.01	6.86	0.13	818.3849
1	35.23	35.23	83.89000297	80.08999825	80.08999825	sp|Q9JJU9|CRBB3_MOUSE	Beta-crystallin B3 OS=Mus musculus OX=10090 GN=Crybb3 PE=2 SV=3			0	99.00000095	VGSIQVESGPWLAFER	Dioxidation(W)@11			-0.00129314	1805.893433	903.954	1805.894775	903.9547119	2	11	1.1.1.1207.10	6.448767	546.14	497.52	6.44	0.05	299.1825
1	35.23	35.23	83.89000297	80.08999825	80.08999825	sp|Q9JJU9|CRBB3_MOUSE	Beta-crystallin B3 OS=Mus musculus OX=10090 GN=Crybb3 PE=2 SV=3			0	99.00000095	VGSIQVESGPWLAFER	Oxidation(P)@10	Oxidation(P)@65		-0.00371688	1789.895996	597.6393	1789.899902	597.640564	3	13	1.1.1.1242.4	6.887733	1376.08	1024.9	6.86	0.13	726.1352
1	35.23	35.23	83.89000297	80.08999825	80.08999825	sp|Q9JJU9|CRBB3_MOUSE	Beta-crystallin B3 OS=Mus musculus OX=10090 GN=Crybb3 PE=2 SV=3			0	99.00000095	VGSIQVESGPWLAFER	Dioxidation(W)@11			-0.00568763	1805.889038	903.9518	1805.894775	903.9547119	2	12	1.1.1.1245.9	6.929883	948.29	628.98	6.96	0.05	340.1051
1	35.23	35.23	83.89000297	80.08999825	80.08999825	sp|Q9JJU9|CRBB3_MOUSE	Beta-crystallin B3 OS=Mus musculus OX=10090 GN=Crybb3 PE=2 SV=3			0	99.00000095	VGSIQVESGPWLAFER	Oxidation(W)@11			-0.00371688	1789.895996	597.6393	1789.899902	597.640564	3	13	1.1.1.1243.3	6.899567	1376.08	914.57	6.86	0.13	574.0983
1	35.23	35.23	83.89000297	80.08999825	80.08999825	sp|Q9JJU9|CRBB3_MOUSE	Beta-crystallin B3 OS=Mus musculus OX=10090 GN=Crybb3 PE=2 SV=3			0	99.00000095	VGSIQVESGPWLAFER	Trp->Kynurenin(W)@11			-0.00214631	1777.897461	593.6398	1777.899902	593.640564	3	12	1.1.1.1271.4	7.2562	101.5208	101.5208			441.887
1	35.23	35.23	83.89000297	80.08999825	80.08999825	sp|Q9JJU9|CRBB3_MOUSE	Beta-crystallin B3 OS=Mus musculus OX=10090 GN=Crybb3 PE=2 SV=3			0	99.00000095	VGSIQVESGPWLAFER	Methyl(E)@7	Methyl(E)@62		0.00351918	1787.924194	596.982	1787.920654	596.980835	3	12	1.1.1.1350.3	8.24395	2553.74	542.23	8.3	0.09	341.1045
1	35.23	35.23	83.89000297	80.08999825	80.08999825	sp|Q9JJU9|CRBB3_MOUSE	Beta-crystallin B3 OS=Mus musculus OX=10090 GN=Crybb3 PE=2 SV=3			0	96.00999951	VGSIQVESGPWLAFER	Oxidation(P)@10	Oxidation(P)@65		-0.00371688	1789.895996	597.6393	1789.899902	597.640564	3	10	1.1.1.1244.6	6.914567	1376.08	718.87	6.86	0.13	459.725
1	35.23	35.23	83.89000297	80.08999825	80.08999825	sp|Q9JJU9|CRBB3_MOUSE	Beta-crystallin B3 OS=Mus musculus OX=10090 GN=Crybb3 PE=2 SV=3			0	59.27000046	VGSIQVESGPWLAFER	Oxidation(P)@10	Oxidation(P)@65		-0.000595411	1789.899292	895.9569	1789.899902	895.9572144	2	10	1.1.1.1266.5	7.199033	497.66	195.01	7.26	0.11	140.3004
1	35.23	35.23	83.89000297	80.08999825	80.08999825	sp|Q9JJU9|CRBB3_MOUSE	Beta-crystallin B3 OS=Mus musculus OX=10090 GN=Crybb3 PE=2 SV=3			0	50.26999712	VGSIQVESGPWLAFER	Methyl(E)@7; Dioxidation(W)@11	Methyl(E)@62		-0.00195402	1819.908447	910.9615	1819.910522	910.9625244	2	8	1.1.1.1291.3	7.508683	292.2	204.72	7.53	0.06	154.0601
1	35.23	35.23	83.89000297	80.08999825	80.08999825	sp|Q9JJU9|CRBB3_MOUSE	Beta-crystallin B3 OS=Mus musculus OX=10090 GN=Crybb3 PE=2 SV=3			0	44.17000115	VGSIQVESGPWLAFER				-0.067376703	1773.837646	592.2865	1773.905029	592.30896	3	9	1.1.1.1269.2	7.230033	166.89	8.77	7.1	0.15	485.2883
1	35.23	35.23	83.89000297	80.08999825	80.08999825	sp|Q9JJU9|CRBB3_MOUSE	Beta-crystallin B3 OS=Mus musculus OX=10090 GN=Crybb3 PE=2 SV=3			0	37.90000081	VGSIQVESGPWLAFER	Oxidation(W)@11			-0.00371688	1789.895996	597.6393	1789.899902	597.640564	3	13	1.1.1.1242.4	6.887733	1376.08	1024.9	6.86	0.13	726.1352
1	35.23	35.23	83.89000297	80.08999825	80.08999825	sp|Q9JJU9|CRBB3_MOUSE	Beta-crystallin B3 OS=Mus musculus OX=10090 GN=Crybb3 PE=2 SV=3			0	37.90000081	VGSIQVESGPWLAFER	Oxidation(W)@11			-0.000595411	1789.899292	895.9569	1789.899902	895.9572144	2	14	1.1.1.1268.5	7.222533	497.66	257.21	7.26	0.11	205.8255
1	35.23	35.23	83.89000297	80.08999825	80.08999825	sp|Q9JJU9|CRBB3_MOUSE	Beta-crystallin B3 OS=Mus musculus OX=10090 GN=Crybb3 PE=2 SV=3			0	37.90000081	VGSIQVESGPWLAFER	Oxidation(W)@11			-0.000595411	1789.899292	895.9569	1789.899902	895.9572144	2	18	1.1.1.1270.4	7.2492	497.66	471.41	7.26	0.11	224.9968
1	35.23	35.23	83.89000297	80.08999825	80.08999825	sp|Q9JJU9|CRBB3_MOUSE	Beta-crystallin B3 OS=Mus musculus OX=10090 GN=Crybb3 PE=2 SV=3			0	37.29999959	VGSIQVESGPWLAFER	Oxidation(W)@11			-0.00371688	1789.895996	597.6393	1789.899902	597.640564	3	11	1.1.1.1244.6	6.914567	1376.08	718.87	6.86	0.13	459.725
1	35.23	35.23	83.89000297	80.08999825	80.08999825	sp|Q9JJU9|CRBB3_MOUSE	Beta-crystallin B3 OS=Mus musculus OX=10090 GN=Crybb3 PE=2 SV=3			0	34.95999873	VGSIQVESGPWLAFER	Oxidation(W)@11			-0.000595411	1789.899292	895.9569	1789.899902	895.9572144	2	10	1.1.1.1266.5	7.199033	497.66	195.01	7.26	0.11	140.3004
1	35.23	35.23	83.89000297	80.08999825	80.08999825	sp|Q9JJU9|CRBB3_MOUSE	Beta-crystallin B3 OS=Mus musculus OX=10090 GN=Crybb3 PE=2 SV=3			0	21.20999992	VGSIQVESGPWLAFER	Dioxidation(W)@11			-0.00568763	1805.889038	903.9518	1805.894775	903.9547119	2	14	1.1.1.1246.7	6.942383	948.29	876.34	6.96	0.05	458.2564
1	35.23	35.23	83.89000297	80.08999825	80.08999825	sp|Q9JJU9|CRBB3_MOUSE	Beta-crystallin B3 OS=Mus musculus OX=10090 GN=Crybb3 PE=2 SV=3			0	97.25999832	VINGTWVGY			cleaved Y-E@C-term	0.000795482	1007.508484	504.7615	1007.507629	504.7610779	2	9	1.1.1.1217.2	6.568083	960.16	906.93	6.58	0.06	504.545
1	35.23	35.23	83.89000297	80.08999825	80.08999825	sp|Q9JJU9|CRBB3_MOUSE	Beta-crystallin B3 OS=Mus musculus OX=10090 GN=Crybb3 PE=2 SV=3			0	99.00000095	VINGTWVGYEFPGYR				-0.00233489	1756.855103	879.4348	1756.8573	879.4359131	2	10	1.1.1.1261.8	7.136034	29982.52	770.27	7.2	0.08	178.3938
1	35.23	35.23	83.89000297	80.08999825	80.08999825	sp|Q9JJU9|CRBB3_MOUSE	Beta-crystallin B3 OS=Mus musculus OX=10090 GN=Crybb3 PE=2 SV=3			0	99.00000095	VINGTWVGYEFPGYR				0.00034808	1756.857788	586.6265	1756.8573	586.6264038	3	11	1.1.1.1262.4	7.1427	23692.23	1397.94	7.2	0.08	405.1116
1	35.23	35.23	83.89000297	80.08999825	80.08999825	sp|Q9JJU9|CRBB3_MOUSE	Beta-crystallin B3 OS=Mus musculus OX=10090 GN=Crybb3 PE=2 SV=3			0	99.00000095	VINGTWVGYEFPGYR				-0.00233489	1756.855103	879.4348	1756.8573	879.4359131	2	13	1.1.1.1275.10	7.3112	29982.52	2062.06	7.2	0.08	647.7541
1	35.23	35.23	83.89000297	80.08999825	80.08999825	sp|Q9JJU9|CRBB3_MOUSE	Beta-crystallin B3 OS=Mus musculus OX=10090 GN=Crybb3 PE=2 SV=3			0	99.00000095	VINGTWVGYEFPGYR	Deamidated(N)@3			0.00216373	1757.843384	586.9551	1757.841309	586.9544067	3	16	1.1.1.1280.3	7.368183	11494.93	3084.65	7.43	0.09	1384.906
1	35.23	35.23	83.89000297	80.08999825	80.08999825	sp|Q9JJU9|CRBB3_MOUSE	Beta-crystallin B3 OS=Mus musculus OX=10090 GN=Crybb3 PE=2 SV=3			0	99.00000095	VINGTWVGYEFPGYR	Deamidated(N)@3			0.00216373	1757.843384	586.9551	1757.841309	586.9544067	3	13	1.1.1.1293.3	7.53235	11494.93	1014.58	7.43	0.09	518.431
1	35.23	35.23	83.89000297	80.08999825	80.08999825	sp|Q9JJU9|CRBB3_MOUSE	Beta-crystallin B3 OS=Mus musculus OX=10090 GN=Crybb3 PE=2 SV=3			0	99.00000095	VINGTWVGYEFPGYR	Methyl(E)@10	Methyl(E)@162		-0.00104124	1770.871826	886.4432	1770.872925	886.4437256	2	16	1.1.1.1326.6	7.944317	1689.76	1527.87	7.96	0.08	783.0889
1	35.23	35.23	83.89000297	80.08999825	80.08999825	sp|Q9JJU9|CRBB3_MOUSE	Beta-crystallin B3 OS=Mus musculus OX=10090 GN=Crybb3 PE=2 SV=3			0	99.00000095	VINGTWVGYEFPGYR	Formyl@N-term			0.00453334	1784.856934	893.4357	1784.852173	893.4334106	2	16	1.1.1.1434.4	9.167216	333.08	323.82	9.2	0.1	157.6261
1	35.23	35.23	83.89000297	80.08999825	80.08999825	sp|Q9JJU9|CRBB3_MOUSE	Beta-crystallin B3 OS=Mus musculus OX=10090 GN=Crybb3 PE=2 SV=3			0	99.00000095	VINGTWVGYEFPGYR	Formyl@N-term			0.00453334	1784.856934	893.4357	1784.852173	893.4334106	2	17	1.1.1.1435.3	9.18005	333.08	323.84	9.2	0.1	163.5158
1	35.23	35.23	83.89000297	80.08999825	80.08999825	sp|Q9JJU9|CRBB3_MOUSE	Beta-crystallin B3 OS=Mus musculus OX=10090 GN=Crybb3 PE=2 SV=3			0	99.00000095	VINGTWVGYEFPGYR	Deamidated(N)@3; Oxidation(W)@6			0.00757141	1773.843872	887.9292	1773.836182	887.925415	2	12	1.1.1.1259.2	7.1102	24.95775	24.95775			127.1275
1	35.23	35.23	83.89000297	80.08999825	80.08999825	sp|Q9JJU9|CRBB3_MOUSE	Beta-crystallin B3 OS=Mus musculus OX=10090 GN=Crybb3 PE=2 SV=3			0	99.00000095	VINGTWVGYEFPGYR	Ammonia-loss(N)@3			-0.000511191	1739.830322	870.9224	1739.830811	870.9226685	2	13	1.1.1.1313.6	7.79015	1078.57	697.64	7.81	0.05	408.3399
1	35.23	35.23	83.89000297	80.08999825	80.08999825	sp|Q9JJU9|CRBB3_MOUSE	Beta-crystallin B3 OS=Mus musculus OX=10090 GN=Crybb3 PE=2 SV=3			0	99.00000095	VINGTWVGYEFPGYR	Dioxidation(W)@6			0.00359545	1788.850708	895.4326	1788.847168	895.4308472	2	11	1.1.1.1227.9	6.701233	1149.35	1072.18	6.71	0.06	489.3051
1	35.23	35.23	83.89000297	80.08999825	80.08999825	sp|Q9JJU9|CRBB3_MOUSE	Beta-crystallin B3 OS=Mus musculus OX=10090 GN=Crybb3 PE=2 SV=3			0	98.55999947	VINGTWVGYEFPGYR	Deamidated(N)@3; Methyl(E)@10	Methyl(E)@162		0.00431273	1771.861328	886.9379	1771.856934	886.935791	2	11	1.1.1.1336.6	8.071967	1364.37	881.24	8.1	0.08	388.5531
1	35.23	35.23	83.89000297	80.08999825	80.08999825	sp|Q9JJU9|CRBB3_MOUSE	Beta-crystallin B3 OS=Mus musculus OX=10090 GN=Crybb3 PE=2 SV=3			0	98.50999713	VINGTWVGYEFPGYR	Methyl(E)@10	Methyl(E)@162		0.00624267	1770.879395	591.3004	1770.872925	591.2982788	3	11	1.1.1.1332.3	8.016467	1379.69	563.93	7.96	0.08	354.7953
1	35.23	35.23	83.89000297	80.08999825	80.08999825	sp|Q9JJU9|CRBB3_MOUSE	Beta-crystallin B3 OS=Mus musculus OX=10090 GN=Crybb3 PE=2 SV=3			0	98.22000265	VINGTWVGYEFPGYR	Trp->Kynurenin(W)@6			-0.00088809	1760.851196	587.9577	1760.852173	587.9580078	3	10	1.1.1.1244.5	6.913733	455.84	349.83	6.9	0.06	358.9474
1	35.23	35.23	83.89000297	80.08999825	80.08999825	sp|Q9JJU9|CRBB3_MOUSE	Beta-crystallin B3 OS=Mus musculus OX=10090 GN=Crybb3 PE=2 SV=3			0	97.56000042	VINGTWVGYEFPGYR	Trp->Kynurenin(W)@6			-0.00088809	1760.851196	587.9577	1760.852173	587.9580078	3	9	1.1.1.1241.2	6.8734	455.84	285.88	6.9	0.06	229.9289
1	35.23	35.23	83.89000297	80.08999825	80.08999825	sp|Q9JJU9|CRBB3_MOUSE	Beta-crystallin B3 OS=Mus musculus OX=10090 GN=Crybb3 PE=2 SV=3			0	96.92999721	VINGTWVGYEFPGYR	Deamidated(N)@3; Methyl(E)@10	Methyl(E)@162		0.00431273	1771.861328	886.9379	1771.856934	886.935791	2	10	1.1.1.1335.9	8.059466	1364.37	567.99	8.1	0.08	304.429
1	35.23	35.23	83.89000297	80.08999825	80.08999825	sp|Q9JJU9|CRBB3_MOUSE	Beta-crystallin B3 OS=Mus musculus OX=10090 GN=Crybb3 PE=2 SV=3			0	95.9100008	VINGTWVGYEFPGYR	Dioxidation(W)@6			0.00359545	1788.850708	895.4326	1788.847168	895.4308472	2	10	1.1.1.1226.11	6.690067	1149.35	847.39	6.71	0.06	408.3095
1	35.23	35.23	83.89000297	80.08999825	80.08999825	sp|Q9JJU9|CRBB3_MOUSE	Beta-crystallin B3 OS=Mus musculus OX=10090 GN=Crybb3 PE=2 SV=3			0	95.26000023	VINGTWVGYEFPGYR	Oxidation(W)@6			-0.00648642	1772.845825	591.9559	1772.852173	591.9580078	3	9	1.1.1.1231.2	6.747233	497.32	305.13	6.78	0.1	211.8214
1	35.23	35.23	83.89000297	80.08999825	80.08999825	sp|Q9JJU9|CRBB3_MOUSE	Beta-crystallin B3 OS=Mus musculus OX=10090 GN=Crybb3 PE=2 SV=3			0	79.61000204	VINGTWVGYEFPGYR	Methyl(E)@10	Methyl(E)@162		0.00624267	1770.879395	591.3004	1770.872925	591.2982788	3	8	1.1.1.1334.2	8.040967	1379.69	309.33	7.96	0.08	207.8937
1	35.23	35.23	83.89000297	80.08999825	80.08999825	sp|Q9JJU9|CRBB3_MOUSE	Beta-crystallin B3 OS=Mus musculus OX=10090 GN=Crybb3 PE=2 SV=3			0	72.63000011	VINGTWVGYEFPGYR	Oxidation(W)@6			-0.000223937	1772.852051	887.4333	1772.852173	887.4334106	2	8	1.1.1.1225.9	6.675734	280.54	185.65	6.72	0.14	187.957
1	35.23	35.23	83.89000297	80.08999825	80.08999825	sp|Q9JJU9|CRBB3_MOUSE	Beta-crystallin B3 OS=Mus musculus OX=10090 GN=Crybb3 PE=2 SV=3			0	69.0500021	VINGTWVGYEFPGYR	Trp->Kynurenin(W)@6			-0.00088809	1760.851196	587.9577	1760.852173	587.9580078	3	8	1.1.1.1242.3	6.8869	455.84	429.89	6.9	0.06	361.0411
1	35.23	35.23	83.89000297	80.08999825	80.08999825	sp|Q9JJU9|CRBB3_MOUSE	Beta-crystallin B3 OS=Mus musculus OX=10090 GN=Crybb3 PE=2 SV=3			0	69.0500021	VINGTWVGYEFPGYR	Ammonia-loss(N)@3			-0.000511191	1739.830322	870.9224	1739.830811	870.9226685	2	9	1.1.1.1314.5	7.800983	1078.57	935.97	7.81	0.05	494.2519
1	35.23	35.23	83.89000297	80.08999825	80.08999825	sp|Q9JJU9|CRBB3_MOUSE	Beta-crystallin B3 OS=Mus musculus OX=10090 GN=Crybb3 PE=2 SV=3			0	59.27000046	VINGTWVGYEFPGYR	Methyl(E)@10	Methyl(E)@162		0.00624267	1770.879395	591.3004	1770.872925	591.2982788	3	8	1.1.1.1333.3	8.0308	1379.69	412.93	7.96	0.08	244.7994
1	35.23	35.23	83.89000297	80.08999825	80.08999825	sp|Q9JJU9|CRBB3_MOUSE	Beta-crystallin B3 OS=Mus musculus OX=10090 GN=Crybb3 PE=2 SV=3			0	34.95999873	VINGTWVGYEFPGYR	Deamidated(N)@3; Oxidation(W)@6			0.00781555	1773.844116	887.9293	1773.836182	887.925415	2	7	1.1.1.1239.7	6.853734	50.42544	50.42544			182.0913
1	35.23	35.23	83.89000297	80.08999825	80.08999825	sp|Q9JJU9|CRBB3_MOUSE	Beta-crystallin B3 OS=Mus musculus OX=10090 GN=Crybb3 PE=2 SV=3			0	34.95999873	VINGTWVGYEFPGYR	Deamidated(N)@3; Dehydrated(T)@5	Dehydrated(T)@157		-0.000511191	1739.830322	870.9224	1739.830811	870.9226685	2	13	1.1.1.1313.6	7.79015	1078.57	697.64	7.81	0.05	408.3399
1	35.23	35.23	83.89000297	80.08999825	80.08999825	sp|Q9JJU9|CRBB3_MOUSE	Beta-crystallin B3 OS=Mus musculus OX=10090 GN=Crybb3 PE=2 SV=3			0	34.95999873	VINGTWVGYEFPGYR	Deamidated(N)@3; Dehydrated(T)@5	Dehydrated(T)@157		-0.000511191	1739.830322	870.9224	1739.830811	870.9226685	2	9	1.1.1.1314.5	7.800983	1078.57	935.97	7.81	0.05	494.2519
1	35.23	35.23	83.89000297	80.08999825	80.08999825	sp|Q9JJU9|CRBB3_MOUSE	Beta-crystallin B3 OS=Mus musculus OX=10090 GN=Crybb3 PE=2 SV=3			0	18.1099996	VINGTWVGYEFPGYR	Oxidation(W)@6			-0.00190882	1772.850342	591.9574	1772.852173	591.9580078	3	7	1.1.1.1247.3	6.950217	261.32	252.31	6.95	0.06	298.0718
1	35.23	35.23	83.89000297	80.08999825	80.08999825	sp|Q9JJU9|CRBB3_MOUSE	Beta-crystallin B3 OS=Mus musculus OX=10090 GN=Crybb3 PE=2 SV=3			0	99.00000095	VTVYELENFQGK				0.000739802	1425.714722	713.8646	1425.713989	713.8642578	2	20	1.1.1.1158.6	5.8493	46326.71	15839.48	5.88	0.05	3951.118
1	35.23	35.23	83.89000297	80.08999825	80.08999825	sp|Q9JJU9|CRBB3_MOUSE	Beta-crystallin B3 OS=Mus musculus OX=10090 GN=Crybb3 PE=2 SV=3			0	99.00000095	VTVYELENFQGK	Deamidated(Q)@10			-0.000130912	1426.697876	714.3562	1426.697998	714.3562622	2	12	1.1.1.1179.7	6.11345	829.74	731.05	6.12	0.05	460.7696
1	35.23	35.23	83.89000297	80.08999825	80.08999825	sp|Q9JJU9|CRBB3_MOUSE	Beta-crystallin B3 OS=Mus musculus OX=10090 GN=Crybb3 PE=2 SV=3			0	99.00000095	VTVYELENFQGK	Methyl(E)@5	Methyl(E)@30		-0.00369242	1439.72583	720.8702	1439.729614	720.8720703	2	17	1.1.1.1189.6	6.2391	2110.33	1773.5	6.26	0.05	932.8583
1	35.23	35.23	83.89000297	80.08999825	80.08999825	sp|Q9JJU9|CRBB3_MOUSE	Beta-crystallin B3 OS=Mus musculus OX=10090 GN=Crybb3 PE=2 SV=3			0	99.00000095	VTVYELENFQGK	Methyl(E)@5	Methyl(E)@30		-0.00369242	1439.72583	720.8702	1439.729614	720.8720703	2	17	1.1.1.1190.7	6.252433	2110.33	2072.89	6.26	0.05	998.7142
1	35.23	35.23	83.89000297	80.08999825	80.08999825	sp|Q9JJU9|CRBB3_MOUSE	Beta-crystallin B3 OS=Mus musculus OX=10090 GN=Crybb3 PE=2 SV=3			0	99.00000095	VTVYELENFQGK	Methyl(E)@7	Methyl(E)@32		-0.00210552	1439.727417	720.871	1439.729614	720.8720703	2	15	1.1.1.1225.7	6.674067	2185.46	1829.42	6.69	0.05	1005.909
1	35.23	35.23	83.89000297	80.08999825	80.08999825	sp|Q9JJU9|CRBB3_MOUSE	Beta-crystallin B3 OS=Mus musculus OX=10090 GN=Crybb3 PE=2 SV=3			0	99.00000095	VTVYELENFQGK	Formyl@N-term			0.00592166	1453.714844	727.8647	1453.708862	727.8617554	2	15	1.1.1.1325.2	7.928483	353.22	233.05	7.95	0.06	193.084
1	35.23	35.23	83.89000297	80.08999825	80.08999825	sp|Q9JJU9|CRBB3_MOUSE	Beta-crystallin B3 OS=Mus musculus OX=10090 GN=Crybb3 PE=2 SV=3			0	99.00000095	VTVYELENFQGK	Arg-add@N-term			-0.019440601	1581.795776	528.2725	1581.815063	528.2789917	3	14	1.1.1.1105.5	5.191517	32.34682	32.34682			927.5118
1	35.23	35.23	83.89000297	80.08999825	80.08999825	sp|Q9JJU9|CRBB3_MOUSE	Beta-crystallin B3 OS=Mus musculus OX=10090 GN=Crybb3 PE=2 SV=3			0	99.00000095	VTVYELENFQGK	Methyl(E)@7	Methyl(E)@32		-0.00210552	1439.727417	720.871	1439.729614	720.8720703	2	13	1.1.1.1224.6	6.660417	2185.46	1146.16	6.69	0.05	565.7041
1	35.23	35.23	83.89000297	80.08999825	80.08999825	sp|Q9JJU9|CRBB3_MOUSE	Beta-crystallin B3 OS=Mus musculus OX=10090 GN=Crybb3 PE=2 SV=3			0	99.00000095	VTVYELENFQGK	Formyl@N-term			0.00592166	1453.714844	727.8647	1453.708862	727.8617554	2	11	1.1.1.1326.4	7.941817	353.22	288.24	7.95	0.06	206.7829
1	35.23	35.23	83.89000297	80.08999825	80.08999825	sp|Q9JJU9|CRBB3_MOUSE	Beta-crystallin B3 OS=Mus musculus OX=10090 GN=Crybb3 PE=2 SV=3			0	98.72000217	VTVYELENFQGK	Arg-add@N-term			-0.00735575	1581.807983	528.2766	1581.815063	528.2789917	3	10	1.1.1.1104.5	5.17885	32.35764	32.35764			449.0322
1	35.23	35.23	83.89000297	80.08999825	80.08999825	sp|Q9JJU9|CRBB3_MOUSE	Beta-crystallin B3 OS=Mus musculus OX=10090 GN=Crybb3 PE=2 SV=3			0	98.73999953	VTVYELENFQGKR			missed K-R@12	-0.00259505	1581.812378	528.2781	1581.815063	528.2789917	3	8	1.1.1.1118.5	5.353167	2032.29	369.49	5.31	0.04	338.9559
1	35.23	35.23	83.89000297	80.08999825	80.08999825	sp|Q9JJU9|CRBB3_MOUSE	Beta-crystallin B3 OS=Mus musculus OX=10090 GN=Crybb3 PE=2 SV=3			0	98.55999947	VTVYELENFQGKR	Carbamyl(K)@12		missed K-R@12	0.00106025	1624.822021	542.6146	1624.820923	542.6142578	3	12	1.1.1.1166.2	5.9443	7237.61	3049.8	5.98	0.05	1981.406
1	35.23	35.23	83.89000297	80.08999825	80.08999825	sp|Q9JJU9|CRBB3_MOUSE	Beta-crystallin B3 OS=Mus musculus OX=10090 GN=Crybb3 PE=2 SV=3			0	99.00000095	WDAWSSSR				-0.000883743	993.4294434	497.722	993.4304199	497.7225037	2	11	1.1.1.1066.4	4.698216	25822.28	20943.2	4.71	0.04	9727.77
1	35.23	35.23	83.89000297	80.08999825	80.08999825	sp|Q9JJU9|CRBB3_MOUSE	Beta-crystallin B3 OS=Mus musculus OX=10090 GN=Crybb3 PE=2 SV=3			0	82.81000257	WDAWSSSR	Dioxidation(W)@4			-0.000186512	1025.420044	513.7173	1025.420288	513.7174072	2	6	1.1.1.972.5	3.529317	193.26	187.12	3.53	0.04	133.3935
1	35.23	35.23	83.89000297	80.08999825	80.08999825	sp|Q9JJU9|CRBB3_MOUSE	Beta-crystallin B3 OS=Mus musculus OX=10090 GN=Crybb3 PE=2 SV=3			0	39.75999951	WDAWSSSR	Oxidation(W)@4			-0.000503988	1009.424866	505.7197	1009.425354	505.7199707	2	7	1.1.1.974.6	3.555483	195.84	170.74	3.55	0.06	126.0485
2	33.78	34.38	93.70999932	93.70999932	93.70999932	sp|P23927|CRYAB_MOUSE	Alpha-crystallin B chain OS=Mus musculus OX=10090 GN=Cryab PE=1 SV=2			2	99.00000095	APSWIDTGLSEMR	Oxidation(M)@12			-0.00365765	1477.683472	739.849	1477.687134	739.8508301	2	13	1.1.1.1130.7	5.5045	254.8077	254.8077			659.7411
2	33.78	34.38	93.70999932	93.70999932	93.70999932	sp|P23927|CRYAB_MOUSE	Alpha-crystallin B chain OS=Mus musculus OX=10090 GN=Cryab PE=1 SV=2			2	99.00000095	APSWIDTGLSEMRLEK	Oxidation(M)@12		missed R-L@13	-0.00179171	1847.907104	616.9763	1847.908691	616.9768677	3	18	1.1.1.1140.6	5.63015	3898.37	3397.82	5.64	0.05	2351.689
2	33.78	34.38	93.70999932	93.70999932	93.70999932	sp|P23927|CRYAB_MOUSE	Alpha-crystallin B chain OS=Mus musculus OX=10090 GN=Cryab PE=1 SV=2			2	99.00000095	DRFSVNLDVK			missed R-F@2	-0.00530404	1191.619507	596.817	1191.624756	596.8196411	2	13	1.1.1.1086.9	4.9532	3989.26	3509.79	4.95	0.04	1731.074
2	33.78	34.38	93.70999932	93.70999932	93.70999932	sp|P23927|CRYAB_MOUSE	Alpha-crystallin B chain OS=Mus musculus OX=10090 GN=Cryab PE=1 SV=2			2	99.00000095	EEKPAVAAAPK	Glu->pyro-Glu@N-term			0.00220592	1091.599731	546.8071	1091.597534	546.8060303	2	15	1.1.1.937.3	3.088017	4146.72	3629.3	3.09	0.04	1784.15
2	33.78	34.38	93.70999932	93.70999932	93.70999932	sp|P23927|CRYAB_MOUSE	Alpha-crystallin B chain OS=Mus musculus OX=10090 GN=Cryab PE=1 SV=2			2	99.00000095	FSVNLDVK				0.000594336	920.4974976	461.256	920.4967041	461.2556458	2	12	1.1.1.1128.3	5.476	61548.54	58216.42	5.47	0.05	18461.52
2	33.78	34.38	93.70999932	93.70999932	93.70999932	sp|P23927|CRYAB_MOUSE	Alpha-crystallin B chain OS=Mus musculus OX=10090 GN=Cryab PE=1 SV=2			2	99.00000095	HFSPEELK				0.0021143	985.4890747	493.7518	985.4868774	493.7507324	2	12	1.1.1.984.4	3.6813	49150.16	4945.08	3.74	0.05	1134.404
2	33.78	34.38	93.70999932	93.70999932	93.70999932	sp|P23927|CRYAB_MOUSE	Alpha-crystallin B chain OS=Mus musculus OX=10090 GN=Cryab PE=1 SV=2			2	99.00000095	IPADVDPLTITSSLSSDGVLTVNGPR				0.00645563	2623.376953	656.8515	2623.370361	656.8499146	4	14	1.1.1.1347.2	8.2053	794.06	352.1	8.25	0.1	346.4009
2	33.78	34.38	93.70999932	93.70999932	93.70999932	sp|P23927|CRYAB_MOUSE	Alpha-crystallin B chain OS=Mus musculus OX=10090 GN=Cryab PE=1 SV=2			2	99.00000095	KQVSGPER			missed K-Q@1	-0.000192318	899.4822998	450.7484	899.4824829	450.7485046	2	11	1.1.1.376.3	1.135483	3319.64	2553.76	1.15	0.08	1159.749
2	33.78	34.38	93.70999932	93.70999932	93.70999932	sp|P23927|CRYAB_MOUSE	Alpha-crystallin B chain OS=Mus musculus OX=10090 GN=Cryab PE=1 SV=2			2	99.00000095	QDEHGFISR	Gln->pyro-Glu@N-term			-0.00103316	1070.477051	536.2458	1070.478149	536.2463379	2	10	1.1.1.1022.6	4.154933	21397.22	866.94	4.07	0.04	544.0186
2	33.78	34.38	93.70999932	93.70999932	93.70999932	sp|P23927|CRYAB_MOUSE	Alpha-crystallin B chain OS=Mus musculus OX=10090 GN=Cryab PE=1 SV=2			2	99.00000095	RPFFPFHSPSR				-0.000517182	1373.698853	458.9069	1373.699341	458.9070435	3	17	1.1.1.1077.3	4.841883	21258.51	10270.46	4.87	0.08	4808.156
2	33.78	34.38	93.70999932	93.70999932	93.70999932	sp|P23927|CRYAB_MOUSE	Alpha-crystallin B chain OS=Mus musculus OX=10090 GN=Cryab PE=1 SV=2			2	99.00000095	VLGDVIEVHGK				8.56E-05	1164.650513	583.3325	1164.650269	583.3323975	2	19	1.1.1.1047.3	4.4649	25080.45	10155.87	4.49	0.04	2887.242
2	33.78	34.38	93.70999932	93.70999932	93.70999932	sp|P23927|CRYAB_MOUSE	Alpha-crystallin B chain OS=Mus musculus OX=10090 GN=Cryab PE=1 SV=2			2	99.00000095	YRIPADVDPLTITSSLSSDGVLTVNGPR			missed R-I@2	0.0140362	2942.548828	736.6445	2942.534912	736.6409912	4	15	1.1.1.1336.5	8.0703	1526.28	1051.88	8.04	0.08	634.5384
2	33.78	34.38	93.70999932	93.70999932	93.70999932	sp|P23927|CRYAB_MOUSE	Alpha-crystallin B chain OS=Mus musculus OX=10090 GN=Cryab PE=1 SV=2			1.886056304	98.86999726	LFDQFFGEHLLESDLFSTATSLSPFYLRPPSFLR				0.0240329	3977.028076	995.2643	3977.003906	995.2583008	4	11	1.1.1.1946.2	11.27657	343.98	317.08	11.3	0.1	269.245
2	33.78	34.38	93.70999932	93.70999932	93.70999932	sp|P23927|CRYAB_MOUSE	Alpha-crystallin B chain OS=Mus musculus OX=10090 GN=Cryab PE=1 SV=2			1.657577038	99.00000095	PLTITSSLSSDGVLTVNGPR			cleaved D-P@N-term	0.00900549	2013.08313	672.035	2013.074219	672.0320435	3	14	1.1.1.1229.5	6.723567	22.52326	22.52326			431.394
2	33.78	34.38	93.70999932	93.70999932	93.70999932	sp|P23927|CRYAB_MOUSE	Alpha-crystallin B chain OS=Mus musculus OX=10090 GN=Cryab PE=1 SV=2			1.56863606	99.00000095	VKVLGDVIEVHGK	Carbamyl@N-term		missed K-V@2	0.000543749	1434.819946	479.2806	1434.819458	479.280426	3	18	1.1.1.1119.5	5.365833	14259.04	10736.83	5.39	0.05	6213.09
2	33.78	34.38	93.70999932	93.70999932	93.70999932	sp|P23927|CRYAB_MOUSE	Alpha-crystallin B chain OS=Mus musculus OX=10090 GN=Cryab PE=1 SV=2			1.091515183	99.00000095	HEERQDEHGFISR	Deamidated(Q)@5		missed R-Q@4	0.00416645	1639.738159	410.9418	1639.733887	410.9407654	4	8	1.1.1.912.3	2.779533	537.77	477.05	2.79	0.05	433.2926
2	33.78	34.38	93.70999932	93.70999932	93.70999932	sp|P23927|CRYAB_MOUSE	Alpha-crystallin B chain OS=Mus musculus OX=10090 GN=Cryab PE=1 SV=2			0.946921647	99.00000095	GDVIEVHGK			cleaved L-G@N-term	-0.000713634	952.4970703	477.2558	952.4978027	477.2561646	2	14	1.1.1.1048.2	4.470417	7474.83	4641.96	4.49	0.05	2187.599
2	33.78	34.38	93.70999932	93.70999932	93.70999932	sp|P23927|CRYAB_MOUSE	Alpha-crystallin B chain OS=Mus musculus OX=10090 GN=Cryab PE=1 SV=2			0.801342905	99.00000095	VLGDVIEVHGKHEER	Carbamyl(K)@11		missed K-H@11	0.00400447	1758.905396	440.7336	1758.901245	440.732605	4	17	1.1.1.1024.3	4.177933	9531.46	8176.81	4.19	0.04	4849.364
2	33.78	34.38	93.70999932	93.70999932	93.70999932	sp|P23927|CRYAB_MOUSE	Alpha-crystallin B chain OS=Mus musculus OX=10090 GN=Cryab PE=1 SV=2			0.428291142	99.00000095	IPADVDPLTITSSL			cleaved L-S@C-term	0.00164204	1440.772827	721.3937	1440.771118	721.3928833	2	12	1.1.1.1394.4	8.75425	390.1	255.61	8.8	0.12	156.7393
2	33.78	34.38	93.70999932	93.70999932	93.70999932	sp|P23927|CRYAB_MOUSE	Alpha-crystallin B chain OS=Mus musculus OX=10090 GN=Cryab PE=1 SV=2			0.367542684	99.00000095	IPADVDPLTITSSLSSDGVLTVN			cleaved N-G@C-term	-0.00163001	2313.193604	772.0718	2313.195068	772.0723267	3	13	1.1.1.1431.3	9.128883	182.17	159.66	9.13	0.08	136.7837
2	33.78	34.38	93.70999932	93.70999932	93.70999932	sp|P23927|CRYAB_MOUSE	Alpha-crystallin B chain OS=Mus musculus OX=10090 GN=Cryab PE=1 SV=2			0.342944145	99.00000095	LGDVIEVHGK			cleaved V-L@N-term	0.00134984	1065.583252	533.7989	1065.581909	533.7982178	2	15	1.1.1.1048.3	4.472067	4174.46	2706.68	4.49	0.04	2689.463
2	33.78	34.38	93.70999932	93.70999932	93.70999932	sp|P23927|CRYAB_MOUSE	Alpha-crystallin B chain OS=Mus musculus OX=10090 GN=Cryab PE=1 SV=2			0.311580211	99.00000095	LFDQFFGEH			cleaved H-L@C-term	0.000623791	1138.509033	570.2618	1138.508301	570.2614746	2	10	1.1.1.1264.2	7.167033	421.75	307.27	7.18	0.05	175.3958
2	33.78	34.38	93.70999932	93.70999932	93.70999932	sp|P23927|CRYAB_MOUSE	Alpha-crystallin B chain OS=Mus musculus OX=10090 GN=Cryab PE=1 SV=2			0.084600158	99.00000095	HFSPEELKVK	Carbamyl(K)@8		missed K-V@8	0.000763757	1255.656982	419.5596	1255.656128	419.5592957	3	11	1.1.1.1053.2	4.532233	4744.66	2519.39	4.56	0.04	1249.446
2	33.78	34.38	93.70999932	93.70999932	93.70999932	sp|P23927|CRYAB_MOUSE	Alpha-crystallin B chain OS=Mus musculus OX=10090 GN=Cryab PE=1 SV=2			0.066512719	99.00000095	MDIAIHHPWIR	Acetyl@N-term; Oxidation(D)@2	Acetyl@1; Oxidation(D)@2		-0.00668282	1445.717041	723.8658	1445.723755	723.8691406	2	16	1.1.1.1122.6	5.4065	11794.3	8706.24	5.42	0.05	3953.366
2	33.78	34.38	93.70999932	93.70999932	93.70999932	sp|P23927|CRYAB_MOUSE	Alpha-crystallin B chain OS=Mus musculus OX=10090 GN=Cryab PE=1 SV=2			0.057991948	99.00000095	DEHGFISR			cleaved Q-D@N-term	-0.000458019	959.4456787	480.7301	959.446106	480.7303162	2	10	1.1.1.945.4	3.1895	860.88	616.1	3.21	0.04	752.4095
2	33.78	34.38	93.70999932	93.70999932	93.70999932	sp|P23927|CRYAB_MOUSE	Alpha-crystallin B chain OS=Mus musculus OX=10090 GN=Cryab PE=1 SV=2			0.040481616	95.85000277	FSVNLDVKHFSPEELK	Carbamyl@N-term		missed K-H@8	0.00301022	1930.981812	644.6679	1930.978882	644.6669312	3	11	1.1.1.1219.7	6.597583	5395.23	4101.88	6.62	0.06	1956.818
2	33.78	34.38	93.70999932	93.70999932	93.70999932	sp|P23927|CRYAB_MOUSE	Alpha-crystallin B chain OS=Mus musculus OX=10090 GN=Cryab PE=1 SV=2			0.031984277	98.58999848	TITSSLSSDGVLTVNGPR			cleaved L-T@N-term	-0.0127271	1802.924683	902.4696	1802.937378	902.4759521	2	10	1.1.1.1148.9	5.72315	148.8609	148.8609			249.8656
2	33.78	34.38	93.70999932	93.70999932	93.70999932	sp|P23927|CRYAB_MOUSE	Alpha-crystallin B chain OS=Mus musculus OX=10090 GN=Cryab PE=1 SV=2			0.030584097	99.00000095	VLGDVIEVH			cleaved H-G@C-term	-0.00456659	979.5292969	490.7719	979.5338745	490.7742004	2	10	1.1.1.1121.2	5.388333	1135.29	856.58	5.4	0.06	657.5426
2	33.78	34.38	93.70999932	93.70999932	93.70999932	sp|P23927|CRYAB_MOUSE	Alpha-crystallin B chain OS=Mus musculus OX=10090 GN=Cryab PE=1 SV=2			0.025949083	98.0700016	PFHSPSR			cleaved F-P@N-term	-0.0011484	826.4074707	414.211	826.4085693	414.2115784	2	11	1.1.1.1077.2	4.837717	17159.02	7685.65	4.88	0.08	2722.952
2	33.78	34.38	93.70999932	93.70999932	93.70999932	sp|P23927|CRYAB_MOUSE	Alpha-crystallin B chain OS=Mus musculus OX=10090 GN=Cryab PE=1 SV=2			0.013676231	95.74999809	RPFFPF			cleaved F-H@C-term	0.00311595	809.4256592	405.7201	809.4224243	405.7185059	2	7	1.1.1.1329.2	7.977817	11338.14	1662.11	8.05	0.08	459.3973
2	33.78	34.38	93.70999932	93.70999932	93.70999932	sp|P23927|CRYAB_MOUSE	Alpha-crystallin B chain OS=Mus musculus OX=10090 GN=Cryab PE=1 SV=2			0.010550178	94.96999979	YLRPPSFLR			cleaved F-Y@N-term	0.00090315	1147.651123	574.8328	1147.650269	574.8323975	2	8	1.1.1.1128.5	5.477667	2763.48	2480.74	5.47	0.04	1066.819
2	33.78	34.38	93.70999932	93.70999932	93.70999932	sp|P23927|CRYAB_MOUSE	Alpha-crystallin B chain OS=Mus musculus OX=10090 GN=Cryab PE=1 SV=2			0.00700489	82.81000257	SSDGVLTVNGPR			cleaved L-S@N-term	-0.00559838	1200.604248	601.3094	1200.609863	601.3121948	2	7	1.1.1.1030.9	4.25925	318.31	293.27	4.25	0.06	195.2406
2	33.78	34.38	93.70999932	93.70999932	93.70999932	sp|P23927|CRYAB_MOUSE	Alpha-crystallin B chain OS=Mus musculus OX=10090 GN=Cryab PE=1 SV=2			0.005682853	82.81000257	YRIPADVDPL			cleaved L-T@C-term; missed R-I@2	0.00377183	1157.611816	579.8132	1157.608032	579.8113403	2	6	1.1.1.1183.5	6.16245	44.7643	44.7643			234.1261
2	33.78	34.38	93.70999932	93.70999932	93.70999932	sp|P23927|CRYAB_MOUSE	Alpha-crystallin B chain OS=Mus musculus OX=10090 GN=Cryab PE=1 SV=2			0.004803699	69.0500021	RPFFPFH			cleaved H-S@C-term	-3.73E-05	946.4812622	474.2479	946.4813843	474.2479553	2	7	1.1.1.1161.3	5.882133	908.27	782.1	5.92	0.1	405.6113
2	33.78	34.38	93.70999932	93.70999932	93.70999932	sp|P23927|CRYAB_MOUSE	Alpha-crystallin B chain OS=Mus musculus OX=10090 GN=Cryab PE=1 SV=2			0.001304851	95.63999772	EEKPAVAAAPKK	Glu->pyro-Glu@N-term; Carbamyl(K)@11		missed K-K@11	-0.00199562	1262.696167	421.906	1262.698242	421.9067078	3	8	1.1.1.943.4	3.161833	209.78	197.76	3.16	0.04	166.9711
2	33.78	34.38	93.70999932	93.70999932	93.70999932	sp|P23927|CRYAB_MOUSE	Alpha-crystallin B chain OS=Mus musculus OX=10090 GN=Cryab PE=1 SV=2			0.000434506	69.0500021	SLSPFYLRPPSFLR			cleaved T-S@N-term	0.000887818	1678.920288	560.6474	1678.919556	560.6470947	3	8	1.1.1.1309.2	7.735833	1015.44	941.53	7.76	0.08	468.7494
2	33.78	34.38	93.70999932	93.70999932	93.70999932	sp|P23927|CRYAB_MOUSE	Alpha-crystallin B chain OS=Mus musculus OX=10090 GN=Cryab PE=1 SV=2			0	99.00000095	APSWIDTGLSEMR	Oxidation(M)@12			0.00330029	1477.69043	739.8525	1477.687134	739.8508301	2	20	1.1.1.1150.10	5.749483	53443.38	17437.57	5.79	0.05	5559.561
2	33.78	34.38	93.70999932	93.70999932	93.70999932	sp|P23927|CRYAB_MOUSE	Alpha-crystallin B chain OS=Mus musculus OX=10090 GN=Cryab PE=1 SV=2			0	99.00000095	APSWIDTGLSEMR	Oxidation(M)@12			0.00330029	1477.69043	739.8525	1477.687134	739.8508301	2	23	1.1.1.1151.4	5.763134	53443.38	35951.48	5.79	0.05	11958.83
2	33.78	34.38	93.70999932	93.70999932	93.70999932	sp|P23927|CRYAB_MOUSE	Alpha-crystallin B chain OS=Mus musculus OX=10090 GN=Cryab PE=1 SV=2			0	99.00000095	APSWIDTGLSEMR				0.000201428	1461.692505	731.8535	1461.692261	731.8533936	2	13	1.1.1.1228.7	6.7124	4695.42	1244.17	6.76	0.05	467.27
2	33.78	34.38	93.70999932	93.70999932	93.70999932	sp|P23927|CRYAB_MOUSE	Alpha-crystallin B chain OS=Mus musculus OX=10090 GN=Cryab PE=1 SV=2			0	99.00000095	APSWIDTGLSEMR				0.000201428	1461.692505	731.8535	1461.692261	731.8533936	2	18	1.1.1.1229.7	6.725234	4695.42	2484.08	6.76	0.05	1297.564
2	33.78	34.38	93.70999932	93.70999932	93.70999932	sp|P23927|CRYAB_MOUSE	Alpha-crystallin B chain OS=Mus musculus OX=10090 GN=Cryab PE=1 SV=2			0	99.00000095	APSWIDTGLSEMR	Dioxidation(W)@4; Oxidation(M)@12			-0.00307719	1509.673828	755.8442	1509.677002	755.8457642	2	17	1.1.1.1058.4	4.6029	325.2076	325.2076			349.634
2	33.78	34.38	93.70999932	93.70999932	93.70999932	sp|P23927|CRYAB_MOUSE	Alpha-crystallin B chain OS=Mus musculus OX=10090 GN=Cryab PE=1 SV=2			0	99.00000095	APSWIDTGLSEMR	Dioxidation(W)@4; Oxidation(M)@12			-0.0210214	1509.656128	755.8353	1509.677002	755.8457642	2	15	1.1.1.1060.3	4.628233	507.3044	507.3044			237.4663
2	33.78	34.38	93.70999932	93.70999932	93.70999932	sp|P23927|CRYAB_MOUSE	Alpha-crystallin B chain OS=Mus musculus OX=10090 GN=Cryab PE=1 SV=2			0	99.00000095	APSWIDTGLSEMR	Dioxidation(W)@4; Oxidation(M)@12			-0.00869237	1509.668213	755.8414	1509.677002	755.8457642	2	16	1.1.1.1107.3	5.221017	507.3044	507.3044			304.7213
2	33.78	34.38	93.70999932	93.70999932	93.70999932	sp|P23927|CRYAB_MOUSE	Alpha-crystallin B chain OS=Mus musculus OX=10090 GN=Cryab PE=1 SV=2			0	99.00000095	APSWIDTGLSEMR	Oxidation(W)@4; Oxidation(M)@12			-0.000193277	1493.681885	747.8482	1493.682007	747.8483276	2	17	1.1.1.1130.8	5.506166	2986.91	2686.45	5.5	0.05	1282.804
2	33.78	34.38	93.70999932	93.70999932	93.70999932	sp|P23927|CRYAB_MOUSE	Alpha-crystallin B chain OS=Mus musculus OX=10090 GN=Cryab PE=1 SV=2			0	99.00000095	APSWIDTGLSEMR	Dioxidation(M)@12	Dioxidation(M)@68		-0.00315511	1493.678833	498.9002	1493.682007	498.9013062	3	13	1.1.1.1172.2	6.0208	519.64	500.03	6.02	0.04	424.9483
2	33.78	34.38	93.70999932	93.70999932	93.70999932	sp|P23927|CRYAB_MOUSE	Alpha-crystallin B chain OS=Mus musculus OX=10090 GN=Cryab PE=1 SV=2			0	99.00000095	APSWIDTGLSEMR	Methyl(E)@11; Oxidation(M)@12	Methyl(E)@67		-0.00333121	1491.699463	746.857	1491.702759	746.8586426	2	15	1.1.1.1185.8	6.190283	2527.89	1242.12	6.22	0.06	704.6111
2	33.78	34.38	93.70999932	93.70999932	93.70999932	sp|P23927|CRYAB_MOUSE	Alpha-crystallin B chain OS=Mus musculus OX=10090 GN=Cryab PE=1 SV=2			0	99.00000095	APSWIDTGLSEMR	Oxidation(W)@4; Oxidation(M)@12			-0.000193277	1493.681885	747.8482	1493.682007	747.8483276	2	15	1.1.1.1128.9	5.481	2986.91	2027.16	5.5	0.05	1070.666
2	33.78	34.38	93.70999932	93.70999932	93.70999932	sp|P23927|CRYAB_MOUSE	Alpha-crystallin B chain OS=Mus musculus OX=10090 GN=Cryab PE=1 SV=2			0	99.00000095	APSWIDTGLSEMR	Dioxidation(M)@12	Dioxidation(M)@68		-0.00315511	1493.678833	498.9002	1493.682007	498.9013062	3	11	1.1.1.1171.4	6.009967	519.64	434.07	6.02	0.04	385.4248
2	33.78	34.38	93.70999932	93.70999932	93.70999932	sp|P23927|CRYAB_MOUSE	Alpha-crystallin B chain OS=Mus musculus OX=10090 GN=Cryab PE=1 SV=2			0	98.94999862	APSWIDTGLSEMR	Methyl(E)@11; Oxidation(M)@12	Methyl(E)@67		-0.00333121	1491.699463	746.857	1491.702759	746.8586426	2	12	1.1.1.1186.10	6.204433	2527.89	2102.17	6.22	0.06	1222.115
2	33.78	34.38	93.70999932	93.70999932	93.70999932	sp|P23927|CRYAB_MOUSE	Alpha-crystallin B chain OS=Mus musculus OX=10090 GN=Cryab PE=1 SV=2			0	98.10000062	APSWIDTGLSEMR	Oxidation(W)@4; Oxidation(M)@12			0.019215699	1493.701294	747.8579	1493.682007	747.8483276	2	9	1.1.1.1102.10	5.157516	49.49863	49.49863			288.6896
2	33.78	34.38	93.70999932	93.70999932	93.70999932	sp|P23927|CRYAB_MOUSE	Alpha-crystallin B chain OS=Mus musculus OX=10090 GN=Cryab PE=1 SV=2			0	95.80000043	APSWIDTGLSEMR	Oxidation(M)@12			-0.016719	1477.670532	739.8425	1477.687134	739.8508301	2	9	1.1.1.1128.7	5.479333	345.6981	345.6981			462.7682
2	33.78	34.38	93.70999932	93.70999932	93.70999932	sp|P23927|CRYAB_MOUSE	Alpha-crystallin B chain OS=Mus musculus OX=10090 GN=Cryab PE=1 SV=2			0	69.0500021	APSWIDTGLSEMR	Methyl(E)@11; Oxidation(M)@12	Methyl(E)@67		-0.00150017	1491.701294	746.8579	1491.702759	746.8586426	2	8	1.1.1.1238.4	6.836733	530.26	434.46	6.82	0.08	270.8515
2	33.78	34.38	93.70999932	93.70999932	93.70999932	sp|P23927|CRYAB_MOUSE	Alpha-crystallin B chain OS=Mus musculus OX=10090 GN=Cryab PE=1 SV=2			0	59.27000046	APSWIDTGLSEMR	Oxidation(W)@4; Oxidation(M)@12			-0.00104941	1493.680908	498.9009	1493.682007	498.9013062	3	8	1.1.1.1116.4	5.327017	1067.33	764.55	5.31	0.05	626.5134
2	33.78	34.38	93.70999932	93.70999932	93.70999932	sp|P23927|CRYAB_MOUSE	Alpha-crystallin B chain OS=Mus musculus OX=10090 GN=Cryab PE=1 SV=2			0	59.27000046	APSWIDTGLSEMR	Methyl(E)@11; Dioxidation(M)@12	Methyl(E)@67; Dioxidation(M)@68		0.00208566	1507.699829	754.8572	1507.697754	754.8561401	2	9	1.1.1.1209.8	6.47225	30.08539	30.08539			240.4219
2	33.78	34.38	93.70999932	93.70999932	93.70999932	sp|P23927|CRYAB_MOUSE	Alpha-crystallin B chain OS=Mus musculus OX=10090 GN=Cryab PE=1 SV=2			0	35.5399996	APSWIDTGLSEMR	Dioxidation(M)@12; Deamidated(R)@13	Dioxidation(M)@68; Deamidated(R)@69		0.0126076	1494.678711	748.3466	1494.666016	748.340332	2	10	1.1.1.1174.9	6.05195	2479.8	1368.8	6.02	0.05	834.0244
2	33.78	34.38	93.70999932	93.70999932	93.70999932	sp|P23927|CRYAB_MOUSE	Alpha-crystallin B chain OS=Mus musculus OX=10090 GN=Cryab PE=1 SV=2			0	32.10000098	APSWIDTGLSEMR	Oxidation(W)@4; Oxidation(M)@12			-0.00223959	1493.679688	498.9005	1493.682007	498.9013062	3	7	1.1.1.1131.3	5.513333	875.19	810.64	5.51	0.05	876.9457
2	33.78	34.38	93.70999932	93.70999932	93.70999932	sp|P23927|CRYAB_MOUSE	Alpha-crystallin B chain OS=Mus musculus OX=10090 GN=Cryab PE=1 SV=2			0	22.78999984	APSWIDTGLSEMR	Methyl(E)@11; Oxidation(M)@12	Methyl(E)@67		-0.00150017	1491.701294	746.8579	1491.702759	746.8586426	2	9	1.1.1.1235.5	6.804733	530.26	420.12	6.82	0.08	232.6164
2	33.78	34.38	93.70999932	93.70999932	93.70999932	sp|P23927|CRYAB_MOUSE	Alpha-crystallin B chain OS=Mus musculus OX=10090 GN=Cryab PE=1 SV=2			0	22.78999984	APSWIDTGLSEMR	Oxidation(M)@12; Methyl(R)@13	Methyl(R)@69		-0.00150017	1491.701294	746.8579	1491.702759	746.8586426	2	8	1.1.1.1238.4	6.836733	530.26	434.46	6.82	0.08	270.8515
2	33.78	34.38	93.70999932	93.70999932	93.70999932	sp|P23927|CRYAB_MOUSE	Alpha-crystallin B chain OS=Mus musculus OX=10090 GN=Cryab PE=1 SV=2			0	19.14000064	APSWIDTGLSEMR	Methyl(S)@10; Oxidation(M)@12	Methyl(S)@66		-0.00333121	1491.699463	746.857	1491.702759	746.8586426	2	12	1.1.1.1186.10	6.204433	2527.89	2102.17	6.22	0.06	1222.115
2	33.78	34.38	93.70999932	93.70999932	93.70999932	sp|P23927|CRYAB_MOUSE	Alpha-crystallin B chain OS=Mus musculus OX=10090 GN=Cryab PE=1 SV=2			0	18.61999929	APSWIDTGLSEMR	Methyl(S)@10; Oxidation(M)@12	Methyl(S)@66		-0.00150017	1491.701294	746.8579	1491.702759	746.8586426	2	8	1.1.1.1238.4	6.836733	530.26	434.46	6.82	0.08	270.8515
2	33.78	34.38	93.70999932	93.70999932	93.70999932	sp|P23927|CRYAB_MOUSE	Alpha-crystallin B chain OS=Mus musculus OX=10090 GN=Cryab PE=1 SV=2			0	18.61999929	APSWIDTGLSEMR	Methyl(L)@9; Oxidation(M)@12	Methyl(L)@65		-0.00150017	1491.701294	746.8579	1491.702759	746.8586426	2	8	1.1.1.1238.4	6.836733	530.26	434.46	6.82	0.08	270.8515
2	33.78	34.38	93.70999932	93.70999932	93.70999932	sp|P23927|CRYAB_MOUSE	Alpha-crystallin B chain OS=Mus musculus OX=10090 GN=Cryab PE=1 SV=2			0	18.1099996	APSWIDTGLSEMR	Methyl(S)@10; Dioxidation(M)@12	Methyl(S)@66; Dioxidation(M)@68		0.00208566	1507.699829	754.8572	1507.697754	754.8561401	2	9	1.1.1.1209.8	6.47225	30.08539	30.08539			240.4219
2	33.78	34.38	93.70999932	93.70999932	93.70999932	sp|P23927|CRYAB_MOUSE	Alpha-crystallin B chain OS=Mus musculus OX=10090 GN=Cryab PE=1 SV=2			0	18.1099996	APSWIDTGLSEMR	Methyl(L)@9; Dioxidation(M)@12	Methyl(L)@65; Dioxidation(M)@68		0.00208566	1507.699829	754.8572	1507.697754	754.8561401	2	9	1.1.1.1209.8	6.47225	30.08539	30.08539			240.4219
2	33.78	34.38	93.70999932	93.70999932	93.70999932	sp|P23927|CRYAB_MOUSE	Alpha-crystallin B chain OS=Mus musculus OX=10090 GN=Cryab PE=1 SV=2			0	72.63000011	APSWIDTGLSEMRLEK	Oxidation(M)@12		missed R-L@13	0.041456401	1847.950317	924.9824	1847.908691	924.9616699	2	10	1.1.1.1144.4	5.67415	338.1486	338.1486			193.4521
2	33.78	34.38	93.70999932	93.70999932	93.70999932	sp|P23927|CRYAB_MOUSE	Alpha-crystallin B chain OS=Mus musculus OX=10090 GN=Cryab PE=1 SV=2			0	30.41000068	APSWIDTGLSEMRLEK	Oxidation(M)@12		missed R-L@13	-0.00179171	1847.907104	616.9763	1847.908691	616.9768677	3	7	1.1.1.1139.7	5.61765	3898.37	2301.99	5.64	0.05	1427.897
2	33.78	34.38	93.70999932	93.70999932	93.70999932	sp|P23927|CRYAB_MOUSE	Alpha-crystallin B chain OS=Mus musculus OX=10090 GN=Cryab PE=1 SV=2			0	99.00000095	EEKPAVAAAPK				-0.00204129	1109.606079	555.8103	1109.608032	555.8113403	2	15	1.1.1.902.4	2.661383	2793.81	2723.61	2.66	0.03	1584.52
2	33.78	34.38	93.70999932	93.70999932	93.70999932	sp|P23927|CRYAB_MOUSE	Alpha-crystallin B chain OS=Mus musculus OX=10090 GN=Cryab PE=1 SV=2			0	99.00000095	EEKPAVAAAPK	Glu->pyro-Glu@N-term			0.00220592	1091.599731	546.8071	1091.597534	546.8060303	2	15	1.1.1.936.6	3.078683	4146.72	2768.08	3.09	0.04	1179.474
2	33.78	34.38	93.70999932	93.70999932	93.70999932	sp|P23927|CRYAB_MOUSE	Alpha-crystallin B chain OS=Mus musculus OX=10090 GN=Cryab PE=1 SV=2			0	96.57999873	EEKPAVAAAPK	Methyl(E)@1	Methyl(E)@164		-0.00145338	1123.622314	562.8184	1123.623779	562.8191528	2	10	1.1.1.916.5	2.832867	694.33	692.08	2.84	0.04	378.1601
2	33.78	34.38	93.70999932	93.70999932	93.70999932	sp|P23927|CRYAB_MOUSE	Alpha-crystallin B chain OS=Mus musculus OX=10090 GN=Cryab PE=1 SV=2			0	96.57999873	EEKPAVAAAPK	Methyl(E)@2	Methyl(E)@165		-0.00145338	1123.622314	562.8184	1123.623779	562.8191528	2	10	1.1.1.916.5	2.832867	694.33	692.08	2.84	0.04	378.1601
2	33.78	34.38	93.70999932	93.70999932	93.70999932	sp|P23927|CRYAB_MOUSE	Alpha-crystallin B chain OS=Mus musculus OX=10090 GN=Cryab PE=1 SV=2			0	96.57999873	EEKPAVAAAPK	Glu->pyro-Glu@N-term; Carbamyl(K)@3			-0.00287494	1134.600464	568.3075	1134.603271	568.30896	2	10	1.1.1.1025.10	4.1966	706.83	619.69	4.21	0.04	344.2022
2	33.78	34.38	93.70999932	93.70999932	93.70999932	sp|P23927|CRYAB_MOUSE	Alpha-crystallin B chain OS=Mus musculus OX=10090 GN=Cryab PE=1 SV=2			0	94.41999793	EEKPAVAAAPK	Carbamidomethyl@N-term			-0.00837092	1166.621216	584.3179	1166.629517	584.3220215	2	8	1.1.1.990.6	3.757633	456.87	401.43	3.77	0.04	228.8796
2	33.78	34.38	93.70999932	93.70999932	93.70999932	sp|P23927|CRYAB_MOUSE	Alpha-crystallin B chain OS=Mus musculus OX=10090 GN=Cryab PE=1 SV=2			0	62.29000092	EEKPAVAAAPK	Carbamyl@N-term			-4.53E-05	1152.613892	577.3142	1152.613892	577.314209	2	8	1.1.1.968.7	3.481317	2565.12	306.02	3.43	0.04	127.1781
2	33.78	34.38	93.70999932	93.70999932	93.70999932	sp|P23927|CRYAB_MOUSE	Alpha-crystallin B chain OS=Mus musculus OX=10090 GN=Cryab PE=1 SV=2			0	34.38000083	EEKPAVAAAPK	Glu->pyro-Glu@N-term; Carbamyl(K)@3			-0.00287494	1134.600464	568.3075	1134.603271	568.30896	2	7	1.1.1.1024.7	4.181267	706.83	389.86	4.21	0.04	213.1353
2	33.78	34.38	93.70999932	93.70999932	93.70999932	sp|P23927|CRYAB_MOUSE	Alpha-crystallin B chain OS=Mus musculus OX=10090 GN=Cryab PE=1 SV=2			0	23.31999987	EEKPAVAAAPK	Carbamidomethyl@N-term			-0.00837092	1166.621216	584.3179	1166.629517	584.3220215	2	7	1.1.1.991.7	3.7713	456.87	450.02	3.77	0.04	282.3438
2	33.78	34.38	93.70999932	93.70999932	93.70999932	sp|P23927|CRYAB_MOUSE	Alpha-crystallin B chain OS=Mus musculus OX=10090 GN=Cryab PE=1 SV=2			0	22.78999984	EEKPAVAAAPK	Carbamidomethyl(K)@3			-0.00837092	1166.621216	584.3179	1166.629517	584.3220215	2	8	1.1.1.990.6	3.757633	456.87	401.43	3.77	0.04	228.8796
2	33.78	34.38	93.70999932	93.70999932	93.70999932	sp|P23927|CRYAB_MOUSE	Alpha-crystallin B chain OS=Mus musculus OX=10090 GN=Cryab PE=1 SV=2			0	20.69000006	EEKPAVAAAPK	Carbamyl(K)@3			-4.53E-05	1152.613892	577.3142	1152.613892	577.314209	2	8	1.1.1.968.7	3.481317	2565.12	306.02	3.43	0.04	127.1781
2	33.78	34.38	93.70999932	93.70999932	93.70999932	sp|P23927|CRYAB_MOUSE	Alpha-crystallin B chain OS=Mus musculus OX=10090 GN=Cryab PE=1 SV=2			0	47.35000134	EEKPAVAAAPKK	Carbamyl(K)@11		missed K-K@11	-0.00371688	1280.7052	427.909	1280.708862	427.9102173	3	11	1.1.1.905.2	2.69455	1009.82	1007.12	2.69	0.04	840.3127
2	33.78	34.38	93.70999932	93.70999932	93.70999932	sp|P23927|CRYAB_MOUSE	Alpha-crystallin B chain OS=Mus musculus OX=10090 GN=Cryab PE=1 SV=2			0	29.30000126	EEKPAVAAAPKK	Carbamyl@N-term; Carbamyl(K)@12		missed K-K@11	0.00144808	1323.716187	442.246	1323.714722	442.2454834	3	8	1.1.1.967.3	3.465317	650.76	637.45	3.46	0.04	493.9326
2	33.78	34.38	93.70999932	93.70999932	93.70999932	sp|P23927|CRYAB_MOUSE	Alpha-crystallin B chain OS=Mus musculus OX=10090 GN=Cryab PE=1 SV=2			0	29.30000126	EEKPAVAAAPKK	Carbamyl@N-term; Carbamyl(K)@11		missed K-K@11	0.00144808	1323.716187	442.246	1323.714722	442.2454834	3	8	1.1.1.967.3	3.465317	650.76	637.45	3.46	0.04	493.9326
2	33.78	34.38	93.70999932	93.70999932	93.70999932	sp|P23927|CRYAB_MOUSE	Alpha-crystallin B chain OS=Mus musculus OX=10090 GN=Cryab PE=1 SV=2			0	99.00000095	FSVNLDVK				0.00181503	920.4986572	461.2566	920.4967041	461.2556458	2	9	1.1.1.1114.3	5.301183	1342.23	1134.73	5.31	0.05	788.5549
2	33.78	34.38	93.70999932	93.70999932	93.70999932	sp|P23927|CRYAB_MOUSE	Alpha-crystallin B chain OS=Mus musculus OX=10090 GN=Cryab PE=1 SV=2			0	99.00000095	FSVNLDVK				0.00181503	920.4986572	461.2566	920.4967041	461.2556458	2	9	1.1.1.1115.3	5.313684	1342.23	1314.98	5.31	0.05	768.918
2	33.78	34.38	93.70999932	93.70999932	93.70999932	sp|P23927|CRYAB_MOUSE	Alpha-crystallin B chain OS=Mus musculus OX=10090 GN=Cryab PE=1 SV=2			0	29.30000126	FSVNLDVK	Dehydrated(D)@6			0.00189519	902.4880981	452.2513	902.486145	452.2503662	2	5	1.1.1.1169.2	5.9828	55.06795	55.06795			165.9218
2	33.78	34.38	93.70999932	93.70999932	93.70999932	sp|P23927|CRYAB_MOUSE	Alpha-crystallin B chain OS=Mus musculus OX=10090 GN=Cryab PE=1 SV=2			0	15.09000063	FSVNLDVK	Formyl@N-term			0.00125396	948.4928589	475.2537	948.4916382	475.2531128	2	6	1.1.1.1257.2	7.07705	236.95	232.25	7.09	0.06	159.626
2	33.78	34.38	93.70999932	93.70999932	93.70999932	sp|P23927|CRYAB_MOUSE	Alpha-crystallin B chain OS=Mus musculus OX=10090 GN=Cryab PE=1 SV=2			0	94.41999793	FSVNLDVKHFSPEELK	Carbamyl(K)@8		missed K-H@8	0.00348639	1930.982544	483.7529	1930.978882	483.7519836	4	10	1.1.1.1222.2	6.631417	1167.73	1002.7	6.62	0.05	881.3092
2	33.78	34.38	93.70999932	93.70999932	93.70999932	sp|P23927|CRYAB_MOUSE	Alpha-crystallin B chain OS=Mus musculus OX=10090 GN=Cryab PE=1 SV=2			0	46.16000056	FSVNLDVKHFSPEELK	Carbamyl(K)@8		missed K-H@8	0.00301022	1930.981812	644.6679	1930.978882	644.6669312	3	9	1.1.1.1218.6	6.583917	5395.23	2280.18	6.62	0.06	876.289
2	33.78	34.38	93.70999932	93.70999932	93.70999932	sp|P23927|CRYAB_MOUSE	Alpha-crystallin B chain OS=Mus musculus OX=10090 GN=Cryab PE=1 SV=2			0	21.20999992	FSVNLDVKHFSPEELK	Carbamyl(K)@8		missed K-H@8	0.00301022	1930.981812	644.6679	1930.978882	644.6669312	3	11	1.1.1.1219.7	6.597583	5395.23	4101.88	6.62	0.06	1956.818
2	33.78	34.38	93.70999932	93.70999932	93.70999932	sp|P23927|CRYAB_MOUSE	Alpha-crystallin B chain OS=Mus musculus OX=10090 GN=Cryab PE=1 SV=2			0	99.00000095	GDVIEVHGK			cleaved L-G@N-term	-0.000713634	952.4970703	477.2558	952.4978027	477.2561646	2	12	1.1.1.1049.3	4.4829	7474.83	6854.14	4.49	0.05	3659.982
2	33.78	34.38	93.70999932	93.70999932	93.70999932	sp|P23927|CRYAB_MOUSE	Alpha-crystallin B chain OS=Mus musculus OX=10090 GN=Cryab PE=1 SV=2			0	99.00000095	HFSPEELK				0.0021143	985.4890747	493.7518	985.4868774	493.7507324	2	9	1.1.1.983.2	3.6663	49150.16	1116.41	3.74	0.05	365.5045
2	33.78	34.38	93.70999932	93.70999932	93.70999932	sp|P23927|CRYAB_MOUSE	Alpha-crystallin B chain OS=Mus musculus OX=10090 GN=Cryab PE=1 SV=2			0	99.00000095	HFSPEELK	Methyl(E)@6	Methyl(E)@88		-0.00082989	999.5016479	500.7581	999.5025635	500.7585449	2	12	1.1.1.1011.5	4.024283	3352.03	1318.21	4.06	0.05	482.6597
2	33.78	34.38	93.70999932	93.70999932	93.70999932	sp|P23927|CRYAB_MOUSE	Alpha-crystallin B chain OS=Mus musculus OX=10090 GN=Cryab PE=1 SV=2			0	98.6199975	HFSPEELK	Formyl@N-term			-0.00120274	1013.480652	507.7476	1013.481812	507.7481689	2	10	1.1.1.1069.4	4.736383	3186.23	1430.09	4.77	0.05	541.1705
2	33.78	34.38	93.70999932	93.70999932	93.70999932	sp|P23927|CRYAB_MOUSE	Alpha-crystallin B chain OS=Mus musculus OX=10090 GN=Cryab PE=1 SV=2			0	98.55999947	HFSPEELK	Methyl(E)@6	Methyl(E)@88		-0.00082989	999.5016479	500.7581	999.5025635	500.7585449	2	11	1.1.1.1012.4	4.035933	3352.03	2273.75	4.06	0.05	1183.229
2	33.78	34.38	93.70999932	93.70999932	93.70999932	sp|P23927|CRYAB_MOUSE	Alpha-crystallin B chain OS=Mus musculus OX=10090 GN=Cryab PE=1 SV=2			0	97.00999856	HFSPEELK	Formyl@N-term			-0.00120274	1013.480652	507.7476	1013.481812	507.7481689	2	10	1.1.1.1070.3	4.747883	3186.23	2390.05	4.77	0.05	1035.889
2	33.78	34.38	93.70999932	93.70999932	93.70999932	sp|P23927|CRYAB_MOUSE	Alpha-crystallin B chain OS=Mus musculus OX=10090 GN=Cryab PE=1 SV=2			0	95.48000097	HFSPEELK	Methyl(E)@6	Methyl(E)@88		0.000573907	999.5032959	500.7589	999.5025635	500.7585449	2	9	1.1.1.1025.7	4.1941	3985.52	1431.52	4.15	0.04	550.914
2	33.78	34.38	93.70999932	93.70999932	93.70999932	sp|P23927|CRYAB_MOUSE	Alpha-crystallin B chain OS=Mus musculus OX=10090 GN=Cryab PE=1 SV=2			0	95.48000097	HFSPEELK	Methyl(E)@5	Methyl(E)@87		0.000573907	999.5032959	500.7589	999.5025635	500.7585449	2	9	1.1.1.1025.7	4.1941	3985.52	1431.52	4.15	0.04	550.914
2	33.78	34.38	93.70999932	93.70999932	93.70999932	sp|P23927|CRYAB_MOUSE	Alpha-crystallin B chain OS=Mus musculus OX=10090 GN=Cryab PE=1 SV=2			0	38.51000071	HFSPEELKVK	Carbamyl(K)@8		missed K-V@8	0.000665248	1255.656616	628.8356	1255.656128	628.8353271	2	8	1.1.1.1052.9	4.525233	3373.78	1603.3	4.55	0.04	554.8066
2	33.78	34.38	93.70999932	93.70999932	93.70999932	sp|P23927|CRYAB_MOUSE	Alpha-crystallin B chain OS=Mus musculus OX=10090 GN=Cryab PE=1 SV=2			0	97.6000011	IDTGLSEMR	Oxidation(M)@8		cleaved W-I@N-term	-0.00207056	1036.483887	519.2492	1036.485962	519.2502441	2	10	1.1.1.963.5	3.41715	270.42	250.55	3.41	0.05	163.2747
2	33.78	34.38	93.70999932	93.70999932	93.70999932	sp|P23927|CRYAB_MOUSE	Alpha-crystallin B chain OS=Mus musculus OX=10090 GN=Cryab PE=1 SV=2			0	47.35000134	IPADVDPLTITS			cleaved S-S@C-term	-0.000393524	1240.654663	621.3346	1240.655029	621.3348389	2	8	1.1.1.1244.7	6.915383	250.62	239.64	6.93	0.09	199.4993
2	33.78	34.38	93.70999932	93.70999932	93.70999932	sp|P23927|CRYAB_MOUSE	Alpha-crystallin B chain OS=Mus musculus OX=10090 GN=Cryab PE=1 SV=2			0	99.00000095	IPADVDPLTITSSL			cleaved L-S@C-term	0.00164204	1440.772827	721.3937	1440.771118	721.3928833	2	11	1.1.1.1393.4	8.741417	390.1	244.18	8.8	0.12	123.8614
2	33.78	34.38	93.70999932	93.70999932	93.70999932	sp|P23927|CRYAB_MOUSE	Alpha-crystallin B chain OS=Mus musculus OX=10090 GN=Cryab PE=1 SV=2			0	98.33999872	IPADVDPLTITSSLSSDGVLTVN			cleaved N-G@C-term	-0.00163001	2313.193604	772.0718	2313.195068	772.0723267	3	11	1.1.1.1432.3	9.14155	182.17	177.95	9.13	0.08	148.326
2	33.78	34.38	93.70999932	93.70999932	93.70999932	sp|P23927|CRYAB_MOUSE	Alpha-crystallin B chain OS=Mus musculus OX=10090 GN=Cryab PE=1 SV=2			0	99.00000095	IPADVDPLTITSSLSSDGVLTVNGPR				0.000360936	2623.37085	875.4642	2623.370361	875.4641113	3	25	1.1.1.1345.2	8.183467	6541.69	1316.45	8.25	0.11	591.3793
2	33.78	34.38	93.70999932	93.70999932	93.70999932	sp|P23927|CRYAB_MOUSE	Alpha-crystallin B chain OS=Mus musculus OX=10090 GN=Cryab PE=1 SV=2			0	99.00000095	IPADVDPLTITSSLSSDGVLTVNGPR				0.000360936	2623.37085	875.4642	2623.370361	875.4641113	3	24	1.1.1.1346.3	8.196783	6541.69	2495.94	8.25	0.11	1227.722
2	33.78	34.38	93.70999932	93.70999932	93.70999932	sp|P23927|CRYAB_MOUSE	Alpha-crystallin B chain OS=Mus musculus OX=10090 GN=Cryab PE=1 SV=2			0	99.00000095	IPADVDPLTITSSLSSDGVLTVNGPR				-0.000188374	2623.370605	875.4641	2623.370361	875.4641113	3	31	1.1.1.1359.6	8.362783	48090.75	16559.56	8.42	0.1	6973.294
2	33.78	34.38	93.70999932	93.70999932	93.70999932	sp|P23927|CRYAB_MOUSE	Alpha-crystallin B chain OS=Mus musculus OX=10090 GN=Cryab PE=1 SV=2			0	99.00000095	IPADVDPLTITSSLSSDGVLTVNGPR				-0.000188374	2623.370605	875.4641	2623.370361	875.4641113	3	31	1.1.1.1360.8	8.374284	48090.75	25708.75	8.42	0.1	13498.49
2	33.78	34.38	93.70999932	93.70999932	93.70999932	sp|P23927|CRYAB_MOUSE	Alpha-crystallin B chain OS=Mus musculus OX=10090 GN=Cryab PE=1 SV=2			0	99.00000095	IPADVDPLTITSSLSSDGVLTVNGPR				0.00108458	2623.371826	656.8502	2623.370361	656.8499146	4	28	1.1.1.1366.2	8.446116	5286.1	4473.08	8.42	0.09	3238.85
2	33.78	34.38	93.70999932	93.70999932	93.70999932	sp|P23927|CRYAB_MOUSE	Alpha-crystallin B chain OS=Mus musculus OX=10090 GN=Cryab PE=1 SV=2			0	99.00000095	IPADVDPLTITSSLSSDGVLTVNGPR				-0.000188374	2623.370605	875.4641	2623.370361	875.4641113	3	28	1.1.1.1375.3	8.531767	48090.75	7737.8	8.42	0.1	3718.655
2	33.78	34.38	93.70999932	93.70999932	93.70999932	sp|P23927|CRYAB_MOUSE	Alpha-crystallin B chain OS=Mus musculus OX=10090 GN=Cryab PE=1 SV=2			0	99.00000095	IPADVDPLTITSSLSSDGVLTVNGPR				-0.000188374	2623.370605	875.4641	2623.370361	875.4641113	3	16	1.1.1.1391.3	8.718583	48090.75	309.24	8.42	0.1	244.2618
2	33.78	34.38	93.70999932	93.70999932	93.70999932	sp|P23927|CRYAB_MOUSE	Alpha-crystallin B chain OS=Mus musculus OX=10090 GN=Cryab PE=1 SV=2			0	99.00000095	IPADVDPLTITSSLSSDGVLTVNGPR	Methyl(D)@6	Methyl(D)@129		0.0020211	2637.388428	880.1367	2637.38623	880.1359863	3	17	1.1.1.1385.5	8.651584	1294.43	187.11	8.79	0.12	181.9446
2	33.78	34.38	93.70999932	93.70999932	93.70999932	sp|P23927|CRYAB_MOUSE	Alpha-crystallin B chain OS=Mus musculus OX=10090 GN=Cryab PE=1 SV=2			0	99.00000095	IPADVDPLTITSSLSSDGVLTVNGPR	Methyl(D)@6	Methyl(D)@129		0.0020211	2637.388428	880.1367	2637.38623	880.1359863	3	22	1.1.1.1393.5	8.743917	1294.43	685.4	8.79	0.12	447.045
2	33.78	34.38	93.70999932	93.70999932	93.70999932	sp|P23927|CRYAB_MOUSE	Alpha-crystallin B chain OS=Mus musculus OX=10090 GN=Cryab PE=1 SV=2			0	99.00000095	IPADVDPLTITSSLSSDGVLTVNGPR	Methyl(D)@6	Methyl(D)@129		0.0020211	2637.388428	880.1367	2637.38623	880.1359863	3	27	1.1.1.1400.4	8.822917	1294.43	1105.27	8.79	0.12	655.3917
2	33.78	34.38	93.70999932	93.70999932	93.70999932	sp|P23927|CRYAB_MOUSE	Alpha-crystallin B chain OS=Mus musculus OX=10090 GN=Cryab PE=1 SV=2			0	99.00000095	IPADVDPLTITSSLSSDGVLTVNGPR	Methyl(D)@6	Methyl(D)@129		0.0020211	2637.388428	880.1367	2637.38623	880.1359863	3	26	1.1.1.1403.3	8.851233	1294.43	872.6	8.79	0.12	426.7886
2	33.78	34.38	93.70999932	93.70999932	93.70999932	sp|P23927|CRYAB_MOUSE	Alpha-crystallin B chain OS=Mus musculus OX=10090 GN=Cryab PE=1 SV=2			0	99.00000095	IPADVDPLTITSSLSSDGVLTVNGPR	Formyl@N-term			0.00179784	2651.367188	884.7963	2651.365479	884.7957153	3	16	1.1.1.1658.2	10.28347	232.31	146.81	10.32	0.11	143.3167
2	33.78	34.38	93.70999932	93.70999932	93.70999932	sp|P23927|CRYAB_MOUSE	Alpha-crystallin B chain OS=Mus musculus OX=10090 GN=Cryab PE=1 SV=2			0	99.00000095	IPADVDPLTITSSLSSDGVLTVNGPR	Formyl@N-term			0.00179784	2651.367188	884.7963	2651.365479	884.7957153	3	17	1.1.1.1661.2	10.30197	232.31	209.97	10.32	0.11	137.3706
2	33.78	34.38	93.70999932	93.70999932	93.70999932	sp|P23927|CRYAB_MOUSE	Alpha-crystallin B chain OS=Mus musculus OX=10090 GN=Cryab PE=1 SV=2			0	99.00000095	IPADVDPLTITSSLSSDGVLTVNGPR	Formyl@N-term			0.00179784	2651.367188	884.7963	2651.365479	884.7957153	3	19	1.1.1.1663.2	10.31797	232.31	229.63	10.32	0.11	138.4699
2	33.78	34.38	93.70999932	93.70999932	93.70999932	sp|P23927|CRYAB_MOUSE	Alpha-crystallin B chain OS=Mus musculus OX=10090 GN=Cryab PE=1 SV=2			0	99.00000095	IPADVDPLTITSSLSSDGVLTVNGPR	Oxidation(D)@17; Deamidated(N)@23	Oxidation(D)@140		0.0453014	2640.39502	881.1389	2640.349365	881.1237183	3	18	1.1.1.1362.3	8.39695	2488.06	2110.88	8.43	0.11	3304.136
2	33.78	34.38	93.70999932	93.70999932	93.70999932	sp|P23927|CRYAB_MOUSE	Alpha-crystallin B chain OS=Mus musculus OX=10090 GN=Cryab PE=1 SV=2			0	98.6199975	IPADVDPLTITSSLSSDGVLTVNGPR	Ammonia-loss(N)@23			0.00725032	2606.351318	869.791	2606.343994	869.7885742	3	16	1.1.1.1385.4	8.649083	1286.85	106.93	8.75	0.13	154.2499
2	33.78	34.38	93.70999932	93.70999932	93.70999932	sp|P23927|CRYAB_MOUSE	Alpha-crystallin B chain OS=Mus musculus OX=10090 GN=Cryab PE=1 SV=2			0	97.25999832	IPADVDPLTITSSLSSDGVLTVNGPR	Methyl(T)@11; Methyl(S)@12	Methyl(T)@134; Methyl(S)@135		-0.033672199	2651.36792	884.7966	2651.401855	884.8078613	3	15	1.1.1.1380.6	8.586933	279.89	261.22	8.59	0.06	154.4598
2	33.78	34.38	93.70999932	93.70999932	93.70999932	sp|P23927|CRYAB_MOUSE	Alpha-crystallin B chain OS=Mus musculus OX=10090 GN=Cryab PE=1 SV=2			0	97.25999832	IPADVDPLTITSSLSSDGVLTVNGPR	Methyl(T)@11; Methyl(S)@13	Methyl(T)@134; Methyl(S)@136		-0.033672199	2651.36792	884.7966	2651.401855	884.8078613	3	15	1.1.1.1380.6	8.586933	279.89	261.22	8.59	0.06	154.4598
2	33.78	34.38	93.70999932	93.70999932	93.70999932	sp|P23927|CRYAB_MOUSE	Alpha-crystallin B chain OS=Mus musculus OX=10090 GN=Cryab PE=1 SV=2			0	95.3700006	IPADVDPLTITSSLSSDGVLTVNGPR	Oxidation(P)@7; Deamidated(N)@23	Oxidation(P)@130		0.0453014	2640.39502	881.1389	2640.349365	881.1237183	3	10	1.1.1.1381.8	8.6011	2488.06	84.39	8.43	0.11	263.5868
2	33.78	34.38	93.70999932	93.70999932	93.70999932	sp|P23927|CRYAB_MOUSE	Alpha-crystallin B chain OS=Mus musculus OX=10090 GN=Cryab PE=1 SV=2			0	94.78999972	IPADVDPLTITSSLSSDGVLTVNGPR	Oxidation(D)@17; Deamidated(N)@23	Oxidation(D)@140		0.048048001	2640.397705	881.1398	2640.349365	881.1237183	3	15	1.1.1.1349.4	8.235617	1528.72	1434.36	8.25	0.09	1256.403
2	33.78	34.38	93.70999932	93.70999932	93.70999932	sp|P23927|CRYAB_MOUSE	Alpha-crystallin B chain OS=Mus musculus OX=10090 GN=Cryab PE=1 SV=2			0	92.25999713	IPADVDPLTITSSLSSDGVLTVNGPR	Ammonia-loss(N)@23			0.00725032	2606.351318	869.791	2606.343994	869.7885742	3	17	1.1.1.1386.3	8.664583	1286.85	200.26	8.75	0.13	173.709
2	33.78	34.38	93.70999932	93.70999932	93.70999932	sp|P23927|CRYAB_MOUSE	Alpha-crystallin B chain OS=Mus musculus OX=10090 GN=Cryab PE=1 SV=2			0	92.25999713	IPADVDPLTITSSLSSDGVLTVNGPR	Ammonia-loss(N)@23			0.00725032	2606.351318	869.791	2606.343994	869.7885742	3	21	1.1.1.1400.3	8.819583	1286.85	917.89	8.75	0.13	490.7657
2	33.78	34.38	93.70999932	93.70999932	93.70999932	sp|P23927|CRYAB_MOUSE	Alpha-crystallin B chain OS=Mus musculus OX=10090 GN=Cryab PE=1 SV=2			0	69.0500021	IPADVDPLTITSSLSSDGVLTVNGPR	Ammonia-loss(N)@23			0.00725032	2606.351318	869.791	2606.343994	869.7885742	3	14	1.1.1.1367.4	8.464434	356.67	64.74	8.54	0.11	199.2982
2	33.78	34.38	93.70999932	93.70999932	93.70999932	sp|P23927|CRYAB_MOUSE	Alpha-crystallin B chain OS=Mus musculus OX=10090 GN=Cryab PE=1 SV=2			0	59.27000046	IPADVDPLTITSSLSSDGVLTVNGPR	Oxidation(D)@17; Deamidated(N)@23	Oxidation(D)@140		0.048048001	2640.397705	881.1398	2640.349365	881.1237183	3	12	1.1.1.1346.4	8.200117	1528.72	661.54	8.25	0.09	572.2485
2	33.78	34.38	93.70999932	93.70999932	93.70999932	sp|P23927|CRYAB_MOUSE	Alpha-crystallin B chain OS=Mus musculus OX=10090 GN=Cryab PE=1 SV=2			0	48.71000051	IPADVDPLTITSSLSSDGVLTVNGPR	Methyl(S)@13; Methyl(L)@14	Methyl(S)@136; Methyl(L)@137		-0.033672199	2651.36792	884.7966	2651.401855	884.8078613	3	13	1.1.1.1383.4	8.623767	279.89	259.72	8.59	0.06	201.5094
2	33.78	34.38	93.70999932	93.70999932	93.70999932	sp|P23927|CRYAB_MOUSE	Alpha-crystallin B chain OS=Mus musculus OX=10090 GN=Cryab PE=1 SV=2			0	48.71000051	IPADVDPLTITSSLSSDGVLTVNGPR	Methyl(S)@12; Methyl(L)@14	Methyl(S)@135; Methyl(L)@137		-0.033672199	2651.36792	884.7966	2651.401855	884.8078613	3	13	1.1.1.1383.4	8.623767	279.89	259.72	8.59	0.06	201.5094
2	33.78	34.38	93.70999932	93.70999932	93.70999932	sp|P23927|CRYAB_MOUSE	Alpha-crystallin B chain OS=Mus musculus OX=10090 GN=Cryab PE=1 SV=2			0	48.71000051	IPADVDPLTITSSLSSDGVLTVNGPR	Methyl(S)@12; Methyl(S)@13	Methyl(S)@135; Methyl(S)@136		-0.033672199	2651.36792	884.7966	2651.401855	884.8078613	3	13	1.1.1.1383.4	8.623767	279.89	259.72	8.59	0.06	201.5094
2	33.78	34.38	93.70999932	93.70999932	93.70999932	sp|P23927|CRYAB_MOUSE	Alpha-crystallin B chain OS=Mus musculus OX=10090 GN=Cryab PE=1 SV=2			0	34.95999873	IPADVDPLTITSSLSSDGVLTVNGPR	Dehydrated(T)@21; Deamidated(N)@23	Dehydrated(T)@144		0.00725032	2606.351318	869.791	2606.343994	869.7885742	3	14	1.1.1.1367.4	8.464434	356.67	64.74	8.54	0.11	199.2982
2	33.78	34.38	93.70999932	93.70999932	93.70999932	sp|P23927|CRYAB_MOUSE	Alpha-crystallin B chain OS=Mus musculus OX=10090 GN=Cryab PE=1 SV=2			0	33.80999863	IPADVDPLTITSSLSSDGVLTVNGPR	Methyl(S)@12; Methyl(S)@13	Methyl(S)@135; Methyl(S)@136		-0.033672199	2651.36792	884.7966	2651.401855	884.8078613	3	15	1.1.1.1380.6	8.586933	279.89	261.22	8.59	0.06	154.4598
2	33.78	34.38	93.70999932	93.70999932	93.70999932	sp|P23927|CRYAB_MOUSE	Alpha-crystallin B chain OS=Mus musculus OX=10090 GN=Cryab PE=1 SV=2			0	22.78999984	IPADVDPLTITSSLSSDGVLTVNGPR	Oxidation(D)@17; Deamidated(N)@23	Oxidation(D)@140		0.048048001	2640.397705	881.1398	2640.349365	881.1237183	3	11	1.1.1.1348.5	8.2203	1528.72	1248.95	8.25	0.09	1147.015
2	33.78	34.38	93.70999932	93.70999932	93.70999932	sp|P23927|CRYAB_MOUSE	Alpha-crystallin B chain OS=Mus musculus OX=10090 GN=Cryab PE=1 SV=2			0	22.25999981	IPADVDPLTITSSLSSDGVLTVNGPR	Deamidated(N)@23; Oxidation(P)@25	Oxidation(P)@148		0.048048001	2640.397705	881.1398	2640.349365	881.1237183	3	10	1.1.1.1348.5	8.2203	1528.72	1248.95	8.25	0.09	1147.015
2	33.78	34.38	93.70999932	93.70999932	93.70999932	sp|P23927|CRYAB_MOUSE	Alpha-crystallin B chain OS=Mus musculus OX=10090 GN=Cryab PE=1 SV=2			0	99.00000095	KQVSGPER			missed K-Q@1	-0.000192318	899.4822998	450.7484	899.4824829	450.7485046	2	10	1.1.1.375.2	1.116667	3319.64	1202.83	1.15	0.08	462.4846
2	33.78	34.38	93.70999932	93.70999932	93.70999932	sp|P23927|CRYAB_MOUSE	Alpha-crystallin B chain OS=Mus musculus OX=10090 GN=Cryab PE=1 SV=2			0	99.00000095	KQVSGPER			missed K-Q@1	-0.000192318	899.4822998	450.7484	899.4824829	450.7485046	2	9	1.1.1.426.2	1.291817	3319.64	251.22	1.15	0.08	130.1696
2	33.78	34.38	93.70999932	93.70999932	93.70999932	sp|P23927|CRYAB_MOUSE	Alpha-crystallin B chain OS=Mus musculus OX=10090 GN=Cryab PE=1 SV=2			0	99.00000095	KQVSGPER			missed K-Q@1	-0.00220646	899.4802856	450.7474	899.4824829	450.7485046	2	7	1.1.1.880.2	2.463883	566.46	186.49	2.51	0.05	82.90714
2	33.78	34.38	93.70999932	93.70999932	93.70999932	sp|P23927|CRYAB_MOUSE	Alpha-crystallin B chain OS=Mus musculus OX=10090 GN=Cryab PE=1 SV=2			0	95.70000172	KQVSGPER	Carbamyl@N-term		missed K-Q@1	-0.000106427	942.4882813	472.2514	942.4882813	472.2514343	2	10	1.1.1.900.2	2.632383	3860.89	3494.3	2.64	0.03	2389.975
2	33.78	34.38	93.70999932	93.70999932	93.70999932	sp|P23927|CRYAB_MOUSE	Alpha-crystallin B chain OS=Mus musculus OX=10090 GN=Cryab PE=1 SV=2			0	82.81000257	KQVSGPER	Carbamyl@N-term		missed K-Q@1	-0.000106427	942.4882813	472.2514	942.4882813	472.2514343	2	8	1.1.1.899.4	2.617883	3860.89	2125.61	2.64	0.03	1089.953
2	33.78	34.38	93.70999932	93.70999932	93.70999932	sp|P23927|CRYAB_MOUSE	Alpha-crystallin B chain OS=Mus musculus OX=10090 GN=Cryab PE=1 SV=2			0	69.0500021	KQVSGPER			missed K-Q@1	-0.00220646	899.4802856	450.7474	899.4824829	450.7485046	2	6	1.1.1.878.2	2.448733	566.46	124.61	2.51	0.05	54.52615
2	33.78	34.38	93.70999932	93.70999932	93.70999932	sp|P23927|CRYAB_MOUSE	Alpha-crystallin B chain OS=Mus musculus OX=10090 GN=Cryab PE=1 SV=2			0	59.27000046	KQVSGPER	Methyl(S)@4	Methyl(S)@153	missed K-Q@1	-0.000566638	913.4976807	457.7561	913.4981079	457.7563477	2	8	1.1.1.895.6	2.569383	1579.89	1514.81	2.57	0.04	1078.561
2	33.78	34.38	93.70999932	93.70999932	93.70999932	sp|P23927|CRYAB_MOUSE	Alpha-crystallin B chain OS=Mus musculus OX=10090 GN=Cryab PE=1 SV=2			0	44.17000115	KQVSGPER	Methyl(E)@7	Methyl(E)@156	missed K-Q@1	-0.000566638	913.4976807	457.7561	913.4981079	457.7563477	2	8	1.1.1.894.5	2.55605	1579.89	1126.38	2.57	0.04	842.5187
2	33.78	34.38	93.70999932	93.70999932	93.70999932	sp|P23927|CRYAB_MOUSE	Alpha-crystallin B chain OS=Mus musculus OX=10090 GN=Cryab PE=1 SV=2			0	44.17000115	KQVSGPER	Carbamyl@N-term; Methyl(R)@8	Methyl(R)@157	missed K-Q@1	-0.000117857	956.5038452	479.2592	956.5039673	479.2592468	2	9	1.1.1.914.4	2.8077	1086.98	592.37	2.83	0.04	299.163
2	33.78	34.38	93.70999932	93.70999932	93.70999932	sp|P23927|CRYAB_MOUSE	Alpha-crystallin B chain OS=Mus musculus OX=10090 GN=Cryab PE=1 SV=2			0	21.20999992	KQVSGPER	Carbamyl(K)@1		missed K-Q@1	-0.000106427	942.4882813	472.2514	942.4882813	472.2514343	2	8	1.1.1.899.4	2.617883	3860.89	2125.61	2.64	0.03	1089.953
2	33.78	34.38	93.70999932	93.70999932	93.70999932	sp|P23927|CRYAB_MOUSE	Alpha-crystallin B chain OS=Mus musculus OX=10090 GN=Cryab PE=1 SV=2			0	21.20999992	KQVSGPER	Carbamyl(K)@1		missed K-Q@1	-0.000106427	942.4882813	472.2514	942.4882813	472.2514343	2	10	1.1.1.900.2	2.632383	3860.89	3494.3	2.64	0.03	2389.975
2	33.78	34.38	93.70999932	93.70999932	93.70999932	sp|P23927|CRYAB_MOUSE	Alpha-crystallin B chain OS=Mus musculus OX=10090 GN=Cryab PE=1 SV=2			0	19.14000064	KQVSGPER	Carbamyl(K)@1; Methyl(R)@8	Methyl(R)@157	missed K-Q@1	-0.000117857	956.5038452	479.2592	956.5039673	479.2592468	2	9	1.1.1.914.4	2.8077	1086.98	592.37	2.83	0.04	299.163
2	33.78	34.38	93.70999932	93.70999932	93.70999932	sp|P23927|CRYAB_MOUSE	Alpha-crystallin B chain OS=Mus musculus OX=10090 GN=Cryab PE=1 SV=2			0	98.43000174	LFDQFFGE	Methyl(E)@8	Methyl(E)@30	cleaved E-H@C-term	0.000662407	1015.465698	508.7401	1015.465088	508.7398376	2	10	1.1.1.1461.2	9.374534	86.75	82.5	9.37	0.11	70.01578
2	33.78	34.38	93.70999932	93.70999932	93.70999932	sp|P23927|CRYAB_MOUSE	Alpha-crystallin B chain OS=Mus musculus OX=10090 GN=Cryab PE=1 SV=2			0	98.90999794	LFDQFFGEH	Methyl(E)@8	Methyl(E)@30	cleaved H-L@C-term	0.00206452	1152.526123	577.2703	1152.524048	577.2692871	2	9	1.1.1.1312.3	7.773833	613.7	520.51	7.8	0.06	285.5417
2	33.78	34.38	93.70999932	93.70999932	93.70999932	sp|P23927|CRYAB_MOUSE	Alpha-crystallin B chain OS=Mus musculus OX=10090 GN=Cryab PE=1 SV=2			0	97.25999832	LFDQFFGEH			cleaved H-L@C-term	0.000623791	1138.509033	570.2618	1138.508301	570.2614746	2	8	1.1.1.1265.3	7.179867	421.75	412.11	7.18	0.05	274.9488
2	33.78	34.38	93.70999932	93.70999932	93.70999932	sp|P23927|CRYAB_MOUSE	Alpha-crystallin B chain OS=Mus musculus OX=10090 GN=Cryab PE=1 SV=2			0	44.17000115	LFDQFFGEH	Methyl(E)@8	Methyl(E)@30	cleaved H-L@C-term	0.00206452	1152.526123	577.2703	1152.524048	577.2692871	2	7	1.1.1.1311.2	7.7605	613.7	324.88	7.8	0.06	165.9074
2	33.78	34.38	93.70999932	93.70999932	93.70999932	sp|P23927|CRYAB_MOUSE	Alpha-crystallin B chain OS=Mus musculus OX=10090 GN=Cryab PE=1 SV=2			0	37.29999959	LFDQFFGEHLLESDLFSTATSLSPFYLRPPSFLR				0.0240329	3977.028076	995.2643	3977.003906	995.2583008	4	8	1.1.1.1965.2	11.34688	343.98	138.36	11.3	0.1	229.1093
2	33.78	34.38	93.70999932	93.70999932	93.70999932	sp|P23927|CRYAB_MOUSE	Alpha-crystallin B chain OS=Mus musculus OX=10090 GN=Cryab PE=1 SV=2			0	99.00000095	LGDVIEVHGK			cleaved V-L@N-term	0.00134984	1065.583252	533.7989	1065.581909	533.7982178	2	15	1.1.1.1049.4	4.483733	4174.46	3789.25	4.49	0.04	3786.548
2	33.78	34.38	93.70999932	93.70999932	93.70999932	sp|P23927|CRYAB_MOUSE	Alpha-crystallin B chain OS=Mus musculus OX=10090 GN=Cryab PE=1 SV=2			0	99.00000095	MDIAIHHPWIR	Acetyl@N-term; Oxidation(D)@2	Acetyl@1; Oxidation(D)@2		-0.00668282	1445.717041	723.8658	1445.723755	723.8691406	2	12	1.1.1.1121.4	5.39	11794.3	3343.72	5.42	0.05	1152.461
2	33.78	34.38	93.70999932	93.70999932	93.70999932	sp|P23927|CRYAB_MOUSE	Alpha-crystallin B chain OS=Mus musculus OX=10090 GN=Cryab PE=1 SV=2			0	99.00000095	MDIAIHHPWIR	Acetyl@N-term	Acetyl@1		0.000474158	1429.729248	477.5837	1429.728882	477.5835571	3	10	1.1.1.1213.2	6.51775	1013.81	466.3	6.54	0.04	338.0065
2	33.78	34.38	93.70999932	93.70999932	93.70999932	sp|P23927|CRYAB_MOUSE	Alpha-crystallin B chain OS=Mus musculus OX=10090 GN=Cryab PE=1 SV=2			0	98.22000265	MDIAIHHPWIR	Acetyl@N-term; Sulfide(D)@2	Acetyl@1; Sulfide(D)@2		0.0155803	1461.716431	488.2461	1461.700928	488.2409363	3	12	1.1.1.1139.3	5.614316	6383.41	3310.7	5.64	0.04	1628.393
2	33.78	34.38	93.70999932	93.70999932	93.70999932	sp|P23927|CRYAB_MOUSE	Alpha-crystallin B chain OS=Mus musculus OX=10090 GN=Cryab PE=1 SV=2			0	96.92999721	MDIAIHHPWIR	Dioxidation(M)@1; Carboxy(D)@2	Dioxidation(M)@1; Carboxy(D)@2		0.00333899	1463.701294	732.8579	1463.697998	732.8562622	2	12	1.1.1.1157.7	5.8353	682.23	551.28	5.83	0.03	450.1814
2	33.78	34.38	93.70999932	93.70999932	93.70999932	sp|P23927|CRYAB_MOUSE	Alpha-crystallin B chain OS=Mus musculus OX=10090 GN=Cryab PE=1 SV=2			0	96.84000015	MDIAIHHPWIR	Acetyl@N-term; Oxidation(D)@2; Dioxidation(W)@9	Acetyl@1; Oxidation(D)@2		-0.00176621	1477.711914	493.5779	1477.713623	493.5784912	3	10	1.1.1.1064.4	4.6729	1325.96	1321.1	4.68	0.05	970.3831
2	33.78	34.38	93.70999932	93.70999932	93.70999932	sp|P23927|CRYAB_MOUSE	Alpha-crystallin B chain OS=Mus musculus OX=10090 GN=Cryab PE=1 SV=2			0	96.7599988	MDIAIHHPWIR	Acetyl@N-term; Sulfide(D)@2	Acetyl@1; Sulfide(D)@2		0.0155803	1461.716431	488.2461	1461.700928	488.2409363	3	12	1.1.1.1140.3	5.626817	6383.41	5379.04	5.64	0.04	2792.772
2	33.78	34.38	93.70999932	93.70999932	93.70999932	sp|P23927|CRYAB_MOUSE	Alpha-crystallin B chain OS=Mus musculus OX=10090 GN=Cryab PE=1 SV=2			0	96.67000175	MDIAIHHPWIR	Dioxidation(M)@1; Carboxy(D)@2	Dioxidation(M)@1; Carboxy(D)@2		0.00333899	1463.701294	732.8579	1463.697998	732.8562622	2	10	1.1.1.1156.5	5.822633	682.23	628.82	5.83	0.03	394.2493
2	33.78	34.38	93.70999932	93.70999932	93.70999932	sp|P23927|CRYAB_MOUSE	Alpha-crystallin B chain OS=Mus musculus OX=10090 GN=Cryab PE=1 SV=2			0	92.25999713	MDIAIHHPWIR	Acetyl@N-term; Oxidation(D)@2; Oxidation(W)@9	Acetyl@1; Oxidation(D)@2		-0.00217821	1461.716431	488.2461	1461.71875	488.2468567	3	12	1.1.1.1078.5	4.849216	2283.91	2054.39	4.89	0.16	1800.994
2	33.78	34.38	93.70999932	93.70999932	93.70999932	sp|P23927|CRYAB_MOUSE	Alpha-crystallin B chain OS=Mus musculus OX=10090 GN=Cryab PE=1 SV=2			0	69.0500021	MDIAIHHPWIR	Acetyl@N-term; Oxidation(D)@2; Oxidation(W)@9	Acetyl@1; Oxidation(D)@2		-0.000347165	1461.718262	488.2467	1461.71875	488.2468567	3	12	1.1.1.1098.5	5.1022	11828.52	11119.32	5.11	0.05	5545.919
2	33.78	34.38	93.70999932	93.70999932	93.70999932	sp|P23927|CRYAB_MOUSE	Alpha-crystallin B chain OS=Mus musculus OX=10090 GN=Cryab PE=1 SV=2			0	47.35000134	MDIAIHHPWIR	Acetyl@N-term; Oxidation(D)@2; Oxidation(W)@9	Acetyl@1; Oxidation(D)@2		-0.000347165	1461.718262	488.2467	1461.71875	488.2468567	3	12	1.1.1.1097.3	5.088033	11828.52	8633.71	5.11	0.05	3717.544
2	33.78	34.38	93.70999932	93.70999932	93.70999932	sp|P23927|CRYAB_MOUSE	Alpha-crystallin B chain OS=Mus musculus OX=10090 GN=Cryab PE=1 SV=2			0	35.5399996	MDIAIHHPWIR	Acetyl@N-term	Acetyl@1		0.000474158	1429.729248	477.5837	1429.728882	477.5835571	3	6	1.1.1.1214.2	6.530083	1013.81	853.1	6.54	0.04	443.4859
2	33.78	34.38	93.70999932	93.70999932	93.70999932	sp|P23927|CRYAB_MOUSE	Alpha-crystallin B chain OS=Mus musculus OX=10090 GN=Cryab PE=1 SV=2			0	33.80999863	MDIAIHHPWIR	Acetyl@N-term; Oxidation(D)@2; Oxidation(W)@9	Acetyl@1; Oxidation(D)@2		-0.000347165	1461.718262	488.2467	1461.71875	488.2468567	3	11	1.1.1.1099.6	5.116034	11828.52	11054.66	5.11	0.05	5136.744
2	33.78	34.38	93.70999932	93.70999932	93.70999932	sp|P23927|CRYAB_MOUSE	Alpha-crystallin B chain OS=Mus musculus OX=10090 GN=Cryab PE=1 SV=2			0	95.9100008	PFHSPSR			cleaved F-P@N-term	-0.0011484	826.4074707	414.211	826.4085693	414.2115784	2	9	1.1.1.1078.2	4.846717	17159.02	10748.3	4.88	0.08	3816.877
2	33.78	34.38	93.70999932	93.70999932	93.70999932	sp|P23927|CRYAB_MOUSE	Alpha-crystallin B chain OS=Mus musculus OX=10090 GN=Cryab PE=1 SV=2			0	69.0500021	PFHSPSR			cleaved F-P@N-term	-0.0011484	826.4074707	414.211	826.4085693	414.2115784	2	6	1.1.1.1091.2	5.010867	17159.02	388.73	4.88	0.08	213.0902
2	33.78	34.38	93.70999932	93.70999932	93.70999932	sp|P23927|CRYAB_MOUSE	Alpha-crystallin B chain OS=Mus musculus OX=10090 GN=Cryab PE=1 SV=2			0	99.00000095	PLTITSSLSSDGVLTVNGPR			cleaved D-P@N-term	0.0097379	2013.083984	672.0353	2013.074219	672.0320435	3	12	1.1.1.1228.5	6.710733	20.74922	20.74922			480.711
2	33.78	34.38	93.70999932	93.70999932	93.70999932	sp|P23927|CRYAB_MOUSE	Alpha-crystallin B chain OS=Mus musculus OX=10090 GN=Cryab PE=1 SV=2			0	99.00000095	QDEHGFISR	Gln->pyro-Glu@N-term			-0.00103316	1070.477051	536.2458	1070.478149	536.2463379	2	10	1.1.1.946.6	3.2015	2541.41	2399.85	3.21	0.04	1478.543
2	33.78	34.38	93.70999932	93.70999932	93.70999932	sp|P23927|CRYAB_MOUSE	Alpha-crystallin B chain OS=Mus musculus OX=10090 GN=Cryab PE=1 SV=2			0	99.00000095	QDEHGFISR	Gln->pyro-Glu@N-term			-0.00103316	1070.477051	536.2458	1070.478149	536.2463379	2	10	1.1.1.1011.6	4.0251	21397.22	3337.62	4.07	0.04	550.9639
2	33.78	34.38	93.70999932	93.70999932	93.70999932	sp|P23927|CRYAB_MOUSE	Alpha-crystallin B chain OS=Mus musculus OX=10090 GN=Cryab PE=1 SV=2			0	99.00000095	QDEHGFISR	Formyl@N-term			-0.000659261	1115.498901	558.7567	1115.499634	558.7570801	2	13	1.1.1.1001.7	3.900783	1471.22	1459.27	3.9	0.04	643.2326
2	33.78	34.38	93.70999932	93.70999932	93.70999932	sp|P23927|CRYAB_MOUSE	Alpha-crystallin B chain OS=Mus musculus OX=10090 GN=Cryab PE=1 SV=2			0	99.00000095	QDEHGFISR	Gln->pyro-Glu@N-term			-0.00103316	1070.477051	536.2458	1070.478149	536.2463379	2	8	1.1.1.1021.6	4.142433	21397.22	966.73	4.07	0.04	430.9443
2	33.78	34.38	93.70999932	93.70999932	93.70999932	sp|P23927|CRYAB_MOUSE	Alpha-crystallin B chain OS=Mus musculus OX=10090 GN=Cryab PE=1 SV=2			0	99.00000095	QDEHGFISR	Dehydrated(D)@2			8.04E-05	1069.494263	535.7544	1069.494141	535.7543335	2	12	1.1.1.993.8	3.797117	1338.95	946.45	3.81	0.04	563.0944
2	33.78	34.38	93.70999932	93.70999932	93.70999932	sp|P23927|CRYAB_MOUSE	Alpha-crystallin B chain OS=Mus musculus OX=10090 GN=Cryab PE=1 SV=2			0	99.00000095	QDEHGFISR	Formyl@N-term			-0.000659261	1115.498901	558.7567	1115.499634	558.7570801	2	12	1.1.1.1000.6	3.885283	1471.22	1192.33	3.9	0.04	539.3218
2	33.78	34.38	93.70999932	93.70999932	93.70999932	sp|P23927|CRYAB_MOUSE	Alpha-crystallin B chain OS=Mus musculus OX=10090 GN=Cryab PE=1 SV=2			0	99.00000095	QDEHGFISR	Dehydrated(D)@2			8.04E-05	1069.494263	535.7544	1069.494141	535.7543335	2	11	1.1.1.994.5	3.8073	1338.95	1226.26	3.81	0.04	695.0175
2	33.78	34.38	93.70999932	93.70999932	93.70999932	sp|P23927|CRYAB_MOUSE	Alpha-crystallin B chain OS=Mus musculus OX=10090 GN=Cryab PE=1 SV=2			0	98.46000075	QDEHGFISR	Methyl(E)@3	Methyl(E)@110		-0.00198892	1101.518311	551.7664	1101.520264	551.7674561	2	12	1.1.1.983.5	3.670467	1432.53	1294.45	3.68	0.04	732.0731
2	33.78	34.38	93.70999932	93.70999932	93.70999932	sp|P23927|CRYAB_MOUSE	Alpha-crystallin B chain OS=Mus musculus OX=10090 GN=Cryab PE=1 SV=2			0	97.7699995	QDEHGFISR	Gln->pyro-Glu@N-term; Methyl(D)@2	Methyl(D)@109		-0.00813327	1084.485718	543.2501	1084.493774	543.2541504	2	10	1.1.1.1058.2	4.597067	325.2076	325.2076			567.7142
2	33.78	34.38	93.70999932	93.70999932	93.70999932	sp|P23927|CRYAB_MOUSE	Alpha-crystallin B chain OS=Mus musculus OX=10090 GN=Cryab PE=1 SV=2			0	97.7699995	QDEHGFISR	Gln->pyro-Glu@N-term; Methyl(E)@3	Methyl(E)@110		-0.00813327	1084.485718	543.2501	1084.493774	543.2541504	2	10	1.1.1.1058.2	4.597067	325.2076	325.2076			567.7142
2	33.78	34.38	93.70999932	93.70999932	93.70999932	sp|P23927|CRYAB_MOUSE	Alpha-crystallin B chain OS=Mus musculus OX=10090 GN=Cryab PE=1 SV=2			0	72.63000011	QDEHGFISR	Gln->pyro-Glu@N-term; Methyl(D)@2	Methyl(D)@109		4.54E-05	1084.493896	543.2542	1084.493774	543.2541504	2	9	1.1.1.1062.6	4.6519	321.0992	321.0992			626.7936
2	33.78	34.38	93.70999932	93.70999932	93.70999932	sp|P23927|CRYAB_MOUSE	Alpha-crystallin B chain OS=Mus musculus OX=10090 GN=Cryab PE=1 SV=2			0	72.63000011	QDEHGFISR	Gln->pyro-Glu@N-term; Methyl(E)@3	Methyl(E)@110		4.54E-05	1084.493896	543.2542	1084.493774	543.2541504	2	9	1.1.1.1062.6	4.6519	321.0992	321.0992			626.7936
2	33.78	34.38	93.70999932	93.70999932	93.70999932	sp|P23927|CRYAB_MOUSE	Alpha-crystallin B chain OS=Mus musculus OX=10090 GN=Cryab PE=1 SV=2			0	59.27000046	QDEHGFISR	Deamidated(Q)@1			0.00412062	1088.49292	545.2537	1088.488647	545.2516479	2	7	1.1.1.955.6	3.313833	647.91	488.49	3.33	0.06	297.7835
2	33.78	34.38	93.70999932	93.70999932	93.70999932	sp|P23927|CRYAB_MOUSE	Alpha-crystallin B chain OS=Mus musculus OX=10090 GN=Cryab PE=1 SV=2			0	59.27000046	QDEHGFISR				-0.00245607	1087.502319	544.7584	1087.504639	544.7595825	2	7	1.1.1.956.7	3.327333	780.95	197.99	3.36	0.04	424.9483
2	33.78	34.38	93.70999932	93.70999932	93.70999932	sp|P23927|CRYAB_MOUSE	Alpha-crystallin B chain OS=Mus musculus OX=10090 GN=Cryab PE=1 SV=2			0	48.71000051	QDEHGFISR	Methyl(E)@3	Methyl(E)@110		-0.00198892	1101.518311	551.7664	1101.520264	551.7674561	2	9	1.1.1.982.4	3.655133	1432.53	744.15	3.68	0.04	315.6715
2	33.78	34.38	93.70999932	93.70999932	93.70999932	sp|P23927|CRYAB_MOUSE	Alpha-crystallin B chain OS=Mus musculus OX=10090 GN=Cryab PE=1 SV=2			0	38.51000071	QDEHGFISR	Gln->pyro-Glu@N-term; Methyl(D)@2	Methyl(D)@109		-0.00276222	1084.491089	543.2528	1084.493774	543.2541504	2	7	1.1.1.983.4	3.6688	323.33	276.36	3.69	0.04	183.5903
2	33.78	34.38	93.70999932	93.70999932	93.70999932	sp|P23927|CRYAB_MOUSE	Alpha-crystallin B chain OS=Mus musculus OX=10090 GN=Cryab PE=1 SV=2			0	38.51000071	QDEHGFISR	Gln->pyro-Glu@N-term; Methyl(E)@3	Methyl(E)@110		-0.00276222	1084.491089	543.2528	1084.493774	543.2541504	2	7	1.1.1.983.4	3.6688	323.33	276.36	3.69	0.04	183.5903
2	33.78	34.38	93.70999932	93.70999932	93.70999932	sp|P23927|CRYAB_MOUSE	Alpha-crystallin B chain OS=Mus musculus OX=10090 GN=Cryab PE=1 SV=2			0	30.41000068	QDEHGFISR	Gln->pyro-Glu@N-term; Methyl(E)@3	Methyl(E)@110		-0.00276222	1084.491089	543.2528	1084.493774	543.2541504	2	7	1.1.1.984.6	3.684633	323.33	320.28	3.69	0.04	192.3345
2	33.78	34.38	93.70999932	93.70999932	93.70999932	sp|P23927|CRYAB_MOUSE	Alpha-crystallin B chain OS=Mus musculus OX=10090 GN=Cryab PE=1 SV=2			0	30.41000068	QDEHGFISR	Gln->pyro-Glu@N-term; Methyl(D)@2	Methyl(D)@109		-0.00276222	1084.491089	543.2528	1084.493774	543.2541504	2	7	1.1.1.984.6	3.684633	323.33	320.28	3.69	0.04	192.3345
2	33.78	34.38	93.70999932	93.70999932	93.70999932	sp|P23927|CRYAB_MOUSE	Alpha-crystallin B chain OS=Mus musculus OX=10090 GN=Cryab PE=1 SV=2			0	29.30000126	QDEHGFISR	Gln->pyro-Glu@N-term; Oxidation(D)@2	Oxidation(D)@109		0.00111088	1086.474121	544.2443	1086.473022	544.2437744	2	7	1.1.1.1009.7	4.000783	606.66	496.58	4.02	0.05	334.4589
2	33.78	34.38	93.70999932	93.70999932	93.70999932	sp|P23927|CRYAB_MOUSE	Alpha-crystallin B chain OS=Mus musculus OX=10090 GN=Cryab PE=1 SV=2			0	56.5599978	RPFFPF			cleaved F-H@C-term	0.00311595	809.4256592	405.7201	809.4224243	405.7185059	2	6	1.1.1.1330.2	7.991317	11338.14	3284.02	8.05	0.08	1085.321
2	33.78	34.38	93.70999932	93.70999932	93.70999932	sp|P23927|CRYAB_MOUSE	Alpha-crystallin B chain OS=Mus musculus OX=10090 GN=Cryab PE=1 SV=2			0	48.71000051	RPFFPF			cleaved F-H@C-term	0.00311595	809.4256592	405.7201	809.4224243	405.7185059	2	5	1.1.1.1343.2	8.154634	11338.14	643.82	8.05	0.08	253.4084
2	33.78	34.38	93.70999932	93.70999932	93.70999932	sp|P23927|CRYAB_MOUSE	Alpha-crystallin B chain OS=Mus musculus OX=10090 GN=Cryab PE=1 SV=2			0	30.41000068	RPFFPFH			cleaved H-S@C-term	-3.73E-05	946.4812622	474.2479	946.4813843	474.2479553	2	5	1.1.1.1163.4	5.907967	908.27	851.43	5.92	0.1	395.9965
2	33.78	34.38	93.70999932	93.70999932	93.70999932	sp|P23927|CRYAB_MOUSE	Alpha-crystallin B chain OS=Mus musculus OX=10090 GN=Cryab PE=1 SV=2			0	99.00000095	RPFFPFHSPSR				-0.000517182	1373.698853	458.9069	1373.699341	458.9070435	3	17	1.1.1.1076.3	4.829383	21258.51	5278.5	4.87	0.08	2758.728
2	33.78	34.38	93.70999932	93.70999932	93.70999932	sp|P23927|CRYAB_MOUSE	Alpha-crystallin B chain OS=Mus musculus OX=10090 GN=Cryab PE=1 SV=2			0	95.48000097	RPFFPFHSPSR	Phospho(S)@8	Phospho(S)@19		-0.00127664	1453.664185	485.562	1453.665649	485.5624695	3	9	1.1.1.1115.4	5.314517	4305.19	2991.07	5.35	0.08	1765.601
2	33.78	34.38	93.70999932	93.70999932	93.70999932	sp|P23927|CRYAB_MOUSE	Alpha-crystallin B chain OS=Mus musculus OX=10090 GN=Cryab PE=1 SV=2			0	39.75999951	RPFFPFHSPSR	Phospho(S)@8	Phospho(S)@19		-0.00127664	1453.664185	485.562	1453.665649	485.5624695	3	8	1.1.1.1114.4	5.302017	4305.19	1794.14	5.35	0.08	1344.982
2	33.78	34.38	93.70999932	93.70999932	93.70999932	sp|P23927|CRYAB_MOUSE	Alpha-crystallin B chain OS=Mus musculus OX=10090 GN=Cryab PE=1 SV=2			0	20.69000006	SWIDTGLSEMR	Oxidation(M)@10		cleaved P-S@N-term	-0.031080199	1309.56604	655.7903	1309.59729	655.8059082	2	6	1.1.1.1130.5	5.502833	254.8077	254.8077			279.2459
2	33.78	34.38	93.70999932	93.70999932	93.70999932	sp|P23927|CRYAB_MOUSE	Alpha-crystallin B chain OS=Mus musculus OX=10090 GN=Cryab PE=1 SV=2			0	99.00000095	VKVLGDVIEVHGK	Carbamyl@N-term		missed K-V@2	0.000543749	1434.819946	479.2806	1434.819458	479.280426	3	13	1.1.1.1118.2	5.350683	14259.04	4568.22	5.39	0.05	1653.659
2	33.78	34.38	93.70999932	93.70999932	93.70999932	sp|P23927|CRYAB_MOUSE	Alpha-crystallin B chain OS=Mus musculus OX=10090 GN=Cryab PE=1 SV=2			0	69.0500021	VKVLGDVIEVHGK	Biotin(K)@2	Biotin(K)@92	missed K-V@2	-0.040034801	1617.851196	540.291	1617.891235	540.3043823	3	10	1.1.1.1182.3	6.14795	749.57	572.24	6.17	0.05	432.2934
2	33.78	34.38	93.70999932	93.70999932	93.70999932	sp|P23927|CRYAB_MOUSE	Alpha-crystallin B chain OS=Mus musculus OX=10090 GN=Cryab PE=1 SV=2			0	35.5399996	VKVLGDVIEVHGK	Biotin(K)@2	Biotin(K)@92	missed K-V@2	-0.040034801	1617.851196	540.291	1617.891235	540.3043823	3	10	1.1.1.1183.4	6.161617	749.57	739.37	6.17	0.05	462.6231
2	33.78	34.38	93.70999932	93.70999932	93.70999932	sp|P23927|CRYAB_MOUSE	Alpha-crystallin B chain OS=Mus musculus OX=10090 GN=Cryab PE=1 SV=2			0	21.20999992	VKVLGDVIEVHGK	Carbamyl(K)@2		missed K-V@2	0.000543749	1434.819946	479.2806	1434.819458	479.280426	3	13	1.1.1.1118.2	5.350683	14259.04	4568.22	5.39	0.05	1653.659
2	33.78	34.38	93.70999932	93.70999932	93.70999932	sp|P23927|CRYAB_MOUSE	Alpha-crystallin B chain OS=Mus musculus OX=10090 GN=Cryab PE=1 SV=2			0	21.20999992	VKVLGDVIEVHGK	Carbamyl(K)@2		missed K-V@2	0.000543749	1434.819946	479.2806	1434.819458	479.280426	3	18	1.1.1.1119.5	5.365833	14259.04	10736.83	5.39	0.05	6213.09
2	33.78	34.38	93.70999932	93.70999932	93.70999932	sp|P23927|CRYAB_MOUSE	Alpha-crystallin B chain OS=Mus musculus OX=10090 GN=Cryab PE=1 SV=2			0	98.73999953	VKVLGDVIEVHGKHEER	Carbamyl@N-term; Carbamyl(K)@13		missed K-V@2; missed K-H@13	-0.00528368	2029.065308	508.2736	2029.070435	508.2749023	4	14	1.1.1.1086.5	4.949867	1914.13	1792.12	4.96	0.05	1725.866
2	33.78	34.38	93.70999932	93.70999932	93.70999932	sp|P23927|CRYAB_MOUSE	Alpha-crystallin B chain OS=Mus musculus OX=10090 GN=Cryab PE=1 SV=2			0	98.40000272	VKVLGDVIEVHGKHEER	Carbamyl@N-term; Carbamyl(K)@13		missed K-V@2; missed K-H@13	-0.00528368	2029.065308	508.2736	2029.070435	508.2749023	4	12	1.1.1.1085.5	4.937217	1914.13	1339.85	4.96	0.05	1249.646
2	33.78	34.38	93.70999932	93.70999932	93.70999932	sp|P23927|CRYAB_MOUSE	Alpha-crystallin B chain OS=Mus musculus OX=10090 GN=Cryab PE=1 SV=2			0	21.20999992	VKVLGDVIEVHGKHEER	Carbamyl(K)@2; Carbamyl(K)@13		missed K-V@2; missed K-H@13	-0.00528368	2029.065308	508.2736	2029.070435	508.2749023	4	12	1.1.1.1085.5	4.937217	1914.13	1339.85	4.96	0.05	1249.646
2	33.78	34.38	93.70999932	93.70999932	93.70999932	sp|P23927|CRYAB_MOUSE	Alpha-crystallin B chain OS=Mus musculus OX=10090 GN=Cryab PE=1 SV=2			0	21.20999992	VKVLGDVIEVHGKHEER	Carbamyl(K)@2; Carbamyl(K)@13		missed K-V@2; missed K-H@13	-0.00528368	2029.065308	508.2736	2029.070435	508.2749023	4	14	1.1.1.1086.5	4.949867	1914.13	1792.12	4.96	0.05	1725.866
2	33.78	34.38	93.70999932	93.70999932	93.70999932	sp|P23927|CRYAB_MOUSE	Alpha-crystallin B chain OS=Mus musculus OX=10090 GN=Cryab PE=1 SV=2			0	99.00000095	VLGDVIEVHGK				8.56E-05	1164.650513	583.3325	1164.650269	583.3323975	2	19	1.1.1.1048.6	4.477067	25080.45	18325.52	4.49	0.04	6956.905
2	33.78	34.38	93.70999932	93.70999932	93.70999932	sp|P23927|CRYAB_MOUSE	Alpha-crystallin B chain OS=Mus musculus OX=10090 GN=Cryab PE=1 SV=2			0	99.00000095	VLGDVIEVHGK	Formyl@N-term			-0.00154424	1192.643677	597.3291	1192.645142	597.329895	2	12	1.1.1.1213.6	6.521083	2154.41	859.47	6.57	0.06	474.5316
2	33.78	34.38	93.70999932	93.70999932	93.70999932	sp|P23927|CRYAB_MOUSE	Alpha-crystallin B chain OS=Mus musculus OX=10090 GN=Cryab PE=1 SV=2			0	99.00000095	VLGDVIEVHGK	Formyl@N-term			-0.00154424	1192.643677	597.3291	1192.645142	597.329895	2	15	1.1.1.1214.7	6.53425	2154.41	1495.28	6.57	0.06	669.9343
2	33.78	34.38	93.70999932	93.70999932	93.70999932	sp|P23927|CRYAB_MOUSE	Alpha-crystallin B chain OS=Mus musculus OX=10090 GN=Cryab PE=1 SV=2			0	98.94999862	VLGDVIEVHGKHEER	Carbamyl(K)@11		missed K-H@11	0.00400447	1758.905396	440.7336	1758.901245	440.732605	4	13	1.1.1.1023.3	4.1651	9531.46	4504.75	4.19	0.04	2772.405
2	33.78	34.38	93.70999932	93.70999932	93.70999932	sp|P23927|CRYAB_MOUSE	Alpha-crystallin B chain OS=Mus musculus OX=10090 GN=Cryab PE=1 SV=2			0	69.0500021	YLRPPSFLR			cleaved F-Y@N-term	0.00090315	1147.651123	574.8328	1147.650269	574.8323975	2	8	1.1.1.1127.5	5.467	2763.48	2752.19	5.47	0.04	1233.487
2	33.78	34.38	93.70999932	93.70999932	93.70999932	sp|P23927|CRYAB_MOUSE	Alpha-crystallin B chain OS=Mus musculus OX=10090 GN=Cryab PE=1 SV=2			0	38.51000071	YRIPADVD	Methyl(D)@8	Methyl(D)@129	cleaved D-P@C-term; missed R-I@2	0.00413402	961.4910889	481.7528	961.4868774	481.7507324	2	7	1.1.1.1088.3	4.9737	31.09318	31.09318			244.6191
2	33.78	34.38	93.70999932	93.70999932	93.70999932	sp|P23927|CRYAB_MOUSE	Alpha-crystallin B chain OS=Mus musculus OX=10090 GN=Cryab PE=1 SV=2			0	99.00000095	YRIPADVDPLTITSSLSSDGVLTVNGPR			missed R-I@2	0.00679107	2942.541748	981.8545	2942.534912	981.8522339	3	20	1.1.1.1325.6	7.93515	7127.01	768.09	8.04	0.09	586.2708
2	33.78	34.38	93.70999932	93.70999932	93.70999932	sp|P23927|CRYAB_MOUSE	Alpha-crystallin B chain OS=Mus musculus OX=10090 GN=Cryab PE=1 SV=2			0	99.00000095	YRIPADVDPLTITSSLSSDGVLTVNGPR			missed R-I@2	0.00679107	2942.541748	981.8545	2942.534912	981.8522339	3	22	1.1.1.1327.7	7.960134	7127.01	1136.36	8.04	0.09	687.0533
2	33.78	34.38	93.70999932	93.70999932	93.70999932	sp|P23927|CRYAB_MOUSE	Alpha-crystallin B chain OS=Mus musculus OX=10090 GN=Cryab PE=1 SV=2			0	99.00000095	YRIPADVDPLTITSSLSSDGVLTVNGPR			missed R-I@2	0.0140362	2942.548828	736.6445	2942.534912	736.6409912	4	18	1.1.1.1332.5	8.018133	1526.28	1255.36	8.04	0.08	882.492
2	33.78	34.38	93.70999932	93.70999932	93.70999932	sp|P23927|CRYAB_MOUSE	Alpha-crystallin B chain OS=Mus musculus OX=10090 GN=Cryab PE=1 SV=2			0	99.00000095	YRIPADVDPLTITSSLSSDGVLTVNGPR			missed R-I@2	0.0140362	2942.548828	736.6445	2942.534912	736.6409912	4	19	1.1.1.1334.4	8.043467	1526.28	1433.56	8.04	0.08	867.5824
2	33.78	34.38	93.70999932	93.70999932	93.70999932	sp|P23927|CRYAB_MOUSE	Alpha-crystallin B chain OS=Mus musculus OX=10090 GN=Cryab PE=1 SV=2			0	99.00000095	YRIPADVDPLTITSSLSSDGVLTVNGPR			missed R-I@2	0.0140362	2942.548828	736.6445	2942.534912	736.6409912	4	14	1.1.1.1335.8	8.058634	1526.28	1224.66	8.04	0.08	868.0017
2	33.78	34.38	93.70999932	93.70999932	93.70999932	sp|P23927|CRYAB_MOUSE	Alpha-crystallin B chain OS=Mus musculus OX=10090 GN=Cryab PE=1 SV=2			0	99.00000095	YRIPADVDPLTITSSLSSDGVLTVNGPR			missed R-I@2	0.00679107	2942.541748	981.8545	2942.534912	981.8522339	3	26	1.1.1.1339.4	8.111466	7127.01	2411.82	8.04	0.09	1417.083
2	33.78	34.38	93.70999932	93.70999932	93.70999932	sp|P23927|CRYAB_MOUSE	Alpha-crystallin B chain OS=Mus musculus OX=10090 GN=Cryab PE=1 SV=2			0	48.71000051	YRIPADVDPLTITSSLSSDGVLTVNGPR	Ammonia-loss(N)@25		missed R-I@2	0.0120396	2925.520508	976.1807	2925.508301	976.1767578	3	18	1.1.1.1353.3	8.28895	23.09118	23.09118			173.759
2	33.78	34.38	93.70999932	93.70999932	93.70999932	sp|P23927|CRYAB_MOUSE	Alpha-crystallin B chain OS=Mus musculus OX=10090 GN=Cryab PE=1 SV=2			0	47.35000134	YRIPADVDPLTITSSLSSDGVLTVNGPR			missed R-I@2	0.0140362	2942.548828	736.6445	2942.534912	736.6409912	4	7	1.1.1.1328.3	7.965816	1526.28	316.67	8.04	0.08	239.3726
3	32.6	34.11	94.9000001	88.2700026	88.2700026	sp|P24622|CRYAA_MOUSE	Alpha-crystallin A chain OS=Mus musculus OX=10090 GN=Cryaa PE=2 SV=1			2	99.00000095	ALGPFYPSR				-0.00138708	1006.522278	504.2684	1006.523621	504.2690735	2	13	1.1.1.1129.3	5.488667	292347.6	23614.38	5.41	0.06	6363.772
3	32.6	34.11	94.9000001	88.2700026	88.2700026	sp|P24622|CRYAA_MOUSE	Alpha-crystallin A chain OS=Mus musculus OX=10090 GN=Cryaa PE=2 SV=1			2	99.00000095	DKFVIFLDVK			missed K-F@2	-0.000904158	1222.695313	612.3549	1222.696167	612.3553467	2	11	1.1.1.1261.3	7.129367	1209.03	787.04	7.15	0.06	422.1502
3	32.6	34.11	94.9000001	88.2700026	88.2700026	sp|P24622|CRYAA_MOUSE	Alpha-crystallin A chain OS=Mus musculus OX=10090 GN=Cryaa PE=2 SV=1			2	99.00000095	DVTIQHPWFK			cleaved M-D@N-term	-0.00179496	1269.648926	635.8317	1269.650635	635.8325806	2	14	1.1.1.1194.5	6.301434	2409.64	1694.69	6.32	0.05	962.5384
3	32.6	34.11	94.9000001	88.2700026	88.2700026	sp|P24622|CRYAA_MOUSE	Alpha-crystallin A chain OS=Mus musculus OX=10090 GN=Cryaa PE=2 SV=1			2	99.00000095	EEKPSSAPSS				0.000307817	1017.461853	509.7382	1017.461487	509.7380066	2	16	1.1.1.892.4	2.535883	17424.97	10775.71	2.55	0.04	3565.894
3	32.6	34.11	94.9000001	88.2700026	88.2700026	sp|P24622|CRYAA_MOUSE	Alpha-crystallin A chain OS=Mus musculus OX=10090 GN=Cryaa PE=2 SV=1			2	99.00000095	FVIFLDVK				0.0010453	979.5752563	490.7949	979.5742798	490.7944031	2	12	1.1.1.1314.2	7.798483	2516.37	1595.2	7.82	0.07	628.1123
3	32.6	34.11	94.9000001	88.2700026	88.2700026	sp|P24622|CRYAA_MOUSE	Alpha-crystallin A chain OS=Mus musculus OX=10090 GN=Cryaa PE=2 SV=1			2	99.00000095	HFSPEDLTVK				9.35E-05	1171.587524	586.801	1171.58728	586.8009644	2	12	1.1.1.1029.8	4.245917	2338.98	1469.48	4.22	0.04	685.4739
3	32.6	34.11	94.9000001	88.2700026	88.2700026	sp|P24622|CRYAA_MOUSE	Alpha-crystallin A chain OS=Mus musculus OX=10090 GN=Cryaa PE=2 SV=1			2	99.00000095	LFDQFFGEGLFEYDLLPFLSSTISPYYR				0.00228267	3363.641113	1122.221	3363.637939	1122.219971	3	18	1.1.1.2534.2	13.20808	76.91648	76.91648			218.3165
3	32.6	34.11	94.9000001	88.2700026	88.2700026	sp|P24622|CRYAA_MOUSE	Alpha-crystallin A chain OS=Mus musculus OX=10090 GN=Cryaa PE=2 SV=1			2	99.00000095	MDVTIQHPWFK	Acetyl@N-term	Acetyl@1		0.000464054	1442.702026	722.3583	1442.70166	722.3580933	2	16	1.1.1.1290.4	7.49835	912.83	632.52	7.53	0.08	295.7831
3	32.6	34.11	94.9000001	88.2700026	88.2700026	sp|P24622|CRYAA_MOUSE	Alpha-crystallin A chain OS=Mus musculus OX=10090 GN=Cryaa PE=2 SV=1			2	99.00000095	QDDHGYISR	Gln->pyro-Glu@N-term			0.000764886	1072.45813	537.2363	1072.457397	537.2359619	2	11	1.1.1.956.6	3.3265	7900.99	7114.47	3.33	0.05	3800.988
3	32.6	34.11	94.9000001	88.2700026	88.2700026	sp|P24622|CRYAA_MOUSE	Alpha-crystallin A chain OS=Mus musculus OX=10090 GN=Cryaa PE=2 SV=1			2	99.00000095	VLEDFVEIHGK				-0.00123989	1284.670288	429.2307	1284.671387	429.2310791	3	12	1.1.1.1095.2	5.0617	5274.33	3382.2	5.08	0.05	1632.145
3	32.6	34.11	94.9000001	88.2700026	88.2700026	sp|P24622|CRYAA_MOUSE	Alpha-crystallin A chain OS=Mus musculus OX=10090 GN=Cryaa PE=2 SV=1			2	99.00000095	VQSGLDAGHSER				0.00378028	1254.599121	419.207	1254.595337	419.2056885	3	10	1.1.1.898.6	2.607217	78804.54	18668.61	2.64	0.04	1048.43
3	32.6	34.11	94.9000001	88.2700026	88.2700026	sp|P24622|CRYAA_MOUSE	Alpha-crystallin A chain OS=Mus musculus OX=10090 GN=Cryaa PE=2 SV=1			1.657577038	98.58000278	TVLDSGISELMTHMWFVMHQPHAGNPK	Oxidation(M)@11; Oxidation(M)@14; Oxidation(M)@18			0.00583878	3110.447021	623.0967	3110.441162	623.09552	5	10	1.1.1.1165.7	5.9358	3504.96	3012.96	5.95	0.08	2021.08
3	32.6	34.11	94.9000001	88.2700026	88.2700026	sp|P24622|CRYAA_MOUSE	Alpha-crystallin A chain OS=Mus musculus OX=10090 GN=Cryaa PE=2 SV=1			1.337242126	99.00000095	VQSGLDAGH			cleaved H-S@C-term	0.00049081	882.4200439	442.2173	882.4195557	442.217041	2	11	1.1.1.911.6	2.769367	3034.88	1873.68	2.79	0.03	757.9753
3	32.6	34.11	94.9000001	88.2700026	88.2700026	sp|P24622|CRYAA_MOUSE	Alpha-crystallin A chain OS=Mus musculus OX=10090 GN=Cryaa PE=2 SV=1			1.130768299	99.00000095	LSSTISPYYR			cleaved F-L@N-term	-0.000786936	1185.602051	593.8083	1185.603027	593.8087769	2	13	1.1.1.1064.8	4.67705	14529.75	5750.95	4.71	0.05	1866.763
3	32.6	34.11	94.9000001	88.2700026	88.2700026	sp|P24622|CRYAA_MOUSE	Alpha-crystallin A chain OS=Mus musculus OX=10090 GN=Cryaa PE=2 SV=1			0.966576338	99.00000095	FVIFLDVKHFSPEDLTVK	Carbamyl(K)@8		missed K-H@8	0.00797945	2176.165039	545.0485	2176.156738	545.0465088	4	17	1.1.1.1396.2	8.782084	602.04	576.81	8.77	0.09	480.341
3	32.6	34.11	94.9000001	88.2700026	88.2700026	sp|P24622|CRYAA_MOUSE	Alpha-crystallin A chain OS=Mus musculus OX=10090 GN=Cryaa PE=2 SV=1			0.962573409	99.00000095	HFSPEDLTVKVLEDFVEIHGK	Carbamyl(K)@10		missed K-V@10	0.0046096	2481.258545	621.3219	2481.253906	621.3208008	4	20	1.1.1.1641.2	10.20813	1814.02	832.1	10.11	0.12	517.3163
3	32.6	34.11	94.9000001	88.2700026	88.2700026	sp|P24622|CRYAA_MOUSE	Alpha-crystallin A chain OS=Mus musculus OX=10090 GN=Cryaa PE=2 SV=1			0.793174088	99.00000095	SDRDKFVIFLDVK	Carbamyl@N-term		missed R-D@3; missed K-F@5	0.0050367	1623.867065	542.2963	1623.862061	542.2946167	3	11	1.1.1.1298.3	7.598667	3886.4	558.09	7.64	0.08	332.3218
3	32.6	34.11	94.9000001	88.2700026	88.2700026	sp|P24622|CRYAA_MOUSE	Alpha-crystallin A chain OS=Mus musculus OX=10090 GN=Cryaa PE=2 SV=1			0.782516003	99.00000095	LPSNVDQSAL			cleaved L-S@C-term	0.00105352	1042.530518	522.2725	1042.529541	522.2720337	2	12	1.1.1.1088.7	4.977033	881.41	560.33	5.01	0.06	443.9356
3	32.6	34.11	94.9000001	88.2700026	88.2700026	sp|P24622|CRYAA_MOUSE	Alpha-crystallin A chain OS=Mus musculus OX=10090 GN=Cryaa PE=2 SV=1			0.737548828	99.00000095	YRLPSNVDQSAL			cleaved L-S@C-term; missed R-L@2	-0.018136	1361.675903	681.8452	1361.69397	681.854248	2	13	1.1.1.1110.4	5.255517	485.5218	485.5218			512.0309
3	32.6	34.11	94.9000001	88.2700026	88.2700026	sp|P24622|CRYAA_MOUSE	Alpha-crystallin A chain OS=Mus musculus OX=10090 GN=Cryaa PE=2 SV=1			0.649752021	99.00000095	SGLDAGHSER			cleaved Q-S@N-term	-0.000242346	1027.468018	514.7413	1027.468262	514.741394	2	15	1.1.1.899.6	2.61955	2633.02	1707.96	2.64	0.03	1270.182
3	32.6	34.11	94.9000001	88.2700026	88.2700026	sp|P24622|CRYAA_MOUSE	Alpha-crystallin A chain OS=Mus musculus OX=10090 GN=Cryaa PE=2 SV=1			0.468521118	93.05999875	HNERQDDHGYISR	Deamidated(N)@2		missed R-Q@4	-0.000854672	1626.712524	407.6854	1626.713501	407.6856384	4	8	1.1.1.898.3	2.604717	811.65	776.57	2.6	0.03	785.8567
3	32.6	34.11	94.9000001	88.2700026	88.2700026	sp|P24622|CRYAA_MOUSE	Alpha-crystallin A chain OS=Mus musculus OX=10090 GN=Cryaa PE=2 SV=1			0.326058	99.00000095	YRLPSNVDQSALSCSLSADGMLTFSGPK	Carbamidomethyl(C)@14; Methyl(S)@15; Oxidation(M)@21	Methyl(S)@155	missed R-L@2	0.00188905	3030.443359	1011.155	3030.442627	1011.154846	3	23	1.1.1.1202.5	6.386267	2129.57	2009.51	6.39	0.05	1305.37
3	32.6	34.11	94.9000001	88.2700026	88.2700026	sp|P24622|CRYAA_MOUSE	Alpha-crystallin A chain OS=Mus musculus OX=10090 GN=Cryaa PE=2 SV=1			0.296708614	99.00000095	LEDFVEIHGK			cleaved V-L@N-term	0.000311687	1185.603271	593.8089	1185.603027	593.8087769	2	16	1.1.1.1105.8	5.194016	4624.39	3297.12	5.21	0.05	4443.258
3	32.6	34.11	94.9000001	88.2700026	88.2700026	sp|P24622|CRYAA_MOUSE	Alpha-crystallin A chain OS=Mus musculus OX=10090 GN=Cryaa PE=2 SV=1			0.182434633	99.00000095	LPSNVDQSALSCSLSADGMLTFSGPK	No Carbamidomethyl(C)@12; Oxidation(M)@19			-0.00149918	2640.23999	881.0872	2640.241211	881.0876465	3	17	1.1.1.1246.6	6.940717	839.04	374.06	6.98	0.06	338.8364
3	32.6	34.11	94.9000001	88.2700026	88.2700026	sp|P24622|CRYAA_MOUSE	Alpha-crystallin A chain OS=Mus musculus OX=10090 GN=Cryaa PE=2 SV=1			0.070581064	98.47999811	SADGMLTFSGPK	Oxidation(M)@5		cleaved L-S@N-term	-0.0045453	1225.560425	613.7875	1225.564941	613.7897339	2	9	1.1.1.1052.8	4.5244	576.72	483.67	4.52	0.04	269.7023
3	32.6	34.11	94.9000001	88.2700026	88.2700026	sp|P24622|CRYAA_MOUSE	Alpha-crystallin A chain OS=Mus musculus OX=10090 GN=Cryaa PE=2 SV=1			0.06449274	99.00000095	VLEDFVEIHGKHNER	Carbamyl(K)@11		missed K-H@11	-0.0031096	1863.9198	466.9872	1863.922729	466.9879761	4	19	1.1.1.1067.2	4.709383	27153.07	23492.38	4.72	0.04	15172.77
3	32.6	34.11	94.9000001	88.2700026	88.2700026	sp|P24622|CRYAA_MOUSE	Alpha-crystallin A chain OS=Mus musculus OX=10090 GN=Cryaa PE=2 SV=1			0.060480744	97.21999764	VIFLDVK			cleaved F-V@N-term	-0.000667362	832.505249	417.2599	832.5058594	417.2601929	2	9	1.1.1.1190.2	6.248267	1428.43	1427.77	6.25	0.06	612.7226
3	32.6	34.11	94.9000001	88.2700026	88.2700026	sp|P24622|CRYAA_MOUSE	Alpha-crystallin A chain OS=Mus musculus OX=10090 GN=Cryaa PE=2 SV=1			0.040005162	99.00000095	SLSADGMLTFSGPK	Oxidation(M)@7		cleaved C-S@N-term	0.00250479	1425.683472	713.849	1425.68103	713.8477783	2	11	1.1.1.1104.11	5.18385	32.35764	32.35764			325.4102
3	32.6	34.11	94.9000001	88.2700026	88.2700026	sp|P24622|CRYAA_MOUSE	Alpha-crystallin A chain OS=Mus musculus OX=10090 GN=Cryaa PE=2 SV=1			0.028260419	99.00000095	EDFVEIHGK			cleaved L-E@N-term	-0.00156912	1072.517334	537.2659	1072.518921	537.2667236	2	11	1.1.1.1112.2	5.27635	6828.03	556.38	5.21	0.04	526.8605
3	32.6	34.11	94.9000001	88.2700026	88.2700026	sp|P24622|CRYAA_MOUSE	Alpha-crystallin A chain OS=Mus musculus OX=10090 GN=Cryaa PE=2 SV=1			0.017728776	79.61000204	SPEDLTVK			cleaved F-S@N-term	-0.0010127	887.4590454	444.7368	887.460022	444.7372742	2	7	1.1.1.970.3	3.50365	352.75	314.73	3.51	0.03	196.8814
3	32.6	34.11	94.9000001	88.2700026	88.2700026	sp|P24622|CRYAA_MOUSE	Alpha-crystallin A chain OS=Mus musculus OX=10090 GN=Cryaa PE=2 SV=1			0.015022865	99.00000095	SGPKVQSGLDAGHSER	Carbamyl(K)@4		cleaved F-S@N-term; missed K-V@4	0.00100552	1666.803345	556.6084	1666.802368	556.6080322	3	16	1.1.1.937.4	3.09135	2801.03	2040.11	3.11	0.04	1093.1
3	32.6	34.11	94.9000001	88.2700026	88.2700026	sp|P24622|CRYAA_MOUSE	Alpha-crystallin A chain OS=Mus musculus OX=10090 GN=Cryaa PE=2 SV=1			0.005243066	99.00000095	STISPYYR			cleaved S-S@N-term	0.00333499	985.4902954	493.7524	985.4868774	493.7507324	2	9	1.1.1.1020.3	4.128767	262.24	254.32	4.13	0.04	200.8788
3	32.6	34.11	94.9000001	88.2700026	88.2700026	sp|P24622|CRYAA_MOUSE	Alpha-crystallin A chain OS=Mus musculus OX=10090 GN=Cryaa PE=2 SV=1			0.001304851	99.00000095	QSGLDAGHSER			cleaved V-Q@N-term	0.00553254	1155.532471	578.7735	1155.526855	578.7706909	2	11	1.1.1.899.9	2.62205	20.65897	20.65897			1201.179
3	32.6	34.11	94.9000001	88.2700026	88.2700026	sp|P24622|CRYAA_MOUSE	Alpha-crystallin A chain OS=Mus musculus OX=10090 GN=Cryaa PE=2 SV=1			0.000869447	94.73000169	LPSNVDQSALS			cleaved S-C@C-term	0.00613661	1129.567627	565.7911	1129.561523	565.7880249	2	9	1.1.1.1054.5	4.5474	1602.98	1316.36	4.57	0.05	671.3334
3	32.6	34.11	94.9000001	88.2700026	88.2700026	sp|P24622|CRYAA_MOUSE	Alpha-crystallin A chain OS=Mus musculus OX=10090 GN=Cryaa PE=2 SV=1			0.000869447	69.0500021	LPSNVDQSALSCSLSADGMLTFSGPKVQSGLDAGHSER	Carbamidomethyl(C)@12; Carbamidomethyl(D)@17; Oxidation(M)@19		missed K-V@26	0.00529242	3990.874268	998.7258	3990.868652	998.7244873	4	12	1.1.1.1209.10	6.473917	1122.5	837.74	6.49	0.05	712.6057
3	32.6	34.11	94.9000001	88.2700026	88.2700026	sp|P24622|CRYAA_MOUSE	Alpha-crystallin A chain OS=Mus musculus OX=10090 GN=Cryaa PE=2 SV=1			0.000434506	33.80999863	GPFYPSR			cleaved L-G@N-term	-0.000221369	822.4022827	412.2084	822.4024658	412.2084961	2	5	1.1.1.1119.2	5.363333	1063.77	299.09	5.4	0.06	249.7225
3	32.6	34.11	94.9000001	88.2700026	88.2700026	sp|P24622|CRYAA_MOUSE	Alpha-crystallin A chain OS=Mus musculus OX=10090 GN=Cryaa PE=2 SV=1			0.000434506	69.0500021	LPSNVDQS			cleaved S-A@C-term	0.00146219	858.4098511	430.2122	858.4083252	430.2114258	2	7	1.1.1.945.3	3.187833	207.86	158.11	3.21	0.05	132.3746
3	32.6	34.11	94.9000001	88.2700026	88.2700026	sp|P24622|CRYAA_MOUSE	Alpha-crystallin A chain OS=Mus musculus OX=10090 GN=Cryaa PE=2 SV=1			0	99.00000095	ALGPFYPSR				-0.00138708	1006.522278	504.2684	1006.523621	504.2690735	2	10	1.1.1.1116.5	5.32785	292347.6	4250.2	5.41	0.06	986.4724
3	32.6	34.11	94.9000001	88.2700026	88.2700026	sp|P24622|CRYAA_MOUSE	Alpha-crystallin A chain OS=Mus musculus OX=10090 GN=Cryaa PE=2 SV=1			0	97.40999937	ALGPFYPSR	Formyl@N-term			-0.00135007	1034.517334	518.2659	1034.518555	518.2665405	2	8	1.1.1.1250.2	6.987216	1222.81	213.01	7.07	0.09	157.4774
3	32.6	34.11	94.9000001	88.2700026	88.2700026	sp|P24622|CRYAA_MOUSE	Alpha-crystallin A chain OS=Mus musculus OX=10090 GN=Cryaa PE=2 SV=1			0	96.92999721	ALGPFYPSR	Formyl@N-term			-0.00135007	1034.517334	518.2659	1034.518555	518.2665405	2	9	1.1.1.1251.3	7.00105	1222.81	410.98	7.07	0.09	240.4219
3	32.6	34.11	94.9000001	88.2700026	88.2700026	sp|P24622|CRYAA_MOUSE	Alpha-crystallin A chain OS=Mus musculus OX=10090 GN=Cryaa PE=2 SV=1			0	69.0500021	ALGPFYPSR				-0.00138708	1006.522278	504.2684	1006.523621	504.2690735	2	11	1.1.1.1122.2	5.400667	292347.6	285078.1	5.41	0.06	19128.53
3	32.6	34.11	94.9000001	88.2700026	88.2700026	sp|P24622|CRYAA_MOUSE	Alpha-crystallin A chain OS=Mus musculus OX=10090 GN=Cryaa PE=2 SV=1			0	59.27000046	ALGPFYPSR				-0.00138708	1006.522278	504.2684	1006.523621	504.2690735	2	7	1.1.1.1115.5	5.31535	292347.6	989.8	5.41	0.06	370.185
3	32.6	34.11	94.9000001	88.2700026	88.2700026	sp|P24622|CRYAA_MOUSE	Alpha-crystallin A chain OS=Mus musculus OX=10090 GN=Cryaa PE=2 SV=1			0	19.14000064	ALGPFYPSR	Acetyl(S)@8	Acetyl(S)@20		-0.00441962	1048.529907	525.2722	1048.53418	525.274353	2	6	1.1.1.1158.2	5.843467	196.1691	196.1691			222.5838
3	32.6	34.11	94.9000001	88.2700026	88.2700026	sp|P24622|CRYAA_MOUSE	Alpha-crystallin A chain OS=Mus musculus OX=10090 GN=Cryaa PE=2 SV=1			0	99.00000095	DKFVIFLDVK			missed K-F@2	-0.000904158	1222.695313	612.3549	1222.696167	612.3553467	2	10	1.1.1.1260.4	7.11705	1209.03	451.08	7.15	0.06	252.9135
3	32.6	34.11	94.9000001	88.2700026	88.2700026	sp|P24622|CRYAA_MOUSE	Alpha-crystallin A chain OS=Mus musculus OX=10090 GN=Cryaa PE=2 SV=1			0	99.00000095	DKFVIFLDVK	Carbamyl@N-term		missed K-F@2	0.00229398	1265.704224	633.8594	1265.702026	633.8582764	2	14	1.1.1.1382.2	8.61375	922.07	418.88	8.65	0.08	194.4325
3	32.6	34.11	94.9000001	88.2700026	88.2700026	sp|P24622|CRYAA_MOUSE	Alpha-crystallin A chain OS=Mus musculus OX=10090 GN=Cryaa PE=2 SV=1			0	99.00000095	DKFVIFLDVK	Carbamyl@N-term		missed K-F@2	0.00229398	1265.704224	633.8594	1265.702026	633.8582764	2	11	1.1.1.1383.3	8.621266	922.07	561.11	8.65	0.08	280.8252
3	32.6	34.11	94.9000001	88.2700026	88.2700026	sp|P24622|CRYAA_MOUSE	Alpha-crystallin A chain OS=Mus musculus OX=10090 GN=Cryaa PE=2 SV=1			0	21.20999992	DKFVIFLDVK	Carbamyl(K)@2		missed K-F@2	0.00229398	1265.704224	633.8594	1265.702026	633.8582764	2	14	1.1.1.1382.2	8.61375	922.07	418.88	8.65	0.08	194.4325
3	32.6	34.11	94.9000001	88.2700026	88.2700026	sp|P24622|CRYAA_MOUSE	Alpha-crystallin A chain OS=Mus musculus OX=10090 GN=Cryaa PE=2 SV=1			0	21.20999992	DKFVIFLDVK	Carbamyl(K)@2		missed K-F@2	0.00229398	1265.704224	633.8594	1265.702026	633.8582764	2	11	1.1.1.1383.3	8.621266	922.07	561.11	8.65	0.08	280.8252
3	32.6	34.11	94.9000001	88.2700026	88.2700026	sp|P24622|CRYAA_MOUSE	Alpha-crystallin A chain OS=Mus musculus OX=10090 GN=Cryaa PE=2 SV=1			0	99.00000095	DVTIQHPWFK			cleaved M-D@N-term	-0.00179496	1269.648926	635.8317	1269.650635	635.8325806	2	11	1.1.1.1193.5	6.288767	2409.64	1018.1	6.32	0.05	612.9724
3	32.6	34.11	94.9000001	88.2700026	88.2700026	sp|P24622|CRYAA_MOUSE	Alpha-crystallin A chain OS=Mus musculus OX=10090 GN=Cryaa PE=2 SV=1			0	97.49000072	DVTIQHPWFK			cleaved M-D@N-term	-0.000452203	1269.650024	635.8323	1269.650635	635.8325806	2	7	1.1.1.1217.5	6.570583	295.88	265.35	6.57	0.06	267.6537
3	32.6	34.11	94.9000001	88.2700026	88.2700026	sp|P24622|CRYAA_MOUSE	Alpha-crystallin A chain OS=Mus musculus OX=10090 GN=Cryaa PE=2 SV=1			0	72.63000011	DVTIQHPWFK			cleaved M-D@N-term	-0.000452203	1269.650024	635.8323	1269.650635	635.8325806	2	7	1.1.1.1215.6	6.546083	295.88	195.66	6.57	0.06	242.4205
3	32.6	34.11	94.9000001	88.2700026	88.2700026	sp|P24622|CRYAA_MOUSE	Alpha-crystallin A chain OS=Mus musculus OX=10090 GN=Cryaa PE=2 SV=1			0	99.00000095	EDFVEIHGK			cleaved L-E@N-term	-0.00156912	1072.517334	537.2659	1072.518921	537.2667236	2	11	1.1.1.1104.6	5.179683	6828.03	2534.11	5.21	0.04	1311.604
3	32.6	34.11	94.9000001	88.2700026	88.2700026	sp|P24622|CRYAA_MOUSE	Alpha-crystallin A chain OS=Mus musculus OX=10090 GN=Cryaa PE=2 SV=1			0	99.00000095	EEKPSSAPSS				0.000307817	1017.461853	509.7382	1017.461487	509.7380066	2	15	1.1.1.893.7	2.54505	17424.97	14935.89	2.55	0.04	8010.52
3	32.6	34.11	94.9000001	88.2700026	88.2700026	sp|P24622|CRYAA_MOUSE	Alpha-crystallin A chain OS=Mus musculus OX=10090 GN=Cryaa PE=2 SV=1			0	98.72000217	EEKPSSAPSS	Carbamyl(K)@3			-0.000608623	1060.466675	531.2406	1060.467285	531.2409058	2	15	1.1.1.907.4	2.721033	4047.23	3877.52	2.73	0.04	3795.753
3	32.6	34.11	94.9000001	88.2700026	88.2700026	sp|P24622|CRYAA_MOUSE	Alpha-crystallin A chain OS=Mus musculus OX=10090 GN=Cryaa PE=2 SV=1			0	96.7599988	EEKPSSAPSS	Carbamidomethyl@N-term			0.000348458	1074.483276	538.2489	1074.48291	538.2487183	2	11	1.1.1.925.2	2.9457	1251.33	1223.72	2.94	0.04	774.4068
3	32.6	34.11	94.9000001	88.2700026	88.2700026	sp|P24622|CRYAA_MOUSE	Alpha-crystallin A chain OS=Mus musculus OX=10090 GN=Cryaa PE=2 SV=1			0	96.49000168	EEKPSSAPSS	Glu->pyro-Glu@N-term; Carbamyl(K)@3			0.00229192	1042.459106	522.2368	1042.456665	522.2356567	2	10	1.1.1.943.8	3.165167	829.41	810.44	3.16	0.04	523.3325
3	32.6	34.11	94.9000001	88.2700026	88.2700026	sp|P24622|CRYAA_MOUSE	Alpha-crystallin A chain OS=Mus musculus OX=10090 GN=Cryaa PE=2 SV=1			0	95.70000172	EEKPSSAPSS	Methyl(E)@2	Methyl(E)@188		0.0027325	1031.479858	516.7472	1031.477173	516.7458496	2	12	1.1.1.897.10	2.597883	5541.85	4961.33	2.6	0.04	2662.35
3	32.6	34.11	94.9000001	88.2700026	88.2700026	sp|P24622|CRYAA_MOUSE	Alpha-crystallin A chain OS=Mus musculus OX=10090 GN=Cryaa PE=2 SV=1			0	95.70000172	EEKPSSAPSS	Methyl(E)@1	Methyl(E)@187		0.0027325	1031.479858	516.7472	1031.477173	516.7458496	2	11	1.1.1.897.10	2.597883	5541.85	4961.33	2.6	0.04	2662.35
3	32.6	34.11	94.9000001	88.2700026	88.2700026	sp|P24622|CRYAA_MOUSE	Alpha-crystallin A chain OS=Mus musculus OX=10090 GN=Cryaa PE=2 SV=1			0	95.3700006	EEKPSSAPSS	Carbamyl@N-term			-0.000608623	1060.466675	531.2406	1060.467285	531.2409058	2	14	1.1.1.906.4	2.708867	4047.23	3056.47	2.73	0.04	5287.604
3	32.6	34.11	94.9000001	88.2700026	88.2700026	sp|P24622|CRYAA_MOUSE	Alpha-crystallin A chain OS=Mus musculus OX=10090 GN=Cryaa PE=2 SV=1			0	69.0500021	EEKPSSAPSS	Glu->pyro-Glu@N-term			0.00161781	999.4526978	500.7336	999.4509277	500.7327271	2	6	1.1.1.894.8	2.55855	252.61	252.14	2.56	0.04	166.9711
3	32.6	34.11	94.9000001	88.2700026	88.2700026	sp|P24622|CRYAA_MOUSE	Alpha-crystallin A chain OS=Mus musculus OX=10090 GN=Cryaa PE=2 SV=1			0	59.27000046	EEKPSSAPSS	Methyl(E)@1	Methyl(E)@187		0.0027325	1031.479858	516.7472	1031.477173	516.7458496	2	10	1.1.1.898.9	2.609717	5541.85	5453.1	2.6	0.04	2517.447
3	32.6	34.11	94.9000001	88.2700026	88.2700026	sp|P24622|CRYAA_MOUSE	Alpha-crystallin A chain OS=Mus musculus OX=10090 GN=Cryaa PE=2 SV=1			0	59.27000046	EEKPSSAPSS	Methyl(E)@2	Methyl(E)@188		0.0027325	1031.479858	516.7472	1031.477173	516.7458496	2	10	1.1.1.898.9	2.609717	5541.85	5453.1	2.6	0.04	2517.447
3	32.6	34.11	94.9000001	88.2700026	88.2700026	sp|P24622|CRYAA_MOUSE	Alpha-crystallin A chain OS=Mus musculus OX=10090 GN=Cryaa PE=2 SV=1			0	48.71000051	EEKPSSAPSS	Carbamidomethyl@N-term			0.000348458	1074.483276	538.2489	1074.48291	538.2487183	2	8	1.1.1.924.4	2.932183	1251.33	1014.35	2.94	0.04	575.5779
3	32.6	34.11	94.9000001	88.2700026	88.2700026	sp|P24622|CRYAA_MOUSE	Alpha-crystallin A chain OS=Mus musculus OX=10090 GN=Cryaa PE=2 SV=1			0	39.75999951	EEKPSSAPSS	Glu->pyro-Glu@N-term; Carbamyl(K)@3			0.00229192	1042.459106	522.2368	1042.456665	522.2356567	2	8	1.1.1.942.6	3.151	829.41	677.7	3.16	0.04	565.1543
3	32.6	34.11	94.9000001	88.2700026	88.2700026	sp|P24622|CRYAA_MOUSE	Alpha-crystallin A chain OS=Mus musculus OX=10090 GN=Cryaa PE=2 SV=1			0	26.55000091	EEKPSSAPSS	Methyl(E)@1; Carbamyl(K)@3	Methyl(E)@187		0.000348458	1074.483276	538.2489	1074.48291	538.2487183	2	13	1.1.1.925.2	2.9457	1251.33	1223.72	2.94	0.04	774.4068
3	32.6	34.11	94.9000001	88.2700026	88.2700026	sp|P24622|CRYAA_MOUSE	Alpha-crystallin A chain OS=Mus musculus OX=10090 GN=Cryaa PE=2 SV=1			0	26.55000091	EEKPSSAPSS	Methyl(E)@2; Carbamyl(K)@3	Methyl(E)@188		0.000348458	1074.483276	538.2489	1074.48291	538.2487183	2	13	1.1.1.925.2	2.9457	1251.33	1223.72	2.94	0.04	774.4068
3	32.6	34.11	94.9000001	88.2700026	88.2700026	sp|P24622|CRYAA_MOUSE	Alpha-crystallin A chain OS=Mus musculus OX=10090 GN=Cryaa PE=2 SV=1			0	22.78999984	EEKPSSAPSS	Carbamidomethyl(K)@3			0.000348458	1074.483276	538.2489	1074.48291	538.2487183	2	11	1.1.1.925.2	2.9457	1251.33	1223.72	2.94	0.04	774.4068
3	32.6	34.11	94.9000001	88.2700026	88.2700026	sp|P24622|CRYAA_MOUSE	Alpha-crystallin A chain OS=Mus musculus OX=10090 GN=Cryaa PE=2 SV=1			0	21.20999992	EEKPSSAPSS	Carbamyl(K)@3			-0.000608623	1060.466675	531.2406	1060.467285	531.2409058	2	14	1.1.1.906.4	2.708867	4047.23	3056.47	2.73	0.04	5287.604
3	32.6	34.11	94.9000001	88.2700026	88.2700026	sp|P24622|CRYAA_MOUSE	Alpha-crystallin A chain OS=Mus musculus OX=10090 GN=Cryaa PE=2 SV=1			0	21.20999992	EEKPSSAPSS	Carbamidomethyl(K)@3			0.000348458	1074.483276	538.2489	1074.48291	538.2487183	2	8	1.1.1.924.4	2.932183	1251.33	1014.35	2.94	0.04	575.5779
3	32.6	34.11	94.9000001	88.2700026	88.2700026	sp|P24622|CRYAA_MOUSE	Alpha-crystallin A chain OS=Mus musculus OX=10090 GN=Cryaa PE=2 SV=1			0	19.65000033	EEKPSSAPSS	Glu->pyro-Glu@N-term			0.00161781	999.4526978	500.7336	999.4509277	500.7327271	2	5	1.1.1.893.5	2.543383	252.61	192.5	2.56	0.04	108.1488
3	32.6	34.11	94.9000001	88.2700026	88.2700026	sp|P24622|CRYAA_MOUSE	Alpha-crystallin A chain OS=Mus musculus OX=10090 GN=Cryaa PE=2 SV=1			0	37.29999959	FSPEDLTVK			cleaved H-F@N-term	-0.00196877	1034.526489	518.2705	1034.528442	518.2714844	2	7	1.1.1.1114.6	5.303683	672.06	512.65	5.3	0.05	322.1671
3	32.6	34.11	94.9000001	88.2700026	88.2700026	sp|P24622|CRYAA_MOUSE	Alpha-crystallin A chain OS=Mus musculus OX=10090 GN=Cryaa PE=2 SV=1			0	99.00000095	FVIFLDVK				0.0010453	979.5752563	490.7949	979.5742798	490.7944031	2	9	1.1.1.1313.2	7.785984	2516.37	893.48	7.82	0.07	333.2549
3	32.6	34.11	94.9000001	88.2700026	88.2700026	sp|P24622|CRYAA_MOUSE	Alpha-crystallin A chain OS=Mus musculus OX=10090 GN=Cryaa PE=2 SV=1			0	99.00000095	FVIFLDVK				0.00183875	979.5760498	490.7953	979.5742798	490.7944031	2	9	1.1.1.1327.2	7.95265	424.4	362.88	7.96	0.06	193.0536
3	32.6	34.11	94.9000001	88.2700026	88.2700026	sp|P24622|CRYAA_MOUSE	Alpha-crystallin A chain OS=Mus musculus OX=10090 GN=Cryaa PE=2 SV=1			0	99.00000095	FVIFLDVK				0.0042191	979.5784912	490.7965	979.5742798	490.7944031	2	13	1.1.1.1338.3	8.092134	58796.63	8080.72	8.15	0.08	1604.159
3	32.6	34.11	94.9000001	88.2700026	88.2700026	sp|P24622|CRYAA_MOUSE	Alpha-crystallin A chain OS=Mus musculus OX=10090 GN=Cryaa PE=2 SV=1			0	99.00000095	FVIFLDVK				0.0042191	979.5784912	490.7965	979.5742798	490.7944031	2	13	1.1.1.1341.2	8.1293	58796.63	51634.31	8.15	0.08	13861.7
3	32.6	34.11	94.9000001	88.2700026	88.2700026	sp|P24622|CRYAA_MOUSE	Alpha-crystallin A chain OS=Mus musculus OX=10090 GN=Cryaa PE=2 SV=1			0	99.00000095	FVIFLDVK				0.0042191	979.5784912	490.7965	979.5742798	490.7944031	2	13	1.1.1.1342.2	8.1418	58796.63	58691.64	8.15	0.08	15321.72
3	32.6	34.11	94.9000001	88.2700026	88.2700026	sp|P24622|CRYAA_MOUSE	Alpha-crystallin A chain OS=Mus musculus OX=10090 GN=Cryaa PE=2 SV=1			0	99.00000095	FVIFLDVK				0.0042191	979.5784912	490.7965	979.5742798	490.7944031	2	10	1.1.1.1355.3	8.30895	58796.63	450.86	8.15	0.08	174.7962
3	32.6	34.11	94.9000001	88.2700026	88.2700026	sp|P24622|CRYAA_MOUSE	Alpha-crystallin A chain OS=Mus musculus OX=10090 GN=Cryaa PE=2 SV=1			0	97.25999832	FVIFLDVK	Methyl(D)@6	Methyl(D)@99		0.00267912	993.5926514	497.8036	993.5899048	497.8022156	2	8	1.1.1.1384.2	8.634933	326.28	305.37	8.63	0.08	167.1134
3	32.6	34.11	94.9000001	88.2700026	88.2700026	sp|P24622|CRYAA_MOUSE	Alpha-crystallin A chain OS=Mus musculus OX=10090 GN=Cryaa PE=2 SV=1			0	92.25999713	FVIFLDVK	Methyl(D)@6	Methyl(D)@99		0.00267912	993.5926514	497.8036	993.5899048	497.8022156	2	7	1.1.1.1383.2	8.6196	326.28	322.17	8.63	0.08	168.1507
3	32.6	34.11	94.9000001	88.2700026	88.2700026	sp|P24622|CRYAA_MOUSE	Alpha-crystallin A chain OS=Mus musculus OX=10090 GN=Cryaa PE=2 SV=1			0	99.00000095	FVIFLDVKHFSPEDLTVK	Carbamyl(K)@8		missed K-H@8	0.00901531	2176.165771	726.3959	2176.156738	726.3928833	3	15	1.1.1.1392.4	8.731417	1684.53	1073.24	8.77	0.09	592.5849
3	32.6	34.11	94.9000001	88.2700026	88.2700026	sp|P24622|CRYAA_MOUSE	Alpha-crystallin A chain OS=Mus musculus OX=10090 GN=Cryaa PE=2 SV=1			0	99.00000095	FVIFLDVKHFSPEDLTVK	Carbamyl(K)@8		missed K-H@8	0.00901531	2176.165771	726.3959	2176.156738	726.3928833	3	14	1.1.1.1391.2	8.714417	1684.53	552.13	8.77	0.09	287.5328
3	32.6	34.11	94.9000001	88.2700026	88.2700026	sp|P24622|CRYAA_MOUSE	Alpha-crystallin A chain OS=Mus musculus OX=10090 GN=Cryaa PE=2 SV=1			0	29.30000126	FVIFLDVKHFSPEDLTVK	Carbamyl(K)@8		missed K-H@8	0.00901531	2176.165771	726.3959	2176.156738	726.3928833	3	8	1.1.1.1408.3	8.891916	1684.53	190.29	8.77	0.09	154.6407
3	32.6	34.11	94.9000001	88.2700026	88.2700026	sp|P24622|CRYAA_MOUSE	Alpha-crystallin A chain OS=Mus musculus OX=10090 GN=Cryaa PE=2 SV=1			0	99.00000095	HFSPEDLTVK				0.000581742	1171.587891	586.8012	1171.58728	586.8009644	2	11	1.1.1.1053.7	4.5364	141395	2180.18	4.61	0.04	651.1968
3	32.6	34.11	94.9000001	88.2700026	88.2700026	sp|P24622|CRYAA_MOUSE	Alpha-crystallin A chain OS=Mus musculus OX=10090 GN=Cryaa PE=2 SV=1			0	99.00000095	HFSPEDLTVK				0.000581742	1171.587891	586.8012	1171.58728	586.8009644	2	15	1.1.1.1054.7	4.549067	141395	6782.45	4.61	0.04	1395.865
3	32.6	34.11	94.9000001	88.2700026	88.2700026	sp|P24622|CRYAA_MOUSE	Alpha-crystallin A chain OS=Mus musculus OX=10090 GN=Cryaa PE=2 SV=1			0	99.00000095	HFSPEDLTVK				0.000581742	1171.587891	586.8012	1171.58728	586.8009644	2	9	1.1.1.1067.5	4.711884	141395	1363.93	4.61	0.04	389.4221
3	32.6	34.11	94.9000001	88.2700026	88.2700026	sp|P24622|CRYAA_MOUSE	Alpha-crystallin A chain OS=Mus musculus OX=10090 GN=Cryaa PE=2 SV=1			0	99.00000095	HFSPEDLTVK	Methyl(E)@5	Methyl(E)@106		-0.00103107	1185.601929	593.8082	1185.603027	593.8087769	2	17	1.1.1.1087.7	4.964533	11920.06	8436.16	4.98	0.05	3692.81
3	32.6	34.11	94.9000001	88.2700026	88.2700026	sp|P24622|CRYAA_MOUSE	Alpha-crystallin A chain OS=Mus musculus OX=10090 GN=Cryaa PE=2 SV=1			0	99.00000095	HFSPEDLTVK	Methyl(E)@5	Methyl(E)@106		-0.00103107	1185.601929	593.8082	1185.603027	593.8087769	2	17	1.1.1.1088.10	4.979533	11920.06	11438.14	4.98	0.05	4720.322
3	32.6	34.11	94.9000001	88.2700026	88.2700026	sp|P24622|CRYAA_MOUSE	Alpha-crystallin A chain OS=Mus musculus OX=10090 GN=Cryaa PE=2 SV=1			0	99.00000095	HFSPEDLTVK	Formyl@N-term			-0.000682658	1199.581421	600.798	1199.582275	600.7984009	2	15	1.1.1.1131.6	5.516667	12116.92	5788.23	5.55	0.06	2627.354
3	32.6	34.11	94.9000001	88.2700026	88.2700026	sp|P24622|CRYAA_MOUSE	Alpha-crystallin A chain OS=Mus musculus OX=10090 GN=Cryaa PE=2 SV=1			0	99.00000095	HFSPEDLTVKVLEDFVEIHGK	Carbamyl(K)@10		missed K-V@10	-0.000647818	2481.253174	828.0917	2481.253906	828.0919189	3	16	1.1.1.1639.2	10.19313	478.58	241.36	10.11	0.09	178.1875
3	32.6	34.11	94.9000001	88.2700026	88.2700026	sp|P24622|CRYAA_MOUSE	Alpha-crystallin A chain OS=Mus musculus OX=10090 GN=Cryaa PE=2 SV=1			0	99.00000095	HFSPEDLTVKVLEDFVEIHGK	Carbamyl(K)@10		missed K-V@10	0.0046096	2481.258545	621.3219	2481.253906	621.3208008	4	20	1.1.1.1647.2	10.23313	1814.02	299.76	10.11	0.12	401.194
3	32.6	34.11	94.9000001	88.2700026	88.2700026	sp|P24622|CRYAA_MOUSE	Alpha-crystallin A chain OS=Mus musculus OX=10090 GN=Cryaa PE=2 SV=1			0	99.00000095	HFSPEDLTVKVLEDFVEIHGK	Carbamyl(K)@10		missed K-V@10	0.0046096	2481.258545	621.3219	2481.253906	621.3208008	4	17	1.1.1.1648.2	10.2458	1814.02	191.24	10.11	0.12	196.0314
3	32.6	34.11	94.9000001	88.2700026	88.2700026	sp|P24622|CRYAA_MOUSE	Alpha-crystallin A chain OS=Mus musculus OX=10090 GN=Cryaa PE=2 SV=1			0	99.00000095	HFSPEDLTVKVLEDFVEIHGK	Carbamyl(K)@10		missed K-V@10	0.0046096	2481.258545	621.3219	2481.253906	621.3208008	4	15	1.1.1.1597.2	10.02515	1814.02	306.37	10.11	0.12	161.2047
3	32.6	34.11	94.9000001	88.2700026	88.2700026	sp|P24622|CRYAA_MOUSE	Alpha-crystallin A chain OS=Mus musculus OX=10090 GN=Cryaa PE=2 SV=1			0	99.00000095	HFSPEDLTVKVLEDFVEIHGK	Carbamyl(K)@10		missed K-V@10	0.0046096	2481.258545	621.3219	2481.253906	621.3208008	4	16	1.1.1.1598.3	10.03465	1814.02	470.41	10.11	0.12	289.3006
3	32.6	34.11	94.9000001	88.2700026	88.2700026	sp|P24622|CRYAA_MOUSE	Alpha-crystallin A chain OS=Mus musculus OX=10090 GN=Cryaa PE=2 SV=1			0	99.00000095	HFSPEDLTVKVLEDFVEIHGK	Carbamyl(K)@10; Methyl(E)@17	Methyl(E)@118	missed K-V@10	0.00470236	2495.274658	624.8259	2495.269531	624.824707	4	15	1.1.1.1680.2	10.37712	154.33	146.39	10.36	0.15	141.9176
3	32.6	34.11	94.9000001	88.2700026	88.2700026	sp|P24622|CRYAA_MOUSE	Alpha-crystallin A chain OS=Mus musculus OX=10090 GN=Cryaa PE=2 SV=1			0	45.10999918	HFSPEDLTVKVLEDFVEIHGKHNER	Carbamyl(K)@10; Carbamyl(K)@21		missed K-V@10; missed K-H@21	0.00778475	3060.513184	613.1099	3060.505371	613.1083374	5	12	1.1.1.1445.2	9.26455	279.32	267.09	9.27	0.12	259.4016
3	32.6	34.11	94.9000001	88.2700026	88.2700026	sp|P24622|CRYAA_MOUSE	Alpha-crystallin A chain OS=Mus musculus OX=10090 GN=Cryaa PE=2 SV=1			0	34.95999873	HNERQDDHGYISR	Deamidated(N)@2		missed R-Q@4	-0.000854672	1626.712524	407.6854	1626.713501	407.6856384	4	6	1.1.1.897.2	2.591217	811.65	679.73	2.6	0.03	653.8451
3	32.6	34.11	94.9000001	88.2700026	88.2700026	sp|P24622|CRYAA_MOUSE	Alpha-crystallin A chain OS=Mus musculus OX=10090 GN=Cryaa PE=2 SV=1			0	29.30000126	HNERQDDHGYISR	Deamidated(Q)@5		missed R-Q@4	-0.000854672	1626.712524	407.6854	1626.713501	407.6856384	4	6	1.1.1.897.2	2.591217	811.65	679.73	2.6	0.03	653.8451
3	32.6	34.11	94.9000001	88.2700026	88.2700026	sp|P24622|CRYAA_MOUSE	Alpha-crystallin A chain OS=Mus musculus OX=10090 GN=Cryaa PE=2 SV=1			0	99.00000095	LEDFVEIHGK			cleaved V-L@N-term	0.000311687	1185.603271	593.8089	1185.603027	593.8087769	2	15	1.1.1.1104.8	5.18135	4624.39	1788.12	5.21	0.05	1986.541
3	32.6	34.11	94.9000001	88.2700026	88.2700026	sp|P24622|CRYAA_MOUSE	Alpha-crystallin A chain OS=Mus musculus OX=10090 GN=Cryaa PE=2 SV=1			0	98.43000174	LFDQFFGE	Methyl(E)@8	Methyl(E)@30	cleaved E-G@C-term	0.000662407	1015.465698	508.7401	1015.465088	508.7398376	2	10	1.1.1.1461.2	9.374534	86.75	82.5	9.37	0.11	70.01578
3	32.6	34.11	94.9000001	88.2700026	88.2700026	sp|P24622|CRYAA_MOUSE	Alpha-crystallin A chain OS=Mus musculus OX=10090 GN=Cryaa PE=2 SV=1			0	99.00000095	LFDQFFGEGLFEYDLLPFLSSTISPYYR				0.026452299	3363.665283	1122.229	3363.637939	1122.219971	3	17	1.1.1.2536.2	13.22392	68.93601	68.93601			253.393
3	32.6	34.11	94.9000001	88.2700026	88.2700026	sp|P24622|CRYAA_MOUSE	Alpha-crystallin A chain OS=Mus musculus OX=10090 GN=Cryaa PE=2 SV=1			0	99.00000095	LPSNVDQSAL			cleaved L-S@C-term	0.00105352	1042.530518	522.2725	1042.529541	522.2720337	2	10	1.1.1.1089.6	4.989033	881.41	770.09	5.01	0.06	437.5399
3	32.6	34.11	94.9000001	88.2700026	88.2700026	sp|P24622|CRYAA_MOUSE	Alpha-crystallin A chain OS=Mus musculus OX=10090 GN=Cryaa PE=2 SV=1			0	99.00000095	LPSNVDQSALSCSLSADGMLTFSGPK	Methyl(S)@11; Carbamidomethyl(C)@12; Oxidation(M)@19	Methyl(S)@153		0.000621487	2711.279053	904.7669	2711.27832	904.7666626	3	21	1.1.1.1219.10	6.600083	4883.85	4014.95	6.62	0.06	1944.22
3	32.6	34.11	94.9000001	88.2700026	88.2700026	sp|P24622|CRYAA_MOUSE	Alpha-crystallin A chain OS=Mus musculus OX=10090 GN=Cryaa PE=2 SV=1			0	99.00000095	LPSNVDQSALSCSLSADGMLTFSGPK	Methyl(S)@11; Carbamidomethyl(C)@12; Oxidation(M)@19	Methyl(S)@153		0.000621487	2711.279053	904.7669	2711.27832	904.7666626	3	20	1.1.1.1220.10	6.61275	4883.85	4749.02	6.62	0.06	2674.392
3	32.6	34.11	94.9000001	88.2700026	88.2700026	sp|P24622|CRYAA_MOUSE	Alpha-crystallin A chain OS=Mus musculus OX=10090 GN=Cryaa PE=2 SV=1			0	99.00000095	LPSNVDQSALSCSLSADGMLTFSGPK	Methyl(S)@11; Carbamidomethyl(C)@12; Oxidation(M)@19	Methyl(S)@153		0.000621487	2711.279053	904.7669	2711.27832	904.7666626	3	23	1.1.1.1221.11	6.626417	4883.85	4614.03	6.62	0.06	2338.617
3	32.6	34.11	94.9000001	88.2700026	88.2700026	sp|P24622|CRYAA_MOUSE	Alpha-crystallin A chain OS=Mus musculus OX=10090 GN=Cryaa PE=2 SV=1			0	99.00000095	LPSNVDQSALSCSLSADGMLTFSGPK	No Carbamidomethyl(C)@12; Oxidation(M)@19			-0.00149918	2640.23999	881.0872	2640.241211	881.0876465	3	14	1.1.1.1247.8	6.954383	839.04	566.39	6.98	0.06	453.4245
3	32.6	34.11	94.9000001	88.2700026	88.2700026	sp|P24622|CRYAA_MOUSE	Alpha-crystallin A chain OS=Mus musculus OX=10090 GN=Cryaa PE=2 SV=1			0	97.90999889	LPSNVDQSALSCSLSADGMLTFSGPK	Carbamidomethyl(C)@12; Methyl(L)@14; Oxidation(D)@17; Oxidation(M)@19	Methyl(L)@156; Oxidation(D)@159		-0.00129742	2727.271973	910.0979	2727.273193	910.0983276	3	18	1.1.1.1203.8	6.397267	5481.29	2779.81	6.46	0.1	1217.598
3	32.6	34.11	94.9000001	88.2700026	88.2700026	sp|P24622|CRYAA_MOUSE	Alpha-crystallin A chain OS=Mus musculus OX=10090 GN=Cryaa PE=2 SV=1			0	97.90999889	LPSNVDQSALSCSLSADGMLTFSGPK	Carbamidomethyl(C)@12; Methyl(S)@15; Oxidation(D)@17; Oxidation(M)@19	Methyl(S)@157; Oxidation(D)@159		-0.00129742	2727.271973	910.0979	2727.273193	910.0983276	3	18	1.1.1.1203.8	6.397267	5481.29	2779.81	6.46	0.1	1217.598
3	32.6	34.11	94.9000001	88.2700026	88.2700026	sp|P24622|CRYAA_MOUSE	Alpha-crystallin A chain OS=Mus musculus OX=10090 GN=Cryaa PE=2 SV=1			0	97.90999889	LPSNVDQSALSCSLSADGMLTFSGPK	Carbamidomethyl(C)@12; Methyl(S)@13; Oxidation(D)@17; Oxidation(M)@19	Methyl(S)@155; Oxidation(D)@159		-0.00129742	2727.271973	910.0979	2727.273193	910.0983276	3	18	1.1.1.1203.8	6.397267	5481.29	2779.81	6.46	0.1	1217.598
3	32.6	34.11	94.9000001	88.2700026	88.2700026	sp|P24622|CRYAA_MOUSE	Alpha-crystallin A chain OS=Mus musculus OX=10090 GN=Cryaa PE=2 SV=1			0	96.57999873	LPSNVDQSALSCSLSADGMLTFSGPK	Propionamide@N-term; Deamidated(N)@4; Carbamidomethyl(C)@12; Oxidation(M)@19			-0.00662962	2769.2771	924.0996	2769.283691	924.1018677	3	11	1.1.1.1223.10	6.6509	676.4	653.12	6.65	0.05	421.9503
3	32.6	34.11	94.9000001	88.2700026	88.2700026	sp|P24622|CRYAA_MOUSE	Alpha-crystallin A chain OS=Mus musculus OX=10090 GN=Cryaa PE=2 SV=1			0	96.00999951	LPSNVDQSALSCSLSADGMLTFSGPK	Carbamidomethyl(C)@12; Methylthio(D)@17	Methylthio(D)@159		0.0164611	2727.271973	910.0979	2727.255371	910.0924072	3	15	1.1.1.1204.11	6.411417	5481.29	3954.21	6.46	0.1	2218.198
3	32.6	34.11	94.9000001	88.2700026	88.2700026	sp|P24622|CRYAA_MOUSE	Alpha-crystallin A chain OS=Mus musculus OX=10090 GN=Cryaa PE=2 SV=1			0	95.3700006	LPSNVDQSALSCSLSADGMLTFSGPK	Carbamidomethyl(C)@12; Methyl(L)@14; Oxidation(M)@19	Methyl(L)@156		-0.00798438	2711.270264	904.764	2711.27832	904.7666626	3	12	1.1.1.1206.9	6.435083	725.94	701.38	6.44	0.06	613.9717
3	32.6	34.11	94.9000001	88.2700026	88.2700026	sp|P24622|CRYAA_MOUSE	Alpha-crystallin A chain OS=Mus musculus OX=10090 GN=Cryaa PE=2 SV=1			0	95.3700006	LPSNVDQSALSCSLSADGMLTFSGPK	Carbamidomethyl(C)@12; Methyl(S)@13; Oxidation(M)@19	Methyl(S)@155		-0.00798438	2711.270264	904.764	2711.27832	904.7666626	3	12	1.1.1.1206.9	6.435083	725.94	701.38	6.44	0.06	613.9717
3	32.6	34.11	94.9000001	88.2700026	88.2700026	sp|P24622|CRYAA_MOUSE	Alpha-crystallin A chain OS=Mus musculus OX=10090 GN=Cryaa PE=2 SV=1			0	95.3700006	LPSNVDQSALSCSLSADGMLTFSGPK	Methyl(S)@11; Carbamidomethyl(C)@12; Oxidation(M)@19	Methyl(S)@153		-0.00798438	2711.270264	904.764	2711.27832	904.7666626	3	12	1.1.1.1206.9	6.435083	725.94	701.38	6.44	0.06	613.9717
3	32.6	34.11	94.9000001	88.2700026	88.2700026	sp|P24622|CRYAA_MOUSE	Alpha-crystallin A chain OS=Mus musculus OX=10090 GN=Cryaa PE=2 SV=1			0	92.25999713	LPSNVDQSALSCSLSADGMLTFSGPK	Propionamide@N-term; Deamidated(N)@4; Carbamidomethyl(C)@12; Oxidation(M)@19			-0.00662962	2769.2771	924.0996	2769.283691	924.1018677	3	10	1.1.1.1222.9	6.63725	676.4	533.62	6.65	0.05	383.1216
3	32.6	34.11	94.9000001	88.2700026	88.2700026	sp|P24622|CRYAA_MOUSE	Alpha-crystallin A chain OS=Mus musculus OX=10090 GN=Cryaa PE=2 SV=1			0	72.63000011	LPSNVDQSALSCSLSADGMLTFSGPK	Carbamidomethyl(C)@12; Methyl(D)@17; Dioxidation(M)@19	Methyl(D)@159; Dioxidation(M)@161		-0.00129742	2727.271973	910.0979	2727.273193	910.0983276	3	15	1.1.1.1204.11	6.411417	5481.29	3954.21	6.46	0.1	2218.198
3	32.6	34.11	94.9000001	88.2700026	88.2700026	sp|P24622|CRYAA_MOUSE	Alpha-crystallin A chain OS=Mus musculus OX=10090 GN=Cryaa PE=2 SV=1			0	47.35000134	LPSNVDQSALSCSLSADGMLTFSGPK	Propionamide@N-term; Cation:K(D)@6; Carbamidomethyl(C)@12; Oxidation(M)@19			0.00200747	2806.257813	936.4265	2806.255615	936.4257813	3	11	1.1.1.1277.9	7.337183	44.96349	44.96349			247.0978
3	32.6	34.11	94.9000001	88.2700026	88.2700026	sp|P24622|CRYAA_MOUSE	Alpha-crystallin A chain OS=Mus musculus OX=10090 GN=Cryaa PE=2 SV=1			0	44.17000115	LPSNVDQSALSCSLSADGMLTFSGPK	Oxidation(D)@6; Methyl+Deamidated(Q)@7; Carbamidomethyl(C)@12; Oxidation(M)@19	Oxidation(D)@148; Methyl+Deamidated(Q)@149		0.0307285	2728.288086	910.4366	2728.25708	910.4263306	3	14	1.1.1.1219.11	6.600917	1253.35	1189.12	6.62	0.1	958.1414
3	32.6	34.11	94.9000001	88.2700026	88.2700026	sp|P24622|CRYAA_MOUSE	Alpha-crystallin A chain OS=Mus musculus OX=10090 GN=Cryaa PE=2 SV=1			0	41.78000093	LPSNVDQSALSCSLSADGMLTFSGPK	Carbamidomethyl(C)@12; Methyl(S)@15; Oxidation(D)@17; Oxidation(M)@19	Methyl(S)@157; Oxidation(D)@159		-0.00129742	2727.271973	910.0979	2727.273193	910.0983276	3	16	1.1.1.1204.11	6.411417	5481.29	3954.21	6.46	0.1	2218.198
3	32.6	34.11	94.9000001	88.2700026	88.2700026	sp|P24622|CRYAA_MOUSE	Alpha-crystallin A chain OS=Mus musculus OX=10090 GN=Cryaa PE=2 SV=1			0	41.78000093	LPSNVDQSALSCSLSADGMLTFSGPK	Carbamidomethyl(C)@12; Methyl(L)@14; Oxidation(D)@17; Oxidation(M)@19	Methyl(L)@156; Oxidation(D)@159		-0.00129742	2727.271973	910.0979	2727.273193	910.0983276	3	16	1.1.1.1204.11	6.411417	5481.29	3954.21	6.46	0.1	2218.198
3	32.6	34.11	94.9000001	88.2700026	88.2700026	sp|P24622|CRYAA_MOUSE	Alpha-crystallin A chain OS=Mus musculus OX=10090 GN=Cryaa PE=2 SV=1			0	41.78000093	LPSNVDQSALSCSLSADGMLTFSGPK	Carbamidomethyl(C)@12; Methyl(S)@13; Oxidation(D)@17; Oxidation(M)@19	Methyl(S)@155; Oxidation(D)@159		-0.00129742	2727.271973	910.0979	2727.273193	910.0983276	3	16	1.1.1.1204.11	6.411417	5481.29	3954.21	6.46	0.1	2218.198
3	32.6	34.11	94.9000001	88.2700026	88.2700026	sp|P24622|CRYAA_MOUSE	Alpha-crystallin A chain OS=Mus musculus OX=10090 GN=Cryaa PE=2 SV=1			0	38.51000071	LPSNVDQSALSCSLSADGMLTFSGPK	Propionamide@N-term; Deamidated(Q)@7; Carbamidomethyl(C)@12; Oxidation(M)@19			-0.00662962	2769.2771	924.0996	2769.283691	924.1018677	3	11	1.1.1.1223.10	6.6509	676.4	653.12	6.65	0.05	421.9503
3	32.6	34.11	94.9000001	88.2700026	88.2700026	sp|P24622|CRYAA_MOUSE	Alpha-crystallin A chain OS=Mus musculus OX=10090 GN=Cryaa PE=2 SV=1			0	38.51000071	LPSNVDQSALSCSLSADGMLTFSGPK	Dioxidation(P)@2; Deamidated(N)@4; Carboxy(D)@6; Carbamidomethyl(C)@12; Oxidation(M)@19	Dioxidation(P)@144; Carboxy(D)@148		0.0129313	2774.239502	925.7537	2774.226318	925.7493896	3	12	1.1.1.1300.10	7.6275	546.39	441.85	7.64	0.09	328.0936
3	32.6	34.11	94.9000001	88.2700026	88.2700026	sp|P24622|CRYAA_MOUSE	Alpha-crystallin A chain OS=Mus musculus OX=10090 GN=Cryaa PE=2 SV=1			0	36.71000004	LPSNVDQSALSCSLSADGMLTFSGPK	Propionamide@N-term; Deamidated(Q)@7; Carbamidomethyl(C)@12; Oxidation(M)@19			-0.00662962	2769.2771	924.0996	2769.283691	924.1018677	3	10	1.1.1.1222.9	6.63725	676.4	533.62	6.65	0.05	383.1216
3	32.6	34.11	94.9000001	88.2700026	88.2700026	sp|P24622|CRYAA_MOUSE	Alpha-crystallin A chain OS=Mus musculus OX=10090 GN=Cryaa PE=2 SV=1			0	32.10000098	LPSNVDQSALSCSLSADGMLTFSGPK	Dioxidation(P)@2; Carboxy(D)@6; Deamidated(Q)@7; Carbamidomethyl(C)@12; Oxidation(M)@19	Dioxidation(P)@144; Carboxy(D)@148		0.0129313	2774.239502	925.7537	2774.226318	925.7493896	3	12	1.1.1.1300.10	7.6275	546.39	441.85	7.64	0.09	328.0936
3	32.6	34.11	94.9000001	88.2700026	88.2700026	sp|P24622|CRYAA_MOUSE	Alpha-crystallin A chain OS=Mus musculus OX=10090 GN=Cryaa PE=2 SV=1			0	23.31999987	LPSNVDQSALSCSLSADGMLTFSGPK	Hydroxymethyl(N)@4; Deamidated(Q)@7; Carbamidomethyl(C)@12; Oxidation(M)@19	Hydroxymethyl(N)@146		0.0307285	2728.288086	910.4366	2728.25708	910.4263306	3	11	1.1.1.1220.11	6.613584	1253.35	1248.84	6.62	0.1	1088.204
3	32.6	34.11	94.9000001	88.2700026	88.2700026	sp|P24622|CRYAA_MOUSE	Alpha-crystallin A chain OS=Mus musculus OX=10090 GN=Cryaa PE=2 SV=1			0	20.69000006	LPSNVDQSALSCSLSADGMLTFSGPK	Carbamidomethyl(C)@12; Methylthio(D)@17; Oxidation(M)@19	Methylthio(D)@159		0.00611911	2743.256592	915.4261	2743.250244	915.4240723	3	9	1.1.1.1223.9	6.650067	20.50393	20.50393			254.0627
3	32.6	34.11	94.9000001	88.2700026	88.2700026	sp|P24622|CRYAA_MOUSE	Alpha-crystallin A chain OS=Mus musculus OX=10090 GN=Cryaa PE=2 SV=1			0	19.14000064	LPSNVDQSALSCSLSADGMLTFSGPK	Carbamidomethyl(C)@12; Methyl(L)@14; Dioxidation(M)@19	Methyl(L)@156; Dioxidation(M)@161		-0.00129742	2727.271973	910.0979	2727.273193	910.0983276	3	15	1.1.1.1204.11	6.411417	5481.29	3954.21	6.46	0.1	2218.198
3	32.6	34.11	94.9000001	88.2700026	88.2700026	sp|P24622|CRYAA_MOUSE	Alpha-crystallin A chain OS=Mus musculus OX=10090 GN=Cryaa PE=2 SV=1			0	19.14000064	LPSNVDQSALSCSLSADGMLTFSGPK	Carbamidomethyl(C)@12; Methyl(S)@15; Dioxidation(M)@19	Methyl(S)@157; Dioxidation(M)@161		-0.00129742	2727.271973	910.0979	2727.273193	910.0983276	3	15	1.1.1.1204.11	6.411417	5481.29	3954.21	6.46	0.1	2218.198
3	32.6	34.11	94.9000001	88.2700026	88.2700026	sp|P24622|CRYAA_MOUSE	Alpha-crystallin A chain OS=Mus musculus OX=10090 GN=Cryaa PE=2 SV=1			0	19.14000064	LPSNVDQSALSCSLSADGMLTFSGPK	Carbamidomethyl(C)@12; Methyl(S)@13; Dioxidation(M)@19	Methyl(S)@155; Dioxidation(M)@161		-0.00129742	2727.271973	910.0979	2727.273193	910.0983276	3	15	1.1.1.1204.11	6.411417	5481.29	3954.21	6.46	0.1	2218.198
3	32.6	34.11	94.9000001	88.2700026	88.2700026	sp|P24622|CRYAA_MOUSE	Alpha-crystallin A chain OS=Mus musculus OX=10090 GN=Cryaa PE=2 SV=1			0	19.14000064	LPSNVDQSALSCSLSADGMLTFSGPK	Oxidation(D)@6; Deamidated(Q)@7; Methyl(S)@11; Carbamidomethyl(C)@12; Oxidation(M)@19	Oxidation(D)@148; Methyl(S)@153		0.0307285	2728.288086	910.4366	2728.25708	910.4263306	3	14	1.1.1.1219.11	6.600917	1253.35	1189.12	6.62	0.1	958.1414
3	32.6	34.11	94.9000001	88.2700026	88.2700026	sp|P24622|CRYAA_MOUSE	Alpha-crystallin A chain OS=Mus musculus OX=10090 GN=Cryaa PE=2 SV=1			0	19.14000064	LPSNVDQSALSCSLSADGMLTFSGPK	Oxidation(D)@6; Deamidated(Q)@7; Methyl(S)@8; Carbamidomethyl(C)@12; Oxidation(M)@19	Oxidation(D)@148; Methyl(S)@150		0.0307285	2728.288086	910.4366	2728.25708	910.4263306	3	14	1.1.1.1219.11	6.600917	1253.35	1189.12	6.62	0.1	958.1414
3	32.6	34.11	94.9000001	88.2700026	88.2700026	sp|P24622|CRYAA_MOUSE	Alpha-crystallin A chain OS=Mus musculus OX=10090 GN=Cryaa PE=2 SV=1			0	19.14000064	LPSNVDQSALSCSLSADGMLTFSGPK	Oxidation(D)@6; Deamidated(Q)@7; Carbamidomethyl(C)@12; Methyl(S)@13; Oxidation(M)@19	Oxidation(D)@148; Methyl(S)@155		0.0307285	2728.288086	910.4366	2728.25708	910.4263306	3	14	1.1.1.1219.11	6.600917	1253.35	1189.12	6.62	0.1	958.1414
3	32.6	34.11	94.9000001	88.2700026	88.2700026	sp|P24622|CRYAA_MOUSE	Alpha-crystallin A chain OS=Mus musculus OX=10090 GN=Cryaa PE=2 SV=1			0	19.14000064	LPSNVDQSALSCSLSADGMLTFSGPK	Oxidation(D)@6; Deamidated(Q)@7; Methyl(L)@10; Carbamidomethyl(C)@12; Oxidation(M)@19	Oxidation(D)@148; Methyl(L)@152		0.0307285	2728.288086	910.4366	2728.25708	910.4263306	3	14	1.1.1.1219.11	6.600917	1253.35	1189.12	6.62	0.1	958.1414
3	32.6	34.11	94.9000001	88.2700026	88.2700026	sp|P24622|CRYAA_MOUSE	Alpha-crystallin A chain OS=Mus musculus OX=10090 GN=Cryaa PE=2 SV=1			0	18.61999929	LPSNVDQSALSCSLSADGMLTFSGPK	Oxidation(P)@2; Deamidated(N)@4; Methyl(D)@6; Carbamidomethyl(C)@12; Oxidation(M)@19	Oxidation(P)@144; Methyl(D)@148		0.0307285	2728.288086	910.4366	2728.25708	910.4263306	3	11	1.1.1.1220.11	6.613584	1253.35	1248.84	6.62	0.1	1088.204
3	32.6	34.11	94.9000001	88.2700026	88.2700026	sp|P24622|CRYAA_MOUSE	Alpha-crystallin A chain OS=Mus musculus OX=10090 GN=Cryaa PE=2 SV=1			0	34.95999873	LPSNVDQSALSCSLSADGMLTFSGPKVQSGLDAGHSER	Carbamidomethyl(C)@12; Oxidation(M)@19; Carbamidomethyl(T)@21		missed K-V@26	0.00529242	3990.874268	998.7258	3990.868652	998.7244873	4	12	1.1.1.1209.10	6.473917	1122.5	837.74	6.49	0.05	712.6057
3	32.6	34.11	94.9000001	88.2700026	88.2700026	sp|P24622|CRYAA_MOUSE	Alpha-crystallin A chain OS=Mus musculus OX=10090 GN=Cryaa PE=2 SV=1			0	34.95999873	LPSNVDQSALSCSLSADGMLTFSGPKVQSGLDAGHSER	Carbamidomethyl(C)@12; Oxidation(M)@19; Carbamidomethyl(S)@23		missed K-V@26	0.00529242	3990.874268	998.7258	3990.868652	998.7244873	4	12	1.1.1.1209.10	6.473917	1122.5	837.74	6.49	0.05	712.6057
3	32.6	34.11	94.9000001	88.2700026	88.2700026	sp|P24622|CRYAA_MOUSE	Alpha-crystallin A chain OS=Mus musculus OX=10090 GN=Cryaa PE=2 SV=1			0	34.95999873	LPSNVDQSALSCSLSADGMLTFSGPKVQSGLDAGHSER	Carbamidomethyl(C)@12; Carbamidomethyl(S)@13; Oxidation(M)@19		missed K-V@26	0.00529242	3990.874268	998.7258	3990.868652	998.7244873	4	12	1.1.1.1209.10	6.473917	1122.5	837.74	6.49	0.05	712.6057
3	32.6	34.11	94.9000001	88.2700026	88.2700026	sp|P24622|CRYAA_MOUSE	Alpha-crystallin A chain OS=Mus musculus OX=10090 GN=Cryaa PE=2 SV=1			0	34.95999873	LPSNVDQSALSCSLSADGMLTFSGPKVQSGLDAGHSER	Carbamidomethyl(C)@12; Carbamidomethyl(S)@15; Oxidation(M)@19		missed K-V@26	0.00529242	3990.874268	998.7258	3990.868652	998.7244873	4	12	1.1.1.1209.10	6.473917	1122.5	837.74	6.49	0.05	712.6057
3	32.6	34.11	94.9000001	88.2700026	88.2700026	sp|P24622|CRYAA_MOUSE	Alpha-crystallin A chain OS=Mus musculus OX=10090 GN=Cryaa PE=2 SV=1			0	99.00000095	LSSTISPYYR			cleaved F-L@N-term	-0.000786936	1185.602051	593.8083	1185.603027	593.8087769	2	13	1.1.1.1065.8	4.68905	14529.75	10392.89	4.71	0.05	4543.491
3	32.6	34.11	94.9000001	88.2700026	88.2700026	sp|P24622|CRYAA_MOUSE	Alpha-crystallin A chain OS=Mus musculus OX=10090 GN=Cryaa PE=2 SV=1			0	99.00000095	MDVTIQHPWFK	Acetyl@N-term; Oxidation(D)@2; Deamidated(Q)@6	Acetyl@1; Oxidation(D)@2		0.000373643	1459.68103	730.8478	1459.680542	730.8475952	2	16	1.1.1.1213.9	6.523583	9691.92	6601.87	6.54	0.05	2978.589
3	32.6	34.11	94.9000001	88.2700026	88.2700026	sp|P24622|CRYAA_MOUSE	Alpha-crystallin A chain OS=Mus musculus OX=10090 GN=Cryaa PE=2 SV=1			0	99.00000095	MDVTIQHPWFK	Acetyl@N-term; Oxidation(D)@2	Acetyl@1; Oxidation(D)@2		-0.00192935	1458.694702	730.3546	1458.696533	730.3555908	2	15	1.1.1.1192.3	6.274267	106481.9	13954.07	6.32	0.07	2023.028
3	32.6	34.11	94.9000001	88.2700026	88.2700026	sp|P24622|CRYAA_MOUSE	Alpha-crystallin A chain OS=Mus musculus OX=10090 GN=Cryaa PE=2 SV=1			0	99.00000095	MDVTIQHPWFK	Acetyl@N-term; Oxidation(D)@2; Dioxidation(W)@9	Acetyl@1; Oxidation(D)@2		-0.00305621	1490.683228	746.3489	1490.686401	746.3504639	2	15	1.1.1.1110.5	5.258017	2897	2707.06	5.3	0.09	1092.613
3	32.6	34.11	94.9000001	88.2700026	88.2700026	sp|P24622|CRYAA_MOUSE	Alpha-crystallin A chain OS=Mus musculus OX=10090 GN=Cryaa PE=2 SV=1			0	99.00000095	MDVTIQHPWFK	Acetyl@N-term; Oxidation(D)@2; Dioxidation(W)@9	Acetyl@1; Oxidation(D)@2		-0.00305621	1490.683228	746.3489	1490.686401	746.3504639	2	15	1.1.1.1112.6	5.283017	2897	2357.84	5.3	0.09	1045.831
3	32.6	34.11	94.9000001	88.2700026	88.2700026	sp|P24622|CRYAA_MOUSE	Alpha-crystallin A chain OS=Mus musculus OX=10090 GN=Cryaa PE=2 SV=1			0	99.00000095	MDVTIQHPWFK	Acetyl@N-term; Oxidation(D)@2; Deamidated(Q)@6	Acetyl@1; Oxidation(D)@2		0.000373643	1459.68103	730.8478	1459.680542	730.8475952	2	15	1.1.1.1214.9	6.535917	9691.92	8938.07	6.54	0.05	3453.771
3	32.6	34.11	94.9000001	88.2700026	88.2700026	sp|P24622|CRYAA_MOUSE	Alpha-crystallin A chain OS=Mus musculus OX=10090 GN=Cryaa PE=2 SV=1			0	99.00000095	MDVTIQHPWFK	Acetyl@N-term; Oxidation(D)@2	Acetyl@1; Oxidation(D)@2		-0.00192935	1458.694702	730.3546	1458.696533	730.3555908	2	13	1.1.1.1206.7	6.433417	106481.9	2444.85	6.32	0.07	847.1656
3	32.6	34.11	94.9000001	88.2700026	88.2700026	sp|P24622|CRYAA_MOUSE	Alpha-crystallin A chain OS=Mus musculus OX=10090 GN=Cryaa PE=2 SV=1			0	99.00000095	MDVTIQHPWFK	Acetyl@N-term; Oxidation(D)@2; Oxidation(W)@9	Acetyl@1; Oxidation(D)@2		0.000315163	1474.69165	738.3531	1474.691528	738.3530273	2	14	1.1.1.1145.6	5.68515	7442.38	1895.82	5.83	0.1	1091.28
3	32.6	34.11	94.9000001	88.2700026	88.2700026	sp|P24622|CRYAA_MOUSE	Alpha-crystallin A chain OS=Mus musculus OX=10090 GN=Cryaa PE=2 SV=1			0	98.94999862	MDVTIQHPWFK	Acetyl@N-term	Acetyl@1		0.000464054	1442.702026	722.3583	1442.70166	722.3580933	2	9	1.1.1.1289.3	7.481683	912.83	320.77	7.53	0.08	143.8865
3	32.6	34.11	94.9000001	88.2700026	88.2700026	sp|P24622|CRYAA_MOUSE	Alpha-crystallin A chain OS=Mus musculus OX=10090 GN=Cryaa PE=2 SV=1			0	98.90999794	MDVTIQHPWFK	Dioxidation(M)@1; Carboxy(D)@2	Dioxidation(M)@1; Carboxy(D)@2		0.00687112	1476.677734	739.3461	1476.670776	739.3426514	2	12	1.1.1.1226.9	6.6884	637.82	565.56	6.65	0.1	362.1404
3	32.6	34.11	94.9000001	88.2700026	88.2700026	sp|P24622|CRYAA_MOUSE	Alpha-crystallin A chain OS=Mus musculus OX=10090 GN=Cryaa PE=2 SV=1			0	98.86000156	MDVTIQHPWFK	Acetyl@N-term; Oxidation(D)@2; Oxidation(P)@8	Acetyl@1; Oxidation(D)@2; Oxidation(P)@8		0.000315163	1474.69165	738.3531	1474.691528	738.3530273	2	14	1.1.1.1150.9	5.74865	7442.38	3362.83	5.83	0.1	1578.576
3	32.6	34.11	94.9000001	88.2700026	88.2700026	sp|P24622|CRYAA_MOUSE	Alpha-crystallin A chain OS=Mus musculus OX=10090 GN=Cryaa PE=2 SV=1			0	98.72000217	MDVTIQHPWFK	Acetyl@N-term; Oxidation(D)@2; Oxidation(P)@8	Acetyl@1; Oxidation(D)@2; Oxidation(P)@8		0.000315163	1474.69165	738.3531	1474.691528	738.3530273	2	14	1.1.1.1146.7	5.697817	7442.38	2174.84	5.83	0.1	1099.277
3	32.6	34.11	94.9000001	88.2700026	88.2700026	sp|P24622|CRYAA_MOUSE	Alpha-crystallin A chain OS=Mus musculus OX=10090 GN=Cryaa PE=2 SV=1			0	97.25999832	MDVTIQHPWFK	Acetyl@N-term; Oxidation(D)@2; Dioxidation(W)@9	Acetyl@1; Oxidation(D)@2		-0.00684035	1490.679443	746.347	1490.686401	746.3504639	2	14	1.1.1.1152.4	5.775633	1595.97	1230.36	5.79	0.05	1008.456
3	32.6	34.11	94.9000001	88.2700026	88.2700026	sp|P24622|CRYAA_MOUSE	Alpha-crystallin A chain OS=Mus musculus OX=10090 GN=Cryaa PE=2 SV=1			0	96.67000175	MDVTIQHPWFK	Acetyl@N-term; Oxidation(D)@2	Acetyl@1; Oxidation(D)@2		-0.00192935	1458.694702	730.3546	1458.696533	730.3555908	2	11	1.1.1.1191.8	6.265934	106481.9	5355.65	6.32	0.07	608.5254
3	32.6	34.11	94.9000001	88.2700026	88.2700026	sp|P24622|CRYAA_MOUSE	Alpha-crystallin A chain OS=Mus musculus OX=10090 GN=Cryaa PE=2 SV=1			0	44.17000115	MDVTIQHPWFK	Acetyl@N-term; Oxidation(D)@2; Methyl+Deamidated(Q)@6	Acetyl@1; Oxidation(D)@2; Methyl+Deamidated(Q)@6		-0.000764055	1473.695435	737.855	1473.696289	737.8554077	2	11	1.1.1.1258.3	7.090883	2357.66	1137.34	7.13	0.06	489.0054
3	32.6	34.11	94.9000001	88.2700026	88.2700026	sp|P24622|CRYAA_MOUSE	Alpha-crystallin A chain OS=Mus musculus OX=10090 GN=Cryaa PE=2 SV=1			0	37.90000081	MDVTIQHPWFK	Acetyl@N-term; Oxidation(D)@2; Oxidation(W)@9	Acetyl@1; Oxidation(D)@2		0.000315163	1474.69165	738.3531	1474.691528	738.3530273	2	14	1.1.1.1146.7	5.697817	7442.38	2174.84	5.83	0.1	1099.277
3	32.6	34.11	94.9000001	88.2700026	88.2700026	sp|P24622|CRYAA_MOUSE	Alpha-crystallin A chain OS=Mus musculus OX=10090 GN=Cryaa PE=2 SV=1			0	37.90000081	MDVTIQHPWFK	Acetyl@N-term; Oxidation(D)@2; Oxidation(W)@9	Acetyl@1; Oxidation(D)@2		0.000315163	1474.69165	738.3531	1474.691528	738.3530273	2	14	1.1.1.1150.9	5.74865	7442.38	3362.83	5.83	0.1	1578.576
3	32.6	34.11	94.9000001	88.2700026	88.2700026	sp|P24622|CRYAA_MOUSE	Alpha-crystallin A chain OS=Mus musculus OX=10090 GN=Cryaa PE=2 SV=1			0	26.55000091	MDVTIQHPWFK	Acetyl@N-term; Sulfide(D)@2; Deamidated(Q)@6	Acetyl@1; Sulfide(D)@2		0.0125642	1475.670288	738.8424	1475.657715	738.8361206	2	10	1.1.1.1234.2	6.786233	682.7	598.18	6.8	0.05	270.0635
3	32.6	34.11	94.9000001	88.2700026	88.2700026	sp|P24622|CRYAA_MOUSE	Alpha-crystallin A chain OS=Mus musculus OX=10090 GN=Cryaa PE=2 SV=1			0	21.20999992	MDVTIQHPWFK	Acetyl@N-term; Oxidation(D)@2; Didehydro@C-term	Acetyl@1; Oxidation(D)@2		-0.0021289	1456.678833	729.3467	1456.680908	729.3477173	2	11	1.1.1.1214.8	6.535083	3871.96	2693.38	6.55	0.06	1206.775
3	32.6	34.11	94.9000001	88.2700026	88.2700026	sp|P24622|CRYAA_MOUSE	Alpha-crystallin A chain OS=Mus musculus OX=10090 GN=Cryaa PE=2 SV=1			0	95.20000219	MDVTIQHPWFKR	Acetyl@N-term; Oxidation(D)@2; Carbamyl(K)@11	Acetyl@1; Oxidation(D)@2	missed K-R@11	-0.00243627	1657.801025	829.9078	1657.803467	829.9089966	2	13	1.1.1.1193.10	6.292933	11943.7	5855.15	6.32	0.07	2221.724
3	32.6	34.11	94.9000001	88.2700026	88.2700026	sp|P24622|CRYAA_MOUSE	Alpha-crystallin A chain OS=Mus musculus OX=10090 GN=Cryaa PE=2 SV=1			0	28.18999887	MDVTIQHPWFKR	Acetyl@N-term; Oxidation(D)@2; Carbamyl(K)@11	Acetyl@1; Oxidation(D)@2	missed K-R@11	-0.00376615	1657.799683	553.6072	1657.803467	553.6084595	3	13	1.1.1.1194.3	6.299767	23915.19	14527.08	6.32	0.07	7318.705
3	32.6	34.11	94.9000001	88.2700026	88.2700026	sp|P24622|CRYAA_MOUSE	Alpha-crystallin A chain OS=Mus musculus OX=10090 GN=Cryaa PE=2 SV=1			0	34.95999873	NNPVKVR	Carbamyl(K)@5		missed K-V@5	0.00120814	868.4890747	435.2518	868.487915	435.2512207	2	8	1.1.1.922.2	2.9062	1357.36	915.32	2.93	0.04	585.9741
3	32.6	34.11	94.9000001	88.2700026	88.2700026	sp|P24622|CRYAA_MOUSE	Alpha-crystallin A chain OS=Mus musculus OX=10090 GN=Cryaa PE=2 SV=1			0	99.00000095	QDDHGYISR	Gln->pyro-Glu@N-term			0.00137523	1072.458618	537.2366	1072.457397	537.2359619	2	12	1.1.1.906.5	2.711367	3301.82	2770.41	2.73	0.04	1696.508
3	32.6	34.11	94.9000001	88.2700026	88.2700026	sp|P24622|CRYAA_MOUSE	Alpha-crystallin A chain OS=Mus musculus OX=10090 GN=Cryaa PE=2 SV=1			0	99.00000095	QDDHGYISR	Gln->pyro-Glu@N-term			0.00137523	1072.458618	537.2366	1072.457397	537.2359619	2	13	1.1.1.907.5	2.723533	3301.82	3234.87	2.73	0.04	1794.893
3	32.6	34.11	94.9000001	88.2700026	88.2700026	sp|P24622|CRYAA_MOUSE	Alpha-crystallin A chain OS=Mus musculus OX=10090 GN=Cryaa PE=2 SV=1			0	99.00000095	QDDHGYISR	Gln->pyro-Glu@N-term			0.000886956	1072.458252	537.2364	1072.457397	537.2359619	2	11	1.1.1.942.8	3.152667	37252.11	3306.15	3.23	0.04	1491.984
3	32.6	34.11	94.9000001	88.2700026	88.2700026	sp|P24622|CRYAA_MOUSE	Alpha-crystallin A chain OS=Mus musculus OX=10090 GN=Cryaa PE=2 SV=1			0	99.00000095	QDDHGYISR	Gln->pyro-Glu@N-term			0.000886956	1072.458252	537.2364	1072.457397	537.2359619	2	13	1.1.1.947.5	3.213167	37252.11	20288.89	3.23	0.04	6497.571
3	32.6	34.11	94.9000001	88.2700026	88.2700026	sp|P24622|CRYAA_MOUSE	Alpha-crystallin A chain OS=Mus musculus OX=10090 GN=Cryaa PE=2 SV=1			0	99.00000095	QDDHGYISR	Gln->pyro-Glu@N-term			0.000764886	1072.45813	537.2363	1072.457397	537.2359619	2	11	1.1.1.957.8	3.340667	7900.99	7169.69	3.33	0.05	3749.106
3	32.6	34.11	94.9000001	88.2700026	88.2700026	sp|P24622|CRYAA_MOUSE	Alpha-crystallin A chain OS=Mus musculus OX=10090 GN=Cryaa PE=2 SV=1			0	99.00000095	QDDHGYISR	Formyl@N-term			0.00406806	1117.48291	559.7487	1117.478882	559.7467041	2	12	1.1.1.938.6	3.102683	1676.4	1205.74	3.12	0.04	562.3367
3	32.6	34.11	94.9000001	88.2700026	88.2700026	sp|P24622|CRYAA_MOUSE	Alpha-crystallin A chain OS=Mus musculus OX=10090 GN=Cryaa PE=2 SV=1			0	99.00000095	QDDHGYISR	Dehydrated(D)@2			0.00200057	1071.47522	536.7449	1071.473389	536.7439575	2	11	1.1.1.928.5	2.977683	2139.04	393.12	3.04	0.05	218.2981
3	32.6	34.11	94.9000001	88.2700026	88.2700026	sp|P24622|CRYAA_MOUSE	Alpha-crystallin A chain OS=Mus musculus OX=10090 GN=Cryaa PE=2 SV=1			0	94.78999972	QDDHGYISR	Dehydrated(D)@2			0.00200057	1071.47522	536.7449	1071.473389	536.7439575	2	9	1.1.1.931.7	3.012183	2139.04	868.14	3.04	0.05	210.7917
3	32.6	34.11	94.9000001	88.2700026	88.2700026	sp|P24622|CRYAA_MOUSE	Alpha-crystallin A chain OS=Mus musculus OX=10090 GN=Cryaa PE=2 SV=1			0	50.26999712	QDDHGYISR	Gln->pyro-Glu@N-term; Dehydrated(D)@3			0.000492604	1054.44751	528.231	1054.446777	528.2307129	2	7	1.1.1.955.4	3.312167	760.21	610.28	3.32	0.04	445.0848
3	32.6	34.11	94.9000001	88.2700026	88.2700026	sp|P24622|CRYAA_MOUSE	Alpha-crystallin A chain OS=Mus musculus OX=10090 GN=Cryaa PE=2 SV=1			0	50.26999712	QDDHGYISR	Gln->pyro-Glu@N-term; Dehydrated(D)@2			0.000492604	1054.44751	528.231	1054.446777	528.2307129	2	7	1.1.1.955.4	3.312167	760.21	610.28	3.32	0.04	445.0848
3	32.6	34.11	94.9000001	88.2700026	88.2700026	sp|P24622|CRYAA_MOUSE	Alpha-crystallin A chain OS=Mus musculus OX=10090 GN=Cryaa PE=2 SV=1			0	44.17000115	QDDHGYISR	Formyl@N-term			0.00406806	1117.48291	559.7487	1117.478882	559.7467041	2	7	1.1.1.933.3	3.037517	1676.4	122.75	3.12	0.04	95.88009
3	32.6	34.11	94.9000001	88.2700026	88.2700026	sp|P24622|CRYAA_MOUSE	Alpha-crystallin A chain OS=Mus musculus OX=10090 GN=Cryaa PE=2 SV=1			0	99.00000095	SDRDKFVIFLDVK	Carbamyl(K)@5		missed R-D@3; missed K-F@5	0.0050367	1623.867065	542.2963	1623.862061	542.2946167	3	13	1.1.1.1299.3	7.608333	3886.4	1135.63	7.64	0.08	766.6913
3	32.6	34.11	94.9000001	88.2700026	88.2700026	sp|P24622|CRYAA_MOUSE	Alpha-crystallin A chain OS=Mus musculus OX=10090 GN=Cryaa PE=2 SV=1			0	21.20999992	SDRDKFVIFLDVK	Carbamyl(K)@5		missed R-D@3; missed K-F@5	0.0050367	1623.867065	542.2963	1623.862061	542.2946167	3	11	1.1.1.1298.3	7.598667	3886.4	558.09	7.64	0.08	332.3218
3	32.6	34.11	94.9000001	88.2700026	88.2700026	sp|P24622|CRYAA_MOUSE	Alpha-crystallin A chain OS=Mus musculus OX=10090 GN=Cryaa PE=2 SV=1			0	16.59000069	SDRDKFVIFLDVK	Carbamyl(R)@3		missed R-D@3; missed K-F@5	0.0050367	1623.867065	542.2963	1623.862061	542.2946167	3	11	1.1.1.1298.3	7.598667	3886.4	558.09	7.64	0.08	332.3218
3	32.6	34.11	94.9000001	88.2700026	88.2700026	sp|P24622|CRYAA_MOUSE	Alpha-crystallin A chain OS=Mus musculus OX=10090 GN=Cryaa PE=2 SV=1			0	99.00000095	SGLDAGHSER	Methyl(E)@9	Methyl(E)@179	cleaved Q-S@N-term	0.000594777	1041.484497	521.7495	1041.483887	521.7492676	2	14	1.1.1.912.9	2.7862	616.93	613.93	2.79	0.04	444.9154
3	32.6	34.11	94.9000001	88.2700026	88.2700026	sp|P24622|CRYAA_MOUSE	Alpha-crystallin A chain OS=Mus musculus OX=10090 GN=Cryaa PE=2 SV=1			0	38.51000071	SLSADGMLTFSGPK	Oxidation(M)@7		cleaved C-S@N-term	-0.012998	1425.667847	713.8412	1425.68103	713.8477783	2	7	1.1.1.1103.7	5.16785	39.182	39.182			325.415
3	32.6	34.11	94.9000001	88.2700026	88.2700026	sp|P24622|CRYAA_MOUSE	Alpha-crystallin A chain OS=Mus musculus OX=10090 GN=Cryaa PE=2 SV=1			0	72.63000011	SPEDLTVK			cleaved F-S@N-term	-0.0010127	887.4590454	444.7368	887.460022	444.7372742	2	7	1.1.1.971.5	3.51665	352.75	318.69	3.51	0.03	201.448
3	32.6	34.11	94.9000001	88.2700026	88.2700026	sp|P24622|CRYAA_MOUSE	Alpha-crystallin A chain OS=Mus musculus OX=10090 GN=Cryaa PE=2 SV=1			0	59.27000046	STISPYYR			cleaved S-S@N-term	0.00333499	985.4902954	493.7524	985.4868774	493.7507324	2	6	1.1.1.1018.5	4.1131	262.24	196.96	4.13	0.04	164.8725
3	32.6	34.11	94.9000001	88.2700026	88.2700026	sp|P24622|CRYAA_MOUSE	Alpha-crystallin A chain OS=Mus musculus OX=10090 GN=Cryaa PE=2 SV=1			0	21.20999992	TISPYYR			cleaved S-T@N-term	-0.00058804	898.4542847	450.2344	898.454895	450.2347107	2	6	1.1.1.1011.3	4.022617	571.83	417.05	4.04	0.05	364.9722
3	32.6	34.11	94.9000001	88.2700026	88.2700026	sp|P24622|CRYAA_MOUSE	Alpha-crystallin A chain OS=Mus musculus OX=10090 GN=Cryaa PE=2 SV=1			0	15.59000015	TVLDSGISELMTHMWFVMHQPHAGNPK	Oxidation(M)@11; Oxidation(M)@14; Oxidation(M)@18			0.00583878	3110.447021	623.0967	3110.441162	623.09552	5	7	1.1.1.1164.7	5.922966	3504.96	2482.71	5.95	0.08	1560.838
3	32.6	34.11	94.9000001	88.2700026	88.2700026	sp|P24622|CRYAA_MOUSE	Alpha-crystallin A chain OS=Mus musculus OX=10090 GN=Cryaa PE=2 SV=1			0	99.00000095	VLEDFVEIHGK				-0.00123989	1284.670288	429.2307	1284.671387	429.2310791	3	13	1.1.1.1096.2	5.074367	5274.33	4881.67	5.08	0.05	2613.783
3	32.6	34.11	94.9000001	88.2700026	88.2700026	sp|P24622|CRYAA_MOUSE	Alpha-crystallin A chain OS=Mus musculus OX=10090 GN=Cryaa PE=2 SV=1			0	99.00000095	VLEDFVEIHGK				0.00205598	1284.673584	429.2318	1284.671387	429.2310791	3	16	1.1.1.1109.2	5.245517	231213.5	101950	5.21	0.04	36063.92
3	32.6	34.11	94.9000001	88.2700026	88.2700026	sp|P24622|CRYAA_MOUSE	Alpha-crystallin A chain OS=Mus musculus OX=10090 GN=Cryaa PE=2 SV=1			0	99.00000095	VLEDFVEIHGK	Formyl@N-term			0.00382923	1312.670044	657.3423	1312.66626	657.3404541	2	13	1.1.1.1315.2	7.81215	4494.3	275.75	7.91	0.09	152.6111
3	32.6	34.11	94.9000001	88.2700026	88.2700026	sp|P24622|CRYAA_MOUSE	Alpha-crystallin A chain OS=Mus musculus OX=10090 GN=Cryaa PE=2 SV=1			0	99.00000095	VLEDFVEIHGK	Formyl@N-term			0.00382923	1312.670044	657.3423	1312.66626	657.3404541	2	15	1.1.1.1329.4	7.980317	4494.3	1403.08	7.91	0.09	564.5353
3	32.6	34.11	94.9000001	88.2700026	88.2700026	sp|P24622|CRYAA_MOUSE	Alpha-crystallin A chain OS=Mus musculus OX=10090 GN=Cryaa PE=2 SV=1			0	99.00000095	VLEDFVEIHGK	Formyl@N-term; Methyl(E)@7	Methyl(E)@118		0.00294185	1326.684814	664.3497	1326.682007	664.3482666	2	14	1.1.1.1353.2	8.284783	370.02	347.49	8.29	0.08	188.0984
3	32.6	34.11	94.9000001	88.2700026	88.2700026	sp|P24622|CRYAA_MOUSE	Alpha-crystallin A chain OS=Mus musculus OX=10090 GN=Cryaa PE=2 SV=1			0	99.00000095	VLEDFVEIHGK	Formyl(K)@11			-0.00447147	1312.661865	657.3382	1312.66626	657.3404541	2	12	1.1.1.1186.7	6.20195	273.7	230.99	6.21	0.08	256.1613
3	32.6	34.11	94.9000001	88.2700026	88.2700026	sp|P24622|CRYAA_MOUSE	Alpha-crystallin A chain OS=Mus musculus OX=10090 GN=Cryaa PE=2 SV=1			0	99.00000095	VLEDFVEIHGK	Methyl(E)@3; Methyl(E)@7	Methyl(E)@114; Methyl(E)@118		0.00198545	1312.704712	438.5755	1312.702759	438.5748291	3	12	1.1.1.1167.2	5.956967	1838.03	1818.39	5.96	0.04	878.1689
3	32.6	34.11	94.9000001	88.2700026	88.2700026	sp|P24622|CRYAA_MOUSE	Alpha-crystallin A chain OS=Mus musculus OX=10090 GN=Cryaa PE=2 SV=1			0	99.00000095	VLEDFVEIHGK	Methyl(E)@3	Methyl(E)@114		-0.000297753	1298.686646	650.3506	1298.687012	650.3508301	2	11	1.1.1.1144.2	5.668317	2808.4	718.69	5.61	0.05	377.3638
3	32.6	34.11	94.9000001	88.2700026	88.2700026	sp|P24622|CRYAA_MOUSE	Alpha-crystallin A chain OS=Mus musculus OX=10090 GN=Cryaa PE=2 SV=1			0	99.00000095	VLEDFVEIHGK	Formyl@N-term; Methyl(E)@7	Methyl(E)@118		0.00294185	1326.684814	664.3497	1326.682007	664.3482666	2	12	1.1.1.1354.3	8.296284	370.02	367.59	8.29	0.08	194.9827
3	32.6	34.11	94.9000001	88.2700026	88.2700026	sp|P24622|CRYAA_MOUSE	Alpha-crystallin A chain OS=Mus musculus OX=10090 GN=Cryaa PE=2 SV=1			0	98.94999862	VLEDFVEIHGK	Methyl(E)@7	Methyl(E)@118		-0.000633891	1298.686279	433.9027	1298.687012	433.9029541	3	13	1.1.1.1130.2	5.500333	22095.43	13664.91	5.52	0.05	6069.919
3	32.6	34.11	94.9000001	88.2700026	88.2700026	sp|P24622|CRYAA_MOUSE	Alpha-crystallin A chain OS=Mus musculus OX=10090 GN=Cryaa PE=2 SV=1			0	98.72000217	VLEDFVEIHGK	Methyl(E)@7	Methyl(E)@118		-0.000633891	1298.686279	433.9027	1298.687012	433.9029541	3	11	1.1.1.1129.2	5.487833	22095.43	6752.84	5.52	0.05	2420.073
3	32.6	34.11	94.9000001	88.2700026	88.2700026	sp|P24622|CRYAA_MOUSE	Alpha-crystallin A chain OS=Mus musculus OX=10090 GN=Cryaa PE=2 SV=1			0	44.17000115	VLEDFVEIHGK	Formyl(K)@11			-0.00447147	1312.661865	657.3382	1312.66626	657.3404541	2	7	1.1.1.1185.5	6.187783	273.7	142.54	6.21	0.08	199.4993
3	32.6	34.11	94.9000001	88.2700026	88.2700026	sp|P24622|CRYAA_MOUSE	Alpha-crystallin A chain OS=Mus musculus OX=10090 GN=Cryaa PE=2 SV=1			0	29.30000126	VLEDFVEIHGK	Formyl@N-term			0.00382923	1312.670044	657.3423	1312.66626	657.3404541	2	6	1.1.1.1314.3	7.799317	4494.3	139.63	7.91	0.09	135.4921
3	32.6	34.11	94.9000001	88.2700026	88.2700026	sp|P24622|CRYAA_MOUSE	Alpha-crystallin A chain OS=Mus musculus OX=10090 GN=Cryaa PE=2 SV=1			0	98.66999984	VLEDFVEIHGKHNER	Carbamyl(K)@11		missed K-H@11	-0.0031096	1863.9198	466.9872	1863.922729	466.9879761	4	16	1.1.1.1066.3	4.697383	27153.07	13929.31	4.72	0.04	9321.991
3	32.6	34.11	94.9000001	88.2700026	88.2700026	sp|P24622|CRYAA_MOUSE	Alpha-crystallin A chain OS=Mus musculus OX=10090 GN=Cryaa PE=2 SV=1			0	44.17000115	VLEDFVEIHGKHNER	Carbamidomethyl(K)@11		missed K-H@11	0.000786246	1877.939331	470.4921	1877.938354	470.4918823	4	9	1.1.1.1081.3	4.885217	3406.09	2068.64	4.87	0.04	1141.469
3	32.6	34.11	94.9000001	88.2700026	88.2700026	sp|P24622|CRYAA_MOUSE	Alpha-crystallin A chain OS=Mus musculus OX=10090 GN=Cryaa PE=2 SV=1			0	44.17000115	VLEDFVEIHGKHNER	Carbamidomethyl(E)@3		missed K-H@11	-6.82E-05	1877.938599	470.4919	1877.938354	470.4918823	4	9	1.1.1.1094.3	5.0497	2715.56	1333.73	4.96	0.11	967.0806
3	32.6	34.11	94.9000001	88.2700026	88.2700026	sp|P24622|CRYAA_MOUSE	Alpha-crystallin A chain OS=Mus musculus OX=10090 GN=Cryaa PE=2 SV=1			0	38.51000071	VLEDFVEIHGKHNER	Carbamidomethyl(D)@4		missed K-H@11	-6.82E-05	1877.938599	470.4919	1877.938354	470.4918823	4	9	1.1.1.1094.3	5.0497	2715.56	1333.73	4.96	0.11	967.0806
3	32.6	34.11	94.9000001	88.2700026	88.2700026	sp|P24622|CRYAA_MOUSE	Alpha-crystallin A chain OS=Mus musculus OX=10090 GN=Cryaa PE=2 SV=1			0	21.20999992	VLEDFVEIHGKHNER	Carbamidomethyl(E)@14		missed K-H@11	0.000786246	1877.939331	470.4921	1877.938354	470.4918823	4	9	1.1.1.1081.3	4.885217	3406.09	2068.64	4.87	0.04	1141.469
3	32.6	34.11	94.9000001	88.2700026	88.2700026	sp|P24622|CRYAA_MOUSE	Alpha-crystallin A chain OS=Mus musculus OX=10090 GN=Cryaa PE=2 SV=1			0	99.00000095	VQSGLDAGH			cleaved H-S@C-term	0.00049081	882.4200439	442.2173	882.4195557	442.217041	2	9	1.1.1.907.3	2.718533	3034.88	481.22	2.79	0.03	286.1924
3	32.6	34.11	94.9000001	88.2700026	88.2700026	sp|P24622|CRYAA_MOUSE	Alpha-crystallin A chain OS=Mus musculus OX=10090 GN=Cryaa PE=2 SV=1			0	69.0500021	VQSGLDAGHSE			cleaved E-R@C-term	0.000143971	1098.494507	550.2545	1098.494141	550.2543335	2	7	1.1.1.913.8	2.796033	3575.74	1015.08	2.83	0.04	238.2685
3	32.6	34.11	94.9000001	88.2700026	88.2700026	sp|P24622|CRYAA_MOUSE	Alpha-crystallin A chain OS=Mus musculus OX=10090 GN=Cryaa PE=2 SV=1			0	99.00000095	VQSGLDAGHSER				-0.00138201	1254.593872	628.3042	1254.595337	628.3049316	2	17	1.1.1.899.10	2.622883	24786.26	16481	2.64	0.03	7330.52
3	32.6	34.11	94.9000001	88.2700026	88.2700026	sp|P24622|CRYAA_MOUSE	Alpha-crystallin A chain OS=Mus musculus OX=10090 GN=Cryaa PE=2 SV=1			0	99.00000095	VQSGLDAGHSER	Methyl(E)@11	Methyl(E)@179		-0.00348735	1268.607422	635.311	1268.610962	635.3127441	2	16	1.1.1.910.5	2.761033	4063.03	2200.53	2.79	0.04	684.1862
3	32.6	34.11	94.9000001	88.2700026	88.2700026	sp|P24622|CRYAA_MOUSE	Alpha-crystallin A chain OS=Mus musculus OX=10090 GN=Cryaa PE=2 SV=1			0	99.00000095	VQSGLDAGHSER	Methyl(E)@11	Methyl(E)@179		-0.00348735	1268.607422	635.311	1268.610962	635.3127441	2	16	1.1.1.911.11	2.773533	4063.03	3634.67	2.79	0.04	1549.291
3	32.6	34.11	94.9000001	88.2700026	88.2700026	sp|P24622|CRYAA_MOUSE	Alpha-crystallin A chain OS=Mus musculus OX=10090 GN=Cryaa PE=2 SV=1			0	99.00000095	VQSGLDAGHSER	Formyl@N-term; Methyl(E)@11	Methyl(E)@179		0.00134195	1296.6073	649.3109	1296.605835	649.3101807	2	12	1.1.1.1001.8	3.90245	315.89	306.79	3.9	0.05	181.3918
3	32.6	34.11	94.9000001	88.2700026	88.2700026	sp|P24622|CRYAA_MOUSE	Alpha-crystallin A chain OS=Mus musculus OX=10090 GN=Cryaa PE=2 SV=1			0	98.55999947	VQSGLDAGHSER	Phospho(S)@3; Methyl(E)@11	Phospho(S)@171; Methyl(E)@179		-0.000585282	1348.57666	675.2956	1348.577271	675.2958984	2	12	1.1.1.925.3	2.94985	69.68982	69.68982			163.216
3	32.6	34.11	94.9000001	88.2700026	88.2700026	sp|P24622|CRYAA_MOUSE	Alpha-crystallin A chain OS=Mus musculus OX=10090 GN=Cryaa PE=2 SV=1			0	98.55999947	VQSGLDAGHSER	Formyl@N-term			-0.00253276	1282.587646	642.3011	1282.59021	642.3023682	2	9	1.1.1.974.9	3.557983	1710.35	358.25	3.51	0.04	154.4411
3	32.6	34.11	94.9000001	88.2700026	88.2700026	sp|P24622|CRYAA_MOUSE	Alpha-crystallin A chain OS=Mus musculus OX=10090 GN=Cryaa PE=2 SV=1			0	96.29999995	VQSGLDAGHSER	Phospho(S)@3	Phospho(S)@171		0.00186709	1334.563477	445.8618	1334.561646	445.861145	3	12	1.1.1.905.3	2.6987	1772.55	1738.69	2.7	0.03	3251.797
3	32.6	34.11	94.9000001	88.2700026	88.2700026	sp|P24622|CRYAA_MOUSE	Alpha-crystallin A chain OS=Mus musculus OX=10090 GN=Cryaa PE=2 SV=1			0	95.9100008	VQSGLDAGHSER	Formyl@N-term			0.00430312	1282.594482	642.3045	1282.59021	642.3023682	2	8	1.1.1.960.10	3.38015	204.37	192.87	3.38	0.05	248.8163
3	32.6	34.11	94.9000001	88.2700026	88.2700026	sp|P24622|CRYAA_MOUSE	Alpha-crystallin A chain OS=Mus musculus OX=10090 GN=Cryaa PE=2 SV=1			0	48.71000051	VQSGLDAGHSER	Phospho(S)@3	Phospho(S)@171		0.00186709	1334.563477	445.8618	1334.561646	445.861145	3	10	1.1.1.906.3	2.706367	1772.55	1666.67	2.7	0.03	2610.416
3	32.6	34.11	94.9000001	88.2700026	88.2700026	sp|P24622|CRYAA_MOUSE	Alpha-crystallin A chain OS=Mus musculus OX=10090 GN=Cryaa PE=2 SV=1			0	41.080001	VQSGLDAGHSER	Formyl@N-term			0.00430312	1282.594482	642.3045	1282.59021	642.3023682	2	7	1.1.1.962.10	3.405483	204.37	126.33	3.38	0.05	99.81602
3	32.6	34.11	94.9000001	88.2700026	88.2700026	sp|P24622|CRYAA_MOUSE	Alpha-crystallin A chain OS=Mus musculus OX=10090 GN=Cryaa PE=2 SV=1			0	29.30000126	VQSGLDAGHSER	Formyl@N-term			-0.00137435	1282.588867	428.5369	1282.59021	428.5373535	3	7	1.1.1.910.2	2.754367	288.81	239.3	2.76	0.04	213.4703
3	32.6	34.11	94.9000001	88.2700026	88.2700026	sp|P24622|CRYAA_MOUSE	Alpha-crystallin A chain OS=Mus musculus OX=10090 GN=Cryaa PE=2 SV=1			0	19.14000064	VQSGLDAGHSER	Methyl(S)@10	Methyl(S)@178		-0.00348735	1268.607422	635.311	1268.610962	635.3127441	2	15	1.1.1.910.5	2.761033	4063.03	2200.53	2.79	0.04	684.1862
3	32.6	34.11	94.9000001	88.2700026	88.2700026	sp|P24622|CRYAA_MOUSE	Alpha-crystallin A chain OS=Mus musculus OX=10090 GN=Cryaa PE=2 SV=1			0	19.14000064	VQSGLDAGHSER	Formyl@N-term; Methyl(S)@10	Methyl(S)@178		0.00134195	1296.6073	649.3109	1296.605835	649.3101807	2	12	1.1.1.1001.8	3.90245	315.89	306.79	3.9	0.05	181.3918
3	32.6	34.11	94.9000001	88.2700026	88.2700026	sp|P24622|CRYAA_MOUSE	Alpha-crystallin A chain OS=Mus musculus OX=10090 GN=Cryaa PE=2 SV=1			0	39.75999951	YRLPSNVDQSALSC	Methyl(S)@13; Carbamidomethyl(C)@14	Methyl(S)@153	cleaved C-S@C-term; missed R-L@2	0.00596646	1622.77832	812.3964	1622.772217	812.3934326	2	9	1.1.1.1092.11	5.030867	416.76	374.93	5.02	0.04	308.6262
3	32.6	34.11	94.9000001	88.2700026	88.2700026	sp|P24622|CRYAA_MOUSE	Alpha-crystallin A chain OS=Mus musculus OX=10090 GN=Cryaa PE=2 SV=1			0	35.5399996	YRLPSNVDQSALSCSLSADGMLTF	Carbamidomethyl(C)@14; Methylthio(D)@19	Methylthio(D)@159	cleaved F-S@C-term; missed R-L@2	0.015436	2677.234131	893.4186	2677.218506	893.4134521	3	11	1.1.1.1271.8	7.260366	101.5208	101.5208			185.1893
3	32.6	34.11	94.9000001	88.2700026	88.2700026	sp|P24622|CRYAA_MOUSE	Alpha-crystallin A chain OS=Mus musculus OX=10090 GN=Cryaa PE=2 SV=1			0	99.00000095	YRLPSNVDQSALSCSLSADGMLTFSGPK	Methyl(S)@13; Carbamidomethyl(C)@14; Oxidation(M)@21	Methyl(S)@153	missed R-L@2	0.00188905	3030.443359	1011.155	3030.442627	1011.154846	3	23	1.1.1.1202.5	6.386267	2129.57	2009.51	6.39	0.05	1305.37
3	32.6	34.11	94.9000001	88.2700026	88.2700026	sp|P24622|CRYAA_MOUSE	Alpha-crystallin A chain OS=Mus musculus OX=10090 GN=Cryaa PE=2 SV=1			0	99.00000095	YRLPSNVDQSALSCSLSADGMLTFSGPK	Carbamidomethyl(C)@14; Methylthio(D)@19	Methylthio(D)@159	missed R-L@2	0.0107644	3046.43042	1016.484	3046.419922	1016.48053	3	17	1.1.1.1192.10	6.280933	2699.37	2577.27	6.27	0.09	1467.731
3	32.6	34.11	94.9000001	88.2700026	88.2700026	sp|P24622|CRYAA_MOUSE	Alpha-crystallin A chain OS=Mus musculus OX=10090 GN=Cryaa PE=2 SV=1			0	99.00000095	YRLPSNVDQSALSCSLSADGMLTFSGPK	Methyl(S)@13; Carbamidomethyl(C)@14; Oxidation(M)@21	Methyl(S)@153	missed R-L@2	0.00188905	3030.443359	1011.155	3030.442627	1011.154846	3	16	1.1.1.1207.11	6.449584	2129.57	581.57	6.39	0.05	453.4293
3	32.6	34.11	94.9000001	88.2700026	88.2700026	sp|P24622|CRYAA_MOUSE	Alpha-crystallin A chain OS=Mus musculus OX=10090 GN=Cryaa PE=2 SV=1			0	99.00000095	YRLPSNVDQSALSCSLSADGMLTFSGPK	Carbamidomethyl(C)@14; Methyl(S)@15; Oxidation(M)@21	Methyl(S)@155	missed R-L@2	0.00188905	3030.443359	1011.155	3030.442627	1011.154846	3	16	1.1.1.1207.11	6.449584	2129.57	581.57	6.39	0.05	453.4293
3	32.6	34.11	94.9000001	88.2700026	88.2700026	sp|P24622|CRYAA_MOUSE	Alpha-crystallin A chain OS=Mus musculus OX=10090 GN=Cryaa PE=2 SV=1			0	97.32999802	YRLPSNVDQSALSCSLSADGMLTFSGPK	Carbamidomethyl(C)@14; Methyl(S)@15; Oxidation(D)@19; Oxidation(M)@21	Methyl(S)@155; Oxidation(D)@159	missed R-L@2	-0.0069941	3046.43042	1016.484	3046.4375	1016.48645	3	18	1.1.1.1193.11	6.293766	2699.37	2047.73	6.27	0.09	1155.409
3	32.6	34.11	94.9000001	88.2700026	88.2700026	sp|P24622|CRYAA_MOUSE	Alpha-crystallin A chain OS=Mus musculus OX=10090 GN=Cryaa PE=2 SV=1			0	97.32999802	YRLPSNVDQSALSCSLSADGMLTFSGPK	Carbamidomethyl(C)@14; Methyl(S)@17; Oxidation(D)@19; Oxidation(M)@21	Methyl(S)@157; Oxidation(D)@159	missed R-L@2	-0.0069941	3046.43042	1016.484	3046.4375	1016.48645	3	18	1.1.1.1193.11	6.293766	2699.37	2047.73	6.27	0.09	1155.409
3	32.6	34.11	94.9000001	88.2700026	88.2700026	sp|P24622|CRYAA_MOUSE	Alpha-crystallin A chain OS=Mus musculus OX=10090 GN=Cryaa PE=2 SV=1			0	97.32999802	YRLPSNVDQSALSCSLSADGMLTFSGPK	Carbamidomethyl(C)@14; Methyl(L)@16; Oxidation(D)@19; Oxidation(M)@21	Methyl(L)@156; Oxidation(D)@159	missed R-L@2	-0.0069941	3046.43042	1016.484	3046.4375	1016.48645	3	18	1.1.1.1193.11	6.293766	2699.37	2047.73	6.27	0.09	1155.409
3	32.6	34.11	94.9000001	88.2700026	88.2700026	sp|P24622|CRYAA_MOUSE	Alpha-crystallin A chain OS=Mus musculus OX=10090 GN=Cryaa PE=2 SV=1			0	37.29999959	YRLPSNVDQSALSCSLSADGMLTFSGPK	Oxidation(D)@8; Methyl(Q)@9; Carbamidomethyl(C)@14; Oxidation(M)@21	Oxidation(D)@148; Methyl(Q)@149	missed R-L@2	-0.0056184	3046.432129	762.6153	3046.4375	762.6166992	4	12	1.1.1.1188.7	6.227267	1074.93	426.81	6.27	0.05	568.852
3	32.6	34.11	94.9000001	88.2700026	88.2700026	sp|P24622|CRYAA_MOUSE	Alpha-crystallin A chain OS=Mus musculus OX=10090 GN=Cryaa PE=2 SV=1			0	30.41000068	YRLPSNVDQSALSCSLSADGMLTFSGPK	Carbamidomethyl(C)@14; Methyl(D)@19; Dioxidation(M)@21	Methyl(D)@159; Dioxidation(M)@161	missed R-L@2	-0.0056184	3046.432129	762.6153	3046.4375	762.6166992	4	11	1.1.1.1188.7	6.227267	1074.93	426.81	6.27	0.05	568.852
3	32.6	34.11	94.9000001	88.2700026	88.2700026	sp|P24622|CRYAA_MOUSE	Alpha-crystallin A chain OS=Mus musculus OX=10090 GN=Cryaa PE=2 SV=1			0	21.20999992	YRLPSNVDQSALSCSLSADGMLTFSGPK	Oxidation(D)@8; Methyl(S)@10; Carbamidomethyl(C)@14; Oxidation(M)@21	Oxidation(D)@148; Methyl(S)@150	missed R-L@2	-0.0056184	3046.432129	762.6153	3046.4375	762.6166992	4	12	1.1.1.1188.7	6.227267	1074.93	426.81	6.27	0.05	568.852
3	32.6	34.11	94.9000001	88.2700026	88.2700026	sp|P24622|CRYAA_MOUSE	Alpha-crystallin A chain OS=Mus musculus OX=10090 GN=Cryaa PE=2 SV=1			0	21.20999992	YRLPSNVDQSALSCSLSADGMLTFSGPK	Oxidation(D)@8; Carbamidomethyl(C)@14; Methyl(S)@15; Oxidation(M)@21	Oxidation(D)@148; Methyl(S)@155	missed R-L@2	-0.0056184	3046.432129	762.6153	3046.4375	762.6166992	4	12	1.1.1.1188.7	6.227267	1074.93	426.81	6.27	0.05	568.852
3	32.6	34.11	94.9000001	88.2700026	88.2700026	sp|P24622|CRYAA_MOUSE	Alpha-crystallin A chain OS=Mus musculus OX=10090 GN=Cryaa PE=2 SV=1			0	21.20999992	YRLPSNVDQSALSCSLSADGMLTFSGPK	Oxidation(D)@8; Methyl(S)@13; Carbamidomethyl(C)@14; Oxidation(M)@21	Oxidation(D)@148; Methyl(S)@153	missed R-L@2	-0.0056184	3046.432129	762.6153	3046.4375	762.6166992	4	12	1.1.1.1188.7	6.227267	1074.93	426.81	6.27	0.05	568.852
3	32.6	34.11	94.9000001	88.2700026	88.2700026	sp|P24622|CRYAA_MOUSE	Alpha-crystallin A chain OS=Mus musculus OX=10090 GN=Cryaa PE=2 SV=1			0	21.20999992	YRLPSNVDQSALSCSLSADGMLTFSGPK	Oxidation(D)@8; Carbamidomethyl(C)@14; Methyl(L)@16; Oxidation(M)@21	Oxidation(D)@148; Methyl(L)@156	missed R-L@2	-0.0056184	3046.432129	762.6153	3046.4375	762.6166992	4	12	1.1.1.1188.7	6.227267	1074.93	426.81	6.27	0.05	568.852
3	32.6	34.11	94.9000001	88.2700026	88.2700026	sp|P24622|CRYAA_MOUSE	Alpha-crystallin A chain OS=Mus musculus OX=10090 GN=Cryaa PE=2 SV=1			0	21.20999992	YRLPSNVDQSALSCSLSADGMLTFSGPK	Oxidation(D)@8; Methyl(L)@12; Carbamidomethyl(C)@14; Oxidation(M)@21	Oxidation(D)@148; Methyl(L)@152	missed R-L@2	-0.0056184	3046.432129	762.6153	3046.4375	762.6166992	4	12	1.1.1.1188.7	6.227267	1074.93	426.81	6.27	0.05	568.852
4	31.5	31.89	82.92999864	76.09999776	73.65999818	sp|P62696|CRBB2_MOUSE	Beta-crystallin B2 OS=Mus musculus OX=10090 GN=Crybb2 PE=1 SV=2			2	99.00000095	ASDHQTQAGKPQPLNPK	Acetyl@N-term	Acetyl@2	cleaved M-A@N-term	0.00277879	1857.935913	620.3193	1857.93335	620.3183594	3	25	1.1.1.919.5	2.874033	6639.33	4399.98	2.9	0.05	2503.668
4	31.5	31.89	82.92999864	76.09999776	73.65999818	sp|P62696|CRBB2_MOUSE	Beta-crystallin B2 OS=Mus musculus OX=10090 GN=Crybb2 PE=1 SV=2			2	99.00000095	DNSDFGAPHPQVQSVR				-0.00177491	1752.816406	585.2794	1752.817993	585.2799072	3	13	1.1.1.1014.8	4.064767	8600.22	3815.49	4.1	0.05	1777.843
4	31.5	31.89	82.92999864	76.09999776	73.65999818	sp|P62696|CRBB2_MOUSE	Beta-crystallin B2 OS=Mus musculus OX=10090 GN=Crybb2 PE=1 SV=2			2	99.00000095	GDYKDNSDFGAPHPQVQSVR			missed K-D@4	-0.00421672	2216.020508	555.0124	2216.024658	555.0134277	4	12	1.1.1.998.7	3.860283	3496.58	2385.53	3.88	0.05	1793.382
4	31.5	31.89	82.92999864	76.09999776	73.65999818	sp|P62696|CRBB2_MOUSE	Beta-crystallin B2 OS=Mus musculus OX=10090 GN=Crybb2 PE=1 SV=2			2	99.00000095	GEQFVFEK				-0.000756751	982.4752808	492.2449	982.4760132	492.2452698	2	12	1.1.1.1089.4	4.987367	5160.18	5122.72	4.98	0.04	2237.535
4	31.5	31.89	82.92999864	76.09999776	73.65999818	sp|P62696|CRBB2_MOUSE	Beta-crystallin B2 OS=Mus musculus OX=10090 GN=Crybb2 PE=1 SV=2			2	99.00000095	IILYENPNFTGK				0.00206847	1407.741821	704.8782	1407.739868	704.8771973	2	19	1.1.1.1156.4	5.820967	22591	15235.16	5.84	0.05	5884.124
4	31.5	31.89	82.92999864	76.09999776	73.65999818	sp|P62696|CRBB2_MOUSE	Beta-crystallin B2 OS=Mus musculus OX=10090 GN=Crybb2 PE=1 SV=2			2	99.00000095	IILYENPNFTGKK			missed K-K@12	-0.00168902	1535.833374	512.9517	1535.834839	512.9522095	3	10	1.1.1.1097.4	5.088867	1386.33	1166.87	5.1	0.04	872.5372
4	31.5	31.89	82.92999864	76.09999776	73.65999818	sp|P62696|CRBB2_MOUSE	Beta-crystallin B2 OS=Mus musculus OX=10090 GN=Crybb2 PE=1 SV=2			2	99.00000095	KMEIVDDDVPSFHAHGYQEK	Oxidation(M)@2		missed K-M@1	0.000795468	2360.075439	591.0261	2360.074219	591.0258789	4	12	1.1.1.1012.9	4.0401	1374.3	1364.58	4.03	0.04	836.9224
4	31.5	31.89	82.92999864	76.09999776	73.65999818	sp|P62696|CRBB2_MOUSE	Beta-crystallin B2 OS=Mus musculus OX=10090 GN=Crybb2 PE=1 SV=2			2	99.00000095	MEIVDDDVPSFHAHGYQEK	Oxidation(M)@1			-0.00494009	2231.974609	559.0009	2231.979248	559.0021362	4	16	1.1.1.1040.9	4.38575	5499.78	3767.57	4.4	0.05	2347.838
4	31.5	31.89	82.92999864	76.09999776	73.65999818	sp|P62696|CRBB2_MOUSE	Beta-crystallin B2 OS=Mus musculus OX=10090 GN=Crybb2 PE=1 SV=2			2	99.00000095	RTDSLSSLRPIK			missed R-T@1	0.00137225	1371.78479	458.2689	1371.783447	458.2684021	3	7	1.1.1.1001.4	3.896617	3923.8	1280.65	3.93	0.04	464.8215
4	31.5	31.89	82.92999864	76.09999776	73.65999818	sp|P62696|CRBB2_MOUSE	Beta-crystallin B2 OS=Mus musculus OX=10090 GN=Crybb2 PE=1 SV=2			2	99.00000095	TDSLSSLRPIK				0.000982152	1215.683105	406.235	1215.682251	406.2347107	3	15	1.1.1.1043.2	4.420917	13130.68	10214.68	4.44	0.04	5868.346
4	31.5	31.89	82.92999864	76.09999776	73.65999818	sp|P62696|CRBB2_MOUSE	Beta-crystallin B2 OS=Mus musculus OX=10090 GN=Crybb2 PE=1 SV=2			2	99.00000095	VDSQEHK				-0.000495244	841.3924561	421.7035	841.3930054	421.7037659	2	9	1.1.1.372.3	1.079333	1279.93	1033.91	1.09	0.04	626.653
4	31.5	31.89	82.92999864	76.09999776	73.65999818	sp|P62696|CRBB2_MOUSE	Beta-crystallin B2 OS=Mus musculus OX=10090 GN=Crybb2 PE=1 SV=2			2	99.00000095	VQSGTWVGYQYPGYR				0.00035687	1759.832153	587.618	1759.831787	587.6178589	3	18	1.1.1.1141.2	5.638817	4127.2	3617.84	5.65	0.05	2691.331
4	31.5	31.89	82.92999864	76.09999776	73.65999818	sp|P62696|CRBB2_MOUSE	Beta-crystallin B2 OS=Mus musculus OX=10090 GN=Crybb2 PE=1 SV=2			2	99.00000095	WDSWTSSR				0.000944675	1023.442017	512.7283	1023.440979	512.7277832	2	9	1.1.1.1050.3	4.495234	4948.81	3247.53	4.52	0.04	1703.792
4	31.5	31.89	82.92999864	76.09999776	73.65999818	sp|P62696|CRBB2_MOUSE	Beta-crystallin B2 OS=Mus musculus OX=10090 GN=Crybb2 PE=1 SV=2			1.795880795	99.00000095	GLQYLLEK	Deamidated(Q)@3			0.0023174	963.5300903	482.7723	963.52771	482.7711182	2	9	1.1.1.1171.3	6.009133	505.5	448.37	6.02	0.06	303.2298
4	31.5	31.89	82.92999864	76.09999776	73.65999818	sp|P62696|CRBB2_MOUSE	Beta-crystallin B2 OS=Mus musculus OX=10090 GN=Crybb2 PE=1 SV=2			1.619789004	99.00000095	IIIFEQENFQGH			cleaved H-S@C-term	0.00686474	1473.7323	737.8734	1473.72522	737.869873	2	14	1.1.1.1202.4	6.383767	1049	981.95	6.39	0.06	489.6943
4	31.5	31.89	82.92999864	76.09999776	73.65999818	sp|P62696|CRBB2_MOUSE	Beta-crystallin B2 OS=Mus musculus OX=10090 GN=Crybb2 PE=1 SV=2			1.070581198	99.00000095	ASDHQTQAGK	Acetyl@N-term	Acetyl@2	cleaved M-A@N-term; cleaved K-P@C-term	-0.00201729	1083.492432	542.7535	1083.494507	542.7545166	2	15	1.1.1.891.2	2.519067	938.55	873.21	2.53	0.03	389.0648
4	31.5	31.89	82.92999864	76.09999776	73.65999818	sp|P62696|CRBB2_MOUSE	Beta-crystallin B2 OS=Mus musculus OX=10090 GN=Crybb2 PE=1 SV=2			0.614393771	96.61999941	DMQWHQR	Oxidation(M)@2			-0.017409099	1015.412048	508.7133	1015.429382	508.7219849	2	8	1.1.1.902.3	2.65805	278.8902	278.8902			472.1781
4	31.5	31.89	82.92999864	76.09999776	73.65999818	sp|P62696|CRBB2_MOUSE	Beta-crystallin B2 OS=Mus musculus OX=10090 GN=Crybb2 PE=1 SV=2			0.243363902	99.00000095	VDSQEHKIILYENPNFTGK	Carbamyl(K)@7		missed K-I@7	-0.00594496	2274.122314	759.048	2274.128174	759.0499878	3	14	1.1.1.1139.10	5.62015	78.40426	78.40426			459.725
4	31.5	31.89	82.92999864	76.09999776	73.65999818	sp|P62696|CRBB2_MOUSE	Beta-crystallin B2 OS=Mus musculus OX=10090 GN=Crybb2 PE=1 SV=2			0.126098394	99.00000095	GEQFVFEKGEYPR	Carbamyl(K)@8		missed K-G@8	0.022812899	1627.786011	543.6026	1627.763062	543.5949707	3	12	1.1.1.1159.3	5.856966	192.3522	192.3522			501.7633
4	31.5	31.89	82.92999864	76.09999776	73.65999818	sp|P62696|CRBB2_MOUSE	Beta-crystallin B2 OS=Mus musculus OX=10090 GN=Crybb2 PE=1 SV=2			0.01954212	34.95999873	TDSLSSLR			cleaved R-P@C-term	0.00154396	877.4520874	439.7333	877.4505005	439.7325439	2	6	1.1.1.1002.5	3.909783	258.57	253.83	3.91	0.04	192.1042
4	31.5	31.89	82.92999864	76.09999776	73.65999818	sp|P62696|CRBB2_MOUSE	Beta-crystallin B2 OS=Mus musculus OX=10090 GN=Crybb2 PE=1 SV=2			0.003926347	98.83999825	DNSDFGAPHPQVQ			cleaved Q-S@C-term	-0.0105356	1410.605835	706.3102	1410.616455	706.3154907	2	10	1.1.1.1026.10	4.209267	322.39	312.78	4.21	0.05	282.3938
4	31.5	31.89	82.92999864	76.09999776	73.65999818	sp|P62696|CRBB2_MOUSE	Beta-crystallin B2 OS=Mus musculus OX=10090 GN=Crybb2 PE=1 SV=2			0.002613608	69.0500021	SSLRPIK			cleaved L-S@N-term	-0.00101664	799.4906616	400.7526	799.4915771	400.7530823	2	8	1.1.1.1002.2	3.907283	1448.94	988.18	3.93	0.05	428.8404
4	31.5	31.89	82.92999864	76.09999776	73.65999818	sp|P62696|CRBB2_MOUSE	Beta-crystallin B2 OS=Mus musculus OX=10090 GN=Crybb2 PE=1 SV=2			0.000869447	72.63000011	MEIVDDDVPSFHAHGYQEKVSSVR	Oxidation(M)@1; Carbamyl(K)@19		missed K-V@19	0.00947267	2803.296631	701.8314	2803.287109	701.8290405	4	11	1.1.1.1081.10	4.891033	1376.68	1278.93	4.9	0.04	921.366
4	31.5	31.89	82.92999864	76.09999776	73.65999818	sp|P62696|CRBB2_MOUSE	Beta-crystallin B2 OS=Mus musculus OX=10090 GN=Crybb2 PE=1 SV=2			0.000869447	95.95999718	VQSGTWVGY			cleaved Y-Q@C-term	-0.00227345	995.4690552	498.7418	995.4712524	498.7428894	2	9	1.1.1.1147.3	5.70715	892.21	799.81	5.69	0.05	430.4251
4	31.5	31.89	82.92999864	76.09999776	73.65999818	sp|P62696|CRBB2_MOUSE	Beta-crystallin B2 OS=Mus musculus OX=10090 GN=Crybb2 PE=1 SV=2			0.000434506	44.17000115	RTDSLSSLRPIKVDSQEHK	Carbamyl(K)@12		missed R-T@1; missed K-V@12	0.00142821	2238.172852	560.5505	2238.171631	560.5501709	4	8	1.1.1.1028.7	4.232267	742.28	675.93	4.23	0.04	556.9485
4	31.5	31.89	82.92999864	76.09999776	73.65999818	sp|P62696|CRBB2_MOUSE	Beta-crystallin B2 OS=Mus musculus OX=10090 GN=Crybb2 PE=1 SV=2			0	99.00000095	ASDHQTQAGK	Acetyl@N-term	Acetyl@2	cleaved M-A@N-term; cleaved K-P@C-term	-0.00201729	1083.492432	542.7535	1083.494507	542.7545166	2	13	1.1.1.890.3	2.50755	938.55	654.49	2.53	0.03	262.0189
4	31.5	31.89	82.92999864	76.09999776	73.65999818	sp|P62696|CRBB2_MOUSE	Beta-crystallin B2 OS=Mus musculus OX=10090 GN=Crybb2 PE=1 SV=2			0	99.00000095	ASDHQTQAGKPQPLNPK	Acetyl@N-term	Acetyl@2	cleaved M-A@N-term	0.00277879	1857.935913	620.3193	1857.93335	620.3183594	3	13	1.1.1.918.7	2.861533	6639.33	2206.62	2.9	0.05	762.0031
4	31.5	31.89	82.92999864	76.09999776	73.65999818	sp|P62696|CRBB2_MOUSE	Beta-crystallin B2 OS=Mus musculus OX=10090 GN=Crybb2 PE=1 SV=2			0	99.00000095	ASDHQTQAGKPQPLNPK	Acetyl@N-term; Carbamyl(K)@10	Acetyl@2	cleaved M-A@N-term	-0.00018891	1900.939087	634.6536	1900.939087	634.6536255	3	15	1.1.1.991.9	3.774617	1545.53	1486.93	3.78	0.05	1234.786
4	31.5	31.89	82.92999864	76.09999776	73.65999818	sp|P62696|CRBB2_MOUSE	Beta-crystallin B2 OS=Mus musculus OX=10090 GN=Crybb2 PE=1 SV=2			0	21.20999992	ASDHQTQAGKPQPLNPK	Acetyl@N-term; Carbamyl(K)@10	Acetyl@2	cleaved M-A@N-term	-0.00018891	1900.939087	634.6536	1900.939087	634.6536255	3	8	1.1.1.990.7	3.758467	1545.53	1062.31	3.78	0.05	759.7742
4	31.5	31.89	82.92999864	76.09999776	73.65999818	sp|P62696|CRBB2_MOUSE	Beta-crystallin B2 OS=Mus musculus OX=10090 GN=Crybb2 PE=1 SV=2			0	99.00000095	DNSDFGAPHPQVQSVR				-0.00177491	1752.816406	585.2794	1752.817993	585.2799072	3	11	1.1.1.1013.8	4.0521	8600.22	1725.76	4.1	0.05	630.6057
4	31.5	31.89	82.92999864	76.09999776	73.65999818	sp|P62696|CRBB2_MOUSE	Beta-crystallin B2 OS=Mus musculus OX=10090 GN=Crybb2 PE=1 SV=2			0	99.00000095	GDYKDNSDFGAPHPQVQSVR			missed K-D@4	-0.00421672	2216.020508	555.0124	2216.024658	555.0134277	4	18	1.1.1.999.4	3.87345	3496.58	3230.97	3.88	0.05	2377.421
4	31.5	31.89	82.92999864	76.09999776	73.65999818	sp|P62696|CRBB2_MOUSE	Beta-crystallin B2 OS=Mus musculus OX=10090 GN=Crybb2 PE=1 SV=2			0	96.57999873	GDYKDNSDFGAPHPQVQSVR	Carbamyl@N-term		missed K-D@4	-0.00690163	2259.023438	754.0151	2259.030518	754.0174561	3	11	1.1.1.1038.11	4.361917	1032.63	970.55	4.37	0.03	601.3303
4	31.5	31.89	82.92999864	76.09999776	73.65999818	sp|P62696|CRBB2_MOUSE	Beta-crystallin B2 OS=Mus musculus OX=10090 GN=Crybb2 PE=1 SV=2			0	21.20999992	GDYKDNSDFGAPHPQVQSVR	Carbamyl(K)@4		missed K-D@4	-0.00690163	2259.023438	754.0151	2259.030518	754.0174561	3	11	1.1.1.1038.11	4.361917	1032.63	970.55	4.37	0.03	601.3303
4	31.5	31.89	82.92999864	76.09999776	73.65999818	sp|P62696|CRBB2_MOUSE	Beta-crystallin B2 OS=Mus musculus OX=10090 GN=Crybb2 PE=1 SV=2			0	99.00000095	GEQFVFEK				-0.000756751	982.4752808	492.2449	982.4760132	492.2452698	2	11	1.1.1.1088.4	4.974534	5160.18	4296.43	4.98	0.04	2094.531
4	31.5	31.89	82.92999864	76.09999776	73.65999818	sp|P62696|CRBB2_MOUSE	Beta-crystallin B2 OS=Mus musculus OX=10090 GN=Crybb2 PE=1 SV=2			0	99.00000095	GLQYLLEK	Formyl@N-term; Methyl(E)@7	Methyl(E)@167		0.000406963	1004.554688	503.2846	1004.55426	503.2843933	2	12	1.1.1.1417.2	9.010233	79.29	66.74	8.99	0.08	105.3862
4	31.5	31.89	82.92999864	76.09999776	73.65999818	sp|P62696|CRBB2_MOUSE	Beta-crystallin B2 OS=Mus musculus OX=10090 GN=Crybb2 PE=1 SV=2			0	98.50999713	GLQYLLEK	Formyl@N-term			0.00219185	990.5408936	496.2777	990.5385742	496.2765808	2	11	1.1.1.1358.2	8.34495	421.7	218.89	8.38	0.06	131.7251
4	31.5	31.89	82.92999864	76.09999776	73.65999818	sp|P62696|CRBB2_MOUSE	Beta-crystallin B2 OS=Mus musculus OX=10090 GN=Crybb2 PE=1 SV=2			0	96.57999873	GLQYLLEK	Methyl(E)@7	Methyl(E)@167		-0.00183139	976.5574951	489.286	976.5593262	489.2869568	2	12	1.1.1.1187.3	6.21145	3578.79	2589.9	6.23	0.05	1190.336
4	31.5	31.89	82.92999864	76.09999776	73.65999818	sp|P62696|CRBB2_MOUSE	Beta-crystallin B2 OS=Mus musculus OX=10090 GN=Crybb2 PE=1 SV=2			0	72.63000011	GLQYLLEK	Methyl(E)@7	Methyl(E)@167		-0.00183139	976.5574951	489.286	976.5593262	489.2869568	2	10	1.1.1.1186.2	6.197783	3578.79	1309.37	6.23	0.05	498.1993
4	31.5	31.89	82.92999864	76.09999776	73.65999818	sp|P62696|CRBB2_MOUSE	Beta-crystallin B2 OS=Mus musculus OX=10090 GN=Crybb2 PE=1 SV=2			0	59.27000046	GLQYLLEK	Formyl@N-term			0.00219185	990.5408936	496.2777	990.5385742	496.2765808	2	8	1.1.1.1357.2	8.33245	421.7	123.06	8.38	0.06	92.50133
4	31.5	31.89	82.92999864	76.09999776	73.65999818	sp|P62696|CRBB2_MOUSE	Beta-crystallin B2 OS=Mus musculus OX=10090 GN=Crybb2 PE=1 SV=2			0	33.23000073	GLQYLLEK				0.000317725	962.5440674	482.2793	962.5437012	482.2791138	2	8	1.1.1.1148.3	5.71815	22931.39	2894.1	5.77	0.05	2190.595
4	31.5	31.89	82.92999864	76.09999776	73.65999818	sp|P62696|CRBB2_MOUSE	Beta-crystallin B2 OS=Mus musculus OX=10090 GN=Crybb2 PE=1 SV=2			0	99.00000095	IIIFEQENFQGH			cleaved H-S@C-term	0.00686474	1473.7323	737.8734	1473.72522	737.869873	2	14	1.1.1.1203.7	6.3956	1049	945.22	6.39	0.06	504.7949
4	31.5	31.89	82.92999864	76.09999776	73.65999818	sp|P62696|CRBB2_MOUSE	Beta-crystallin B2 OS=Mus musculus OX=10090 GN=Crybb2 PE=1 SV=2			0	99.00000095	IILYENPNFTGK				0.00206847	1407.741821	704.8782	1407.739868	704.8771973	2	19	1.1.1.1155.5	5.810133	22591	8705.51	5.84	0.05	2563.597
4	31.5	31.89	82.92999864	76.09999776	73.65999818	sp|P62696|CRBB2_MOUSE	Beta-crystallin B2 OS=Mus musculus OX=10090 GN=Crybb2 PE=1 SV=2			0	99.00000095	IILYENPNFTGK				0.00206847	1407.741821	704.8782	1407.739868	704.8771973	2	10	1.1.1.1162.7	5.897967	22591	4800.48	5.84	0.05	591.8865
4	31.5	31.89	82.92999864	76.09999776	73.65999818	sp|P62696|CRBB2_MOUSE	Beta-crystallin B2 OS=Mus musculus OX=10090 GN=Crybb2 PE=1 SV=2			0	99.00000095	IILYENPNFTGK	Deamidated(N)@8			0.00669092	1408.730713	705.3726	1408.723877	705.3692017	2	10	1.1.1.1169.6	5.986133	532.62	449.28	5.98	0.09	361.0911
4	31.5	31.89	82.92999864	76.09999776	73.65999818	sp|P62696|CRBB2_MOUSE	Beta-crystallin B2 OS=Mus musculus OX=10090 GN=Crybb2 PE=1 SV=2			0	99.00000095	IILYENPNFTGK	Methyl(E)@5	Methyl(E)@113		-0.0044382	1421.751099	711.8828	1421.755493	711.8850098	2	14	1.1.1.1203.4	6.3931	1840.09	1027.65	6.41	0.04	613.7719
4	31.5	31.89	82.92999864	76.09999776	73.65999818	sp|P62696|CRBB2_MOUSE	Beta-crystallin B2 OS=Mus musculus OX=10090 GN=Crybb2 PE=1 SV=2			0	99.00000095	IILYENPNFTGK	Methyl(E)@5	Methyl(E)@113		-0.0044382	1421.751099	711.8828	1421.755493	711.8850098	2	12	1.1.1.1204.6	6.407267	1840.09	1648.99	6.41	0.04	881.8424
4	31.5	31.89	82.92999864	76.09999776	73.65999818	sp|P62696|CRBB2_MOUSE	Beta-crystallin B2 OS=Mus musculus OX=10090 GN=Crybb2 PE=1 SV=2			0	99.00000095	IILYENPNFTGK	Deamidated(N)@8			0.00669092	1408.730713	705.3726	1408.723877	705.3692017	2	9	1.1.1.1171.6	6.011617	532.62	416.98	5.98	0.09	430.3447
4	31.5	31.89	82.92999864	76.09999776	73.65999818	sp|P62696|CRBB2_MOUSE	Beta-crystallin B2 OS=Mus musculus OX=10090 GN=Crybb2 PE=1 SV=2			0	99.00000095	IILYENPNFTGK	Deamidated(N)@6			0.00669092	1408.730713	705.3726	1408.723877	705.3692017	2	9	1.1.1.1171.6	6.011617	532.62	416.98	5.98	0.09	430.3447
4	31.5	31.89	82.92999864	76.09999776	73.65999818	sp|P62696|CRBB2_MOUSE	Beta-crystallin B2 OS=Mus musculus OX=10090 GN=Crybb2 PE=1 SV=2			0	99.00000095	IILYENPNFTGKK	Carbamyl(K)@12		missed K-K@12	0.00618367	1578.847046	527.2896	1578.840576	527.2874756	3	14	1.1.1.1156.3	5.8193	1872.53	1667.67	5.83	0.04	1260.889
4	31.5	31.89	82.92999864	76.09999776	73.65999818	sp|P62696|CRBB2_MOUSE	Beta-crystallin B2 OS=Mus musculus OX=10090 GN=Crybb2 PE=1 SV=2			0	99.00000095	IILYENPNFTGKK	Carbamyl(K)@12		missed K-K@12	0.00142527	1578.842041	790.4283	1578.840576	790.4275513	2	13	1.1.1.1155.6	5.8118	1289.84	1161.06	5.83	0.04	515.9178
4	31.5	31.89	82.92999864	76.09999776	73.65999818	sp|P62696|CRBB2_MOUSE	Beta-crystallin B2 OS=Mus musculus OX=10090 GN=Crybb2 PE=1 SV=2			0	43.30999851	IILYENPNFTGKK			missed K-K@12	-0.00168902	1535.833374	512.9517	1535.834839	512.9522095	3	7	1.1.1.1098.7	5.103867	1386.33	1336.32	5.1	0.04	1108.341
4	31.5	31.89	82.92999864	76.09999776	73.65999818	sp|P62696|CRBB2_MOUSE	Beta-crystallin B2 OS=Mus musculus OX=10090 GN=Crybb2 PE=1 SV=2			0	69.0500021	KMEIVDDD	Oxidation(M)@2		cleaved D-V@C-term; missed K-M@1	0.00503147	979.421875	490.7182	979.4168091	490.7156982	2	7	1.1.1.920.3	2.8817	98.77	92.58	2.88	0.04	74.21357
4	31.5	31.89	82.92999864	76.09999776	73.65999818	sp|P62696|CRBB2_MOUSE	Beta-crystallin B2 OS=Mus musculus OX=10090 GN=Crybb2 PE=1 SV=2			0	99.00000095	KMEIVDDDVPSFHAHGYQEK	Oxidation(M)@2		missed K-M@1	0.000795468	2360.075439	591.0261	2360.074219	591.0258789	4	12	1.1.1.1011.9	4.0276	1374.3	1266.61	4.03	0.04	855.3438
4	31.5	31.89	82.92999864	76.09999776	73.65999818	sp|P62696|CRBB2_MOUSE	Beta-crystallin B2 OS=Mus musculus OX=10090 GN=Crybb2 PE=1 SV=2			0	99.00000095	MEIVDDDVPSFHAHGYQEK	Oxidation(M)@1			-0.00494009	2231.974609	559.0009	2231.979248	559.0021362	4	11	1.1.1.1039.9	4.37325	5499.78	2080.21	4.4	0.05	1153.249
4	31.5	31.89	82.92999864	76.09999776	73.65999818	sp|P62696|CRBB2_MOUSE	Beta-crystallin B2 OS=Mus musculus OX=10090 GN=Crybb2 PE=1 SV=2			0	99.00000095	MEIVDDDVPSFHAHGYQEK	Oxidation(M)@1			-0.00494009	2231.974609	559.0009	2231.979248	559.0021362	4	15	1.1.1.1041.10	4.39925	5499.78	5189.66	4.4	0.05	3547.791
4	31.5	31.89	82.92999864	76.09999776	73.65999818	sp|P62696|CRBB2_MOUSE	Beta-crystallin B2 OS=Mus musculus OX=10090 GN=Crybb2 PE=1 SV=2			0	28.74000072	MEIVDDDVPSFHAHGYQEKVSSVR	Oxidation(M)@1; Oxidation(P)@9; Delta:H(2)C(2)(H)@12; Deamidated(Q)@17	Oxidation(P)@130	missed K-V@19	0.0207061	2803.296631	701.8314	2803.275879	701.8262329	4	10	1.1.1.1083.9	4.9152	1376.68	812.22	4.9	0.04	755.627
4	31.5	31.89	82.92999864	76.09999776	73.65999818	sp|P62696|CRBB2_MOUSE	Beta-crystallin B2 OS=Mus musculus OX=10090 GN=Crybb2 PE=1 SV=2			0	18.1099996	MEIVDDDVPSFHAHGYQEKVSSVR	Oxidation(M)@1; Carbamyl(K)@19		missed K-V@19	0.00947267	2803.296631	701.8314	2803.287109	701.8290405	4	8	1.1.1.1083.9	4.9152	1376.68	812.22	4.9	0.04	755.627
4	31.5	31.89	82.92999864	76.09999776	73.65999818	sp|P62696|CRBB2_MOUSE	Beta-crystallin B2 OS=Mus musculus OX=10090 GN=Crybb2 PE=1 SV=2			0	48.71000051	SSLRPIK			cleaved L-S@N-term	-0.00101664	799.4906616	400.7526	799.4915771	400.7530823	2	9	1.1.1.1003.2	3.920117	1448.94	1399.54	3.93	0.05	690.6754
4	31.5	31.89	82.92999864	76.09999776	73.65999818	sp|P62696|CRBB2_MOUSE	Beta-crystallin B2 OS=Mus musculus OX=10090 GN=Crybb2 PE=1 SV=2			0	99.00000095	TDSLSSLRPIK				0.000982152	1215.683105	406.235	1215.682251	406.2347107	3	13	1.1.1.1044.2	4.433084	13130.68	12682.99	4.44	0.04	7280.151
4	31.5	31.89	82.92999864	76.09999776	73.65999818	sp|P62696|CRBB2_MOUSE	Beta-crystallin B2 OS=Mus musculus OX=10090 GN=Crybb2 PE=1 SV=2			0	56.5599978	TDSLSSLRPIK				-4.40E-05	1215.682251	608.8484	1215.682251	608.8484497	2	8	1.1.1.1050.8	4.500233	4028.47	639.82	4.44	0.05	288.4202
4	31.5	31.89	82.92999864	76.09999776	73.65999818	sp|P62696|CRBB2_MOUSE	Beta-crystallin B2 OS=Mus musculus OX=10090 GN=Crybb2 PE=1 SV=2			0	99.00000095	VDSQEHK				-0.000495244	841.3924561	421.7035	841.3930054	421.7037659	2	8	1.1.1.373.4	1.092	1279.93	1224.23	1.09	0.04	628.9921
4	31.5	31.89	82.92999864	76.09999776	73.65999818	sp|P62696|CRBB2_MOUSE	Beta-crystallin B2 OS=Mus musculus OX=10090 GN=Crybb2 PE=1 SV=2			0	98.94999862	VDSQEHKIILYENPNFTGK	Carbamyl(K)@7		missed K-I@7	0.000463665	2274.128662	759.0501	2274.128174	759.0499878	3	13	1.1.1.1137.9	5.593817	71.24789	71.24789			584.5817
4	31.5	31.89	82.92999864	76.09999776	73.65999818	sp|P62696|CRBB2_MOUSE	Beta-crystallin B2 OS=Mus musculus OX=10090 GN=Crybb2 PE=1 SV=2			0	99.00000095	VQSGTWVGYQYPGYR				-0.00178175	1759.830078	880.9223	1759.831787	880.9231567	2	18	1.1.1.1140.8	5.633483	4913.53	3122.28	5.65	0.04	1322.775
4	31.5	31.89	82.92999864	76.09999776	73.65999818	sp|P62696|CRBB2_MOUSE	Beta-crystallin B2 OS=Mus musculus OX=10090 GN=Crybb2 PE=1 SV=2			0	99.00000095	WDSWTSSR				0.000944675	1023.442017	512.7283	1023.440979	512.7277832	2	9	1.1.1.1051.5	4.509567	4948.81	4707.7	4.52	0.04	2461.984
5	22.1	22.1	39.17999864	37.5	37.5	sp|Q6NVD9|BFSP2_MOUSE	Phakinin OS=Mus musculus OX=10090 GN=Bfsp2 PE=1 SV=1			2	99.00000095	AAEEEVSSLYK				-0.00580588	1224.581665	613.2981	1224.587402	613.3009644	2	13	1.1.1.1036.7	4.33325	621.89	605.45	4.33	0.04	346.4172
5	22.1	22.1	39.17999864	37.5	37.5	sp|Q6NVD9|BFSP2_MOUSE	Phakinin OS=Mus musculus OX=10090 GN=Bfsp2 PE=1 SV=1			2	99.00000095	ALGISSVFLQGLR				-0.00286	1359.784424	680.8995	1359.787476	680.901001	2	12	1.1.1.1359.3	8.357783	2455.02	583.86	8.4	0.08	286.5814
5	22.1	22.1	39.17999864	37.5	37.5	sp|Q6NVD9|BFSP2_MOUSE	Phakinin OS=Mus musculus OX=10090 GN=Bfsp2 PE=1 SV=1			2	99.00000095	APGVYVGVAPSGGIGGLGAR				-0.017694799	1753.92981	585.6506	1753.94751	585.6564331	3	17	1.1.1.1178.5	6.09895	84.03078	84.03078			422.9497
5	22.1	22.1	39.17999864	37.5	37.5	sp|Q6NVD9|BFSP2_MOUSE	Phakinin OS=Mus musculus OX=10090 GN=Bfsp2 PE=1 SV=1			2	99.00000095	ASWASSYQQVGEAVLENAR				-0.00303393	2064.983643	689.3351	2064.986572	689.3361206	3	15	1.1.1.1260.6	7.118717	968.27	558.35	7.15	0.05	429.2954
5	22.1	22.1	39.17999864	37.5	37.5	sp|Q6NVD9|BFSP2_MOUSE	Phakinin OS=Mus musculus OX=10090 GN=Bfsp2 PE=1 SV=1			2	99.00000095	LLLQMETIQAGADDFKER	Oxidation(M)@5		missed K-E@16	-0.00111119	2093.04541	698.689	2093.046387	698.6893921	3	13	1.1.1.1137.6	5.591333	1104.99	993.71	5.59	0.04	545.5676
5	22.1	22.1	39.17999864	37.5	37.5	sp|Q6NVD9|BFSP2_MOUSE	Phakinin OS=Mus musculus OX=10090 GN=Bfsp2 PE=1 SV=1			2	99.00000095	SSGGWDALR				-0.00274528	947.4432983	474.7289	947.446106	474.7303162	2	9	1.1.1.1067.3	4.710217	1221.22	993.14	4.72	0.05	608.1257
5	22.1	22.1	39.17999864	37.5	37.5	sp|Q6NVD9|BFSP2_MOUSE	Phakinin OS=Mus musculus OX=10090 GN=Bfsp2 PE=1 SV=1			2	99.00000095	SSGLANVPAPGPER				-0.00437066	1350.684814	676.3497	1350.689209	676.3518677	2	15	1.1.1.1032.9	4.28475	2057.43	1878.05	4.29	0.04	987.072
5	22.1	22.1	39.17999864	37.5	37.5	sp|Q6NVD9|BFSP2_MOUSE	Phakinin OS=Mus musculus OX=10090 GN=Bfsp2 PE=1 SV=1			2	99.00000095	TDLEHQIESLKEELGFLSR			missed K-E@11	-0.0140348	2243.129395	561.7896	2243.143311	561.7930908	4	16	1.1.1.1390.2	8.706083	236.9	195.45	8.73	0.09	173.5964
5	22.1	22.1	39.17999864	37.5	37.5	sp|Q6NVD9|BFSP2_MOUSE	Phakinin OS=Mus musculus OX=10090 GN=Bfsp2 PE=1 SV=1			2	99.00000095	VHALEQVSQELETQLR				-0.0110677	1878.969116	627.3303	1878.97998	627.3339233	3	18	1.1.1.1175.4	6.06045	1083.6	1080.15	6.07	0.04	980.0267
5	22.1	22.1	39.17999864	37.5	37.5	sp|Q6NVD9|BFSP2_MOUSE	Phakinin OS=Mus musculus OX=10090 GN=Bfsp2 PE=1 SV=1			2	99.00000095	VIDEANLTK				-0.00143176	1001.537903	501.7762	1001.539307	501.776947	2	11	1.1.1.991.4	3.7688	1163.89	892.09	3.79	0.04	545.8858
5	22.1	22.1	39.17999864	37.5	37.5	sp|Q6NVD9|BFSP2_MOUSE	Phakinin OS=Mus musculus OX=10090 GN=Bfsp2 PE=1 SV=1			2	99.00000095	YENEQPFR				0.000715728	1081.483643	541.7491	1081.48291	541.7487183	2	9	1.1.1.990.4	3.755967	722.23	700.09	3.75	0.04	363.9891
5	22.1	22.1	39.17999864	37.5	37.5	sp|Q6NVD9|BFSP2_MOUSE	Phakinin OS=Mus musculus OX=10090 GN=Bfsp2 PE=1 SV=1			0.051098239	24.66000021	LLLQMETIQAGADDFK	Oxidation(M)@5			-0.0137403	1807.888916	904.9517	1807.902588	904.9585571	2	6	1.1.1.1185.11	6.192767	342.3	325.24	6.19	0.05	228.8796
5	22.1	22.1	39.17999864	37.5	37.5	sp|Q6NVD9|BFSP2_MOUSE	Phakinin OS=Mus musculus OX=10090 GN=Bfsp2 PE=1 SV=1			0.048662484	19.3900004	SYEEDVK				0.00111275	868.3824463	435.1985	868.3814087	435.197998	2	5	1.1.1.911.5	2.768533	403.55	371.14	2.78	0.03	350.9479
5	22.1	22.1	39.17999864	37.5	37.5	sp|Q6NVD9|BFSP2_MOUSE	Phakinin OS=Mus musculus OX=10090 GN=Bfsp2 PE=1 SV=1			0	99.00000095	AAEEEVSSLYK				-0.00580588	1224.581665	613.2981	1224.587402	613.3009644	2	10	1.1.1.1037.8	4.346917	621.89	505.69	4.33	0.04	287.6403
5	22.1	22.1	39.17999864	37.5	37.5	sp|Q6NVD9|BFSP2_MOUSE	Phakinin OS=Mus musculus OX=10090 GN=Bfsp2 PE=1 SV=1			0	99.00000095	ALGISSVFLQGLR				-0.00286	1359.784424	680.8995	1359.787476	680.901001	2	20	1.1.1.1360.6	8.372617	2455.02	1346.04	8.4	0.08	659.3914
5	22.1	22.1	39.17999864	37.5	37.5	sp|Q6NVD9|BFSP2_MOUSE	Phakinin OS=Mus musculus OX=10090 GN=Bfsp2 PE=1 SV=1			0	18.1099996	ALGISSVFLQGLR				-0.00286	1359.784424	680.8995	1359.787476	680.901001	2	6	1.1.1.1380.4	8.5836	2455.02	30.73	8.4	0.08	118.8337
5	22.1	22.1	39.17999864	37.5	37.5	sp|Q6NVD9|BFSP2_MOUSE	Phakinin OS=Mus musculus OX=10090 GN=Bfsp2 PE=1 SV=1			0	99.00000095	APGVYVGVAPSGGIGGLGAR				0.00135542	1753.948853	877.9817	1753.94751	877.9810181	2	14	1.1.1.1177.8	6.09145	662.13	321.84	6.12	0.04	359.2727
5	22.1	22.1	39.17999864	37.5	37.5	sp|Q6NVD9|BFSP2_MOUSE	Phakinin OS=Mus musculus OX=10090 GN=Bfsp2 PE=1 SV=1			0	99.00000095	ASWASSYQQVGEAVLENAR				-0.00303393	2064.983643	689.3351	2064.986572	689.3361206	3	15	1.1.1.1261.5	7.131033	968.27	801.11	7.15	0.05	533.1758
5	22.1	22.1	39.17999864	37.5	37.5	sp|Q6NVD9|BFSP2_MOUSE	Phakinin OS=Mus musculus OX=10090 GN=Bfsp2 PE=1 SV=1			0	99.00000095	LLLQMETIQAGADDFKER	Oxidation(M)@5		missed K-E@16	-0.00111119	2093.04541	698.689	2093.046387	698.6893921	3	11	1.1.1.1135.8	5.56765	1104.99	809.58	5.59	0.04	560.3577
5	22.1	22.1	39.17999864	37.5	37.5	sp|Q6NVD9|BFSP2_MOUSE	Phakinin OS=Mus musculus OX=10090 GN=Bfsp2 PE=1 SV=1			0	99.00000095	SSGGWDALR				-0.00274528	947.4432983	474.7289	947.446106	474.7303162	2	10	1.1.1.1068.4	4.72355	1221.22	1186.27	4.72	0.05	645.8621
5	22.1	22.1	39.17999864	37.5	37.5	sp|Q6NVD9|BFSP2_MOUSE	Phakinin OS=Mus musculus OX=10090 GN=Bfsp2 PE=1 SV=1			0	99.00000095	SSGLANVPAPGPER				-0.00437066	1350.684814	676.3497	1350.689209	676.3518677	2	10	1.1.1.1031.11	4.27375	2057.43	1379.66	4.29	0.04	696.7664
5	22.1	22.1	39.17999864	37.5	37.5	sp|Q6NVD9|BFSP2_MOUSE	Phakinin OS=Mus musculus OX=10090 GN=Bfsp2 PE=1 SV=1			0	99.00000095	SSGLANVPAPGPER				-0.00437066	1350.684814	676.3497	1350.689209	676.3518677	2	14	1.1.1.1033.10	4.29825	2057.43	1862.82	4.29	0.04	868.1016
5	22.1	22.1	39.17999864	37.5	37.5	sp|Q6NVD9|BFSP2_MOUSE	Phakinin OS=Mus musculus OX=10090 GN=Bfsp2 PE=1 SV=1			0	99.00000095	VHALEQVSQELETQLR				-0.0110677	1878.969116	627.3303	1878.97998	627.3339233	3	17	1.1.1.1174.5	6.048617	1083.6	856.54	6.07	0.04	849.9637
5	22.1	22.1	39.17999864	37.5	37.5	sp|Q6NVD9|BFSP2_MOUSE	Phakinin OS=Mus musculus OX=10090 GN=Bfsp2 PE=1 SV=1			0	28.18999887	VIDEANLTK				-0.00143176	1001.537903	501.7762	1001.539307	501.776947	2	5	1.1.1.990.2	3.7543	1163.89	512.78	3.79	0.04	182.5557
5	22.1	22.1	39.17999864	37.5	37.5	sp|Q6NVD9|BFSP2_MOUSE	Phakinin OS=Mus musculus OX=10090 GN=Bfsp2 PE=1 SV=1			0	69.0500021	YENEQPFR				0.000715728	1081.483643	541.7491	1081.48291	541.7487183	2	6	1.1.1.991.6	3.770467	722.23	566.47	3.75	0.04	263.5064
6	21.65	21.67	70.80000043	70.80000043	68.00000072	sp|Q9WVJ5|CRBB1_MOUSE	Beta-crystallin B1 OS=Mus musculus OX=10090 GN=Crybb1 PE=1 SV=3			2	99.00000095	ASATTAVNPGPDGK				-0.00636627	1284.624634	643.3196	1284.630981	643.3227539	2	13	1.1.1.915.10	2.823533	216.02	209.75	2.83	0.05	137.9209
6	21.65	21.67	70.80000043	70.80000043	68.00000072	sp|Q9WVJ5|CRBB1_MOUSE	Beta-crystallin B1 OS=Mus musculus OX=10090 GN=Crybb1 PE=1 SV=3			2	99.00000095	GAPSTGPAPAPGPTPVPASVPR			cleaved R-P@C-term	-0.00308955	1980.039673	661.0205	1980.042847	661.0215454	3	14	1.1.1.1081.9	4.8902	1062.05	634.69	4.87	0.04	653.674
6	21.65	21.67	70.80000043	70.80000043	68.00000072	sp|Q9WVJ5|CRBB1_MOUSE	Beta-crystallin B1 OS=Mus musculus OX=10090 GN=Crybb1 PE=1 SV=3			2	99.00000095	GEMFVLEK				-0.00148919	951.4720459	476.7433	951.4735718	476.7440491	2	12	1.1.1.1135.2	5.562667	2382.41	2066.6	5.57	0.05	1009.302
6	21.65	21.67	70.80000043	70.80000043	68.00000072	sp|Q9WVJ5|CRBB1_MOUSE	Beta-crystallin B1 OS=Mus musculus OX=10090 GN=Crybb1 PE=1 SV=3			2	99.00000095	GYQYLLEPGDFR				-0.00218742	1456.696533	729.3555	1456.69873	729.3566284	2	15	1.1.1.1228.6	6.711566	19515.83	2299.73	6.77	0.06	656.7432
6	21.65	21.67	70.80000043	70.80000043	68.00000072	sp|Q9WVJ5|CRBB1_MOUSE	Beta-crystallin B1 OS=Mus musculus OX=10090 GN=Crybb1 PE=1 SV=3			2	99.00000095	HWNEWGAFQPQMQAVR	Oxidation(M)@12			-0.000210638	1999.910767	667.6442	1999.911133	667.6443481	3	17	1.1.1.1135.6	5.565983	3716.87	2091.25	5.6	0.05	1249.146
6	21.65	21.67	70.80000043	70.80000043	68.00000072	sp|Q9WVJ5|CRBB1_MOUSE	Beta-crystallin B1 OS=Mus musculus OX=10090 GN=Crybb1 PE=1 SV=3			2	99.00000095	LIVFEQENFQGR				-0.000444334	1478.751343	493.9244	1478.751831	493.92453	3	17	1.1.1.1178.3	6.097283	13799.82	12388.04	6.11	0.05	7568.416
6	21.65	21.67	70.80000043	70.80000043	68.00000072	sp|Q9WVJ5|CRBB1_MOUSE	Beta-crystallin B1 OS=Mus musculus OX=10090 GN=Crybb1 PE=1 SV=3			2	99.00000095	SLIVVSGPWVAFEQSAFR				0.00412875	1992.051025	665.0243	1992.046875	665.0228882	3	25	1.1.1.1586.2	9.95415	3092.89	2029.63	9.89	0.13	1172.428
6	21.65	21.67	70.80000043	70.80000043	68.00000072	sp|Q9WVJ5|CRBB1_MOUSE	Beta-crystallin B1 OS=Mus musculus OX=10090 GN=Crybb1 PE=1 SV=3			2	99.00000095	VGDLPPGSYR				-0.000111748	1059.534912	530.7747	1059.534912	530.7747192	2	10	1.1.1.1004.4	3.934283	4346.78	2191.35	3.99	0.14	982.0206
6	21.65	21.67	70.80000043	70.80000043	68.00000072	sp|Q9WVJ5|CRBB1_MOUSE	Beta-crystallin B1 OS=Mus musculus OX=10090 GN=Crybb1 PE=1 SV=3			2	99.00000095	VGSITVSGGTWVGYQYPGYR				-0.00214072	2146.046387	716.356	2146.04834	716.3567505	3	16	1.1.1.1211.6	6.49575	3337	2236.28	6.53	0.06	1534.106
6	21.65	21.67	70.80000043	70.80000043	68.00000072	sp|Q9WVJ5|CRBB1_MOUSE	Beta-crystallin B1 OS=Mus musculus OX=10090 GN=Crybb1 PE=1 SV=3			2	99.00000095	WDTWTSSYR				-0.00422093	1200.515625	601.2651	1200.52002	601.2672729	2	10	1.1.1.1115.6	5.316184	7524.35	6899.09	5.31	0.05	2850.424
6	21.65	21.67	70.80000043	70.80000043	68.00000072	sp|Q9WVJ5|CRBB1_MOUSE	Beta-crystallin B1 OS=Mus musculus OX=10090 GN=Crybb1 PE=1 SV=3			0.931814194	99.00000095	GEMFVLEKGEYPR	Oxidation(M)@3; Carbamyl(K)@8		missed K-G@8	0.0040996	1612.759644	538.5938	1612.755493	538.5924683	3	14	1.1.1.1139.5	5.615983	1640.74	1219.97	5.64	0.05	920.9048
6	21.65	21.67	70.80000043	70.80000043	68.00000072	sp|Q9WVJ5|CRBB1_MOUSE	Beta-crystallin B1 OS=Mus musculus OX=10090 GN=Crybb1 PE=1 SV=3			0.6556077	99.00000095	VEFSGECLNLGDR	Methyl(E)@6; Carbamidomethyl(C)@7	Methyl(E)@77		-0.00464763	1508.688232	755.3514	1508.692993	755.3537598	2	14	1.1.1.1135.9	5.568483	987.73	916.75	5.57	0.05	581.3936
6	21.65	21.67	70.80000043	70.80000043	68.00000072	sp|Q9WVJ5|CRBB1_MOUSE	Beta-crystallin B1 OS=Mus musculus OX=10090 GN=Crybb1 PE=1 SV=3			0.040481616	99.00000095	RVEFSGECLNLGDR	No Carbamidomethyl(C)@8		missed R-V@1	-0.000557319	1593.756348	532.2594	1593.756958	532.2595825	3	14	1.1.1.1114.7	5.304517	619.36	597.77	5.3	0.05	577.0964
6	21.65	21.67	70.80000043	70.80000043	68.00000072	sp|Q9WVJ5|CRBB1_MOUSE	Beta-crystallin B1 OS=Mus musculus OX=10090 GN=Crybb1 PE=1 SV=3			0.008773915	99.00000095	ICLFEGANFK	Methyl(I)@1; Carbamidomethyl(C)@2	Methyl(I)@149		-0.0035471	1211.597534	606.806	1211.60083	606.8077393	2	12	1.1.1.1209.4	6.468917	3223.19	2356.4	6.49	0.05	1048.676
6	21.65	21.67	70.80000043	70.80000043	68.00000072	sp|Q9WVJ5|CRBB1_MOUSE	Beta-crystallin B1 OS=Mus musculus OX=10090 GN=Crybb1 PE=1 SV=3			0.00700489	69.0500021	MDSQEHK	Dioxidation(M)@1	Dioxidation(M)@142		-0.00204696	905.3528442	453.6837	905.3549194	453.6847229	2	8	1.1.1.369.2	1.046333	117.79	92.3	1.04	0.03	58.8057
6	21.65	21.67	70.80000043	70.80000043	68.00000072	sp|Q9WVJ5|CRBB1_MOUSE	Beta-crystallin B1 OS=Mus musculus OX=10090 GN=Crybb1 PE=1 SV=3			0.001740665	97.74000049	VGSITVSGGTWVGY			cleaved Y-Q@C-term	-0.00241106	1381.685425	691.85	1381.687744	691.8511963	2	10	1.1.1.1251.5	7.002717	788.75	590.73	7.02	0.06	341.1544
6	21.65	21.67	70.80000043	70.80000043	68.00000072	sp|Q9WVJ5|CRBB1_MOUSE	Beta-crystallin B1 OS=Mus musculus OX=10090 GN=Crybb1 PE=1 SV=3			0.001304851	99.00000095	GPAPAPGPTPVPASVPR	Carbamyl@N-term		cleaved T-G@N-term; cleaved R-P@C-term	0.00127867	1609.858887	805.9367	1609.857666	805.9360962	2	14	1.1.1.1121.6	5.3925	808.93	761.46	5.39	0.04	403.1933
6	21.65	21.67	70.80000043	70.80000043	68.00000072	sp|Q9WVJ5|CRBB1_MOUSE	Beta-crystallin B1 OS=Mus musculus OX=10090 GN=Crybb1 PE=1 SV=3			0	99.00000095	GEMFVLEK	Oxidation(M)@3			-0.000129483	967.4684448	484.7415	967.4684448	484.7415161	2	12	1.1.1.1061.3	4.641067	17440.16	10544	4.67	0.04	4472.331
6	21.65	21.67	70.80000043	70.80000043	68.00000072	sp|Q9WVJ5|CRBB1_MOUSE	Beta-crystallin B1 OS=Mus musculus OX=10090 GN=Crybb1 PE=1 SV=3			0	99.00000095	GEMFVLEK	Oxidation(M)@3			-0.000129483	967.4684448	484.7415	967.4684448	484.7415161	2	12	1.1.1.1062.3	4.6469	17440.16	13232.17	4.67	0.04	6819.667
6	21.65	21.67	70.80000043	70.80000043	68.00000072	sp|Q9WVJ5|CRBB1_MOUSE	Beta-crystallin B1 OS=Mus musculus OX=10090 GN=Crybb1 PE=1 SV=3			0	99.00000095	GEMFVLEK				-0.00148919	951.4720459	476.7433	951.4735718	476.7440491	2	10	1.1.1.1134.3	5.550833	2382.41	1429.12	5.57	0.05	699.9365
6	21.65	21.67	70.80000043	70.80000043	68.00000072	sp|Q9WVJ5|CRBB1_MOUSE	Beta-crystallin B1 OS=Mus musculus OX=10090 GN=Crybb1 PE=1 SV=3			0	99.00000095	GEMFVLEK	Oxidation(M)@3; Methyl(E)@7	Methyl(E)@115		0.00333624	981.4874878	491.751	981.4841309	491.7493286	2	12	1.1.1.1106.2	5.204517	1777.62	1570.15	5.21	0.05	870.6923
6	21.65	21.67	70.80000043	70.80000043	68.00000072	sp|Q9WVJ5|CRBB1_MOUSE	Beta-crystallin B1 OS=Mus musculus OX=10090 GN=Crybb1 PE=1 SV=3			0	99.00000095	GEMFVLEK	Dioxidation(M)@3	Dioxidation(M)@111		-0.002128	983.4613037	492.7379	983.4633789	492.7389832	2	11	1.1.1.1080.5	4.874383	1298.04	1184.42	4.88	0.05	737.2891
6	21.65	21.67	70.80000043	70.80000043	68.00000072	sp|Q9WVJ5|CRBB1_MOUSE	Beta-crystallin B1 OS=Mus musculus OX=10090 GN=Crybb1 PE=1 SV=3			0	97.40999937	GEMFVLEK	Oxidation(M)@3; Methyl(E)@7	Methyl(E)@115		0.00333624	981.4874878	491.751	981.4841309	491.7493286	2	10	1.1.1.1105.4	5.190683	1777.62	1036.21	5.21	0.05	649.2482
6	21.65	21.67	70.80000043	70.80000043	68.00000072	sp|Q9WVJ5|CRBB1_MOUSE	Beta-crystallin B1 OS=Mus musculus OX=10090 GN=Crybb1 PE=1 SV=3			0	99.00000095	GEMFVLEKGEYPR	Oxidation(M)@3; Carbamyl(K)@8		missed K-G@8	0.0040996	1612.759644	538.5938	1612.755493	538.5924683	3	11	1.1.1.1138.5	5.603	1640.74	679.65	5.64	0.05	541.5203
6	21.65	21.67	70.80000043	70.80000043	68.00000072	sp|Q9WVJ5|CRBB1_MOUSE	Beta-crystallin B1 OS=Mus musculus OX=10090 GN=Crybb1 PE=1 SV=3			0	95.9100008	GEMFVLEKGEYPR	Oxidation(M)@3; Carboxy(E)@7	Carboxy(E)@115	missed K-G@8	0.023495801	1613.763062	807.8888	1613.739502	807.8770752	2	10	1.1.1.1141.7	5.64465	206.2301	206.2301			385.9896
6	21.65	21.67	70.80000043	70.80000043	68.00000072	sp|Q9WVJ5|CRBB1_MOUSE	Beta-crystallin B1 OS=Mus musculus OX=10090 GN=Crybb1 PE=1 SV=3			0	28.74000072	GEMFVLEKGEYPR	Oxidation(M)@3; Carboxy(K)@8	Carboxy(K)@116	missed K-G@8	0.023495801	1613.763062	807.8888	1613.739502	807.8770752	2	10	1.1.1.1141.7	5.64465	206.2301	206.2301			385.9896
6	21.65	21.67	70.80000043	70.80000043	68.00000072	sp|Q9WVJ5|CRBB1_MOUSE	Beta-crystallin B1 OS=Mus musculus OX=10090 GN=Crybb1 PE=1 SV=3			0	99.00000095	GPAPAPGPTPVPASVPR	Carbamyl@N-term		cleaved T-G@N-term; cleaved R-P@C-term	0.00127867	1609.858887	805.9367	1609.857666	805.9360962	2	12	1.1.1.1120.11	5.383167	808.93	638.5	5.39	0.04	436.9304
6	21.65	21.67	70.80000043	70.80000043	68.00000072	sp|Q9WVJ5|CRBB1_MOUSE	Beta-crystallin B1 OS=Mus musculus OX=10090 GN=Crybb1 PE=1 SV=3			0	99.00000095	GYQYLLEPGDFR				-0.00218742	1456.696533	729.3555	1456.69873	729.3566284	2	11	1.1.1.1241.8	6.878383	19515.83	512.23	6.77	0.06	245.6682
6	21.65	21.67	70.80000043	70.80000043	68.00000072	sp|Q9WVJ5|CRBB1_MOUSE	Beta-crystallin B1 OS=Mus musculus OX=10090 GN=Crybb1 PE=1 SV=3			0	99.00000095	GYQYLLEPGDFR				-0.00218742	1456.696533	729.3555	1456.69873	729.3566284	2	8	1.1.1.1227.6	6.69875	19515.83	829.17	6.77	0.06	286.541
6	21.65	21.67	70.80000043	70.80000043	68.00000072	sp|Q9WVJ5|CRBB1_MOUSE	Beta-crystallin B1 OS=Mus musculus OX=10090 GN=Crybb1 PE=1 SV=3			0	99.00000095	GYQYLLEPGDFR	Formyl@N-term			0.00213752	1484.695923	743.3552	1484.693604	743.3540649	2	12	1.1.1.1357.5	8.33745	449.31	149.55	8.4	0.08	106.0423
6	21.65	21.67	70.80000043	70.80000043	68.00000072	sp|Q9WVJ5|CRBB1_MOUSE	Beta-crystallin B1 OS=Mus musculus OX=10090 GN=Crybb1 PE=1 SV=3			0	99.00000095	GYQYLLEPGDFR	Formyl@N-term			0.00213752	1484.695923	743.3552	1484.693604	743.3540649	2	12	1.1.1.1358.5	8.34995	449.31	237.96	8.4	0.08	168.7003
6	21.65	21.67	70.80000043	70.80000043	68.00000072	sp|Q9WVJ5|CRBB1_MOUSE	Beta-crystallin B1 OS=Mus musculus OX=10090 GN=Crybb1 PE=1 SV=3			0	99.00000095	HWNEWGAFQPQMQAVR	Oxidation(M)@12			-0.000210638	1999.910767	667.6442	1999.911133	667.6443481	3	16	1.1.1.1136.4	5.576817	3716.87	3025.4	5.6	0.05	1887.069
6	21.65	21.67	70.80000043	70.80000043	68.00000072	sp|Q9WVJ5|CRBB1_MOUSE	Beta-crystallin B1 OS=Mus musculus OX=10090 GN=Crybb1 PE=1 SV=3			0	99.00000095	HWNEWGAFQPQMQAVR	Deamidated(Q)@11; Oxidation(M)@12			0.00819618	2000.903076	667.975	2000.895142	667.9723511	3	10	1.1.1.1149.4	5.731817	126.3229	126.3229			585.5908
6	21.65	21.67	70.80000043	70.80000043	68.00000072	sp|Q9WVJ5|CRBB1_MOUSE	Beta-crystallin B1 OS=Mus musculus OX=10090 GN=Crybb1 PE=1 SV=3			0	99.00000095	HWNEWGAFQPQMQAVR	Deamidated(Q)@9; Oxidation(M)@12			0.00819618	2000.903076	667.975	2000.895142	667.9723511	3	10	1.1.1.1149.4	5.731817	126.3229	126.3229			585.5908
6	21.65	21.67	70.80000043	70.80000043	68.00000072	sp|Q9WVJ5|CRBB1_MOUSE	Beta-crystallin B1 OS=Mus musculus OX=10090 GN=Crybb1 PE=1 SV=3			0	97.90999889	ICLFEGANFK	No Carbamidomethyl(C)@2			0.000131325	1140.563843	571.2892	1140.563721	571.2891846	2	10	1.1.1.1227.5	6.697917	742.04	609.61	6.72	0.06	364.239
6	21.65	21.67	70.80000043	70.80000043	68.00000072	sp|Q9WVJ5|CRBB1_MOUSE	Beta-crystallin B1 OS=Mus musculus OX=10090 GN=Crybb1 PE=1 SV=3			0	97.40999937	ICLFEGANFK	No Carbamidomethyl(C)@2			0.000131325	1140.563843	571.2892	1140.563721	571.2891846	2	10	1.1.1.1228.2	6.708233	742.04	712.16	6.72	0.06	332.5602
6	21.65	21.67	70.80000043	70.80000043	68.00000072	sp|Q9WVJ5|CRBB1_MOUSE	Beta-crystallin B1 OS=Mus musculus OX=10090 GN=Crybb1 PE=1 SV=3			0	96.7599988	ICLFEGANFK	Methyl(I)@1; Carbamidomethyl(C)@2	Methyl(I)@149		-0.0035471	1211.597534	606.806	1211.60083	606.8077393	2	10	1.1.1.1208.6	6.457933	3223.19	1508.96	6.49	0.05	745.4837
6	21.65	21.67	70.80000043	70.80000043	68.00000072	sp|Q9WVJ5|CRBB1_MOUSE	Beta-crystallin B1 OS=Mus musculus OX=10090 GN=Crybb1 PE=1 SV=3			0	99.00000095	LIVFEQENFQGR				-0.00130061	1478.750488	740.3825	1478.751831	740.3831787	2	12	1.1.1.1174.8	6.051116	34127.89	1614.55	6.11	0.06	341.1544
6	21.65	21.67	70.80000043	70.80000043	68.00000072	sp|Q9WVJ5|CRBB1_MOUSE	Beta-crystallin B1 OS=Mus musculus OX=10090 GN=Crybb1 PE=1 SV=3			0	99.00000095	LIVFEQENFQGR				-0.00130061	1478.750488	740.3825	1478.751831	740.3831787	2	17	1.1.1.1175.11	6.066283	34127.89	7931.23	6.11	0.06	2035.27
6	21.65	21.67	70.80000043	70.80000043	68.00000072	sp|Q9WVJ5|CRBB1_MOUSE	Beta-crystallin B1 OS=Mus musculus OX=10090 GN=Crybb1 PE=1 SV=3			0	99.00000095	LIVFEQENFQGR				-0.000444334	1478.751343	493.9244	1478.751831	493.92453	3	15	1.1.1.1176.2	6.07145	13799.82	4574.79	6.11	0.05	1869.731
6	21.65	21.67	70.80000043	70.80000043	68.00000072	sp|Q9WVJ5|CRBB1_MOUSE	Beta-crystallin B1 OS=Mus musculus OX=10090 GN=Crybb1 PE=1 SV=3			0	99.00000095	LIVFEQENFQGR				-0.000444334	1478.751343	493.9244	1478.751831	493.92453	3	18	1.1.1.1177.3	6.084784	13799.82	8731.19	6.11	0.05	5243.972
6	21.65	21.67	70.80000043	70.80000043	68.00000072	sp|Q9WVJ5|CRBB1_MOUSE	Beta-crystallin B1 OS=Mus musculus OX=10090 GN=Crybb1 PE=1 SV=3			0	99.00000095	LIVFEQENFQGR				-0.00130061	1478.750488	740.3825	1478.751831	740.3831787	2	14	1.1.1.1181.7	6.138783	34127.89	20829.86	6.11	0.06	2806.953
6	21.65	21.67	70.80000043	70.80000043	68.00000072	sp|Q9WVJ5|CRBB1_MOUSE	Beta-crystallin B1 OS=Mus musculus OX=10090 GN=Crybb1 PE=1 SV=3			0	99.00000095	LIVFEQENFQGR	Deamidated(N)@8			-0.00619975	1479.729614	740.8721	1479.73584	740.8751831	2	12	1.1.1.1189.8	6.240767	1510.37	790.2	6.27	0.08	499.5484
6	21.65	21.67	70.80000043	70.80000043	68.00000072	sp|Q9WVJ5|CRBB1_MOUSE	Beta-crystallin B1 OS=Mus musculus OX=10090 GN=Crybb1 PE=1 SV=3			0	99.00000095	LIVFEQENFQGR	Deamidated(N)@8			-0.00619975	1479.729614	740.8721	1479.73584	740.8751831	2	16	1.1.1.1190.10	6.254933	1510.37	1188.76	6.27	0.08	660.679
6	21.65	21.67	70.80000043	70.80000043	68.00000072	sp|Q9WVJ5|CRBB1_MOUSE	Beta-crystallin B1 OS=Mus musculus OX=10090 GN=Crybb1 PE=1 SV=3			0	99.00000095	LIVFEQENFQGR	Formyl@N-term			0.00180196	1506.748413	754.3815	1506.746704	754.3806152	2	14	1.1.1.1446.3	9.281533	174.83	154.02	9.3	0.11	88.7159
6	21.65	21.67	70.80000043	70.80000043	68.00000072	sp|Q9WVJ5|CRBB1_MOUSE	Beta-crystallin B1 OS=Mus musculus OX=10090 GN=Crybb1 PE=1 SV=3			0	99.00000095	LIVFEQENFQGR	Formyl@N-term			0.00180196	1506.748413	754.3815	1506.746704	754.3806152	2	14	1.1.1.1447.5	9.294033	174.83	171.78	9.3	0.11	110.2205
6	21.65	21.67	70.80000043	70.80000043	68.00000072	sp|Q9WVJ5|CRBB1_MOUSE	Beta-crystallin B1 OS=Mus musculus OX=10090 GN=Crybb1 PE=1 SV=3			0	99.00000095	LIVFEQENFQGR	Methyl(E)@5	Methyl(E)@63		-0.0021949	1492.765259	747.3899	1492.767456	747.3909912	2	13	1.1.1.1220.6	6.609416	1328.86	1249.39	6.61	0.05	788.9998
6	21.65	21.67	70.80000043	70.80000043	68.00000072	sp|Q9WVJ5|CRBB1_MOUSE	Beta-crystallin B1 OS=Mus musculus OX=10090 GN=Crybb1 PE=1 SV=3			0	99.00000095	LIVFEQENFQGR	Methyl(E)@5	Methyl(E)@63		-0.0021949	1492.765259	747.3899	1492.767456	747.3909912	2	12	1.1.1.1221.6	6.62225	1328.86	1263.52	6.61	0.05	714.666
6	21.65	21.67	70.80000043	70.80000043	68.00000072	sp|Q9WVJ5|CRBB1_MOUSE	Beta-crystallin B1 OS=Mus musculus OX=10090 GN=Crybb1 PE=1 SV=3			0	44.17000115	MDSQEHK	Oxidation(M)@1			0.000188915	889.3600464	445.6873	889.3599854	445.6872559	2	7	1.1.1.357.2	0.9823334	1745.85	932.47	1.01	0.04	217.9162
6	21.65	21.67	70.80000043	70.80000043	68.00000072	sp|Q9WVJ5|CRBB1_MOUSE	Beta-crystallin B1 OS=Mus musculus OX=10090 GN=Crybb1 PE=1 SV=3			0	42.51999855	MDSQEHK	Dioxidation(M)@1	Dioxidation(M)@142		-0.00204696	905.3528442	453.6837	905.3549194	453.6847229	2	7	1.1.1.368.3	1.034	117.79	114.02	1.04	0.03	81.26995
6	21.65	21.67	70.80000043	70.80000043	68.00000072	sp|Q9WVJ5|CRBB1_MOUSE	Beta-crystallin B1 OS=Mus musculus OX=10090 GN=Crybb1 PE=1 SV=3			0	99.00000095	RVEFSGECLNLGDR	Methyl(E)@7; Carbamidomethyl(C)@8	Methyl(E)@77	missed R-V@1	-0.00323309	1664.791016	555.9376	1664.794067	555.9385986	3	14	1.1.1.1090.5	5.0007	2850.01	1582.99	5.03	0.05	766.02
6	21.65	21.67	70.80000043	70.80000043	68.00000072	sp|Q9WVJ5|CRBB1_MOUSE	Beta-crystallin B1 OS=Mus musculus OX=10090 GN=Crybb1 PE=1 SV=3			0	96.84000015	RVEFSGECLNLGDR	Carbamidomethyl(C)@8; Methyl(L)@9	Methyl(L)@79	missed R-V@1	-0.00323309	1664.791016	555.9376	1664.794067	555.9385986	3	10	1.1.1.1091.6	5.0142	2850.01	2558.6	5.03	0.05	1822.063
6	21.65	21.67	70.80000043	70.80000043	68.00000072	sp|Q9WVJ5|CRBB1_MOUSE	Beta-crystallin B1 OS=Mus musculus OX=10090 GN=Crybb1 PE=1 SV=3			0	72.63000011	RVEFSGECLNLGDR	Carbamidomethyl(C)@8; Hydroxymethyl(N)@10	Hydroxymethyl(N)@80	missed R-V@1	-0.0250782	1680.763794	561.2619	1680.78894	561.2702637	3	11	1.1.1.1074.2	4.79805	507.3044	507.3044			1488.601
6	21.65	21.67	70.80000043	70.80000043	68.00000072	sp|Q9WVJ5|CRBB1_MOUSE	Beta-crystallin B1 OS=Mus musculus OX=10090 GN=Crybb1 PE=1 SV=3			0	19.14000064	RVEFSGECLNLGDR	Carbamidomethyl(C)@8; Methyl(L)@9	Methyl(L)@79	missed R-V@1	-0.00323309	1664.791016	555.9376	1664.794067	555.9385986	3	14	1.1.1.1090.5	5.0007	2850.01	1582.99	5.03	0.05	766.02
6	21.65	21.67	70.80000043	70.80000043	68.00000072	sp|Q9WVJ5|CRBB1_MOUSE	Beta-crystallin B1 OS=Mus musculus OX=10090 GN=Crybb1 PE=1 SV=3			0	99.00000095	SLIVVSGPWVAFEQSAFR				0.00412875	1992.051025	665.0243	1992.046875	665.0228882	3	23	1.1.1.1542.2	9.787167	3092.89	358.84	9.89	0.13	230.0586
6	21.65	21.67	70.80000043	70.80000043	68.00000072	sp|Q9WVJ5|CRBB1_MOUSE	Beta-crystallin B1 OS=Mus musculus OX=10090 GN=Crybb1 PE=1 SV=3			0	99.00000095	SLIVVSGPWVAFEQSAFR				0.00344595	1992.050415	997.0325	1992.046875	997.0307007	2	18	1.1.1.1543.2	9.800667	3057.16	546.2	9.89	0.12	210.5217
6	21.65	21.67	70.80000043	70.80000043	68.00000072	sp|Q9WVJ5|CRBB1_MOUSE	Beta-crystallin B1 OS=Mus musculus OX=10090 GN=Crybb1 PE=1 SV=3			0	99.00000095	SLIVVSGPWVAFEQSAFR	Oxidation(W)@9			0.0154127	2008.057251	670.3597	2008.04187	670.3545532	3	16	1.1.1.1377.2	8.550433	31.56918	31.56918			166.751
6	21.65	21.67	70.80000043	70.80000043	68.00000072	sp|Q9WVJ5|CRBB1_MOUSE	Beta-crystallin B1 OS=Mus musculus OX=10090 GN=Crybb1 PE=1 SV=3			0	99.00000095	SLIVVSGPWVAFEQSAFR	Dioxidation(W)@9			0.00270957	2024.039429	675.6871	2024.036743	675.6861572	3	14	1.1.1.1399.2	8.80425	499.44	262.41	8.84	0.09	174.9272
6	21.65	21.67	70.80000043	70.80000043	68.00000072	sp|Q9WVJ5|CRBB1_MOUSE	Beta-crystallin B1 OS=Mus musculus OX=10090 GN=Crybb1 PE=1 SV=3			0	99.00000095	SLIVVSGPWVAFEQSAFR	Dioxidation(W)@9			0.00270957	2024.039429	675.6871	2024.036743	675.6861572	3	20	1.1.1.1400.2	8.817083	499.44	393.79	8.84	0.09	238.2348
6	21.65	21.67	70.80000043	70.80000043	68.00000072	sp|Q9WVJ5|CRBB1_MOUSE	Beta-crystallin B1 OS=Mus musculus OX=10090 GN=Crybb1 PE=1 SV=3			0	99.00000095	SLIVVSGPWVAFEQSAFR	Trp->Kynurenin(W)@9			0.00289037	1996.0448	666.3555	1996.04187	666.3545532	3	16	1.1.1.1433.2	9.154217	170.31	162.84	9.16	0.1	143.4166
6	21.65	21.67	70.80000043	70.80000043	68.00000072	sp|Q9WVJ5|CRBB1_MOUSE	Beta-crystallin B1 OS=Mus musculus OX=10090 GN=Crybb1 PE=1 SV=3			0	99.00000095	SLIVVSGPWVAFEQSAFR	Trp->Kynurenin(W)@9			0.00289037	1996.0448	666.3555	1996.04187	666.3545532	3	13	1.1.1.1434.3	9.163883	170.31	159.34	9.16	0.1	164.0844
6	21.65	21.67	70.80000043	70.80000043	68.00000072	sp|Q9WVJ5|CRBB1_MOUSE	Beta-crystallin B1 OS=Mus musculus OX=10090 GN=Crybb1 PE=1 SV=3			0	99.00000095	SLIVVSGPWVAFEQSAFR	Oxidation(P)@8	Oxidation(P)@98		0.0090041	2008.050659	670.3575	2008.04187	670.3545532	3	14	1.1.1.1447.3	9.28905	168	166.46	9.28	0.08	113.837
6	21.65	21.67	70.80000043	70.80000043	68.00000072	sp|Q9WVJ5|CRBB1_MOUSE	Beta-crystallin B1 OS=Mus musculus OX=10090 GN=Crybb1 PE=1 SV=3			0	99.00000095	SLIVVSGPWVAFEQSAFR	Oxidation(P)@8	Oxidation(P)@98		0.0090041	2008.050659	670.3575	2008.04187	670.3545532	3	16	1.1.1.1448.2	9.3072	168	148.7	9.28	0.08	131.9806
6	21.65	21.67	70.80000043	70.80000043	68.00000072	sp|Q9WVJ5|CRBB1_MOUSE	Beta-crystallin B1 OS=Mus musculus OX=10090 GN=Crybb1 PE=1 SV=3			0	37.90000081	SLIVVSGPWVAFEQSAFR	Oxidation(W)@9			0.0090041	2008.050659	670.3575	2008.04187	670.3545532	3	15	1.1.1.1447.3	9.28905	168	166.46	9.28	0.08	113.837
6	21.65	21.67	70.80000043	70.80000043	68.00000072	sp|Q9WVJ5|CRBB1_MOUSE	Beta-crystallin B1 OS=Mus musculus OX=10090 GN=Crybb1 PE=1 SV=3			0	37.90000081	SLIVVSGPWVAFEQSAFR	Oxidation(W)@9			0.0090041	2008.050659	670.3575	2008.04187	670.3545532	3	16	1.1.1.1448.2	9.3072	168	148.7	9.28	0.08	131.9806
6	21.65	21.67	70.80000043	70.80000043	68.00000072	sp|Q9WVJ5|CRBB1_MOUSE	Beta-crystallin B1 OS=Mus musculus OX=10090 GN=Crybb1 PE=1 SV=3			0	34.95999873	SLIVVSGPWVAFEQSAFR	Dioxidation(W)@9			-0.00260044	2024.034058	675.6853	2024.036743	675.6861572	3	7	1.1.1.1361.3	8.38295	207.12	166.91	8.37	0.05	138.64
6	21.65	21.67	70.80000043	70.80000043	68.00000072	sp|Q9WVJ5|CRBB1_MOUSE	Beta-crystallin B1 OS=Mus musculus OX=10090 GN=Crybb1 PE=1 SV=3			0	99.00000095	VEFSGECLNLGDR	Methyl(E)@6; Carbamidomethyl(C)@7	Methyl(E)@77		-0.00464763	1508.688232	755.3514	1508.692993	755.3537598	2	12	1.1.1.1134.10	5.55665	987.73	691.24	5.57	0.05	541.5203
6	21.65	21.67	70.80000043	70.80000043	68.00000072	sp|Q9WVJ5|CRBB1_MOUSE	Beta-crystallin B1 OS=Mus musculus OX=10090 GN=Crybb1 PE=1 SV=3			0	72.63000011	VEFSGECLNLGDR	No Carbamidomethyl(C)@7			-0.00395227	1437.651855	719.8332	1437.655884	719.8352051	2	11	1.1.1.1162.9	5.899633	863.2	661.24	5.89	0.04	938.2047
6	21.65	21.67	70.80000043	70.80000043	68.00000072	sp|Q9WVJ5|CRBB1_MOUSE	Beta-crystallin B1 OS=Mus musculus OX=10090 GN=Crybb1 PE=1 SV=3			0	19.14000064	VEFSGECLNLGDR	Carbamidomethyl(C)@7; Methyl(L)@8	Methyl(L)@79		-0.00464763	1508.688232	755.3514	1508.692993	755.3537598	2	12	1.1.1.1134.10	5.55665	987.73	691.24	5.57	0.05	541.5203
6	21.65	21.67	70.80000043	70.80000043	68.00000072	sp|Q9WVJ5|CRBB1_MOUSE	Beta-crystallin B1 OS=Mus musculus OX=10090 GN=Crybb1 PE=1 SV=3			0	19.14000064	VEFSGECLNLGDR	Carbamidomethyl(C)@7; Methyl(L)@8	Methyl(L)@79		-0.00464763	1508.688232	755.3514	1508.692993	755.3537598	2	14	1.1.1.1135.9	5.568483	987.73	916.75	5.57	0.05	581.3936
6	21.65	21.67	70.80000043	70.80000043	68.00000072	sp|Q9WVJ5|CRBB1_MOUSE	Beta-crystallin B1 OS=Mus musculus OX=10090 GN=Crybb1 PE=1 SV=3			0	99.00000095	VGDLPPGSYR				-0.000111748	1059.534912	530.7747	1059.534912	530.7747192	2	10	1.1.1.1003.9	3.92595	4346.78	1702.1	3.99	0.14	659.6316
6	21.65	21.67	70.80000043	70.80000043	68.00000072	sp|Q9WVJ5|CRBB1_MOUSE	Beta-crystallin B1 OS=Mus musculus OX=10090 GN=Crybb1 PE=1 SV=3			0	99.00000095	VGDLPPGSYR				-0.000111748	1059.534912	530.7747	1059.534912	530.7747192	2	9	1.1.1.1017.5	4.1006	4346.78	1839.38	3.99	0.14	890.7029
6	21.65	21.67	70.80000043	70.80000043	68.00000072	sp|Q9WVJ5|CRBB1_MOUSE	Beta-crystallin B1 OS=Mus musculus OX=10090 GN=Crybb1 PE=1 SV=3			0	99.00000095	VGDLPPGSYR				-0.000111748	1059.534912	530.7747	1059.534912	530.7747192	2	10	1.1.1.1032.5	4.281433	4346.78	860.67	3.99	0.14	423.5263
6	21.65	21.67	70.80000043	70.80000043	68.00000072	sp|Q9WVJ5|CRBB1_MOUSE	Beta-crystallin B1 OS=Mus musculus OX=10090 GN=Crybb1 PE=1 SV=3			0	99.00000095	VGDLPPGSYR				-0.000111748	1059.534912	530.7747	1059.534912	530.7747192	2	9	1.1.1.1031.6	4.269583	4346.78	900.91	3.99	0.14	478.0628
6	21.65	21.67	70.80000043	70.80000043	68.00000072	sp|Q9WVJ5|CRBB1_MOUSE	Beta-crystallin B1 OS=Mus musculus OX=10090 GN=Crybb1 PE=1 SV=3			0	41.080001	VGDLPPGSYR				-0.000111748	1059.534912	530.7747	1059.534912	530.7747192	2	6	1.1.1.1017.4	4.099767	4346.78	1858.23	3.99	0.14	208.943
6	21.65	21.67	70.80000043	70.80000043	68.00000072	sp|Q9WVJ5|CRBB1_MOUSE	Beta-crystallin B1 OS=Mus musculus OX=10090 GN=Crybb1 PE=1 SV=3			0	16.59000069	VGDLPPGSYR				0.0036724	1059.538696	530.7766	1059.534912	530.7747192	2	5	1.1.1.1054.4	4.546566	108.1364	108.1364			271.8508
6	21.65	21.67	70.80000043	70.80000043	68.00000072	sp|Q9WVJ5|CRBB1_MOUSE	Beta-crystallin B1 OS=Mus musculus OX=10090 GN=Crybb1 PE=1 SV=3			0	96.49000168	VGSITVSGGTWVGY			cleaved Y-Q@C-term	-0.00241106	1381.685425	691.85	1381.687744	691.8511963	2	10	1.1.1.1252.3	7.013717	788.75	758.37	7.02	0.06	387.3235
6	21.65	21.67	70.80000043	70.80000043	68.00000072	sp|Q9WVJ5|CRBB1_MOUSE	Beta-crystallin B1 OS=Mus musculus OX=10090 GN=Crybb1 PE=1 SV=3			0	99.00000095	VGSITVSGGTWVGYQYPGYR				-0.00214072	2146.046387	716.356	2146.04834	716.3567505	3	13	1.1.1.1210.10	6.486417	3337	1490.45	6.53	0.06	657.9423
6	21.65	21.67	70.80000043	70.80000043	68.00000072	sp|Q9WVJ5|CRBB1_MOUSE	Beta-crystallin B1 OS=Mus musculus OX=10090 GN=Crybb1 PE=1 SV=3			0	95.26000023	WDTWTSSYR	Dioxidation(W)@4			0.00273496	1232.512451	617.2635	1232.509766	617.262207	2	7	1.1.1.1029.9	4.24675	251.57	232.8	4.24	0.04	169.0697
6	21.65	21.67	70.80000043	70.80000043	68.00000072	sp|Q9WVJ5|CRBB1_MOUSE	Beta-crystallin B1 OS=Mus musculus OX=10090 GN=Crybb1 PE=1 SV=3			0	32.65999854	WDTWTSSYR	Dioxidation(W)@4			0.00273496	1232.512451	617.2635	1232.509766	617.262207	2	6	1.1.1.1027.9	4.22125	251.57	140.78	4.24	0.04	147.0344
7	19.85	19.85	72.40999937	63.22000027	62.63999939	sp|Q61597|CRGC_MOUSE	Gamma-crystallin C OS=Mus musculus OX=10090 GN=Crygc PE=1 SV=3			2	99.00000095	FHLSEVR				0.000291427	886.4664917	444.2405	886.4661255	444.2403259	2	11	1.1.1.1004.2	3.932617	12317.19	8757.44	3.95	0.04	3559.4
7	19.85	19.85	72.40999937	63.22000027	62.63999939	sp|Q61597|CRGC_MOUSE	Gamma-crystallin C OS=Mus musculus OX=10090 GN=Crygc PE=1 SV=3			2	99.00000095	FQDWGSVDAK				-0.00134062	1151.523438	576.769	1151.52478	576.7696533	2	13	1.1.1.1064.6	4.674567	11054.51	6879.65	4.69	0.04	2967.146
7	19.85	19.85	72.40999937	63.22000027	62.63999939	sp|Q61597|CRGC_MOUSE	Gamma-crystallin C OS=Mus musculus OX=10090 GN=Crygc PE=1 SV=3			2	99.00000095	GEYPDYQQWMGFSDSIR				-0.000152048	2077.883789	693.6352	2077.884033	693.6352539	3	12	1.1.1.1290.3	7.49585	850.85	379.71	7.54	0.08	264.257
7	19.85	19.85	72.40999937	63.22000027	62.63999939	sp|Q61597|CRGC_MOUSE	Gamma-crystallin C OS=Mus musculus OX=10090 GN=Crygc PE=1 SV=3			2	99.00000095	ITFFEDR				0.00129569	926.4510498	464.2328	926.4497681	464.2321777	2	9	1.1.1.1136.2	5.575167	110938.2	13717.65	5.62	0.05	1914.301
7	19.85	19.85	72.40999937	63.22000027	62.63999939	sp|Q61597|CRGC_MOUSE	Gamma-crystallin C OS=Mus musculus OX=10090 GN=Crygc PE=1 SV=3			2	99.00000095	PNYQGHQYFLR			cleaved R-P@N-term	0.000822491	1421.684692	474.9022	1421.684082	474.901947	3	16	1.1.1.1042.6	4.409083	12987.27	11250.94	4.42	0.04	5523.565
7	19.85	19.85	72.40999937	63.22000027	62.63999939	sp|Q61597|CRGC_MOUSE	Gamma-crystallin C OS=Mus musculus OX=10090 GN=Crygc PE=1 SV=3			2	99.00000095	QYLLRPQEYR	Gln->pyro-Glu@N-term			0.000943797	1347.694458	674.8545	1347.693481	674.8540649	2	11	1.1.1.1155.4	5.808466	7019.57	4410.39	5.84	0.05	1763.732
7	19.85	19.85	72.40999937	63.22000027	62.63999939	sp|Q61597|CRGC_MOUSE	Gamma-crystallin C OS=Mus musculus OX=10090 GN=Crygc PE=1 SV=3			2	99.00000095	RFQDWGSVDAK			missed R-F@1	0.000445699	1307.626221	436.8827	1307.625854	436.8825684	3	11	1.1.1.1031.3	4.267083	1586.94	1497.76	4.28	0.05	1163.204
7	19.85	19.85	72.40999937	63.22000027	62.63999939	sp|Q61597|CRGC_MOUSE	Gamma-crystallin C OS=Mus musculus OX=10090 GN=Crygc PE=1 SV=3			2	99.00000095	RGEYPDYQQWMGFSDSIR			missed R-G@1	-0.00169139	2233.983398	745.6684	2233.985107	745.6690063	3	15	1.1.1.1224.7	6.66125	822.06	764.56	6.67	0.06	722.9488
7	19.85	19.85	72.40999937	63.22000027	62.63999939	sp|Q61597|CRGC_MOUSE	Gamma-crystallin C OS=Mus musculus OX=10090 GN=Crygc PE=1 SV=3			1.42021656	99.00000095	GEYPDYQQWMGF	Oxidation(M)@10		cleaved F-S@C-term	-0.00661985	1535.596313	768.8054	1535.602783	768.8086548	2	14	1.1.1.1270.3	7.245867	108.9803	108.9803			130.1571
7	19.85	19.85	72.40999937	63.22000027	62.63999939	sp|Q61597|CRGC_MOUSE	Gamma-crystallin C OS=Mus musculus OX=10090 GN=Crygc PE=1 SV=3			1.244125247	97.18999863	LIPHAGSHR				0.000189731	986.5412598	494.2779	986.5410156	494.277771	2	7	1.1.1.896.7	2.582883	6005.79	5019.56	2.59	0.04	2741.89
7	19.85	19.85	72.40999937	63.22000027	62.63999939	sp|Q61597|CRGC_MOUSE	Gamma-crystallin C OS=Mus musculus OX=10090 GN=Crygc PE=1 SV=3			0.910094798	99.00000095	FQDWGSVDAKAGSLR	Carbamyl(K)@10		missed K-A@10	0.0120782	1678.818359	560.6134	1678.806274	560.609375	3	16	1.1.1.1153.3	5.783317	1544.04	1526.7	5.79	0.05	1368.147
7	19.85	19.85	72.40999937	63.22000027	62.63999939	sp|Q61597|CRGC_MOUSE	Gamma-crystallin C OS=Mus musculus OX=10090 GN=Crygc PE=1 SV=3			0.132532522	99.00000095	PNYQGHQY			cleaved R-P@N-term; cleaved Y-F@C-term	-0.00238344	1005.428101	503.7213	1005.43042	503.7225037	2	10	1.1.1.936.5	3.077017	549	547.78	3.08	0.04	257.241
7	19.85	19.85	72.40999937	63.22000027	62.63999939	sp|Q61597|CRGC_MOUSE	Gamma-crystallin C OS=Mus musculus OX=10090 GN=Crygc PE=1 SV=3			0.109578975	99.00000095	SLQVLEGCWVLYEMPNYR	Methyl(E)@6; Carbamidomethyl(C)@8; Oxidation(M)@14	Methyl(E)@128		0.0108414	2286.092285	763.038	2286.081299	763.0343628	3	14	1.1.1.1334.7	8.048467	343.29	337.31	8.05	0.08	264.686
7	19.85	19.85	72.40999937	63.22000027	62.63999939	sp|Q61597|CRGC_MOUSE	Gamma-crystallin C OS=Mus musculus OX=10090 GN=Crygc PE=1 SV=3			0.0222764	99.00000095	QYLLRPQEYRR	Arg-loss@C-term		missed R-R@10	-0.000828258	1364.719238	455.9137	1364.720093	455.9139709	3	10	1.1.1.1038.5	4.356917	20751.87	3567.23	4.4	0.05	1133.724
7	19.85	19.85	72.40999937	63.22000027	62.63999939	sp|Q61597|CRGC_MOUSE	Gamma-crystallin C OS=Mus musculus OX=10090 GN=Crygc PE=1 SV=3			0.010995374	98.00999761	YQGHQYFLR			cleaved N-Y@N-term	-0.000207092	1210.588257	404.5367	1210.588379	404.5367126	3	9	1.1.1.1028.2	4.2281	1069.41	1026.48	4.22	0.04	533.8254
7	19.85	19.85	72.40999937	63.22000027	62.63999939	sp|Q61597|CRGC_MOUSE	Gamma-crystallin C OS=Mus musculus OX=10090 GN=Crygc PE=1 SV=3			0.002176917	82.81000257	IPHAGSHR			cleaved L-I@N-term	0.000765612	873.4577026	437.7361	873.4569092	437.7357483	2	7	1.1.1.897.6	2.59455	854.67	832.41	2.59	0.04	776.6129
7	19.85	19.85	72.40999937	63.22000027	62.63999939	sp|Q61597|CRGC_MOUSE	Gamma-crystallin C OS=Mus musculus OX=10090 GN=Crygc PE=1 SV=3			0.001304851	99.00000095	GKITFFEDR	Acetyl@N-term; Carboxy(K)@2	Acetyl@2; Carboxy(K)@3	cleaved M-G@N-term; missed K-I@2	0.00998026	1197.57666	599.7956	1197.56665	599.7905884	2	13	1.1.1.1274.4	7.296867	9988.44	4472.21	7.34	0.08	1671.875
7	19.85	19.85	72.40999937	63.22000027	62.63999939	sp|Q61597|CRGC_MOUSE	Gamma-crystallin C OS=Mus musculus OX=10090 GN=Crygc PE=1 SV=3			0	99.00000095	FHLSEVR				0.000291427	886.4664917	444.2405	886.4661255	444.2403259	2	9	1.1.1.1003.4	3.921783	12317.19	4813.84	3.95	0.04	1604.209
7	19.85	19.85	72.40999937	63.22000027	62.63999939	sp|Q61597|CRGC_MOUSE	Gamma-crystallin C OS=Mus musculus OX=10090 GN=Crygc PE=1 SV=3			0	95.70000172	FHLSEVR	Formyl@N-term			0.019144701	914.4801025	458.2473	914.4609985	458.237793	2	8	1.1.1.1130.3	5.501167	447.27	442.08	5.5	0.05	541.0706
7	19.85	19.85	72.40999937	63.22000027	62.63999939	sp|Q61597|CRGC_MOUSE	Gamma-crystallin C OS=Mus musculus OX=10090 GN=Crygc PE=1 SV=3			0	99.00000095	FQDWGSVDAK				-0.00134062	1151.523438	576.769	1151.52478	576.7696533	2	15	1.1.1.1065.6	4.687383	11054.51	10032.7	4.69	0.04	4563.827
7	19.85	19.85	72.40999937	63.22000027	62.63999939	sp|Q61597|CRGC_MOUSE	Gamma-crystallin C OS=Mus musculus OX=10090 GN=Crygc PE=1 SV=3			0	99.00000095	FQDWGSVDAK				0.00207732	1151.526855	576.7707	1151.52478	576.7696533	2	7	1.1.1.1091.7	5.015033	21.80544	21.80544			189.0063
7	19.85	19.85	72.40999937	63.22000027	62.63999939	sp|Q61597|CRGC_MOUSE	Gamma-crystallin C OS=Mus musculus OX=10090 GN=Crygc PE=1 SV=3			0	98.55999947	FQDWGSVDAK	Dioxidation(W)@4			-0.000848467	1183.513916	592.7642	1183.514526	592.7645874	2	9	1.1.1.972.8	3.531817	366.92	307.87	3.55	0.04	196.3514
7	19.85	19.85	72.40999937	63.22000027	62.63999939	sp|Q61597|CRGC_MOUSE	Gamma-crystallin C OS=Mus musculus OX=10090 GN=Crygc PE=1 SV=3			0	72.63000011	FQDWGSVDAK	Dioxidation(W)@4			-0.000848467	1183.513916	592.7642	1183.514526	592.7645874	2	7	1.1.1.973.10	3.54615	366.92	363.95	3.55	0.04	198.45
7	19.85	19.85	72.40999937	63.22000027	62.63999939	sp|Q61597|CRGC_MOUSE	Gamma-crystallin C OS=Mus musculus OX=10090 GN=Crygc PE=1 SV=3			0	99.00000095	GEYPDYQQWMGFSDSIR	Oxidation(M)@10			0.00142459	2093.880615	698.9674	2093.878906	698.9669189	3	20	1.1.1.1212.7	6.508917	11975.72	4274.27	6.55	0.05	2631.055
7	19.85	19.85	72.40999937	63.22000027	62.63999939	sp|Q61597|CRGC_MOUSE	Gamma-crystallin C OS=Mus musculus OX=10090 GN=Crygc PE=1 SV=3			0	99.00000095	GEYPDYQQWMGFSDSIR	Oxidation(M)@10			0.00142459	2093.880615	698.9674	2093.878906	698.9669189	3	21	1.1.1.1213.7	6.521917	11975.72	7743.36	6.55	0.05	5434.994
7	19.85	19.85	72.40999937	63.22000027	62.63999939	sp|Q61597|CRGC_MOUSE	Gamma-crystallin C OS=Mus musculus OX=10090 GN=Crygc PE=1 SV=3			0	99.00000095	GEYPDYQQWMGFSDSIR				0.000740998	2077.885254	1039.95	2077.884033	1039.949219	2	15	1.1.1.1291.5	7.513683	672.47	483.41	7.54	0.05	236.4859
7	19.85	19.85	72.40999937	63.22000027	62.63999939	sp|Q61597|CRGC_MOUSE	Gamma-crystallin C OS=Mus musculus OX=10090 GN=Crygc PE=1 SV=3			0	99.00000095	GEYPDYQQWMGFSDSIR	Deamidated(Q)@8; Oxidation(M)@10			0.00433811	2094.867432	699.2964	2094.863037	699.2949219	3	11	1.1.1.1226.7	6.686733	694	664.42	6.72	0.13	548.8654
7	19.85	19.85	72.40999937	63.22000027	62.63999939	sp|Q61597|CRGC_MOUSE	Gamma-crystallin C OS=Mus musculus OX=10090 GN=Crygc PE=1 SV=3			0	99.00000095	GEYPDYQQWMGFSDSIR	Deamidated(Q)@7; Oxidation(M)@10			0.00433811	2094.867432	699.2964	2094.863037	699.2949219	3	11	1.1.1.1226.7	6.686733	694	664.42	6.72	0.13	548.8654
7	19.85	19.85	72.40999937	63.22000027	62.63999939	sp|Q61597|CRGC_MOUSE	Gamma-crystallin C OS=Mus musculus OX=10090 GN=Crygc PE=1 SV=3			0	99.00000095	GEYPDYQQWMGFSDSIR	Dioxidation(M)@10	Dioxidation(M)@70		0.00556418	2109.879639	704.3004	2109.873779	704.2985229	3	11	1.1.1.1225.6	6.673234	777.48	332.41	6.71	0.05	321.2178
7	19.85	19.85	72.40999937	63.22000027	62.63999939	sp|Q61597|CRGC_MOUSE	Gamma-crystallin C OS=Mus musculus OX=10090 GN=Crygc PE=1 SV=3			0	96.49000168	GEYPDYQQWMGFSDSIR	Dioxidation(M)@10	Dioxidation(M)@70		0.00556418	2109.879639	704.3004	2109.873779	704.2985229	3	10	1.1.1.1226.8	6.687567	777.48	566.02	6.71	0.05	481.7603
7	19.85	19.85	72.40999937	63.22000027	62.63999939	sp|Q61597|CRGC_MOUSE	Gamma-crystallin C OS=Mus musculus OX=10090 GN=Crygc PE=1 SV=3			0	95.9100008	GEYPDYQQWMGFSDSIR	Methyl(E)@2; Oxidation(M)@10	Methyl(E)@62		-0.00972011	2107.88501	703.6356	2107.894531	703.6387939	3	12	1.1.1.1231.4	6.750566	1987.26	456.88	6.78	0.05	366.8676
7	19.85	19.85	72.40999937	63.22000027	62.63999939	sp|Q61597|CRGC_MOUSE	Gamma-crystallin C OS=Mus musculus OX=10090 GN=Crygc PE=1 SV=3			0	95.9100008	GEYPDYQQWMGFSDSIR	Methyl(E)@2; Oxidation(M)@10	Methyl(E)@62		-0.00972011	2107.88501	703.6356	2107.894531	703.6387939	3	15	1.1.1.1232.4	6.763233	1987.26	974.36	6.78	0.05	690.3511
7	19.85	19.85	72.40999937	63.22000027	62.63999939	sp|Q61597|CRGC_MOUSE	Gamma-crystallin C OS=Mus musculus OX=10090 GN=Crygc PE=1 SV=3			0	95.3700006	GEYPDYQQWMGFSDSIR	Oxidation(M)@10			-0.0214634	2093.857666	698.9598	2093.878906	698.9669189	3	9	1.1.1.1188.6	6.226433	100.7255	100.7255			447.1335
7	19.85	19.85	72.40999937	63.22000027	62.63999939	sp|Q61597|CRGC_MOUSE	Gamma-crystallin C OS=Mus musculus OX=10090 GN=Crygc PE=1 SV=3			0	79.61000204	GEYPDYQQWMGFSDSIR	Oxidation(M)@10			-0.00191825	2093.877441	1047.946	2093.878906	1047.946777	2	8	1.1.1.1225.11	6.6774	9158.43	84.61	6.55	0.05	246.6562
7	19.85	19.85	72.40999937	63.22000027	62.63999939	sp|Q61597|CRGC_MOUSE	Gamma-crystallin C OS=Mus musculus OX=10090 GN=Crygc PE=1 SV=3			0	38.51000071	GEYPDYQQWMGFSDSIR	Deamidated(Q)@8; Oxidation(M)@10			0.00433811	2094.867432	699.2964	2094.863037	699.2949219	3	6	1.1.1.1230.3	6.7344	694	489.89	6.72	0.13	288.6896
7	19.85	19.85	72.40999937	63.22000027	62.63999939	sp|Q61597|CRGC_MOUSE	Gamma-crystallin C OS=Mus musculus OX=10090 GN=Crygc PE=1 SV=3			0	38.51000071	GEYPDYQQWMGFSDSIR	Deamidated(Q)@7; Oxidation(M)@10			0.00433811	2094.867432	699.2964	2094.863037	699.2949219	3	6	1.1.1.1230.3	6.7344	694	489.89	6.72	0.13	288.6896
7	19.85	19.85	72.40999937	63.22000027	62.63999939	sp|Q61597|CRGC_MOUSE	Gamma-crystallin C OS=Mus musculus OX=10090 GN=Crygc PE=1 SV=3			0	32.65999854	GEYPDYQQWMGFSDSIR	Deamidated(Q)@8; Oxidation(M)@10			0.00433811	2094.867432	699.2964	2094.863037	699.2949219	3	8	1.1.1.1232.3	6.761567	694	296.37	6.72	0.13	261.7357
7	19.85	19.85	72.40999937	63.22000027	62.63999939	sp|Q61597|CRGC_MOUSE	Gamma-crystallin C OS=Mus musculus OX=10090 GN=Crygc PE=1 SV=3			0	32.65999854	GEYPDYQQWMGFSDSIR	Deamidated(Q)@7; Oxidation(M)@10			0.00433811	2094.867432	699.2964	2094.863037	699.2949219	3	8	1.1.1.1232.3	6.761567	694	296.37	6.72	0.13	261.7357
7	19.85	19.85	72.40999937	63.22000027	62.63999939	sp|Q61597|CRGC_MOUSE	Gamma-crystallin C OS=Mus musculus OX=10090 GN=Crygc PE=1 SV=3			0	29.30000126	GEYPDYQQWMGFSDSIR	Formyl@N-term; Oxidation(M)@10			0.021196499	2121.89502	708.3056	2121.873779	708.2985229	3	8	1.1.1.1289.2	7.48085	45.60141	45.60141			141.7879
7	19.85	19.85	72.40999937	63.22000027	62.63999939	sp|Q61597|CRGC_MOUSE	Gamma-crystallin C OS=Mus musculus OX=10090 GN=Crygc PE=1 SV=3			0	99.00000095	GKITFFEDR	Carbamyl@N-term; Formyl(K)@2		cleaved M-G@N-term; missed K-I@2	-0.00621295	1182.560913	592.2877	1182.566895	592.2907715	2	11	1.1.1.1297.3	7.584517	114.95	98.65	7.58	0.04	97.49799
7	19.85	19.85	72.40999937	63.22000027	62.63999939	sp|Q61597|CRGC_MOUSE	Gamma-crystallin C OS=Mus musculus OX=10090 GN=Crygc PE=1 SV=3			0	98.50999713	GKITFFEDR	Acetyl@N-term; Carboxy(K)@2	Acetyl@2; Carboxy(K)@3	cleaved M-G@N-term; missed K-I@2	0.00998026	1197.57666	599.7956	1197.56665	599.7905884	2	10	1.1.1.1273.2	7.279533	9988.44	1452.03	7.34	0.08	502.9961
7	19.85	19.85	72.40999937	63.22000027	62.63999939	sp|Q61597|CRGC_MOUSE	Gamma-crystallin C OS=Mus musculus OX=10090 GN=Crygc PE=1 SV=3			0	59.27000046	GKITFFEDR	Carbamyl@N-term		cleaved M-G@N-term; missed K-I@2	-0.00226486	1154.569824	578.2922	1154.572021	578.2932739	2	8	1.1.1.1160.4	5.8703	474.63	453.46	5.89	0.04	511.2905
7	19.85	19.85	72.40999937	63.22000027	62.63999939	sp|Q61597|CRGC_MOUSE	Gamma-crystallin C OS=Mus musculus OX=10090 GN=Crygc PE=1 SV=3			0	59.27000046	GKITFFEDR	Malonyl(K)@2	Malonyl(K)@3	cleaved M-G@N-term; missed K-I@2	0.00998026	1197.57666	599.7956	1197.56665	599.7905884	2	10	1.1.1.1273.2	7.279533	9988.44	1452.03	7.34	0.08	502.9961
7	19.85	19.85	72.40999937	63.22000027	62.63999939	sp|Q61597|CRGC_MOUSE	Gamma-crystallin C OS=Mus musculus OX=10090 GN=Crygc PE=1 SV=3			0	59.27000046	GKITFFEDR	Malonyl(K)@2	Malonyl(K)@3	cleaved M-G@N-term; missed K-I@2	0.00998026	1197.57666	599.7956	1197.56665	599.7905884	2	13	1.1.1.1274.4	7.296867	9988.44	4472.21	7.34	0.08	1671.875
7	19.85	19.85	72.40999937	63.22000027	62.63999939	sp|Q61597|CRGC_MOUSE	Gamma-crystallin C OS=Mus musculus OX=10090 GN=Crygc PE=1 SV=3			0	37.90000081	GKITFFEDR	Carbamyl@N-term; Carbamyl(K)@2		cleaved M-G@N-term; missed K-I@2	-0.00125314	1197.57666	599.7956	1197.577881	599.7962036	2	10	1.1.1.1273.2	7.279533	9988.44	1452.03	7.34	0.08	502.9961
7	19.85	19.85	72.40999937	63.22000027	62.63999939	sp|Q61597|CRGC_MOUSE	Gamma-crystallin C OS=Mus musculus OX=10090 GN=Crygc PE=1 SV=3			0	37.90000081	GKITFFEDR	Carbamyl@N-term; Carbamyl(K)@2		cleaved M-G@N-term; missed K-I@2	-0.00125314	1197.57666	599.7956	1197.577881	599.7962036	2	13	1.1.1.1274.4	7.296867	9988.44	4472.21	7.34	0.08	1671.875
7	19.85	19.85	72.40999937	63.22000027	62.63999939	sp|Q61597|CRGC_MOUSE	Gamma-crystallin C OS=Mus musculus OX=10090 GN=Crygc PE=1 SV=3			0	21.20999992	GKITFFEDR	Formyl@N-term; Carbamyl(K)@2		cleaved M-G@N-term; missed K-I@2	-0.00621295	1182.560913	592.2877	1182.566895	592.2907715	2	11	1.1.1.1297.3	7.584517	114.95	98.65	7.58	0.04	97.49799
7	19.85	19.85	72.40999937	63.22000027	62.63999939	sp|Q61597|CRGC_MOUSE	Gamma-crystallin C OS=Mus musculus OX=10090 GN=Crygc PE=1 SV=3			0	19.65000033	GKITFFEDR	Carbamyl(K)@2		cleaved M-G@N-term; missed K-I@2	-0.00226486	1154.569824	578.2922	1154.572021	578.2932739	2	8	1.1.1.1160.4	5.8703	474.63	453.46	5.89	0.04	511.2905
7	19.85	19.85	72.40999937	63.22000027	62.63999939	sp|Q61597|CRGC_MOUSE	Gamma-crystallin C OS=Mus musculus OX=10090 GN=Crygc PE=1 SV=3			0	22.78999984	GVMMELSEDCSCIQDR	Oxidation(M)@3; Oxidation(M)@4; Carboxy(E)@8; Oxidation(D)@9; Carbamidomethyl(C)@10; Carbamidomethyl(C)@12	Carboxy(E)@107; Oxidation(D)@108		0.038920499	2020.787231	674.603	2020.748169	674.5900269	3	9	1.1.1.994.8	3.8098	446.15	412.5	3.8	0.05	300.2982
7	19.85	19.85	72.40999937	63.22000027	62.63999939	sp|Q61597|CRGC_MOUSE	Gamma-crystallin C OS=Mus musculus OX=10090 GN=Crygc PE=1 SV=3			0	72.63000011	IPHAGSHR			cleaved L-I@N-term	0.000765612	873.4577026	437.7361	873.4569092	437.7357483	2	7	1.1.1.896.4	2.580383	854.67	653.82	2.59	0.04	669.4297
7	19.85	19.85	72.40999937	63.22000027	62.63999939	sp|Q61597|CRGC_MOUSE	Gamma-crystallin C OS=Mus musculus OX=10090 GN=Crygc PE=1 SV=3			0	99.00000095	ITFFEDR				0.00129569	926.4510498	464.2328	926.4497681	464.2321777	2	7	1.1.1.1134.2	5.55	110938.2	1032.45	5.62	0.05	558.6088
7	19.85	19.85	72.40999937	63.22000027	62.63999939	sp|Q61597|CRGC_MOUSE	Gamma-crystallin C OS=Mus musculus OX=10090 GN=Crygc PE=1 SV=3			0	99.00000095	ITFFEDR				0.00129569	926.4510498	464.2328	926.4497681	464.2321777	2	7	1.1.1.1148.2	5.717317	110938.2	1343.88	5.62	0.05	656.1935
7	19.85	19.85	72.40999937	63.22000027	62.63999939	sp|Q61597|CRGC_MOUSE	Gamma-crystallin C OS=Mus musculus OX=10090 GN=Crygc PE=1 SV=3			0	98.55999947	ITFFEDR	Formyl@N-term			0.00256476	954.4472656	478.2309	954.4447021	478.2296143	2	9	1.1.1.1369.2	8.489433	473.29	458.57	8.49	0.08	334.2389
7	19.85	19.85	72.40999937	63.22000027	62.63999939	sp|Q61597|CRGC_MOUSE	Gamma-crystallin C OS=Mus musculus OX=10090 GN=Crygc PE=1 SV=3			0	96.84000015	ITFFEDR	Formyl@N-term			0.00256476	954.4472656	478.2309	954.4447021	478.2296143	2	9	1.1.1.1367.2	8.458616	473.29	275.29	8.49	0.08	246.929
7	19.85	19.85	72.40999937	63.22000027	62.63999939	sp|Q61597|CRGC_MOUSE	Gamma-crystallin C OS=Mus musculus OX=10090 GN=Crygc PE=1 SV=3			0	92.25999713	ITFFEDR	Methyl(D)@6	Methyl(D)@9		-0.000484531	940.4648438	471.2397	940.4654541	471.2399902	2	7	1.1.1.1178.2	6.09645	5819.61	3059.4	6.13	0.06	1280.475
7	19.85	19.85	72.40999937	63.22000027	62.63999939	sp|Q61597|CRGC_MOUSE	Gamma-crystallin C OS=Mus musculus OX=10090 GN=Crygc PE=1 SV=3			0	92.25999713	ITFFEDR	Methyl(E)@5	Methyl(E)@8		-0.000484531	940.4648438	471.2397	940.4654541	471.2399902	2	8	1.1.1.1178.2	6.09645	5819.61	3059.4	6.13	0.06	1280.475
7	19.85	19.85	72.40999937	63.22000027	62.63999939	sp|Q61597|CRGC_MOUSE	Gamma-crystallin C OS=Mus musculus OX=10090 GN=Crygc PE=1 SV=3			0	69.0500021	ITFFEDR	Methyl(E)@5	Methyl(E)@8		-0.000484531	940.4648438	471.2397	940.4654541	471.2399902	2	7	1.1.1.1177.2	6.08395	5819.61	1581.21	6.13	0.06	628.4621
7	19.85	19.85	72.40999937	63.22000027	62.63999939	sp|Q61597|CRGC_MOUSE	Gamma-crystallin C OS=Mus musculus OX=10090 GN=Crygc PE=1 SV=3			0	82.81000257	LIPHAGSHR				0.000189731	986.5412598	494.2779	986.5410156	494.277771	2	7	1.1.1.897.8	2.596217	6005.79	5876.51	2.59	0.04	3209.534
7	19.85	19.85	72.40999937	63.22000027	62.63999939	sp|Q61597|CRGC_MOUSE	Gamma-crystallin C OS=Mus musculus OX=10090 GN=Crygc PE=1 SV=3			0	95.42999864	MGFSDSIR	Oxidation(M)@1		cleaved W-M@N-term	0.00163952	927.4136963	464.7141	927.4119873	464.7132874	2	8	1.1.1.1006.4	3.959783	685.38	682.19	3.97	0.04	494.002
7	19.85	19.85	72.40999937	63.22000027	62.63999939	sp|Q61597|CRGC_MOUSE	Gamma-crystallin C OS=Mus musculus OX=10090 GN=Crygc PE=1 SV=3			0	79.61000204	MGFSDSIR	Oxidation(M)@1		cleaved W-M@N-term	0.00163952	927.4136963	464.7141	927.4119873	464.7132874	2	8	1.1.1.1005.4	3.947283	685.38	559.74	3.97	0.04	467.8196
7	19.85	19.85	72.40999937	63.22000027	62.63999939	sp|Q61597|CRGC_MOUSE	Gamma-crystallin C OS=Mus musculus OX=10090 GN=Crygc PE=1 SV=3			0	72.63000011	MGKITFFEDR	Dethiomethyl(M)@1; Lys->AminoadipicAcid(K)@3	Lys->AminoadipicAcid(K)@3	missed K-I@3	0.000962826	1209.567627	605.7911	1209.56665	605.7905884	2	8	1.1.1.1355.4	8.31145	17.56519	17.56519			93.78149
7	19.85	19.85	72.40999937	63.22000027	62.63999939	sp|Q61597|CRGC_MOUSE	Gamma-crystallin C OS=Mus musculus OX=10090 GN=Crygc PE=1 SV=3			0	99.00000095	PNYQGHQYFLR			cleaved R-P@N-term	0.000822491	1421.684692	474.9022	1421.684082	474.901947	3	13	1.1.1.1041.8	4.397583	12987.27	7523.9	4.42	0.04	3511.082
7	19.85	19.85	72.40999937	63.22000027	62.63999939	sp|Q61597|CRGC_MOUSE	Gamma-crystallin C OS=Mus musculus OX=10090 GN=Crygc PE=1 SV=3			0	99.00000095	QYLLRPQEYR				-0.000828262	1364.719238	455.9137	1364.720093	455.9139709	3	10	1.1.1.1039.5	4.369916	20751.87	9128.51	4.4	0.05	4071.557
7	19.85	19.85	72.40999937	63.22000027	62.63999939	sp|Q61597|CRGC_MOUSE	Gamma-crystallin C OS=Mus musculus OX=10090 GN=Crygc PE=1 SV=3			0	90.42000175	QYLLRPQEYR	Gln->pyro-Glu@N-term			0.000943797	1347.694458	674.8545	1347.693481	674.8540649	2	8	1.1.1.1154.8	5.7983	7019.57	2697.76	5.84	0.05	1243.096
7	19.85	19.85	72.40999937	63.22000027	62.63999939	sp|Q61597|CRGC_MOUSE	Gamma-crystallin C OS=Mus musculus OX=10090 GN=Crygc PE=1 SV=3			0	38.51000071	QYLLRPQEYR	Methyl(E)@8	Methyl(E)@150		-0.00544513	1378.730225	460.584	1378.735718	460.5858459	3	7	1.1.1.1066.2	4.696567	1485.95	1430.02	4.69	0.03	776.1583
7	19.85	19.85	72.40999937	63.22000027	62.63999939	sp|Q61597|CRGC_MOUSE	Gamma-crystallin C OS=Mus musculus OX=10090 GN=Crygc PE=1 SV=3			0	19.65000033	QYLLRPQEYR	Formyl@N-term			-0.00300001	1392.712036	697.3633	1392.714966	697.3647461	2	7	1.1.1.1143.5	5.659817	406.578	406.578			360.6218
7	19.85	19.85	72.40999937	63.22000027	62.63999939	sp|Q61597|CRGC_MOUSE	Gamma-crystallin C OS=Mus musculus OX=10090 GN=Crygc PE=1 SV=3			0	29.30000126	QYLLRPQEYRR	Deamidated(Q)@1; Arg-loss@C-term		missed R-R@10	0.00236187	1365.706543	456.2428	1365.704102	456.2419739	3	7	1.1.1.1055.4	4.559566	827.53	770.42	4.56	0.03	753.5667
7	19.85	19.85	72.40999937	63.22000027	62.63999939	sp|Q61597|CRGC_MOUSE	Gamma-crystallin C OS=Mus musculus OX=10090 GN=Crygc PE=1 SV=3			0	29.30000126	QYLLRPQEYRR	Deamidated(Q)@7; Arg-loss@C-term		missed R-R@10	0.00236187	1365.706543	456.2428	1365.704102	456.2419739	3	7	1.1.1.1055.4	4.559566	827.53	770.42	4.56	0.03	753.5667
7	19.85	19.85	72.40999937	63.22000027	62.63999939	sp|Q61597|CRGC_MOUSE	Gamma-crystallin C OS=Mus musculus OX=10090 GN=Crygc PE=1 SV=3			0	98.73999953	RFQDWGSVDAK			missed R-F@1	0.000445699	1307.626221	436.8827	1307.625854	436.8825684	3	10	1.1.1.1030.2	4.253433	1586.94	977.07	4.28	0.05	751.8795
7	19.85	19.85	72.40999937	63.22000027	62.63999939	sp|Q61597|CRGC_MOUSE	Gamma-crystallin C OS=Mus musculus OX=10090 GN=Crygc PE=1 SV=3			0	99.00000095	RGEYPDYQQWMGFSDSIR	Oxidation(M)@11		missed R-G@1	-0.00433086	2249.975586	750.9991	2249.97998	751.0006104	3	18	1.1.1.1163.11	5.9138	12172.04	4590.8	5.95	0.05	2302.491
7	19.85	19.85	72.40999937	63.22000027	62.63999939	sp|Q61597|CRGC_MOUSE	Gamma-crystallin C OS=Mus musculus OX=10090 GN=Crygc PE=1 SV=3			0	99.00000095	RGEYPDYQQWMGFSDSIR	Oxidation(M)@11		missed R-G@1	-0.00433086	2249.975586	750.9991	2249.97998	751.0006104	3	20	1.1.1.1164.9	5.924634	12172.04	7547.98	5.95	0.05	4972.742
7	19.85	19.85	72.40999937	63.22000027	62.63999939	sp|Q61597|CRGC_MOUSE	Gamma-crystallin C OS=Mus musculus OX=10090 GN=Crygc PE=1 SV=3			0	99.00000095	RGEYPDYQQWMGFSDSIR	Deamidated(Q)@9; Oxidation(M)@11		missed R-G@1	0.017808201	2250.981689	751.3345	2250.964111	751.3286133	3	14	1.1.1.1177.7	6.089783	6037.35	422.78	5.95	0.05	402.9435
7	19.85	19.85	72.40999937	63.22000027	62.63999939	sp|Q61597|CRGC_MOUSE	Gamma-crystallin C OS=Mus musculus OX=10090 GN=Crygc PE=1 SV=3			0	99.00000095	RGEYPDYQQWMGFSDSIR			missed R-G@1	-0.00169139	2233.983398	745.6684	2233.985107	745.6690063	3	13	1.1.1.1223.4	6.645916	822.06	540.59	6.67	0.06	551.0139
7	19.85	19.85	72.40999937	63.22000027	62.63999939	sp|Q61597|CRGC_MOUSE	Gamma-crystallin C OS=Mus musculus OX=10090 GN=Crygc PE=1 SV=3			0	99.00000095	RGEYPDYQQWMGFSDSIR			missed R-G@1	-0.00169139	2233.983398	745.6684	2233.985107	745.6690063	3	12	1.1.1.1223.5	6.64675	822.06	556.09	6.67	0.06	411.4574
7	19.85	19.85	72.40999937	63.22000027	62.63999939	sp|Q61597|CRGC_MOUSE	Gamma-crystallin C OS=Mus musculus OX=10090 GN=Crygc PE=1 SV=3			0	99.00000095	RGEYPDYQQWMGFSDSIR	Oxidation(M)@11		missed R-G@1	-0.00433086	2249.975586	750.9991	2249.97998	751.0006104	3	11	1.1.1.1178.7	6.100616	12172.04	24.55	5.95	0.05	640.2042
7	19.85	19.85	72.40999937	63.22000027	62.63999939	sp|Q61597|CRGC_MOUSE	Gamma-crystallin C OS=Mus musculus OX=10090 GN=Crygc PE=1 SV=3			0	99.00000095	RGEYPDYQQWMGFSDSIR	Dioxidation(W)@10; Oxidation(M)@11		missed R-G@1	-0.00539979	2281.9646	761.6621	2281.969727	761.6638794	3	13	1.1.1.1098.10	5.106367	71.83237	71.83237			412.5067
7	19.85	19.85	72.40999937	63.22000027	62.63999939	sp|Q61597|CRGC_MOUSE	Gamma-crystallin C OS=Mus musculus OX=10090 GN=Crygc PE=1 SV=3			0	99.00000095	RGEYPDYQQWMGFSDSIR	Dioxidation(M)@11	Dioxidation(M)@70	missed R-G@1	-0.00898493	2265.966064	756.3293	2265.974854	756.3322754	3	15	1.1.1.1176.7	6.075617	84.6298	84.6298			607.676
7	19.85	19.85	72.40999937	63.22000027	62.63999939	sp|Q61597|CRGC_MOUSE	Gamma-crystallin C OS=Mus musculus OX=10090 GN=Crygc PE=1 SV=3			0	99.00000095	RGEYPDYQQWMGFSDSIR	Dioxidation(M)@11	Dioxidation(M)@70	missed R-G@1	0.0142692	2265.989258	756.337	2265.974854	756.3322754	3	11	1.1.1.1174.10	6.052783	27.92352	27.92352			484.9082
7	19.85	19.85	72.40999937	63.22000027	62.63999939	sp|Q61597|CRGC_MOUSE	Gamma-crystallin C OS=Mus musculus OX=10090 GN=Crygc PE=1 SV=3			0	41.080001	RGEYPDYQQWMGFSDSIR	Oxidation(M)@11		missed R-G@1	-0.0352754	2249.94458	750.9888	2249.97998	751.0006104	3	8	1.1.1.1179.9	6.115117	356.45	24.95	6.26	0.14	527.8794
7	19.85	19.85	72.40999937	63.22000027	62.63999939	sp|Q61597|CRGC_MOUSE	Gamma-crystallin C OS=Mus musculus OX=10090 GN=Crygc PE=1 SV=3			0	37.29999959	RGEYPDYQQWMGFSDSIR	Oxidation(W)@10; Dethiomethyl(M)@11		missed R-G@1	0.019649699	2201.996338	735.006	2201.976563	734.9995117	3	8	1.1.1.1175.9	6.064617	25.49551	25.49551			329.6122
7	19.85	19.85	72.40999937	63.22000027	62.63999939	sp|Q61597|CRGC_MOUSE	Gamma-crystallin C OS=Mus musculus OX=10090 GN=Crygc PE=1 SV=3			0	99.00000095	SLQVLEGCWVLYEMPNYR	Carbamidomethyl(C)@8; Quinone(W)@9; Oxidation(M)@14	Quinone(W)@131		0.040191501	2302.080322	768.3673	2302.039795	768.3538818	3	13	1.1.1.1307.5	7.7135	641.5	601.38	7.73	0.08	454.8586
7	19.85	19.85	72.40999937	63.22000027	62.63999939	sp|Q61597|CRGC_MOUSE	Gamma-crystallin C OS=Mus musculus OX=10090 GN=Crygc PE=1 SV=3			0	72.63000011	SLQVLEGCWVLYEMPNYR	Methyl(E)@6; Carbamidomethyl(C)@8; Oxidation(M)@14	Methyl(E)@128		0.0108414	2286.092285	763.038	2286.081299	763.0343628	3	10	1.1.1.1333.5	8.0358	343.29	300.04	8.05	0.08	265.8663
7	19.85	19.85	72.40999937	63.22000027	62.63999939	sp|Q61597|CRGC_MOUSE	Gamma-crystallin C OS=Mus musculus OX=10090 GN=Crygc PE=1 SV=3			0	44.17000115	SLQVLEGCWVLYEMPNYR	Carbamidomethyl(C)@8; Quinone(W)@9; Oxidation(M)@14	Quinone(W)@131		0.040191501	2302.080322	768.3673	2302.039795	768.3538818	3	9	1.1.1.1306.2	7.697333	641.5	394.24	7.73	0.08	355.0755
7	19.85	19.85	72.40999937	63.22000027	62.63999939	sp|Q61597|CRGC_MOUSE	Gamma-crystallin C OS=Mus musculus OX=10090 GN=Crygc PE=1 SV=3			0	33.80999863	SLQVLEGCWVLYEMPNYR	Methyl(E)@6; Carbamidomethyl(C)@8; Oxidation(W)@9; Oxidation(M)@14	Methyl(E)@128		0.00380595	2302.080322	768.3673	2302.076172	768.3660278	3	9	1.1.1.1306.2	7.697333	641.5	394.24	7.73	0.08	355.0755
7	19.85	19.85	72.40999937	63.22000027	62.63999939	sp|Q61597|CRGC_MOUSE	Gamma-crystallin C OS=Mus musculus OX=10090 GN=Crygc PE=1 SV=3			0	97.81000018	VDSGCWMLYERPNYQGHQYFLR	Dehydrated(S)@3; Carbamidomethyl(C)@5; Trioxidation(W)@6; Oxidation(M)@7	Dehydrated(S)@40		0.039344501	2864.282959	717.078	2864.243408	717.0681763	4	16	1.1.1.1138.9	5.606317	8827.19	8581.46	5.61	0.05	4289.311
7	19.85	19.85	72.40999937	63.22000027	62.63999939	sp|Q61597|CRGC_MOUSE	Gamma-crystallin C OS=Mus musculus OX=10090 GN=Crygc PE=1 SV=3			0	93.77999902	VDSGCWMLYERPNYQGHQYFLR	Carbamidomethyl(C)@5; Quinone(W)@6; Oxidation(M)@7	Quinone(W)@43		0.039344501	2864.282959	717.078	2864.243408	717.0681763	4	14	1.1.1.1137.8	5.592983	8827.19	7085.25	5.61	0.05	3966.572
7	19.85	19.85	72.40999937	63.22000027	62.63999939	sp|Q61597|CRGC_MOUSE	Gamma-crystallin C OS=Mus musculus OX=10090 GN=Crygc PE=1 SV=3			0	32.10000098	VDSGCWMLYERPNYQGHQYFLR	Carbamidomethyl(C)@5; Quinone(W)@6; Oxidation(M)@7	Quinone(W)@43		0.039344501	2864.282959	717.078	2864.243408	717.0681763	4	15	1.1.1.1138.9	5.606317	8827.19	8581.46	5.61	0.05	4289.311
8	18.49	18.49	87.92999983	84.47999954	71.84000015	sp|Q03740|CRGE_MOUSE	Gamma-crystallin E OS=Mus musculus OX=10090 GN=Cryge PE=2 SV=4			2	99.00000095	FHFSDFHSFHVMEGYWVLYEMPNYR	Oxidation(M)@12; Oxidation(M)@21			0.00230659	3269.418701	654.891	3269.416504	654.890564	5	12	1.1.1.1258.2	7.09005	1657.9	1633.69	7.09	0.08	914.8203
8	18.49	18.49	87.92999983	84.47999954	71.84000015	sp|Q03740|CRGE_MOUSE	Gamma-crystallin E OS=Mus musculus OX=10090 GN=Cryge PE=2 SV=4			2	99.00000095	GDYPDYQQWMGFSDSVR	Deamidated(Q)@8; Oxidation(M)@10			-0.0146384	2066.817383	1034.416	2066.831543	1034.423096	2	13	1.1.1.1201.4	6.3741	311.6955	311.6955			269.9509
8	18.49	18.49	87.92999983	84.47999954	71.84000015	sp|Q03740|CRGE_MOUSE	Gamma-crystallin E OS=Mus musculus OX=10090 GN=Cryge PE=2 SV=4			2	99.00000095	ITFYEDR				0.000887527	942.4456787	472.2301	942.4447021	472.2296143	2	9	1.1.1.1053.5	4.534733	160138.9	17499.21	4.58	0.05	2102.575
8	18.49	18.49	87.92999983	84.47999954	71.84000015	sp|Q03740|CRGE_MOUSE	Gamma-crystallin E OS=Mus musculus OX=10090 GN=Cryge PE=2 SV=4			2	99.00000095	LIPHSSSHR				0.00062712	1032.547119	517.2808	1032.546509	517.2805176	2	9	1.1.1.894.10	2.560217	8205.66	8028.55	2.56	0.04	3905.768
8	18.49	18.49	87.92999983	84.47999954	71.84000015	sp|Q03740|CRGE_MOUSE	Gamma-crystallin E OS=Mus musculus OX=10090 GN=Cryge PE=2 SV=4			2	99.00000095	QYLLRPGEYR	Deamidated(Q)@1			0.00157867	1294.668701	432.5635	1294.666992	432.5629272	3	10	1.1.1.1056.2	4.570233	2647.52	2089.35	4.58	0.05	1832.356
8	18.49	18.49	87.92999983	84.47999954	71.84000015	sp|Q03740|CRGE_MOUSE	Gamma-crystallin E OS=Mus musculus OX=10090 GN=Cryge PE=2 SV=4			2	99.00000095	RGDYPDYQQWMGFSDSVR			missed R-G@1	-0.00411463	2205.949951	736.3239	2205.953857	736.3251953	3	17	1.1.1.1203.6	6.394767	1855.54	1379.75	6.41	0.06	1235.855
8	18.49	18.49	87.92999983	84.47999954	71.84000015	sp|Q03740|CRGE_MOUSE	Gamma-crystallin E OS=Mus musculus OX=10090 GN=Cryge PE=2 SV=4			2	99.00000095	RIMDFY	Oxidation(M)@3		missed R-I@1	0.000959998	859.3908691	430.7027	859.3898315	430.702179	2	7	1.1.1.1073.2	4.784883	11531.48	3317.34	4.82	0.05	1310.91
8	18.49	18.49	87.92999983	84.47999954	71.84000015	sp|Q03740|CRGE_MOUSE	Gamma-crystallin E OS=Mus musculus OX=10090 GN=Cryge PE=2 SV=4			2	99.00000095	RYHDWGAMNAR	Oxidation(M)@8		missed R-Y@1	-0.0054716	1391.609741	464.8772	1391.615356	464.8790283	3	12	1.1.1.908.2	2.731867	732.23	698.1	2.74	0.04	676.7722
8	18.49	18.49	87.92999983	84.47999954	71.84000015	sp|Q03740|CRGE_MOUSE	Gamma-crystallin E OS=Mus musculus OX=10090 GN=Cryge PE=2 SV=4			2	99.00000095	YHDWGAMNAR	Oxidation(M)@7; Deamidated(N)@8			0.00310927	1236.501343	413.1744	1236.498169	413.1733398	3	9	1.1.1.943.3	3.161	877.22	609.35	3.18	0.05	427.8964
8	18.49	18.49	87.92999983	84.47999954	71.84000015	sp|Q03740|CRGE_MOUSE	Gamma-crystallin E OS=Mus musculus OX=10090 GN=Cryge PE=2 SV=4			0.222573191	99.00000095	HYECSTDHSNLQPYFSR	Methyl(E)@3; Carbamidomethyl(C)@4	Methyl(E)@18		-0.0016346	2153.920898	539.4875	2153.922607	539.487915	4	15	1.1.1.1030.7	4.257583	10932.5	5980.14	4.28	0.04	4406.882
8	18.49	18.49	87.92999983	84.47999954	71.84000015	sp|Q03740|CRGE_MOUSE	Gamma-crystallin E OS=Mus musculus OX=10090 GN=Cryge PE=2 SV=4			0.127261177	99.00000095	GQMVEITDDCSHLQDR	Oxidation(M)@3; No Carbamidomethyl(C)@10			-0.00412138	1861.789185	621.6037	1861.793457	621.6051025	3	17	1.1.1.1025.11	4.197433	3612.63	3566.19	4.2	0.04	2007.039
8	18.49	18.49	87.92999983	84.47999954	71.84000015	sp|Q03740|CRGE_MOUSE	Gamma-crystallin E OS=Mus musculus OX=10090 GN=Cryge PE=2 SV=4			0.05256629	98.18999767	RGDYPDYQQWMGF	Oxidation(M)@11		cleaved F-S@C-term; missed R-G@1	-0.0137996	1677.674438	839.8445	1677.688232	839.8513794	2	8	1.1.1.1205.11	6.42425	94.92219	94.92219			176.4147
8	18.49	18.49	87.92999983	84.47999954	71.84000015	sp|Q03740|CRGE_MOUSE	Gamma-crystallin E OS=Mus musculus OX=10090 GN=Cryge PE=2 SV=4			0.025949083	99.00000095	EDYRGQMVEITDDCSHLQDR	Oxidation(M)@7; Methyl(D)@13; Carbamidomethyl(C)@14	Methyl(D)@108	missed R-G@4	0.00177641	2496.06665	625.0239	2496.064453	625.0234375	4	13	1.1.1.1009.8	4.001616	1436.01	1159.96	4.02	0.04	832.2256
8	18.49	18.49	87.92999983	84.47999954	71.84000015	sp|Q03740|CRGE_MOUSE	Gamma-crystallin E OS=Mus musculus OX=10090 GN=Cryge PE=2 SV=4			0.0172766	97.86999822	IPHSSSHR			cleaved L-I@N-term	0.000925385	919.463501	460.739	919.4624023	460.7384949	2	9	1.1.1.894.6	2.556883	875	827.09	2.56	0.04	942.424
8	18.49	18.49	87.92999983	84.47999954	71.84000015	sp|Q03740|CRGE_MOUSE	Gamma-crystallin E OS=Mus musculus OX=10090 GN=Cryge PE=2 SV=4			0.0172766	96.16000056	LLRPGEYR			cleaved Y-L@N-term	-0.00199925	1002.559082	502.2868	1002.561035	502.2878113	2	9	1.1.1.1044.3	4.43725	1071.07	1029.03	4.43	0.05	1023.628
8	18.49	18.49	87.92999983	84.47999954	71.84000015	sp|Q03740|CRGE_MOUSE	Gamma-crystallin E OS=Mus musculus OX=10090 GN=Cryge PE=2 SV=4			0.015472698	94.48999763	PHSSSHR			cleaved I-P@N-term	0.00121306	806.3796997	404.1971	806.3783569	404.1964417	2	8	1.1.1.893.2	2.540883	12880.48	7554.45	2.56	0.04	3277.089
8	18.49	18.49	87.92999983	84.47999954	71.84000015	sp|Q03740|CRGE_MOUSE	Gamma-crystallin E OS=Mus musculus OX=10090 GN=Cryge PE=2 SV=4			0.011887164	97.67000079	HVMEGYWVLYEMPNYR	Oxidation(M)@3; Oxidation(M)@12		cleaved F-H@N-term	0.000565216	2117.93457	706.9854	2117.933838	706.9852295	3	10	1.1.1.1183.10	6.166616	616.69	585.27	6.17	0.05	583.5422
8	18.49	18.49	87.92999983	84.47999954	71.84000015	sp|Q03740|CRGE_MOUSE	Gamma-crystallin E OS=Mus musculus OX=10090 GN=Cryge PE=2 SV=4			0.001304851	98.54000211	QYLLRPGEY	Gln->pyro-Glu@N-term		cleaved Y-R@C-term	-0.000151923	1120.555298	561.2849	1120.555298	561.2849121	2	8	1.1.1.1271.2	7.254533	513.11	459.29	7.28	0.1	219.4359
8	18.49	18.49	87.92999983	84.47999954	71.84000015	sp|Q03740|CRGE_MOUSE	Gamma-crystallin E OS=Mus musculus OX=10090 GN=Cryge PE=2 SV=4			0.000434506	99.00000095	GKITFYEDR	Acetyl@N-term; Carboxy(K)@2	Acetyl@2; Carboxy(K)@3	cleaved M-G@N-term; missed K-I@2	0.0123602	1213.573853	607.7942	1213.561523	607.7880249	2	11	1.1.1.1164.6	5.922133	20316.9	4047.94	5.97	0.05	982.6749
8	18.49	18.49	87.92999983	84.47999954	71.84000015	sp|Q03740|CRGE_MOUSE	Gamma-crystallin E OS=Mus musculus OX=10090 GN=Cryge PE=2 SV=4			0.000434506	69.0500021	LRPGEYR			cleaved L-L@N-term	0.000966802	889.4778442	445.7462	889.4769897	445.7457886	2	7	1.1.1.967.4	3.466983	1007.64	961.47	3.46	0.04	729.2725
8	18.49	18.49	87.92999983	84.47999954	71.84000015	sp|Q03740|CRGE_MOUSE	Gamma-crystallin E OS=Mus musculus OX=10090 GN=Cryge PE=2 SV=4			0	99.00000095	EDYRGQMVEITDDCSHLQDR	Oxidation(M)@7; Methyl(D)@12; Carbamidomethyl(C)@14	Methyl(D)@107	missed R-G@4	0.00177641	2496.06665	625.0239	2496.064453	625.0234375	4	13	1.1.1.1009.8	4.001616	1436.01	1159.96	4.02	0.04	832.2256
8	18.49	18.49	87.92999983	84.47999954	71.84000015	sp|Q03740|CRGE_MOUSE	Gamma-crystallin E OS=Mus musculus OX=10090 GN=Cryge PE=2 SV=4			0	98.6199975	EDYRGQMVEITDDCSHLQDR	Oxidation(M)@7; Carbamidomethyl(C)@14; Methyl(H)@16	Methyl(H)@111	missed R-G@4	0.00177641	2496.06665	625.0239	2496.064453	625.0234375	4	14	1.1.1.1010.9	4.014933	1436.01	1417.73	4.02	0.04	1077.661
8	18.49	18.49	87.92999983	84.47999954	71.84000015	sp|Q03740|CRGE_MOUSE	Gamma-crystallin E OS=Mus musculus OX=10090 GN=Cryge PE=2 SV=4			0	33.80999863	EDYRGQMVEITDDCSHLQDR	Oxidation(M)@7; Methyl(D)@13; Carbamidomethyl(C)@14	Methyl(D)@108	missed R-G@4	0.00177641	2496.06665	625.0239	2496.064453	625.0234375	4	14	1.1.1.1010.9	4.014933	1436.01	1417.73	4.02	0.04	1077.661
8	18.49	18.49	87.92999983	84.47999954	71.84000015	sp|Q03740|CRGE_MOUSE	Gamma-crystallin E OS=Mus musculus OX=10090 GN=Cryge PE=2 SV=4			0	35.5399996	FAGCQYFLR	Carbamidomethyl(C)@4; Methyl(Q)@5	Methyl(Q)@55	cleaved N-F@N-term	0.0107223	1174.570068	588.2923	1174.559326	588.2869263	2	7	1.1.1.1163.7	5.910467	477.65	433.42	5.93	0.05	280.2452
8	18.49	18.49	87.92999983	84.47999954	71.84000015	sp|Q03740|CRGE_MOUSE	Gamma-crystallin E OS=Mus musculus OX=10090 GN=Cryge PE=2 SV=4			0	22.78999984	FAGCQYFLR	Carbamidomethyl(C)@4; Methyl(Q)@5	Methyl(Q)@55	cleaved N-F@N-term	0.0107223	1174.570068	588.2923	1174.559326	588.2869263	2	7	1.1.1.1164.4	5.920467	477.65	476.7	5.93	0.05	327.3637
8	18.49	18.49	87.92999983	84.47999954	71.84000015	sp|Q03740|CRGE_MOUSE	Gamma-crystallin E OS=Mus musculus OX=10090 GN=Cryge PE=2 SV=4			0	38.51000071	FHFSDFHSF			cleaved F-H@C-term	0.00138849	1169.494507	585.7545	1169.493042	585.7537842	2	8	1.1.1.1182.4	6.148783	605.98	392.68	6.17	0.05	506.7935
8	18.49	18.49	87.92999983	84.47999954	71.84000015	sp|Q03740|CRGE_MOUSE	Gamma-crystallin E OS=Mus musculus OX=10090 GN=Cryge PE=2 SV=4			0	37.29999959	FHFSDFHSF			cleaved F-H@C-term	0.00138849	1169.494507	585.7545	1169.493042	585.7537842	2	8	1.1.1.1184.4	6.174284	605.98	578.23	6.17	0.05	395.568
8	18.49	18.49	87.92999983	84.47999954	71.84000015	sp|Q03740|CRGE_MOUSE	Gamma-crystallin E OS=Mus musculus OX=10090 GN=Cryge PE=2 SV=4			0	99.00000095	FHFSDFHSFHVMEGYWVLYEMPNYR	Oxidation(M)@12; Oxidation(M)@21			0.00230659	3269.418701	654.891	3269.416504	654.890564	5	10	1.1.1.1263.6	7.1597	1657.9	513.24	7.09	0.08	410.4384
8	18.49	18.49	87.92999983	84.47999954	71.84000015	sp|Q03740|CRGE_MOUSE	Gamma-crystallin E OS=Mus musculus OX=10090 GN=Cryge PE=2 SV=4			0	99.00000095	FHFSDFHSFHVMEGYWVLYEMPNYR	Oxidation(M)@12; Oxidation(M)@21			-0.0071676	3269.409424	818.3596	3269.416504	818.3613892	4	10	1.1.1.1255.6	7.054717	956.82	500.24	7.09	0.06	484.9082
8	18.49	18.49	87.92999983	84.47999954	71.84000015	sp|Q03740|CRGE_MOUSE	Gamma-crystallin E OS=Mus musculus OX=10090 GN=Cryge PE=2 SV=4			0	99.00000095	FHFSDFHSFHVMEGYWVLYEMPNYR	Oxidation(M)@12; Oxidation(M)@21			-0.0071676	3269.409424	818.3596	3269.416504	818.3613892	4	9	1.1.1.1254.6	7.044384	956.82	333.12	7.09	0.06	332.7904
8	18.49	18.49	87.92999983	84.47999954	71.84000015	sp|Q03740|CRGE_MOUSE	Gamma-crystallin E OS=Mus musculus OX=10090 GN=Cryge PE=2 SV=4			0	99.00000095	FHFSDFHSFHVMEGYWVLYEMPNYR	Oxidation(M)@12; Oxidation(M)@21			0.00230659	3269.418701	654.891	3269.416504	654.890564	5	10	1.1.1.1260.5	7.117883	1657.9	1312.32	7.09	0.08	841.5694
8	18.49	18.49	87.92999983	84.47999954	71.84000015	sp|Q03740|CRGE_MOUSE	Gamma-crystallin E OS=Mus musculus OX=10090 GN=Cryge PE=2 SV=4			0	69.0500021	FHFSDFHSFHVMEGYWVLYEMPNYR	Oxidation(M)@12; Oxidation(M)@21			0.00230659	3269.418701	654.891	3269.416504	654.890564	5	9	1.1.1.1256.3	7.064883	1657.9	1366.42	7.09	0.08	925.347
8	18.49	18.49	87.92999983	84.47999954	71.84000015	sp|Q03740|CRGE_MOUSE	Gamma-crystallin E OS=Mus musculus OX=10090 GN=Cryge PE=2 SV=4			0	36.12000048	FHFSDFHSFHVMEGYWVLYEMPNYR	Oxidation(M)@12; Oxidation(M)@21			0.00230659	3269.418701	654.891	3269.416504	654.890564	5	8	1.1.1.1261.4	7.1302	1657.9	1079.88	7.09	0.08	637.9557
8	18.49	18.49	87.92999983	84.47999954	71.84000015	sp|Q03740|CRGE_MOUSE	Gamma-crystallin E OS=Mus musculus OX=10090 GN=Cryge PE=2 SV=4			0	30.41000068	FHFSDFHSFHVMEGYWVLYEMPNYR	Oxidation(H)@7; Oxidation(M)@21			0.0023066	3269.418701	654.891	3269.416504	654.890564	5	10	1.1.1.1256.3	7.064883	1657.9	1366.42	7.09	0.08	925.347
8	18.49	18.49	87.92999983	84.47999954	71.84000015	sp|Q03740|CRGE_MOUSE	Gamma-crystallin E OS=Mus musculus OX=10090 GN=Cryge PE=2 SV=4			0	16.59000069	FHFSDFHSFHVMEGYWVLYEMPNYR	Oxidation(M)@12; Oxidation(M)@21			0.00230659	3269.418701	654.891	3269.416504	654.890564	5	7	1.1.1.1262.5	7.143533	1657.9	818.65	7.09	0.08	535.1245
8	18.49	18.49	87.92999983	84.47999954	71.84000015	sp|Q03740|CRGE_MOUSE	Gamma-crystallin E OS=Mus musculus OX=10090 GN=Cryge PE=2 SV=4			0	99.00000095	GDYPDYQQWMGFSDSVR	Oxidation(M)@10			-0.00356961	2065.843994	689.6219	2065.847656	689.6231689	3	12	1.1.1.1168.5	5.972133	623.79	577.83	5.98	0.05	493.2526
8	18.49	18.49	87.92999983	84.47999954	71.84000015	sp|Q03740|CRGE_MOUSE	Gamma-crystallin E OS=Mus musculus OX=10090 GN=Cryge PE=2 SV=4			0	99.00000095	GDYPDYQQWMGFSDSVR	Oxidation(M)@10			0.00137419	2065.849121	689.6236	2065.847656	689.6231689	3	13	1.1.1.1183.9	6.165783	22146.53	961.31	6.23	0.06	560.3577
8	18.49	18.49	87.92999983	84.47999954	71.84000015	sp|Q03740|CRGE_MOUSE	Gamma-crystallin E OS=Mus musculus OX=10090 GN=Cryge PE=2 SV=4			0	99.00000095	GDYPDYQQWMGFSDSVR	Oxidation(M)@10			0.00137419	2065.849121	689.6236	2065.847656	689.6231689	3	17	1.1.1.1188.5	6.2256	22146.53	22121.55	6.23	0.06	9934.082
8	18.49	18.49	87.92999983	84.47999954	71.84000015	sp|Q03740|CRGE_MOUSE	Gamma-crystallin E OS=Mus musculus OX=10090 GN=Cryge PE=2 SV=4			0	99.00000095	GDYPDYQQWMGFSDSVR	Oxidation(M)@10			0.00137419	2065.849121	689.6236	2065.847656	689.6231689	3	13	1.1.1.1196.3	6.325267	22146.53	938.21	6.23	0.06	613.8219
8	18.49	18.49	87.92999983	84.47999954	71.84000015	sp|Q03740|CRGE_MOUSE	Gamma-crystallin E OS=Mus musculus OX=10090 GN=Cryge PE=2 SV=4			0	99.00000095	GDYPDYQQWMGFSDSVR				0.00309251	2049.855713	684.2925	2049.852783	684.2915039	3	12	1.1.1.1257.3	7.077883	2219.55	888.11	7.11	0.06	556.7601
8	18.49	18.49	87.92999983	84.47999954	71.84000015	sp|Q03740|CRGE_MOUSE	Gamma-crystallin E OS=Mus musculus OX=10090 GN=Cryge PE=2 SV=4			0	99.00000095	GDYPDYQQWMGFSDSVR				-0.000121627	2049.853271	1025.934	2049.852783	1025.933594	2	15	1.1.1.1258.7	7.0942	1724.21	1385.31	7.11	0.06	475.4645
8	18.49	18.49	87.92999983	84.47999954	71.84000015	sp|Q03740|CRGE_MOUSE	Gamma-crystallin E OS=Mus musculus OX=10090 GN=Cryge PE=2 SV=4			0	99.00000095	GDYPDYQQWMGFSDSVR	Oxidation(M)@10			-0.00229186	2065.845459	1033.93	2065.847656	1033.93103	2	11	1.1.1.1199.3	6.359433	20159.3	65.74	6.23	0.05	263.7487
8	18.49	18.49	87.92999983	84.47999954	71.84000015	sp|Q03740|CRGE_MOUSE	Gamma-crystallin E OS=Mus musculus OX=10090 GN=Cryge PE=2 SV=4			0	99.00000095	GDYPDYQQWMGFSDSVR	Dioxidation(W)@9; Oxidation(M)@10			-0.00169779	2097.835693	700.2858	2097.837402	700.286438	3	11	1.1.1.1112.5	5.28135	320.5215	320.5215			602.1101
8	18.49	18.49	87.92999983	84.47999954	71.84000015	sp|Q03740|CRGE_MOUSE	Gamma-crystallin E OS=Mus musculus OX=10090 GN=Cryge PE=2 SV=4			0	98.22000265	GDYPDYQQWMGFSDSVR	Oxidation(W)@9; Oxidation(M)@10			0.00514846	2081.847656	694.9565	2081.842529	694.9547729	3	11	1.1.1.1137.5	5.5905	71.24789	71.24789			543.5689
8	18.49	18.49	87.92999983	84.47999954	71.84000015	sp|Q03740|CRGE_MOUSE	Gamma-crystallin E OS=Mus musculus OX=10090 GN=Cryge PE=2 SV=4			0	97.08999991	GDYPDYQQWMGFSDSVR	Oxidation(W)@9; Oxidation(M)@10			0.0067964	2081.849121	694.957	2081.842529	694.9547729	3	10	1.1.1.1135.7	5.566817	115.1774	115.1774			410.3581
8	18.49	18.49	87.92999983	84.47999954	71.84000015	sp|Q03740|CRGE_MOUSE	Gamma-crystallin E OS=Mus musculus OX=10090 GN=Cryge PE=2 SV=4			0	94.41999793	GDYPDYQQWMGFSDSVR	Dehydrated(D)@2; Oxidation(M)@10			0.0101793	2047.847534	1024.931	2047.837036	1024.925781	2	9	1.1.1.1246.8	6.94405	14.57338	14.57338			140.9689
8	18.49	18.49	87.92999983	84.47999954	71.84000015	sp|Q03740|CRGE_MOUSE	Gamma-crystallin E OS=Mus musculus OX=10090 GN=Cryge PE=2 SV=4			0	94.41999793	GDYPDYQQWMGFSDSVR	Dehydrated(D)@5; Oxidation(M)@10			0.0101793	2047.847534	1024.931	2047.837036	1024.925781	2	9	1.1.1.1246.8	6.94405	14.57338	14.57338			140.9689
8	18.49	18.49	87.92999983	84.47999954	71.84000015	sp|Q03740|CRGE_MOUSE	Gamma-crystallin E OS=Mus musculus OX=10090 GN=Cryge PE=2 SV=4			0	72.63000011	GDYPDYQQWMGFSDSVR	Oxidation(M)@10			0.00137419	2065.849121	689.6236	2065.847656	689.6231689	3	8	1.1.1.1182.7	6.151283	22146.53	579.89	6.23	0.06	458.5258
8	18.49	18.49	87.92999983	84.47999954	71.84000015	sp|Q03740|CRGE_MOUSE	Gamma-crystallin E OS=Mus musculus OX=10090 GN=Cryge PE=2 SV=4			0	69.0500021	GDYPDYQQWMGFSDSVR	Dioxidation(W)@9			0.017754	2081.859375	1041.937	2081.842529	1041.928589	2	8	1.1.1.1212.11	6.51225	1158.17	897.33	6.53	0.08	374.6772
8	18.49	18.49	87.92999983	84.47999954	71.84000015	sp|Q03740|CRGE_MOUSE	Gamma-crystallin E OS=Mus musculus OX=10090 GN=Cryge PE=2 SV=4			0	59.27000046	GDYPDYQQWMGFSDSVR	Dioxidation(W)@9			-0.023598799	2081.819092	694.9469	2081.842529	694.9547729	3	9	1.1.1.1112.4	5.279683	320.5215	320.5215			494.1824
8	18.49	18.49	87.92999983	84.47999954	71.84000015	sp|Q03740|CRGE_MOUSE	Gamma-crystallin E OS=Mus musculus OX=10090 GN=Cryge PE=2 SV=4			0	44.17000115	GDYPDYQQWMGFSDSVR	Formyl@N-term; Oxidation(M)@10			0.016401101	2093.859375	1047.937	2093.842529	1047.928589	2	9	1.1.1.1248.9	6.969383	337.97	294.23	6.99	0.06	168.2006
8	18.49	18.49	87.92999983	84.47999954	71.84000015	sp|Q03740|CRGE_MOUSE	Gamma-crystallin E OS=Mus musculus OX=10090 GN=Cryge PE=2 SV=4			0	34.95999873	GDYPDYQQWMGFSDSVR	Oxidation(W)@9; Oxidation(M)@10			-0.023598799	2081.819092	694.9469	2081.842529	694.9547729	3	9	1.1.1.1112.4	5.279683	320.5215	320.5215			494.1824
8	18.49	18.49	87.92999983	84.47999954	71.84000015	sp|Q03740|CRGE_MOUSE	Gamma-crystallin E OS=Mus musculus OX=10090 GN=Cryge PE=2 SV=4			0	30.41000068	GDYPDYQQWMGFSDSVR	Dioxidation(M)@10	Dioxidation(M)@70		-0.023598799	2081.819092	694.9469	2081.842529	694.9547729	3	9	1.1.1.1112.4	5.279683	320.5215	320.5215			494.1824
8	18.49	18.49	87.92999983	84.47999954	71.84000015	sp|Q03740|CRGE_MOUSE	Gamma-crystallin E OS=Mus musculus OX=10090 GN=Cryge PE=2 SV=4			0	30.41000068	GDYPDYQQWMGFSDSVR	Dioxidation(M)@10	Dioxidation(M)@70		0.017754	2081.859375	1041.937	2081.842529	1041.928589	2	8	1.1.1.1212.11	6.51225	1158.17	897.33	6.53	0.08	374.6772
8	18.49	18.49	87.92999983	84.47999954	71.84000015	sp|Q03740|CRGE_MOUSE	Gamma-crystallin E OS=Mus musculus OX=10090 GN=Cryge PE=2 SV=4			0	30.41000068	GDYPDYQQWMGFSDSVR	Dehydrated(Y)@3; Oxidation(M)@10	Dehydrated(Y)@63		0.0101793	2047.847534	1024.931	2047.837036	1024.925781	2	9	1.1.1.1246.8	6.94405	14.57338	14.57338			140.9689
8	18.49	18.49	87.92999983	84.47999954	71.84000015	sp|Q03740|CRGE_MOUSE	Gamma-crystallin E OS=Mus musculus OX=10090 GN=Cryge PE=2 SV=4			0	29.30000126	GDYPDYQQWMGFSDSVR	Dioxidation(W)@9			0.017754	2081.859375	1041.937	2081.842529	1041.928589	2	6	1.1.1.1213.11	6.52525	1158.17	1115.42	6.53	0.08	336.9572
8	18.49	18.49	87.92999983	84.47999954	71.84000015	sp|Q03740|CRGE_MOUSE	Gamma-crystallin E OS=Mus musculus OX=10090 GN=Cryge PE=2 SV=4			0	23.8499999	GDYPDYQQWMGFSDSVR	Oxidation(P)@4; Oxidation(M)@10	Oxidation(P)@64		0.017754	2081.859375	1041.937	2081.842529	1041.928589	2	6	1.1.1.1213.11	6.52525	1158.17	1115.42	6.53	0.08	336.9572
8	18.49	18.49	87.92999983	84.47999954	71.84000015	sp|Q03740|CRGE_MOUSE	Gamma-crystallin E OS=Mus musculus OX=10090 GN=Cryge PE=2 SV=4			0	15.59000015	GDYPDYQQWMGFSDSVR	Dioxidation(M)@10	Dioxidation(M)@70		0.017754	2081.859375	1041.937	2081.842529	1041.928589	2	6	1.1.1.1213.11	6.52525	1158.17	1115.42	6.53	0.08	336.9572
8	18.49	18.49	87.92999983	84.47999954	71.84000015	sp|Q03740|CRGE_MOUSE	Gamma-crystallin E OS=Mus musculus OX=10090 GN=Cryge PE=2 SV=4			0	15.09000063	GDYPDYQQWMGFSDSVR				0.00309251	2049.855713	684.2925	2049.852783	684.2915039	3	5	1.1.1.1256.5	7.06655	2219.55	422.32	7.11	0.06	237.274
8	18.49	18.49	87.92999983	84.47999954	71.84000015	sp|Q03740|CRGE_MOUSE	Gamma-crystallin E OS=Mus musculus OX=10090 GN=Cryge PE=2 SV=4			0	99.00000095	GKITFYEDR	Acetyl@N-term; Carboxy(K)@2	Acetyl@2; Carboxy(K)@3	cleaved M-G@N-term; missed K-I@2	0.0123602	1213.573853	607.7942	1213.561523	607.7880249	2	13	1.1.1.1165.6	5.934967	20316.9	9794.16	5.97	0.05	3707.351
8	18.49	18.49	87.92999983	84.47999954	71.84000015	sp|Q03740|CRGE_MOUSE	Gamma-crystallin E OS=Mus musculus OX=10090 GN=Cryge PE=2 SV=4			0	95.14999986	GKITFYEDR	Carbamyl@N-term		cleaved M-G@N-term; missed K-I@2	0.00109429	1170.568115	586.2913	1170.566895	586.2907715	2	7	1.1.1.1087.6	4.9637	41.03838	41.03838			250.8649
8	18.49	18.49	87.92999983	84.47999954	71.84000015	sp|Q03740|CRGE_MOUSE	Gamma-crystallin E OS=Mus musculus OX=10090 GN=Cryge PE=2 SV=4			0	59.27000046	GKITFYEDR	Malonyl(K)@2	Malonyl(K)@3	cleaved M-G@N-term; missed K-I@2	0.0123602	1213.573853	607.7942	1213.561523	607.7880249	2	11	1.1.1.1164.6	5.922133	20316.9	4047.94	5.97	0.05	982.6749
8	18.49	18.49	87.92999983	84.47999954	71.84000015	sp|Q03740|CRGE_MOUSE	Gamma-crystallin E OS=Mus musculus OX=10090 GN=Cryge PE=2 SV=4			0	59.27000046	GKITFYEDR	Malonyl(K)@2	Malonyl(K)@3	cleaved M-G@N-term; missed K-I@2	0.0123602	1213.573853	607.7942	1213.561523	607.7880249	2	13	1.1.1.1165.6	5.934967	20316.9	9794.16	5.97	0.05	3707.351
8	18.49	18.49	87.92999983	84.47999954	71.84000015	sp|Q03740|CRGE_MOUSE	Gamma-crystallin E OS=Mus musculus OX=10090 GN=Cryge PE=2 SV=4			0	39.1200006	GKITFYEDR	Carbamyl@N-term; Carbamyl(K)@2		cleaved M-G@N-term; missed K-I@2	0.00112683	1213.573853	607.7942	1213.572754	607.7936401	2	11	1.1.1.1164.6	5.922133	20316.9	4047.94	5.97	0.05	982.6749
8	18.49	18.49	87.92999983	84.47999954	71.84000015	sp|Q03740|CRGE_MOUSE	Gamma-crystallin E OS=Mus musculus OX=10090 GN=Cryge PE=2 SV=4			0	39.1200006	GKITFYEDR	Carbamyl@N-term; Carbamyl(K)@2		cleaved M-G@N-term; missed K-I@2	0.00112683	1213.573853	607.7942	1213.572754	607.7936401	2	13	1.1.1.1165.6	5.934967	20316.9	9794.16	5.97	0.05	3707.351
8	18.49	18.49	87.92999983	84.47999954	71.84000015	sp|Q03740|CRGE_MOUSE	Gamma-crystallin E OS=Mus musculus OX=10090 GN=Cryge PE=2 SV=4			0	29.30000126	GKITFYEDR	Carbamyl@N-term		cleaved M-G@N-term; missed K-I@2	-0.0156292	1170.551514	586.283	1170.566895	586.2907715	2	6	1.1.1.1086.8	4.952367	53.14304	53.14304			209.9922
8	18.49	18.49	87.92999983	84.47999954	71.84000015	sp|Q03740|CRGE_MOUSE	Gamma-crystallin E OS=Mus musculus OX=10090 GN=Cryge PE=2 SV=4			0	21.20999992	GKITFYEDR	Carbamyl(K)@2		cleaved M-G@N-term; missed K-I@2	0.00109429	1170.568115	586.2913	1170.566895	586.2907715	2	7	1.1.1.1087.6	4.9637	41.03838	41.03838			250.8649
8	18.49	18.49	87.92999983	84.47999954	71.84000015	sp|Q03740|CRGE_MOUSE	Gamma-crystallin E OS=Mus musculus OX=10090 GN=Cryge PE=2 SV=4			0	99.00000095	GQMVEITDDCSHLQDR	Oxidation(M)@3; No Carbamidomethyl(C)@10			-0.00412138	1861.789185	621.6037	1861.793457	621.6051025	3	17	1.1.1.1024.10	4.183767	3612.63	3020.73	4.2	0.04	1813.369
8	18.49	18.49	87.92999983	84.47999954	71.84000015	sp|Q03740|CRGE_MOUSE	Gamma-crystallin E OS=Mus musculus OX=10090 GN=Cryge PE=2 SV=4			0	99.00000095	GQMVEITDDCSHLQDR	Methyl(D)@9; Carbamidomethyl(C)@10	Methyl(D)@108		-0.00293532	1916.832642	639.9515	1916.835693	639.9525146	3	15	1.1.1.1038.10	4.361084	2292.81	2079.09	4.37	0.04	1416.784
8	18.49	18.49	87.92999983	84.47999954	71.84000015	sp|Q03740|CRGE_MOUSE	Gamma-crystallin E OS=Mus musculus OX=10090 GN=Cryge PE=2 SV=4			0	99.00000095	GQMVEITDDCSHLQDR	Methyl(D)@9; Carbamidomethyl(C)@10	Methyl(D)@108		-0.00293532	1916.832642	639.9515	1916.835693	639.9525146	3	14	1.1.1.1037.9	4.34775	2292.81	1247.39	4.37	0.04	734.4911
8	18.49	18.49	87.92999983	84.47999954	71.84000015	sp|Q03740|CRGE_MOUSE	Gamma-crystallin E OS=Mus musculus OX=10090 GN=Cryge PE=2 SV=4			0	99.00000095	GQMVEITDDCSHLQDR	No Carbamidomethyl(C)@10			-0.0188896	1845.779785	616.2672	1845.798584	616.2734375	3	13	1.1.1.1070.6	4.750383	89.73853	89.73853			334.8586
8	18.49	18.49	87.92999983	84.47999954	71.84000015	sp|Q03740|CRGE_MOUSE	Gamma-crystallin E OS=Mus musculus OX=10090 GN=Cryge PE=2 SV=4			0	97.63000011	GQMVEITDDCSHLQDR	Oxidation(M)@3; Methylthio(D)@9; Carbamidomethyl(C)@10	Methylthio(D)@108		0.014624	1964.817383	655.9464	1964.802612	655.9414673	3	13	1.1.1.982.7	3.6593	1517.66	1427.54	3.68	0.06	857.3392
8	18.49	18.49	87.92999983	84.47999954	71.84000015	sp|Q03740|CRGE_MOUSE	Gamma-crystallin E OS=Mus musculus OX=10090 GN=Cryge PE=2 SV=4			0	96.49000168	GQMVEITDDCSHLQDR	Oxidation(M)@3; Carbamidomethyl(C)@10; Methyl(H)@12	Methyl(H)@111		0.00102714	1932.831665	645.2845	1932.830566	645.2841187	3	10	1.1.1.992.5	3.783633	11007.96	273.54	3.85	0.05	181.2919
8	18.49	18.49	87.92999983	84.47999954	71.84000015	sp|Q03740|CRGE_MOUSE	Gamma-crystallin E OS=Mus musculus OX=10090 GN=Cryge PE=2 SV=4			0	69.0500021	GQMVEITDDCSHLQDR	Oxidation(M)@3; Methyl(D)@8; Carbamidomethyl(C)@10	Methyl(D)@107		-0.0008039	1932.829712	645.2839	1932.830566	645.2841187	3	9	1.1.1.1007.7	3.975283	523.87	468.57	3.98	0.05	350.5981
8	18.49	18.49	87.92999983	84.47999954	71.84000015	sp|Q03740|CRGE_MOUSE	Gamma-crystallin E OS=Mus musculus OX=10090 GN=Cryge PE=2 SV=4			0	69.0500021	GQMVEITDDCSHLQDR	Oxidation(M)@3; Methyl(D)@9; Carbamidomethyl(C)@10	Methyl(D)@108		-0.0008039	1932.829712	645.2839	1932.830566	645.2841187	3	9	1.1.1.1007.7	3.975283	523.87	468.57	3.98	0.05	350.5981
8	18.49	18.49	87.92999983	84.47999954	71.84000015	sp|Q03740|CRGE_MOUSE	Gamma-crystallin E OS=Mus musculus OX=10090 GN=Cryge PE=2 SV=4			0	59.27000046	GQMVEITDDCSHLQDR	Oxidation(M)@3; No Carbamidomethyl(C)@10			0.0114424	1861.80481	621.6089	1861.793457	621.6051025	3	9	1.1.1.975.3	3.567317	401.9	366.91	3.58	0.06	318.2002
8	18.49	18.49	87.92999983	84.47999954	71.84000015	sp|Q03740|CRGE_MOUSE	Gamma-crystallin E OS=Mus musculus OX=10090 GN=Cryge PE=2 SV=4			0	44.17000115	GQMVEITDDCSHLQDR	Oxidation(M)@3; Methylthio(D)@9; Carbamidomethyl(C)@10	Methylthio(D)@108		0.014624	1964.817383	655.9464	1964.802612	655.9414673	3	11	1.1.1.981.6	3.648467	1517.66	1164.02	3.68	0.06	663.9188
8	18.49	18.49	87.92999983	84.47999954	71.84000015	sp|Q03740|CRGE_MOUSE	Gamma-crystallin E OS=Mus musculus OX=10090 GN=Cryge PE=2 SV=4			0	44.17000115	GQMVEITDDCSHLQDR	Oxidation(M)@3; Methylthio(D)@8; Carbamidomethyl(C)@10	Methylthio(D)@107		0.014624	1964.817383	655.9464	1964.802612	655.9414673	3	11	1.1.1.981.6	3.648467	1517.66	1164.02	3.68	0.06	663.9188
8	18.49	18.49	87.92999983	84.47999954	71.84000015	sp|Q03740|CRGE_MOUSE	Gamma-crystallin E OS=Mus musculus OX=10090 GN=Cryge PE=2 SV=4			0	38.51000071	GQMVEITDDCSHLQDR	Oxidation(M)@3; Sulfide(D)@9; Carbamidomethyl(C)@10	Sulfide(D)@108		0.0396805	1950.826538	651.2828	1950.786987	651.2695923	3	10	1.1.1.983.6	3.672133	3415.16	249.71	3.54	0.05	485.8227
8	18.49	18.49	87.92999983	84.47999954	71.84000015	sp|Q03740|CRGE_MOUSE	Gamma-crystallin E OS=Mus musculus OX=10090 GN=Cryge PE=2 SV=4			0	38.51000071	GQMVEITDDCSHLQDR	Oxidation(M)@3; Sulfide(D)@8; Carbamidomethyl(C)@10	Sulfide(D)@107		0.0396805	1950.826538	651.2828	1950.786987	651.2695923	3	10	1.1.1.983.6	3.672133	3415.16	249.71	3.54	0.05	485.8227
8	18.49	18.49	87.92999983	84.47999954	71.84000015	sp|Q03740|CRGE_MOUSE	Gamma-crystallin E OS=Mus musculus OX=10090 GN=Cryge PE=2 SV=4			0	34.95999873	GQMVEITDDCSHLQDR	Dioxidation(M)@3; Carbamidomethyl(C)@10; Methyl(H)@12	Dioxidation(M)@102; Methyl(H)@111		0.0163415	1948.841797	650.6212	1948.825439	650.6157837	3	9	1.1.1.1006.6	3.96145	926.78	826.07	3.97	0.06	596.0837
8	18.49	18.49	87.92999983	84.47999954	71.84000015	sp|Q03740|CRGE_MOUSE	Gamma-crystallin E OS=Mus musculus OX=10090 GN=Cryge PE=2 SV=4			0	33.80999863	GQMVEITDDCSHLQDR	Oxidation(M)@3; Methyl(D)@9; Carbamidomethyl(C)@10	Methyl(D)@108		0.00102714	1932.831665	645.2845	1932.830566	645.2841187	3	10	1.1.1.992.5	3.783633	11007.96	273.54	3.85	0.05	181.2919
8	18.49	18.49	87.92999983	84.47999954	71.84000015	sp|Q03740|CRGE_MOUSE	Gamma-crystallin E OS=Mus musculus OX=10090 GN=Cryge PE=2 SV=4			0	33.80999863	GQMVEITDDCSHLQDR	Oxidation(M)@3; Methyl(D)@8; Carbamidomethyl(C)@10	Methyl(D)@107		0.00102714	1932.831665	645.2845	1932.830566	645.2841187	3	10	1.1.1.992.5	3.783633	11007.96	273.54	3.85	0.05	181.2919
8	18.49	18.49	87.92999983	84.47999954	71.84000015	sp|Q03740|CRGE_MOUSE	Gamma-crystallin E OS=Mus musculus OX=10090 GN=Cryge PE=2 SV=4			0	32.10000098	GQMVEITDDCSHLQDR	Oxidation(M)@3; Methyl(D)@8; Oxidation(D)@9; Carbamidomethyl(C)@10	Methyl(D)@107; Oxidation(D)@108		0.00224247	1948.827759	650.6165	1948.825439	650.6157837	3	10	1.1.1.968.8	3.482983	15552.84	2048.57	3.54	0.05	502.7115
8	18.49	18.49	87.92999983	84.47999954	71.84000015	sp|Q03740|CRGE_MOUSE	Gamma-crystallin E OS=Mus musculus OX=10090 GN=Cryge PE=2 SV=4			0	32.10000098	GQMVEITDDCSHLQDR	Oxidation(M)@3; Oxidation(D)@8; Methyl(D)@9; Carbamidomethyl(C)@10	Oxidation(D)@107; Methyl(D)@108		0.00224247	1948.827759	650.6165	1948.825439	650.6157837	3	10	1.1.1.968.8	3.482983	15552.84	2048.57	3.54	0.05	502.7115
8	18.49	18.49	87.92999983	84.47999954	71.84000015	sp|Q03740|CRGE_MOUSE	Gamma-crystallin E OS=Mus musculus OX=10090 GN=Cryge PE=2 SV=4			0	23.31999987	GQMVEITDDCSHLQDR	Oxidation(M)@3; Oxidation(D)@8; Methyl(D)@9; Carbamidomethyl(C)@10	Oxidation(D)@107; Methyl(D)@108		0.00224247	1948.827759	650.6165	1948.825439	650.6157837	3	12	1.1.1.969.6	3.494317	15552.84	4775.93	3.54	0.05	2219.977
8	18.49	18.49	87.92999983	84.47999954	71.84000015	sp|Q03740|CRGE_MOUSE	Gamma-crystallin E OS=Mus musculus OX=10090 GN=Cryge PE=2 SV=4			0	23.31999987	GQMVEITDDCSHLQDR	Oxidation(M)@3; Methyl(D)@8; Oxidation(D)@9; Carbamidomethyl(C)@10	Methyl(D)@107; Oxidation(D)@108		0.00224247	1948.827759	650.6165	1948.825439	650.6157837	3	12	1.1.1.969.6	3.494317	15552.84	4775.93	3.54	0.05	2219.977
8	18.49	18.49	87.92999983	84.47999954	71.84000015	sp|Q03740|CRGE_MOUSE	Gamma-crystallin E OS=Mus musculus OX=10090 GN=Cryge PE=2 SV=4			0	19.14000064	GQMVEITDDCSHLQDR	Carbamidomethyl(C)@10; Methyl(S)@11	Methyl(S)@110		-0.00293532	1916.832642	639.9515	1916.835693	639.9525146	3	14	1.1.1.1037.9	4.34775	2292.81	1247.39	4.37	0.04	734.4911
8	18.49	18.49	87.92999983	84.47999954	71.84000015	sp|Q03740|CRGE_MOUSE	Gamma-crystallin E OS=Mus musculus OX=10090 GN=Cryge PE=2 SV=4			0	19.14000064	GQMVEITDDCSHLQDR	Carbamidomethyl(C)@10; Methyl(S)@11	Methyl(S)@110		-0.00293532	1916.832642	639.9515	1916.835693	639.9525146	3	15	1.1.1.1038.10	4.361084	2292.81	2079.09	4.37	0.04	1416.784
8	18.49	18.49	87.92999983	84.47999954	71.84000015	sp|Q03740|CRGE_MOUSE	Gamma-crystallin E OS=Mus musculus OX=10090 GN=Cryge PE=2 SV=4			0	18.1099996	GQMVEITDDCSHLQDR	Oxidation(M)@3; Methyl(T)@7; Oxidation(D)@8; Carbamidomethyl(C)@10	Methyl(T)@106; Oxidation(D)@107		0.00224247	1948.827759	650.6165	1948.825439	650.6157837	3	10	1.1.1.968.8	3.482983	15552.84	2048.57	3.54	0.05	502.7115
8	18.49	18.49	87.92999983	84.47999954	71.84000015	sp|Q03740|CRGE_MOUSE	Gamma-crystallin E OS=Mus musculus OX=10090 GN=Cryge PE=2 SV=4			0	18.1099996	GQMVEITDDCSHLQDR	Oxidation(M)@3; Methyl(T)@7; Oxidation(D)@9; Carbamidomethyl(C)@10	Methyl(T)@106; Oxidation(D)@108		0.00224247	1948.827759	650.6165	1948.825439	650.6157837	3	10	1.1.1.968.8	3.482983	15552.84	2048.57	3.54	0.05	502.7115
8	18.49	18.49	87.92999983	84.47999954	71.84000015	sp|Q03740|CRGE_MOUSE	Gamma-crystallin E OS=Mus musculus OX=10090 GN=Cryge PE=2 SV=4			0	18.1099996	GQMVEITDDCSHLQDR	Oxidation(M)@3; Carbamidomethyl(C)@10; Methyl(S)@11	Methyl(S)@110		0.00102714	1932.831665	645.2845	1932.830566	645.2841187	3	8	1.1.1.990.8	3.7593	11007.96	268.92	3.85	0.05	206.8444
8	18.49	18.49	87.92999983	84.47999954	71.84000015	sp|Q03740|CRGE_MOUSE	Gamma-crystallin E OS=Mus musculus OX=10090 GN=Cryge PE=2 SV=4			0	96.89000249	HDWGAMNAR	HexN(W)@3; Oxidation(M)@6	HexN(W)@157	cleaved Y-H@N-term	-0.016502401	1233.503052	412.175	1233.519653	412.1805115	3	10	1.1.1.951.2	3.262	406.46	374.98	3.27	0.05	334.6497
8	18.49	18.49	87.92999983	84.47999954	71.84000015	sp|Q03740|CRGE_MOUSE	Gamma-crystallin E OS=Mus musculus OX=10090 GN=Cryge PE=2 SV=4			0	18.1099996	HDWGAMNAR	HexN(W)@3; Oxidation(M)@6	HexN(W)@157	cleaved Y-H@N-term	-0.0209885	1233.498657	412.1735	1233.519653	412.1805115	3	9	1.1.1.914.2	2.804367	1099.39	876.53	2.81	0.04	564.1738
8	18.49	18.49	87.92999983	84.47999954	71.84000015	sp|Q03740|CRGE_MOUSE	Gamma-crystallin E OS=Mus musculus OX=10090 GN=Cryge PE=2 SV=4			0	99.00000095	HYECSTDHSNLQPYFSR	Methyl(E)@3; Carbamidomethyl(C)@4	Methyl(E)@18		-0.0016346	2153.920898	539.4875	2153.922607	539.487915	4	15	1.1.1.1031.7	4.270417	10932.5	9531.72	4.28	0.04	7191.868
8	18.49	18.49	87.92999983	84.47999954	71.84000015	sp|Q03740|CRGE_MOUSE	Gamma-crystallin E OS=Mus musculus OX=10090 GN=Cryge PE=2 SV=4			0	97.32999802	HYECSTDHSNLQPYFSR	No Carbamidomethyl(C)@4			-0.00275144	2082.882568	521.7279	2082.885498	521.7286377	4	11	1.1.1.1039.7	4.371583	2193.21	2016.04	4.38	0.03	1527.667
8	18.49	18.49	87.92999983	84.47999954	71.84000015	sp|Q03740|CRGE_MOUSE	Gamma-crystallin E OS=Mus musculus OX=10090 GN=Cryge PE=2 SV=4			0	96.84000015	HYECSTDHSNLQPYFSR	No Carbamidomethyl(C)@4			-0.00275144	2082.882568	521.7279	2082.885498	521.7286377	4	12	1.1.1.1040.8	4.384917	2193.21	1945.8	4.38	0.03	1489.036
8	18.49	18.49	87.92999983	84.47999954	71.84000015	sp|Q03740|CRGE_MOUSE	Gamma-crystallin E OS=Mus musculus OX=10090 GN=Cryge PE=2 SV=4			0	96.20000124	HYECSTDHSNLQPYFSR	Carbamidomethyl(C)@4			-9.03993988	2130.867188	711.2963	2139.906738	714.3095703	3	12	1.1.1.1055.10	4.564567	100.0727	100.0727			2232.888
8	18.49	18.49	87.92999983	84.47999954	71.84000015	sp|Q03740|CRGE_MOUSE	Gamma-crystallin E OS=Mus musculus OX=10090 GN=Cryge PE=2 SV=4			0	95.9100008	HYECSTDHSNLQPYFSR	Carbamidomethyl(C)@4			-9.038649559	2130.868408	711.2967	2139.906738	714.3095703	3	12	1.1.1.1056.11	4.577734	118.3903	118.3903			2443.447
8	18.49	18.49	87.92999983	84.47999954	71.84000015	sp|Q03740|CRGE_MOUSE	Gamma-crystallin E OS=Mus musculus OX=10090 GN=Cryge PE=2 SV=4			0	82.81000257	HYECSTDHSNLQPYFSR	Carbamidomethyl(C)@4; Hydroxymethyl(N)@10	Hydroxymethyl(N)@25		0.00185203	2169.919434	543.4871	2169.91748	543.4866333	4	11	1.1.1.1022.7	4.155766	10528.83	6638.23	4.17	0.04	4351.819
8	18.49	18.49	87.92999983	84.47999954	71.84000015	sp|Q03740|CRGE_MOUSE	Gamma-crystallin E OS=Mus musculus OX=10090 GN=Cryge PE=2 SV=4			0	47.35000134	HYECSTDHSNLQPYFSR	Carbamidomethyl(C)@4; Hydroxymethyl(N)@10	Hydroxymethyl(N)@25		0.00185203	2169.919434	543.4871	2169.91748	543.4866333	4	11	1.1.1.1023.9	4.1701	10528.83	9815.31	4.17	0.04	6486.467
8	18.49	18.49	87.92999983	84.47999954	71.84000015	sp|Q03740|CRGE_MOUSE	Gamma-crystallin E OS=Mus musculus OX=10090 GN=Cryge PE=2 SV=4			0	19.14000064	HYECSTDHSNLQPYFSR	Carbamidomethyl(C)@4; Methyl(S)@5	Methyl(S)@20		-0.0016346	2153.920898	539.4875	2153.922607	539.487915	4	15	1.1.1.1030.7	4.257583	10932.5	5980.14	4.28	0.04	4406.882
8	18.49	18.49	87.92999983	84.47999954	71.84000015	sp|Q03740|CRGE_MOUSE	Gamma-crystallin E OS=Mus musculus OX=10090 GN=Cryge PE=2 SV=4			0	19.14000064	HYECSTDHSNLQPYFSR	Carbamidomethyl(C)@4; Methyl(S)@5	Methyl(S)@20		-0.0016346	2153.920898	539.4875	2153.922607	539.487915	4	15	1.1.1.1031.7	4.270417	10932.5	9531.72	4.28	0.04	7191.868
8	18.49	18.49	87.92999983	84.47999954	71.84000015	sp|Q03740|CRGE_MOUSE	Gamma-crystallin E OS=Mus musculus OX=10090 GN=Cryge PE=2 SV=4			0	17.10000038	IKIYER	Carbamyl@N-term		missed K-I@2	0.00166489	863.4882813	432.7514	863.4865112	432.7505188	2	7	1.1.1.1011.2	4.021783	17579.8	5050.75	4.06	0.05	1303.555
8	18.49	18.49	87.92999983	84.47999954	71.84000015	sp|Q03740|CRGE_MOUSE	Gamma-crystallin E OS=Mus musculus OX=10090 GN=Cryge PE=2 SV=4			0	82.81000257	ITFYEDR				0.000887527	942.4456787	472.2301	942.4447021	472.2296143	2	7	1.1.1.1052.4	4.521067	160138.9	2985.71	4.58	0.05	872.8984
8	18.49	18.49	87.92999983	84.47999954	71.84000015	sp|Q03740|CRGE_MOUSE	Gamma-crystallin E OS=Mus musculus OX=10090 GN=Cryge PE=2 SV=4			0	72.63000011	ITFYEDR	Methyl(D)@6	Methyl(D)@9		-0.0037015	956.456665	479.2356	956.4603271	479.2374573	2	8	1.1.1.1094.4	5.050533	3166.42	2009.94	5.07	0.05	1187.238
8	18.49	18.49	87.92999983	84.47999954	71.84000015	sp|Q03740|CRGE_MOUSE	Gamma-crystallin E OS=Mus musculus OX=10090 GN=Cryge PE=2 SV=4			0	44.17000115	ITFYEDR	Dehydrated(D)@6			-0.00281427	924.4312744	463.2229	924.4341431	463.2243347	2	6	1.1.1.1080.3	4.872717	721.09	548.53	4.89	0.04	453.4293
8	18.49	18.49	87.92999983	84.47999954	71.84000015	sp|Q03740|CRGE_MOUSE	Gamma-crystallin E OS=Mus musculus OX=10090 GN=Cryge PE=2 SV=4			0	38.51000071	ITFYEDR	Dehydrated(D)@6			-0.00281427	924.4312744	463.2229	924.4341431	463.2243347	2	6	1.1.1.1081.2	4.884383	721.09	720.59	4.89	0.04	502.3465
8	18.49	18.49	87.92999983	84.47999954	71.84000015	sp|Q03740|CRGE_MOUSE	Gamma-crystallin E OS=Mus musculus OX=10090 GN=Cryge PE=2 SV=4			0	38.51000071	ITFYEDR	Methyl(D)@6	Methyl(D)@9		-0.0037015	956.456665	479.2356	956.4603271	479.2374573	2	7	1.1.1.1095.5	5.065866	3166.42	2967.23	5.07	0.05	1609.985
8	18.49	18.49	87.92999983	84.47999954	71.84000015	sp|Q03740|CRGE_MOUSE	Gamma-crystallin E OS=Mus musculus OX=10090 GN=Cryge PE=2 SV=4			0	98.73999953	LIPHSSSHR				0.00062712	1032.547119	517.2808	1032.546509	517.2805176	2	9	1.1.1.893.8	2.546717	8205.66	6408.71	2.56	0.04	3131.165
8	18.49	18.49	87.92999983	84.47999954	71.84000015	sp|Q03740|CRGE_MOUSE	Gamma-crystallin E OS=Mus musculus OX=10090 GN=Cryge PE=2 SV=4			0	38.51000071	LLRPGEYR			cleaved Y-L@N-term	0.00202904	1002.563049	502.2888	1002.561035	502.2878113	2	6	1.1.1.966.7	3.45415	910.79	787.53	3.47	0.04	536.3737
8	18.49	18.49	87.92999983	84.47999954	71.84000015	sp|Q03740|CRGE_MOUSE	Gamma-crystallin E OS=Mus musculus OX=10090 GN=Cryge PE=2 SV=4			0	34.95999873	LRPGEYR			cleaved L-L@N-term	0.000966802	889.4778442	445.7462	889.4769897	445.7457886	2	7	1.1.1.966.4	3.45165	1007.64	875.65	3.46	0.04	824.131
8	18.49	18.49	87.92999983	84.47999954	71.84000015	sp|Q03740|CRGE_MOUSE	Gamma-crystallin E OS=Mus musculus OX=10090 GN=Cryge PE=2 SV=4			0	30.41000068	LRPGEYR			cleaved L-L@N-term	-0.000864239	889.4760742	445.7453	889.4769897	445.7457886	2	6	1.1.1.1042.5	4.407417	1235.18	963.5	4.43	0.05	565.3333
8	18.49	18.49	87.92999983	84.47999954	71.84000015	sp|Q03740|CRGE_MOUSE	Gamma-crystallin E OS=Mus musculus OX=10090 GN=Cryge PE=2 SV=4			0	98.93000126	MGFSDSVR	Oxidation(M)@1		cleaved W-M@N-term	-0.00140301	913.3950806	457.7048	913.3963623	457.7054749	2	9	1.1.1.963.4	3.415483	757.82	673.42	3.42	0.04	342.7838
8	18.49	18.49	87.92999983	84.47999954	71.84000015	sp|Q03740|CRGE_MOUSE	Gamma-crystallin E OS=Mus musculus OX=10090 GN=Cryge PE=2 SV=4			0	92.25999713	MGFSDSVR	Oxidation(M)@1		cleaved W-M@N-term	-0.00140301	913.3950806	457.7048	913.3963623	457.7054749	2	7	1.1.1.962.7	3.402983	757.82	448.93	3.42	0.04	217.6085
8	18.49	18.49	87.92999983	84.47999954	71.84000015	sp|Q03740|CRGE_MOUSE	Gamma-crystallin E OS=Mus musculus OX=10090 GN=Cryge PE=2 SV=4			0	44.17000115	PHSSSHR			cleaved I-P@N-term	0.00121306	806.3796997	404.1971	806.3783569	404.1964417	2	8	1.1.1.894.2	2.55355	12880.48	12003.13	2.56	0.04	5404.415
8	18.49	18.49	87.92999983	84.47999954	71.84000015	sp|Q03740|CRGE_MOUSE	Gamma-crystallin E OS=Mus musculus OX=10090 GN=Cryge PE=2 SV=4			0	98.40000272	QYLLRPGEY			cleaved Y-R@C-term	-0.0057288	1137.57605	569.7953	1137.581909	569.7982178	2	11	1.1.1.1122.5	5.404833	3091.02	2956.47	5.41	0.05	1707.52
8	18.49	18.49	87.92999983	84.47999954	71.84000015	sp|Q03740|CRGE_MOUSE	Gamma-crystallin E OS=Mus musculus OX=10090 GN=Cryge PE=2 SV=4			0	96.84000015	QYLLRPGEY			cleaved Y-R@C-term	-0.0057288	1137.57605	569.7953	1137.581909	569.7982178	2	10	1.1.1.1121.3	5.389167	3091.02	2241.48	5.41	0.05	1216.968
8	18.49	18.49	87.92999983	84.47999954	71.84000015	sp|Q03740|CRGE_MOUSE	Gamma-crystallin E OS=Mus musculus OX=10090 GN=Cryge PE=2 SV=4			0	99.00000095	QYLLRPGEYR	Gln->pyro-Glu@N-term			0.000140008	1276.656616	639.3356	1276.656372	639.3355103	2	10	1.1.1.1155.2	5.805967	69306.16	11176.63	5.85	0.05	2286.002
8	18.49	18.49	87.92999983	84.47999954	71.84000015	sp|Q03740|CRGE_MOUSE	Gamma-crystallin E OS=Mus musculus OX=10090 GN=Cryge PE=2 SV=4			0	99.00000095	QYLLRPGEYR				0.0021419	1293.685181	432.2357	1293.682983	432.2349243	3	9	1.1.1.1040.5	4.382417	164598.5	26609.09	4.43	0.05	6484.103
8	18.49	18.49	87.92999983	84.47999954	71.84000015	sp|Q03740|CRGE_MOUSE	Gamma-crystallin E OS=Mus musculus OX=10090 GN=Cryge PE=2 SV=4			0	96.57999873	QYLLRPGEYR	Methyl(E)@8	Methyl(E)@150		0.00091634	1307.699463	436.9071	1307.698608	436.9068298	3	12	1.1.1.1063.2	4.659567	8040.08	6027.92	4.68	0.04	4842.121
8	18.49	18.49	87.92999983	84.47999954	71.84000015	sp|Q03740|CRGE_MOUSE	Gamma-crystallin E OS=Mus musculus OX=10090 GN=Cryge PE=2 SV=4			0	96.00999951	QYLLRPGEYR	Gln->pyro-Glu@N-term; Oxidation(Y)@2	Oxidation(Y)@144		-0.000292096	1292.651123	647.3328	1292.651367	647.3329468	2	10	1.1.1.1158.4	5.845967	1444.31	1377.02	5.84	0.06	735.221
8	18.49	18.49	87.92999983	84.47999954	71.84000015	sp|Q03740|CRGE_MOUSE	Gamma-crystallin E OS=Mus musculus OX=10090 GN=Cryge PE=2 SV=4			0	85.68999767	QYLLRPGEYR				0.0021419	1293.685181	432.2357	1293.682983	432.2349243	3	11	1.1.1.1041.6	4.395916	164598.5	73214.89	4.43	0.05	28137.24
8	18.49	18.49	87.92999983	84.47999954	71.84000015	sp|Q03740|CRGE_MOUSE	Gamma-crystallin E OS=Mus musculus OX=10090 GN=Cryge PE=2 SV=4			0	69.0500021	QYLLRPGEYR	Dehydrated(Y)@2	Dehydrated(Y)@144		-0.000896572	1275.671509	426.2311	1275.672363	426.2314148	3	8	1.1.1.1041.5	4.395083	8218.03	4073.97	4.42	0.05	1037.488
8	18.49	18.49	87.92999983	84.47999954	71.84000015	sp|Q03740|CRGE_MOUSE	Gamma-crystallin E OS=Mus musculus OX=10090 GN=Cryge PE=2 SV=4			0	59.27000046	QYLLRPGEYR	Formyl@N-term			-0.00171841	1321.676025	661.8453	1321.677856	661.8461914	2	8	1.1.1.1140.7	5.631817	4718.18	2083.17	5.66	0.07	820.7137
8	18.49	18.49	87.92999983	84.47999954	71.84000015	sp|Q03740|CRGE_MOUSE	Gamma-crystallin E OS=Mus musculus OX=10090 GN=Cryge PE=2 SV=4			0	59.27000046	QYLLRPGEYR	Gln->pyro-Glu@N-term			0.000140008	1276.656616	639.3356	1276.656372	639.3355103	2	8	1.1.1.1154.5	5.7958	69306.16	4289.45	5.85	0.05	801.3961
8	18.49	18.49	87.92999983	84.47999954	71.84000015	sp|Q03740|CRGE_MOUSE	Gamma-crystallin E OS=Mus musculus OX=10090 GN=Cryge PE=2 SV=4			0	44.17000115	QYLLRPGEYR	Gln->pyro-Glu@N-term; Methyl(E)@8	Methyl(E)@150		-0.000623632	1290.671509	646.343	1290.672119	646.3433228	2	10	1.1.1.1182.5	6.149617	3299.99	2435.64	6.17	0.05	1117.335
8	18.49	18.49	87.92999983	84.47999954	71.84000015	sp|Q03740|CRGE_MOUSE	Gamma-crystallin E OS=Mus musculus OX=10090 GN=Cryge PE=2 SV=4			0	35.5399996	QYLLRPGEYR	Gln->pyro-Glu@N-term			0.0152027	1276.671753	426.5645	1276.656372	426.5594177	3	7	1.1.1.1042.3	4.40575	5543.46	3402.02	4.44	0.05	2204.007
8	18.49	18.49	87.92999983	84.47999954	71.84000015	sp|Q03740|CRGE_MOUSE	Gamma-crystallin E OS=Mus musculus OX=10090 GN=Cryge PE=2 SV=4			0	33.80999863	QYLLRPGEYR	Formyl@N-term			-0.00171841	1321.676025	661.8453	1321.677856	661.8461914	2	7	1.1.1.1139.8	5.618484	4718.18	1181.65	5.66	0.07	487.2066
8	18.49	18.49	87.92999983	84.47999954	71.84000015	sp|Q03740|CRGE_MOUSE	Gamma-crystallin E OS=Mus musculus OX=10090 GN=Cryge PE=2 SV=4			0	99.00000095	RGDYPDYQQWMGFSDSVR	Oxidation(M)@11		missed R-G@1	-0.00327432	2221.945801	741.6558	2221.94873	741.6568604	3	22	1.1.1.1141.5	5.641317	21591.17	13832.76	5.66	0.05	8852.15
8	18.49	18.49	87.92999983	84.47999954	71.84000015	sp|Q03740|CRGE_MOUSE	Gamma-crystallin E OS=Mus musculus OX=10090 GN=Cryge PE=2 SV=4			0	99.00000095	RGDYPDYQQWMGFSDSVR	Oxidation(M)@11		missed R-G@1	-0.00327432	2221.945801	741.6558	2221.94873	741.6568604	3	24	1.1.1.1143.6	5.661483	21591.17	20944.33	5.66	0.05	12769.81
8	18.49	18.49	87.92999983	84.47999954	71.84000015	sp|Q03740|CRGE_MOUSE	Gamma-crystallin E OS=Mus musculus OX=10090 GN=Cryge PE=2 SV=4			0	99.00000095	RGDYPDYQQWMGFSDSVR			missed R-G@1	-0.00411463	2205.949951	736.3239	2205.953857	736.3251953	3	16	1.1.1.1204.7	6.4081	1855.54	1760.88	6.41	0.06	1470.049
8	18.49	18.49	87.92999983	84.47999954	71.84000015	sp|Q03740|CRGE_MOUSE	Gamma-crystallin E OS=Mus musculus OX=10090 GN=Cryge PE=2 SV=4			0	99.00000095	RGDYPDYQQWMGFSDSVR	Oxidation(M)@11		missed R-G@1	-0.00327432	2221.945801	741.6558	2221.94873	741.6568604	3	15	1.1.1.1144.3	5.670817	21591.17	20362.84	5.66	0.05	3882.095
8	18.49	18.49	87.92999983	84.47999954	71.84000015	sp|Q03740|CRGE_MOUSE	Gamma-crystallin E OS=Mus musculus OX=10090 GN=Cryge PE=2 SV=4			0	99.00000095	RGDYPDYQQWMGFSDSVR	Dioxidation(W)@10		missed R-G@1	-0.0088431	2237.934814	746.9855	2237.943604	746.9884644	3	10	1.1.1.1099.9	5.118516	64.05939	64.05939			279.2459
8	18.49	18.49	87.92999983	84.47999954	71.84000015	sp|Q03740|CRGE_MOUSE	Gamma-crystallin E OS=Mus musculus OX=10090 GN=Cryge PE=2 SV=4			0	59.27000046	RGDYPDYQQWMGFSDSVR	Deamidated(Q)@9; Trp->Kynurenin(W)@10; Dethiomethyl(M)@11		missed R-G@1	-0.039254699	2162.889893	721.9706	2162.929443	721.9837036	3	10	1.1.1.1029.11	4.248417	685.76	661.81	4.25	0.04	507.8928
8	18.49	18.49	87.92999983	84.47999954	71.84000015	sp|Q03740|CRGE_MOUSE	Gamma-crystallin E OS=Mus musculus OX=10090 GN=Cryge PE=2 SV=4			0	59.27000046	RGDYPDYQQWMGFSDSVR	Methyl+Deamidated(Q)@8; Oxidation(M)@11	Methyl+Deamidated(Q)@67	missed R-G@1	-0.00564985	2236.942627	746.6548	2236.948486	746.6567383	3	10	1.1.1.1181.9	6.14045	67.71629	67.71629			474.4152
8	18.49	18.49	87.92999983	84.47999954	71.84000015	sp|Q03740|CRGE_MOUSE	Gamma-crystallin E OS=Mus musculus OX=10090 GN=Cryge PE=2 SV=4			0	59.27000046	RGDYPDYQQWMGFSDSVR	Methyl+Deamidated(Q)@9; Oxidation(M)@11	Methyl+Deamidated(Q)@68	missed R-G@1	-0.00564985	2236.942627	746.6548	2236.948486	746.6567383	3	10	1.1.1.1181.9	6.14045	67.71629	67.71629			474.4152
8	18.49	18.49	87.92999983	84.47999954	71.84000015	sp|Q03740|CRGE_MOUSE	Gamma-crystallin E OS=Mus musculus OX=10090 GN=Cryge PE=2 SV=4			0	35.5399996	RGDYPDYQQWMGFSDSVR	Dioxidation(Y)@4; Cation:K(D)@6; Oxidation(M)@11	Dioxidation(Y)@63	missed R-G@1	-0.00319958	2291.891357	764.971	2291.894531	764.9721069	3	10	1.1.1.1295.4	7.564167	345.36	251.84	7.59	0.08	226.0803
8	18.49	18.49	87.92999983	84.47999954	71.84000015	sp|Q03740|CRGE_MOUSE	Gamma-crystallin E OS=Mus musculus OX=10090 GN=Cryge PE=2 SV=4			0	35.5399996	RGDYPDYQQWMGFSDSVR	Cation:K(D)@3; Dioxidation(P)@5; Oxidation(M)@11	Dioxidation(P)@64	missed R-G@1	-0.00319958	2291.891357	764.971	2291.894531	764.9721069	3	10	1.1.1.1295.4	7.564167	345.36	251.84	7.59	0.08	226.0803
8	18.49	18.49	87.92999983	84.47999954	71.84000015	sp|Q03740|CRGE_MOUSE	Gamma-crystallin E OS=Mus musculus OX=10090 GN=Cryge PE=2 SV=4			0	35.5399996	RGDYPDYQQWMGFSDSVR	Cation:K(D)@6; Dioxidation(Y)@7; Oxidation(M)@11	Dioxidation(Y)@66	missed R-G@1	-0.00319958	2291.891357	764.971	2291.894531	764.9721069	3	10	1.1.1.1295.4	7.564167	345.36	251.84	7.59	0.08	226.0803
8	18.49	18.49	87.92999983	84.47999954	71.84000015	sp|Q03740|CRGE_MOUSE	Gamma-crystallin E OS=Mus musculus OX=10090 GN=Cryge PE=2 SV=4			0	35.5399996	RGDYPDYQQWMGFSDSVR	Dioxidation(P)@5; Cation:K(D)@6; Oxidation(M)@11	Dioxidation(P)@64	missed R-G@1	-0.00319958	2291.891357	764.971	2291.894531	764.9721069	3	10	1.1.1.1295.4	7.564167	345.36	251.84	7.59	0.08	226.0803
8	18.49	18.49	87.92999983	84.47999954	71.84000015	sp|Q03740|CRGE_MOUSE	Gamma-crystallin E OS=Mus musculus OX=10090 GN=Cryge PE=2 SV=4			0	35.5399996	RGDYPDYQQWMGFSDSVR	Dioxidation(R)@1; Cation:K(D)@3; Oxidation(M)@11	Dioxidation(R)@60	missed R-G@1	-0.00319958	2291.891357	764.971	2291.894531	764.9721069	3	10	1.1.1.1295.4	7.564167	345.36	251.84	7.59	0.08	226.0803
8	18.49	18.49	87.92999983	84.47999954	71.84000015	sp|Q03740|CRGE_MOUSE	Gamma-crystallin E OS=Mus musculus OX=10090 GN=Cryge PE=2 SV=4			0	35.5399996	RGDYPDYQQWMGFSDSVR	Cation:K(D)@3; Dioxidation(Y)@4; Oxidation(M)@11	Dioxidation(Y)@63	missed R-G@1	-0.00319958	2291.891357	764.971	2291.894531	764.9721069	3	10	1.1.1.1295.4	7.564167	345.36	251.84	7.59	0.08	226.0803
8	18.49	18.49	87.92999983	84.47999954	71.84000015	sp|Q03740|CRGE_MOUSE	Gamma-crystallin E OS=Mus musculus OX=10090 GN=Cryge PE=2 SV=4			0	35.5399996	RGDYPDYQQWMGFSDSVR	Cation:K(D)@3; Dioxidation(Y)@7; Oxidation(M)@11	Dioxidation(Y)@66	missed R-G@1	-0.00319958	2291.891357	764.971	2291.894531	764.9721069	3	10	1.1.1.1295.4	7.564167	345.36	251.84	7.59	0.08	226.0803
8	18.49	18.49	87.92999983	84.47999954	71.84000015	sp|Q03740|CRGE_MOUSE	Gamma-crystallin E OS=Mus musculus OX=10090 GN=Cryge PE=2 SV=4			0	35.5399996	RGDYPDYQQWMGFSDSVR	Dioxidation(R)@1; Cation:K(D)@6; Oxidation(M)@11	Dioxidation(R)@60	missed R-G@1	-0.00319958	2291.891357	764.971	2291.894531	764.9721069	3	10	1.1.1.1295.4	7.564167	345.36	251.84	7.59	0.08	226.0803
8	18.49	18.49	87.92999983	84.47999954	71.84000015	sp|Q03740|CRGE_MOUSE	Gamma-crystallin E OS=Mus musculus OX=10090 GN=Cryge PE=2 SV=4			0	34.95999873	RGDYPDYQQWMGFSDSVR	Oxidation(W)@10; Oxidation(M)@11		missed R-G@1	-0.0088431	2237.934814	746.9855	2237.943604	746.9884644	3	10	1.1.1.1099.9	5.118516	64.05939	64.05939			279.2459
8	18.49	18.49	87.92999983	84.47999954	71.84000015	sp|Q03740|CRGE_MOUSE	Gamma-crystallin E OS=Mus musculus OX=10090 GN=Cryge PE=2 SV=4			0	34.95999873	RGDYPDYQQWMGFSDSVR	Cation:K(D)@6; Dioxidation(Y)@7; Oxidation(M)@11	Dioxidation(Y)@66	missed R-G@1	-0.00319958	2291.891357	764.971	2291.894531	764.9721069	3	11	1.1.1.1296.4	7.571833	345.36	284.75	7.59	0.08	266.4848
8	18.49	18.49	87.92999983	84.47999954	71.84000015	sp|Q03740|CRGE_MOUSE	Gamma-crystallin E OS=Mus musculus OX=10090 GN=Cryge PE=2 SV=4			0	34.95999873	RGDYPDYQQWMGFSDSVR	Cation:K(D)@3; Dioxidation(Y)@7; Oxidation(M)@11	Dioxidation(Y)@66	missed R-G@1	-0.00319958	2291.891357	764.971	2291.894531	764.9721069	3	11	1.1.1.1296.4	7.571833	345.36	284.75	7.59	0.08	266.4848
8	18.49	18.49	87.92999983	84.47999954	71.84000015	sp|Q03740|CRGE_MOUSE	Gamma-crystallin E OS=Mus musculus OX=10090 GN=Cryge PE=2 SV=4			0	34.95999873	RGDYPDYQQWMGFSDSVR	Dioxidation(R)@1; Cation:K(D)@6; Oxidation(M)@11	Dioxidation(R)@60	missed R-G@1	-0.00319958	2291.891357	764.971	2291.894531	764.9721069	3	11	1.1.1.1296.4	7.571833	345.36	284.75	7.59	0.08	266.4848
8	18.49	18.49	87.92999983	84.47999954	71.84000015	sp|Q03740|CRGE_MOUSE	Gamma-crystallin E OS=Mus musculus OX=10090 GN=Cryge PE=2 SV=4			0	34.95999873	RGDYPDYQQWMGFSDSVR	Cation:K(D)@3; Dioxidation(P)@5; Oxidation(M)@11	Dioxidation(P)@64	missed R-G@1	-0.00319958	2291.891357	764.971	2291.894531	764.9721069	3	11	1.1.1.1296.4	7.571833	345.36	284.75	7.59	0.08	266.4848
8	18.49	18.49	87.92999983	84.47999954	71.84000015	sp|Q03740|CRGE_MOUSE	Gamma-crystallin E OS=Mus musculus OX=10090 GN=Cryge PE=2 SV=4			0	34.95999873	RGDYPDYQQWMGFSDSVR	Cation:K(D)@3; Dioxidation(Y)@4; Oxidation(M)@11	Dioxidation(Y)@63	missed R-G@1	-0.00319958	2291.891357	764.971	2291.894531	764.9721069	3	11	1.1.1.1296.4	7.571833	345.36	284.75	7.59	0.08	266.4848
8	18.49	18.49	87.92999983	84.47999954	71.84000015	sp|Q03740|CRGE_MOUSE	Gamma-crystallin E OS=Mus musculus OX=10090 GN=Cryge PE=2 SV=4			0	34.95999873	RGDYPDYQQWMGFSDSVR	Dioxidation(P)@5; Cation:K(D)@6; Oxidation(M)@11	Dioxidation(P)@64	missed R-G@1	-0.00319958	2291.891357	764.971	2291.894531	764.9721069	3	11	1.1.1.1296.4	7.571833	345.36	284.75	7.59	0.08	266.4848
8	18.49	18.49	87.92999983	84.47999954	71.84000015	sp|Q03740|CRGE_MOUSE	Gamma-crystallin E OS=Mus musculus OX=10090 GN=Cryge PE=2 SV=4			0	34.95999873	RGDYPDYQQWMGFSDSVR	Dioxidation(Y)@4; Cation:K(D)@6; Oxidation(M)@11	Dioxidation(Y)@63	missed R-G@1	-0.00319958	2291.891357	764.971	2291.894531	764.9721069	3	11	1.1.1.1296.4	7.571833	345.36	284.75	7.59	0.08	266.4848
8	18.49	18.49	87.92999983	84.47999954	71.84000015	sp|Q03740|CRGE_MOUSE	Gamma-crystallin E OS=Mus musculus OX=10090 GN=Cryge PE=2 SV=4			0	34.95999873	RGDYPDYQQWMGFSDSVR	Dioxidation(R)@1; Cation:K(D)@3; Oxidation(M)@11	Dioxidation(R)@60	missed R-G@1	-0.00319958	2291.891357	764.971	2291.894531	764.9721069	3	11	1.1.1.1296.4	7.571833	345.36	284.75	7.59	0.08	266.4848
8	18.49	18.49	87.92999983	84.47999954	71.84000015	sp|Q03740|CRGE_MOUSE	Gamma-crystallin E OS=Mus musculus OX=10090 GN=Cryge PE=2 SV=4			0	32.65999854	RGDYPDYQQWMGFSDSVR	Dioxidation(M)@11	Dioxidation(M)@70	missed R-G@1	-0.0088431	2237.934814	746.9855	2237.943604	746.9884644	3	10	1.1.1.1099.9	5.118516	64.05939	64.05939			279.2459
8	18.49	18.49	87.92999983	84.47999954	71.84000015	sp|Q03740|CRGE_MOUSE	Gamma-crystallin E OS=Mus musculus OX=10090 GN=Cryge PE=2 SV=4			0	30.41000068	RGDYPDYQQWMGFSDSVR	Deamidated(Q)@8; Trp->Kynurenin(W)@10; Dethiomethyl(M)@11		missed R-G@1	-0.039254699	2162.889893	721.9706	2162.929443	721.9837036	3	10	1.1.1.1030.11	4.260917	685.76	638.53	4.25	0.04	513.2392
8	18.49	18.49	87.92999983	84.47999954	71.84000015	sp|Q03740|CRGE_MOUSE	Gamma-crystallin E OS=Mus musculus OX=10090 GN=Cryge PE=2 SV=4			0	30.41000068	RGDYPDYQQWMGFSDSVR	Deamidated(Q)@9; Trp->Kynurenin(W)@10; Dethiomethyl(M)@11		missed R-G@1	-0.039254699	2162.889893	721.9706	2162.929443	721.9837036	3	10	1.1.1.1030.11	4.260917	685.76	638.53	4.25	0.04	513.2392
8	18.49	18.49	87.92999983	84.47999954	71.84000015	sp|Q03740|CRGE_MOUSE	Gamma-crystallin E OS=Mus musculus OX=10090 GN=Cryge PE=2 SV=4			0	18.1099996	RGDYPDYQQWMGFSDSVR	Oxidation(R)@1; Cation:K(D)@3; Oxidation(P)@5; Oxidation(M)@11	Oxidation(R)@60; Oxidation(P)@64	missed R-G@1	-0.00319958	2291.891357	764.971	2291.894531	764.9721069	3	10	1.1.1.1295.4	7.564167	345.36	251.84	7.59	0.08	226.0803
8	18.49	18.49	87.92999983	84.47999954	71.84000015	sp|Q03740|CRGE_MOUSE	Gamma-crystallin E OS=Mus musculus OX=10090 GN=Cryge PE=2 SV=4			0	18.1099996	RGDYPDYQQWMGFSDSVR	Oxidation(R)@1; Oxidation(P)@5; Cation:K(D)@6; Oxidation(M)@11	Oxidation(R)@60; Oxidation(P)@64	missed R-G@1	-0.00319958	2291.891357	764.971	2291.894531	764.9721069	3	10	1.1.1.1295.4	7.564167	345.36	251.84	7.59	0.08	226.0803
8	18.49	18.49	87.92999983	84.47999954	71.84000015	sp|Q03740|CRGE_MOUSE	Gamma-crystallin E OS=Mus musculus OX=10090 GN=Cryge PE=2 SV=4			0	16.59000069	RGDYPDYQQWMGFSDSVR	Oxidation(Y)@4; Oxidation(P)@5; Cation:K(D)@6; Oxidation(M)@11	Oxidation(Y)@63; Oxidation(P)@64	missed R-G@1	-0.00319958	2291.891357	764.971	2291.894531	764.9721069	3	10	1.1.1.1295.4	7.564167	345.36	251.84	7.59	0.08	226.0803
8	18.49	18.49	87.92999983	84.47999954	71.84000015	sp|Q03740|CRGE_MOUSE	Gamma-crystallin E OS=Mus musculus OX=10090 GN=Cryge PE=2 SV=4			0	16.59000069	RGDYPDYQQWMGFSDSVR	Cation:K(D)@3; Oxidation(P)@5; Oxidation(Y)@7; Oxidation(M)@11	Oxidation(P)@64; Oxidation(Y)@66	missed R-G@1	-0.00319958	2291.891357	764.971	2291.894531	764.9721069	3	10	1.1.1.1295.4	7.564167	345.36	251.84	7.59	0.08	226.0803
8	18.49	18.49	87.92999983	84.47999954	71.84000015	sp|Q03740|CRGE_MOUSE	Gamma-crystallin E OS=Mus musculus OX=10090 GN=Cryge PE=2 SV=4			0	16.59000069	RGDYPDYQQWMGFSDSVR	Oxidation(P)@5; Cation:K(D)@6; Oxidation(Y)@7; Oxidation(M)@11	Oxidation(P)@64; Oxidation(Y)@66	missed R-G@1	-0.00319958	2291.891357	764.971	2291.894531	764.9721069	3	10	1.1.1.1295.4	7.564167	345.36	251.84	7.59	0.08	226.0803
8	18.49	18.49	87.92999983	84.47999954	71.84000015	sp|Q03740|CRGE_MOUSE	Gamma-crystallin E OS=Mus musculus OX=10090 GN=Cryge PE=2 SV=4			0	16.59000069	RGDYPDYQQWMGFSDSVR	Cation:K(D)@3; Oxidation(Y)@4; Oxidation(P)@5; Oxidation(M)@11	Oxidation(Y)@63; Oxidation(P)@64	missed R-G@1	-0.00319958	2291.891357	764.971	2291.894531	764.9721069	3	10	1.1.1.1295.4	7.564167	345.36	251.84	7.59	0.08	226.0803
8	18.49	18.49	87.92999983	84.47999954	71.84000015	sp|Q03740|CRGE_MOUSE	Gamma-crystallin E OS=Mus musculus OX=10090 GN=Cryge PE=2 SV=4			0	15.59000015	RGDYPDYQQWMGFSDSVR	Oxidation(R)@1; Oxidation(P)@5; Cation:K(D)@6; Oxidation(M)@11	Oxidation(R)@60; Oxidation(P)@64	missed R-G@1	-0.00319958	2291.891357	764.971	2291.894531	764.9721069	3	11	1.1.1.1296.4	7.571833	345.36	284.75	7.59	0.08	266.4848
8	18.49	18.49	87.92999983	84.47999954	71.84000015	sp|Q03740|CRGE_MOUSE	Gamma-crystallin E OS=Mus musculus OX=10090 GN=Cryge PE=2 SV=4			0	15.59000015	RGDYPDYQQWMGFSDSVR	Oxidation(R)@1; Cation:K(D)@3; Oxidation(P)@5; Oxidation(M)@11	Oxidation(R)@60; Oxidation(P)@64	missed R-G@1	-0.00319958	2291.891357	764.971	2291.894531	764.9721069	3	11	1.1.1.1296.4	7.571833	345.36	284.75	7.59	0.08	266.4848
8	18.49	18.49	87.92999983	84.47999954	71.84000015	sp|Q03740|CRGE_MOUSE	Gamma-crystallin E OS=Mus musculus OX=10090 GN=Cryge PE=2 SV=4			0	99.00000095	RIMDFY	Oxidation(M)@3		missed R-I@1	0.000959998	859.3908691	430.7027	859.3898315	430.702179	2	9	1.1.1.1075.2	4.81055	11531.48	10480.23	4.82	0.05	5943.284
8	18.49	18.49	87.92999983	84.47999954	71.84000015	sp|Q03740|CRGE_MOUSE	Gamma-crystallin E OS=Mus musculus OX=10090 GN=Cryge PE=2 SV=4			0	82.81000257	RIMDFY	Dioxidation(M)@3	Dioxidation(M)@171	missed R-I@1	0.00153456	875.3862915	438.7004	875.3847656	438.699646	2	6	1.1.1.1092.3	5.0242	480.18	472.96	5.02	0.05	458.7257
8	18.49	18.49	87.92999983	84.47999954	71.84000015	sp|Q03740|CRGE_MOUSE	Gamma-crystallin E OS=Mus musculus OX=10090 GN=Cryge PE=2 SV=4			0	99.00000095	RYHDWGAMNAR	Oxidation(M)@8		missed R-Y@1	-0.0054716	1391.609741	464.8772	1391.615356	464.8790283	3	11	1.1.1.909.2	2.7417	732.23	614.16	2.74	0.04	543.7492
8	18.49	18.49	87.92999983	84.47999954	71.84000015	sp|Q03740|CRGE_MOUSE	Gamma-crystallin E OS=Mus musculus OX=10090 GN=Cryge PE=2 SV=4			0	72.63000011	VDSGCWMLYEQPNFAGCQYFLR	Carbamidomethyl(C)@5; Oxidation(W)@6; Oxidation(M)@7; Methyl(E)@10; Carbamidomethyl(C)@17; Methyl(Q)@18	Methyl(E)@47; Methyl(Q)@55		0.00349468	2800.212158	934.4113	2800.208496	934.4100952	3	12	1.1.1.1316.4	7.831316	547.07	523.03	7.83	0.07	391.5195
8	18.49	18.49	87.92999983	84.47999954	71.84000015	sp|Q03740|CRGE_MOUSE	Gamma-crystallin E OS=Mus musculus OX=10090 GN=Cryge PE=2 SV=4			0	33.23000073	VDSGCWMLYEQPNFAGCQYFLR	Carbamidomethyl(C)@5; Oxidation(W)@6; Oxidation(M)@7; Methyl(Q)@11; Carbamidomethyl(C)@17; Methyl(Q)@18	Methyl(Q)@48; Methyl(Q)@55		0.00349468	2800.212158	934.4113	2800.208496	934.4100952	3	12	1.1.1.1316.4	7.831316	547.07	523.03	7.83	0.07	391.5195
8	18.49	18.49	87.92999983	84.47999954	71.84000015	sp|Q03740|CRGE_MOUSE	Gamma-crystallin E OS=Mus musculus OX=10090 GN=Cryge PE=2 SV=4			0	29.30000126	VDSGCWMLYEQPNFAGCQYFLR	Carbamidomethyl(C)@5; Trp->Hydroxykynurenin(W)@6; Oxidation(M)@7; Deamidated(N)@13; Carbamidomethyl(C)@17			0.00679294	2777.162842	926.7282	2777.156006	926.7259521	3	7	1.1.1.1341.6	8.135134	1057.91	161.84	8.04	0.1	171.4485
8	18.49	18.49	87.92999983	84.47999954	71.84000015	sp|Q03740|CRGE_MOUSE	Gamma-crystallin E OS=Mus musculus OX=10090 GN=Cryge PE=2 SV=4			0	23.31999987	VDSGCWMLYEQPNFAGCQYFLR	Carbamidomethyl(C)@5; Oxidation(W)@6; Oxidation(M)@7; Methyl(E)@10; Carbamidomethyl(C)@17; Methyl(Q)@18	Methyl(E)@47; Methyl(Q)@55		0.00349468	2800.212158	934.4113	2800.208496	934.4100952	3	10	1.1.1.1315.6	7.818817	547.07	408.13	7.83	0.07	290.0691
8	18.49	18.49	87.92999983	84.47999954	71.84000015	sp|Q03740|CRGE_MOUSE	Gamma-crystallin E OS=Mus musculus OX=10090 GN=Cryge PE=2 SV=4			0	21.20999992	VDSGCWMLYEQPNFAGCQYFLR	Carbamidomethyl(C)@5; Trp->Hydroxykynurenin(W)@6; Oxidation(M)@7; Deamidated(Q)@11; Carbamidomethyl(C)@17			0.00679294	2777.162842	926.7282	2777.156006	926.7259521	3	7	1.1.1.1341.6	8.135134	1057.91	161.84	8.04	0.1	171.4485
8	18.49	18.49	87.92999983	84.47999954	71.84000015	sp|Q03740|CRGE_MOUSE	Gamma-crystallin E OS=Mus musculus OX=10090 GN=Cryge PE=2 SV=4			0	18.61999929	VDSGCWMLYEQPNFAGCQYFLR	Carbamidomethyl(C)@5; Oxidation(W)@6; Oxidation(M)@7; Methyl(L)@8; Carbamidomethyl(C)@17; Methyl(Q)@18	Methyl(L)@45; Methyl(Q)@55		0.00349468	2800.212158	934.4113	2800.208496	934.4100952	3	12	1.1.1.1316.4	7.831316	547.07	523.03	7.83	0.07	391.5195
8	18.49	18.49	87.92999983	84.47999954	71.84000015	sp|Q03740|CRGE_MOUSE	Gamma-crystallin E OS=Mus musculus OX=10090 GN=Cryge PE=2 SV=4			0	15.09000063	VDSGCWMLYEQPNFAGCQYFLR	Carbamidomethyl(C)@5; Oxidation(W)@6; Oxidation(M)@7; Methyl(Q)@11; Carbamidomethyl(C)@17; Methyl(Q)@18	Methyl(Q)@48; Methyl(Q)@55		0.00349468	2800.212158	934.4113	2800.208496	934.4100952	3	10	1.1.1.1315.6	7.818817	547.07	408.13	7.83	0.07	290.0691
8	18.49	18.49	87.92999983	84.47999954	71.84000015	sp|Q03740|CRGE_MOUSE	Gamma-crystallin E OS=Mus musculus OX=10090 GN=Cryge PE=2 SV=4			0	99.00000095	YHDWGAMNAR	Oxidation(M)@7			0.00559485	1235.519775	412.8472	1235.51416	412.8453369	3	12	1.1.1.929.2	2.983517	24759.98	8313.05	3.02	0.04	2973.922
8	18.49	18.49	87.92999983	84.47999954	71.84000015	sp|Q03740|CRGE_MOUSE	Gamma-crystallin E OS=Mus musculus OX=10090 GN=Cryge PE=2 SV=4			0	99.00000095	YHDWGAMNAR	Oxidation(M)@7			0.000467934	1235.514648	412.8455	1235.51416	412.8453369	3	9	1.1.1.963.2	3.41215	552.28	404.17	3.43	0.04	258.2404
8	18.49	18.49	87.92999983	84.47999954	71.84000015	sp|Q03740|CRGE_MOUSE	Gamma-crystallin E OS=Mus musculus OX=10090 GN=Cryge PE=2 SV=4			0	99.00000095	YHDWGAMNAR	Oxidation(M)@7			0.000467934	1235.514648	412.8455	1235.51416	412.8453369	3	8	1.1.1.964.2	3.424983	552.28	536.05	3.43	0.04	357.6293
8	18.49	18.49	87.92999983	84.47999954	71.84000015	sp|Q03740|CRGE_MOUSE	Gamma-crystallin E OS=Mus musculus OX=10090 GN=Cryge PE=2 SV=4			0	99.00000095	YHDWGAMNAR				0.000407186	1219.519531	407.5138	1219.519287	407.5137024	3	12	1.1.1.995.2	3.81845	2219.71	1599.01	3.84	0.04	877.757
8	18.49	18.49	87.92999983	84.47999954	71.84000015	sp|Q03740|CRGE_MOUSE	Gamma-crystallin E OS=Mus musculus OX=10090 GN=Cryge PE=2 SV=4			0	99.00000095	YHDWGAMNAR				0.000407186	1219.519531	407.5138	1219.519287	407.5137024	3	11	1.1.1.996.3	3.831283	2219.71	2173.73	3.84	0.04	1347.131
8	18.49	18.49	87.92999983	84.47999954	71.84000015	sp|Q03740|CRGE_MOUSE	Gamma-crystallin E OS=Mus musculus OX=10090 GN=Cryge PE=2 SV=4			0	99.00000095	YHDWGAMNAR	Oxidation(M)@7			0.000653445	1235.514893	618.7647	1235.51416	618.7643433	2	9	1.1.1.934.4	3.053517	9585.49	2289.54	3.02	0.04	286.2899
8	18.49	18.49	87.92999983	84.47999954	71.84000015	sp|Q03740|CRGE_MOUSE	Gamma-crystallin E OS=Mus musculus OX=10090 GN=Cryge PE=2 SV=4			0	99.00000095	YHDWGAMNAR	Oxidation(W)@4; Oxidation(M)@7			0.0040981	1251.513062	418.1783	1251.509155	418.1769714	3	11	1.1.1.917.3	2.843867	671.46	504.35	2.86	0.08	370.4652
8	18.49	18.49	87.92999983	84.47999954	71.84000015	sp|Q03740|CRGE_MOUSE	Gamma-crystallin E OS=Mus musculus OX=10090 GN=Cryge PE=2 SV=4			0	99.00000095	YHDWGAMNAR	Dioxidation(M)@7	Dioxidation(M)@160		0.00171774	1251.510986	418.1776	1251.509155	418.1769714	3	10	1.1.1.942.3	3.148517	1706.9	1575.59	3.16	0.04	1002.241
8	18.49	18.49	87.92999983	84.47999954	71.84000015	sp|Q03740|CRGE_MOUSE	Gamma-crystallin E OS=Mus musculus OX=10090 GN=Cryge PE=2 SV=4			0	99.00000095	YHDWGAMNAR	Oxidation(M)@7			0.00559485	1235.519775	412.8472	1235.51416	412.8453369	3	13	1.1.1.930.3	2.998017	24759.98	17872.75	3.02	0.04	10364.22
8	18.49	18.49	87.92999983	84.47999954	71.84000015	sp|Q03740|CRGE_MOUSE	Gamma-crystallin E OS=Mus musculus OX=10090 GN=Cryge PE=2 SV=4			0	98.94999862	YHDWGAMNAR	Dioxidation(W)@4; Oxidation(M)@7			0.000860747	1267.504883	423.5089	1267.504028	423.508606	3	10	1.1.1.898.7	2.60805	998.53	960.13	2.61	0.04	893.2733
8	18.49	18.49	87.92999983	84.47999954	71.84000015	sp|Q03740|CRGE_MOUSE	Gamma-crystallin E OS=Mus musculus OX=10090 GN=Cryge PE=2 SV=4			0	98.6199975	YHDWGAMNAR	Dioxidation(M)@7	Dioxidation(M)@160		0.00171774	1251.510986	418.1776	1251.509155	418.1769714	3	10	1.1.1.941.2	3.13485	1706.9	978.62	3.16	0.04	526.7136
8	18.49	18.49	87.92999983	84.47999954	71.84000015	sp|Q03740|CRGE_MOUSE	Gamma-crystallin E OS=Mus musculus OX=10090 GN=Cryge PE=2 SV=4			0	95.9100008	YHDWGAMNAR	Dioxidation(W)@4; Oxidation(M)@7			0.000860747	1267.504883	423.5089	1267.504028	423.508606	3	8	1.1.1.897.5	2.593717	998.53	681.45	2.61	0.04	645.0232
8	18.49	18.49	87.92999983	84.47999954	71.84000015	sp|Q03740|CRGE_MOUSE	Gamma-crystallin E OS=Mus musculus OX=10090 GN=Cryge PE=2 SV=4			0	95.80000043	YHDWGAMNAR	Dehydrated(D)@3; Oxidation(W)@4; Oxidation(M)@7			0.000140881	1233.498657	412.1735	1233.498535	412.1734619	3	9	1.1.1.914.2	2.804367	1099.39	876.53	2.81	0.04	564.1738
8	18.49	18.49	87.92999983	84.47999954	71.84000015	sp|Q03740|CRGE_MOUSE	Gamma-crystallin E OS=Mus musculus OX=10090 GN=Cryge PE=2 SV=4			0	82.81000257	YHDWGAMNAR	Oxidation(M)@7			0.00559485	1235.519775	412.8472	1235.51416	412.8453369	3	7	1.1.1.928.2	2.971017	24759.98	2407.76	3.02	0.04	132.8743
8	18.49	18.49	87.92999983	84.47999954	71.84000015	sp|Q03740|CRGE_MOUSE	Gamma-crystallin E OS=Mus musculus OX=10090 GN=Cryge PE=2 SV=4			0	82.81000257	YHDWGAMNAR	Oxidation(M)@7; Ammonia-loss(N)@8			0.00665815	1218.494385	407.1721	1218.487671	407.1698303	3	8	1.1.1.931.2	3.008017	324.62	323.99	3.02	0.04	413.6559
8	18.49	18.49	87.92999983	84.47999954	71.84000015	sp|Q03740|CRGE_MOUSE	Gamma-crystallin E OS=Mus musculus OX=10090 GN=Cryge PE=2 SV=4			0	79.61000204	YHDWGAMNAR	Oxidation(M)@7; Deamidated(N)@8			0.00310927	1236.501343	413.1744	1236.498169	413.1733398	3	6	1.1.1.944.2	3.172833	877.22	792.06	3.18	0.05	515.0877
8	18.49	18.49	87.92999983	84.47999954	71.84000015	sp|Q03740|CRGE_MOUSE	Gamma-crystallin E OS=Mus musculus OX=10090 GN=Cryge PE=2 SV=4			0	72.63000011	YHDWGAMNAR	Formyl@N-term; Oxidation(M)@7			-0.00269269	1263.50647	632.7605	1263.509155	632.7618408	2	9	1.1.1.1023.11	4.171767	713.06	666.3	4.18	0.04	399.8152
8	18.49	18.49	87.92999983	84.47999954	71.84000015	sp|Q03740|CRGE_MOUSE	Gamma-crystallin E OS=Mus musculus OX=10090 GN=Cryge PE=2 SV=4			0	44.17000115	YHDWGAMNAR	Dioxidation(M)@7; Deamidated(N)@8; Deamidated(R)@10	Dioxidation(M)@160; Deamidated(R)@163		0.012155	1253.489258	627.7519	1253.477173	627.7458496	2	8	1.1.1.958.11	3.355817	705.86	612.61	3.37	0.04	335.858
8	18.49	18.49	87.92999983	84.47999954	71.84000015	sp|Q03740|CRGE_MOUSE	Gamma-crystallin E OS=Mus musculus OX=10090 GN=Cryge PE=2 SV=4			0	44.17000115	YHDWGAMNAR	Dioxidation(M)@7; Deamidated(N)@8; Deamidated(R)@10	Dioxidation(M)@160; Deamidated(R)@163		0.012155	1253.489258	627.7519	1253.477173	627.7458496	2	8	1.1.1.959.10	3.367483	705.86	696.92	3.37	0.04	387.4235
9	17.59	17.93	58.99000168	58.42999816	58.42999816	sp|O35486|CRYGS_MOUSE	Gamma-crystallin S OS=Mus musculus OX=10090 GN=Crygs PE=1 SV=3			2	99.00000095	AVHLSSGGQAK				0.00450671	1053.561279	527.7879	1053.556763	527.7856445	2	14	1.1.1.898.10	2.61055	3235.18	3128.45	2.61	0.03	2002.742
9	17.59	17.93	58.99000168	58.42999816	58.42999816	sp|O35486|CRYGS_MOUSE	Gamma-crystallin S OS=Mus musculus OX=10090 GN=Crygs PE=1 SV=3			2	99.00000095	ISFYEDR				-0.000566935	928.4284668	465.2215	928.4290771	465.2218018	2	7	1.1.1.1056.5	4.572733	18531.07	5375.78	4.61	0.05	1464.752
9	17.59	17.93	58.99000168	58.42999816	58.42999816	sp|O35486|CRYGS_MOUSE	Gamma-crystallin S OS=Mus musculus OX=10090 GN=Crygs PE=1 SV=3			2	99.00000095	KPVDWGAASPAIQSFR				0.000191709	1728.894897	577.3056	1728.894775	577.305542	3	20	1.1.1.1132.3	5.529	9332.8	3589.65	5.56	0.06	1551.356
9	17.59	17.93	58.99000168	58.42999816	58.42999816	sp|O35486|CRYGS_MOUSE	Gamma-crystallin S OS=Mus musculus OX=10090 GN=Crygs PE=1 SV=3			2	99.00000095	QYLLDKK			missed K-K@6	-1.62E-05	906.5174561	454.266	906.5174561	454.2660217	2	10	1.1.1.952.2	3.276167	1209.34	1199.07	3.28	0.08	658.8342
9	17.59	17.93	58.99000168	58.42999816	58.42999816	sp|O35486|CRYGS_MOUSE	Gamma-crystallin S OS=Mus musculus OX=10090 GN=Crygs PE=1 SV=3			2	99.00000095	VEGGTWAVYER			cleaved R-P@C-term	-0.0024431	1265.601685	633.8081	1265.604004	633.8093262	2	18	1.1.1.1098.9	5.105533	3648.94	3402.18	5.11	0.04	1518.993
9	17.59	17.93	58.99000168	58.42999816	58.42999816	sp|O35486|CRYGS_MOUSE	Gamma-crystallin S OS=Mus musculus OX=10090 GN=Crygs PE=1 SV=3			2	99.00000095	VEGGTWAVYERPNFSGHMYILPQGEYPEYQR	Oxidation(M)@18			0.00334279	3688.708252	923.1843	3688.70459	923.1834106	4	12	1.1.1.1179.11	6.116783	2713.73	1866.11	6.14	0.06	1540.202
9	17.59	17.93	58.99000168	58.42999816	58.42999816	sp|O35486|CRYGS_MOUSE	Gamma-crystallin S OS=Mus musculus OX=10090 GN=Crygs PE=1 SV=3			2	99.00000095	VVEGTWIFYELPNYR				0.00617643	1884.947144	629.323	1884.94104	629.3209839	3	15	1.1.1.1392.2	8.725583	5296.47	1705.07	8.64	0.08	758.9845
9	17.59	17.93	58.99000168	58.42999816	58.42999816	sp|O35486|CRYGS_MOUSE	Gamma-crystallin S OS=Mus musculus OX=10090 GN=Crygs PE=1 SV=3			1.619789004	99.00000095	PNFSGHMYILPQGEYPEYQR	Oxidation(M)@7		cleaved R-P@N-term	-0.038677301	2441.07251	814.6981	2441.111084	814.7109375	3	19	1.1.1.1124.3	5.433	468.0694	468.0694			1318.055
9	17.59	17.93	58.99000168	58.42999816	58.42999816	sp|O35486|CRYGS_MOUSE	Gamma-crystallin S OS=Mus musculus OX=10090 GN=Crygs PE=1 SV=3			0.913640261	95.56000233	WMGLNDR				-0.00471724	890.4020996	446.2083	890.4068604	446.2107239	2	6	1.1.1.1098.2	5.0997	71.83237	71.83237			258.11
9	17.59	17.93	58.99000168	58.42999816	58.42999816	sp|O35486|CRYGS_MOUSE	Gamma-crystallin S OS=Mus musculus OX=10090 GN=Crygs PE=1 SV=3			0.677780747	99.00000095	AVHLSSGGQAKIQVFEK	Carbamyl(K)@11		missed K-I@11	-0.00160395	1840.978027	614.6666	1840.979492	614.6671143	3	16	1.1.1.1096.8	5.079367	1239.61	950.44	5.1	0.05	852.9617
9	17.59	17.93	58.99000168	58.42999816	58.42999816	sp|O35486|CRYGS_MOUSE	Gamma-crystallin S OS=Mus musculus OX=10090 GN=Crygs PE=1 SV=3			0.379863948	99.00000095	TGGKISFYEDR	Carbamyl@N-term		missed K-I@4	0.000626316	1314.620972	439.2143	1314.620483	439.2140808	3	11	1.1.1.1086.3	4.9482	772.17	769	4.95	0.04	619.9178
9	17.59	17.93	58.99000168	58.42999816	58.42999816	sp|O35486|CRYGS_MOUSE	Gamma-crystallin S OS=Mus musculus OX=10090 GN=Crygs PE=1 SV=3			0.002176917	97.04999924	VVEGTWIFY			cleaved Y-E@C-term	0.000368549	1112.554688	557.2846	1112.554199	557.2844238	2	9	1.1.1.1463.2	9.386367	119.34	104.53	9.37	0.09	108.053
9	17.59	17.93	58.99000168	58.42999816	58.42999816	sp|O35486|CRYGS_MOUSE	Gamma-crystallin S OS=Mus musculus OX=10090 GN=Crygs PE=1 SV=3			0	99.00000095	AVHLSSGGQAK				0.00450671	1053.561279	527.7879	1053.556763	527.7856445	2	12	1.1.1.899.8	2.621217	3235.18	2833.62	2.61	0.03	1593.166
9	17.59	17.93	58.99000168	58.42999816	58.42999816	sp|O35486|CRYGS_MOUSE	Gamma-crystallin S OS=Mus musculus OX=10090 GN=Crygs PE=1 SV=3			0	95.70000172	AVHLSSGGQAK	Formyl@N-term			-0.000772366	1081.550903	541.7827	1081.551636	541.7830811	2	8	1.1.1.958.9	3.35415	282.94	243.65	3.36	0.04	224.7324
9	17.59	17.93	58.99000168	58.42999816	58.42999816	sp|O35486|CRYGS_MOUSE	Gamma-crystallin S OS=Mus musculus OX=10090 GN=Crygs PE=1 SV=3			0	29.30000126	AVHLSSGGQAK	Formyl@N-term			-0.000772366	1081.550903	541.7827	1081.551636	541.7830811	2	6	1.1.1.959.5	3.363333	282.94	281.53	3.36	0.04	265.8549
9	17.59	17.93	58.99000168	58.42999816	58.42999816	sp|O35486|CRYGS_MOUSE	Gamma-crystallin S OS=Mus musculus OX=10090 GN=Crygs PE=1 SV=3			0	99.00000095	AVHLSSGGQAKIQVFEK	Carbamyl(K)@11		missed K-I@11	-0.00160395	1840.978027	614.6666	1840.979492	614.6671143	3	13	1.1.1.1097.9	5.093033	1239.61	1207.56	5.1	0.05	855.0604
9	17.59	17.93	58.99000168	58.42999816	58.42999816	sp|O35486|CRYGS_MOUSE	Gamma-crystallin S OS=Mus musculus OX=10090 GN=Crygs PE=1 SV=3			0	33.23000073	AVHLSSGGQAKIQVFEK	Carbamyl(K)@11		missed K-I@11	-0.00160395	1840.978027	614.6666	1840.979492	614.6671143	3	8	1.1.1.1101.7	5.14235	1239.61	235.9	5.1	0.05	269.8022
9	17.59	17.93	58.99000168	58.42999816	58.42999816	sp|O35486|CRYGS_MOUSE	Gamma-crystallin S OS=Mus musculus OX=10090 GN=Crygs PE=1 SV=3			0	96.85000181	ISFYEDR				-0.000566935	928.4284668	465.2215	928.4290771	465.2218018	2	7	1.1.1.1055.5	4.5604	18531.07	1701.8	4.61	0.05	360.8912
9	17.59	17.93	58.99000168	58.42999816	58.42999816	sp|O35486|CRYGS_MOUSE	Gamma-crystallin S OS=Mus musculus OX=10090 GN=Crygs PE=1 SV=3			0	48.71000051	ISFYEDR	Methyl(D)@6	Methyl(D)@13		0.00168098	942.4464722	472.2305	942.4447021	472.2296143	2	7	1.1.1.1098.3	5.100533	957.04	690.93	5.12	0.05	384.925
9	17.59	17.93	58.99000168	58.42999816	58.42999816	sp|O35486|CRYGS_MOUSE	Gamma-crystallin S OS=Mus musculus OX=10090 GN=Crygs PE=1 SV=3			0	23.31999987	ISFYEDR	Methyl(D)@6	Methyl(D)@13		0.00168098	942.4464722	472.2305	942.4447021	472.2296143	2	7	1.1.1.1096.3	5.0752	957.04	314.57	5.12	0.05	228.8228
9	17.59	17.93	58.99000168	58.42999816	58.42999816	sp|O35486|CRYGS_MOUSE	Gamma-crystallin S OS=Mus musculus OX=10090 GN=Crygs PE=1 SV=3			0	99.00000095	KPVDWGAASPAIQSFR				0.000191709	1728.894897	577.3056	1728.894775	577.305542	3	18	1.1.1.1133.3	5.538333	9332.8	5577.45	5.56	0.06	3277.189
9	17.59	17.93	58.99000168	58.42999816	58.42999816	sp|O35486|CRYGS_MOUSE	Gamma-crystallin S OS=Mus musculus OX=10090 GN=Crygs PE=1 SV=3			0	99.00000095	KPVDWGAASPAIQSFR	Carbamyl@N-term			0.000144863	1771.900635	886.9576	1771.900513	886.9575806	2	16	1.1.1.1201.2	6.368267	559.13	116.9	6.4	0.04	406.8187
9	17.59	17.93	58.99000168	58.42999816	58.42999816	sp|O35486|CRYGS_MOUSE	Gamma-crystallin S OS=Mus musculus OX=10090 GN=Crygs PE=1 SV=3			0	99.00000095	KPVDWGAASPAIQSFR	Oxidation(W)@5			-0.00206403	1744.887573	582.6365	1744.889648	582.637146	3	14	1.1.1.1082.6	4.9002	558.17	496.71	4.88	0.09	497.4998
9	17.59	17.93	58.99000168	58.42999816	58.42999816	sp|O35486|CRYGS_MOUSE	Gamma-crystallin S OS=Mus musculus OX=10090 GN=Crygs PE=1 SV=3			0	99.00000095	KPVDWGAASPAIQSFR	Carbamyl@N-term			0.00419565	1771.904785	591.6422	1771.900513	591.6408081	3	13	1.1.1.1203.3	6.392267	191.2509	191.2509			775.9633
9	17.59	17.93	58.99000168	58.42999816	58.42999816	sp|O35486|CRYGS_MOUSE	Gamma-crystallin S OS=Mus musculus OX=10090 GN=Crygs PE=1 SV=3			0	99.00000095	KPVDWGAASPAIQSFR	Oxidation(P)@2	Oxidation(P)@160		-0.00206403	1744.887573	582.6365	1744.889648	582.637146	3	12	1.1.1.1084.5	4.924366	558.17	473.41	4.88	0.09	354.7953
9	17.59	17.93	58.99000168	58.42999816	58.42999816	sp|O35486|CRYGS_MOUSE	Gamma-crystallin S OS=Mus musculus OX=10090 GN=Crygs PE=1 SV=3			0	99.00000095	KPVDWGAASPAIQSFR	Carbamyl@N-term			0.0115198	1771.912231	591.6447	1771.900513	591.6408081	3	11	1.1.1.1206.3	6.4301	69.88441	69.88441			306.4777
9	17.59	17.93	58.99000168	58.42999816	58.42999816	sp|O35486|CRYGS_MOUSE	Gamma-crystallin S OS=Mus musculus OX=10090 GN=Crygs PE=1 SV=3			0	37.90000081	KPVDWGAASPAIQSFR	Oxidation(W)@5			-0.00206403	1744.887573	582.6365	1744.889648	582.637146	3	12	1.1.1.1084.5	4.924366	558.17	473.41	4.88	0.09	354.7953
9	17.59	17.93	58.99000168	58.42999816	58.42999816	sp|O35486|CRYGS_MOUSE	Gamma-crystallin S OS=Mus musculus OX=10090 GN=Crygs PE=1 SV=3			0	21.20999992	KPVDWGAASPAIQSFR	Carbamyl(K)@1			0.000144863	1771.900635	886.9576	1771.900513	886.9575806	2	16	1.1.1.1201.2	6.368267	559.13	116.9	6.4	0.04	406.8187
9	17.59	17.93	58.99000168	58.42999816	58.42999816	sp|O35486|CRYGS_MOUSE	Gamma-crystallin S OS=Mus musculus OX=10090 GN=Crygs PE=1 SV=3			0	21.20999992	KPVDWGAASPAIQSFR	Carbamyl(K)@1			0.00419565	1771.904785	591.6422	1771.900513	591.6408081	3	13	1.1.1.1203.3	6.392267	191.2509	191.2509			775.9633
9	17.59	17.93	58.99000168	58.42999816	58.42999816	sp|O35486|CRYGS_MOUSE	Gamma-crystallin S OS=Mus musculus OX=10090 GN=Crygs PE=1 SV=3			0	21.20999992	KPVDWGAASPAIQSFR	Carbamyl(K)@1			0.0115198	1771.912231	591.6447	1771.900513	591.6408081	3	11	1.1.1.1206.3	6.4301	69.88441	69.88441			306.4777
9	17.59	17.93	58.99000168	58.42999816	58.42999816	sp|O35486|CRYGS_MOUSE	Gamma-crystallin S OS=Mus musculus OX=10090 GN=Crygs PE=1 SV=3			0	44.17000115	MYILPQGEYPEYQR	Oxidation(M)@1		cleaved H-M@N-term	-0.023721799	1801.810913	901.9127	1801.834473	901.9245605	2	7	1.1.1.1128.11	5.482666	345.6981	345.6981			242.5205
9	17.59	17.93	58.99000168	58.42999816	58.42999816	sp|O35486|CRYGS_MOUSE	Gamma-crystallin S OS=Mus musculus OX=10090 GN=Crygs PE=1 SV=3			0	99.00000095	PNFSGHMYILPQGEYPEYQR	Oxidation(M)@7		cleaved R-P@N-term	-0.0137752	2441.097412	814.7064	2441.111084	814.7109375	3	20	1.1.1.1126.2	5.457833	469.9189	469.9189			990.2496
9	17.59	17.93	58.99000168	58.42999816	58.42999816	sp|O35486|CRYGS_MOUSE	Gamma-crystallin S OS=Mus musculus OX=10090 GN=Crygs PE=1 SV=3			0	99.00000095	QYLLDKK			missed K-K@6	-1.62E-05	906.5174561	454.266	906.5174561	454.2660217	2	10	1.1.1.950.2	3.255667	1209.34	741.79	3.28	0.08	230.0087
9	17.59	17.93	58.99000168	58.42999816	58.42999816	sp|O35486|CRYGS_MOUSE	Gamma-crystallin S OS=Mus musculus OX=10090 GN=Crygs PE=1 SV=3			0	99.00000095	QYLLDKK	Gln->pyro-Glu@N-term		missed K-K@6	0.00065883	889.4916992	445.7531	889.4909058	445.7527466	2	8	1.1.1.953.2	3.286833	306.95	279.82	3.27	0.05	144.0478
9	17.59	17.93	58.99000168	58.42999816	58.42999816	sp|O35486|CRYGS_MOUSE	Gamma-crystallin S OS=Mus musculus OX=10090 GN=Crygs PE=1 SV=3			0	92.25999713	QYLLDKK	Gln->pyro-Glu@N-term		missed K-K@6	0.00145228	889.4922485	445.7534	889.4909058	445.7527466	2	9	1.1.1.1072.2	4.773217	1905.71	1871.12	4.77	0.05	1073.045
9	17.59	17.93	58.99000168	58.42999816	58.42999816	sp|O35486|CRYGS_MOUSE	Gamma-crystallin S OS=Mus musculus OX=10090 GN=Crygs PE=1 SV=3			0	46.16000056	QYLLDKK	Gln->pyro-Glu@N-term; Carbamyl(K)@6		missed K-K@6	0.00288334	932.4996948	467.2571	932.4967041	467.2556458	2	8	1.1.1.1165.3	5.932467	560.31	528.45	5.93	0.05	281.2608
9	17.59	17.93	58.99000168	58.42999816	58.42999816	sp|O35486|CRYGS_MOUSE	Gamma-crystallin S OS=Mus musculus OX=10090 GN=Crygs PE=1 SV=3			0	30.97000122	QYLLDKK	Gln->pyro-Glu@N-term		missed K-K@6	0.00145228	889.4922485	445.7534	889.4909058	445.7527466	2	6	1.1.1.1071.2	4.76005	1905.71	1673.28	4.77	0.05	969.6337
9	17.59	17.93	58.99000168	58.42999816	58.42999816	sp|O35486|CRYGS_MOUSE	Gamma-crystallin S OS=Mus musculus OX=10090 GN=Crygs PE=1 SV=3			0	21.20999992	QYLLDKK	Gln->pyro-Glu@N-term; Carbamyl(K)@6		missed K-K@6	0.00288334	932.4996948	467.2571	932.4967041	467.2556458	2	7	1.1.1.1163.3	5.907133	560.31	340.44	5.93	0.05	200.4986
9	17.59	17.93	58.99000168	58.42999816	58.42999816	sp|O35486|CRYGS_MOUSE	Gamma-crystallin S OS=Mus musculus OX=10090 GN=Crygs PE=1 SV=3			0	21.20999992	TGGKISFYEDR	Carbamyl(K)@4		missed K-I@4	0.000626316	1314.620972	439.2143	1314.620483	439.2140808	3	11	1.1.1.1086.3	4.9482	772.17	769	4.95	0.04	619.9178
9	17.59	17.93	58.99000168	58.42999816	58.42999816	sp|O35486|CRYGS_MOUSE	Gamma-crystallin S OS=Mus musculus OX=10090 GN=Crygs PE=1 SV=3			0	99.00000095	VEGGTWAVYER			cleaved R-P@C-term	-0.0024431	1265.601685	633.8081	1265.604004	633.8093262	2	15	1.1.1.1097.10	5.093867	3648.94	2591.06	5.11	0.04	1221.365
9	17.59	17.93	58.99000168	58.42999816	58.42999816	sp|O35486|CRYGS_MOUSE	Gamma-crystallin S OS=Mus musculus OX=10090 GN=Crygs PE=1 SV=3			0	97.90999889	VEGGTWAVYER			cleaved R-P@C-term	-0.0024431	1265.601685	633.8081	1265.604004	633.8093262	2	9	1.1.1.1096.9	5.0802	3648.94	1300.01	5.11	0.04	378.9291
9	17.59	17.93	58.99000168	58.42999816	58.42999816	sp|O35486|CRYGS_MOUSE	Gamma-crystallin S OS=Mus musculus OX=10090 GN=Crygs PE=1 SV=3			0	95.9100008	VVEGTWIFY			cleaved Y-E@C-term	0.000368549	1112.554688	557.2846	1112.554199	557.2844238	2	8	1.1.1.1457.2	9.353033	119.34	96.37	9.37	0.09	94.69925
9	17.59	17.93	58.99000168	58.42999816	58.42999816	sp|O35486|CRYGS_MOUSE	Gamma-crystallin S OS=Mus musculus OX=10090 GN=Crygs PE=1 SV=3			0	99.00000095	VVEGTWIFYELPNYR				0.00617643	1884.947144	629.323	1884.94104	629.3209839	3	11	1.1.1.1380.3	8.581933	5296.47	644.28	8.64	0.08	264.5557
9	17.59	17.93	58.99000168	58.42999816	58.42999816	sp|O35486|CRYGS_MOUSE	Gamma-crystallin S OS=Mus musculus OX=10090 GN=Crygs PE=1 SV=3			0	99.00000095	VVEGTWIFYELPNYR	Dioxidation(W)@6			-0.0243487	1916.906372	639.9761	1916.930908	639.9842529	3	14	1.1.1.1341.4	8.1318	56.06776	56.06776			229.9093
9	17.59	17.93	58.99000168	58.42999816	58.42999816	sp|O35486|CRYGS_MOUSE	Gamma-crystallin S OS=Mus musculus OX=10090 GN=Crygs PE=1 SV=3			0	99.00000095	VVEGTWIFYELPNYR	Dioxidation(W)@6			0.0200698	1916.950928	959.4827	1916.930908	959.4727173	2	12	1.1.1.1344.4	8.1723	86.96358	86.96358			137.5022
9	17.59	17.93	58.99000168	58.42999816	58.42999816	sp|O35486|CRYGS_MOUSE	Gamma-crystallin S OS=Mus musculus OX=10090 GN=Crygs PE=1 SV=3			0	96.57999873	VVEGTWIFYELPNYR	Dioxidation(W)@6			-0.00475659	1916.926392	639.9827	1916.930908	639.9842529	3	9	1.1.1.1342.4	8.143467	62.96905	62.96905			241.4212
9	17.59	17.93	58.99000168	58.42999816	58.42999816	sp|O35486|CRYGS_MOUSE	Gamma-crystallin S OS=Mus musculus OX=10090 GN=Crygs PE=1 SV=3			0	92.25999713	VVEGTWIFYELPNYR	Methyl(E)@10	Methyl(E)@141		0.00639042	1898.963135	633.995	1898.956665	633.9928589	3	9	1.1.1.1447.2	9.287383	219.27	211.99	9.28	0.08	153.4605
9	17.59	17.93	58.99000168	58.42999816	58.42999816	sp|O35486|CRYGS_MOUSE	Gamma-crystallin S OS=Mus musculus OX=10090 GN=Crygs PE=1 SV=3			0	44.17000115	WMGLNDR	Dioxidation(W)@1; Oxidation(M)@2			0.00279159	938.3944702	470.2045	938.3916016	470.2030945	2	6	1.1.1.948.2	3.223333	408.65	408.44	3.22	0.04	293.6363
9	17.59	17.93	58.99000168	58.42999816	58.42999816	sp|O35486|CRYGS_MOUSE	Gamma-crystallin S OS=Mus musculus OX=10090 GN=Crygs PE=1 SV=3			0	38.51000071	WMGLNDR				-0.00429	890.4026489	446.2086	890.4068604	446.2107239	2	5	1.1.1.1099.2	5.1127	64.05939	64.05939			248.5664
9	17.59	17.93	58.99000168	58.42999816	58.42999816	sp|O35486|CRYGS_MOUSE	Gamma-crystallin S OS=Mus musculus OX=10090 GN=Crygs PE=1 SV=3			0	33.80999863	WMGLNDR	Oxidation(M)@2; Deamidated(N)@5			0.00139437	907.3872681	454.7009	907.3858032	454.7001648	2	5	1.1.1.1028.5	4.2306	326.09	305.39	4.25	0.06	242.4205
9	17.59	17.93	58.99000168	58.42999816	58.42999816	sp|O35486|CRYGS_MOUSE	Gamma-crystallin S OS=Mus musculus OX=10090 GN=Crygs PE=1 SV=3			0	24.93000031	WMGLNDR	Dioxidation(W)@1; Oxidation(M)@2			0.00279159	938.3944702	470.2045	938.3916016	470.2030945	2	6	1.1.1.947.4	3.212333	408.65	340.69	3.22	0.04	275.7482
10	15.2	15.2	69.9000001	67.35000014	61.22000217	sp|Q9JJV0|CRBA4_MOUSE	Beta-crystallin A4 OS=Mus musculus OX=10090 GN=Cryba4 PE=2 SV=3			2	99.00000095	EWGSHAHTFQVQSVR				-0.000412673	1767.843628	590.2885	1767.844116	590.2886353	3	10	1.1.1.1013.9	4.052933	4884.2	2363.2	4.08	0.05	1365.019
10	15.2	15.2	69.9000001	67.35000014	61.22000217	sp|Q9JJV0|CRBA4_MOUSE	Beta-crystallin A4 OS=Mus musculus OX=10090 GN=Cryba4 PE=2 SV=3			2	99.00000095	GDYPGWDAWGGNTAYPAER				-0.0118172	2081.875	694.9656	2081.886719	694.9695435	3	26	1.1.1.1202.3	6.381267	6286.28	3898.05	6.4	0.06	2900.592
10	15.2	15.2	69.9000001	67.35000014	61.22000217	sp|Q9JJV0|CRBA4_MOUSE	Beta-crystallin A4 OS=Mus musculus OX=10090 GN=Cryba4 PE=2 SV=3			2	99.00000095	GFQYILESDHHSGDYK				-0.00205546	1894.846558	632.6228	1894.848633	632.6234741	3	20	1.1.1.1074.4	4.802217	5624.95	5389.74	4.81	0.05	4019.253
10	15.2	15.2	69.9000001	67.35000014	61.22000217	sp|Q9JJV0|CRBA4_MOUSE	Beta-crystallin A4 OS=Mus musculus OX=10090 GN=Cryba4 PE=2 SV=3			2	99.00000095	LTIFEQENFLGR				0.00073619	1465.75708	489.593	1465.75647	489.5927734	3	16	1.1.1.1267.2	7.2042	16022.82	10271.45	7.23	0.06	2130.307
10	15.2	15.2	69.9000001	67.35000014	61.22000217	sp|Q9JJV0|CRBA4_MOUSE	Beta-crystallin A4 OS=Mus musculus OX=10090 GN=Cryba4 PE=2 SV=3			2	99.00000095	MVVWDEEGFQGR	Oxidation(M)@1			-0.010157	1467.635132	734.8248	1467.645264	734.829895	2	12	1.1.1.1116.10	5.332	96.99564	96.99564			378.9291
10	15.2	15.2	69.9000001	67.35000014	61.22000217	sp|Q9JJV0|CRBA4_MOUSE	Beta-crystallin A4 OS=Mus musculus OX=10090 GN=Cryba4 PE=2 SV=3			2	99.00000095	VLSGAWVGFEHAGFQGQQYVLER				-0.00139439	2577.274902	860.0989	2577.276367	860.0994263	3	21	1.1.1.1253.5	7.03005	8480.25	3827.06	7.07	0.06	1663.77
10	15.2	15.2	69.9000001	67.35000014	61.22000217	sp|Q9JJV0|CRBA4_MOUSE	Beta-crystallin A4 OS=Mus musculus OX=10090 GN=Cryba4 PE=2 SV=3			1.301029921	99.00000095	AGFQGQQYVLER			cleaved H-A@N-term	-0.0149981	1394.679321	698.3469	1394.694214	698.3544312	2	15	1.1.1.1093.4	5.0387	125.3043	125.3043			440.0686
10	15.2	15.2	69.9000001	67.35000014	61.22000217	sp|Q9JJV0|CRBA4_MOUSE	Beta-crystallin A4 OS=Mus musculus OX=10090 GN=Cryba4 PE=2 SV=3			0.735182166	99.00000095	SLKVLSGAWVGFEHAGFQGQQYVLER	Carbamyl(K)@3		missed K-V@3	0.0023457	2948.49585	738.1312	2948.493408	738.1306152	4	19	1.1.1.1337.3	8.0863	418.57	409.68	8.09	0.06	403.2054
10	15.2	15.2	69.9000001	67.35000014	61.22000217	sp|Q9JJV0|CRBA4_MOUSE	Beta-crystallin A4 OS=Mus musculus OX=10090 GN=Cryba4 PE=2 SV=3			0.425968736	99.00000095	VLSGAWVGFEH			cleaved H-A@C-term	3.37E-05	1200.592651	601.3036	1200.592773	601.3036499	2	10	1.1.1.1212.5	6.50725	512.83	495.55	6.51	0.05	299.1776
10	15.2	15.2	69.9000001	67.35000014	61.22000217	sp|Q9JJV0|CRBA4_MOUSE	Beta-crystallin A4 OS=Mus musculus OX=10090 GN=Cryba4 PE=2 SV=3			0.372634113	99.00000095	TFQVQSVR			cleaved H-T@N-term	-0.00201326	963.5119019	482.7632	963.5137939	482.7641602	2	10	1.1.1.1014.6	4.0631	1321.28	1233.62	4.07	0.04	903.6778
10	15.2	15.2	69.9000001	67.35000014	61.22000217	sp|Q9JJV0|CRBA4_MOUSE	Beta-crystallin A4 OS=Mus musculus OX=10090 GN=Cryba4 PE=2 SV=3			0.205511943	99.00000095	PSVLELGFETVR			cleaved C-P@N-term	0.000482184	1345.724731	673.8696	1345.724121	673.8693848	2	11	1.1.1.1295.3	7.560833	167.31	140.1	7.54	0.08	122.831
10	15.2	15.2	69.9000001	67.35000014	61.22000217	sp|Q9JJV0|CRBA4_MOUSE	Beta-crystallin A4 OS=Mus musculus OX=10090 GN=Cryba4 PE=2 SV=3			0.132532522	99.00000095	RHEFTAECPSVLELGFETVR	Methyl(E)@7; Carbamidomethyl(C)@8	Methyl(E)@32	missed R-H@1	-0.000776872	2390.168213	598.5493	2390.168945	598.5494995	4	14	1.1.1.1217.3	6.568917	901.47	888.2	6.58	0.06	856.0097
10	15.2	15.2	69.9000001	67.35000014	61.22000217	sp|Q9JJV0|CRBA4_MOUSE	Beta-crystallin A4 OS=Mus musculus OX=10090 GN=Cryba4 PE=2 SV=3			0.005682853	96.06000185	GGNTAYPAER			cleaved W-G@N-term	-0.00268953	1034.475464	518.245	1034.478149	518.2463379	2	7	1.1.1.912.8	2.784533	188.24	177.83	2.78	0.04	140.0695
10	15.2	15.2	69.9000001	67.35000014	61.22000217	sp|Q9JJV0|CRBA4_MOUSE	Beta-crystallin A4 OS=Mus musculus OX=10090 GN=Cryba4 PE=2 SV=3			0.005243066	92.25999713	VLSGAWVGFEHAGF			cleaved F-Q@C-term	0.00585492	1475.725708	738.8701	1475.719727	738.8671265	2	9	1.1.1.1331.4	8.008133	152.5	145.97	8.01	0.09	130.8567
10	15.2	15.2	69.9000001	67.35000014	61.22000217	sp|Q9JJV0|CRBA4_MOUSE	Beta-crystallin A4 OS=Mus musculus OX=10090 GN=Cryba4 PE=2 SV=3			0.004803699	99.00000095	VLELGFETVR			cleaved S-V@N-term	-0.00339337	1161.636108	581.8253	1161.639404	581.8269653	2	9	1.1.1.1218.5	6.583083	41.1277	41.1277			127.0978
10	15.2	15.2	69.9000001	67.35000014	61.22000217	sp|Q9JJV0|CRBA4_MOUSE	Beta-crystallin A4 OS=Mus musculus OX=10090 GN=Cryba4 PE=2 SV=3			0.003488335	82.81000257	TAYPAER			cleaved N-T@N-term	-0.000742842	806.3914795	404.203	806.3922729	404.2033997	2	7	1.1.1.911.2	2.766033	497.85	348.52	2.75	0.03	240.2605
10	15.2	15.2	69.9000001	67.35000014	61.22000217	sp|Q9JJV0|CRBA4_MOUSE	Beta-crystallin A4 OS=Mus musculus OX=10090 GN=Cryba4 PE=2 SV=3			0.002613608	97.28999734	VLSGAWVGFEHAGFQGQQY			cleaved Y-V@C-term	0.00174999	2079.982178	694.3346	2079.980225	694.3340454	3	14	1.1.1.1272.2	7.268533	1746.9	1385.51	7.29	0.08	1003.372
10	15.2	15.2	69.9000001	67.35000014	61.22000217	sp|Q9JJV0|CRBA4_MOUSE	Beta-crystallin A4 OS=Mus musculus OX=10090 GN=Cryba4 PE=2 SV=3			0.000434506	38.51000071	QGQQYVLER			cleaved F-Q@N-term	0.000834274	1119.568115	560.7913	1119.567261	560.7908936	2	6	1.1.1.1003.10	3.926783	233.36	204.71	3.92	0.05	162.7739
10	15.2	15.2	69.9000001	67.35000014	61.22000217	sp|Q9JJV0|CRBA4_MOUSE	Beta-crystallin A4 OS=Mus musculus OX=10090 GN=Cryba4 PE=2 SV=3			0	99.00000095	AGFQGQQYVLER			cleaved H-A@N-term	-0.00901671	1394.685303	698.3499	1394.694214	698.3544312	2	13	1.1.1.1092.9	5.0292	22.86661	22.86661			429.1955
10	15.2	15.2	69.9000001	67.35000014	61.22000217	sp|Q9JJV0|CRBA4_MOUSE	Beta-crystallin A4 OS=Mus musculus OX=10090 GN=Cryba4 PE=2 SV=3			0	46.16000056	DSRLTIFEQENFLGR	Carboxy(D)@1; Dioxidation(R)@3	Carboxy(D)@104; Dioxidation(R)@106	missed R-L@3	0.0146858	1899.911133	950.9628	1899.89624	950.9553833	2	10	1.1.1.1268.6	7.2242	102.5782	102.5782			513.0753
10	15.2	15.2	69.9000001	67.35000014	61.22000217	sp|Q9JJV0|CRBA4_MOUSE	Beta-crystallin A4 OS=Mus musculus OX=10090 GN=Cryba4 PE=2 SV=3			0	38.51000071	EWGSHAHTFQVQ			cleaved Q-S@C-term	-0.000370287	1425.64209	476.2213	1425.642578	476.2214661	3	8	1.1.1.1029.3	4.241766	1288.08	1232.93	4.24	0.04	945.2999
10	15.2	15.2	69.9000001	67.35000014	61.22000217	sp|Q9JJV0|CRBA4_MOUSE	Beta-crystallin A4 OS=Mus musculus OX=10090 GN=Cryba4 PE=2 SV=3			0	99.00000095	EWGSHAHTFQVQSVR	Glu->pyro-Glu@N-term			-0.00745161	1749.826294	584.2827	1749.833496	584.2851563	3	13	1.1.1.1079.4	4.86105	1316.59	1186.71	4.87	0.04	992.8181
10	15.2	15.2	69.9000001	67.35000014	61.22000217	sp|Q9JJV0|CRBA4_MOUSE	Beta-crystallin A4 OS=Mus musculus OX=10090 GN=Cryba4 PE=2 SV=3			0	98.73999953	EWGSHAHTFQVQSVR				-0.000892489	1767.843384	442.9681	1767.844116	442.9682922	4	12	1.1.1.1014.4	4.06145	9597.14	7130.49	4.08	0.05	6369.468
10	15.2	15.2	69.9000001	67.35000014	61.22000217	sp|Q9JJV0|CRBA4_MOUSE	Beta-crystallin A4 OS=Mus musculus OX=10090 GN=Cryba4 PE=2 SV=3			0	72.63000011	EWGSHAHTFQVQSVR	Glu->pyro-Glu@N-term			0.00260227	1749.836182	438.4663	1749.833496	438.4656677	4	9	1.1.1.1015.3	4.0736	1017.05	953.88	4.08	0.05	563.7054
10	15.2	15.2	69.9000001	67.35000014	61.22000217	sp|Q9JJV0|CRBA4_MOUSE	Beta-crystallin A4 OS=Mus musculus OX=10090 GN=Cryba4 PE=2 SV=3			0	29.30000126	EWGSHAHTFQVQSVR				-0.000892489	1767.843384	442.9681	1767.844116	442.9682922	4	8	1.1.1.1013.4	4.048767	9597.14	3865.8	4.08	0.05	2292.343
10	15.2	15.2	69.9000001	67.35000014	61.22000217	sp|Q9JJV0|CRBA4_MOUSE	Beta-crystallin A4 OS=Mus musculus OX=10090 GN=Cryba4 PE=2 SV=3			0	33.23000073	EWGSHAHTFQVQSVRR	Arg-loss@C-term		missed R-R@15	-0.000892483	1767.843384	442.9681	1767.844116	442.9682922	4	9	1.1.1.1013.4	4.048767	9597.14	3865.8	4.08	0.05	2292.343
10	15.2	15.2	69.9000001	67.35000014	61.22000217	sp|Q9JJV0|CRBA4_MOUSE	Beta-crystallin A4 OS=Mus musculus OX=10090 GN=Cryba4 PE=2 SV=3			0	99.00000095	GDYPGWDAWGGNTAYPAER				-0.0159961	2081.871338	1041.943	2081.886719	1041.950684	2	18	1.1.1.1203.9	6.398933	4834.73	4670.34	6.4	0.05	1971.793
10	15.2	15.2	69.9000001	67.35000014	61.22000217	sp|Q9JJV0|CRBA4_MOUSE	Beta-crystallin A4 OS=Mus musculus OX=10090 GN=Cryba4 PE=2 SV=3			0	99.00000095	GDYPGWDAWGGNTAYPAER	Oxidation(P)@4	Oxidation(P)@75		-0.00303062	2097.879395	1049.947	2097.881592	1049.94812	2	10	1.1.1.1178.10	6.10395	84.03078	84.03078			114.8863
10	15.2	15.2	69.9000001	67.35000014	61.22000217	sp|Q9JJV0|CRBA4_MOUSE	Beta-crystallin A4 OS=Mus musculus OX=10090 GN=Cryba4 PE=2 SV=3			0	97.8399992	GDYPGWDAWGGNTAYPAER	Methyl(E)@18	Methyl(E)@89		-0.0187502	2095.883789	699.6352	2095.902344	699.6414185	3	13	1.1.1.1231.3	6.7489	1030.94	847.43	6.72	0.06	814.8677
10	15.2	15.2	69.9000001	67.35000014	61.22000217	sp|Q9JJV0|CRBA4_MOUSE	Beta-crystallin A4 OS=Mus musculus OX=10090 GN=Cryba4 PE=2 SV=3			0	37.90000081	GDYPGWDAWGGNTAYPAER	Oxidation(W)@6			-0.00303062	2097.879395	1049.947	2097.881592	1049.94812	2	10	1.1.1.1178.10	6.10395	84.03078	84.03078			114.8863
10	15.2	15.2	69.9000001	67.35000014	61.22000217	sp|Q9JJV0|CRBA4_MOUSE	Beta-crystallin A4 OS=Mus musculus OX=10090 GN=Cryba4 PE=2 SV=3			0	30.41000068	GDYPGWDAWGGNTAYPAER	Methyl(E)@18	Methyl(E)@89		-0.0187502	2095.883789	699.6352	2095.902344	699.6414185	3	9	1.1.1.1230.4	6.735233	1030.94	982.47	6.72	0.06	837.2608
10	15.2	15.2	69.9000001	67.35000014	61.22000217	sp|Q9JJV0|CRBA4_MOUSE	Beta-crystallin A4 OS=Mus musculus OX=10090 GN=Cryba4 PE=2 SV=3			0	29.30000126	GDYPGWDAWGGNTAYPAER	Oxidation(W)@9			0.00843593	2097.890381	700.304	2097.881592	700.3011475	3	7	1.1.1.1162.6	5.897133	152.2	152.2			486.9568
10	15.2	15.2	69.9000001	67.35000014	61.22000217	sp|Q9JJV0|CRBA4_MOUSE	Beta-crystallin A4 OS=Mus musculus OX=10090 GN=Cryba4 PE=2 SV=3			0	99.00000095	GFQYILESDHHSGDYK				-0.00205546	1894.846558	632.6228	1894.848633	632.6234741	3	18	1.1.1.1073.5	4.78905	5624.95	4007.13	4.81	0.05	2400.106
10	15.2	15.2	69.9000001	67.35000014	61.22000217	sp|Q9JJV0|CRBA4_MOUSE	Beta-crystallin A4 OS=Mus musculus OX=10090 GN=Cryba4 PE=2 SV=3			0	16.59000069	GFQYILESDHHSGDYK	Methyl(E)@7	Methyl(E)@165		-0.00110937	1908.863159	637.295	1908.864258	637.2953491	3	8	1.1.1.1094.7	5.053033	103.6502	103.6502			504.8948
10	15.2	15.2	69.9000001	67.35000014	61.22000217	sp|Q9JJV0|CRBA4_MOUSE	Beta-crystallin A4 OS=Mus musculus OX=10090 GN=Cryba4 PE=2 SV=3			0	99.00000095	HEFTAECPSVLELGFETVR	Carbamidomethyl(C)@7; Oxidation(P)@8; Methyl(S)@9	Oxidation(P)@34; Methyl(S)@35		-0.00240394	2250.060059	751.0273	2250.062744	751.0281982	3	13	1.1.1.1244.9	6.91705	843.66	777.99	6.93	0.08	655.9437
10	15.2	15.2	69.9000001	67.35000014	61.22000217	sp|Q9JJV0|CRBA4_MOUSE	Beta-crystallin A4 OS=Mus musculus OX=10090 GN=Cryba4 PE=2 SV=3			0	99.00000095	LTIFEQENFLGR				-0.002019	1465.754517	733.8845	1465.75647	733.8855591	2	15	1.1.1.1263.7	7.161366	52678.15	1543.81	7.23	0.06	350.4286
10	15.2	15.2	69.9000001	67.35000014	61.22000217	sp|Q9JJV0|CRBA4_MOUSE	Beta-crystallin A4 OS=Mus musculus OX=10090 GN=Cryba4 PE=2 SV=3			0	99.00000095	LTIFEQENFLGR				-0.002019	1465.754517	733.8845	1465.75647	733.8855591	2	18	1.1.1.1264.6	7.1737	52678.15	5767.26	7.23	0.06	1116.416
10	15.2	15.2	69.9000001	67.35000014	61.22000217	sp|Q9JJV0|CRBA4_MOUSE	Beta-crystallin A4 OS=Mus musculus OX=10090 GN=Cryba4 PE=2 SV=3			0	99.00000095	LTIFEQENFLGR				-0.002019	1465.754517	733.8845	1465.75647	733.8855591	2	16	1.1.1.1277.7	7.33385	52678.15	2990.64	7.23	0.06	940.7079
10	15.2	15.2	69.9000001	67.35000014	61.22000217	sp|Q9JJV0|CRBA4_MOUSE	Beta-crystallin A4 OS=Mus musculus OX=10090 GN=Cryba4 PE=2 SV=3			0	99.00000095	LTIFEQENFLGR	Deamidated(N)@8			0.00223708	1466.74292	734.3787	1466.740601	734.3775635	2	14	1.1.1.1291.2	7.507017	2253.71	650.79	7.57	0.08	265.2357
10	15.2	15.2	69.9000001	67.35000014	61.22000217	sp|Q9JJV0|CRBA4_MOUSE	Beta-crystallin A4 OS=Mus musculus OX=10090 GN=Cryba4 PE=2 SV=3			0	99.00000095	LTIFEQENFLGR	Deamidated(N)@8			0.00223708	1466.74292	734.3787	1466.740601	734.3775635	2	15	1.1.1.1292.4	7.52285	2253.71	1046.08	7.57	0.08	424.8288
10	15.2	15.2	69.9000001	67.35000014	61.22000217	sp|Q9JJV0|CRBA4_MOUSE	Beta-crystallin A4 OS=Mus musculus OX=10090 GN=Cryba4 PE=2 SV=3			0	99.00000095	LTIFEQENFLGR				0.00073619	1465.75708	489.593	1465.75647	489.5927734	3	9	1.1.1.1265.2	7.179033	16022.82	2645.93	7.23	0.06	470.218
10	15.2	15.2	69.9000001	67.35000014	61.22000217	sp|Q9JJV0|CRBA4_MOUSE	Beta-crystallin A4 OS=Mus musculus OX=10090 GN=Cryba4 PE=2 SV=3			0	99.00000095	LTIFEQENFLGR	Methyl(E)@7	Methyl(E)@113		0.00124121	1479.773438	494.2651	1479.772217	494.264679	3	17	1.1.1.1337.2	8.082133	1168.83	991.92	8.1	0.05	538.0651
10	15.2	15.2	69.9000001	67.35000014	61.22000217	sp|Q9JJV0|CRBA4_MOUSE	Beta-crystallin A4 OS=Mus musculus OX=10090 GN=Cryba4 PE=2 SV=3			0	99.00000095	LTIFEQENFLGR	Methyl+Deamidated(Q)@6	Methyl+Deamidated(Q)@112		-0.00476021	1480.751465	741.383	1480.756226	741.385376	2	17	1.1.1.1364.2	8.421117	490.63	486.32	8.43	0.06	320.7795
10	15.2	15.2	69.9000001	67.35000014	61.22000217	sp|Q9JJV0|CRBA4_MOUSE	Beta-crystallin A4 OS=Mus musculus OX=10090 GN=Cryba4 PE=2 SV=3			0	99.00000095	LTIFEQENFLGR	Formyl@N-term			0.00657766	1493.758057	747.8863	1493.751465	747.8829956	2	14	1.1.1.1598.4	10.03798	273.64	152.81	10.07	0.09	98.6156
10	15.2	15.2	69.9000001	67.35000014	61.22000217	sp|Q9JJV0|CRBA4_MOUSE	Beta-crystallin A4 OS=Mus musculus OX=10090 GN=Cryba4 PE=2 SV=3			0	99.00000095	LTIFEQENFLGR	Formyl@N-term			0.00657766	1493.758057	747.8863	1493.751465	747.8829956	2	15	1.1.1.1599.2	10.05048	273.64	200.73	10.07	0.09	104.8924
10	15.2	15.2	69.9000001	67.35000014	61.22000217	sp|Q9JJV0|CRBA4_MOUSE	Beta-crystallin A4 OS=Mus musculus OX=10090 GN=Cryba4 PE=2 SV=3			0	99.00000095	LTIFEQENFLGR	Methyl(E)@5	Methyl(E)@111		0.000871354	1479.773071	740.8938	1479.772217	740.8933716	2	14	1.1.1.1308.8	7.727	1943.77	1183.72	7.76	0.06	633.7585
10	15.2	15.2	69.9000001	67.35000014	61.22000217	sp|Q9JJV0|CRBA4_MOUSE	Beta-crystallin A4 OS=Mus musculus OX=10090 GN=Cryba4 PE=2 SV=3			0	99.00000095	LTIFEQENFLGR	Methyl(E)@7	Methyl(E)@113		0.00209205	1479.774292	740.8944	1479.772217	740.8933716	2	12	1.1.1.1344.2	8.168134	3714.38	886.51	8.1	0.08	148.7485
10	15.2	15.2	69.9000001	67.35000014	61.22000217	sp|Q9JJV0|CRBA4_MOUSE	Beta-crystallin A4 OS=Mus musculus OX=10090 GN=Cryba4 PE=2 SV=3			0	99.00000095	LTIFEQENFLGR	Methyl(E)@5	Methyl(E)@111		0.000871354	1479.773071	740.8938	1479.772217	740.8933716	2	13	1.1.1.1307.4	7.711833	1943.77	556.67	7.76	0.06	239.2531
10	15.2	15.2	69.9000001	67.35000014	61.22000217	sp|Q9JJV0|CRBA4_MOUSE	Beta-crystallin A4 OS=Mus musculus OX=10090 GN=Cryba4 PE=2 SV=3			0	96.84000015	LTIFEQENFLGR	Deamidated(Q)@6; Methyl(E)@7	Methyl(E)@113		-0.00476021	1480.751465	741.383	1480.756226	741.385376	2	9	1.1.1.1361.5	8.384617	490.63	125.99	8.43	0.06	177.464
10	15.2	15.2	69.9000001	67.35000014	61.22000217	sp|Q9JJV0|CRBA4_MOUSE	Beta-crystallin A4 OS=Mus musculus OX=10090 GN=Cryba4 PE=2 SV=3			0	96.67000175	LTIFEQENFLGR	Methyl(E)@7	Methyl(E)@113		0.00124121	1479.773438	494.2651	1479.772217	494.264679	3	10	1.1.1.1336.3	8.066967	1168.83	566.05	8.1	0.05	404.0623
10	15.2	15.2	69.9000001	67.35000014	61.22000217	sp|Q9JJV0|CRBA4_MOUSE	Beta-crystallin A4 OS=Mus musculus OX=10090 GN=Cryba4 PE=2 SV=3			0	96.57999873	LTIFEQENFLGR	Methyl(E)@7	Methyl(E)@113		0.00209205	1479.774292	740.8944	1479.772217	740.8933716	2	11	1.1.1.1334.5	8.045134	3714.38	694.08	8.1	0.08	232.9073
10	15.2	15.2	69.9000001	67.35000014	61.22000217	sp|Q9JJV0|CRBA4_MOUSE	Beta-crystallin A4 OS=Mus musculus OX=10090 GN=Cryba4 PE=2 SV=3			0	32.10000098	LTSFRPVACAN	Carbamidomethyl(C)@9; Methyl(N)@11	Methyl(N)@101	cleaved N-H@C-term	-0.00304831	1248.625488	625.32	1248.62854	625.3215332	2	10	1.1.1.1056.10	4.5769	1001.98	876.32	4.58	0.04	615.9205
10	15.2	15.2	69.9000001	67.35000014	61.22000217	sp|Q9JJV0|CRBA4_MOUSE	Beta-crystallin A4 OS=Mus musculus OX=10090 GN=Cryba4 PE=2 SV=3			0	43.30999851	LTSFRPVACANHR	Carbamidomethyl(C)@9; Methyl(N)@11	Methyl(N)@101		-0.00161526	1541.786743	514.9362	1541.788574	514.9367676	3	8	1.1.1.973.6	3.542817	1417.81	1298.45	3.55	0.05	824.8691
10	15.2	15.2	69.9000001	67.35000014	61.22000217	sp|Q9JJV0|CRBA4_MOUSE	Beta-crystallin A4 OS=Mus musculus OX=10090 GN=Cryba4 PE=2 SV=3			0	99.00000095	MVVWDEEGFQGR	Oxidation(M)@1			0.00070713	1467.646118	734.8303	1467.645264	734.829895	2	11	1.1.1.1117.7	5.342333	73.47144	73.47144			395.618
10	15.2	15.2	69.9000001	67.35000014	61.22000217	sp|Q9JJV0|CRBA4_MOUSE	Beta-crystallin A4 OS=Mus musculus OX=10090 GN=Cryba4 PE=2 SV=3			0	99.00000095	MVVWDEEGFQGR	Oxidation(M)@1			-0.00210046	1467.643311	734.8289	1467.645264	734.829895	2	18	1.1.1.1130.6	5.503667	18017.37	6352.1	5.46	0.04	2226.581
10	15.2	15.2	69.9000001	67.35000014	61.22000217	sp|Q9JJV0|CRBA4_MOUSE	Beta-crystallin A4 OS=Mus musculus OX=10090 GN=Cryba4 PE=2 SV=3			0	99.00000095	MVVWDEEGFQGR				-0.00080528	1451.649414	726.832	1451.650391	726.8324585	2	17	1.1.1.1172.5	6.023283	3473.5	2019.31	6.04	0.05	950.5464
10	15.2	15.2	69.9000001	67.35000014	61.22000217	sp|Q9JJV0|CRBA4_MOUSE	Beta-crystallin A4 OS=Mus musculus OX=10090 GN=Cryba4 PE=2 SV=3			0	99.00000095	MVVWDEEGFQGR				-0.00080528	1451.649414	726.832	1451.650391	726.8324585	2	19	1.1.1.1173.6	6.037783	3473.5	3158.22	6.04	0.05	1475.31
10	15.2	15.2	69.9000001	67.35000014	61.22000217	sp|Q9JJV0|CRBA4_MOUSE	Beta-crystallin A4 OS=Mus musculus OX=10090 GN=Cryba4 PE=2 SV=3			0	99.00000095	MVVWDEEGFQGR	Oxidation(M)@1; Methyl(E)@7	Methyl(E)@20		-0.00397088	1481.657104	741.8358	1481.660889	741.8377075	2	14	1.1.1.1168.8	5.974633	1439.51	1437.62	5.98	0.05	854.061
10	15.2	15.2	69.9000001	67.35000014	61.22000217	sp|Q9JJV0|CRBA4_MOUSE	Beta-crystallin A4 OS=Mus musculus OX=10090 GN=Cryba4 PE=2 SV=3			0	90.42000175	MVVWDEEGFQGR	Dethiomethyl(M)@1; Oxidation(W)@4			0.00466296	1419.646729	710.8306	1419.641846	710.8282471	2	9	1.1.1.1138.8	5.605484	1010.29	961.54	5.61	0.04	721.8995
10	15.2	15.2	69.9000001	67.35000014	61.22000217	sp|Q9JJV0|CRBA4_MOUSE	Beta-crystallin A4 OS=Mus musculus OX=10090 GN=Cryba4 PE=2 SV=3			0	38.51000071	MVVWDEEGFQGR	Dioxidation(M)@1; Trp->Hydroxykynurenin(W)@4; Dehydrated(D)@5	Dioxidation(M)@14		0.00413612	1485.623657	743.8191	1485.619385	743.8170166	2	10	1.1.1.1157.9	5.836967	679.66	645.81	5.84	0.05	521.6336
10	15.2	15.2	69.9000001	67.35000014	61.22000217	sp|Q9JJV0|CRBA4_MOUSE	Beta-crystallin A4 OS=Mus musculus OX=10090 GN=Cryba4 PE=2 SV=3			0	34.95999873	MVVWDEEGFQGR	Dioxidation(M)@1; Trp->Hydroxykynurenin(W)@4; Dehydrated(E)@6	Dioxidation(M)@14		0.00413612	1485.623657	743.8191	1485.619385	743.8170166	2	10	1.1.1.1157.9	5.836967	679.66	645.81	5.84	0.05	521.6336
10	15.2	15.2	69.9000001	67.35000014	61.22000217	sp|Q9JJV0|CRBA4_MOUSE	Beta-crystallin A4 OS=Mus musculus OX=10090 GN=Cryba4 PE=2 SV=3			0	33.23000073	MVVWDEEGFQGR	Oxidation(M)@1; Dioxidation(W)@4			0.00495053	1499.640015	750.8273	1499.635132	750.8248291	2	7	1.1.1.1089.10	4.992367	25.8436	25.8436			298.9212
10	15.2	15.2	69.9000001	67.35000014	61.22000217	sp|Q9JJV0|CRBA4_MOUSE	Beta-crystallin A4 OS=Mus musculus OX=10090 GN=Cryba4 PE=2 SV=3			0	95.3700006	PSVLELGFETVR			cleaved C-P@N-term	0.000482184	1345.724731	673.8696	1345.724121	673.8693848	2	7	1.1.1.1292.2	7.519516	167.31	112.84	7.54	0.08	93.65056
10	15.2	15.2	69.9000001	67.35000014	61.22000217	sp|Q9JJV0|CRBA4_MOUSE	Beta-crystallin A4 OS=Mus musculus OX=10090 GN=Cryba4 PE=2 SV=3			0	32.65999854	PVACANHR	Carbamidomethyl(C)@4; Methyl(N)@6	Methyl(N)@101	cleaved R-P@N-term	0.00279408	937.4580688	469.7363	937.4552002	469.7348938	2	7	1.1.1.890.2	2.50505	292.03	255.34	2.51	0.03	196.3611
10	15.2	15.2	69.9000001	67.35000014	61.22000217	sp|Q9JJV0|CRBA4_MOUSE	Beta-crystallin A4 OS=Mus musculus OX=10090 GN=Cryba4 PE=2 SV=3			0	29.30000126	PVACANHR	Carbamidomethyl(C)@4; Methyl(N)@6	Methyl(N)@101	cleaved R-P@N-term	0.00279408	937.4580688	469.7363	937.4552002	469.7348938	2	6	1.1.1.892.3	2.53255	292.03	182.69	2.51	0.03	123.4894
10	15.2	15.2	69.9000001	67.35000014	61.22000217	sp|Q9JJV0|CRBA4_MOUSE	Beta-crystallin A4 OS=Mus musculus OX=10090 GN=Cryba4 PE=2 SV=3			0	99.00000095	RHEFTAECPSVLELGFETVR	Carbamidomethyl(C)@8; Oxidation(P)@9; Methyl(S)@10	Oxidation(P)@34; Methyl(S)@35	missed R-H@1	-0.00730757	2406.156494	602.5464	2406.163818	602.5482178	4	13	1.1.1.1193.3	6.2871	1437.45	785.13	6.32	0.06	714.6544
10	15.2	15.2	69.9000001	67.35000014	61.22000217	sp|Q9JJV0|CRBA4_MOUSE	Beta-crystallin A4 OS=Mus musculus OX=10090 GN=Cryba4 PE=2 SV=3			0	95.3700006	RHEFTAECPSVLELGFETVR	Carbamidomethyl(C)@8; Oxidation(P)@9; Methyl(S)@10	Oxidation(P)@34; Methyl(S)@35	missed R-H@1	-0.00730757	2406.156494	602.5464	2406.163818	602.5482178	4	12	1.1.1.1194.4	6.3006	1437.45	1212.85	6.32	0.06	1049.519
10	15.2	15.2	69.9000001	67.35000014	61.22000217	sp|Q9JJV0|CRBA4_MOUSE	Beta-crystallin A4 OS=Mus musculus OX=10090 GN=Cryba4 PE=2 SV=3			0	19.14000064	RHEFTAECPSVLELGFETVR	Carbamidomethyl(C)@8; Methyl(S)@10	Methyl(S)@35	missed R-H@1	-0.000776872	2390.168213	598.5493	2390.168945	598.5494995	4	14	1.1.1.1217.3	6.568917	901.47	888.2	6.58	0.06	856.0097
10	15.2	15.2	69.9000001	67.35000014	61.22000217	sp|Q9JJV0|CRBA4_MOUSE	Beta-crystallin A4 OS=Mus musculus OX=10090 GN=Cryba4 PE=2 SV=3			0	98.22000265	SLKVLSGAWVGFEHAGFQGQQYVLER	Carbamyl@N-term		missed K-V@3	0.0023457	2948.49585	738.1312	2948.493408	738.1306152	4	11	1.1.1.1338.6	8.097134	418.57	380.94	8.09	0.06	397.5471
10	15.2	15.2	69.9000001	67.35000014	61.22000217	sp|Q9JJV0|CRBA4_MOUSE	Beta-crystallin A4 OS=Mus musculus OX=10090 GN=Cryba4 PE=2 SV=3			0	21.20999992	SLKVLSGAWVGFEHAGFQGQQYVLER	Carbamyl(K)@3		missed K-V@3	0.0023457	2948.49585	738.1312	2948.493408	738.1306152	4	11	1.1.1.1338.6	8.097134	418.57	380.94	8.09	0.06	397.5471
10	15.2	15.2	69.9000001	67.35000014	61.22000217	sp|Q9JJV0|CRBA4_MOUSE	Beta-crystallin A4 OS=Mus musculus OX=10090 GN=Cryba4 PE=2 SV=3			0	98.50999713	TFQVQSVR			cleaved H-T@N-term	-0.00201326	963.5119019	482.7632	963.5137939	482.7641602	2	9	1.1.1.1013.5	4.0496	1321.28	849.6	4.07	0.04	567.303
10	15.2	15.2	69.9000001	67.35000014	61.22000217	sp|Q9JJV0|CRBA4_MOUSE	Beta-crystallin A4 OS=Mus musculus OX=10090 GN=Cryba4 PE=2 SV=3			0	85.68999767	TSFRPVACANHR	Carbamidomethyl(C)@8; Methyl(H)@11	Methyl(H)@102	cleaved L-T@N-term	-0.00506229	1428.699341	477.2404	1428.704468	477.2420959	3	9	1.1.1.974.4	3.553817	231.4	219.07	3.55	0.04	398.0164
10	15.2	15.2	69.9000001	67.35000014	61.22000217	sp|Q9JJV0|CRBA4_MOUSE	Beta-crystallin A4 OS=Mus musculus OX=10090 GN=Cryba4 PE=2 SV=3			0	21.20999992	TSFRPVACANHR	Carbamidomethyl(C)@8; Methyl(N)@10	Methyl(N)@101	cleaved L-T@N-term	-0.00506229	1428.699341	477.2404	1428.704468	477.2420959	3	9	1.1.1.974.4	3.553817	231.4	219.07	3.55	0.04	398.0164
10	15.2	15.2	69.9000001	67.35000014	61.22000217	sp|Q9JJV0|CRBA4_MOUSE	Beta-crystallin A4 OS=Mus musculus OX=10090 GN=Cryba4 PE=2 SV=3			0	82.81000257	VLSGAWVGFEH			cleaved H-A@C-term	3.37E-05	1200.592651	601.3036	1200.592773	601.3036499	2	7	1.1.1.1210.9	6.485583	512.83	300.23	6.51	0.05	262.4571
10	15.2	15.2	69.9000001	67.35000014	61.22000217	sp|Q9JJV0|CRBA4_MOUSE	Beta-crystallin A4 OS=Mus musculus OX=10090 GN=Cryba4 PE=2 SV=3			0	99.00000095	VLSGAWVGFEHAGFQGQQYVLER				-0.00139439	2577.274902	860.0989	2577.276367	860.0994263	3	19	1.1.1.1252.7	7.020383	8480.25	2190.65	7.07	0.06	689.4017
10	15.2	15.2	69.9000001	67.35000014	61.22000217	sp|Q9JJV0|CRBA4_MOUSE	Beta-crystallin A4 OS=Mus musculus OX=10090 GN=Cryba4 PE=2 SV=3			0	98.55999947	VLSGAWVGFEHAGFQGQQYVLER	Methyl(E)@22	Methyl(E)@70		-0.000282613	2591.291748	864.7712	2591.291992	864.7713013	3	12	1.1.1.1286.4	7.44535	435.87	339.42	7.48	0.05	204.8761
10	15.2	15.2	69.9000001	67.35000014	61.22000217	sp|Q9JJV0|CRBA4_MOUSE	Beta-crystallin A4 OS=Mus musculus OX=10090 GN=Cryba4 PE=2 SV=3			0	96.20000124	VLSGAWVGFEHAGFQGQQYVLER	Methyl(E)@10	Methyl(E)@58		0.000449801	2591.292725	864.7715	2591.291992	864.7713013	3	12	1.1.1.1306.5	7.704	318.32	313.1	7.68	0.09	275.3083
10	15.2	15.2	69.9000001	67.35000014	61.22000217	sp|Q9JJV0|CRBA4_MOUSE	Beta-crystallin A4 OS=Mus musculus OX=10090 GN=Cryba4 PE=2 SV=3			0	95.9100008	VLSGAWVGFEHAGFQGQQYVLER	Dioxidation(W)@6			-0.00540969	2609.260986	870.7609	2609.266357	870.7626953	3	11	1.1.1.1220.9	6.611917	895.43	615.55	6.64	0.06	587.7393
10	15.2	15.2	69.9000001	67.35000014	61.22000217	sp|Q9JJV0|CRBA4_MOUSE	Beta-crystallin A4 OS=Mus musculus OX=10090 GN=Cryba4 PE=2 SV=3			0	92.25999713	VLSGAWVGFEHAGFQGQQYVLER	Deamidated(Q)@18			-0.025581	2578.234863	860.4189	2578.260498	860.4274292	3	9	1.1.1.1273.7	7.285367	89.13667	89.13667			163.4386
10	15.2	15.2	69.9000001	67.35000014	61.22000217	sp|Q9JJV0|CRBA4_MOUSE	Beta-crystallin A4 OS=Mus musculus OX=10090 GN=Cryba4 PE=2 SV=3			0	92.25999713	VLSGAWVGFEHAGFQGQQYVLER	Deamidated(Q)@15			-0.025581	2578.234863	860.4189	2578.260498	860.4274292	3	9	1.1.1.1273.7	7.285367	89.13667	89.13667			163.4386
10	15.2	15.2	69.9000001	67.35000014	61.22000217	sp|Q9JJV0|CRBA4_MOUSE	Beta-crystallin A4 OS=Mus musculus OX=10090 GN=Cryba4 PE=2 SV=3			0	92.25999713	VLSGAWVGFEHAGFQGQQYVLER	Deamidated(Q)@17			-0.025581	2578.234863	860.4189	2578.260498	860.4274292	3	9	1.1.1.1273.7	7.285367	89.13667	89.13667			163.4386
10	15.2	15.2	69.9000001	67.35000014	61.22000217	sp|Q9JJV0|CRBA4_MOUSE	Beta-crystallin A4 OS=Mus musculus OX=10090 GN=Cryba4 PE=2 SV=3			0	59.27000046	VLSGAWVGFEHAGFQGQQYVLER				0.00202251	2577.278564	645.3269	2577.276367	645.326416	4	7	1.1.1.1265.4	7.181533	3062.14	121.16	7.06	0.06	132.2247
10	15.2	15.2	69.9000001	67.35000014	61.22000217	sp|Q9JJV0|CRBA4_MOUSE	Beta-crystallin A4 OS=Mus musculus OX=10090 GN=Cryba4 PE=2 SV=3			0	59.27000046	VLSGAWVGFEHAGFQGQQYVLER	Methyl(E)@22	Methyl(E)@70		-0.000282613	2591.291748	864.7712	2591.291992	864.7713013	3	10	1.1.1.1287.9	7.46135	435.87	435.31	7.48	0.05	309.6755
10	15.2	15.2	69.9000001	67.35000014	61.22000217	sp|Q9JJV0|CRBA4_MOUSE	Beta-crystallin A4 OS=Mus musculus OX=10090 GN=Cryba4 PE=2 SV=3			0	35.5399996	VLSGAWVGFEHAGFQGQQYVLER	Methyl(H)@11	Methyl(H)@59		0.000449801	2591.292725	864.7715	2591.291992	864.7713013	3	9	1.1.1.1305.7	7.6915	318.32	318.08	7.68	0.09	252.2444
10	15.2	15.2	69.9000001	67.35000014	61.22000217	sp|Q9JJV0|CRBA4_MOUSE	Beta-crystallin A4 OS=Mus musculus OX=10090 GN=Cryba4 PE=2 SV=3			0	25.45999885	VLSGAWVGFEHAGFQGQQYVLER	Methyl(E)@10	Methyl(E)@58		0.000449801	2591.292725	864.7715	2591.291992	864.7713013	3	9	1.1.1.1305.7	7.6915	318.32	318.08	7.68	0.09	252.2444
10	15.2	15.2	69.9000001	67.35000014	61.22000217	sp|Q9JJV0|CRBA4_MOUSE	Beta-crystallin A4 OS=Mus musculus OX=10090 GN=Cryba4 PE=2 SV=3			0	23.31999987	VLSGAWVGFEHAGFQGQQYVLER	Methyl(R)@23	Methyl(R)@71		-0.000282613	2591.291748	864.7712	2591.291992	864.7713013	3	12	1.1.1.1286.4	7.44535	435.87	339.42	7.48	0.05	204.8761
10	15.2	15.2	69.9000001	67.35000014	61.22000217	sp|Q9JJV0|CRBA4_MOUSE	Beta-crystallin A4 OS=Mus musculus OX=10090 GN=Cryba4 PE=2 SV=3			0	19.14000064	VLSGAWVGFEHAGFQGQQYVLER	Methyl(L)@21	Methyl(L)@69		-0.000282613	2591.291748	864.7712	2591.291992	864.7713013	3	12	1.1.1.1286.4	7.44535	435.87	339.42	7.48	0.05	204.8761
[truncated: 613 more rows]
