# Supplementary material for: G91-deletion in βA3/A1-crystallin induces cellular and molecular changes in mouse lenses leading to congenital cataract development
Source: PLoS One. 2025 Jul 7;20(7):e0326305. doi: 10.1371/journal.pone.0326305 (PMC12233310; doi:10.1371/journal.pone.0326305)
Supplement: S17 Fig — (CSV) [file pone.0326305.s017.csv]

N	Unused	Total	%Cov	%Cov(50)	%Cov(95)	Accessions	Names	Used	Annotation	Contrib	Conf	Sequence	Modifications	ProteinModifications	Cleavages	dMass	Obs MW	Obs m/z	Theor MW	Theor m/z	Theor z	Sc	Spectrum	Acq Time	Intensity (Peptide)	PrecursorIntensityAcquisition	Apex Time (Peptide)	Elution Peak Width (Peptide)	MS2Counts
1	31.81	31.81	89.80000019	86.7299974	86.22000217	sp|P24622|CRYAA_MOUSE	Alpha-crystallin A chain OS=Mus musculus OX=10090 GN=Cryaa PE=2 SV=1			2	99.00000095	DKFVIFLDVK			missed K-F@2	0.00177716	1222.69812	612.3563	1222.696167	612.3553467	2	14	1.1.1.1233.2	7.064633	1103.52	278.64	7.11	0.06	167.2323
1	31.81	31.81	89.80000019	86.7299974	86.22000217	sp|P24622|CRYAA_MOUSE	Alpha-crystallin A chain OS=Mus musculus OX=10090 GN=Cryaa PE=2 SV=1			2	99.00000095	DVTIQHPWFK			cleaved M-D@N-term	-0.00118505	1269.649414	635.832	1269.650635	635.8325806	2	16	1.1.1.1167.2	6.26685	507.3044	507.3044			1437.282
1	31.81	31.81	89.80000019	86.7299974	86.22000217	sp|P24622|CRYAA_MOUSE	Alpha-crystallin A chain OS=Mus musculus OX=10090 GN=Cryaa PE=2 SV=1			2	99.00000095	EEKPSSAPSS				-0.000500719	1017.46106	509.7378	1017.461487	509.7380066	2	16	1.1.1.869.8	2.536633	29261.08	27143.27	2.54	0.03	15762.63
1	31.81	31.81	89.80000019	86.7299974	86.22000217	sp|P24622|CRYAA_MOUSE	Alpha-crystallin A chain OS=Mus musculus OX=10090 GN=Cryaa PE=2 SV=1			2	99.00000095	FVIFLDVK				0.001844	979.5760498	490.7953	979.5742798	490.7944031	2	12	1.1.1.1310.2	8.031716	42728.09	2950.83	8.09	0.08	539.4021
1	31.81	31.81	89.80000019	86.7299974	86.22000217	sp|P24622|CRYAA_MOUSE	Alpha-crystallin A chain OS=Mus musculus OX=10090 GN=Cryaa PE=2 SV=1			2	99.00000095	HFSPEDLTVK				-0.000416051	1171.586914	586.8007	1171.58728	586.8009644	2	15	1.1.1.1001.8	4.186183	1086.86	1045.83	4.19	0.05	706.26
1	31.81	31.81	89.80000019	86.7299974	86.22000217	sp|P24622|CRYAA_MOUSE	Alpha-crystallin A chain OS=Mus musculus OX=10090 GN=Cryaa PE=2 SV=1			2	99.00000095	LFDQFFGEGLFEYDLLPFLSSTISPYYR				-0.00264826	3363.635254	1122.219	3363.637939	1122.219971	3	19	1.1.1.2588.2	13.15233	82.5407	82.5407			461.7035
1	31.81	31.81	89.80000019	86.7299974	86.22000217	sp|P24622|CRYAA_MOUSE	Alpha-crystallin A chain OS=Mus musculus OX=10090 GN=Cryaa PE=2 SV=1			2	99.00000095	MDVTIQHPWFK	Acetyl@N-term	Acetyl@1		0.00192521	1442.703613	722.3591	1442.70166	722.3580933	2	16	1.1.1.1261.5	7.426434	3479.9	839.11	7.47	0.08	295.8462
1	31.81	31.81	89.80000019	86.7299974	86.22000217	sp|P24622|CRYAA_MOUSE	Alpha-crystallin A chain OS=Mus musculus OX=10090 GN=Cryaa PE=2 SV=1			2	99.00000095	VLEDFVEIHGK				0.000521628	1284.671997	429.2313	1284.671387	429.2310791	3	13	1.1.1.1069.2	5.03045	3351.91	2703.04	5.04	0.04	1628.942
1	31.81	31.81	89.80000019	86.7299974	86.22000217	sp|P24622|CRYAA_MOUSE	Alpha-crystallin A chain OS=Mus musculus OX=10090 GN=Cryaa PE=2 SV=1			2	99.00000095	VQSGLDAGHSER				-0.00158482	1254.593628	628.3041	1254.595337	628.3049316	2	20	1.1.1.876.10	2.627467	22741.02	16142.21	2.64	0.03	8361.584
1	31.81	31.81	89.80000019	86.7299974	86.22000217	sp|P24622|CRYAA_MOUSE	Alpha-crystallin A chain OS=Mus musculus OX=10090 GN=Cryaa PE=2 SV=1			1.408935666	99.00000095	SADGMLTFSGPK	Oxidation(M)@5		cleaved L-S@N-term	0.000836457	1225.565918	613.7902	1225.564941	613.7897339	2	15	1.1.1.1024.7	4.476316	816.3	714.04	4.48	0.04	395.568
1	31.81	31.81	89.80000019	86.7299974	86.22000217	sp|P24622|CRYAA_MOUSE	Alpha-crystallin A chain OS=Mus musculus OX=10090 GN=Cryaa PE=2 SV=1			1.356546998	99.00000095	HNERQDDHGYISR	Deamidated(Q)@5		missed R-Q@4	0.00473943	1626.71814	407.6868	1626.713501	407.6856384	4	9	1.1.1.874.3	2.596133	1421.63	1403.64	2.59	0.04	1287.421
1	31.81	31.81	89.80000019	86.7299974	86.22000217	sp|P24622|CRYAA_MOUSE	Alpha-crystallin A chain OS=Mus musculus OX=10090 GN=Cryaa PE=2 SV=1			1.301029921	95.56000233	TVLDSGISELMTHMWFVMHQPHAGNPK	Oxidation(M)@11; Oxidation(M)@14; Oxidation(M)@18			0.000921547	3110.442139	623.0957	3110.441162	623.09552	5	13	1.1.1.1135.4	5.86555	6561.02	1996.67	5.92	0.06	1803.106
1	31.81	31.81	89.80000019	86.7299974	86.22000217	sp|P24622|CRYAA_MOUSE	Alpha-crystallin A chain OS=Mus musculus OX=10090 GN=Cryaa PE=2 SV=1			1.229147911	99.00000095	LSSTISPYYR			cleaved F-L@N-term	-0.00208027	1185.60083	593.8077	1185.603027	593.8087769	2	14	1.1.1.1039.6	4.657317	6176.62	5569.86	4.66	0.04	2739.379
1	31.81	31.81	89.80000019	86.7299974	86.22000217	sp|P24622|CRYAA_MOUSE	Alpha-crystallin A chain OS=Mus musculus OX=10090 GN=Cryaa PE=2 SV=1			1.167490959	99.00000095	YRLPSNVDQSAL			cleaved L-S@C-term; missed R-L@2	-0.00469046	1361.689331	681.8519	1361.69397	681.854248	2	13	1.1.1.1084.3	5.2201	376.4641	376.4641			614.9711
1	31.81	31.81	89.80000019	86.7299974	86.22000217	sp|P24622|CRYAA_MOUSE	Alpha-crystallin A chain OS=Mus musculus OX=10090 GN=Cryaa PE=2 SV=1			1.107905388	99.00000095	TVLDSGISELMTH	Oxidation(M)@11		cleaved H-M@C-term	0.00678462	1417.682617	709.8486	1417.675903	709.8452148	2	14	1.1.1.1111.9	5.563233	596.41	561.76	5.57	0.05	748.082
1	31.81	31.81	89.80000019	86.7299974	86.22000217	sp|P24622|CRYAA_MOUSE	Alpha-crystallin A chain OS=Mus musculus OX=10090 GN=Cryaa PE=2 SV=1			0.92445296	99.00000095	QDDHGYISR	Formyl@N-term			-0.000857756	1117.478027	559.7463	1117.478882	559.7467041	2	14	1.1.1.914.2	3.090933	1282.67	1199.13	3.1	0.05	710.8683
1	31.81	31.81	89.80000019	86.7299974	86.22000217	sp|P24622|CRYAA_MOUSE	Alpha-crystallin A chain OS=Mus musculus OX=10090 GN=Cryaa PE=2 SV=1			0.742321432	99.00000095	VLEDFVEIH			cleaved H-G@C-term	-0.000500209	1099.554443	550.7845	1099.554932	550.78479	2	13	1.1.1.1161.4	6.192367	787.22	774.39	6.2	0.05	412.6077
1	31.81	31.81	89.80000019	86.7299974	86.22000217	sp|P24622|CRYAA_MOUSE	Alpha-crystallin A chain OS=Mus musculus OX=10090 GN=Cryaa PE=2 SV=1			0.721246421	99.00000095	VQSGLDAGH			cleaved H-S@C-term	-0.00171969	882.4178467	442.2162	882.4195557	442.217041	2	9	1.1.1.887.4	2.760783	2186.54	1743.98	2.77	0.04	1167.101
1	31.81	31.81	89.80000019	86.7299974	86.22000217	sp|P24622|CRYAA_MOUSE	Alpha-crystallin A chain OS=Mus musculus OX=10090 GN=Cryaa PE=2 SV=1			0.598599494	99.00000095	ALGPFYPSR	Formyl@N-term			0.00200617	1034.520508	518.2675	1034.518555	518.2665405	2	10	1.1.1.1225.2	6.962966	962.77	401.89	7.02	0.09	310.6363
1	31.81	31.81	89.80000019	86.7299974	86.22000217	sp|P24622|CRYAA_MOUSE	Alpha-crystallin A chain OS=Mus musculus OX=10090 GN=Cryaa PE=2 SV=1			0.548213601	99.00000095	SGLDAGHSER			cleaved Q-S@N-term	0.00125151	1027.469727	514.7421	1027.468262	514.741394	2	15	1.1.1.876.8	2.6258	3414.58	2507.6	2.64	0.03	2095.425
1	31.81	31.81	89.80000019	86.7299974	86.22000217	sp|P24622|CRYAA_MOUSE	Alpha-crystallin A chain OS=Mus musculus OX=10090 GN=Cryaa PE=2 SV=1			0.41341272	99.00000095	SLSADGMLTFSGPK	Oxidation(M)@7		cleaved C-S@N-term	0.00130291	1425.682251	713.8484	1425.68103	713.8477783	2	15	1.1.1.1082.3	5.198767	507.3044	507.3044			927.5233
1	31.81	31.81	89.80000019	86.7299974	86.22000217	sp|P24622|CRYAA_MOUSE	Alpha-crystallin A chain OS=Mus musculus OX=10090 GN=Cryaa PE=2 SV=1			0.382999688	99.00000095	DDHGYISR			cleaved Q-D@N-term	0.000965607	961.4262695	481.7204	961.425354	481.7199707	2	11	1.1.1.884.5	2.723617	1288.31	1228.13	2.73	0.08	1702.943
1	31.81	31.81	89.80000019	86.7299974	86.22000217	sp|P24622|CRYAA_MOUSE	Alpha-crystallin A chain OS=Mus musculus OX=10090 GN=Cryaa PE=2 SV=1			0.357535481	99.00000095	YRLPSNVDQ			cleaved Q-S@C-term; missed R-L@2	0.00157927	1090.542236	546.2784	1090.540771	546.2776489	2	11	1.1.1.995.6	4.10885	355.15	308.93	4.12	0.04	231.4083
1	31.81	31.81	89.80000019	86.7299974	86.22000217	sp|P24622|CRYAA_MOUSE	Alpha-crystallin A chain OS=Mus musculus OX=10090 GN=Cryaa PE=2 SV=1			0.262807339	99.00000095	YRLPSNVDQSALSCSLSADGMLTFSGPK	Methyl(S)@13; Carbamidomethyl(C)@14	Methyl(S)@153	missed R-L@2	0.0128316	3014.459229	1005.827	3014.447754	1005.823181	3	18	1.1.1.1230.5	7.032633	12.66386	12.66386			250.4766
1	31.81	31.81	89.80000019	86.7299974	86.22000217	sp|P24622|CRYAA_MOUSE	Alpha-crystallin A chain OS=Mus musculus OX=10090 GN=Cryaa PE=2 SV=1			0.216096386	99.00000095	LEDFVEIHGK			cleaved V-L@N-term	-0.000615428	1185.602417	593.8085	1185.603027	593.8087769	2	17	1.1.1.1079.10	5.164267	5951.49	5401.12	5.17	0.04	7134.406
1	31.81	31.81	89.80000019	86.7299974	86.22000217	sp|P24622|CRYAA_MOUSE	Alpha-crystallin A chain OS=Mus musculus OX=10090 GN=Cryaa PE=2 SV=1			0.205511943	99.00000095	LPSNVDQSAL			cleaved L-S@C-term	0.000417348	1042.529907	522.2722	1042.529541	522.2720337	2	9	1.1.1.1064.4	4.96845	1359.52	1308.53	4.96	0.06	708.0588
1	31.81	31.81	89.80000019	86.7299974	86.22000217	sp|P24622|CRYAA_MOUSE	Alpha-crystallin A chain OS=Mus musculus OX=10090 GN=Cryaa PE=2 SV=1			0.165579319	99.00000095	EDFVEIHGK			cleaved L-E@N-term	0.000983262	1072.519897	537.2672	1072.518921	537.2667236	2	15	1.1.1.1078.5	5.147284	7991.79	3598.34	5.18	0.05	2718.063
1	31.81	31.81	89.80000019	86.7299974	86.22000217	sp|P24622|CRYAA_MOUSE	Alpha-crystallin A chain OS=Mus musculus OX=10090 GN=Cryaa PE=2 SV=1			0.145087004	99.00000095	LPSNVDQSALSCSLSADGMLTFSGPK	No Carbamidomethyl(C)@12			0.00145741	2624.247803	875.7565	2624.246094	875.7559814	3	22	1.1.1.1297.4	7.8839	788.35	636.77	7.9	0.06	440.7865
1	31.81	31.81	89.80000019	86.7299974	86.22000217	sp|P24622|CRYAA_MOUSE	Alpha-crystallin A chain OS=Mus musculus OX=10090 GN=Cryaa PE=2 SV=1			0.126679406	98.19999933	VIFLDVK			cleaved F-V@N-term	0.000362691	832.5062866	417.2604	832.5058594	417.2601929	2	8	1.1.1.1164.2	6.227533	537.75	444.57	6.21	0.05	291.7872
1	31.81	31.81	89.80000019	86.7299974	86.22000217	sp|P24622|CRYAA_MOUSE	Alpha-crystallin A chain OS=Mus musculus OX=10090 GN=Cryaa PE=2 SV=1			0.093664959	99.00000095	GPFYPSR			cleaved L-G@N-term	-0.00459647	822.3978882	412.2062	822.4024658	412.2084961	2	8	1.1.1.1095.2	5.35775	879.69	737.38	5.37	0.05	535.8577
1	31.81	31.81	89.80000019	86.7299974	86.22000217	sp|P24622|CRYAA_MOUSE	Alpha-crystallin A chain OS=Mus musculus OX=10090 GN=Cryaa PE=2 SV=1			0.078313537	92.65000224	SPEDLTVK			cleaved F-S@N-term	0.000213463	887.4602661	444.7374	887.460022	444.7372742	2	8	1.1.1.945.3	3.482233	378.91	370.86	3.48	0.04	289.8888
1	31.81	31.81	89.80000019	86.7299974	86.22000217	sp|P24622|CRYAA_MOUSE	Alpha-crystallin A chain OS=Mus musculus OX=10090 GN=Cryaa PE=2 SV=1			0.068542145	16.06000066	VLEDFVEIHGKHNER			missed K-H@11	-0.00508529	1820.911743	456.2352	1820.916992	456.2365112	4	5	1.1.1.1001.5	4.183683	263.56	254.28	4.19	0.04	333.6095
1	31.81	31.81	89.80000019	86.7299974	86.22000217	sp|P24622|CRYAA_MOUSE	Alpha-crystallin A chain OS=Mus musculus OX=10090 GN=Cryaa PE=2 SV=1			0.058985744	99.00000095	VQSGLDAGHSE			cleaved E-R@C-term	-0.00206486	1098.49231	550.2534	1098.494141	550.2543335	2	10	1.1.1.888.9	2.777617	2388.55	1417.19	2.8	0.04	492.603
1	31.81	31.81	89.80000019	86.7299974	86.22000217	sp|P24622|CRYAA_MOUSE	Alpha-crystallin A chain OS=Mus musculus OX=10090 GN=Cryaa PE=2 SV=1			0.048662484	99.00000095	YRLPSNVDQSALS			cleaved S-C@C-term; missed R-L@2	0.0023823	1448.728516	725.3715	1448.725952	725.3702393	2	11	1.1.1.1059.8	4.91095	2084.86	2012.62	4.91	0.04	694.4483
1	31.81	31.81	89.80000019	86.7299974	86.22000217	sp|P24622|CRYAA_MOUSE	Alpha-crystallin A chain OS=Mus musculus OX=10090 GN=Cryaa PE=2 SV=1			0.046240315	99.00000095	LFDQFFGEGLFEYDLLPFLSSTISPY			cleaved Y-Y@C-term	0.00487378	3044.477295	1015.833	3044.473633	1015.831787	3	12	1.1.1.2784.2	13.90645	21.48295	21.48295			166.001
1	31.81	31.81	89.80000019	86.7299974	86.22000217	sp|P24622|CRYAA_MOUSE	Alpha-crystallin A chain OS=Mus musculus OX=10090 GN=Cryaa PE=2 SV=1			0.025949083	99.00000095	LPSNVDQSALS			cleaved S-C@C-term	4.85E-05	1129.561646	565.7881	1129.561523	565.7880249	2	11	1.1.1.1027.7	4.513983	1884.54	1508.19	4.53	0.04	935.1567
1	31.81	31.81	89.80000019	86.7299974	86.22000217	sp|P24622|CRYAA_MOUSE	Alpha-crystallin A chain OS=Mus musculus OX=10090 GN=Cryaa PE=2 SV=1			0.007888515	99.00000095	QSGLDAGHSER			cleaved V-Q@N-term	-0.00506678	1155.521851	578.7682	1155.526855	578.7706909	2	14	1.1.1.878.4	2.6508	928.15	825.92	2.64	0.03	1768.66
1	31.81	31.81	89.80000019	86.7299974	86.22000217	sp|P24622|CRYAA_MOUSE	Alpha-crystallin A chain OS=Mus musculus OX=10090 GN=Cryaa PE=2 SV=1			0.002176917	97.03000188	GLDAGHSER			cleaved S-G@N-term	-0.00521752	940.4310913	471.2228	940.4362793	471.2254028	2	8	1.1.1.877.6	2.6368	30.84774	30.84774			384.0757
1	31.81	31.81	89.80000019	86.7299974	86.22000217	sp|P24622|CRYAA_MOUSE	Alpha-crystallin A chain OS=Mus musculus OX=10090 GN=Cryaa PE=2 SV=1			0.000434506	68.00000072	LPSNVDQS			cleaved S-A@C-term	0.00221627	858.4106445	430.2126	858.4083252	430.2114258	2	6	1.1.1.921.4	3.180417	288.85	265.6	3.19	0.08	210.7886
1	31.81	31.81	89.80000019	86.7299974	86.22000217	sp|P24622|CRYAA_MOUSE	Alpha-crystallin A chain OS=Mus musculus OX=10090 GN=Cryaa PE=2 SV=1			0	35.24000049	AIPVSREE			cleaved E-K@C-term; missed R-E@6	-0.00068797	899.4707031	450.7426	899.4712524	450.7428894	2	5	1.1.1.915.3	3.104433	1019.7	966.68	3.1	0.05	502.4112
1	31.81	31.81	89.80000019	86.7299974	86.22000217	sp|P24622|CRYAA_MOUSE	Alpha-crystallin A chain OS=Mus musculus OX=10090 GN=Cryaa PE=2 SV=1			0	62.1900022	ALGPFYPS			cleaved S-R@C-term	-0.000351367	850.4223022	426.2184	850.4224854	426.2185364	2	7	1.1.1.1191.2	6.529	274.63	270.96	6.51	0.06	172.208
1	31.81	31.81	89.80000019	86.7299974	86.22000217	sp|P24622|CRYAA_MOUSE	Alpha-crystallin A chain OS=Mus musculus OX=10090 GN=Cryaa PE=2 SV=1			0	21.64999992	ALGPFYPS			cleaved S-R@C-term	-0.000351367	850.4223022	426.2184	850.4224854	426.2185364	2	5	1.1.1.1189.2	6.503667	274.63	190.62	6.51	0.06	153.3255
1	31.81	31.81	89.80000019	86.7299974	86.22000217	sp|P24622|CRYAA_MOUSE	Alpha-crystallin A chain OS=Mus musculus OX=10090 GN=Cryaa PE=2 SV=1			0	99.00000095	ALGPFYPSR				0.000381195	1006.524048	504.2693	1006.523621	504.2690735	2	11	1.1.1.1091.4	5.3086	215012.4	11983.28	5.39	0.07	3148.525
1	31.81	31.81	89.80000019	86.7299974	86.22000217	sp|P24622|CRYAA_MOUSE	Alpha-crystallin A chain OS=Mus musculus OX=10090 GN=Cryaa PE=2 SV=1			0	99.00000095	ALGPFYPSR				0.000381195	1006.524048	504.2693	1006.523621	504.2690735	2	10	1.1.1.1104.3	5.469917	215012.4	7796.52	5.39	0.07	2500.309
1	31.81	31.81	89.80000019	86.7299974	86.22000217	sp|P24622|CRYAA_MOUSE	Alpha-crystallin A chain OS=Mus musculus OX=10090 GN=Cryaa PE=2 SV=1			0	98.96000028	ALGPFYPSR				-0.00779749	1006.515869	504.2652	1006.523621	504.2690735	2	8	1.1.1.1126.4	5.749733	507.33	429	5.76	0.05	371.3842
1	31.81	31.81	89.80000019	86.7299974	86.22000217	sp|P24622|CRYAA_MOUSE	Alpha-crystallin A chain OS=Mus musculus OX=10090 GN=Cryaa PE=2 SV=1			0	97.35000134	ALGPFYPSR				0.000381195	1006.524048	504.2693	1006.523621	504.2690735	2	8	1.1.1.1090.6	5.297767	215012.4	3939.58	5.39	0.07	1172.548
1	31.81	31.81	89.80000019	86.7299974	86.22000217	sp|P24622|CRYAA_MOUSE	Alpha-crystallin A chain OS=Mus musculus OX=10090 GN=Cryaa PE=2 SV=1			0	95.30000091	ALGPFYPSR				0.000381195	1006.524048	504.2693	1006.523621	504.2690735	2	12	1.1.1.1095.7	5.361917	215012.4	177991.9	5.39	0.07	20695.33
1	31.81	31.81	89.80000019	86.7299974	86.22000217	sp|P24622|CRYAA_MOUSE	Alpha-crystallin A chain OS=Mus musculus OX=10090 GN=Cryaa PE=2 SV=1			0	92.65000224	ALGPFYPSR	Formyl@N-term			0.00200617	1034.520508	518.2675	1034.518555	518.2665405	2	8	1.1.1.1224.3	6.9498	962.77	249.43	7.02	0.09	218.3866
1	31.81	31.81	89.80000019	86.7299974	86.22000217	sp|P24622|CRYAA_MOUSE	Alpha-crystallin A chain OS=Mus musculus OX=10090 GN=Cryaa PE=2 SV=1			0	85.14999747	ALGPFYPSR	Pro->pyro-Glu(P)@7; Methyl(S)@8	Methyl(S)@20		0.021293201	1034.539917	518.2772	1034.518555	518.2665405	2	10	1.1.1.1117.2	5.637233	201.9013	201.9013			345.8937
1	31.81	31.81	89.80000019	86.7299974	86.22000217	sp|P24622|CRYAA_MOUSE	Alpha-crystallin A chain OS=Mus musculus OX=10090 GN=Cryaa PE=2 SV=1			0	16.31000042	ALGPFYPSR	Arg-loss@C-term			-0.000351367	850.4223022	426.2184	850.4224854	426.2185364	2	7	1.1.1.1191.2	6.529	274.63	270.96	6.51	0.06	172.208
1	31.81	31.81	89.80000019	86.7299974	86.22000217	sp|P24622|CRYAA_MOUSE	Alpha-crystallin A chain OS=Mus musculus OX=10090 GN=Cryaa PE=2 SV=1			0	99.00000095	DDHGYISR			cleaved Q-D@N-term	0.000965607	961.4262695	481.7204	961.425354	481.7199707	2	9	1.1.1.883.3	2.709783	1288.31	810.98	2.73	0.08	1056.675
1	31.81	31.81	89.80000019	86.7299974	86.22000217	sp|P24622|CRYAA_MOUSE	Alpha-crystallin A chain OS=Mus musculus OX=10090 GN=Cryaa PE=2 SV=1			0	99.00000095	DKFVIFLDVK			missed K-F@2	0.00165479	1222.697754	408.5732	1222.696167	408.5726624	3	10	1.1.1.1234.2	7.0768	2092.41	995.31	7.11	0.05	502.8266
1	31.81	31.81	89.80000019	86.7299974	86.22000217	sp|P24622|CRYAA_MOUSE	Alpha-crystallin A chain OS=Mus musculus OX=10090 GN=Cryaa PE=2 SV=1			0	51.05999708	DKFVIFLDVKHFSPEDLTVK	Carbamidomethyl@N-term; Propionamide(K)@2; Carbamidomethyl(K)@10		missed K-F@2; missed K-H@10	0.0181545	2561.371338	854.7977	2561.353027	854.791626	3	9	1.1.1.1034.4	4.595817	392.1343	392.1343			210.2908
1	31.81	31.81	89.80000019	86.7299974	86.22000217	sp|P24622|CRYAA_MOUSE	Alpha-crystallin A chain OS=Mus musculus OX=10090 GN=Cryaa PE=2 SV=1			0	19.78999972	DKFVIFLDVKHFSPEDLTVK	Carbamidomethyl@N-term; Propionamide(K)@2; Carbamidomethyl(D)@8		missed K-F@2; missed K-H@10	0.0181545	2561.371338	854.7977	2561.353027	854.791626	3	9	1.1.1.1034.4	4.595817	392.1343	392.1343			210.2908
1	31.81	31.81	89.80000019	86.7299974	86.22000217	sp|P24622|CRYAA_MOUSE	Alpha-crystallin A chain OS=Mus musculus OX=10090 GN=Cryaa PE=2 SV=1			0	19.03000027	DKFVIFLDVKHFSPEDLTVK	Propionamide@N-term; GG(K)@2	GG(K)@93	missed K-F@2; missed K-H@10	0.0181545	2561.371338	854.7977	2561.353027	854.791626	3	8	1.1.1.1034.4	4.595817	392.1343	392.1343			210.2908
1	31.81	31.81	89.80000019	86.7299974	86.22000217	sp|P24622|CRYAA_MOUSE	Alpha-crystallin A chain OS=Mus musculus OX=10090 GN=Cryaa PE=2 SV=1			0	19.03000027	DKFVIFLDVKHFSPEDLTVK	GG(K)@2; Propionamide(K)@10	GG(K)@93	missed K-F@2; missed K-H@10	0.0181545	2561.371338	854.7977	2561.353027	854.791626	3	8	1.1.1.1034.4	4.595817	392.1343	392.1343			210.2908
1	31.81	31.81	89.80000019	86.7299974	86.22000217	sp|P24622|CRYAA_MOUSE	Alpha-crystallin A chain OS=Mus musculus OX=10090 GN=Cryaa PE=2 SV=1			0	19.03000027	DKFVIFLDVKHFSPEDLTVK	Propionamide(K)@2; GG(K)@10	GG(K)@101	missed K-F@2; missed K-H@10	0.0181545	2561.371338	854.7977	2561.353027	854.791626	3	8	1.1.1.1034.4	4.595817	392.1343	392.1343			210.2908
1	31.81	31.81	89.80000019	86.7299974	86.22000217	sp|P24622|CRYAA_MOUSE	Alpha-crystallin A chain OS=Mus musculus OX=10090 GN=Cryaa PE=2 SV=1			0	19.03000027	DKFVIFLDVKHFSPEDLTVK	Propionamide@N-term; GG(K)@10	GG(K)@101	missed K-F@2; missed K-H@10	0.0181545	2561.371338	854.7977	2561.353027	854.791626	3	8	1.1.1.1034.4	4.595817	392.1343	392.1343			210.2908
1	31.81	31.81	89.80000019	86.7299974	86.22000217	sp|P24622|CRYAA_MOUSE	Alpha-crystallin A chain OS=Mus musculus OX=10090 GN=Cryaa PE=2 SV=1			0	15.63999951	DKFVIFLDVKHFSPEDLTVK	Dicarbamidomethyl(D)@1; Propionamide(K)@10		missed K-F@2; missed K-H@10	0.0181545	2561.371338	854.7977	2561.353027	854.791626	3	8	1.1.1.1034.4	4.595817	392.1343	392.1343			210.2908
1	31.81	31.81	89.80000019	86.7299974	86.22000217	sp|P24622|CRYAA_MOUSE	Alpha-crystallin A chain OS=Mus musculus OX=10090 GN=Cryaa PE=2 SV=1			0	15.63999951	DKFVIFLDVKHFSPEDLTVK	Propionamide(K)@2; Dicarbamidomethyl(D)@8		missed K-F@2; missed K-H@10	0.0181545	2561.371338	854.7977	2561.353027	854.791626	3	8	1.1.1.1034.4	4.595817	392.1343	392.1343			210.2908
1	31.81	31.81	89.80000019	86.7299974	86.22000217	sp|P24622|CRYAA_MOUSE	Alpha-crystallin A chain OS=Mus musculus OX=10090 GN=Cryaa PE=2 SV=1			0	15.63999951	DKFVIFLDVKHFSPEDLTVK	Dicarbamidomethyl(D)@1; Propionamide(K)@2		missed K-F@2; missed K-H@10	0.0181545	2561.371338	854.7977	2561.353027	854.791626	3	8	1.1.1.1034.4	4.595817	392.1343	392.1343			210.2908
1	31.81	31.81	89.80000019	86.7299974	86.22000217	sp|P24622|CRYAA_MOUSE	Alpha-crystallin A chain OS=Mus musculus OX=10090 GN=Cryaa PE=2 SV=1			0	15.63999951	DKFVIFLDVKHFSPEDLTVK	Dicarbamidomethyl(D)@8; Propionamide(K)@10		missed K-F@2; missed K-H@10	0.0181545	2561.371338	854.7977	2561.353027	854.791626	3	8	1.1.1.1034.4	4.595817	392.1343	392.1343			210.2908
1	31.81	31.81	89.80000019	86.7299974	86.22000217	sp|P24622|CRYAA_MOUSE	Alpha-crystallin A chain OS=Mus musculus OX=10090 GN=Cryaa PE=2 SV=1			0	15.63999951	DKFVIFLDVKHFSPEDLTVK	Propionamide@N-term; Dicarbamidomethyl(D)@8		missed K-F@2; missed K-H@10	0.0181545	2561.371338	854.7977	2561.353027	854.791626	3	8	1.1.1.1034.4	4.595817	392.1343	392.1343			210.2908
1	31.81	31.81	89.80000019	86.7299974	86.22000217	sp|P24622|CRYAA_MOUSE	Alpha-crystallin A chain OS=Mus musculus OX=10090 GN=Cryaa PE=2 SV=1			0	99.00000095	DVTIQHPWFK			cleaved M-D@N-term	0.00259912	1269.65332	635.8339	1269.650635	635.8325806	2	12	1.1.1.1166.4	6.254183	54.17303	54.17303			1008.757
1	31.81	31.81	89.80000019	86.7299974	86.22000217	sp|P24622|CRYAA_MOUSE	Alpha-crystallin A chain OS=Mus musculus OX=10090 GN=Cryaa PE=2 SV=1			0	99.00000095	DVTIQHPWFK			cleaved M-D@N-term	0.00626121	1269.65686	635.8357	1269.650635	635.8325806	2	12	1.1.1.1192.2	6.542833	305.3	267.31	6.53	0.06	202.8275
1	31.81	31.81	89.80000019	86.7299974	86.22000217	sp|P24622|CRYAA_MOUSE	Alpha-crystallin A chain OS=Mus musculus OX=10090 GN=Cryaa PE=2 SV=1			0	99.00000095	DVTIQHPWFK			cleaved M-D@N-term	0.000157718	1269.650635	635.8326	1269.650635	635.8325806	2	10	1.1.1.1266.2	7.484433	125.16	114.66	7.49	0.06	113.3684
1	31.81	31.81	89.80000019	86.7299974	86.22000217	sp|P24622|CRYAA_MOUSE	Alpha-crystallin A chain OS=Mus musculus OX=10090 GN=Cryaa PE=2 SV=1			0	98.19999933	DVTIQHPWFK			cleaved M-D@N-term	0.00626121	1269.65686	635.8357	1269.650635	635.8325806	2	7	1.1.1.1191.6	6.532333	305.3	291.03	6.53	0.06	244.5691
1	31.81	31.81	89.80000019	86.7299974	86.22000217	sp|P24622|CRYAA_MOUSE	Alpha-crystallin A chain OS=Mus musculus OX=10090 GN=Cryaa PE=2 SV=1			0	15.20999968	DVTIQHPWFKR	Arg-loss@C-term		cleaved M-D@N-term; missed K-R@10	-0.00118505	1269.649414	635.832	1269.650635	635.8325806	2	17	1.1.1.1167.2	6.26685	507.3044	507.3044			1437.282
1	31.81	31.81	89.80000019	86.7299974	86.22000217	sp|P24622|CRYAA_MOUSE	Alpha-crystallin A chain OS=Mus musculus OX=10090 GN=Cryaa PE=2 SV=1			0	99.00000095	EDFVEIHGK			cleaved L-E@N-term	0.000983262	1072.519897	537.2672	1072.518921	537.2667236	2	15	1.1.1.1079.6	5.160933	7991.79	6332.21	5.18	0.05	5251.017
1	31.81	31.81	89.80000019	86.7299974	86.22000217	sp|P24622|CRYAA_MOUSE	Alpha-crystallin A chain OS=Mus musculus OX=10090 GN=Cryaa PE=2 SV=1			0	99.00000095	EEKPSSAPSS				-0.000500719	1017.46106	509.7378	1017.461487	509.7380066	2	16	1.1.1.868.10	2.525633	29261.08	20832.68	2.54	0.03	11779.8
1	31.81	31.81	89.80000019	86.7299974	86.22000217	sp|P24622|CRYAA_MOUSE	Alpha-crystallin A chain OS=Mus musculus OX=10090 GN=Cryaa PE=2 SV=1			0	99.00000095	EEKPSSAPSS	Glu->pyro-Glu@N-term			-0.00048964	999.4505005	500.7325	999.4509277	500.7327271	2	10	1.1.1.870.6	2.547467	409.52	355.27	2.54	0.03	240.3719
1	31.81	31.81	89.80000019	86.7299974	86.22000217	sp|P24622|CRYAA_MOUSE	Alpha-crystallin A chain OS=Mus musculus OX=10090 GN=Cryaa PE=2 SV=1			0	99.00000095	EEKPSSAPSS	Glu->pyro-Glu@N-term			-0.00048964	999.4505005	500.7325	999.4509277	500.7327271	2	9	1.1.1.869.6	2.534967	409.52	388	2.54	0.03	255.112
1	31.81	31.81	89.80000019	86.7299974	86.22000217	sp|P24622|CRYAA_MOUSE	Alpha-crystallin A chain OS=Mus musculus OX=10090 GN=Cryaa PE=2 SV=1			0	76.27000213	EEKPSSAPSS	Methyl(E)@1	Methyl(E)@187		-0.000394488	1031.476929	516.7457	1031.477173	516.7458496	2	9	1.1.1.874.8	2.6003	3112.79	2975.12	2.59	0.04	1595.365
1	31.81	31.81	89.80000019	86.7299974	86.22000217	sp|P24622|CRYAA_MOUSE	Alpha-crystallin A chain OS=Mus musculus OX=10090 GN=Cryaa PE=2 SV=1			0	76.27000213	EEKPSSAPSS	Methyl(E)@2	Methyl(E)@188		-0.000394488	1031.476929	516.7457	1031.477173	516.7458496	2	9	1.1.1.874.8	2.6003	3112.79	2975.12	2.59	0.04	1595.365
1	31.81	31.81	89.80000019	86.7299974	86.22000217	sp|P24622|CRYAA_MOUSE	Alpha-crystallin A chain OS=Mus musculus OX=10090 GN=Cryaa PE=2 SV=1			0	75.56999922	EEKPSSAPSS	Phospho(S)@9	Phospho(S)@195		0.000707188	1097.428711	549.7216	1097.427856	549.7211914	2	9	1.1.1.869.10	2.5383	1049.28	859.93	2.55	0.04	671.4833
1	31.81	31.81	89.80000019	86.7299974	86.22000217	sp|P24622|CRYAA_MOUSE	Alpha-crystallin A chain OS=Mus musculus OX=10090 GN=Cryaa PE=2 SV=1			0	68.00000072	EEKPSSAPSS	Methyl(E)@1	Methyl(E)@187		-0.000394488	1031.476929	516.7457	1031.477173	516.7458496	2	9	1.1.1.873.8	2.587633	3112.79	2716.65	2.59	0.04	1531.403
1	31.81	31.81	89.80000019	86.7299974	86.22000217	sp|P24622|CRYAA_MOUSE	Alpha-crystallin A chain OS=Mus musculus OX=10090 GN=Cryaa PE=2 SV=1			0	68.00000072	EEKPSSAPSS	Methyl(E)@2	Methyl(E)@188		-0.000394488	1031.476929	516.7457	1031.477173	516.7458496	2	9	1.1.1.873.8	2.587633	3112.79	2716.65	2.59	0.04	1531.403
1	31.81	31.81	89.80000019	86.7299974	86.22000217	sp|P24622|CRYAA_MOUSE	Alpha-crystallin A chain OS=Mus musculus OX=10090 GN=Cryaa PE=2 SV=1			0	99.00000095	FVIFLDVK				0.001844	979.5760498	490.7953	979.5742798	490.7944031	2	13	1.1.1.1315.2	8.094883	42728.09	42422.34	8.09	0.08	13232.25
1	31.81	31.81	89.80000019	86.7299974	86.22000217	sp|P24622|CRYAA_MOUSE	Alpha-crystallin A chain OS=Mus musculus OX=10090 GN=Cryaa PE=2 SV=1			0	99.00000095	FVIFLDVK				0.001844	979.5760498	490.7953	979.5742798	490.7944031	2	13	1.1.1.1329.2	8.2637	42728.09	575.46	8.09	0.08	301.6422
1	31.81	31.81	89.80000019	86.7299974	86.22000217	sp|P24622|CRYAA_MOUSE	Alpha-crystallin A chain OS=Mus musculus OX=10090 GN=Cryaa PE=2 SV=1			0	99.00000095	FVIFLDVK				0.00105054	979.5752563	490.7949	979.5742798	490.7944031	2	12	1.1.1.1288.2	7.762917	1521.31	1392.92	7.77	0.06	667.7358
1	31.81	31.81	89.80000019	86.7299974	86.22000217	sp|P24622|CRYAA_MOUSE	Alpha-crystallin A chain OS=Mus musculus OX=10090 GN=Cryaa PE=2 SV=1			0	99.00000095	FVIFLDVK				0.00105054	979.5752563	490.7949	979.5742798	490.7944031	2	11	1.1.1.1287.2	7.75025	1521.31	978.63	7.77	0.06	505.5939
1	31.81	31.81	89.80000019	86.7299974	86.22000217	sp|P24622|CRYAA_MOUSE	Alpha-crystallin A chain OS=Mus musculus OX=10090 GN=Cryaa PE=2 SV=1			0	99.00000095	FVIFLDVK				0.000623297	979.5748901	490.7947	979.5742798	490.7944031	2	9	1.1.1.1384.2	8.846334	154.28	140.57	8.85	0.1	76.7739
1	31.81	31.81	89.80000019	86.7299974	86.22000217	sp|P24622|CRYAA_MOUSE	Alpha-crystallin A chain OS=Mus musculus OX=10090 GN=Cryaa PE=2 SV=1			0	99.00000095	FVIFLDVK				0.000623297	979.5748901	490.7947	979.5742798	490.7944031	2	9	1.1.1.1385.2	8.859167	154.28	145.06	8.85	0.1	82.42012
1	31.81	31.81	89.80000019	86.7299974	86.22000217	sp|P24622|CRYAA_MOUSE	Alpha-crystallin A chain OS=Mus musculus OX=10090 GN=Cryaa PE=2 SV=1			0	97.54999876	FVIFLDVK				0.00886301	979.5830688	490.7988	979.5742798	490.7944031	2	7	1.1.1.1348.2	8.496683	130.83	118.76	8.5	0.1	99.15891
1	31.81	31.81	89.80000019	86.7299974	86.22000217	sp|P24622|CRYAA_MOUSE	Alpha-crystallin A chain OS=Mus musculus OX=10090 GN=Cryaa PE=2 SV=1			0	94.11000013	FVIFLDVK				0.00300366	979.5772705	490.7959	979.5742798	490.7944031	2	7	1.1.1.1301.2	7.927567	234.41	176.03	7.91	0.05	145.6135
1	31.81	31.81	89.80000019	86.7299974	86.22000217	sp|P24622|CRYAA_MOUSE	Alpha-crystallin A chain OS=Mus musculus OX=10090 GN=Cryaa PE=2 SV=1			0	24.0899995	GLDAGHSER			cleaved S-G@N-term	0.00875948	940.4450684	471.2298	940.4362793	471.2254028	2	6	1.1.1.879.3	2.6593	120.569	120.569			266.2046
1	31.81	31.81	89.80000019	86.7299974	86.22000217	sp|P24622|CRYAA_MOUSE	Alpha-crystallin A chain OS=Mus musculus OX=10090 GN=Cryaa PE=2 SV=1			0	99.00000095	GPFYPSR			cleaved L-G@N-term	-0.00459647	822.3978882	412.2062	822.4024658	412.2084961	2	8	1.1.1.1093.2	5.332433	879.69	231.95	5.37	0.05	295.7732
1	31.81	31.81	89.80000019	86.7299974	86.22000217	sp|P24622|CRYAA_MOUSE	Alpha-crystallin A chain OS=Mus musculus OX=10090 GN=Cryaa PE=2 SV=1			0	99.00000095	HFSPEDLTVK				-0.000416051	1171.586914	586.8007	1171.58728	586.8009644	2	14	1.1.1.1002.10	4.200683	1086.86	979.01	4.19	0.05	597.9325
1	31.81	31.81	89.80000019	86.7299974	86.22000217	sp|P24622|CRYAA_MOUSE	Alpha-crystallin A chain OS=Mus musculus OX=10090 GN=Cryaa PE=2 SV=1			0	99.00000095	HFSPEDLTVK				7.22E-05	1171.587524	586.801	1171.58728	586.8009644	2	13	1.1.1.1025.10	4.491483	161066.8	1371.59	4.57	0.05	536.7572
1	31.81	31.81	89.80000019	86.7299974	86.22000217	sp|P24622|CRYAA_MOUSE	Alpha-crystallin A chain OS=Mus musculus OX=10090 GN=Cryaa PE=2 SV=1			0	99.00000095	HFSPEDLTVK				7.22E-05	1171.587524	586.801	1171.58728	586.8009644	2	13	1.1.1.1026.7	4.501317	161066.8	3349.61	4.57	0.05	966.1409
1	31.81	31.81	89.80000019	86.7299974	86.22000217	sp|P24622|CRYAA_MOUSE	Alpha-crystallin A chain OS=Mus musculus OX=10090 GN=Cryaa PE=2 SV=1			0	99.00000095	HFSPEDLTVK				7.22E-05	1171.587524	586.801	1171.58728	586.8009644	2	12	1.1.1.1040.6	4.6683	161066.8	1210.2	4.57	0.05	490.1851
1	31.81	31.81	89.80000019	86.7299974	86.22000217	sp|P24622|CRYAA_MOUSE	Alpha-crystallin A chain OS=Mus musculus OX=10090 GN=Cryaa PE=2 SV=1			0	99.00000095	HFSPEDLTVK	Methyl(E)@5	Methyl(E)@106		-0.00110371	1185.601929	593.8082	1185.603027	593.8087769	2	15	1.1.1.1062.8	4.94645	4354.7	4244.88	4.95	0.05	2140.55
1	31.81	31.81	89.80000019	86.7299974	86.22000217	sp|P24622|CRYAA_MOUSE	Alpha-crystallin A chain OS=Mus musculus OX=10090 GN=Cryaa PE=2 SV=1			0	99.00000095	HFSPEDLTVK	Formyl@N-term			-0.000439939	1199.581909	600.7982	1199.582275	600.7984009	2	14	1.1.1.1105.7	5.485917	12134.59	4809.06	5.53	0.05	2358.854
1	31.81	31.81	89.80000019	86.7299974	86.22000217	sp|P24622|CRYAA_MOUSE	Alpha-crystallin A chain OS=Mus musculus OX=10090 GN=Cryaa PE=2 SV=1			0	99.00000095	HFSPEDLTVK	Formyl@N-term			-0.000439939	1199.581909	600.7982	1199.582275	600.7984009	2	11	1.1.1.1104.4	5.47075	12134.59	2127.61	5.53	0.05	999.6136
1	31.81	31.81	89.80000019	86.7299974	86.22000217	sp|P24622|CRYAA_MOUSE	Alpha-crystallin A chain OS=Mus musculus OX=10090 GN=Cryaa PE=2 SV=1			0	98.46000075	HFSPEDLTVK	Methyl(H)@1; Oxidation(F)@2; Dehydrated(S)@3	Methyl(H)@102; Oxidation(F)@103; Dehydrated(S)@104		-0.000949058	1183.586426	592.8005	1183.58728	592.8009644	2	14	1.1.1.1056.7	4.869133	7459.76	4372.88	4.9	0.05	1794.032
1	31.81	31.81	89.80000019	86.7299974	86.22000217	sp|P24622|CRYAA_MOUSE	Alpha-crystallin A chain OS=Mus musculus OX=10090 GN=Cryaa PE=2 SV=1			0	81.37999773	HFSPEDLTVK				-0.000416051	1171.586914	586.8007	1171.58728	586.8009644	2	7	1.1.1.1000.9	4.17385	1086.86	839.7	4.19	0.05	328.313
1	31.81	31.81	89.80000019	86.7299974	86.22000217	sp|P24622|CRYAA_MOUSE	Alpha-crystallin A chain OS=Mus musculus OX=10090 GN=Cryaa PE=2 SV=1			0	25.18000007	HFSPEDLTVK	Formyl(K)@10			0.00065869	1199.582886	600.7987	1199.582275	600.7984009	2	7	1.1.1.1060.9	4.92195	659.2	261.79	5	0.06	227.7803
1	31.81	31.81	89.80000019	86.7299974	86.22000217	sp|P24622|CRYAA_MOUSE	Alpha-crystallin A chain OS=Mus musculus OX=10090 GN=Cryaa PE=2 SV=1			0	99.00000095	LEDFVEIHGK			cleaved V-L@N-term	-0.000615428	1185.602417	593.8085	1185.603027	593.8087769	2	16	1.1.1.1078.7	5.148933	5951.49	2900.58	5.17	0.04	3668.976
1	31.81	31.81	89.80000019	86.7299974	86.22000217	sp|P24622|CRYAA_MOUSE	Alpha-crystallin A chain OS=Mus musculus OX=10090 GN=Cryaa PE=2 SV=1			0	46.91999853	LFDQFFGEGLFEYDLLPFLSSTISPY			cleaved Y-Y@C-term	-0.000985576	3044.471191	1015.831	3044.473633	1015.831787	3	8	1.1.1.2783.3	13.89362	20.15052	20.15052			144.7648
1	31.81	31.81	89.80000019	86.7299974	86.22000217	sp|P24622|CRYAA_MOUSE	Alpha-crystallin A chain OS=Mus musculus OX=10090 GN=Cryaa PE=2 SV=1			0	99.00000095	LFDQFFGEGLFEYDLLPFLSSTISPYYR				0.0182257	3363.656006	1122.226	3363.637939	1122.219971	3	18	1.1.1.2587.2	13.13917	98.45476	98.45476			323.546
1	31.81	31.81	89.80000019	86.7299974	86.22000217	sp|P24622|CRYAA_MOUSE	Alpha-crystallin A chain OS=Mus musculus OX=10090 GN=Cryaa PE=2 SV=1			0	99.00000095	LFDQFFGEGLFEYDLLPFLSSTISPYYR				0.00614077	3363.644287	1122.222	3363.637939	1122.219971	3	18	1.1.1.2623.2	13.30998	31.00733	31.00733			225.4617
1	31.81	31.81	89.80000019	86.7299974	86.22000217	sp|P24622|CRYAA_MOUSE	Alpha-crystallin A chain OS=Mus musculus OX=10090 GN=Cryaa PE=2 SV=1			0	17.11000055	LPSNVDQS			cleaved S-A@C-term	0.00221627	858.4106445	430.2126	858.4083252	430.2114258	2	5	1.1.1.920.4	3.16925	288.85	210.37	3.19	0.08	170.9836
1	31.81	31.81	89.80000019	86.7299974	86.22000217	sp|P24622|CRYAA_MOUSE	Alpha-crystallin A chain OS=Mus musculus OX=10090 GN=Cryaa PE=2 SV=1			0	97.89999723	LPSNVDQSAL			cleaved L-S@C-term	0.000417348	1042.529907	522.2722	1042.529541	522.2720337	2	9	1.1.1.1063.3	4.95495	1359.52	1223	4.96	0.06	811.7394
1	31.81	31.81	89.80000019	86.7299974	86.22000217	sp|P24622|CRYAA_MOUSE	Alpha-crystallin A chain OS=Mus musculus OX=10090 GN=Cryaa PE=2 SV=1			0	99.00000095	LPSNVDQSALS			cleaved S-C@C-term	4.85E-05	1129.561646	565.7881	1129.561523	565.7880249	2	10	1.1.1.1026.6	4.500484	1884.54	919.02	4.53	0.04	666.3319
1	31.81	31.81	89.80000019	86.7299974	86.22000217	sp|P24622|CRYAA_MOUSE	Alpha-crystallin A chain OS=Mus musculus OX=10090 GN=Cryaa PE=2 SV=1			0	99.00000095	LPSNVDQSALSCSLSADGMLTFSGPK	Methyl(S)@11; Carbamidomethyl(C)@12; Oxidation(M)@19	Methyl(S)@153		0.000591852	2711.279053	904.7669	2711.27832	904.7666626	3	19	1.1.1.1193.8	6.559667	2294.43	1497.27	6.58	0.06	1133.374
1	31.81	31.81	89.80000019	86.7299974	86.22000217	sp|P24622|CRYAA_MOUSE	Alpha-crystallin A chain OS=Mus musculus OX=10090 GN=Cryaa PE=2 SV=1			0	99.00000095	LPSNVDQSALSCSLSADGMLTFSGPK	No Carbamidomethyl(C)@12; Oxidation(M)@19			-0.00786128	2640.233398	881.085	2640.241211	881.0876465	3	20	1.1.1.1220.7	6.903633	1708.55	1158.91	6.93	0.08	755.4575
1	31.81	31.81	89.80000019	86.7299974	86.22000217	sp|P24622|CRYAA_MOUSE	Alpha-crystallin A chain OS=Mus musculus OX=10090 GN=Cryaa PE=2 SV=1			0	99.00000095	LPSNVDQSALSCSLSADGMLTFSGPK	Carbamidomethyl(C)@12; Methyl(S)@13	Methyl(S)@155		-0.000709456	2695.282715	899.4348	2695.283203	899.4350586	3	17	1.1.1.1272.3	7.562583	426.41	309.71	7.58	0.08	216.1995
1	31.81	31.81	89.80000019	86.7299974	86.22000217	sp|P24622|CRYAA_MOUSE	Alpha-crystallin A chain OS=Mus musculus OX=10090 GN=Cryaa PE=2 SV=1			0	99.00000095	LPSNVDQSALSCSLSADGMLTFSGPK	No Carbamidomethyl(C)@12			0.00145741	2624.247803	875.7565	2624.246094	875.7559814	3	21	1.1.1.1298.4	7.893067	788.35	730.76	7.9	0.06	516.9171
1	31.81	31.81	89.80000019	86.7299974	86.22000217	sp|P24622|CRYAA_MOUSE	Alpha-crystallin A chain OS=Mus musculus OX=10090 GN=Cryaa PE=2 SV=1			0	99.00000095	LPSNVDQSALSCSLSADGMLTFSGPK	Carbamidomethyl(C)@12; Methyl(S)@13; Oxidation(M)@19	Methyl(S)@155		0.000591852	2711.279053	904.7669	2711.27832	904.7666626	3	18	1.1.1.1195.10	6.586667	2294.43	2205.94	6.58	0.06	1419.899
1	31.81	31.81	89.80000019	86.7299974	86.22000217	sp|P24622|CRYAA_MOUSE	Alpha-crystallin A chain OS=Mus musculus OX=10090 GN=Cryaa PE=2 SV=1			0	99.00000095	LPSNVDQSALSCSLSADGMLTFSGPK	Methyl(S)@11; Carbamidomethyl(C)@12; Oxidation(M)@19	Methyl(S)@153		0.000591852	2711.279053	904.7669	2711.27832	904.7666626	3	18	1.1.1.1195.10	6.586667	2294.43	2205.94	6.58	0.06	1419.899
1	31.81	31.81	89.80000019	86.7299974	86.22000217	sp|P24622|CRYAA_MOUSE	Alpha-crystallin A chain OS=Mus musculus OX=10090 GN=Cryaa PE=2 SV=1			0	99.00000095	LPSNVDQSALSCSLSADGMLTFSGPK	Methyl(S)@11; Carbamidomethyl(C)@12	Methyl(S)@153		-0.000709456	2695.282715	899.4348	2695.283203	899.4350586	3	16	1.1.1.1273.7	7.57725	426.41	401.88	7.58	0.08	252.2444
1	31.81	31.81	89.80000019	86.7299974	86.22000217	sp|P24622|CRYAA_MOUSE	Alpha-crystallin A chain OS=Mus musculus OX=10090 GN=Cryaa PE=2 SV=1			0	99.00000095	LPSNVDQSALSCSLSADGMLTFSGPK	Methyl(L)@10; Carbamidomethyl(C)@12	Methyl(L)@152		-0.000709456	2695.282715	899.4348	2695.283203	899.4350586	3	16	1.1.1.1273.7	7.57725	426.41	401.88	7.58	0.08	252.2444
1	31.81	31.81	89.80000019	86.7299974	86.22000217	sp|P24622|CRYAA_MOUSE	Alpha-crystallin A chain OS=Mus musculus OX=10090 GN=Cryaa PE=2 SV=1			0	99.00000095	LPSNVDQSALSCSLSADGMLTFSGPK	No Carbamidomethyl(C)@12; Oxidation(M)@19			-0.00786128	2640.233398	881.085	2640.241211	881.0876465	3	14	1.1.1.1219.8	6.889966	1708.55	692.86	6.93	0.08	499.5984
1	31.81	31.81	89.80000019	86.7299974	86.22000217	sp|P24622|CRYAA_MOUSE	Alpha-crystallin A chain OS=Mus musculus OX=10090 GN=Cryaa PE=2 SV=1			0	98.96000028	LPSNVDQSALSCSLSADGMLTFSGPK	Dioxidation(P)@2; Deamidated(N)@4; Carboxy(D)@6; Carbamidomethyl(C)@12; Oxidation(M)@19	Dioxidation(P)@144; Carboxy(D)@148		0.00179083	2774.227783	925.7499	2774.226318	925.7493896	3	14	1.1.1.1272.4	7.565917	921.51	731.64	7.58	0.08	473.45
1	31.81	31.81	89.80000019	86.7299974	86.22000217	sp|P24622|CRYAA_MOUSE	Alpha-crystallin A chain OS=Mus musculus OX=10090 GN=Cryaa PE=2 SV=1			0	97.03000188	LPSNVDQSALSCSLSADGMLTFSGPK	Propionamide@N-term; Cation:K(D)@6; Carbamidomethyl(C)@12; Oxidation(M)@19			0.00921227	2806.264893	936.4289	2806.255615	936.4257813	3	12	1.1.1.1250.6	7.2866	538.56	482.92	7.3	0.08	308.5067
1	31.81	31.81	89.80000019	86.7299974	86.22000217	sp|P24622|CRYAA_MOUSE	Alpha-crystallin A chain OS=Mus musculus OX=10090 GN=Cryaa PE=2 SV=1			0	92.65000224	LPSNVDQSALSCSLSADGMLTFSGPK	Carbamidomethyl(C)@12; Methylthio(D)@17	Methylthio(D)@159		0.0117782	2727.267334	910.0963	2727.255371	910.0924072	3	12	1.1.1.1179.11	6.384017	1461.18	853.89	6.43	0.09	638.1056
1	31.81	31.81	89.80000019	86.7299974	86.22000217	sp|P24622|CRYAA_MOUSE	Alpha-crystallin A chain OS=Mus musculus OX=10090 GN=Cryaa PE=2 SV=1			0	84.14000273	LPSNVDQSALSCSLSADGMLTFSGPK	Carbamyl@N-term; Dioxidation(P)@2; Deamidated(N)@4; Deamidated(Q)@7; Carbamidomethyl(C)@12	Dioxidation(P)@144		-0.00134146	2758.230225	920.4173	2758.231445	920.4177246	3	12	1.1.1.1331.6	8.295033	450.58	430.36	8.3	0.04	247.5475
1	31.81	31.81	89.80000019	86.7299974	86.22000217	sp|P24622|CRYAA_MOUSE	Alpha-crystallin A chain OS=Mus musculus OX=10090 GN=Cryaa PE=2 SV=1			0	82.52000213	LPSNVDQSALSCSLSADGMLTFSGPK	Carbamyl@N-term; Dioxidation(P)@2; Deamidated(N)@4; Deamidated(Q)@7; Carbamidomethyl(C)@12	Dioxidation(P)@144		-0.00134146	2758.230225	920.4173	2758.231445	920.4177246	3	13	1.1.1.1332.8	8.307533	450.58	430.97	8.3	0.04	268.9332
1	31.81	31.81	89.80000019	86.7299974	86.22000217	sp|P24622|CRYAA_MOUSE	Alpha-crystallin A chain OS=Mus musculus OX=10090 GN=Cryaa PE=2 SV=1			0	81.37999773	LPSNVDQSALSCSLSADGMLTFSGPK	Cation:Na(D)@6; Deamidated(Q)@7; Carbamidomethyl(C)@12; Oxidation(M)@19			-0.029037001	2720.199463	907.7404	2720.228516	907.7501221	3	12	1.1.1.1221.8	6.917967	348.31	264.31	6.95	0.08	230.5089
1	31.81	31.81	89.80000019	86.7299974	86.22000217	sp|P24622|CRYAA_MOUSE	Alpha-crystallin A chain OS=Mus musculus OX=10090 GN=Cryaa PE=2 SV=1			0	75.56999922	LPSNVDQSALSCSLSADGMLTFSGPK	Dioxidation(P)@2; Deamidated(N)@4; Carboxy(D)@6; Carbamidomethyl(C)@12; Oxidation(M)@19	Dioxidation(P)@144; Carboxy(D)@148		0.00179083	2774.227783	925.7499	2774.226318	925.7493896	3	13	1.1.1.1271.4	7.553083	921.51	530.57	7.58	0.08	373.0319
1	31.81	31.81	89.80000019	86.7299974	86.22000217	sp|P24622|CRYAA_MOUSE	Alpha-crystallin A chain OS=Mus musculus OX=10090 GN=Cryaa PE=2 SV=1			0	71.1499989	LPSNVDQSALSCSLSADGMLTFSGPK	Carbamidomethyl(C)@12; Methyl(D)@17; Dioxidation(M)@19	Methyl(D)@159; Dioxidation(M)@161		-0.00598036	2727.267334	910.0963	2727.273193	910.0983276	3	12	1.1.1.1179.11	6.384017	1461.18	853.89	6.43	0.09	638.1056
1	31.81	31.81	89.80000019	86.7299974	86.22000217	sp|P24622|CRYAA_MOUSE	Alpha-crystallin A chain OS=Mus musculus OX=10090 GN=Cryaa PE=2 SV=1			0	68.80000234	LPSNVDQSALSCSLSADGMLTFSGPK	Oxidation(D)@6; Methyl(Q)@7; Carbamidomethyl(C)@12; Oxidation(M)@19	Oxidation(D)@148; Methyl(Q)@149		-0.00598036	2727.267334	910.0963	2727.273193	910.0983276	3	14	1.1.1.1181.6	6.4095	1461.18	1343.89	6.43	0.09	756.8065
1	31.81	31.81	89.80000019	86.7299974	86.22000217	sp|P24622|CRYAA_MOUSE	Alpha-crystallin A chain OS=Mus musculus OX=10090 GN=Cryaa PE=2 SV=1			0	62.1900022	LPSNVDQSALSCSLSADGMLTFSGPK	Deamidated(Q)@7; Carbamidomethyl(C)@12; Methyl(S)@13; Oxidation(D)@17; Oxidation(M)@19	Methyl(S)@155; Oxidation(D)@159		0.032827299	2728.290283	910.4373	2728.25708	910.4263306	3	13	1.1.1.1194.11	6.575	459.42	445.59	6.58	0.05	447.1335
1	31.81	31.81	89.80000019	86.7299974	86.22000217	sp|P24622|CRYAA_MOUSE	Alpha-crystallin A chain OS=Mus musculus OX=10090 GN=Cryaa PE=2 SV=1			0	51.91000104	LPSNVDQSALSCSLSADGMLTFSGPK	Dioxidation(P)@2; Carboxy(D)@6; Deamidated(Q)@7; Carbamidomethyl(C)@12; Oxidation(M)@19	Dioxidation(P)@144; Carboxy(D)@148		0.00179083	2774.227783	925.7499	2774.226318	925.7493896	3	14	1.1.1.1272.4	7.565917	921.51	731.64	7.58	0.08	473.45
1	31.81	31.81	89.80000019	86.7299974	86.22000217	sp|P24622|CRYAA_MOUSE	Alpha-crystallin A chain OS=Mus musculus OX=10090 GN=Cryaa PE=2 SV=1			0	47.72999883	LPSNVDQSALSCSLSADGMLTFSGPK	Carbamidomethyl(C)@12; Methyl(S)@13; Oxidation(D)@17; Oxidation(M)@19	Methyl(S)@155; Oxidation(D)@159		-0.00598036	2727.267334	910.0963	2727.273193	910.0983276	3	13	1.1.1.1179.11	6.384017	1461.18	853.89	6.43	0.09	638.1056
1	31.81	31.81	89.80000019	86.7299974	86.22000217	sp|P24622|CRYAA_MOUSE	Alpha-crystallin A chain OS=Mus musculus OX=10090 GN=Cryaa PE=2 SV=1			0	47.72999883	LPSNVDQSALSCSLSADGMLTFSGPK	Carbamidomethyl(C)@12; Methyl(L)@14; Oxidation(D)@17; Oxidation(M)@19	Methyl(L)@156; Oxidation(D)@159		-0.00598036	2727.267334	910.0963	2727.273193	910.0983276	3	13	1.1.1.1179.11	6.384017	1461.18	853.89	6.43	0.09	638.1056
1	31.81	31.81	89.80000019	86.7299974	86.22000217	sp|P24622|CRYAA_MOUSE	Alpha-crystallin A chain OS=Mus musculus OX=10090 GN=Cryaa PE=2 SV=1			0	47.72999883	LPSNVDQSALSCSLSADGMLTFSGPK	Carbamidomethyl(C)@12; Methyl(S)@15; Oxidation(D)@17; Oxidation(M)@19	Methyl(S)@157; Oxidation(D)@159		-0.00598036	2727.267334	910.0963	2727.273193	910.0983276	3	13	1.1.1.1179.11	6.384017	1461.18	853.89	6.43	0.09	638.1056
1	31.81	31.81	89.80000019	86.7299974	86.22000217	sp|P24622|CRYAA_MOUSE	Alpha-crystallin A chain OS=Mus musculus OX=10090 GN=Cryaa PE=2 SV=1			0	46.91999853	LPSNVDQSALSCSLSADGMLTFSGPK	Dioxidation(P)@2; Carboxy(D)@6; Deamidated(Q)@7; Carbamidomethyl(C)@12; Oxidation(M)@19	Dioxidation(P)@144; Carboxy(D)@148		0.00179083	2774.227783	925.7499	2774.226318	925.7493896	3	13	1.1.1.1271.4	7.553083	921.51	530.57	7.58	0.08	373.0319
1	31.81	31.81	89.80000019	86.7299974	86.22000217	sp|P24622|CRYAA_MOUSE	Alpha-crystallin A chain OS=Mus musculus OX=10090 GN=Cryaa PE=2 SV=1			0	44.51999962	LPSNVDQSALSCSLSADGMLTFSGPK	Carbamidomethyl(C)@12; Methylthio(D)@17	Methylthio(D)@159		0.0117782	2727.267334	910.0963	2727.255371	910.0924072	3	13	1.1.1.1181.6	6.4095	1461.18	1343.89	6.43	0.09	756.8065
1	31.81	31.81	89.80000019	86.7299974	86.22000217	sp|P24622|CRYAA_MOUSE	Alpha-crystallin A chain OS=Mus musculus OX=10090 GN=Cryaa PE=2 SV=1			0	37.20000088	LPSNVDQSALSCSLSADGMLTFSGPK	Carbamidomethyl(C)@12; Methyl(D)@17; Dioxidation(M)@19	Methyl(D)@159; Dioxidation(M)@161		-0.00598036	2727.267334	910.0963	2727.273193	910.0983276	3	13	1.1.1.1181.6	6.4095	1461.18	1343.89	6.43	0.09	756.8065
1	31.81	31.81	89.80000019	86.7299974	86.22000217	sp|P24622|CRYAA_MOUSE	Alpha-crystallin A chain OS=Mus musculus OX=10090 GN=Cryaa PE=2 SV=1			0	27.66000032	LPSNVDQSALSCSLSADGMLTFSGPK	Carbamidomethyl(C)@12; Methyl(L)@14; Oxidation(D)@17; Oxidation(M)@19	Methyl(L)@156; Oxidation(D)@159		-0.00598036	2727.267334	910.0963	2727.273193	910.0983276	3	14	1.1.1.1181.6	6.4095	1461.18	1343.89	6.43	0.09	756.8065
1	31.81	31.81	89.80000019	86.7299974	86.22000217	sp|P24622|CRYAA_MOUSE	Alpha-crystallin A chain OS=Mus musculus OX=10090 GN=Cryaa PE=2 SV=1			0	27.66000032	LPSNVDQSALSCSLSADGMLTFSGPK	Carbamidomethyl(C)@12; Methyl(S)@15; Oxidation(D)@17; Oxidation(M)@19	Methyl(S)@157; Oxidation(D)@159		-0.00598036	2727.267334	910.0963	2727.273193	910.0983276	3	14	1.1.1.1181.6	6.4095	1461.18	1343.89	6.43	0.09	756.8065
1	31.81	31.81	89.80000019	86.7299974	86.22000217	sp|P24622|CRYAA_MOUSE	Alpha-crystallin A chain OS=Mus musculus OX=10090 GN=Cryaa PE=2 SV=1			0	27.66000032	LPSNVDQSALSCSLSADGMLTFSGPK	Oxidation(D)@6; Methyl(L)@10; Carbamidomethyl(C)@12; Oxidation(M)@19	Oxidation(D)@148; Methyl(L)@152		-0.00598036	2727.267334	910.0963	2727.273193	910.0983276	3	14	1.1.1.1181.6	6.4095	1461.18	1343.89	6.43	0.09	756.8065
1	31.81	31.81	89.80000019	86.7299974	86.22000217	sp|P24622|CRYAA_MOUSE	Alpha-crystallin A chain OS=Mus musculus OX=10090 GN=Cryaa PE=2 SV=1			0	27.66000032	LPSNVDQSALSCSLSADGMLTFSGPK	Oxidation(D)@6; Methyl(S)@8; Carbamidomethyl(C)@12; Oxidation(M)@19	Oxidation(D)@148; Methyl(S)@150		-0.00598036	2727.267334	910.0963	2727.273193	910.0983276	3	14	1.1.1.1181.6	6.4095	1461.18	1343.89	6.43	0.09	756.8065
1	31.81	31.81	89.80000019	86.7299974	86.22000217	sp|P24622|CRYAA_MOUSE	Alpha-crystallin A chain OS=Mus musculus OX=10090 GN=Cryaa PE=2 SV=1			0	27.66000032	LPSNVDQSALSCSLSADGMLTFSGPK	Carbamidomethyl(C)@12; Methyl(S)@13; Oxidation(D)@17; Oxidation(M)@19	Methyl(S)@155; Oxidation(D)@159		-0.00598036	2727.267334	910.0963	2727.273193	910.0983276	3	14	1.1.1.1181.6	6.4095	1461.18	1343.89	6.43	0.09	756.8065
1	31.81	31.81	89.80000019	86.7299974	86.22000217	sp|P24622|CRYAA_MOUSE	Alpha-crystallin A chain OS=Mus musculus OX=10090 GN=Cryaa PE=2 SV=1			0	27.66000032	LPSNVDQSALSCSLSADGMLTFSGPK	Oxidation(D)@6; Methyl(S)@11; Carbamidomethyl(C)@12; Oxidation(M)@19	Oxidation(D)@148; Methyl(S)@153		-0.00598036	2727.267334	910.0963	2727.273193	910.0983276	3	14	1.1.1.1181.6	6.4095	1461.18	1343.89	6.43	0.09	756.8065
1	31.81	31.81	89.80000019	86.7299974	86.22000217	sp|P24622|CRYAA_MOUSE	Alpha-crystallin A chain OS=Mus musculus OX=10090 GN=Cryaa PE=2 SV=1			0	24.79999959	LPSNVDQSALSCSLSADGMLTFSGPK	Cation:Na(D)@6; Deamidated(Q)@7; Carbamidomethyl(C)@12; Oxidation(M)@19			-0.029037001	2720.199463	907.7404	2720.228516	907.7501221	3	10	1.1.1.1222.8	6.9308	348.31	333.65	6.95	0.08	262.3375
1	31.81	31.81	89.80000019	86.7299974	86.22000217	sp|P24622|CRYAA_MOUSE	Alpha-crystallin A chain OS=Mus musculus OX=10090 GN=Cryaa PE=2 SV=1			0	21.38999999	LPSNVDQSALSCSLSADGMLTFSGPK	Deamidated(Q)@7; Carbamidomethyl(C)@12; Methyl(S)@13; Dioxidation(M)@19	Methyl(S)@155; Dioxidation(M)@161		0.032827299	2728.290283	910.4373	2728.25708	910.4263306	3	12	1.1.1.1194.11	6.575	459.42	445.59	6.58	0.05	447.1335
1	31.81	31.81	89.80000019	86.7299974	86.22000217	sp|P24622|CRYAA_MOUSE	Alpha-crystallin A chain OS=Mus musculus OX=10090 GN=Cryaa PE=2 SV=1			0	21.14000022	LPSNVDQSALSCSLSADGMLTFSGPK	Dioxidation(P)@2; Deamidated(N)@4; Carboxy(D)@6; Carbamidomethyl(C)@12	Dioxidation(P)@144; Carboxy(D)@148		-0.00134146	2758.230225	920.4173	2758.231445	920.4177246	3	12	1.1.1.1331.6	8.295033	450.58	430.36	8.3	0.04	247.5475
1	31.81	31.81	89.80000019	86.7299974	86.22000217	sp|P24622|CRYAA_MOUSE	Alpha-crystallin A chain OS=Mus musculus OX=10090 GN=Cryaa PE=2 SV=1			0	20.89000046	LPSNVDQSALSCSLSADGMLTFSGPK	Dioxidation(P)@2; Deamidated(N)@4; Carboxy(D)@6; Carbamidomethyl(C)@12	Dioxidation(P)@144; Carboxy(D)@148		-0.00134146	2758.230225	920.4173	2758.231445	920.4177246	3	13	1.1.1.1332.8	8.307533	450.58	430.97	8.3	0.04	268.9332
1	31.81	31.81	89.80000019	86.7299974	86.22000217	sp|P24622|CRYAA_MOUSE	Alpha-crystallin A chain OS=Mus musculus OX=10090 GN=Cryaa PE=2 SV=1			0	19.40000057	LPSNVDQSALSCSLSADGMLTFSGPK	Carbamidomethyl(C)@12; Methyl(S)@15; Dioxidation(M)@19	Methyl(S)@157; Dioxidation(M)@161		-0.00598036	2727.267334	910.0963	2727.273193	910.0983276	3	12	1.1.1.1179.11	6.384017	1461.18	853.89	6.43	0.09	638.1056
1	31.81	31.81	89.80000019	86.7299974	86.22000217	sp|P24622|CRYAA_MOUSE	Alpha-crystallin A chain OS=Mus musculus OX=10090 GN=Cryaa PE=2 SV=1			0	19.40000057	LPSNVDQSALSCSLSADGMLTFSGPK	Carbamidomethyl(C)@12; Methyl(S)@13; Dioxidation(M)@19	Methyl(S)@155; Dioxidation(M)@161		-0.00598036	2727.267334	910.0963	2727.273193	910.0983276	3	12	1.1.1.1179.11	6.384017	1461.18	853.89	6.43	0.09	638.1056
1	31.81	31.81	89.80000019	86.7299974	86.22000217	sp|P24622|CRYAA_MOUSE	Alpha-crystallin A chain OS=Mus musculus OX=10090 GN=Cryaa PE=2 SV=1			0	19.40000057	LPSNVDQSALSCSLSADGMLTFSGPK	Carbamidomethyl(C)@12; Methyl(L)@14; Dioxidation(M)@19	Methyl(L)@156; Dioxidation(M)@161		-0.00598036	2727.267334	910.0963	2727.273193	910.0983276	3	12	1.1.1.1179.11	6.384017	1461.18	853.89	6.43	0.09	638.1056
1	31.81	31.81	89.80000019	86.7299974	86.22000217	sp|P24622|CRYAA_MOUSE	Alpha-crystallin A chain OS=Mus musculus OX=10090 GN=Cryaa PE=2 SV=1			0	17.67999977	LPSNVDQSALSCSLSADGMLTFSGPK	Dioxidation(P)@2; Carboxy(D)@6; Deamidated(Q)@7; Carbamidomethyl(C)@12	Dioxidation(P)@144; Carboxy(D)@148		-0.00134146	2758.230225	920.4173	2758.231445	920.4177246	3	12	1.1.1.1331.6	8.295033	450.58	430.36	8.3	0.04	247.5475
1	31.81	31.81	89.80000019	86.7299974	86.22000217	sp|P24622|CRYAA_MOUSE	Alpha-crystallin A chain OS=Mus musculus OX=10090 GN=Cryaa PE=2 SV=1			0	17.56000072	LPSNVDQSALSCSLSADGMLTFSGPK	Dioxidation(P)@2; Carboxy(D)@6; Deamidated(Q)@7; Carbamidomethyl(C)@12	Dioxidation(P)@144; Carboxy(D)@148		-0.00134146	2758.230225	920.4173	2758.231445	920.4177246	3	13	1.1.1.1332.8	8.307533	450.58	430.97	8.3	0.04	268.9332
1	31.81	31.81	89.80000019	86.7299974	86.22000217	sp|P24622|CRYAA_MOUSE	Alpha-crystallin A chain OS=Mus musculus OX=10090 GN=Cryaa PE=2 SV=1			0	16.15999937	LPSNVDQSALSCSLSADGMLTFSGPK	Carbamidomethyl(C)@12; Methyl(S)@15; Dioxidation(M)@19	Methyl(S)@157; Dioxidation(M)@161		-0.00598036	2727.267334	910.0963	2727.273193	910.0983276	3	13	1.1.1.1181.6	6.4095	1461.18	1343.89	6.43	0.09	756.8065
1	31.81	31.81	89.80000019	86.7299974	86.22000217	sp|P24622|CRYAA_MOUSE	Alpha-crystallin A chain OS=Mus musculus OX=10090 GN=Cryaa PE=2 SV=1			0	16.15999937	LPSNVDQSALSCSLSADGMLTFSGPK	Carbamidomethyl(C)@12; Methyl(S)@13; Dioxidation(M)@19	Methyl(S)@155; Dioxidation(M)@161		-0.00598036	2727.267334	910.0963	2727.273193	910.0983276	3	13	1.1.1.1181.6	6.4095	1461.18	1343.89	6.43	0.09	756.8065
1	31.81	31.81	89.80000019	86.7299974	86.22000217	sp|P24622|CRYAA_MOUSE	Alpha-crystallin A chain OS=Mus musculus OX=10090 GN=Cryaa PE=2 SV=1			0	16.15999937	LPSNVDQSALSCSLSADGMLTFSGPK	Carbamidomethyl(C)@12; Methyl(L)@14; Dioxidation(M)@19	Methyl(L)@156; Dioxidation(M)@161		-0.00598036	2727.267334	910.0963	2727.273193	910.0983276	3	13	1.1.1.1181.6	6.4095	1461.18	1343.89	6.43	0.09	756.8065
1	31.81	31.81	89.80000019	86.7299974	86.22000217	sp|P24622|CRYAA_MOUSE	Alpha-crystallin A chain OS=Mus musculus OX=10090 GN=Cryaa PE=2 SV=1			0	99.00000095	LSSTISPYYR			cleaved F-L@N-term	-0.00208027	1185.60083	593.8077	1185.603027	593.8087769	2	13	1.1.1.1038.6	4.642983	6176.62	3308.54	4.66	0.04	1455.839
1	31.81	31.81	89.80000019	86.7299974	86.22000217	sp|P24622|CRYAA_MOUSE	Alpha-crystallin A chain OS=Mus musculus OX=10090 GN=Cryaa PE=2 SV=1			0	94.73999739	LSSTISPYYR			cleaved F-L@N-term	-0.00208027	1185.60083	593.8077	1185.603027	593.8087769	2	8	1.1.1.1044.8	4.720467	6176.62	1170.22	4.66	0.04	360.0222
1	31.81	31.81	89.80000019	86.7299974	86.22000217	sp|P24622|CRYAA_MOUSE	Alpha-crystallin A chain OS=Mus musculus OX=10090 GN=Cryaa PE=2 SV=1			0	91.18000269	LSSTISPYYR			cleaved F-L@N-term	-0.00208027	1185.60083	593.8077	1185.603027	593.8087769	2	7	1.1.1.1037.5	4.630483	6176.62	1416.01	4.66	0.04	170.3492
1	31.81	31.81	89.80000019	86.7299974	86.22000217	sp|P24622|CRYAA_MOUSE	Alpha-crystallin A chain OS=Mus musculus OX=10090 GN=Cryaa PE=2 SV=1			0	99.00000095	MDVTIQHPWFK	Acetyl@N-term	Acetyl@1		0.00192521	1442.703613	722.3591	1442.70166	722.3580933	2	17	1.1.1.1262.5	7.439433	3479.9	1847.13	7.47	0.08	672.1443
1	31.81	31.81	89.80000019	86.7299974	86.22000217	sp|P24622|CRYAA_MOUSE	Alpha-crystallin A chain OS=Mus musculus OX=10090 GN=Cryaa PE=2 SV=1			0	99.00000095	MDVTIQHPWFK	Acetyl@N-term; Oxidation(D)@2	Acetyl@1; Oxidation(D)@2		0.00206749	1458.69873	730.3566	1458.696533	730.3555908	2	15	1.1.1.1164.6	6.231683	117962	13343.75	6.28	0.05	1638.714
1	31.81	31.81	89.80000019	86.7299974	86.22000217	sp|P24622|CRYAA_MOUSE	Alpha-crystallin A chain OS=Mus musculus OX=10090 GN=Cryaa PE=2 SV=1			0	99.00000095	MDVTIQHPWFK	Acetyl@N-term; Sulfide(D)@2	Acetyl@1; Sulfide(D)@2		0.019724101	1474.693481	738.354	1474.673706	738.3441162	2	16	1.1.1.1188.6	6.498667	7440.79	3410.54	6.53	0.06	1324.077
1	31.81	31.81	89.80000019	86.7299974	86.22000217	sp|P24622|CRYAA_MOUSE	Alpha-crystallin A chain OS=Mus musculus OX=10090 GN=Cryaa PE=2 SV=1			0	99.00000095	MDVTIQHPWFK	Acetyl@N-term; Sulfide(D)@2	Acetyl@1; Sulfide(D)@2		0.019724101	1474.693481	738.354	1474.673706	738.3441162	2	15	1.1.1.1189.6	6.507	7440.79	5086.24	6.53	0.06	2247.816
1	31.81	31.81	89.80000019	86.7299974	86.22000217	sp|P24622|CRYAA_MOUSE	Alpha-crystallin A chain OS=Mus musculus OX=10090 GN=Cryaa PE=2 SV=1			0	99.00000095	MDVTIQHPWFK	Acetyl@N-term; Oxidation(D)@2; Dioxidation(W)@9	Acetyl@1; Oxidation(D)@2		-0.00179843	1490.684448	746.3495	1490.686401	746.3504639	2	15	1.1.1.1085.3	5.239267	2211.15	2150.63	5.25	0.09	832.5179
1	31.81	31.81	89.80000019	86.7299974	86.22000217	sp|P24622|CRYAA_MOUSE	Alpha-crystallin A chain OS=Mus musculus OX=10090 GN=Cryaa PE=2 SV=1			0	99.00000095	MDVTIQHPWFK	Acetyl@N-term; Oxidation(D)@2	Acetyl@1; Oxidation(D)@2		0.00206749	1458.69873	730.3566	1458.696533	730.3555908	2	18	1.1.1.1165.6	6.24435	117962	38867.36	6.28	0.05	10103.65
1	31.81	31.81	89.80000019	86.7299974	86.22000217	sp|P24622|CRYAA_MOUSE	Alpha-crystallin A chain OS=Mus musculus OX=10090 GN=Cryaa PE=2 SV=1			0	99.00000095	MDVTIQHPWFK	Acetyl@N-term; Oxidation(D)@2; Deamidated(Q)@6	Acetyl@1; Oxidation(D)@2		0.00315562	1459.683716	730.8491	1459.680542	730.8475952	2	17	1.1.1.1187.9	6.486	15642.62	12737.33	6.5	0.06	5556.643
1	31.81	31.81	89.80000019	86.7299974	86.22000217	sp|P24622|CRYAA_MOUSE	Alpha-crystallin A chain OS=Mus musculus OX=10090 GN=Cryaa PE=2 SV=1			0	99.00000095	MDVTIQHPWFK	Acetyl@N-term; Deamidated(Q)@6	Acetyl@1		8.37E-05	1443.685913	722.8502	1443.685669	722.8500977	2	10	1.1.1.1288.5	7.767083	290.6	275.92	7.76	0.06	184.6743
1	31.81	31.81	89.80000019	86.7299974	86.22000217	sp|P24622|CRYAA_MOUSE	Alpha-crystallin A chain OS=Mus musculus OX=10090 GN=Cryaa PE=2 SV=1			0	99.00000095	MDVTIQHPWFK	Acetyl@N-term; Oxidation(D)@2; Oxidation(P)@8	Acetyl@1; Oxidation(D)@2; Oxidation(P)@8		0.0011111	1474.692627	738.3536	1474.691528	738.3530273	2	14	1.1.1.1122.7	5.701066	4177.52	1955.85	5.8	0.14	948.9974
1	31.81	31.81	89.80000019	86.7299974	86.22000217	sp|P24622|CRYAA_MOUSE	Alpha-crystallin A chain OS=Mus musculus OX=10090 GN=Cryaa PE=2 SV=1			0	99.00000095	MDVTIQHPWFK	Acetyl@N-term; Deamidated(Q)@6	Acetyl@1		8.37E-05	1443.685913	722.8502	1443.685669	722.8500977	2	9	1.1.1.1286.4	7.73975	290.6	223.63	7.76	0.06	149.6131
1	31.81	31.81	89.80000019	86.7299974	86.22000217	sp|P24622|CRYAA_MOUSE	Alpha-crystallin A chain OS=Mus musculus OX=10090 GN=Cryaa PE=2 SV=1			0	99.00000095	MDVTIQHPWFK	Acetyl@N-term; Oxidation(D)@2; Dioxidation(W)@9	Acetyl@1; Oxidation(D)@2		-0.00277499	1490.683716	746.3491	1490.686401	746.3504639	2	11	1.1.1.1125.11	5.743067	1223.05	1100.68	5.76	0.05	694.8176
1	31.81	31.81	89.80000019	86.7299974	86.22000217	sp|P24622|CRYAA_MOUSE	Alpha-crystallin A chain OS=Mus musculus OX=10090 GN=Cryaa PE=2 SV=1			0	99.00000095	MDVTIQHPWFK	Acetyl@N-term; Oxidation(D)@2; Dioxidation(W)@9	Acetyl@1; Oxidation(D)@2		-0.00179843	1490.684448	746.3495	1490.686401	746.3504639	2	13	1.1.1.1084.6	5.2251	2211.15	2058.19	5.25	0.09	809.4919
1	31.81	31.81	89.80000019	86.7299974	86.22000217	sp|P24622|CRYAA_MOUSE	Alpha-crystallin A chain OS=Mus musculus OX=10090 GN=Cryaa PE=2 SV=1			0	99.00000095	MDVTIQHPWFK	Dioxidation(M)@1; Carboxy(D)@2	Dioxidation(M)@1; Carboxy(D)@2		0.00291817	1476.673706	739.3441	1476.670776	739.3426514	2	11	1.1.1.1198.5	6.620833	1167.93	1092.66	6.63	0.1	668.4353
1	31.81	31.81	89.80000019	86.7299974	86.22000217	sp|P24622|CRYAA_MOUSE	Alpha-crystallin A chain OS=Mus musculus OX=10090 GN=Cryaa PE=2 SV=1			0	99.00000095	MDVTIQHPWFK	Acetyl@N-term; Oxidation(D)@2	Acetyl@1; Oxidation(D)@2		0.00206749	1458.69873	730.3566	1458.696533	730.3555908	2	12	1.1.1.1181.3	6.404517	117962	961.46	6.28	0.05	411.3726
1	31.81	31.81	89.80000019	86.7299974	86.22000217	sp|P24622|CRYAA_MOUSE	Alpha-crystallin A chain OS=Mus musculus OX=10090 GN=Cryaa PE=2 SV=1			0	98.26999903	MDVTIQHPWFK	Acetyl@N-term; Oxidation(D)@2; Oxidation(W)@9	Acetyl@1; Oxidation(D)@2		0.0011111	1474.692627	738.3536	1474.691528	738.3530273	2	12	1.1.1.1125.10	5.742233	4177.52	2744.4	5.8	0.14	1687.298
1	31.81	31.81	89.80000019	86.7299974	86.22000217	sp|P24622|CRYAA_MOUSE	Alpha-crystallin A chain OS=Mus musculus OX=10090 GN=Cryaa PE=2 SV=1			0	98.12999964	MDVTIQHPWFK	Acetyl@N-term; Oxidation(D)@2; Methyl+Deamidated(Q)@6	Acetyl@1; Oxidation(D)@2; Methyl+Deamidated(Q)@6		0.000636298	1473.696899	737.8557	1473.696289	737.8554077	2	13	1.1.1.1232.6	7.054467	720.7	527.05	7.07	0.06	299.4605
1	31.81	31.81	89.80000019	86.7299974	86.22000217	sp|P24622|CRYAA_MOUSE	Alpha-crystallin A chain OS=Mus musculus OX=10090 GN=Cryaa PE=2 SV=1			0	93.65000129	MDVTIQHPWFK	Acetyl@N-term; Oxidation(D)@2; Deamidated(Q)@6	Acetyl@1; Oxidation(D)@2		0.00315562	1459.683716	730.8491	1459.680542	730.8475952	2	13	1.1.1.1186.9	6.471833	15642.62	7611.61	6.5	0.06	3535.815
1	31.81	31.81	89.80000019	86.7299974	86.22000217	sp|P24622|CRYAA_MOUSE	Alpha-crystallin A chain OS=Mus musculus OX=10090 GN=Cryaa PE=2 SV=1			0	81.37999773	MDVTIQHPWFK	Oxidation(M)@1			0.039449401	1416.725464	473.2491	1416.686035	473.2359314	3	7	1.1.1.1093.5	5.334933	315.64	246.97	5.34	0.05	495.4511
1	31.81	31.81	89.80000019	86.7299974	86.22000217	sp|P24622|CRYAA_MOUSE	Alpha-crystallin A chain OS=Mus musculus OX=10090 GN=Cryaa PE=2 SV=1			0	51.91000104	MDVTIQHPWFK	Acetyl@N-term; Oxidation(D)@2; Oxidation(W)@9	Acetyl@1; Oxidation(D)@2		0.0011111	1474.692627	738.3536	1474.691528	738.3530273	2	14	1.1.1.1122.7	5.701066	4177.52	1955.85	5.8	0.14	948.9974
1	31.81	31.81	89.80000019	86.7299974	86.22000217	sp|P24622|CRYAA_MOUSE	Alpha-crystallin A chain OS=Mus musculus OX=10090 GN=Cryaa PE=2 SV=1			0	50.22000074	MDVTIQHPWFK	Acetyl@N-term; Oxidation(D)@2; Dioxidation(W)@9	Acetyl@1; Oxidation(D)@2		-0.00277499	1490.683716	746.3491	1490.686401	746.3504639	2	9	1.1.1.1124.10	5.7294	1223.05	743.73	5.76	0.05	522.533
1	31.81	31.81	89.80000019	86.7299974	86.22000217	sp|P24622|CRYAA_MOUSE	Alpha-crystallin A chain OS=Mus musculus OX=10090 GN=Cryaa PE=2 SV=1			0	32.24000037	MDVTIQHPWFK	Acetyl@N-term; Oxidation(D)@2; Methyl+Deamidated(Q)@6	Acetyl@1; Oxidation(D)@2; Methyl+Deamidated(Q)@6		0.000636298	1473.696899	737.8557	1473.696289	737.8554077	2	9	1.1.1.1231.4	7.039967	720.7	299.7	7.07	0.06	214.4197
1	31.81	31.81	89.80000019	86.7299974	86.22000217	sp|P24622|CRYAA_MOUSE	Alpha-crystallin A chain OS=Mus musculus OX=10090 GN=Cryaa PE=2 SV=1			0	31.67999983	MDVTIQHPWFK	Acetyl@N-term; Sulfide(D)@2; Deamidated(Q)@6	Acetyl@1; Sulfide(D)@2		0.019713599	1475.67749	738.846	1475.657715	738.8361206	2	8	1.1.1.1212.3	6.796484	687.74	342.54	6.74	0.06	212.0861
1	31.81	31.81	89.80000019	86.7299974	86.22000217	sp|P24622|CRYAA_MOUSE	Alpha-crystallin A chain OS=Mus musculus OX=10090 GN=Cryaa PE=2 SV=1			0	20.20999938	MDVTIQHPWFK	Formyl@N-term; Dehydrated(D)@2			0.0138562	1410.689331	706.3519	1410.675415	706.3449707	2	9	1.1.1.1192.3	6.5445	477.33	423.8	6.55	0.06	351.1282
1	31.81	31.81	89.80000019	86.7299974	86.22000217	sp|P24622|CRYAA_MOUSE	Alpha-crystallin A chain OS=Mus musculus OX=10090 GN=Cryaa PE=2 SV=1			0	18.3799997	MDVTIQHPWFK	Formyl@N-term; Dehydrated(D)@2			0.023987999	1410.699463	706.357	1410.675415	706.3449707	2	9	1.1.1.1177.2	6.35435	718.19	491.41	6.37	0.06	516.7793
1	31.81	31.81	89.80000019	86.7299974	86.22000217	sp|P24622|CRYAA_MOUSE	Alpha-crystallin A chain OS=Mus musculus OX=10090 GN=Cryaa PE=2 SV=1			0	16.45999998	MDVTIQHPWFK	Acetyl@N-term; Oxidation(D)@2; Methyl(I)@5; Deamidated(Q)@6	Acetyl@1; Oxidation(D)@2; Methyl(I)@5		0.000636298	1473.696899	737.8557	1473.696289	737.8554077	2	9	1.1.1.1231.4	7.039967	720.7	299.7	7.07	0.06	214.4197
1	31.81	31.81	89.80000019	86.7299974	86.22000217	sp|P24622|CRYAA_MOUSE	Alpha-crystallin A chain OS=Mus musculus OX=10090 GN=Cryaa PE=2 SV=1			0	15.45999944	MDVTIQHPWFK	Acetyl@N-term; Oxidation(D)@2; Oxidation(P)@8	Acetyl@1; Oxidation(D)@2; Oxidation(P)@8		0.0011111	1474.692627	738.3536	1474.691528	738.3530273	2	8	1.1.1.1109.11	5.5394	4177.52	601.73	5.8	0.14	310.7248
1	31.81	31.81	89.80000019	86.7299974	86.22000217	sp|P24622|CRYAA_MOUSE	Alpha-crystallin A chain OS=Mus musculus OX=10090 GN=Cryaa PE=2 SV=1			0	15.00999928	MDVTIQHPWFK	Acetyl@N-term; Oxidation(D)@2; Didehydro@C-term	Acetyl@1; Oxidation(D)@2		0.00173394	1456.682617	729.3486	1456.680908	729.3477173	2	11	1.1.1.1188.5	6.497	1887.25	1326.35	6.51	0.06	756.6544
1	31.81	31.81	89.80000019	86.7299974	86.22000217	sp|P24622|CRYAA_MOUSE	Alpha-crystallin A chain OS=Mus musculus OX=10090 GN=Cryaa PE=2 SV=1			0	62.1900022	MDVTIQHPWFKR	Acetyl@N-term; Oxidation(D)@2	Acetyl@1; Oxidation(D)@2	missed K-R@11	-0.00722296	1614.790649	539.2708	1614.797729	539.2731934	3	8	1.1.1.1094.5	5.35075	683.58	654.55	5.35	0.04	473.9666
1	31.81	31.81	89.80000019	86.7299974	86.22000217	sp|P24622|CRYAA_MOUSE	Alpha-crystallin A chain OS=Mus musculus OX=10090 GN=Cryaa PE=2 SV=1			0	99.00000095	QDDHGYISR	Formyl@N-term			-0.000857756	1117.478027	559.7463	1117.478882	559.7467041	2	13	1.1.1.913.5	3.082433	1282.67	993.32	3.1	0.05	583.4227
1	31.81	31.81	89.80000019	86.7299974	86.22000217	sp|P24622|CRYAA_MOUSE	Alpha-crystallin A chain OS=Mus musculus OX=10090 GN=Cryaa PE=2 SV=1			0	99.00000095	QDDHGYISR	Gln->pyro-Glu@N-term			0.000753529	1072.45813	537.2363	1072.457397	537.2359619	2	11	1.1.1.883.4	2.71145	3526.68	2541.79	2.73	0.04	1455.689
1	31.81	31.81	89.80000019	86.7299974	86.22000217	sp|P24622|CRYAA_MOUSE	Alpha-crystallin A chain OS=Mus musculus OX=10090 GN=Cryaa PE=2 SV=1			0	99.00000095	QDDHGYISR				0.000508466	1089.484497	545.7495	1089.483887	545.7492676	2	15	1.1.1.883.5	2.713117	16151.04	12651.77	2.73	0.04	6453.393
1	31.81	31.81	89.80000019	86.7299974	86.22000217	sp|P24622|CRYAA_MOUSE	Alpha-crystallin A chain OS=Mus musculus OX=10090 GN=Cryaa PE=2 SV=1			0	99.00000095	QDDHGYISR	Gln->pyro-Glu@N-term			-0.00010096	1072.457275	537.2359	1072.457397	537.2359619	2	12	1.1.1.918.6	3.143267	2619.9	2540.92	3.14	0.04	1499.679
1	31.81	31.81	89.80000019	86.7299974	86.22000217	sp|P24622|CRYAA_MOUSE	Alpha-crystallin A chain OS=Mus musculus OX=10090 GN=Cryaa PE=2 SV=1			0	99.00000095	QDDHGYISR	Gln->pyro-Glu@N-term			-0.00022303	1072.457031	537.2358	1072.457397	537.2359619	2	12	1.1.1.923.4	3.205583	24819.69	13156.55	3.23	0.05	4283.495
1	31.81	31.81	89.80000019	86.7299974	86.22000217	sp|P24622|CRYAA_MOUSE	Alpha-crystallin A chain OS=Mus musculus OX=10090 GN=Cryaa PE=2 SV=1			0	99.00000095	QDDHGYISR	Gln->pyro-Glu@N-term			-0.00022303	1072.457031	537.2358	1072.457397	537.2359619	2	12	1.1.1.932.6	3.319917	24819.69	6955.92	3.23	0.05	3440.829
1	31.81	31.81	89.80000019	86.7299974	86.22000217	sp|P24622|CRYAA_MOUSE	Alpha-crystallin A chain OS=Mus musculus OX=10090 GN=Cryaa PE=2 SV=1			0	99.00000095	QDDHGYISR	Dehydrated(D)@2			-0.00240985	1071.470825	536.7427	1071.473389	536.7439575	2	12	1.1.1.904.4	2.9656	936.47	479.37	3.02	0.08	262.9372
1	31.81	31.81	89.80000019	86.7299974	86.22000217	sp|P24622|CRYAA_MOUSE	Alpha-crystallin A chain OS=Mus musculus OX=10090 GN=Cryaa PE=2 SV=1			0	99.00000095	QDDHGYISR	Gln->pyro-Glu@N-term			0.000753529	1072.45813	537.2363	1072.457397	537.2359619	2	10	1.1.1.884.6	2.72445	3526.68	3336.77	2.73	0.04	2152.037
1	31.81	31.81	89.80000019	86.7299974	86.22000217	sp|P24622|CRYAA_MOUSE	Alpha-crystallin A chain OS=Mus musculus OX=10090 GN=Cryaa PE=2 SV=1			0	99.00000095	QDDHGYISR				0.000508466	1089.484497	545.7495	1089.483887	545.7492676	2	12	1.1.1.882.6	2.703617	16151.04	8439.29	2.73	0.04	2558.7
1	31.81	31.81	89.80000019	86.7299974	86.22000217	sp|P24622|CRYAA_MOUSE	Alpha-crystallin A chain OS=Mus musculus OX=10090 GN=Cryaa PE=2 SV=1			0	99.00000095	QDDHGYISR	Dehydrated(D)@2			-0.00240985	1071.470825	536.7427	1071.473389	536.7439575	2	10	1.1.1.905.5	2.9816	936.47	481.26	3.02	0.08	251.9153
1	31.81	31.81	89.80000019	86.7299974	86.22000217	sp|P24622|CRYAA_MOUSE	Alpha-crystallin A chain OS=Mus musculus OX=10090 GN=Cryaa PE=2 SV=1			0	81.37999773	QDDHGYISR				0.000508466	1089.484497	545.7495	1089.483887	545.7492676	2	8	1.1.1.882.5	2.70195	16151.04	7522.64	2.73	0.04	1844.778
1	31.81	31.81	89.80000019	86.7299974	86.22000217	sp|P24622|CRYAA_MOUSE	Alpha-crystallin A chain OS=Mus musculus OX=10090 GN=Cryaa PE=2 SV=1			0	99.00000095	QSGLDAGHSER			cleaved V-Q@N-term	-0.00506678	1155.521851	578.7682	1155.526855	578.7706909	2	13	1.1.1.877.10	2.640133	928.15	879.67	2.64	0.03	2311.235
1	31.81	31.81	89.80000019	86.7299974	86.22000217	sp|P24622|CRYAA_MOUSE	Alpha-crystallin A chain OS=Mus musculus OX=10090 GN=Cryaa PE=2 SV=1			0	99.00000095	SADGMLTFSGPK	Oxidation(M)@5		cleaved L-S@N-term	0.000836457	1225.565918	613.7902	1225.564941	613.7897339	2	12	1.1.1.1023.8	4.46465	816.3	482.1	4.48	0.04	413.3561
1	31.81	31.81	89.80000019	86.7299974	86.22000217	sp|P24622|CRYAA_MOUSE	Alpha-crystallin A chain OS=Mus musculus OX=10090 GN=Cryaa PE=2 SV=1			0	99.00000095	SGLDAGHSER			cleaved Q-S@N-term	0.00125151	1027.469727	514.7421	1027.468262	514.741394	2	14	1.1.1.877.8	2.638467	3414.58	3251.37	2.64	0.03	2656.854
1	31.81	31.81	89.80000019	86.7299974	86.22000217	sp|P24622|CRYAA_MOUSE	Alpha-crystallin A chain OS=Mus musculus OX=10090 GN=Cryaa PE=2 SV=1			0	99.00000095	SLSADGMLTFSGPK	Oxidation(M)@7		cleaved C-S@N-term	-0.00492265	1425.676025	713.8453	1425.68103	713.8477783	2	9	1.1.1.1077.11	5.139767	36.63948	36.63948			268.7529
1	31.81	31.81	89.80000019	86.7299974	86.22000217	sp|P24622|CRYAA_MOUSE	Alpha-crystallin A chain OS=Mus musculus OX=10090 GN=Cryaa PE=2 SV=1			0	71.90999985	SPEDLTVK			cleaved F-S@N-term	0.000213463	887.4602661	444.7374	887.460022	444.7372742	2	8	1.1.1.944.2	3.469567	378.91	306.82	3.48	0.04	263.6867
1	31.81	31.81	89.80000019	86.7299974	86.22000217	sp|P24622|CRYAA_MOUSE	Alpha-crystallin A chain OS=Mus musculus OX=10090 GN=Cryaa PE=2 SV=1			0	76.27000213	STISPYYR			cleaved S-S@N-term	-5.28E-05	985.4868774	493.7507	985.4868774	493.7507324	2	6	1.1.1.995.5	4.107183	421.9	394.72	4.1	0.04	269.7023
1	31.81	31.81	89.80000019	86.7299974	86.22000217	sp|P24622|CRYAA_MOUSE	Alpha-crystallin A chain OS=Mus musculus OX=10090 GN=Cryaa PE=2 SV=1			0	92.65000224	TISPYYR			cleaved S-T@N-term	0.00110669	898.4560547	450.2353	898.454895	450.2347107	2	7	1.1.1.987.3	4.0042	581.97	503.41	4.01	0.04	529.928
1	31.81	31.81	89.80000019	86.7299974	86.22000217	sp|P24622|CRYAA_MOUSE	Alpha-crystallin A chain OS=Mus musculus OX=10090 GN=Cryaa PE=2 SV=1			0	99.00000095	TVLDSGISELMTH	Oxidation(M)@11		cleaved H-M@C-term	0.00678462	1417.682617	709.8486	1417.675903	709.8452148	2	13	1.1.1.1110.9	5.5504	596.41	444	5.57	0.05	541.5703
1	31.81	31.81	89.80000019	86.7299974	86.22000217	sp|P24622|CRYAA_MOUSE	Alpha-crystallin A chain OS=Mus musculus OX=10090 GN=Cryaa PE=2 SV=1			0	16.62999988	TVLDSGISELMTH	Oxidation(M)@11		cleaved H-M@C-term	0.00678462	1417.682617	709.8486	1417.675903	709.8452148	2	7	1.1.1.1110.10	5.551233	596.41	453.39	5.57	0.05	382.077
1	31.81	31.81	89.80000019	86.7299974	86.22000217	sp|P24622|CRYAA_MOUSE	Alpha-crystallin A chain OS=Mus musculus OX=10090 GN=Cryaa PE=2 SV=1			0	92.65000224	TVLDSGISELMTHMWFVMHQPHAGNPK	Oxidation(M)@11; Oxidation(M)@14; Oxidation(M)@18			0.00658624	3110.447754	778.6192	3110.441162	778.6176147	4	11	1.1.1.1135.6	5.868883	2384.9	1044.06	5.92	0.06	768.8962
1	31.81	31.81	89.80000019	86.7299974	86.22000217	sp|P24622|CRYAA_MOUSE	Alpha-crystallin A chain OS=Mus musculus OX=10090 GN=Cryaa PE=2 SV=1			0	80.77999949	TVLDSGISELMTHMWFVMHQPHAGNPK	Oxidation(M)@11; Oxidation(M)@14; Oxidation(M)@18			0.000921547	3110.442139	623.0957	3110.441162	623.09552	5	9	1.1.1.1143.6	5.966217	6561.02	2424.75	5.92	0.06	1690.851
1	31.81	31.81	89.80000019	86.7299974	86.22000217	sp|P24622|CRYAA_MOUSE	Alpha-crystallin A chain OS=Mus musculus OX=10090 GN=Cryaa PE=2 SV=1			0	44.51999962	TVLDSGISELMTHMWFVMHQPHAGNPK	Oxidation(M)@11; Oxidation(M)@14; Oxidation(M)@18			0.000921547	3110.442139	623.0957	3110.441162	623.09552	5	9	1.1.1.1136.4	5.87555	6561.02	3002.3	5.92	0.06	2580.301
1	31.81	31.81	89.80000019	86.7299974	86.22000217	sp|P24622|CRYAA_MOUSE	Alpha-crystallin A chain OS=Mus musculus OX=10090 GN=Cryaa PE=2 SV=1			0	42.96999872	TVLDSGISELMTHMWFVMHQPHAGNPK	Oxidation(M)@11; Oxidation(M)@14			-0.00813233	3094.438232	619.8949	3094.446289	619.8965454	5	7	1.1.1.1216.5	6.849317	806.24	767.39	6.84	0.06	568.852
1	31.81	31.81	89.80000019	86.7299974	86.22000217	sp|P24622|CRYAA_MOUSE	Alpha-crystallin A chain OS=Mus musculus OX=10090 GN=Cryaa PE=2 SV=1			0	42.96999872	TVLDSGISELMTHMWFVMHQPHAGNPK	Oxidation(M)@14; Oxidation(M)@18			-0.00813233	3094.438232	619.8949	3094.446289	619.8965454	5	7	1.1.1.1216.5	6.849317	806.24	767.39	6.84	0.06	568.852
1	31.81	31.81	89.80000019	86.7299974	86.22000217	sp|P24622|CRYAA_MOUSE	Alpha-crystallin A chain OS=Mus musculus OX=10090 GN=Cryaa PE=2 SV=1			0	42.96999872	TVLDSGISELMTHMWFVMHQPHAGNPK	Oxidation(M)@11; Oxidation(M)@18			-0.00813233	3094.438232	619.8949	3094.446289	619.8965454	5	7	1.1.1.1216.5	6.849317	806.24	767.39	6.84	0.06	568.852
1	31.81	31.81	89.80000019	86.7299974	86.22000217	sp|P24622|CRYAA_MOUSE	Alpha-crystallin A chain OS=Mus musculus OX=10090 GN=Cryaa PE=2 SV=1			0	37.20000088	TVLDSGISELMTHMWFVMHQPHAGNPK	Oxidation(M)@11; Oxidation(M)@14; Oxidation(M)@18			0.000921547	3110.442139	623.0957	3110.441162	623.09552	5	9	1.1.1.1144.6	5.978717	6561.02	1653.94	5.92	0.06	1314.153
1	31.81	31.81	89.80000019	86.7299974	86.22000217	sp|P24622|CRYAA_MOUSE	Alpha-crystallin A chain OS=Mus musculus OX=10090 GN=Cryaa PE=2 SV=1			0	35.8799994	TVLDSGISELMTHMWFVMHQPHAGNPK	Oxidation(M)@11; Oxidation(M)@14; Oxidation(M)@18			0.00658624	3110.447754	778.6192	3110.441162	778.6176147	4	8	1.1.1.1136.10	5.88055	2384.9	1411.9	5.92	0.06	1273.93
1	31.81	31.81	89.80000019	86.7299974	86.22000217	sp|P24622|CRYAA_MOUSE	Alpha-crystallin A chain OS=Mus musculus OX=10090 GN=Cryaa PE=2 SV=1			0	19.40000057	TVLDSGISELMTHMWFVMHQPHAGNPK	Oxidation(M)@11; Oxidation(M)@14; Dioxidation(W)@15			0.00257792	3126.438477	782.6169	3126.436035	782.616333	4	9	1.1.1.1149.7	6.046533	1259.66	636.71	6.1	0.06	680.0579
1	31.81	31.81	89.80000019	86.7299974	86.22000217	sp|P24622|CRYAA_MOUSE	Alpha-crystallin A chain OS=Mus musculus OX=10090 GN=Cryaa PE=2 SV=1			0	19.40000057	TVLDSGISELMTHMWFVMHQPHAGNPK	Oxidation(M)@14; Dioxidation(W)@15; Oxidation(M)@18			0.00257792	3126.438477	782.6169	3126.436035	782.616333	4	9	1.1.1.1149.7	6.046533	1259.66	636.71	6.1	0.06	680.0579
1	31.81	31.81	89.80000019	86.7299974	86.22000217	sp|P24622|CRYAA_MOUSE	Alpha-crystallin A chain OS=Mus musculus OX=10090 GN=Cryaa PE=2 SV=1			0	19.40000057	TVLDSGISELMTHMWFVMHQPHAGNPK	Oxidation(M)@11; Dioxidation(W)@15; Oxidation(M)@18			0.00257792	3126.438477	782.6169	3126.436035	782.616333	4	9	1.1.1.1149.7	6.046533	1259.66	636.71	6.1	0.06	680.0579
1	31.81	31.81	89.80000019	86.7299974	86.22000217	sp|P24622|CRYAA_MOUSE	Alpha-crystallin A chain OS=Mus musculus OX=10090 GN=Cryaa PE=2 SV=1			0	17.00000018	TVLDSGISELMTHMWFVMHQPHAGNPK	Oxidation(M)@11; Oxidation(M)@14; Dioxidation(W)@15			0.00417708	3126.440186	626.2953	3126.436035	626.2944946	5	9	1.1.1.1149.2	6.039033	3254.39	1601.55	6.1	0.09	1118.534
1	31.81	31.81	89.80000019	86.7299974	86.22000217	sp|P24622|CRYAA_MOUSE	Alpha-crystallin A chain OS=Mus musculus OX=10090 GN=Cryaa PE=2 SV=1			0	17.00000018	TVLDSGISELMTHMWFVMHQPHAGNPK	Oxidation(M)@11; Dioxidation(W)@15; Oxidation(M)@18			0.00417708	3126.440186	626.2953	3126.436035	626.2944946	5	9	1.1.1.1149.2	6.039033	3254.39	1601.55	6.1	0.09	1118.534
1	31.81	31.81	89.80000019	86.7299974	86.22000217	sp|P24622|CRYAA_MOUSE	Alpha-crystallin A chain OS=Mus musculus OX=10090 GN=Cryaa PE=2 SV=1			0	17.00000018	TVLDSGISELMTHMWFVMHQPHAGNPK	Oxidation(M)@14; Dioxidation(W)@15; Oxidation(M)@18			0.00417708	3126.440186	626.2953	3126.436035	626.2944946	5	9	1.1.1.1149.2	6.039033	3254.39	1601.55	6.1	0.09	1118.534
1	31.81	31.81	89.80000019	86.7299974	86.22000217	sp|P24622|CRYAA_MOUSE	Alpha-crystallin A chain OS=Mus musculus OX=10090 GN=Cryaa PE=2 SV=1			0	16.15999937	TVLDSGISELMTHMWFVMHQPHAGNPK	Oxidation(M)@14; Dioxidation(W)@15; Oxidation(M)@18			0.00417708	3126.440186	626.2953	3126.436035	626.2944946	5	7	1.1.1.1145.6	5.991384	3254.39	452.29	6.1	0.09	382.077
1	31.81	31.81	89.80000019	86.7299974	86.22000217	sp|P24622|CRYAA_MOUSE	Alpha-crystallin A chain OS=Mus musculus OX=10090 GN=Cryaa PE=2 SV=1			0	16.15999937	TVLDSGISELMTHMWFVMHQPHAGNPK	Oxidation(M)@11; Oxidation(M)@14; Dioxidation(W)@15			0.00417708	3126.440186	626.2953	3126.436035	626.2944946	5	7	1.1.1.1145.6	5.991384	3254.39	452.29	6.1	0.09	382.077
1	31.81	31.81	89.80000019	86.7299974	86.22000217	sp|P24622|CRYAA_MOUSE	Alpha-crystallin A chain OS=Mus musculus OX=10090 GN=Cryaa PE=2 SV=1			0	16.15999937	TVLDSGISELMTHMWFVMHQPHAGNPK	Oxidation(M)@11; Dioxidation(W)@15; Oxidation(M)@18			0.00417708	3126.440186	626.2953	3126.436035	626.2944946	5	7	1.1.1.1145.6	5.991384	3254.39	452.29	6.1	0.09	382.077
1	31.81	31.81	89.80000019	86.7299974	86.22000217	sp|P24622|CRYAA_MOUSE	Alpha-crystallin A chain OS=Mus musculus OX=10090 GN=Cryaa PE=2 SV=1			0	16.09999985	TVLDSGISELMTHMWFVMHQPHAGNPK	Oxidation(M)@11; Oxidation(M)@14; Oxidation(W)@15; Oxidation(M)@18			0.00257792	3126.438477	782.6169	3126.436035	782.616333	4	9	1.1.1.1149.7	6.046533	1259.66	636.71	6.1	0.06	680.0579
1	31.81	31.81	89.80000019	86.7299974	86.22000217	sp|P24622|CRYAA_MOUSE	Alpha-crystallin A chain OS=Mus musculus OX=10090 GN=Cryaa PE=2 SV=1			0	15.63999951	TVLDSGISELMTHMWFVMHQPHAGNPK	Dioxidation(M)@11; Oxidation(M)@14; Oxidation(M)@18	Dioxidation(M)@65		0.00257792	3126.438477	782.6169	3126.436035	782.616333	4	9	1.1.1.1149.7	6.046533	1259.66	636.71	6.1	0.06	680.0579
1	31.81	31.81	89.80000019	86.7299974	86.22000217	sp|P24622|CRYAA_MOUSE	Alpha-crystallin A chain OS=Mus musculus OX=10090 GN=Cryaa PE=2 SV=1			0	15.63999951	TVLDSGISELMTHMWFVMHQPHAGNPK	Oxidation(M)@11; Dioxidation(M)@14; Oxidation(M)@18	Dioxidation(M)@68		0.00257792	3126.438477	782.6169	3126.436035	782.616333	4	9	1.1.1.1149.7	6.046533	1259.66	636.71	6.1	0.06	680.0579
1	31.81	31.81	89.80000019	86.7299974	86.22000217	sp|P24622|CRYAA_MOUSE	Alpha-crystallin A chain OS=Mus musculus OX=10090 GN=Cryaa PE=2 SV=1			0	15.63999951	TVLDSGISELMTHMWFVMHQPHAGNPK	Oxidation(M)@11; Oxidation(M)@14; Dioxidation(M)@18	Dioxidation(M)@72		0.00257792	3126.438477	782.6169	3126.436035	782.616333	4	9	1.1.1.1149.7	6.046533	1259.66	636.71	6.1	0.06	680.0579
1	31.81	31.81	89.80000019	86.7299974	86.22000217	sp|P24622|CRYAA_MOUSE	Alpha-crystallin A chain OS=Mus musculus OX=10090 GN=Cryaa PE=2 SV=1			0	15.45999944	TVLDSGISELMTHMWFVMHQPHAGNPK	Oxidation(M)@11; Oxidation(M)@14; Oxidation(W)@15; Oxidation(M)@18			0.00417708	3126.440186	626.2953	3126.436035	626.2944946	5	9	1.1.1.1149.2	6.039033	3254.39	1601.55	6.1	0.09	1118.534
1	31.81	31.81	89.80000019	86.7299974	86.22000217	sp|P24622|CRYAA_MOUSE	Alpha-crystallin A chain OS=Mus musculus OX=10090 GN=Cryaa PE=2 SV=1			0	81.95000291	VIFLDVK			cleaved F-V@N-term	0.000362691	832.5062866	417.2604	832.5058594	417.2601929	2	6	1.1.1.1161.2	6.189867	537.75	320.8	6.21	0.05	287.0407
1	31.81	31.81	89.80000019	86.7299974	86.22000217	sp|P24622|CRYAA_MOUSE	Alpha-crystallin A chain OS=Mus musculus OX=10090 GN=Cryaa PE=2 SV=1			0	99.00000095	VLEDFVEIH			cleaved H-G@C-term	-0.000500209	1099.554443	550.7845	1099.554932	550.78479	2	12	1.1.1.1160.4	6.179867	787.22	609.28	6.2	0.05	342.1841
1	31.81	31.81	89.80000019	86.7299974	86.22000217	sp|P24622|CRYAA_MOUSE	Alpha-crystallin A chain OS=Mus musculus OX=10090 GN=Cryaa PE=2 SV=1			0	99.00000095	VLEDFVEIHGK	Formyl@N-term			0.000156074	1312.666504	657.3405	1312.66626	657.3404541	2	15	1.1.1.1288.4	7.765417	6833.8	611.14	7.86	0.08	305.059
1	31.81	31.81	89.80000019	86.7299974	86.22000217	sp|P24622|CRYAA_MOUSE	Alpha-crystallin A chain OS=Mus musculus OX=10090 GN=Cryaa PE=2 SV=1			0	99.00000095	VLEDFVEIHGK	Formyl@N-term			0.000156074	1312.666504	657.3405	1312.66626	657.3404541	2	15	1.1.1.1301.3	7.929234	6833.8	1776.05	7.86	0.08	715.6189
1	31.81	31.81	89.80000019	86.7299974	86.22000217	sp|P24622|CRYAA_MOUSE	Alpha-crystallin A chain OS=Mus musculus OX=10090 GN=Cryaa PE=2 SV=1			0	99.00000095	VLEDFVEIHGK	Methyl(E)@7	Methyl(E)@118		0.000811543	1298.687744	433.9032	1298.687012	433.9029541	3	14	1.1.1.1104.2	5.469083	8363.42	3812.01	5.5	0.05	1937.031
1	31.81	31.81	89.80000019	86.7299974	86.22000217	sp|P24622|CRYAA_MOUSE	Alpha-crystallin A chain OS=Mus musculus OX=10090 GN=Cryaa PE=2 SV=1			0	99.00000095	VLEDFVEIHGK	Methyl(E)@7	Methyl(E)@118		0.000811543	1298.687744	433.9032	1298.687012	433.9029541	3	13	1.1.1.1105.2	5.48175	8363.42	6470.65	5.5	0.05	4176.936
1	31.81	31.81	89.80000019	86.7299974	86.22000217	sp|P24622|CRYAA_MOUSE	Alpha-crystallin A chain OS=Mus musculus OX=10090 GN=Cryaa PE=2 SV=1			0	99.00000095	VLEDFVEIHGK	Formyl@N-term; Methyl(E)@7	Methyl(E)@118		0.00422882	1326.686279	664.3504	1326.682007	664.3482666	2	12	1.1.1.1327.2	8.240033	179.26	172.95	8.25	0.09	135.9343
1	31.81	31.81	89.80000019	86.7299974	86.22000217	sp|P24622|CRYAA_MOUSE	Alpha-crystallin A chain OS=Mus musculus OX=10090 GN=Cryaa PE=2 SV=1			0	99.00000095	VLEDFVEIHGK				-0.00885268	1284.66272	643.3386	1284.671387	643.3429565	2	10	1.1.1.1072.8	5.07345	550.39	256.58	5.04	0.04	335.9196
1	31.81	31.81	89.80000019	86.7299974	86.22000217	sp|P24622|CRYAA_MOUSE	Alpha-crystallin A chain OS=Mus musculus OX=10090 GN=Cryaa PE=2 SV=1			0	99.00000095	VLEDFVEIHGK	Formyl@N-term			0.000156074	1312.666504	657.3405	1312.66626	657.3404541	2	9	1.1.1.1287.5	7.75275	6833.8	353.72	7.86	0.08	226.6811
1	31.81	31.81	89.80000019	86.7299974	86.22000217	sp|P24622|CRYAA_MOUSE	Alpha-crystallin A chain OS=Mus musculus OX=10090 GN=Cryaa PE=2 SV=1			0	91.49000049	VLEDFVEIHGK				0.00290199	1284.674438	429.2321	1284.671387	429.2310791	3	16	1.1.1.1081.2	5.189767	265898.3	220022	5.18	0.05	78538.42
1	31.81	31.81	89.80000019	86.7299974	86.22000217	sp|P24622|CRYAA_MOUSE	Alpha-crystallin A chain OS=Mus musculus OX=10090 GN=Cryaa PE=2 SV=1			0	32.24000037	VLEDFVEIHGK				0.000521628	1284.671997	429.2313	1284.671387	429.2310791	3	6	1.1.1.1067.2	5.00495	3351.91	578.23	5.04	0.04	213.1402
1	31.81	31.81	89.80000019	86.7299974	86.22000217	sp|P24622|CRYAA_MOUSE	Alpha-crystallin A chain OS=Mus musculus OX=10090 GN=Cryaa PE=2 SV=1			0	30.59000075	VLEDFVEIHGK	Methyl(L)@2; Dehydrated(E)@3; Oxidation(D)@4	Methyl(L)@113; Oxidation(D)@115		0.00489626	1296.67627	649.3454	1296.671387	649.3429565	2	11	1.1.1.1460.2	9.34645	476.26	286.23	9.38	0.08	147.0705
1	31.81	31.81	89.80000019	86.7299974	86.22000217	sp|P24622|CRYAA_MOUSE	Alpha-crystallin A chain OS=Mus musculus OX=10090 GN=Cryaa PE=2 SV=1			0	99.00000095	VQSGLDAGH			cleaved H-S@C-term	-0.00171969	882.4178467	442.2162	882.4195557	442.217041	2	10	1.1.1.888.5	2.774283	2186.54	2174.39	2.77	0.04	1714.003
1	31.81	31.81	89.80000019	86.7299974	86.22000217	sp|P24622|CRYAA_MOUSE	Alpha-crystallin A chain OS=Mus musculus OX=10090 GN=Cryaa PE=2 SV=1			0	96.53999805	VQSGLDAGHSE			cleaved E-R@C-term	-0.00206486	1098.49231	550.2534	1098.494141	550.2543335	2	7	1.1.1.887.9	2.76495	2388.55	691.78	2.8	0.04	179.5127
1	31.81	31.81	89.80000019	86.7299974	86.22000217	sp|P24622|CRYAA_MOUSE	Alpha-crystallin A chain OS=Mus musculus OX=10090 GN=Cryaa PE=2 SV=1			0	99.00000095	VQSGLDAGHSER				-0.00158482	1254.593628	628.3041	1254.595337	628.3049316	2	13	1.1.1.875.9	2.6138	22741.02	7009.24	2.64	0.03	894.434
1	31.81	31.81	89.80000019	86.7299974	86.22000217	sp|P24622|CRYAA_MOUSE	Alpha-crystallin A chain OS=Mus musculus OX=10090 GN=Cryaa PE=2 SV=1			0	99.00000095	VQSGLDAGHSER	Methyl(E)@11	Methyl(E)@179		-0.00251681	1268.608521	635.3115	1268.610962	635.3127441	2	13	1.1.1.886.11	2.753783	1130.48	1008.01	2.77	0.04	653.6452
1	31.81	31.81	89.80000019	86.7299974	86.22000217	sp|P24622|CRYAA_MOUSE	Alpha-crystallin A chain OS=Mus musculus OX=10090 GN=Cryaa PE=2 SV=1			0	99.00000095	VQSGLDAGHSER	Methyl(E)@11	Methyl(E)@179		-0.00251681	1268.608521	635.3115	1268.610962	635.3127441	2	11	1.1.1.887.11	2.766617	1130.48	1125.03	2.77	0.04	620.2676
1	31.81	31.81	89.80000019	86.7299974	86.22000217	sp|P24622|CRYAA_MOUSE	Alpha-crystallin A chain OS=Mus musculus OX=10090 GN=Cryaa PE=2 SV=1			0	99.00000095	VQSGLDAGHSER	Formyl@N-term			-0.00197531	1282.588257	642.3014	1282.59021	642.3023682	2	10	1.1.1.948.8	3.5249	1532.42	372.89	3.48	0.04	164.0034
1	31.81	31.81	89.80000019	86.7299974	86.22000217	sp|P24622|CRYAA_MOUSE	Alpha-crystallin A chain OS=Mus musculus OX=10090 GN=Cryaa PE=2 SV=1			0	98.05999994	VQSGLDAGHSER	Phospho(S)@3	Phospho(S)@171		-0.00422557	1334.557251	668.2859	1334.561646	668.2880859	2	11	1.1.1.881.5	2.68945	1692.9	1013.39	2.71	0.04	582.873
1	31.81	31.81	89.80000019	86.7299974	86.22000217	sp|P24622|CRYAA_MOUSE	Alpha-crystallin A chain OS=Mus musculus OX=10090 GN=Cryaa PE=2 SV=1			0	97.25000262	VQSGLDAGHSER				0.00415514	1254.599487	419.2071	1254.595337	419.2056885	3	9	1.1.1.874.4	2.596967	85204.72	3459.04	2.64	0.04	662.1395
1	31.81	31.81	89.80000019	86.7299974	86.22000217	sp|P24622|CRYAA_MOUSE	Alpha-crystallin A chain OS=Mus musculus OX=10090 GN=Cryaa PE=2 SV=1			0	94.92999911	VQSGLDAGHSER	Formyl@N-term			-0.00759052	1282.582642	642.2986	1282.59021	642.3023682	2	8	1.1.1.935.11	3.362233	201.67	198.88	3.37	0.05	196.3514
1	31.81	31.81	89.80000019	86.7299974	86.22000217	sp|P24622|CRYAA_MOUSE	Alpha-crystallin A chain OS=Mus musculus OX=10090 GN=Cryaa PE=2 SV=1			0	90.17999768	VQSGLDAGHSER	Methyl(E)@11	Methyl(E)@179		-0.00123111	1268.609741	423.8772	1268.610962	423.877594	3	10	1.1.1.885.3	2.734617	5770.25	1956.3	2.77	0.04	681.6765
1	31.81	31.81	89.80000019	86.7299974	86.22000217	sp|P24622|CRYAA_MOUSE	Alpha-crystallin A chain OS=Mus musculus OX=10090 GN=Cryaa PE=2 SV=1			0	76.27000213	VQSGLDAGHSER	Formyl@N-term			-0.00759052	1282.582642	642.2986	1282.59021	642.3023682	2	8	1.1.1.934.11	3.349567	201.67	173.72	3.37	0.05	194.2528
1	31.81	31.81	89.80000019	86.7299974	86.22000217	sp|P24622|CRYAA_MOUSE	Alpha-crystallin A chain OS=Mus musculus OX=10090 GN=Cryaa PE=2 SV=1			0	63.02999854	VQSGLDAGHSER	Phospho(S)@3	Phospho(S)@171		-0.00104178	1334.560547	445.8608	1334.561646	445.861145	3	11	1.1.1.882.4	2.700283	2633.42	2312.2	2.71	0.04	3206.866
1	31.81	31.81	89.80000019	86.7299974	86.22000217	sp|P24622|CRYAA_MOUSE	Alpha-crystallin A chain OS=Mus musculus OX=10090 GN=Cryaa PE=2 SV=1			0	25.96000135	VQSGLDAGHSER	Methyl(R)@12	Methyl(R)@180		-0.00251681	1268.608521	635.3115	1268.610962	635.3127441	2	11	1.1.1.887.11	2.766617	1130.48	1125.03	2.77	0.04	620.2676
1	31.81	31.81	89.80000019	86.7299974	86.22000217	sp|P24622|CRYAA_MOUSE	Alpha-crystallin A chain OS=Mus musculus OX=10090 GN=Cryaa PE=2 SV=1			0	21.38999999	VQSGLDAGHSER	Methyl(S)@10	Methyl(S)@178		-0.00251681	1268.608521	635.3115	1268.610962	635.3127441	2	13	1.1.1.886.11	2.753783	1130.48	1008.01	2.77	0.04	653.6452
1	31.81	31.81	89.80000019	86.7299974	86.22000217	sp|P24622|CRYAA_MOUSE	Alpha-crystallin A chain OS=Mus musculus OX=10090 GN=Cryaa PE=2 SV=1			0	21.14000022	VQSGLDAGHSER	Methyl(S)@10	Methyl(S)@178		-0.00123111	1268.609741	423.8772	1268.610962	423.877594	3	10	1.1.1.885.3	2.734617	5770.25	1956.3	2.77	0.04	681.6765
1	31.81	31.81	89.80000019	86.7299974	86.22000217	sp|P24622|CRYAA_MOUSE	Alpha-crystallin A chain OS=Mus musculus OX=10090 GN=Cryaa PE=2 SV=1			0	46.91999853	YRLPSNVDQSALS			cleaved S-C@C-term; missed R-L@2	0.0023823	1448.728516	725.3715	1448.725952	725.3702393	2	8	1.1.1.1057.8	4.883616	2084.86	728.89	4.91	0.04	432.2124
1	31.81	31.81	89.80000019	86.7299974	86.22000217	sp|P24622|CRYAA_MOUSE	Alpha-crystallin A chain OS=Mus musculus OX=10090 GN=Cryaa PE=2 SV=1			0	99.00000095	YRLPSNVDQSALSCSLSADGMLTFSGPK	Carbamidomethyl(C)@14; Methyl(S)@15	Methyl(S)@155	missed R-L@2	0.0128316	3014.459229	1005.827	3014.447754	1005.823181	3	18	1.1.1.1230.5	7.032633	12.66386	12.66386			250.4766
1	31.81	31.81	89.80000019	86.7299974	86.22000217	sp|P24622|CRYAA_MOUSE	Alpha-crystallin A chain OS=Mus musculus OX=10090 GN=Cryaa PE=2 SV=1			0	99.00000095	YRLPSNVDQSALSCSLSADGMLTFSGPK	Methyl(S)@13; Carbamidomethyl(C)@14; Oxidation(M)@21	Methyl(S)@153	missed R-L@2	-0.00106512	3030.440186	1011.154	3030.442627	1011.154846	3	18	1.1.1.1176.6	6.344017	195.1788	195.1788			677.6595
1	31.81	31.81	89.80000019	86.7299974	86.22000217	sp|P24622|CRYAA_MOUSE	Alpha-crystallin A chain OS=Mus musculus OX=10090 GN=Cryaa PE=2 SV=1			0	99.00000095	YRLPSNVDQSALSCSLSADGMLTFSGPK	Carbamidomethyl(C)@14; Methyl(L)@16	Methyl(L)@156	missed R-L@2	-0.0140848	3014.432373	1005.818	3014.447754	1005.823181	3	15	1.1.1.1231.7	7.044967	11.28489	11.28489			197.3811
1	31.81	31.81	89.80000019	86.7299974	86.22000217	sp|P24622|CRYAA_MOUSE	Alpha-crystallin A chain OS=Mus musculus OX=10090 GN=Cryaa PE=2 SV=1			0	99.00000095	YRLPSNVDQSALSCSLSADGMLTFSGPK	Carbamidomethyl(C)@14; Methyl(S)@15	Methyl(S)@155	missed R-L@2	-0.0140848	3014.432373	1005.818	3014.447754	1005.823181	3	15	1.1.1.1231.7	7.044967	11.28489	11.28489			197.3811
1	31.81	31.81	89.80000019	86.7299974	86.22000217	sp|P24622|CRYAA_MOUSE	Alpha-crystallin A chain OS=Mus musculus OX=10090 GN=Cryaa PE=2 SV=1			0	99.00000095	YRLPSNVDQSALSCSLSADGMLTFSGPK	Methyl(S)@13; Carbamidomethyl(C)@14	Methyl(S)@153	missed R-L@2	-0.0140848	3014.432373	1005.818	3014.447754	1005.823181	3	15	1.1.1.1231.7	7.044967	11.28489	11.28489			197.3811
1	31.81	31.81	89.80000019	86.7299974	86.22000217	sp|P24622|CRYAA_MOUSE	Alpha-crystallin A chain OS=Mus musculus OX=10090 GN=Cryaa PE=2 SV=1			0	99.00000095	YRLPSNVDQSALSCSLSADGMLTFSGPK	Deamidated(Q)@9; No Carbamidomethyl(C)@14; Oxidation(M)@21		missed R-L@2	-0.0031188	2960.38623	987.8027	2960.389648	987.803772	3	15	1.1.1.1198.11	6.625817	896.89	884.95	6.63	0.05	564.6548
1	31.81	31.81	89.80000019	86.7299974	86.22000217	sp|P24622|CRYAA_MOUSE	Alpha-crystallin A chain OS=Mus musculus OX=10090 GN=Cryaa PE=2 SV=1			0	86.57000065	YRLPSNVDQSALSCSLSADGMLTFSGPK	Oxidation(P)@4; Deamidated(N)@6; Cation:K(D)@8; Carbamidomethyl(C)@14; Dethiomethyl(M)@21	Oxidation(P)@144	missed R-L@2	0.023336999	3007.388184	1003.47	3007.363525	1003.461792	3	14	1.1.1.1190.10	6.523167	1061.31	677.91	6.55	0.05	493.3026
1	31.81	31.81	89.80000019	86.7299974	86.22000217	sp|P24622|CRYAA_MOUSE	Alpha-crystallin A chain OS=Mus musculus OX=10090 GN=Cryaa PE=2 SV=1			0	64.70999718	YRLPSNVDQSALSCSLSADGMLTFSGPK	Oxidation(D)@8; Methyl(Q)@9; Carbamidomethyl(C)@14; Oxidation(M)@21	Oxidation(D)@148; Methyl(Q)@149	missed R-L@2	-0.042061299	3046.394287	1016.472	3046.4375	1016.48645	3	14	1.1.1.1159.8	6.172534	85.69962	85.69962			309.8558
1	31.81	31.81	89.80000019	86.7299974	86.22000217	sp|P24622|CRYAA_MOUSE	Alpha-crystallin A chain OS=Mus musculus OX=10090 GN=Cryaa PE=2 SV=1			0	60.47999859	YRLPSNVDQSALSCSLSADGMLTFSGPK	Oxidation(P)@4; Deamidated(N)@6; Cation:K(D)@8; Carbamidomethyl(C)@14; Dethiomethyl(M)@21	Oxidation(P)@144	missed R-L@2	0.023336999	3007.388184	1003.47	3007.363525	1003.461792	3	12	1.1.1.1191.11	6.5365	1061.31	1002.17	6.55	0.05	659.0916
1	31.81	31.81	89.80000019	86.7299974	86.22000217	sp|P24622|CRYAA_MOUSE	Alpha-crystallin A chain OS=Mus musculus OX=10090 GN=Cryaa PE=2 SV=1			0	51.05999708	YRLPSNVDQSALSCSLSADGMLTFSGPK	Oxidation(D)@8; Methyl(Q)@9; Carbamidomethyl(C)@14; Oxidation(M)@21	Oxidation(D)@148; Methyl(Q)@149	missed R-L@2	0.00261623	3046.439209	1016.487	3046.4375	1016.48645	3	13	1.1.1.1165.8	6.247684	567.12	398.11	6.24	0.04	381.8076
1	31.81	31.81	89.80000019	86.7299974	86.22000217	sp|P24622|CRYAA_MOUSE	Alpha-crystallin A chain OS=Mus musculus OX=10090 GN=Cryaa PE=2 SV=1			0	49.38000143	YRLPSNVDQSALSCSLSADGMLTFSGPK	Oxidation(P)@4; Cation:K(D)@8; Deamidated(Q)@9; Carbamidomethyl(C)@14; Dethiomethyl(M)@21	Oxidation(P)@144	missed R-L@2	0.023336999	3007.388184	1003.47	3007.363525	1003.461792	3	14	1.1.1.1190.10	6.523167	1061.31	677.91	6.55	0.05	493.3026
1	31.81	31.81	89.80000019	86.7299974	86.22000217	sp|P24622|CRYAA_MOUSE	Alpha-crystallin A chain OS=Mus musculus OX=10090 GN=Cryaa PE=2 SV=1			0	38.56999874	YRLPSNVDQSALSCSLSADGMLTFSGPK	Oxidation(P)@4; Cation:K(D)@8; Deamidated(Q)@9; Carbamidomethyl(C)@14; Dethiomethyl(M)@21	Oxidation(P)@144	missed R-L@2	0.023336999	3007.388184	1003.47	3007.363525	1003.461792	3	12	1.1.1.1191.11	6.5365	1061.31	1002.17	6.55	0.05	659.0916
1	31.81	31.81	89.80000019	86.7299974	86.22000217	sp|P24622|CRYAA_MOUSE	Alpha-crystallin A chain OS=Mus musculus OX=10090 GN=Cryaa PE=2 SV=1			0	30.59000075	YRLPSNVDQSALSCSLSADGMLTFSGPK	Carbamidomethyl(C)@14; Methyl(D)@19; Dioxidation(M)@21	Methyl(D)@159; Dioxidation(M)@161	missed R-L@2	0.00261623	3046.439209	1016.487	3046.4375	1016.48645	3	12	1.1.1.1165.8	6.247684	567.12	398.11	6.24	0.04	381.8076
1	31.81	31.81	89.80000019	86.7299974	86.22000217	sp|P24622|CRYAA_MOUSE	Alpha-crystallin A chain OS=Mus musculus OX=10090 GN=Cryaa PE=2 SV=1			0	29.06999886	YRLPSNVDQSALSCSLSADGMLTFSGPK	Carbamidomethyl(C)@14; Methylthio(D)@19	Methylthio(D)@159	missed R-L@2	0.020374799	3046.439209	1016.487	3046.419922	1016.48053	3	12	1.1.1.1165.8	6.247684	567.12	398.11	6.24	0.04	381.8076
1	31.81	31.81	89.80000019	86.7299974	86.22000217	sp|P24622|CRYAA_MOUSE	Alpha-crystallin A chain OS=Mus musculus OX=10090 GN=Cryaa PE=2 SV=1			0	25.96000135	YRLPSNVDQSALSCSLSADGMLTFSGPK	Carbamidomethyl(C)@14; Methyl(S)@17; Oxidation(D)@19; Oxidation(M)@21	Methyl(S)@157; Oxidation(D)@159	missed R-L@2	-0.042061299	3046.394287	1016.472	3046.4375	1016.48645	3	14	1.1.1.1159.8	6.172534	85.69962	85.69962			309.8558
1	31.81	31.81	89.80000019	86.7299974	86.22000217	sp|P24622|CRYAA_MOUSE	Alpha-crystallin A chain OS=Mus musculus OX=10090 GN=Cryaa PE=2 SV=1			0	25.96000135	YRLPSNVDQSALSCSLSADGMLTFSGPK	Oxidation(D)@8; Methyl(S)@13; Carbamidomethyl(C)@14; Oxidation(M)@21	Oxidation(D)@148; Methyl(S)@153	missed R-L@2	-0.042061299	3046.394287	1016.472	3046.4375	1016.48645	3	14	1.1.1.1159.8	6.172534	85.69962	85.69962			309.8558
1	31.81	31.81	89.80000019	86.7299974	86.22000217	sp|P24622|CRYAA_MOUSE	Alpha-crystallin A chain OS=Mus musculus OX=10090 GN=Cryaa PE=2 SV=1			0	25.96000135	YRLPSNVDQSALSCSLSADGMLTFSGPK	Carbamidomethyl(C)@14; Methyl(S)@15; Oxidation(D)@19; Oxidation(M)@21	Methyl(S)@155; Oxidation(D)@159	missed R-L@2	-0.042061299	3046.394287	1016.472	3046.4375	1016.48645	3	14	1.1.1.1159.8	6.172534	85.69962	85.69962			309.8558
1	31.81	31.81	89.80000019	86.7299974	86.22000217	sp|P24622|CRYAA_MOUSE	Alpha-crystallin A chain OS=Mus musculus OX=10090 GN=Cryaa PE=2 SV=1			0	25.96000135	YRLPSNVDQSALSCSLSADGMLTFSGPK	Oxidation(D)@8; Methyl(S)@10; Carbamidomethyl(C)@14; Oxidation(M)@21	Oxidation(D)@148; Methyl(S)@150	missed R-L@2	-0.042061299	3046.394287	1016.472	3046.4375	1016.48645	3	14	1.1.1.1159.8	6.172534	85.69962	85.69962			309.8558
1	31.81	31.81	89.80000019	86.7299974	86.22000217	sp|P24622|CRYAA_MOUSE	Alpha-crystallin A chain OS=Mus musculus OX=10090 GN=Cryaa PE=2 SV=1			0	25.96000135	YRLPSNVDQSALSCSLSADGMLTFSGPK	Carbamidomethyl(C)@14; Methyl(L)@16; Oxidation(D)@19; Oxidation(M)@21	Methyl(L)@156; Oxidation(D)@159	missed R-L@2	-0.042061299	3046.394287	1016.472	3046.4375	1016.48645	3	14	1.1.1.1159.8	6.172534	85.69962	85.69962			309.8558
1	31.81	31.81	89.80000019	86.7299974	86.22000217	sp|P24622|CRYAA_MOUSE	Alpha-crystallin A chain OS=Mus musculus OX=10090 GN=Cryaa PE=2 SV=1			0	25.96000135	YRLPSNVDQSALSCSLSADGMLTFSGPK	Oxidation(D)@8; Methyl(L)@12; Carbamidomethyl(C)@14; Oxidation(M)@21	Oxidation(D)@148; Methyl(L)@152	missed R-L@2	-0.042061299	3046.394287	1016.472	3046.4375	1016.48645	3	14	1.1.1.1159.8	6.172534	85.69962	85.69962			309.8558
1	31.81	31.81	89.80000019	86.7299974	86.22000217	sp|P24622|CRYAA_MOUSE	Alpha-crystallin A chain OS=Mus musculus OX=10090 GN=Cryaa PE=2 SV=1			0	23.7499997	YRLPSNVDQSALSCSLSADGMLTFSGPK	Oxidation(D)@8; Methyl(S)@13; Carbamidomethyl(C)@14; Oxidation(M)@21	Oxidation(D)@148; Methyl(S)@153	missed R-L@2	0.00261623	3046.439209	1016.487	3046.4375	1016.48645	3	13	1.1.1.1165.8	6.247684	567.12	398.11	6.24	0.04	381.8076
1	31.81	31.81	89.80000019	86.7299974	86.22000217	sp|P24622|CRYAA_MOUSE	Alpha-crystallin A chain OS=Mus musculus OX=10090 GN=Cryaa PE=2 SV=1			0	23.7499997	YRLPSNVDQSALSCSLSADGMLTFSGPK	Carbamidomethyl(C)@14; Methyl(S)@15; Oxidation(D)@19; Oxidation(M)@21	Methyl(S)@155; Oxidation(D)@159	missed R-L@2	0.00261623	3046.439209	1016.487	3046.4375	1016.48645	3	13	1.1.1.1165.8	6.247684	567.12	398.11	6.24	0.04	381.8076
1	31.81	31.81	89.80000019	86.7299974	86.22000217	sp|P24622|CRYAA_MOUSE	Alpha-crystallin A chain OS=Mus musculus OX=10090 GN=Cryaa PE=2 SV=1			0	23.7499997	YRLPSNVDQSALSCSLSADGMLTFSGPK	Oxidation(D)@8; Carbamidomethyl(C)@14; Methyl(S)@15; Oxidation(M)@21	Oxidation(D)@148; Methyl(S)@155	missed R-L@2	0.00261623	3046.439209	1016.487	3046.4375	1016.48645	3	13	1.1.1.1165.8	6.247684	567.12	398.11	6.24	0.04	381.8076
1	31.81	31.81	89.80000019	86.7299974	86.22000217	sp|P24622|CRYAA_MOUSE	Alpha-crystallin A chain OS=Mus musculus OX=10090 GN=Cryaa PE=2 SV=1			0	23.7499997	YRLPSNVDQSALSCSLSADGMLTFSGPK	Carbamidomethyl(C)@14; Methyl(S)@17; Oxidation(D)@19; Oxidation(M)@21	Methyl(S)@157; Oxidation(D)@159	missed R-L@2	0.00261623	3046.439209	1016.487	3046.4375	1016.48645	3	13	1.1.1.1165.8	6.247684	567.12	398.11	6.24	0.04	381.8076
1	31.81	31.81	89.80000019	86.7299974	86.22000217	sp|P24622|CRYAA_MOUSE	Alpha-crystallin A chain OS=Mus musculus OX=10090 GN=Cryaa PE=2 SV=1			0	23.7499997	YRLPSNVDQSALSCSLSADGMLTFSGPK	Oxidation(D)@8; Methyl(S)@10; Carbamidomethyl(C)@14; Oxidation(M)@21	Oxidation(D)@148; Methyl(S)@150	missed R-L@2	0.00261623	3046.439209	1016.487	3046.4375	1016.48645	3	13	1.1.1.1165.8	6.247684	567.12	398.11	6.24	0.04	381.8076
1	31.81	31.81	89.80000019	86.7299974	86.22000217	sp|P24622|CRYAA_MOUSE	Alpha-crystallin A chain OS=Mus musculus OX=10090 GN=Cryaa PE=2 SV=1			0	23.7499997	YRLPSNVDQSALSCSLSADGMLTFSGPK	Oxidation(D)@8; Methyl(L)@12; Carbamidomethyl(C)@14; Oxidation(M)@21	Oxidation(D)@148; Methyl(L)@152	missed R-L@2	0.00261623	3046.439209	1016.487	3046.4375	1016.48645	3	13	1.1.1.1165.8	6.247684	567.12	398.11	6.24	0.04	381.8076
1	31.81	31.81	89.80000019	86.7299974	86.22000217	sp|P24622|CRYAA_MOUSE	Alpha-crystallin A chain OS=Mus musculus OX=10090 GN=Cryaa PE=2 SV=1			0	23.7499997	YRLPSNVDQSALSCSLSADGMLTFSGPK	Methyl(S)@13; Carbamidomethyl(C)@14; Oxidation(D)@19; Oxidation(M)@21	Methyl(S)@153; Oxidation(D)@159	missed R-L@2	0.00261623	3046.439209	1016.487	3046.4375	1016.48645	3	13	1.1.1.1165.8	6.247684	567.12	398.11	6.24	0.04	381.8076
1	31.81	31.81	89.80000019	86.7299974	86.22000217	sp|P24622|CRYAA_MOUSE	Alpha-crystallin A chain OS=Mus musculus OX=10090 GN=Cryaa PE=2 SV=1			0	23.7499997	YRLPSNVDQSALSCSLSADGMLTFSGPK	Carbamidomethyl(C)@14; Methyl(L)@16; Oxidation(D)@19; Oxidation(M)@21	Methyl(L)@156; Oxidation(D)@159	missed R-L@2	0.00261623	3046.439209	1016.487	3046.4375	1016.48645	3	13	1.1.1.1165.8	6.247684	567.12	398.11	6.24	0.04	381.8076
1	31.81	31.81	89.80000019	86.7299974	86.22000217	sp|P24622|CRYAA_MOUSE	Alpha-crystallin A chain OS=Mus musculus OX=10090 GN=Cryaa PE=2 SV=1			0	15.80000073	YRLPSNVDQSALSCSLSADGMLTFSGPK	Carbamidomethyl(C)@14; Methyl(S)@17; Dioxidation(M)@21	Methyl(S)@157; Dioxidation(M)@161	missed R-L@2	0.00261623	3046.439209	1016.487	3046.4375	1016.48645	3	12	1.1.1.1165.8	6.247684	567.12	398.11	6.24	0.04	381.8076
1	31.81	31.81	89.80000019	86.7299974	86.22000217	sp|P24622|CRYAA_MOUSE	Alpha-crystallin A chain OS=Mus musculus OX=10090 GN=Cryaa PE=2 SV=1			0	15.80000073	YRLPSNVDQSALSCSLSADGMLTFSGPK	Carbamidomethyl(C)@14; Methyl(S)@15; Dioxidation(M)@21	Methyl(S)@155; Dioxidation(M)@161	missed R-L@2	0.00261623	3046.439209	1016.487	3046.4375	1016.48645	3	12	1.1.1.1165.8	6.247684	567.12	398.11	6.24	0.04	381.8076
1	31.81	31.81	89.80000019	86.7299974	86.22000217	sp|P24622|CRYAA_MOUSE	Alpha-crystallin A chain OS=Mus musculus OX=10090 GN=Cryaa PE=2 SV=1			0	15.80000073	YRLPSNVDQSALSCSLSADGMLTFSGPK	Methyl(S)@13; Carbamidomethyl(C)@14; Dioxidation(M)@21	Methyl(S)@153; Dioxidation(M)@161	missed R-L@2	0.00261623	3046.439209	1016.487	3046.4375	1016.48645	3	12	1.1.1.1165.8	6.247684	567.12	398.11	6.24	0.04	381.8076
1	31.81	31.81	89.80000019	86.7299974	86.22000217	sp|P24622|CRYAA_MOUSE	Alpha-crystallin A chain OS=Mus musculus OX=10090 GN=Cryaa PE=2 SV=1			0	15.80000073	YRLPSNVDQSALSCSLSADGMLTFSGPK	Carbamidomethyl(C)@14; Methyl(L)@16; Dioxidation(M)@21	Methyl(L)@156; Dioxidation(M)@161	missed R-L@2	0.00261623	3046.439209	1016.487	3046.4375	1016.48645	3	12	1.1.1.1165.8	6.247684	567.12	398.11	6.24	0.04	381.8076
2	31.36	31.7	77.24999785	74.40999746	71.56000137	sp|Q9JJU9|CRBB3_MOUSE	Beta-crystallin B3 OS=Mus musculus OX=10090 GN=Crybb3 PE=2 SV=3			2	99.00000095	AEQHGAPEQAAAGK	Acetyl@N-term	Acetyl@2	cleaved M-A@N-term	-0.00688641	1405.651733	703.8331	1405.658569	703.8366089	2	15	1.1.1.884.10	2.728617	784.99	764.4	2.73	0.02	495.6314
2	31.36	31.7	77.24999785	74.40999746	71.56000137	sp|Q9JJU9|CRBB3_MOUSE	Beta-crystallin B3 OS=Mus musculus OX=10090 GN=Crybb3 PE=2 SV=3			2	99.00000095	GEQFVLEK				-0.000822299	948.4908447	475.2527	948.4916382	475.2531128	2	12	1.1.1.1029.5	4.53765	37975.37	26783.04	4.56	0.04	12622.48
2	31.36	31.7	77.24999785	74.40999746	71.56000137	sp|Q9JJU9|CRBB3_MOUSE	Beta-crystallin B3 OS=Mus musculus OX=10090 GN=Crybb3 PE=2 SV=3			2	99.00000095	HWNEWDANQPQLQSVR				0.00136947	2006.936157	669.986	2006.934692	669.9855347	3	18	1.1.1.1065.7	4.983617	8565.57	6595.31	5	0.06	5612.963
2	31.36	31.7	77.24999785	74.40999746	71.56000137	sp|Q9JJU9|CRBB3_MOUSE	Beta-crystallin B3 OS=Mus musculus OX=10090 GN=Crybb3 PE=2 SV=3			2	99.00000095	KMEIVDDDVPSLWAHGFQDR			missed K-M@1	-0.00071451	2357.110596	590.2849	2357.111084	590.2850342	4	12	1.1.1.1184.3	6.44085	680.68	544.05	6.45	0.05	532.0266
2	31.36	31.7	77.24999785	74.40999746	71.56000137	sp|Q9JJU9|CRBB3_MOUSE	Beta-crystallin B3 OS=Mus musculus OX=10090 GN=Crybb3 PE=2 SV=3			2	99.00000095	LHLFENPAFSGR				-0.00308256	1386.701416	694.358	1386.704468	694.3594971	2	17	1.1.1.1123.6	5.713233	10633.94	6817.17	5.73	0.05	3878.536
2	31.36	31.7	77.24999785	74.40999746	71.56000137	sp|Q9JJU9|CRBB3_MOUSE	Beta-crystallin B3 OS=Mus musculus OX=10090 GN=Crybb3 PE=2 SV=3			2	99.00000095	MEIVDDDVPSLWAHGFQDR				-0.000795716	2229.015381	744.0124	2229.016113	744.0126343	3	16	1.1.1.1241.2	7.167117	1488.1	986.36	7.19	0.08	665.8484
2	31.36	31.7	77.24999785	74.40999746	71.56000137	sp|Q9JJU9|CRBB3_MOUSE	Beta-crystallin B3 OS=Mus musculus OX=10090 GN=Crybb3 PE=2 SV=3			2	99.00000095	RSDILLSLRPLHIDGPDHK			missed R-S@1	-0.00761264	2181.194092	546.3058	2181.201904	546.3077393	4	15	1.1.1.1105.6	5.485083	2607.94	2596.39	5.5	0.08	2390.932
2	31.36	31.7	77.24999785	74.40999746	71.56000137	sp|Q9JJU9|CRBB3_MOUSE	Beta-crystallin B3 OS=Mus musculus OX=10090 GN=Crybb3 PE=2 SV=3			2	99.00000095	SDILLSLRPLHIDGPDHK				0.00398842	2025.104492	507.2834	2025.100708	507.2824707	4	15	1.1.1.1147.3	6.014367	15025.03	9163.51	6.04	0.06	6355.728
2	31.36	31.7	77.24999785	74.40999746	71.56000137	sp|Q9JJU9|CRBB3_MOUSE	Beta-crystallin B3 OS=Mus musculus OX=10090 GN=Crybb3 PE=2 SV=3			2	99.00000095	VGSIQVESGPWLAFER				-0.000264357	1773.904907	887.9597	1773.905029	887.9597778	2	24	1.1.1.1289.3	7.783233	21359.86	4428.19	7.84	0.06	1378.802
2	31.36	31.7	77.24999785	74.40999746	71.56000137	sp|Q9JJU9|CRBB3_MOUSE	Beta-crystallin B3 OS=Mus musculus OX=10090 GN=Crybb3 PE=2 SV=3			2	99.00000095	VINGTWVGYEFPGYR				0.00324328	1756.860229	586.6274	1756.8573	586.6264038	3	14	1.1.1.1236.4	7.105783	9264.8	1071.03	7.16	0.06	393.4998
2	31.36	31.7	77.24999785	74.40999746	71.56000137	sp|Q9JJU9|CRBB3_MOUSE	Beta-crystallin B3 OS=Mus musculus OX=10090 GN=Crybb3 PE=2 SV=3			2	99.00000095	VTVYELENFQGK				-0.00192673	1425.712036	713.8633	1425.713989	713.8642578	2	19	1.1.1.1131.7	5.815717	26213.06	9316.26	5.85	0.05	3699.006
2	31.36	31.7	77.24999785	74.40999746	71.56000137	sp|Q9JJU9|CRBB3_MOUSE	Beta-crystallin B3 OS=Mus musculus OX=10090 GN=Crybb3 PE=2 SV=3			2	99.00000095	VTVYELENFQGKR			missed K-R@12	0.00147602	1581.816528	528.2795	1581.815063	528.2789917	3	12	1.1.1.1087.6	5.260933	2234.09	1882.72	5.27	0.05	1545.926
2	31.36	31.7	77.24999785	74.40999746	71.56000137	sp|Q9JJU9|CRBB3_MOUSE	Beta-crystallin B3 OS=Mus musculus OX=10090 GN=Crybb3 PE=2 SV=3			2	99.00000095	WDAWSSSR				-0.000209409	993.4302979	497.7224	993.4304199	497.7225037	2	11	1.1.1.1039.3	4.652317	8218.01	4709.76	4.67	0.04	2449.743
2	31.36	31.7	77.24999785	74.40999746	71.56000137	sp|Q9JJU9|CRBB3_MOUSE	Beta-crystallin B3 OS=Mus musculus OX=10090 GN=Crybb3 PE=2 SV=3			1.259637237	99.00000095	SDILLSLR			cleaved R-P@C-term	-0.00123283	915.5376587	458.7761	915.5389404	458.7767334	2	12	1.1.1.1179.2	6.376517	1273.44	1255.57	6.39	0.05	692.9689
2	31.36	31.7	77.24999785	74.40999746	71.56000137	sp|Q9JJU9|CRBB3_MOUSE	Beta-crystallin B3 OS=Mus musculus OX=10090 GN=Crybb3 PE=2 SV=3			1.187086701	99.00000095	SDILLSLRPL			cleaved L-H@C-term	-0.00199632	1125.673828	563.8442	1125.675781	563.8451538	2	11	1.1.1.1315.4	8.09655	803.85	523.57	8.13	0.06	299.0826
2	31.36	31.7	77.24999785	74.40999746	71.56000137	sp|Q9JJU9|CRBB3_MOUSE	Beta-crystallin B3 OS=Mus musculus OX=10090 GN=Crybb3 PE=2 SV=3			0.939302146	93.76999736	QYVFER	Gln->pyro-Glu@N-term			-0.0027758	823.383667	412.6991	823.3864746	412.7005005	2	8	1.1.1.1127.2	5.761066	1649.7	1637.34	5.76	0.05	1049.93
2	31.36	31.7	77.24999785	74.40999746	71.56000137	sp|Q9JJU9|CRBB3_MOUSE	Beta-crystallin B3 OS=Mus musculus OX=10090 GN=Crybb3 PE=2 SV=3			0.728158474	99.00000095	MEIVDDDVPSLWAH	Oxidation(M)@1		cleaved H-G@C-term	0.0035127	1641.738037	821.8763	1641.734497	821.8745117	2	17	1.1.1.1202.10	6.675483	1139.08	1058.82	6.68	0.05	716.5983
2	31.36	31.7	77.24999785	74.40999746	71.56000137	sp|Q9JJU9|CRBB3_MOUSE	Beta-crystallin B3 OS=Mus musculus OX=10090 GN=Crybb3 PE=2 SV=3			0.651695132	99.00000095	LHLFENPAF			cleaved F-S@C-term	-0.000311883	1086.549438	544.282	1086.549805	544.2821655	2	8	1.1.1.1234.3	7.078467	1338.01	656.76	7.11	0.05	326.4947
2	31.36	31.7	77.24999785	74.40999746	71.56000137	sp|Q9JJU9|CRBB3_MOUSE	Beta-crystallin B3 OS=Mus musculus OX=10090 GN=Crybb3 PE=2 SV=3			0.377785951	99.00000095	SHGGLGGSYK	Formyl@N-term			0.000568038	989.4572754	495.7359	989.456665	495.7355957	2	11	1.1.1.909.3	3.0286	364.53	352.61	3.03	0.04	196.032
2	31.36	31.7	77.24999785	74.40999746	71.56000137	sp|Q9JJU9|CRBB3_MOUSE	Beta-crystallin B3 OS=Mus musculus OX=10090 GN=Crybb3 PE=2 SV=3			0.159266785	99.00000095	PSLWAHGFQDR			cleaved V-P@N-term	-0.00776444	1312.623413	657.319	1312.631226	657.322937	2	9	1.1.1.1149.3	6.039866	61.82113	61.82113			247.717
2	31.36	31.7	77.24999785	74.40999746	71.56000137	sp|Q9JJU9|CRBB3_MOUSE	Beta-crystallin B3 OS=Mus musculus OX=10090 GN=Crybb3 PE=2 SV=3			0.01954212	97.89999723	KMEIVDDDVPSLWAH	Oxidation(M)@2		cleaved H-G@C-term; missed K-M@1	0.00573506	1769.834961	590.9523	1769.829468	590.9504395	3	9	1.1.1.1140.4	5.926383	719.24	433.38	5.95	0.04	457.6764
2	31.36	31.7	77.24999785	74.40999746	71.56000137	sp|Q9JJU9|CRBB3_MOUSE	Beta-crystallin B3 OS=Mus musculus OX=10090 GN=Crybb3 PE=2 SV=3			0.0172766	98.96000028	SGPWLAFER			cleaved E-S@N-term	0.000528635	1061.530029	531.7723	1061.529419	531.7719727	2	8	1.1.1.1194.4	6.569167	359.17	346.06	6.58	0.05	236.1746
2	31.36	31.7	77.24999785	74.40999746	71.56000137	sp|Q9JJU9|CRBB3_MOUSE	Beta-crystallin B3 OS=Mus musculus OX=10090 GN=Crybb3 PE=2 SV=3			0.012780763	97.35000134	VGSIQVESGPWLAF			cleaved F-E@C-term	0.000355698	1488.761719	745.3881	1488.76123	745.3879395	2	8	1.1.1.1516.2	9.603434	109.47	101.95	9.59	0.07	76.7739
2	31.36	31.7	77.24999785	74.40999746	71.56000137	sp|Q9JJU9|CRBB3_MOUSE	Beta-crystallin B3 OS=Mus musculus OX=10090 GN=Crybb3 PE=2 SV=3			0.006563763	98.40000272	IQVESGPWLAFER			cleaved S-I@N-term	-0.00841747	1530.774658	766.3946	1530.783081	766.3988037	2	9	1.1.1.1278.4	7.640083	10.11109	10.11109			135.7534
2	31.36	31.7	77.24999785	74.40999746	71.56000137	sp|Q9JJU9|CRBB3_MOUSE	Beta-crystallin B3 OS=Mus musculus OX=10090 GN=Crybb3 PE=2 SV=3			0.003488335	99.00000095	SDILLSLRPLHID			cleaved D-G@C-term	0.00316182	1490.848877	497.9569	1490.845703	497.9558411	3	10	1.1.1.1263.3	7.4471	522.93	493.23	7.47	0.06	292.0177
2	31.36	31.7	77.24999785	74.40999746	71.56000137	sp|Q9JJU9|CRBB3_MOUSE	Beta-crystallin B3 OS=Mus musculus OX=10090 GN=Crybb3 PE=2 SV=3			0.001304851	46.91999853	RSDILLSLRPL			cleaved L-H@C-term; missed R-S@1	0.00547664	1281.782471	428.2681	1281.776855	428.2662354	3	5	1.1.1.1213.2	6.808483	238.94	179.41	6.82	0.04	220.4852
2	31.36	31.7	77.24999785	74.40999746	71.56000137	sp|Q9JJU9|CRBB3_MOUSE	Beta-crystallin B3 OS=Mus musculus OX=10090 GN=Crybb3 PE=2 SV=3			0	99.00000095	AEQHGAPEQAAAGK	Acetyl@N-term	Acetyl@2	cleaved M-A@N-term	-0.00688641	1405.651733	703.8331	1405.658569	703.8366089	2	19	1.1.1.883.7	2.71645	784.99	624.72	2.73	0.02	420.3318
2	31.36	31.7	77.24999785	74.40999746	71.56000137	sp|Q9JJU9|CRBB3_MOUSE	Beta-crystallin B3 OS=Mus musculus OX=10090 GN=Crybb3 PE=2 SV=3			0	24.43999946	ENPAFSGRKMEIVDDDVPSLWAHGFQDRVASIRVINGTWVGYEFPGYR			cleaved F-E@N-term; missed R-K@8; missed K-M@9; missed R-V@28; missed R-V@33	-3.034450054	5477.643555	1096.536	5480.678711	1097.143066	5	9	1.1.1.1240.3	7.16045	30.00344	30.00344			176.1074
2	31.36	31.7	77.24999785	74.40999746	71.56000137	sp|Q9JJU9|CRBB3_MOUSE	Beta-crystallin B3 OS=Mus musculus OX=10090 GN=Crybb3 PE=2 SV=3			0	99.00000095	GEQFVLEK				-0.000822299	948.4908447	475.2527	948.4916382	475.2531128	2	13	1.1.1.1030.4	4.549483	37975.37	35195.45	4.56	0.04	15942.66
2	31.36	31.7	77.24999785	74.40999746	71.56000137	sp|Q9JJU9|CRBB3_MOUSE	Beta-crystallin B3 OS=Mus musculus OX=10090 GN=Crybb3 PE=2 SV=3			0	99.00000095	GEQFVLEK	Methyl(E)@7	Methyl(E)@82		0.000871067	962.5083008	482.2614	962.5073242	482.2609253	2	11	1.1.1.1075.2	5.106783	1303.66	1078.76	5.12	0.06	803.2787
2	31.36	31.7	77.24999785	74.40999746	71.56000137	sp|Q9JJU9|CRBB3_MOUSE	Beta-crystallin B3 OS=Mus musculus OX=10090 GN=Crybb3 PE=2 SV=3			0	99.00000095	HWNEWDANQPQLQSVR				0.00136947	2006.936157	669.986	2006.934692	669.9855347	3	18	1.1.1.1064.10	4.97345	8565.57	4910.24	5	0.06	3907.167
2	31.36	31.7	77.24999785	74.40999746	71.56000137	sp|Q9JJU9|CRBB3_MOUSE	Beta-crystallin B3 OS=Mus musculus OX=10090 GN=Crybb3 PE=2 SV=3			0	99.00000095	HWNEWDANQPQLQSVR	Deamidated(Q)@11			-0.00523279	2007.913696	670.3118	2007.918701	670.3135376	3	16	1.1.1.1078.9	5.1506	2316.14	2063.41	5.14	0.05	1745.902
2	31.36	31.7	77.24999785	74.40999746	71.56000137	sp|Q9JJU9|CRBB3_MOUSE	Beta-crystallin B3 OS=Mus musculus OX=10090 GN=Crybb3 PE=2 SV=3			0	99.00000095	HWNEWDANQPQLQSVR	Deamidated(Q)@11			-0.00523279	2007.913696	670.3118	2007.918701	670.3135376	3	15	1.1.1.1079.11	5.1651	2316.14	1389.85	5.14	0.05	1210.722
2	31.36	31.7	77.24999785	74.40999746	71.56000137	sp|Q9JJU9|CRBB3_MOUSE	Beta-crystallin B3 OS=Mus musculus OX=10090 GN=Crybb3 PE=2 SV=3			0	99.00000095	HWNEWDANQPQLQSVR				-0.000351951	2006.93457	502.7409	2006.934692	502.7409668	4	11	1.1.1.1069.3	5.031283	1146.95	648.13	5	0.05	496.4005
2	31.36	31.7	77.24999785	74.40999746	71.56000137	sp|Q9JJU9|CRBB3_MOUSE	Beta-crystallin B3 OS=Mus musculus OX=10090 GN=Crybb3 PE=2 SV=3			0	99.00000095	HWNEWDANQPQLQSVR				0.00136947	2006.936157	669.986	2006.934692	669.9855347	3	10	1.1.1.1071.9	5.061617	8565.57	1800.9	5	0.06	739.8375
2	31.36	31.7	77.24999785	74.40999746	71.56000137	sp|Q9JJU9|CRBB3_MOUSE	Beta-crystallin B3 OS=Mus musculus OX=10090 GN=Crybb3 PE=2 SV=3			0	97.03000188	KMEIVDDDVPSLWAH	Oxidation(M)@2		cleaved H-G@C-term; missed K-M@1	0.00573506	1769.834961	590.9523	1769.829468	590.9504395	3	8	1.1.1.1141.4	5.939217	719.24	644.99	5.95	0.04	460.8743
2	31.36	31.7	77.24999785	74.40999746	71.56000137	sp|Q9JJU9|CRBB3_MOUSE	Beta-crystallin B3 OS=Mus musculus OX=10090 GN=Crybb3 PE=2 SV=3			0	99.00000095	KMEIVDDDVPSLWAHGFQDR	Oxidation(M)@2		missed K-M@1	-0.00130399	2373.104492	594.2834	2373.105957	594.2837524	4	11	1.1.1.1146.5	6.0032	8043.56	1020.33	6.05	0.05	556.2104
2	31.36	31.7	77.24999785	74.40999746	71.56000137	sp|Q9JJU9|CRBB3_MOUSE	Beta-crystallin B3 OS=Mus musculus OX=10090 GN=Crybb3 PE=2 SV=3			0	99.00000095	KMEIVDDDVPSLWAHGFQDR	Oxidation(M)@2		missed K-M@1	-0.00130399	2373.104492	594.2834	2373.105957	594.2837524	4	12	1.1.1.1145.5	5.99055	8043.56	603.91	6.05	0.05	512.04
2	31.36	31.7	77.24999785	74.40999746	71.56000137	sp|Q9JJU9|CRBB3_MOUSE	Beta-crystallin B3 OS=Mus musculus OX=10090 GN=Crybb3 PE=2 SV=3			0	81.95000291	KMEIVDDDVPSLWAHGFQDR			missed K-M@1	-0.00071451	2357.110596	590.2849	2357.111084	590.2850342	4	9	1.1.1.1187.4	6.480166	680.68	454.59	6.45	0.05	474.4152
2	31.36	31.7	77.24999785	74.40999746	71.56000137	sp|Q9JJU9|CRBB3_MOUSE	Beta-crystallin B3 OS=Mus musculus OX=10090 GN=Crybb3 PE=2 SV=3			0	15.11999965	KVTVYELENFQGK	Formyl(K)@1		cleaved Y-K@N-term; missed K-V@1	0.00190624	1581.805786	528.2759	1581.803833	528.2752075	3	10	1.1.1.1078.4	5.14645	33.6777	33.6777			403.8125
2	31.36	31.7	77.24999785	74.40999746	71.56000137	sp|Q9JJU9|CRBB3_MOUSE	Beta-crystallin B3 OS=Mus musculus OX=10090 GN=Crybb3 PE=2 SV=3			0	15.11999965	KVTVYELENFQGK	Formyl@N-term		cleaved Y-K@N-term; missed K-V@1	0.00190624	1581.805786	528.2759	1581.803833	528.2752075	3	10	1.1.1.1078.4	5.14645	33.6777	33.6777			403.8125
2	31.36	31.7	77.24999785	74.40999746	71.56000137	sp|Q9JJU9|CRBB3_MOUSE	Beta-crystallin B3 OS=Mus musculus OX=10090 GN=Crybb3 PE=2 SV=3			0	99.00000095	LHLFENPAF	Methyl(E)@5	Methyl(E)@120	cleaved F-S@C-term	9.93E-05	1100.56543	551.29	1100.56543	551.2900391	2	9	1.1.1.1284.3	7.714083	148.57	139.58	7.71	0.06	131.9837
2	31.36	31.7	77.24999785	74.40999746	71.56000137	sp|Q9JJU9|CRBB3_MOUSE	Beta-crystallin B3 OS=Mus musculus OX=10090 GN=Crybb3 PE=2 SV=3			0	99.00000095	LHLFENPAF			cleaved F-S@C-term	-0.000311883	1086.549438	544.282	1086.549805	544.2821655	2	8	1.1.1.1235.3	7.0913	1338.01	1045.97	7.11	0.05	460.1052
2	31.36	31.7	77.24999785	74.40999746	71.56000137	sp|Q9JJU9|CRBB3_MOUSE	Beta-crystallin B3 OS=Mus musculus OX=10090 GN=Crybb3 PE=2 SV=3			0	99.00000095	LHLFENPAFSGR				-0.00308256	1386.701416	694.358	1386.704468	694.3594971	2	15	1.1.1.1122.6	5.700233	10633.94	3259.05	5.73	0.05	1525.362
2	31.36	31.7	77.24999785	74.40999746	71.56000137	sp|Q9JJU9|CRBB3_MOUSE	Beta-crystallin B3 OS=Mus musculus OX=10090 GN=Crybb3 PE=2 SV=3			0	99.00000095	LHLFENPAFSGR	Ammonia-loss(N)@6			0.00318841	1369.680908	457.5676	1369.677856	457.5665588	3	13	1.1.1.1124.2	5.722733	855.55	769.57	5.73	0.06	948.6362
2	31.36	31.7	77.24999785	74.40999746	71.56000137	sp|Q9JJU9|CRBB3_MOUSE	Beta-crystallin B3 OS=Mus musculus OX=10090 GN=Crybb3 PE=2 SV=3			0	99.00000095	LHLFENPAFSGR	Ammonia-loss(N)@6			0.00318841	1369.680908	457.5676	1369.677856	457.5665588	3	13	1.1.1.1125.2	5.735567	855.55	835.97	5.73	0.06	973.2313
2	31.36	31.7	77.24999785	74.40999746	71.56000137	sp|Q9JJU9|CRBB3_MOUSE	Beta-crystallin B3 OS=Mus musculus OX=10090 GN=Crybb3 PE=2 SV=3			0	99.00000095	LHLFENPAFSGR	Formyl@N-term			-0.00286326	1414.696533	708.3555	1414.699341	708.3569336	2	12	1.1.1.1287.6	7.753583	882.06	679.73	7.77	0.06	440.8877
2	31.36	31.7	77.24999785	74.40999746	71.56000137	sp|Q9JJU9|CRBB3_MOUSE	Beta-crystallin B3 OS=Mus musculus OX=10090 GN=Crybb3 PE=2 SV=3			0	99.00000095	LHLFENPAFSGR	Methyl(E)@5	Methyl(E)@120		0.00192139	1400.722046	467.9146	1400.720093	467.9139709	3	10	1.1.1.1145.2	5.98805	1219.79	1147.42	6	0.05	861.9557
2	31.36	31.7	77.24999785	74.40999746	71.56000137	sp|Q9JJU9|CRBB3_MOUSE	Beta-crystallin B3 OS=Mus musculus OX=10090 GN=Crybb3 PE=2 SV=3			0	92.65000224	LHLFENPAFSGR	Formyl@N-term			-0.00286326	1414.696533	708.3555	1414.699341	708.3569336	2	9	1.1.1.1286.3	7.738083	882.06	402.23	7.77	0.06	273.9994
2	31.36	31.7	77.24999785	74.40999746	71.56000137	sp|Q9JJU9|CRBB3_MOUSE	Beta-crystallin B3 OS=Mus musculus OX=10090 GN=Crybb3 PE=2 SV=3			0	46.91999853	LHLFENPAFSGR	Deamidated(N)@6			0.00752703	1387.696045	694.8553	1387.688477	694.8515015	2	5	1.1.1.1139.7	5.916217	75.3548	75.3548			228.8796
2	31.36	31.7	77.24999785	74.40999746	71.56000137	sp|Q9JJU9|CRBB3_MOUSE	Beta-crystallin B3 OS=Mus musculus OX=10090 GN=Crybb3 PE=2 SV=3			0	20.43000013	LHLFENPAFSGR	Oxidation(F)@4; Ammonia-loss(N)@6	Oxidation(F)@119		0.00243274	1385.675293	693.8449	1385.672852	693.843689	2	10	1.1.1.1362.3	8.659667	1427.26	477.24	8.59	0.07	372.1252
2	31.36	31.7	77.24999785	74.40999746	71.56000137	sp|Q9JJU9|CRBB3_MOUSE	Beta-crystallin B3 OS=Mus musculus OX=10090 GN=Crybb3 PE=2 SV=3			0	18.3799997	LHLFENPAFSGRK	Formyl@N-term; Lys-loss@C-term		missed R-K@12	-0.00286326	1414.696533	708.3555	1414.699341	708.3569336	2	13	1.1.1.1287.6	7.753583	882.06	679.73	7.77	0.06	440.8877
2	31.36	31.7	77.24999785	74.40999746	71.56000137	sp|Q9JJU9|CRBB3_MOUSE	Beta-crystallin B3 OS=Mus musculus OX=10090 GN=Crybb3 PE=2 SV=3			0	15.80000073	LHLFENPAFSGRK	Lys-loss@C-term		missed R-K@12	-0.00308256	1386.701416	694.358	1386.704468	694.3594971	2	18	1.1.1.1123.6	5.713233	10633.94	6817.17	5.73	0.05	3878.536
2	31.36	31.7	77.24999785	74.40999746	71.56000137	sp|Q9JJU9|CRBB3_MOUSE	Beta-crystallin B3 OS=Mus musculus OX=10090 GN=Crybb3 PE=2 SV=3			0	99.00000095	MEIVDDDVPSLWAH	Oxidation(M)@1		cleaved H-G@C-term	0.0035127	1641.738037	821.8763	1641.734497	821.8745117	2	17	1.1.1.1201.9	6.663483	1139.08	768.58	6.68	0.05	499.3267
2	31.36	31.7	77.24999785	74.40999746	71.56000137	sp|Q9JJU9|CRBB3_MOUSE	Beta-crystallin B3 OS=Mus musculus OX=10090 GN=Crybb3 PE=2 SV=3			0	99.00000095	MEIVDDDVPSLWAHGFQDR	Oxidation(M)@1			0.00178787	2245.012695	749.3448	2245.010986	749.3442993	3	21	1.1.1.1204.6	6.697817	11850.62	10230.21	6.68	0.06	5859.41
2	31.36	31.7	77.24999785	74.40999746	71.56000137	sp|Q9JJU9|CRBB3_MOUSE	Beta-crystallin B3 OS=Mus musculus OX=10090 GN=Crybb3 PE=2 SV=3			0	99.00000095	MEIVDDDVPSLWAHGFQDR				-0.000795716	2229.015381	744.0124	2229.016113	744.0126343	3	17	1.1.1.1240.2	7.156283	1488.1	663.28	7.19	0.08	394.2613
2	31.36	31.7	77.24999785	74.40999746	71.56000137	sp|Q9JJU9|CRBB3_MOUSE	Beta-crystallin B3 OS=Mus musculus OX=10090 GN=Crybb3 PE=2 SV=3			0	98.33999872	MEIVDDDVPSLWAHGFQDR	Dioxidation(M)@1	Dioxidation(M)@129		0.00125866	2261.00708	754.6763	2261.005859	754.6759033	3	10	1.1.1.1212.5	6.79815	671.35	592.56	6.82	0.09	458.4759
2	31.36	31.7	77.24999785	74.40999746	71.56000137	sp|Q9JJU9|CRBB3_MOUSE	Beta-crystallin B3 OS=Mus musculus OX=10090 GN=Crybb3 PE=2 SV=3			0	97.82000184	MEIVDDDVPSLWAHGFQDR	Dioxidation(M)@1	Dioxidation(M)@129		0.00125866	2261.00708	754.6763	2261.005859	754.6759033	3	10	1.1.1.1213.7	6.81265	671.35	661.33	6.82	0.09	524.4702
2	31.36	31.7	77.24999785	74.40999746	71.56000137	sp|Q9JJU9|CRBB3_MOUSE	Beta-crystallin B3 OS=Mus musculus OX=10090 GN=Crybb3 PE=2 SV=3			0	94.73999739	MEIVDDDVPSLWAHGFQDR	Oxidation(M)@1			0.00178787	2245.012695	749.3448	2245.010986	749.3442993	3	9	1.1.1.1191.8	6.534	11850.62	525.88	6.68	0.06	630.7606
2	31.36	31.7	77.24999785	74.40999746	71.56000137	sp|Q9JJU9|CRBB3_MOUSE	Beta-crystallin B3 OS=Mus musculus OX=10090 GN=Crybb3 PE=2 SV=3			0	83.06999803	MEIVDDDVPSLWAHGFQDR	Oxidation(M)@1; Methyl(E)@2	Methyl(E)@130		-0.00176911	2259.025146	754.0156	2259.026611	754.0161743	3	10	1.1.1.1218.7	6.876633	977.91	829.05	6.89	0.06	621.2669
2	31.36	31.7	77.24999785	74.40999746	71.56000137	sp|Q9JJU9|CRBB3_MOUSE	Beta-crystallin B3 OS=Mus musculus OX=10090 GN=Crybb3 PE=2 SV=3			0	69.5900023	MEIVDDDVPSLWAHGFQDR	Oxidation(M)@1; Methyl(E)@2	Methyl(E)@130		-0.00176911	2259.025146	754.0156	2259.026611	754.0161743	3	9	1.1.1.1217.6	6.862817	977.91	577.72	6.89	0.06	397.8165
2	31.36	31.7	77.24999785	74.40999746	71.56000137	sp|Q9JJU9|CRBB3_MOUSE	Beta-crystallin B3 OS=Mus musculus OX=10090 GN=Crybb3 PE=2 SV=3			0	85.14999747	QYVFER				-0.000395301	840.4126587	421.2136	840.4130249	421.2137756	2	8	1.1.1.1003.4	4.209017	21928.41	11862.64	4.23	0.04	5253.144
2	31.36	31.7	77.24999785	74.40999746	71.56000137	sp|Q9JJU9|CRBB3_MOUSE	Beta-crystallin B3 OS=Mus musculus OX=10090 GN=Crybb3 PE=2 SV=3			0	71.90999985	QYVFER				-0.000395301	840.4126587	421.2136	840.4130249	421.2137756	2	6	1.1.1.1002.4	4.195683	21928.41	4500.1	4.23	0.04	905.6717
2	31.36	31.7	77.24999785	74.40999746	71.56000137	sp|Q9JJU9|CRBB3_MOUSE	Beta-crystallin B3 OS=Mus musculus OX=10090 GN=Crybb3 PE=2 SV=3			0	15.59000015	QYVFER	Dehydrated(Y)@2	Dehydrated(Y)@171		-0.00136162	822.401062	412.2078	822.4024658	412.2084961	2	8	1.1.1.1004.2	4.220183	1673.17	1349.59	4.23	0.04	367.8366
2	31.36	31.7	77.24999785	74.40999746	71.56000137	sp|Q9JJU9|CRBB3_MOUSE	Beta-crystallin B3 OS=Mus musculus OX=10090 GN=Crybb3 PE=2 SV=3			0	99.00000095	RSDILLSLRPLHIDGPDHK			missed R-S@1	-0.00761264	2181.194092	546.3058	2181.201904	546.3077393	4	20	1.1.1.1106.5	5.499917	2607.94	2509.95	5.5	0.08	2159.917
2	31.36	31.7	77.24999785	74.40999746	71.56000137	sp|Q9JJU9|CRBB3_MOUSE	Beta-crystallin B3 OS=Mus musculus OX=10090 GN=Crybb3 PE=2 SV=3			0	99.00000095	RSDILLSLRPLHIDGPDHK			missed R-S@1	0.00440911	2181.206055	437.2485	2181.201904	437.2476501	5	10	1.1.1.1109.2	5.531917	4133.57	2533.97	5.49	0.08	1848.091
2	31.36	31.7	77.24999785	74.40999746	71.56000137	sp|Q9JJU9|CRBB3_MOUSE	Beta-crystallin B3 OS=Mus musculus OX=10090 GN=Crybb3 PE=2 SV=3			0	96.25999928	SDILLSLR			cleaved R-P@C-term	-0.00123283	915.5376587	458.7761	915.5389404	458.7767334	2	11	1.1.1.1180.2	6.389017	1273.44	1245.92	6.39	0.05	739.2543
2	31.36	31.7	77.24999785	74.40999746	71.56000137	sp|Q9JJU9|CRBB3_MOUSE	Beta-crystallin B3 OS=Mus musculus OX=10090 GN=Crybb3 PE=2 SV=3			0	99.00000095	SDILLSLRPL			cleaved L-H@C-term	-0.00199632	1125.673828	563.8442	1125.675781	563.8451538	2	11	1.1.1.1314.2	8.082717	803.85	323.68	8.13	0.06	172.4978
2	31.36	31.7	77.24999785	74.40999746	71.56000137	sp|Q9JJU9|CRBB3_MOUSE	Beta-crystallin B3 OS=Mus musculus OX=10090 GN=Crybb3 PE=2 SV=3			0	99.00000095	SDILLSLRPLHID			cleaved D-G@C-term	0.00316182	1490.848877	497.9569	1490.845703	497.9558411	3	11	1.1.1.1264.3	7.459933	522.93	519.22	7.47	0.06	345.7817
2	31.36	31.7	77.24999785	74.40999746	71.56000137	sp|Q9JJU9|CRBB3_MOUSE	Beta-crystallin B3 OS=Mus musculus OX=10090 GN=Crybb3 PE=2 SV=3			0	99.00000095	SDILLSLRPLHIDGPDHK				0.00398842	2025.104492	507.2834	2025.100708	507.2824707	4	13	1.1.1.1146.3	6.00155	15025.03	4446.65	6.04	0.06	2121.862
2	31.36	31.7	77.24999785	74.40999746	71.56000137	sp|Q9JJU9|CRBB3_MOUSE	Beta-crystallin B3 OS=Mus musculus OX=10090 GN=Crybb3 PE=2 SV=3			0	19.40000057	SDILLSLRPLHIDGPDHK	Arg-add@N-term			-0.00761264	2181.194092	546.3058	2181.201904	546.3077393	4	20	1.1.1.1106.5	5.499917	2607.94	2509.95	5.5	0.08	2159.917
2	31.36	31.7	77.24999785	74.40999746	71.56000137	sp|Q9JJU9|CRBB3_MOUSE	Beta-crystallin B3 OS=Mus musculus OX=10090 GN=Crybb3 PE=2 SV=3			0	95.95999718	SGPWLAFER			cleaved E-S@N-term	0.000528635	1061.530029	531.7723	1061.529419	531.7719727	2	7	1.1.1.1193.3	6.5555	359.17	258.25	6.58	0.05	206.7377
2	31.36	31.7	77.24999785	74.40999746	71.56000137	sp|Q9JJU9|CRBB3_MOUSE	Beta-crystallin B3 OS=Mus musculus OX=10090 GN=Crybb3 PE=2 SV=3			0	99.00000095	VGSIQVESGPWLAFER	Dioxidation(W)@11			-0.00327692	1805.891724	903.9531	1805.894775	903.9547119	2	15	1.1.1.1219.9	6.8908	732.94	571.07	6.91	0.06	370.5348
2	31.36	31.7	77.24999785	74.40999746	71.56000137	sp|Q9JJU9|CRBB3_MOUSE	Beta-crystallin B3 OS=Mus musculus OX=10090 GN=Crybb3 PE=2 SV=3			0	99.00000095	VGSIQVESGPWLAFER				-0.000264357	1773.904907	887.9597	1773.905029	887.9597778	2	16	1.1.1.1288.7	7.7704	21359.86	1619.88	7.84	0.06	511.2709
2	31.36	31.7	77.24999785	74.40999746	71.56000137	sp|Q9JJU9|CRBB3_MOUSE	Beta-crystallin B3 OS=Mus musculus OX=10090 GN=Crybb3 PE=2 SV=3			0	99.00000095	VGSIQVESGPWLAFER				-0.000264357	1773.904907	887.9597	1773.905029	887.9597778	2	20	1.1.1.1302.4	7.946733	21359.86	1305.34	7.84	0.06	685.9224
2	31.36	31.7	77.24999785	74.40999746	71.56000137	sp|Q9JJU9|CRBB3_MOUSE	Beta-crystallin B3 OS=Mus musculus OX=10090 GN=Crybb3 PE=2 SV=3			0	99.00000095	VGSIQVESGPWLAFER	Methyl(E)@7	Methyl(E)@62		-0.000220706	1787.920532	894.9675	1787.920654	894.9675903	2	15	1.1.1.1325.6	8.218367	610.13	443.94	8.25	0.09	245.399
2	31.36	31.7	77.24999785	74.40999746	71.56000137	sp|Q9JJU9|CRBB3_MOUSE	Beta-crystallin B3 OS=Mus musculus OX=10090 GN=Crybb3 PE=2 SV=3			0	99.00000095	VGSIQVESGPWLAFER	Methyl(E)@7	Methyl(E)@62		-0.000220706	1787.920532	894.9675	1787.920654	894.9675903	2	15	1.1.1.1326.5	8.231033	610.13	552.44	8.25	0.09	305.7396
2	31.36	31.7	77.24999785	74.40999746	71.56000137	sp|Q9JJU9|CRBB3_MOUSE	Beta-crystallin B3 OS=Mus musculus OX=10090 GN=Crybb3 PE=2 SV=3			0	99.00000095	VGSIQVESGPWLAFER	Methyl(E)@15	Methyl(E)@70		-0.00376073	1787.91687	894.9657	1787.920654	894.9675903	2	13	1.1.1.1342.4	8.434016	202.27	151	8.41	0.09	137.5395
2	31.36	31.7	77.24999785	74.40999746	71.56000137	sp|Q9JJU9|CRBB3_MOUSE	Beta-crystallin B3 OS=Mus musculus OX=10090 GN=Crybb3 PE=2 SV=3			0	99.00000095	VGSIQVESGPWLAFER	Methyl(E)@15	Methyl(E)@70		-0.00935873	1787.911255	596.9777	1787.920654	596.980835	3	12	1.1.1.1343.2	8.442516	200.75	134.27	8.42	0.07	166.164
2	31.36	31.7	77.24999785	74.40999746	71.56000137	sp|Q9JJU9|CRBB3_MOUSE	Beta-crystallin B3 OS=Mus musculus OX=10090 GN=Crybb3 PE=2 SV=3			0	99.00000095	VGSIQVESGPWLAFER				0.00353593	1773.908569	592.3101	1773.905029	592.30896	3	12	1.1.1.1306.2	7.983217	16583.1	156.71	7.84	0.06	332.4027
2	31.36	31.7	77.24999785	74.40999746	71.56000137	sp|Q9JJU9|CRBB3_MOUSE	Beta-crystallin B3 OS=Mus musculus OX=10090 GN=Crybb3 PE=2 SV=3			0	99.00000095	VGSIQVESGPWLAFER	Dioxidation(W)@11			-0.00120173	1805.893677	903.9541	1805.894775	903.9547119	2	10	1.1.1.1181.5	6.40785	45.79169	45.79169			167.7509
2	31.36	31.7	77.24999785	74.40999746	71.56000137	sp|Q9JJU9|CRBB3_MOUSE	Beta-crystallin B3 OS=Mus musculus OX=10090 GN=Crybb3 PE=2 SV=3			0	99.00000095	VGSIQVESGPWLAFER	Dioxidation(W)@11			-0.00327692	1805.891724	903.9531	1805.894775	903.9547119	2	9	1.1.1.1218.10	6.879133	732.94	372.57	6.91	0.06	257.2106
2	31.36	31.7	77.24999785	74.40999746	71.56000137	sp|Q9JJU9|CRBB3_MOUSE	Beta-crystallin B3 OS=Mus musculus OX=10090 GN=Crybb3 PE=2 SV=3			0	97.97999859	VGSIQVESGPWLAFER	Oxidation(W)@11			-0.00486604	1789.895142	597.639	1789.899902	597.640564	3	10	1.1.1.1216.4	6.848484	358.34	296.89	6.83	0.14	300.2318
2	31.36	31.7	77.24999785	74.40999746	71.56000137	sp|Q9JJU9|CRBB3_MOUSE	Beta-crystallin B3 OS=Mus musculus OX=10090 GN=Crybb3 PE=2 SV=3			0	76.27000213	VGSIQVESGPWLAFER	Oxidation(P)@10	Oxidation(P)@65		-0.031616699	1789.868286	895.9414	1789.899902	895.9572144	2	7	1.1.1.1242.7	7.184117	37.26387	37.26387			90.70253
2	31.36	31.7	77.24999785	74.40999746	71.56000137	sp|Q9JJU9|CRBB3_MOUSE	Beta-crystallin B3 OS=Mus musculus OX=10090 GN=Crybb3 PE=2 SV=3			0	74.14000034	VGSIQVESGPWLAFER	Oxidation(P)@10	Oxidation(P)@65		-0.049194802	1789.850708	895.9326	1789.899902	895.9572144	2	11	1.1.1.1210.4	6.77515	66.04073	66.04073			210.953
2	31.36	31.7	77.24999785	74.40999746	71.56000137	sp|Q9JJU9|CRBB3_MOUSE	Beta-crystallin B3 OS=Mus musculus OX=10090 GN=Crybb3 PE=2 SV=3			0	46.91999853	VGSIQVESGPWLAFER	Oxidation(P)@10	Oxidation(P)@65		-0.00486604	1789.895142	597.639	1789.899902	597.640564	3	7	1.1.1.1208.3	6.747483	358.34	191.94	6.83	0.14	256.7913
2	31.36	31.7	77.24999785	74.40999746	71.56000137	sp|Q9JJU9|CRBB3_MOUSE	Beta-crystallin B3 OS=Mus musculus OX=10090 GN=Crybb3 PE=2 SV=3			0	46.91999853	VGSIQVESGPWLAFER	Oxidation(W)@11			-0.031616699	1789.868286	895.9414	1789.899902	895.9572144	2	7	1.1.1.1242.7	7.184117	37.26387	37.26387			90.70253
2	31.36	31.7	77.24999785	74.40999746	71.56000137	sp|Q9JJU9|CRBB3_MOUSE	Beta-crystallin B3 OS=Mus musculus OX=10090 GN=Crybb3 PE=2 SV=3			0	44.51999962	VGSIQVESGPWLAFER	Oxidation(W)@11			-0.049194802	1789.850708	895.9326	1789.899902	895.9572144	2	11	1.1.1.1210.4	6.77515	66.04073	66.04073			210.953
2	31.36	31.7	77.24999785	74.40999746	71.56000137	sp|Q9JJU9|CRBB3_MOUSE	Beta-crystallin B3 OS=Mus musculus OX=10090 GN=Crybb3 PE=2 SV=3			0	29.5599997	VGSIQVESGPWLAFER	Oxidation(W)@11			-0.00486604	1789.895142	597.639	1789.899902	597.640564	3	7	1.1.1.1208.3	6.747483	358.34	191.94	6.83	0.14	256.7913
2	31.36	31.7	77.24999785	74.40999746	71.56000137	sp|Q9JJU9|CRBB3_MOUSE	Beta-crystallin B3 OS=Mus musculus OX=10090 GN=Crybb3 PE=2 SV=3			0	25.96000135	VGSIQVESGPWLAFER	Methyl(R)@16	Methyl(R)@71		-0.00376073	1787.91687	894.9657	1787.920654	894.9675903	2	12	1.1.1.1342.4	8.434016	202.27	151	8.41	0.09	137.5395
2	31.36	31.7	77.24999785	74.40999746	71.56000137	sp|Q9JJU9|CRBB3_MOUSE	Beta-crystallin B3 OS=Mus musculus OX=10090 GN=Crybb3 PE=2 SV=3			0	15.15000015	VGSIQVESGPWLAFERR	Arg-loss@C-term		missed R-R@16	-0.000264358	1773.904907	887.9597	1773.905029	887.9597778	2	25	1.1.1.1289.3	7.783233	21359.86	4428.19	7.84	0.06	1378.802
2	31.36	31.7	77.24999785	74.40999746	71.56000137	sp|Q9JJU9|CRBB3_MOUSE	Beta-crystallin B3 OS=Mus musculus OX=10090 GN=Crybb3 PE=2 SV=3			0	99.00000095	VINGTWVGYEFPGYR				-0.00110499	1756.856323	879.4354	1756.8573	879.4359131	2	19	1.1.1.1237.7	7.121783	11201.01	3700.15	7.16	0.06	1221.595
2	31.36	31.7	77.24999785	74.40999746	71.56000137	sp|Q9JJU9|CRBB3_MOUSE	Beta-crystallin B3 OS=Mus musculus OX=10090 GN=Crybb3 PE=2 SV=3			0	99.00000095	VINGTWVGYEFPGYR	Deamidated(N)@3			0.00327899	1757.844727	879.9296	1757.841309	879.9279175	2	18	1.1.1.1254.7	7.337266	7283.4	3962.68	7.38	0.09	1342.265
2	31.36	31.7	77.24999785	74.40999746	71.56000137	sp|Q9JJU9|CRBB3_MOUSE	Beta-crystallin B3 OS=Mus musculus OX=10090 GN=Crybb3 PE=2 SV=3			0	99.00000095	VINGTWVGYEFPGYR	Formyl@N-term			-0.0033283	1784.848877	893.4317	1784.852173	893.4334106	2	17	1.1.1.1413.2	9.112133	167.36	151	9.13	0.09	90.85182
2	31.36	31.7	77.24999785	74.40999746	71.56000137	sp|Q9JJU9|CRBB3_MOUSE	Beta-crystallin B3 OS=Mus musculus OX=10090 GN=Crybb3 PE=2 SV=3			0	99.00000095	VINGTWVGYEFPGYR	Deamidated(N)@3			0.00327899	1757.844727	879.9296	1757.841309	879.9279175	2	13	1.1.1.1253.10	7.324616	7283.4	2280.79	7.38	0.09	755.8572
2	31.36	31.7	77.24999785	74.40999746	71.56000137	sp|Q9JJU9|CRBB3_MOUSE	Beta-crystallin B3 OS=Mus musculus OX=10090 GN=Crybb3 PE=2 SV=3			0	99.00000095	VINGTWVGYEFPGYR	Formyl@N-term			-0.0033283	1784.848877	893.4317	1784.852173	893.4334106	2	14	1.1.1.1414.2	9.124467	167.36	164.09	9.13	0.09	107.6906
2	31.36	31.7	77.24999785	74.40999746	71.56000137	sp|Q9JJU9|CRBB3_MOUSE	Beta-crystallin B3 OS=Mus musculus OX=10090 GN=Crybb3 PE=2 SV=3			0	99.00000095	VINGTWVGYEFPGYR	Deamidated(N)@3			0.00327899	1757.844727	879.9296	1757.841309	879.9279175	2	11	1.1.1.1267.4	7.500267	7283.4	235.56	7.38	0.09	174.9272
2	31.36	31.7	77.24999785	74.40999746	71.56000137	sp|Q9JJU9|CRBB3_MOUSE	Beta-crystallin B3 OS=Mus musculus OX=10090 GN=Crybb3 PE=2 SV=3			0	99.00000095	VINGTWVGYEFPGYR				0.00324328	1756.860229	586.6274	1756.8573	586.6264038	3	9	1.1.1.1250.3	7.281617	9264.8	288.93	7.16	0.06	187.138
2	31.36	31.7	77.24999785	74.40999746	71.56000137	sp|Q9JJU9|CRBB3_MOUSE	Beta-crystallin B3 OS=Mus musculus OX=10090 GN=Crybb3 PE=2 SV=3			0	99.00000095	VINGTWVGYEFPGYR	Ammonia-loss(N)@3			0.00671002	1739.837524	870.926	1739.830811	870.9226685	2	10	1.1.1.1288.6	7.76875	381.38	362.62	7.77	0.06	246.2484
2	31.36	31.7	77.24999785	74.40999746	71.56000137	sp|Q9JJU9|CRBB3_MOUSE	Beta-crystallin B3 OS=Mus musculus OX=10090 GN=Crybb3 PE=2 SV=3			0	99.00000095	VINGTWVGYEFPGYR	Dioxidation(W)@6			0.00613637	1788.853271	895.4339	1788.847168	895.4308472	2	9	1.1.1.1199.6	6.636667	538	209.42	6.67	0.06	149.1134
2	31.36	31.7	77.24999785	74.40999746	71.56000137	sp|Q9JJU9|CRBB3_MOUSE	Beta-crystallin B3 OS=Mus musculus OX=10090 GN=Crybb3 PE=2 SV=3			0	98.12999964	VINGTWVGYEFPGYR	Deamidated(N)@3; Methyl(E)@10	Methyl(E)@162		0.0141869	1771.871216	886.9429	1771.856934	886.935791	2	10	1.1.1.1312.3	8.063884	176.08	175.83	8.05	0.08	137.1835
2	31.36	31.7	77.24999785	74.40999746	71.56000137	sp|Q9JJU9|CRBB3_MOUSE	Beta-crystallin B3 OS=Mus musculus OX=10090 GN=Crybb3 PE=2 SV=3			0	97.72999883	VINGTWVGYEFPGYR	Dioxidation(W)@6			0.00613637	1788.853271	895.4339	1788.847168	895.4308472	2	8	1.1.1.1200.9	6.649483	538	369.37	6.67	0.06	218.3866
2	31.36	31.7	77.24999785	74.40999746	71.56000137	sp|Q9JJU9|CRBB3_MOUSE	Beta-crystallin B3 OS=Mus musculus OX=10090 GN=Crybb3 PE=2 SV=3			0	97.14000225	VINGTWVGYEFPGYR	Ammonia-loss(N)@3			0.00671002	1739.837524	870.926	1739.830811	870.9226685	2	9	1.1.1.1286.6	7.743067	381.38	240.96	7.77	0.06	185.9887
2	31.36	31.7	77.24999785	74.40999746	71.56000137	sp|Q9JJU9|CRBB3_MOUSE	Beta-crystallin B3 OS=Mus musculus OX=10090 GN=Crybb3 PE=2 SV=3			0	57.89999962	VINGTWVGYEFPGYR	Methyl(E)@10	Methyl(E)@162		-0.0105828	1770.862427	886.4385	1770.872925	886.4437256	2	9	1.1.1.1298.5	7.894733	50.99189	50.99189			251.5656
2	31.36	31.7	77.24999785	74.40999746	71.56000137	sp|Q9JJU9|CRBB3_MOUSE	Beta-crystallin B3 OS=Mus musculus OX=10090 GN=Crybb3 PE=2 SV=3			0	46.91999853	VINGTWVGYEFPGYR	Deamidated(N)@3; Dehydrated(T)@5	Dehydrated(T)@157		0.00671002	1739.837524	870.926	1739.830811	870.9226685	2	9	1.1.1.1286.6	7.743067	381.38	240.96	7.77	0.06	185.9887
2	31.36	31.7	77.24999785	74.40999746	71.56000137	sp|Q9JJU9|CRBB3_MOUSE	Beta-crystallin B3 OS=Mus musculus OX=10090 GN=Crybb3 PE=2 SV=3			0	46.91999853	VINGTWVGYEFPGYR	Deamidated(N)@3; Dehydrated(T)@5	Dehydrated(T)@157		0.00671002	1739.837524	870.926	1739.830811	870.9226685	2	10	1.1.1.1288.6	7.76875	381.38	362.62	7.77	0.06	246.2484
2	31.36	31.7	77.24999785	74.40999746	71.56000137	sp|Q9JJU9|CRBB3_MOUSE	Beta-crystallin B3 OS=Mus musculus OX=10090 GN=Crybb3 PE=2 SV=3			0	28.58999968	VINGTWVGYEFPGYR	Methyl(E)@10	Methyl(E)@162		-0.027672499	1770.845215	886.4299	1770.872925	886.4437256	2	9	1.1.1.1299.3	7.904067	40.31937	40.31937			268.9331
2	31.36	31.7	77.24999785	74.40999746	71.56000137	sp|Q9JJU9|CRBB3_MOUSE	Beta-crystallin B3 OS=Mus musculus OX=10090 GN=Crybb3 PE=2 SV=3			0	99.00000095	VTVYELENFQGK	Methyl(E)@7	Methyl(E)@32		-0.00102803	1439.728638	720.8716	1439.729614	720.8720703	2	18	1.1.1.1199.4	6.633333	493.54	432.19	6.64	0.04	376.0115
2	31.36	31.7	77.24999785	74.40999746	71.56000137	sp|Q9JJU9|CRBB3_MOUSE	Beta-crystallin B3 OS=Mus musculus OX=10090 GN=Crybb3 PE=2 SV=3			0	99.00000095	VTVYELENFQGK				-0.00192673	1425.712036	713.8633	1425.713989	713.8642578	2	13	1.1.1.1130.5	5.8014	26213.06	2685.54	5.85	0.05	625.514
2	31.36	31.7	77.24999785	74.40999746	71.56000137	sp|Q9JJU9|CRBB3_MOUSE	Beta-crystallin B3 OS=Mus musculus OX=10090 GN=Crybb3 PE=2 SV=3			0	99.00000095	VTVYELENFQGK	Deamidated(Q)@10			0.0012366	1426.699219	714.3569	1426.697998	714.3562622	2	12	1.1.1.1151.7	6.068533	725.54	660	6.09	0.05	396.7672
2	31.36	31.7	77.24999785	74.40999746	71.56000137	sp|Q9JJU9|CRBB3_MOUSE	Beta-crystallin B3 OS=Mus musculus OX=10090 GN=Crybb3 PE=2 SV=3			0	99.00000095	VTVYELENFQGK	Methyl(E)@5	Methyl(E)@30		-0.00505633	1439.724731	720.8696	1439.729614	720.8720703	2	11	1.1.1.1163.7	6.219183	109.3336	109.3336			340.1002
2	31.36	31.7	77.24999785	74.40999746	71.56000137	sp|Q9JJU9|CRBB3_MOUSE	Beta-crystallin B3 OS=Mus musculus OX=10090 GN=Crybb3 PE=2 SV=3			0	98.26999903	VTVYELENFQGK	Arg-add@N-term			-0.00932716	1581.805786	528.2759	1581.815063	528.2789917	3	10	1.1.1.1078.4	5.14645	33.6777	33.6777			403.8125
2	31.36	31.7	77.24999785	74.40999746	71.56000137	sp|Q9JJU9|CRBB3_MOUSE	Beta-crystallin B3 OS=Mus musculus OX=10090 GN=Crybb3 PE=2 SV=3			0	97.03000188	VTVYELENFQGK	Methyl(E)@7	Methyl(E)@32		-0.00102803	1439.728638	720.8716	1439.729614	720.8720703	2	10	1.1.1.1198.4	6.62	493.54	270.06	6.64	0.04	313.8727
2	31.36	31.7	77.24999785	74.40999746	71.56000137	sp|Q9JJU9|CRBB3_MOUSE	Beta-crystallin B3 OS=Mus musculus OX=10090 GN=Crybb3 PE=2 SV=3			0	91.49000049	VTVYELENFQGK	Deamidated(N)@8			0.0012366	1426.699219	714.3569	1426.697998	714.3562622	2	8	1.1.1.1150.8	6.056533	725.54	480.31	6.09	0.05	372.6334
2	31.36	31.7	77.24999785	74.40999746	71.56000137	sp|Q9JJU9|CRBB3_MOUSE	Beta-crystallin B3 OS=Mus musculus OX=10090 GN=Crybb3 PE=2 SV=3			0	71.1499989	VTVYELENFQGK	Formyl@N-term; Deamidated(N)@8			0.0178131	1454.710815	728.3627	1454.692871	728.3537598	2	8	1.1.1.1298.3	7.8914	129.49	110.69	7.9	0.04	156.1087
2	31.36	31.7	77.24999785	74.40999746	71.56000137	sp|Q9JJU9|CRBB3_MOUSE	Beta-crystallin B3 OS=Mus musculus OX=10090 GN=Crybb3 PE=2 SV=3			0	57.89999962	VTVYELENFQGK	Formyl@N-term			0.00317522	1453.712036	727.8633	1453.708862	727.8617554	2	6	1.1.1.1295.3	7.852067	66.08997	66.08997			135.4921
2	31.36	31.7	77.24999785	74.40999746	71.56000137	sp|Q9JJU9|CRBB3_MOUSE	Beta-crystallin B3 OS=Mus musculus OX=10090 GN=Crybb3 PE=2 SV=3			0	51.05999708	VTVYELENFQGK	Deamidated(Q)@10			0.0012366	1426.699219	714.3569	1426.697998	714.3562622	2	8	1.1.1.1150.8	6.056533	725.54	480.31	6.09	0.05	372.6334
2	31.36	31.7	77.24999785	74.40999746	71.56000137	sp|Q9JJU9|CRBB3_MOUSE	Beta-crystallin B3 OS=Mus musculus OX=10090 GN=Crybb3 PE=2 SV=3			0	42.96999872	VTVYELENFQGK	Methyl(Q)@10	Methyl(Q)@35		-0.00102803	1439.728638	720.8716	1439.729614	720.8720703	2	10	1.1.1.1198.4	6.62	493.54	270.06	6.64	0.04	313.8727
2	31.36	31.7	77.24999785	74.40999746	71.56000137	sp|Q9JJU9|CRBB3_MOUSE	Beta-crystallin B3 OS=Mus musculus OX=10090 GN=Crybb3 PE=2 SV=3			0	31.13000095	VTVYELENFQGKR			missed K-R@12	0.00147602	1581.816528	528.2795	1581.815063	528.2789917	3	6	1.1.1.1092.7	5.323933	2234.09	432.28	5.27	0.05	388.3889
2	31.36	31.7	77.24999785	74.40999746	71.56000137	sp|Q9JJU9|CRBB3_MOUSE	Beta-crystallin B3 OS=Mus musculus OX=10090 GN=Crybb3 PE=2 SV=3			0	21.64999992	VTVYELENFQGKR	Deamidated(N)@8; Deamidated(Q)@10		missed K-R@12	0.0170191	1583.800171	528.9407	1583.783081	528.9349976	3	8	1.1.1.1107.4	5.508417	400.5	314.48	5.52	0.04	574.0984
2	31.36	31.7	77.24999785	74.40999746	71.56000137	sp|Q9JJU9|CRBB3_MOUSE	Beta-crystallin B3 OS=Mus musculus OX=10090 GN=Crybb3 PE=2 SV=3			0	99.00000095	WDAWSSSR				-0.000209409	993.4302979	497.7224	993.4304199	497.7225037	2	10	1.1.1.1040.3	4.664983	8218.01	7343.19	4.67	0.04	4350.72
2	31.36	31.7	77.24999785	74.40999746	71.56000137	sp|Q9JJU9|CRBB3_MOUSE	Beta-crystallin B3 OS=Mus musculus OX=10090 GN=Crybb3 PE=2 SV=3			0	22.49000072	WDAWSSSR	Dioxidation(W)@4			0.0330364	1025.453247	513.7339	1025.420288	513.7174072	2	6	1.1.1.933.4	3.331083	22.86661	22.86661			187.957
3	30.2	30.22	48.32000136	41.3500011	41.3500011	sp|Q6NVD9|BFSP2_MOUSE	Phakinin OS=Mus musculus OX=10090 GN=Bfsp2 PE=1 SV=1			2	99.00000095	AAEEEVSSLYK				-0.00299268	1224.584473	613.2995	1224.587402	613.3009644	2	18	1.1.1.1009.6	4.287833	1348.54	1177.2	4.29	0.04	716.6834
3	30.2	30.22	48.32000136	41.3500011	41.3500011	sp|Q6NVD9|BFSP2_MOUSE	Phakinin OS=Mus musculus OX=10090 GN=Bfsp2 PE=1 SV=1			2	99.00000095	AEAGALLQAK				-0.000840076	970.5438843	486.2792	970.5447388	486.2796631	2	10	1.1.1.995.3	4.105516	597.98	583.31	4.11	0.05	428.0463
3	30.2	30.22	48.32000136	41.3500011	41.3500011	sp|Q6NVD9|BFSP2_MOUSE	Phakinin OS=Mus musculus OX=10090 GN=Bfsp2 PE=1 SV=1			2	99.00000095	ALGISSVFLQGLR				0.00117546	1359.788696	680.9016	1359.787476	680.901001	2	18	1.1.1.1333.2	8.3137	2427.93	1276.8	8.35	0.08	646.5304
3	30.2	30.22	48.32000136	41.3500011	41.3500011	sp|Q6NVD9|BFSP2_MOUSE	Phakinin OS=Mus musculus OX=10090 GN=Bfsp2 PE=1 SV=1			2	99.00000095	APGVYVGVAPSGGIGGLGAR				-0.00707739	1753.94043	877.9775	1753.94751	877.9810181	2	14	1.1.1.1150.11	6.059033	610.1	437.88	6.09	0.05	406.2109
3	30.2	30.22	48.32000136	41.3500011	41.3500011	sp|Q6NVD9|BFSP2_MOUSE	Phakinin OS=Mus musculus OX=10090 GN=Bfsp2 PE=1 SV=1			2	99.00000095	ASWASSYQQVGEAVLENAR				0.00499364	2064.991699	689.3378	2064.986572	689.3361206	3	21	1.1.1.1235.4	7.092967	1084.09	1037.77	7.1	0.06	721.0804
3	30.2	30.22	48.32000136	41.3500011	41.3500011	sp|Q6NVD9|BFSP2_MOUSE	Phakinin OS=Mus musculus OX=10090 GN=Bfsp2 PE=1 SV=1			2	99.00000095	LEAELAEIR				-0.00105618	1042.564819	522.2897	1042.565918	522.2902222	2	14	1.1.1.1078.3	5.145617	1436.36	1348.36	5.14	0.03	925.8015
3	30.2	30.22	48.32000136	41.3500011	41.3500011	sp|Q6NVD9|BFSP2_MOUSE	Phakinin OS=Mus musculus OX=10090 GN=Bfsp2 PE=1 SV=1			2	99.00000095	LLLQMETIQAGADDFK	Oxidation(M)@5			-0.0132693	1807.889526	904.952	1807.902588	904.9585571	2	11	1.1.1.1158.8	6.1582	80.51639	80.51639			174.1966
3	30.2	30.22	48.32000136	41.3500011	41.3500011	sp|Q6NVD9|BFSP2_MOUSE	Phakinin OS=Mus musculus OX=10090 GN=Bfsp2 PE=1 SV=1			2	99.00000095	LLLQMETIQAGADDFKER	Oxidation(M)@5		missed K-E@16	-0.000613639	2093.045654	698.6891	2093.046387	698.6893921	3	14	1.1.1.1109.8	5.536917	1273.37	880.59	5.56	0.04	601.3303
3	30.2	30.22	48.32000136	41.3500011	41.3500011	sp|Q6NVD9|BFSP2_MOUSE	Phakinin OS=Mus musculus OX=10090 GN=Bfsp2 PE=1 SV=1			2	99.00000095	SSGGWDALR				0.00133874	947.4474487	474.731	947.446106	474.7303162	2	12	1.1.1.1042.5	4.6918	1228.14	1177.96	4.69	0.04	723.2888
3	30.2	30.22	48.32000136	41.3500011	41.3500011	sp|Q6NVD9|BFSP2_MOUSE	Phakinin OS=Mus musculus OX=10090 GN=Bfsp2 PE=1 SV=1			2	99.00000095	SSGLANVPAPGPER				-0.00368228	1350.685425	676.35	1350.689209	676.3518677	2	13	1.1.1.1005.10	4.2395	1850.78	1396.53	4.26	0.05	960.3898
3	30.2	30.22	48.32000136	41.3500011	41.3500011	sp|Q6NVD9|BFSP2_MOUSE	Phakinin OS=Mus musculus OX=10090 GN=Bfsp2 PE=1 SV=1			2	99.00000095	SYEEDVK				7.16E-05	868.3814697	435.198	868.3814087	435.197998	2	9	1.1.1.887.3	2.75995	539.53	533.86	2.77	0.04	536.5621
3	30.2	30.22	48.32000136	41.3500011	41.3500011	sp|Q6NVD9|BFSP2_MOUSE	Phakinin OS=Mus musculus OX=10090 GN=Bfsp2 PE=1 SV=1			2	99.00000095	TSAVGSLVR				-0.00304641	888.4998779	445.2572	888.5028687	445.258728	2	10	1.1.1.994.3	4.09435	681.2	649.91	4.1	0.05	460.405
3	30.2	30.22	48.32000136	41.3500011	41.3500011	sp|Q6NVD9|BFSP2_MOUSE	Phakinin OS=Mus musculus OX=10090 GN=Bfsp2 PE=1 SV=1			2	99.00000095	VHALEQVSQELETQLR				0.0019792	1878.981934	627.3346	1878.97998	627.3339233	3	18	1.1.1.1146.8	6.0057	1956.14	1216.7	6.02	0.04	1083.907
3	30.2	30.22	48.32000136	41.3500011	41.3500011	sp|Q6NVD9|BFSP2_MOUSE	Phakinin OS=Mus musculus OX=10090 GN=Bfsp2 PE=1 SV=1			2	99.00000095	VIDEANLTK				7.08E-05	1001.53949	501.777	1001.539307	501.776947	2	12	1.1.1.966.3	3.739717	2174.31	1455.21	3.76	0.04	898.2825
3	30.2	30.22	48.32000136	41.3500011	41.3500011	sp|Q6NVD9|BFSP2_MOUSE	Phakinin OS=Mus musculus OX=10090 GN=Bfsp2 PE=1 SV=1			2	99.00000095	YENEQPFR				-0.00474685	1081.478027	541.7463	1081.48291	541.7487183	2	11	1.1.1.965.4	3.729717	613.49	568.44	3.74	0.04	497.2114
3	30.2	30.22	48.32000136	41.3500011	41.3500011	sp|Q6NVD9|BFSP2_MOUSE	Phakinin OS=Mus musculus OX=10090 GN=Bfsp2 PE=1 SV=1			0.088842392	31.40000105	TDLEHQIESLK				-0.00874714	1311.658325	656.8364	1311.666992	656.8408203	2	5	1.1.1.1072.9	5.074283	60.16421	60.16421			96.66813
3	30.2	30.22	48.32000136	41.3500011	41.3500011	sp|Q6NVD9|BFSP2_MOUSE	Phakinin OS=Mus musculus OX=10090 GN=Bfsp2 PE=1 SV=1			0.059981849	15.77000022	VAADLPSGTNSSMPVQR	Oxidation(M)@13			-0.015960099	1744.825562	582.6158	1744.841431	582.6210938	3	5	1.1.1.969.6	3.7827	137.84	126.08	3.77	0.05	150.9122
3	30.2	30.22	48.32000136	41.3500011	41.3500011	sp|Q6NVD9|BFSP2_MOUSE	Phakinin OS=Mus musculus OX=10090 GN=Bfsp2 PE=1 SV=1			0.000434506	74.14000034	VAPSGGIGGLGAR			cleaved G-V@N-term	-0.0023826	1110.612305	556.3134	1110.614502	556.3145752	2	7	1.1.1.1010.8	4.3015	268.69	254.78	4.29	0.04	223.5832
3	30.2	30.22	48.32000136	41.3500011	41.3500011	sp|Q6NVD9|BFSP2_MOUSE	Phakinin OS=Mus musculus OX=10090 GN=Bfsp2 PE=1 SV=1			0	99.00000095	AAEEEVSSLYK				-0.00299268	1224.584473	613.2995	1224.587402	613.3009644	2	11	1.1.1.1008.11	4.278666	1348.54	887.44	4.29	0.04	498.3492
3	30.2	30.22	48.32000136	41.3500011	41.3500011	sp|Q6NVD9|BFSP2_MOUSE	Phakinin OS=Mus musculus OX=10090 GN=Bfsp2 PE=1 SV=1			0	99.00000095	ALGISSVFLQGLR				0.00117546	1359.788696	680.9016	1359.787476	680.901001	2	15	1.1.1.1332.5	8.302533	2427.93	698.32	8.35	0.08	326.4643
3	30.2	30.22	48.32000136	41.3500011	41.3500011	sp|Q6NVD9|BFSP2_MOUSE	Phakinin OS=Mus musculus OX=10090 GN=Bfsp2 PE=1 SV=1			0	99.00000095	ALGISSVFLQGLR				0.00117546	1359.788696	680.9016	1359.787476	680.901001	2	9	1.1.1.1346.3	8.471684	2427.93	111.66	8.35	0.08	101.8261
3	30.2	30.22	48.32000136	41.3500011	41.3500011	sp|Q6NVD9|BFSP2_MOUSE	Phakinin OS=Mus musculus OX=10090 GN=Bfsp2 PE=1 SV=1			0	99.00000095	APGVYVGVAPSGGIGGLGAR				0.00367932	1753.951294	585.6577	1753.94751	585.6564331	3	16	1.1.1.1151.5	6.066867	651.86	625.3	6.07	0.05	480.6111
3	30.2	30.22	48.32000136	41.3500011	41.3500011	sp|Q6NVD9|BFSP2_MOUSE	Phakinin OS=Mus musculus OX=10090 GN=Bfsp2 PE=1 SV=1			0	99.00000095	ASWASSYQQVGEAVLENAR				0.00499364	2064.991699	689.3378	2064.986572	689.3361206	3	20	1.1.1.1234.4	7.080966	1084.09	881.05	7.1	0.06	606.5161
3	30.2	30.22	48.32000136	41.3500011	41.3500011	sp|Q6NVD9|BFSP2_MOUSE	Phakinin OS=Mus musculus OX=10090 GN=Bfsp2 PE=1 SV=1			0	99.00000095	ASWASSYQQVGEAVLENAR				-0.0058475	2064.981445	1033.498	2064.986572	1033.500488	2	10	1.1.1.1236.6	7.109117	392.32	355.83	7.1	0.06	199.3275
3	30.2	30.22	48.32000136	41.3500011	41.3500011	sp|Q6NVD9|BFSP2_MOUSE	Phakinin OS=Mus musculus OX=10090 GN=Bfsp2 PE=1 SV=1			0	99.00000095	LEAELAEIR				-0.00105618	1042.564819	522.2897	1042.565918	522.2902222	2	12	1.1.1.1077.5	5.134783	1436.36	1333.02	5.14	0.03	766.2698
3	30.2	30.22	48.32000136	41.3500011	41.3500011	sp|Q6NVD9|BFSP2_MOUSE	Phakinin OS=Mus musculus OX=10090 GN=Bfsp2 PE=1 SV=1			0	99.00000095	LLLQMETIQAGADDFKER	Oxidation(M)@5		missed K-E@16	-0.000613639	2093.045654	698.6891	2093.046387	698.6893921	3	13	1.1.1.1110.7	5.548733	1273.37	1181.7	5.56	0.04	768.918
3	30.2	30.22	48.32000136	41.3500011	41.3500011	sp|Q6NVD9|BFSP2_MOUSE	Phakinin OS=Mus musculus OX=10090 GN=Bfsp2 PE=1 SV=1			0	15.63999951	LLLQMETIQAGADDFKER	Oxidation(M)@5		missed K-E@16	-0.000613639	2093.045654	698.6891	2093.046387	698.6893921	3	7	1.1.1.1112.7	5.574567	1273.37	1057.53	5.56	0.04	600.3309
3	30.2	30.22	48.32000136	41.3500011	41.3500011	sp|Q6NVD9|BFSP2_MOUSE	Phakinin OS=Mus musculus OX=10090 GN=Bfsp2 PE=1 SV=1			0	99.00000095	SSGGWDALR				0.00133874	947.4474487	474.731	947.446106	474.7303162	2	12	1.1.1.1041.3	4.6793	1228.14	1146.58	4.69	0.04	745.3978
3	30.2	30.22	48.32000136	41.3500011	41.3500011	sp|Q6NVD9|BFSP2_MOUSE	Phakinin OS=Mus musculus OX=10090 GN=Bfsp2 PE=1 SV=1			0	99.00000095	SSGLANVPAPGPER				-0.00368228	1350.685425	676.35	1350.689209	676.3518677	2	11	1.1.1.1004.11	4.227667	1850.78	880.51	4.26	0.05	534.7249
3	30.2	30.22	48.32000136	41.3500011	41.3500011	sp|Q6NVD9|BFSP2_MOUSE	Phakinin OS=Mus musculus OX=10090 GN=Bfsp2 PE=1 SV=1			0	51.05999708	SYEEDVK				7.16E-05	868.3814697	435.198	868.3814087	435.197998	2	6	1.1.1.886.4	2.74795	539.53	402.54	2.77	0.04	424.244
3	30.2	30.22	48.32000136	41.3500011	41.3500011	sp|Q6NVD9|BFSP2_MOUSE	Phakinin OS=Mus musculus OX=10090 GN=Bfsp2 PE=1 SV=1			0	99.00000095	TSAVGSLVR				-0.00304641	888.4998779	445.2572	888.5028687	445.258728	2	9	1.1.1.993.4	4.081183	681.2	469.91	4.1	0.05	365.3383
3	30.2	30.22	48.32000136	41.3500011	41.3500011	sp|Q6NVD9|BFSP2_MOUSE	Phakinin OS=Mus musculus OX=10090 GN=Bfsp2 PE=1 SV=1			0	99.00000095	VHALEQVSQELETQLR				0.0019792	1878.981934	627.3346	1878.97998	627.3339233	3	20	1.1.1.1147.7	6.0177	1956.14	1742.73	6.02	0.04	1648.579
3	30.2	30.22	48.32000136	41.3500011	41.3500011	sp|Q6NVD9|BFSP2_MOUSE	Phakinin OS=Mus musculus OX=10090 GN=Bfsp2 PE=1 SV=1			0	99.00000095	VIDEANLTK				7.08E-05	1001.53949	501.777	1001.539307	501.776947	2	9	1.1.1.967.7	3.755717	2174.31	2089.12	3.76	0.04	1245.629
3	30.2	30.22	48.32000136	41.3500011	41.3500011	sp|Q6NVD9|BFSP2_MOUSE	Phakinin OS=Mus musculus OX=10090 GN=Bfsp2 PE=1 SV=1			0	99.00000095	YENEQPFR				-0.00474685	1081.478027	541.7463	1081.48291	541.7487183	2	10	1.1.1.966.4	3.742217	613.49	553.37	3.74	0.04	447.2948
4	29.39	29.47	92.00000167	92.00000167	89.70999718	sp|P23927|CRYAB_MOUSE	Alpha-crystallin B chain OS=Mus musculus OX=10090 GN=Cryab PE=1 SV=2			2	99.00000095	APSWIDTGLSEMR				-0.00115505	1461.69104	731.8528	1461.692261	731.8533936	2	15	1.1.1.1202.7	6.673	4697.82	1649.06	6.71	0.06	837.9218
4	29.39	29.47	92.00000167	92.00000167	89.70999718	sp|P23927|CRYAB_MOUSE	Alpha-crystallin B chain OS=Mus musculus OX=10090 GN=Cryab PE=1 SV=2			2	99.00000095	APSWIDTGLSEMRLEK	Oxidation(M)@12		missed R-L@13	0.00395052	1847.912476	616.9781	1847.908691	616.9768677	3	18	1.1.1.1114.6	5.600067	4362.64	3631.49	5.62	0.05	2264.347
4	29.39	29.47	92.00000167	92.00000167	89.70999718	sp|P23927|CRYAB_MOUSE	Alpha-crystallin B chain OS=Mus musculus OX=10090 GN=Cryab PE=1 SV=2			2	99.00000095	DRFSVNLDVK			missed R-F@2	-0.00143987	1191.623413	596.819	1191.624756	596.8196411	2	13	1.1.1.1059.6	4.907617	2623.78	2370.75	4.91	0.04	1531.209
4	29.39	29.47	92.00000167	92.00000167	89.70999718	sp|P23927|CRYAB_MOUSE	Alpha-crystallin B chain OS=Mus musculus OX=10090 GN=Cryab PE=1 SV=2			2	99.00000095	EEKPAVAAAPK	Glu->pyro-Glu@N-term			-0.000889942	1091.59668	546.8056	1091.597534	546.8060303	2	16	1.1.1.912.5	3.0696	2873.67	2731.6	3.07	0.03	1573.21
4	29.39	29.47	92.00000167	92.00000167	89.70999718	sp|P23927|CRYAB_MOUSE	Alpha-crystallin B chain OS=Mus musculus OX=10090 GN=Cryab PE=1 SV=2			2	99.00000095	FSVNLDVK				-0.00104405	920.4956665	461.2551	920.4967041	461.2556458	2	11	1.1.1.1106.2	5.494916	27760.89	4743.64	5.44	0.05	1931.815
4	29.39	29.47	92.00000167	92.00000167	89.70999718	sp|P23927|CRYAB_MOUSE	Alpha-crystallin B chain OS=Mus musculus OX=10090 GN=Cryab PE=1 SV=2			2	99.00000095	HFSPEELK				-0.000418965	985.4864502	493.7505	985.4868774	493.7507324	2	11	1.1.1.959.6	3.661883	35089.62	4882.93	3.71	0.05	1133.324
4	29.39	29.47	92.00000167	92.00000167	89.70999718	sp|P23927|CRYAB_MOUSE	Alpha-crystallin B chain OS=Mus musculus OX=10090 GN=Cryab PE=1 SV=2			2	99.00000095	KQVSGPER			missed K-Q@1	-0.000690942	899.4818726	450.7482	899.4824829	450.7485046	2	9	1.1.1.358.7	1.081583	3665.48	2794.03	1.1	0.04	1794.831
4	29.39	29.47	92.00000167	92.00000167	89.70999718	sp|P23927|CRYAB_MOUSE	Alpha-crystallin B chain OS=Mus musculus OX=10090 GN=Cryab PE=1 SV=2			2	99.00000095	MDIAIHHPWIR	Acetyl@N-term	Acetyl@1		0.00297287	1429.731934	477.5846	1429.728882	477.5835571	3	13	1.1.1.1188.2	6.492	2193.83	1905.47	6.5	0.05	1275.659
4	29.39	29.47	92.00000167	92.00000167	89.70999718	sp|P23927|CRYAB_MOUSE	Alpha-crystallin B chain OS=Mus musculus OX=10090 GN=Cryab PE=1 SV=2			2	99.00000095	QDEHGFISR	Gln->pyro-Glu@N-term			-0.00239644	1070.475708	536.2451	1070.478149	536.2463379	2	11	1.1.1.922.7	3.194583	1287.04	1179.29	3.2	0.04	920.1667
4	29.39	29.47	92.00000167	92.00000167	89.70999718	sp|P23927|CRYAB_MOUSE	Alpha-crystallin B chain OS=Mus musculus OX=10090 GN=Cryab PE=1 SV=2			2	99.00000095	RPFFPFHSPSR				-0.000621852	1373.698608	458.9068	1373.699341	458.9070435	3	14	1.1.1.1052.4	4.8163	8695.72	3805.83	4.85	0.06	2185.12
4	29.39	29.47	92.00000167	92.00000167	89.70999718	sp|P23927|CRYAB_MOUSE	Alpha-crystallin B chain OS=Mus musculus OX=10090 GN=Cryab PE=1 SV=2			2	99.00000095	VLGDVIEVHGK				0.00015174	1164.650513	583.3325	1164.650269	583.3323975	2	19	1.1.1.1023.6	4.462983	14598.77	13582.03	4.46	0.05	6106.344
4	29.39	29.47	92.00000167	92.00000167	89.70999718	sp|P23927|CRYAB_MOUSE	Alpha-crystallin B chain OS=Mus musculus OX=10090 GN=Cryab PE=1 SV=2			2	99.00000095	YRIPADVDPLTITSSLSSDGVLTVNGPR			missed R-I@2	0.00631005	2942.54126	736.6426	2942.534912	736.6409912	4	22	1.1.1.1304.3	7.972067	793.93	749.19	7.98	0.08	713.7357
4	29.39	29.47	92.00000167	92.00000167	89.70999718	sp|P23927|CRYAB_MOUSE	Alpha-crystallin B chain OS=Mus musculus OX=10090 GN=Cryab PE=1 SV=2			1.148741722	99.00000095	PFFPFHSPSR			cleaved R-P@N-term	0.00300687	1217.601074	406.8743	1217.598145	406.8733215	3	9	1.1.1.1123.2	5.7099	532.89	484.37	5.72	0.06	450.9808
4	29.39	29.47	92.00000167	92.00000167	89.70999718	sp|P23927|CRYAB_MOUSE	Alpha-crystallin B chain OS=Mus musculus OX=10090 GN=Cryab PE=1 SV=2			1.060480714	99.00000095	IPADVDPLTITSSL			cleaved L-S@C-term	0.000406338	1440.771729	721.3931	1440.771118	721.3928833	2	12	1.1.1.1367.3	8.708834	329.69	316.39	8.75	0.1	190.3169
4	29.39	29.47	92.00000167	92.00000167	89.70999718	sp|P23927|CRYAB_MOUSE	Alpha-crystallin B chain OS=Mus musculus OX=10090 GN=Cryab PE=1 SV=2			0.869666278	99.00000095	LFDQFFGEHLLESDLFSTATSLSPFYLRPPSFLR				0.991077006	3977.994873	995.506	3977.003906	995.2583008	4	14	1.1.1.2013.2	11.25098	27.70027	27.70027			210.072
4	29.39	29.47	92.00000167	92.00000167	89.70999718	sp|P23927|CRYAB_MOUSE	Alpha-crystallin B chain OS=Mus musculus OX=10090 GN=Cryab PE=1 SV=2			0.617982984	99.00000095	IPADVDPLTITSSLSSDGVLTVNGPR	Methyl(D)@4	Methyl(D)@127		-0.00509228	2637.381104	880.1343	2637.38623	880.1359863	3	17	1.1.1.1367.4	8.712167	45.98299	45.98299			197.0497
4	29.39	29.47	92.00000167	92.00000167	89.70999718	sp|P23927|CRYAB_MOUSE	Alpha-crystallin B chain OS=Mus musculus OX=10090 GN=Cryab PE=1 SV=2			0.467245609	99.00000095	GDVIEVHGK			cleaved L-G@N-term	-0.00161396	952.4962769	477.2554	952.4978027	477.2561646	2	11	1.1.1.1021.3	4.435667	8240.71	4240.44	4.46	0.04	2109.016
4	29.39	29.47	92.00000167	92.00000167	89.70999718	sp|P23927|CRYAB_MOUSE	Alpha-crystallin B chain OS=Mus musculus OX=10090 GN=Cryab PE=1 SV=2			0.285670221	91.01999998	HEERQDEHGFISR	Deamidated(Q)@5		missed R-Q@4	0.00504288	1639.738892	410.942	1639.733887	410.9407654	4	8	1.1.1.888.2	2.771783	614.22	576.38	2.77	0.04	611.1736
4	29.39	29.47	92.00000167	92.00000167	89.70999718	sp|P23927|CRYAB_MOUSE	Alpha-crystallin B chain OS=Mus musculus OX=10090 GN=Cryab PE=1 SV=2			0.264401078	99.00000095	VLGDVIEVH			cleaved H-G@C-term	-0.0037681	979.5300903	490.7723	979.5338745	490.7742004	2	11	1.1.1.1094.2	5.345767	688.91	446.42	5.36	0.04	353.7763
4	29.39	29.47	92.00000167	92.00000167	89.70999718	sp|P23927|CRYAB_MOUSE	Alpha-crystallin B chain OS=Mus musculus OX=10090 GN=Cryab PE=1 SV=2			0.189767465	99.00000095	LGDVIEVHGK			cleaved V-L@N-term	0.00216127	1065.584106	533.7993	1065.581909	533.7982178	2	16	1.1.1.1022.4	4.448833	3547.64	3291.45	4.46	0.04	3521.475
4	29.39	29.47	92.00000167	92.00000167	89.70999718	sp|P23927|CRYAB_MOUSE	Alpha-crystallin B chain OS=Mus musculus OX=10090 GN=Cryab PE=1 SV=2			0.12090414	99.00000095	SLSPFYLRPPSFLR			cleaved T-S@N-term	0.00101936	1678.920776	560.6475	1678.919556	560.6470947	3	10	1.1.1.1282.2	7.687417	834.39	723.36	7.7	0.06	462.2848
4	29.39	29.47	92.00000167	92.00000167	89.70999718	sp|P23927|CRYAB_MOUSE	Alpha-crystallin B chain OS=Mus musculus OX=10090 GN=Cryab PE=1 SV=2			0.110138267	99.00000095	SWIDTGLSEMR	Oxidation(M)@10		cleaved P-S@N-term	-0.00193357	1309.595215	655.8049	1309.59729	655.8059082	2	9	1.1.1.1105.8	5.48675	153.605	153.605			226.781
4	29.39	29.47	92.00000167	92.00000167	89.70999718	sp|P23927|CRYAB_MOUSE	Alpha-crystallin B chain OS=Mus musculus OX=10090 GN=Cryab PE=1 SV=2			0.07417243	99.00000095	PFHSPSR			cleaved F-P@N-term	0.000654464	826.4093018	414.2119	826.4085693	414.2115784	2	10	1.1.1.1052.2	4.814633	6518.64	3156.11	4.85	0.06	1572.18
4	29.39	29.47	92.00000167	92.00000167	89.70999718	sp|P23927|CRYAB_MOUSE	Alpha-crystallin B chain OS=Mus musculus OX=10090 GN=Cryab PE=1 SV=2			0.055024099	99.00000095	TITSSLSSDGVLTVNGPR			cleaved L-T@N-term	-0.0136321	1802.923828	902.4692	1802.937378	902.4759521	2	9	1.1.1.1120.8	5.677567	129.5766	129.5766			144.2167
4	29.39	29.47	92.00000167	92.00000167	89.70999718	sp|P23927|CRYAB_MOUSE	Alpha-crystallin B chain OS=Mus musculus OX=10090 GN=Cryab PE=1 SV=2			0.047691979	97.72999883	PLTITSSLSSDGVLTVNGPR			cleaved D-P@N-term	-0.00980975	2013.064209	672.0287	2013.074219	672.0320435	3	10	1.1.1.1203.4	6.68315	55.06795	55.06795			456.5771
4	29.39	29.47	92.00000167	92.00000167	89.70999718	sp|P23927|CRYAB_MOUSE	Alpha-crystallin B chain OS=Mus musculus OX=10090 GN=Cryab PE=1 SV=2			0.036212165	97.03000188	LFDQFFGEH			cleaved H-L@C-term	-0.00566486	1138.502686	570.2586	1138.508301	570.2614746	2	8	1.1.1.1239.2	7.14145	192.03	152.74	7.13	0.05	145.1971
4	29.39	29.47	92.00000167	92.00000167	89.70999718	sp|P23927|CRYAB_MOUSE	Alpha-crystallin B chain OS=Mus musculus OX=10090 GN=Cryab PE=1 SV=2			0.018181397	99.00000095	IPADVDPLTITSSLSSD			cleaved D-G@C-term	0.00633452	1729.86853	865.9415	1729.862183	865.9383545	2	13	1.1.1.1302.3	7.9434	336.79	276.53	7.97	0.09	158.1384
4	29.39	29.47	92.00000167	92.00000167	89.70999718	sp|P23927|CRYAB_MOUSE	Alpha-crystallin B chain OS=Mus musculus OX=10090 GN=Cryab PE=1 SV=2			0.012780763	97.64000177	DEHGFISR			cleaved Q-D@N-term	-0.000109225	959.4460449	480.7303	959.446106	480.7303162	2	8	1.1.1.921.5	3.182083	461.93	312.61	3.2	0.05	447.8134
4	29.39	29.47	92.00000167	92.00000167	89.70999718	sp|P23927|CRYAB_MOUSE	Alpha-crystallin B chain OS=Mus musculus OX=10090 GN=Cryab PE=1 SV=2			0.006563763	88.69000077	YRIPADVDPL			cleaved L-T@C-term; missed R-I@2	-0.00327715	1157.604858	579.8097	1157.608032	579.8113403	2	6	1.1.1.1154.4	6.1037	395.45	291.89	6.14	0.06	229.7061
4	29.39	29.47	92.00000167	92.00000167	89.70999718	sp|P23927|CRYAB_MOUSE	Alpha-crystallin B chain OS=Mus musculus OX=10090 GN=Cryab PE=1 SV=2			0.000869447	53.60999703	RPFFPF			cleaved F-H@C-term	0.00388599	809.4262695	405.7204	809.4224243	405.7185059	2	5	1.1.1.1303.2	7.952067	2295.51	1310.19	7.99	0.08	551.4203
4	29.39	29.47	92.00000167	92.00000167	89.70999718	sp|P23927|CRYAB_MOUSE	Alpha-crystallin B chain OS=Mus musculus OX=10090 GN=Cryab PE=1 SV=2			0	99.00000095	APSWIDTGLSEMR	Oxidation(M)@12			-0.00052454	1477.686646	739.8506	1477.687134	739.8508301	2	20	1.1.1.1123.8	5.715734	23280.18	9159.91	5.75	0.05	3072.356
4	29.39	29.47	92.00000167	92.00000167	89.70999718	sp|P23927|CRYAB_MOUSE	Alpha-crystallin B chain OS=Mus musculus OX=10090 GN=Cryab PE=1 SV=2			0	99.00000095	APSWIDTGLSEMR	Oxidation(M)@12			-0.00052454	1477.686646	739.8506	1477.687134	739.8508301	2	21	1.1.1.1124.9	5.728567	23280.18	16501.73	5.75	0.05	7478.326
4	29.39	29.47	92.00000167	92.00000167	89.70999718	sp|P23927|CRYAB_MOUSE	Alpha-crystallin B chain OS=Mus musculus OX=10090 GN=Cryab PE=1 SV=2			0	99.00000095	APSWIDTGLSEMR	Dioxidation(W)@4; Oxidation(M)@12			-0.010494	1509.666504	755.8405	1509.677002	755.8457642	2	14	1.1.1.1042.8	4.695133	317.34	302.85	4.69	0.04	198.2039
4	29.39	29.47	92.00000167	92.00000167	89.70999718	sp|P23927|CRYAB_MOUSE	Alpha-crystallin B chain OS=Mus musculus OX=10090 GN=Cryab PE=1 SV=2			0	99.00000095	APSWIDTGLSEMR				-0.00115505	1461.69104	731.8528	1461.692261	731.8533936	2	10	1.1.1.1211.3	6.785316	4697.82	610.11	6.71	0.06	313.0037
4	29.39	29.47	92.00000167	92.00000167	89.70999718	sp|P23927|CRYAB_MOUSE	Alpha-crystallin B chain OS=Mus musculus OX=10090 GN=Cryab PE=1 SV=2			0	99.00000095	APSWIDTGLSEMR	Oxidation(W)@4; Oxidation(M)@12			0.00547702	1493.6875	747.851	1493.682007	747.8483276	2	13	1.1.1.1104.8	5.474916	729.62	718.76	5.49	0.05	542.8998
4	29.39	29.47	92.00000167	92.00000167	89.70999718	sp|P23927|CRYAB_MOUSE	Alpha-crystallin B chain OS=Mus musculus OX=10090 GN=Cryab PE=1 SV=2			0	99.00000095	APSWIDTGLSEMR	Dioxidation(M)@12	Dioxidation(M)@68		0.000472151	1493.682495	747.8485	1493.682007	747.8483276	2	12	1.1.1.1142.10	5.956883	1719.44	1373.08	5.97	0.06	1325.845
4	29.39	29.47	92.00000167	92.00000167	89.70999718	sp|P23927|CRYAB_MOUSE	Alpha-crystallin B chain OS=Mus musculus OX=10090 GN=Cryab PE=1 SV=2			0	93.65000129	APSWIDTGLSEMR	Oxidation(W)@4; Oxidation(M)@12			0.00547702	1493.6875	747.851	1493.682007	747.8483276	2	10	1.1.1.1105.9	5.487583	729.62	669.12	5.49	0.05	454.4785
4	29.39	29.47	92.00000167	92.00000167	89.70999718	sp|P23927|CRYAB_MOUSE	Alpha-crystallin B chain OS=Mus musculus OX=10090 GN=Cryab PE=1 SV=2			0	92.9099977	APSWIDTGLSEMR	Methyl(E)@11; Oxidation(M)@12	Methyl(E)@67		0.00501272	1491.707642	746.8611	1491.702759	746.8586426	2	10	1.1.1.1160.6	6.1832	504.71	472.38	6.19	0.06	337.8371
4	29.39	29.47	92.00000167	92.00000167	89.70999718	sp|P23927|CRYAB_MOUSE	Alpha-crystallin B chain OS=Mus musculus OX=10090 GN=Cryab PE=1 SV=2			0	25.96000135	APSWIDTGLSEMR	Dioxidation(M)@12; Deamidated(R)@13	Dioxidation(M)@68; Deamidated(R)@69		0.0138893	1494.679932	748.3472	1494.666016	748.340332	2	10	1.1.1.1146.11	6.0082	1335.84	816.66	5.97	0.06	586.5901
4	29.39	29.47	92.00000167	92.00000167	89.70999718	sp|P23927|CRYAB_MOUSE	Alpha-crystallin B chain OS=Mus musculus OX=10090 GN=Cryab PE=1 SV=2			0	99.00000095	APSWIDTGLSEMRLEK	Oxidation(M)@12		missed R-L@13	0.00395052	1847.912476	616.9781	1847.908691	616.9768677	3	17	1.1.1.1115.4	5.6104	4362.64	4112.78	5.62	0.05	2841.219
4	29.39	29.47	92.00000167	92.00000167	89.70999718	sp|P23927|CRYAB_MOUSE	Alpha-crystallin B chain OS=Mus musculus OX=10090 GN=Cryab PE=1 SV=2			0	91.49000049	DEHGFISR			cleaved Q-D@N-term	-0.000109225	959.4460449	480.7303	959.446106	480.7303162	2	7	1.1.1.922.6	3.19375	461.93	420.26	3.2	0.05	654.7944
4	29.39	29.47	92.00000167	92.00000167	89.70999718	sp|P23927|CRYAB_MOUSE	Alpha-crystallin B chain OS=Mus musculus OX=10090 GN=Cryab PE=1 SV=2			0	99.00000095	DRFSVNLDVK			missed R-F@2	-0.00143987	1191.623413	596.819	1191.624756	596.8196411	2	10	1.1.1.1061.7	4.933116	2623.78	2007.1	4.91	0.04	978.4777
4	29.39	29.47	92.00000167	92.00000167	89.70999718	sp|P23927|CRYAB_MOUSE	Alpha-crystallin B chain OS=Mus musculus OX=10090 GN=Cryab PE=1 SV=2			0	99.00000095	EEKPAVAAAPK				0.000929672	1109.609131	555.8118	1109.608032	555.8113403	2	16	1.1.1.880.4	2.67595	6363.01	6070.15	2.67	0.04	3349.252
4	29.39	29.47	92.00000167	92.00000167	89.70999718	sp|P23927|CRYAB_MOUSE	Alpha-crystallin B chain OS=Mus musculus OX=10090 GN=Cryab PE=1 SV=2			0	99.00000095	EEKPAVAAAPK	Glu->pyro-Glu@N-term			-0.000889942	1091.59668	546.8056	1091.597534	546.8060303	2	12	1.1.1.911.7	3.0556	2873.67	1977.07	3.07	0.03	973.3312
4	29.39	29.47	92.00000167	92.00000167	89.70999718	sp|P23927|CRYAB_MOUSE	Alpha-crystallin B chain OS=Mus musculus OX=10090 GN=Cryab PE=1 SV=2			0	99.00000095	EEKPAVAAAPK				0.000929672	1109.609131	555.8118	1109.608032	555.8113403	2	15	1.1.1.879.6	2.6643	6363.01	5638.11	2.67	0.04	3356.137
4	29.39	29.47	92.00000167	92.00000167	89.70999718	sp|P23927|CRYAB_MOUSE	Alpha-crystallin B chain OS=Mus musculus OX=10090 GN=Cryab PE=1 SV=2			0	99.00000095	EEKPAVAAAPK	Formyl@N-term			-0.00446497	1137.598511	569.8065	1137.603027	569.8087769	2	11	1.1.1.914.3	3.093433	419.2	417.87	3.09	0.04	288.1013
4	29.39	29.47	92.00000167	92.00000167	89.70999718	sp|P23927|CRYAB_MOUSE	Alpha-crystallin B chain OS=Mus musculus OX=10090 GN=Cryab PE=1 SV=2			0	81.95000291	EEKPAVAAAPK	Methyl(E)@1	Methyl(E)@164		-0.00293164	1123.62085	562.8177	1123.623779	562.8191528	2	9	1.1.1.889.7	2.790617	385.8	369.04	2.79	0.03	228.8807
4	29.39	29.47	92.00000167	92.00000167	89.70999718	sp|P23927|CRYAB_MOUSE	Alpha-crystallin B chain OS=Mus musculus OX=10090 GN=Cryab PE=1 SV=2			0	81.95000291	EEKPAVAAAPK	Methyl(E)@2	Methyl(E)@165		-0.00293164	1123.62085	562.8177	1123.623779	562.8191528	2	9	1.1.1.889.7	2.790617	385.8	369.04	2.79	0.03	228.8807
4	29.39	29.47	92.00000167	92.00000167	89.70999718	sp|P23927|CRYAB_MOUSE	Alpha-crystallin B chain OS=Mus musculus OX=10090 GN=Cryab PE=1 SV=2			0	71.90999985	EEKPAVAAAPK	Formyl(K)@3			-0.00446497	1137.598511	569.8065	1137.603027	569.8087769	2	9	1.1.1.913.6	3.0841	419.2	394.35	3.09	0.04	287.6207
4	29.39	29.47	92.00000167	92.00000167	89.70999718	sp|P23927|CRYAB_MOUSE	Alpha-crystallin B chain OS=Mus musculus OX=10090 GN=Cryab PE=1 SV=2			0	71.90999985	EEKPAVAAAPK	Formyl@N-term			-0.00446497	1137.598511	569.8065	1137.603027	569.8087769	2	9	1.1.1.913.6	3.0841	419.2	394.35	3.09	0.04	287.6207
4	29.39	29.47	92.00000167	92.00000167	89.70999718	sp|P23927|CRYAB_MOUSE	Alpha-crystallin B chain OS=Mus musculus OX=10090 GN=Cryab PE=1 SV=2			0	71.1499989	FSVNLDVK				-0.00580478	920.4908447	461.2527	920.4967041	461.2556458	2	6	1.1.1.1092.4	5.321434	363.21	192.31	5.29	0.06	242.4705
4	29.39	29.47	92.00000167	92.00000167	89.70999718	sp|P23927|CRYAB_MOUSE	Alpha-crystallin B chain OS=Mus musculus OX=10090 GN=Cryab PE=1 SV=2			0	71.1499989	FSVNLDVK				-0.00580478	920.4908447	461.2527	920.4967041	461.2556458	2	6	1.1.1.1093.4	5.3341	363.21	140.83	5.29	0.06	222.5339
4	29.39	29.47	92.00000167	92.00000167	89.70999718	sp|P23927|CRYAB_MOUSE	Alpha-crystallin B chain OS=Mus musculus OX=10090 GN=Cryab PE=1 SV=2			0	99.00000095	GDVIEVHGK			cleaved L-G@N-term	-0.00161396	952.4962769	477.2554	952.4978027	477.2561646	2	11	1.1.1.1022.3	4.448	8240.71	6963.81	4.46	0.04	3387.964
4	29.39	29.47	92.00000167	92.00000167	89.70999718	sp|P23927|CRYAB_MOUSE	Alpha-crystallin B chain OS=Mus musculus OX=10090 GN=Cryab PE=1 SV=2			0	15.30999988	GDVIEVHGK			cleaved L-G@N-term	-0.00161396	952.4962769	477.2554	952.4978027	477.2561646	2	7	1.1.1.1021.4	4.437333	8240.71	4653.2	4.46	0.04	656.3738
4	29.39	29.47	92.00000167	92.00000167	89.70999718	sp|P23927|CRYAB_MOUSE	Alpha-crystallin B chain OS=Mus musculus OX=10090 GN=Cryab PE=1 SV=2			0	99.00000095	HFSPEELK				-0.000418965	985.4864502	493.7505	985.4868774	493.7507324	2	9	1.1.1.958.5	3.648383	35089.62	1281.04	3.71	0.05	421.7505
4	29.39	29.47	92.00000167	92.00000167	89.70999718	sp|P23927|CRYAB_MOUSE	Alpha-crystallin B chain OS=Mus musculus OX=10090 GN=Cryab PE=1 SV=2			0	99.00000095	HFSPEELK	Formyl@N-term			-0.00404286	1013.477844	507.7462	1013.481812	507.7481689	2	10	1.1.1.1044.3	4.715466	2263.27	1638.83	4.74	0.05	779.2448
4	29.39	29.47	92.00000167	92.00000167	89.70999718	sp|P23927|CRYAB_MOUSE	Alpha-crystallin B chain OS=Mus musculus OX=10090 GN=Cryab PE=1 SV=2			0	98.05999994	HFSPEELK	Methyl(E)@6	Methyl(E)@88		-0.00214368	999.5004883	500.7575	999.5025635	500.7585449	2	10	1.1.1.988.6	4.023517	1110.26	982.95	4.04	0.05	545.548
4	29.39	29.47	92.00000167	92.00000167	89.70999718	sp|P23927|CRYAB_MOUSE	Alpha-crystallin B chain OS=Mus musculus OX=10090 GN=Cryab PE=1 SV=2			0	96.53999805	HFSPEELK	Formyl@N-term			-0.00404286	1013.477844	507.7462	1013.481812	507.7481689	2	9	1.1.1.1043.4	4.703633	2263.27	985.72	4.74	0.05	523.0826
4	29.39	29.47	92.00000167	92.00000167	89.70999718	sp|P23927|CRYAB_MOUSE	Alpha-crystallin B chain OS=Mus musculus OX=10090 GN=Cryab PE=1 SV=2			0	23.10000062	HFSPEELK				-0.000418965	985.4864502	493.7505	985.4868774	493.7507324	2	5	1.1.1.972.4	3.8147	35089.62	109.64	3.71	0.05	104.0132
4	29.39	29.47	92.00000167	92.00000167	89.70999718	sp|P23927|CRYAB_MOUSE	Alpha-crystallin B chain OS=Mus musculus OX=10090 GN=Cryab PE=1 SV=2			0	81.37999773	IDTGLSEMR	Oxidation(M)@8		cleaved W-I@N-term	-0.00285591	1036.483032	519.2488	1036.485962	519.2502441	2	8	1.1.1.937.8	3.384733	157.01	151.66	3.38	0.05	157.5274
4	29.39	29.47	92.00000167	92.00000167	89.70999718	sp|P23927|CRYAB_MOUSE	Alpha-crystallin B chain OS=Mus musculus OX=10090 GN=Cryab PE=1 SV=2			0	15.50000012	IPADVDPLTITS			cleaved S-S@C-term	0.000672759	1240.65564	621.3351	1240.655029	621.3348389	2	6	1.1.1.1215.2	6.833983	304	199.88	6.87	0.09	194.2528
4	29.39	29.47	92.00000167	92.00000167	89.70999718	sp|P23927|CRYAB_MOUSE	Alpha-crystallin B chain OS=Mus musculus OX=10090 GN=Cryab PE=1 SV=2			0	99.00000095	IPADVDPLTITSSL			cleaved L-S@C-term	0.000406338	1440.771729	721.3931	1440.771118	721.3928833	2	10	1.1.1.1366.3	8.694667	329.69	258.34	8.75	0.1	151.3967
4	29.39	29.47	92.00000167	92.00000167	89.70999718	sp|P23927|CRYAB_MOUSE	Alpha-crystallin B chain OS=Mus musculus OX=10090 GN=Cryab PE=1 SV=2			0	99.00000095	IPADVDPLTITSSLSSDGVLTVNGPR				0.00414134	2623.374756	875.4655	2623.370361	875.4641113	3	20	1.1.1.1318.2	8.13555	1882.15	529.07	8.2	0.09	293.2416
4	29.39	29.47	92.00000167	92.00000167	89.70999718	sp|P23927|CRYAB_MOUSE	Alpha-crystallin B chain OS=Mus musculus OX=10090 GN=Cryab PE=1 SV=2			0	99.00000095	IPADVDPLTITSSLSSDGVLTVNGPR				0.00414134	2623.374756	875.4655	2623.370361	875.4641113	3	20	1.1.1.1319.3	8.147384	1882.15	889.35	8.2	0.09	564.2355
4	29.39	29.47	92.00000167	92.00000167	89.70999718	sp|P23927|CRYAB_MOUSE	Alpha-crystallin B chain OS=Mus musculus OX=10090 GN=Cryab PE=1 SV=2			0	99.00000095	IPADVDPLTITSSLSSDGVLTVNGPR				0.00029614	2623.37085	875.4642	2623.370361	875.4641113	3	26	1.1.1.1332.6	8.3042	17454.12	5325.6	8.37	0.1	2879.335
4	29.39	29.47	92.00000167	92.00000167	89.70999718	sp|P23927|CRYAB_MOUSE	Alpha-crystallin B chain OS=Mus musculus OX=10090 GN=Cryab PE=1 SV=2			0	99.00000095	IPADVDPLTITSSLSSDGVLTVNGPR				0.00029614	2623.37085	875.4642	2623.370361	875.4641113	3	31	1.1.1.1333.5	8.320367	17454.12	9192.6	8.37	0.1	5987.512
4	29.39	29.47	92.00000167	92.00000167	89.70999718	sp|P23927|CRYAB_MOUSE	Alpha-crystallin B chain OS=Mus musculus OX=10090 GN=Cryab PE=1 SV=2			0	99.00000095	IPADVDPLTITSSLSSDGVLTVNGPR				-0.0023663	2623.368164	656.8493	2623.370361	656.8499146	4	18	1.1.1.1342.2	8.4282	2021.19	1061.56	8.37	0.1	869.9118
4	29.39	29.47	92.00000167	92.00000167	89.70999718	sp|P23927|CRYAB_MOUSE	Alpha-crystallin B chain OS=Mus musculus OX=10090 GN=Cryab PE=1 SV=2			0	99.00000095	IPADVDPLTITSSLSSDGVLTVNGPR				0.00029614	2623.37085	875.4642	2623.370361	875.4641113	3	28	1.1.1.1346.4	8.475017	17454.12	2635	8.37	0.1	1649.827
4	29.39	29.47	92.00000167	92.00000167	89.70999718	sp|P23927|CRYAB_MOUSE	Alpha-crystallin B chain OS=Mus musculus OX=10090 GN=Cryab PE=1 SV=2			0	99.00000095	IPADVDPLTITSSLSSDGVLTVNGPR	Methyl(D)@6	Methyl(D)@129		-0.00509228	2637.381104	880.1343	2637.38623	880.1359863	3	17	1.1.1.1367.4	8.712167	45.98299	45.98299			197.0497
4	29.39	29.47	92.00000167	92.00000167	89.70999718	sp|P23927|CRYAB_MOUSE	Alpha-crystallin B chain OS=Mus musculus OX=10090 GN=Cryab PE=1 SV=2			0	99.00000095	IPADVDPLTITSSLSSDGVLTVNGPR	Dehydrated(D)@17			-0.00902914	2605.351074	869.4576	2605.359863	869.4605713	3	16	1.1.1.1344.2	8.45935	32.83644	32.83644			109.5393
4	29.39	29.47	92.00000167	92.00000167	89.70999718	sp|P23927|CRYAB_MOUSE	Alpha-crystallin B chain OS=Mus musculus OX=10090 GN=Cryab PE=1 SV=2			0	99.00000095	IPADVDPLTITSSLSSDGVLTVNGPR	Cation:Na(D)@17			-0.00504757	2645.347412	882.7897	2645.352539	882.7914429	3	16	1.1.1.1334.5	8.333034	481.34	368.25	8.35	0.1	384.4369
4	29.39	29.47	92.00000167	92.00000167	89.70999718	sp|P23927|CRYAB_MOUSE	Alpha-crystallin B chain OS=Mus musculus OX=10090 GN=Cryab PE=1 SV=2			0	99.00000095	IPADVDPLTITSSLSSDGVLTVNGPR				-0.00666184	2623.364014	875.4619	2623.370361	875.4641113	3	13	1.1.1.1369.3	8.727333	128.57	71.65	8.75	0.11	113.4993
4	29.39	29.47	92.00000167	92.00000167	89.70999718	sp|P23927|CRYAB_MOUSE	Alpha-crystallin B chain OS=Mus musculus OX=10090 GN=Cryab PE=1 SV=2			0	99.00000095	IPADVDPLTITSSLSSDGVLTVNGPR	Oxidation(P)@7; Deamidated(N)@23	Oxidation(P)@130		0.0378417	2640.387451	881.1364	2640.349365	881.1237183	3	12	1.1.1.1349.3	8.514017	938.07	42.93	8.36	0.1	246.2105
4	29.39	29.47	92.00000167	92.00000167	89.70999718	sp|P23927|CRYAB_MOUSE	Alpha-crystallin B chain OS=Mus musculus OX=10090 GN=Cryab PE=1 SV=2			0	68.00000072	IPADVDPLTITSSLSSDGVLTVNGPR	Dehydrated(S)@16	Dehydrated(S)@139		0.00177404	2605.361816	869.4612	2605.359863	869.4605713	3	9	1.1.1.1342.3	8.430683	40.18253	40.18253			127.359
4	29.39	29.47	92.00000167	92.00000167	89.70999718	sp|P23927|CRYAB_MOUSE	Alpha-crystallin B chain OS=Mus musculus OX=10090 GN=Cryab PE=1 SV=2			0	55.32000065	IPADVDPLTITSSLSSDGVLTVNGPR	Dehydrated(D)@17			0.00177404	2605.361816	869.4612	2605.359863	869.4605713	3	9	1.1.1.1342.3	8.430683	40.18253	40.18253			127.359
4	29.39	29.47	92.00000167	92.00000167	89.70999718	sp|P23927|CRYAB_MOUSE	Alpha-crystallin B chain OS=Mus musculus OX=10090 GN=Cryab PE=1 SV=2			0	24.79999959	IPADVDPLTITSSLSSDGVLTVNGPR				0.010329	2623.380859	656.8525	2623.370361	656.8499146	4	8	1.1.1.1326.3	8.226033	212.78	146.51	8.2	0.1	322.2975
4	29.39	29.47	92.00000167	92.00000167	89.70999718	sp|P23927|CRYAB_MOUSE	Alpha-crystallin B chain OS=Mus musculus OX=10090 GN=Cryab PE=1 SV=2			0	16.38000011	IPADVDPLTITSSLSSDGVLTVNGPR	Deamidated(N)@23; Oxidation(P)@25	Oxidation(P)@148		0.0378417	2640.387451	881.1364	2640.349365	881.1237183	3	16	1.1.1.1337.4	8.371367	938.07	872.02	8.36	0.1	1472.296
4	29.39	29.47	92.00000167	92.00000167	89.70999718	sp|P23927|CRYAB_MOUSE	Alpha-crystallin B chain OS=Mus musculus OX=10090 GN=Cryab PE=1 SV=2			0	16.15999937	IPADVDPLTITSSLSSDGVLTVNGPR	Oxidation(D)@17; Deamidated(N)@23	Oxidation(D)@140		0.0378417	2640.387451	881.1364	2640.349365	881.1237183	3	17	1.1.1.1337.4	8.371367	938.07	872.02	8.36	0.1	1472.296
4	29.39	29.47	92.00000167	92.00000167	89.70999718	sp|P23927|CRYAB_MOUSE	Alpha-crystallin B chain OS=Mus musculus OX=10090 GN=Cryab PE=1 SV=2			0	15.11999965	IPADVDPLTITSSLSSDGVLTVNGPR	Oxidation(D)@17; Deamidated(N)@23	Oxidation(D)@140		0.0378417	2640.387451	881.1364	2640.349365	881.1237183	3	17	1.1.1.1334.4	8.330533	938.07	674.33	8.36	0.1	1277.389
4	29.39	29.47	92.00000167	92.00000167	89.70999718	sp|P23927|CRYAB_MOUSE	Alpha-crystallin B chain OS=Mus musculus OX=10090 GN=Cryab PE=1 SV=2			0	15.59000015	IPADVDPLTITSSLSSDGVLTVNGPRK	Lys-loss@C-term		missed R-K@26	0.000296138	2623.37085	875.4642	2623.370361	875.4641113	3	29	1.1.1.1346.4	8.475017	17454.12	2635	8.37	0.1	1649.827
4	29.39	29.47	92.00000167	92.00000167	89.70999718	sp|P23927|CRYAB_MOUSE	Alpha-crystallin B chain OS=Mus musculus OX=10090 GN=Cryab PE=1 SV=2			0	99.00000095	KQVSGPER			missed K-Q@1	-0.000690942	899.4818726	450.7482	899.4824829	450.7485046	2	10	1.1.1.359.5	1.093083	3665.48	3535.27	1.1	0.04	2156.938
4	29.39	29.47	92.00000167	92.00000167	89.70999718	sp|P23927|CRYAB_MOUSE	Alpha-crystallin B chain OS=Mus musculus OX=10090 GN=Cryab PE=1 SV=2			0	90.85999727	KQVSGPER			missed K-Q@1	-0.0014844	899.4810791	450.7478	899.4824829	450.7485046	2	7	1.1.1.866.2	2.5013	148.58	140.66	2.51	0.09	131.0744
4	29.39	29.47	92.00000167	92.00000167	89.70999718	sp|P23927|CRYAB_MOUSE	Alpha-crystallin B chain OS=Mus musculus OX=10090 GN=Cryab PE=1 SV=2			0	20.89000046	KQVSGPER	Formyl@N-term		missed K-Q@1	0.000873731	927.4782715	464.7464	927.477417	464.7459717	2	6	1.1.1.875.7	2.612133	237.93	206.86	2.62	0.04	175.2655
4	29.39	29.47	92.00000167	92.00000167	89.70999718	sp|P23927|CRYAB_MOUSE	Alpha-crystallin B chain OS=Mus musculus OX=10090 GN=Cryab PE=1 SV=2			0	20.89000046	KQVSGPER	Formyl(K)@1		missed K-Q@1	0.000873731	927.4782715	464.7464	927.477417	464.7459717	2	6	1.1.1.875.7	2.612133	237.93	206.86	2.62	0.04	175.2655
4	29.39	29.47	92.00000167	92.00000167	89.70999718	sp|P23927|CRYAB_MOUSE	Alpha-crystallin B chain OS=Mus musculus OX=10090 GN=Cryab PE=1 SV=2			0	15.63999951	KQVSGPER			missed K-Q@1	-0.0014844	899.4810791	450.7478	899.4824829	450.7485046	2	5	1.1.1.867.3	2.50915	148.58	144.21	2.51	0.09	180.4424
4	29.39	29.47	92.00000167	92.00000167	89.70999718	sp|P23927|CRYAB_MOUSE	Alpha-crystallin B chain OS=Mus musculus OX=10090 GN=Cryab PE=1 SV=2			0	97.03000188	LFDQFFGEH			cleaved H-L@C-term	-0.00566486	1138.502686	570.2586	1138.508301	570.2614746	2	7	1.1.1.1238.3	7.129633	192.03	179.94	7.13	0.05	147.1099
4	29.39	29.47	92.00000167	92.00000167	89.70999718	sp|P23927|CRYAB_MOUSE	Alpha-crystallin B chain OS=Mus musculus OX=10090 GN=Cryab PE=1 SV=2			0	99.00000095	LFDQFFGEHLLESDLFSTATSLSPFYLRPPSFLR				1.029899955	3978.033691	995.5157	3977.003906	995.2583008	4	15	1.1.1.2007.2	11.22315	12.61685	12.61685			219.1659
4	29.39	29.47	92.00000167	92.00000167	89.70999718	sp|P23927|CRYAB_MOUSE	Alpha-crystallin B chain OS=Mus musculus OX=10090 GN=Cryab PE=1 SV=2			0	99.00000095	LGDVIEVHGK			cleaved V-L@N-term	0.00216127	1065.584106	533.7993	1065.581909	533.7982178	2	17	1.1.1.1021.5	4.439	3547.64	2512.59	4.46	0.04	2588.18
4	29.39	29.47	92.00000167	92.00000167	89.70999718	sp|P23927|CRYAB_MOUSE	Alpha-crystallin B chain OS=Mus musculus OX=10090 GN=Cryab PE=1 SV=2			0	99.00000095	MDIAIHHPWIR	Acetyl@N-term	Acetyl@1		0.00297287	1429.731934	477.5846	1429.728882	477.5835571	3	12	1.1.1.1187.2	6.4785	2193.83	1168.68	6.5	0.05	851.9624
4	29.39	29.47	92.00000167	92.00000167	89.70999718	sp|P23927|CRYAB_MOUSE	Alpha-crystallin B chain OS=Mus musculus OX=10090 GN=Cryab PE=1 SV=2			0	99.00000095	MDIAIHHPWIR	Acetyl@N-term; Sulfide(D)@2	Acetyl@1; Sulfide(D)@2		0.0218732	1461.722778	488.2482	1461.700928	488.2409363	3	11	1.1.1.1113.3	5.5859	2067	1127.63	5.61	0.05	840.4004
4	29.39	29.47	92.00000167	92.00000167	89.70999718	sp|P23927|CRYAB_MOUSE	Alpha-crystallin B chain OS=Mus musculus OX=10090 GN=Cryab PE=1 SV=2			0	99.00000095	MDIAIHHPWIR	Acetyl@N-term; Oxidation(D)@2	Acetyl@1; Oxidation(D)@2		0.000156368	1445.724121	482.9153	1445.723755	482.9151917	3	13	1.1.1.1095.6	5.361084	56261.59	13117.92	5.39	0.04	5187.909
4	29.39	29.47	92.00000167	92.00000167	89.70999718	sp|P23927|CRYAB_MOUSE	Alpha-crystallin B chain OS=Mus musculus OX=10090 GN=Cryab PE=1 SV=2			0	98.86999726	MDIAIHHPWIR	Acetyl@N-term; Sulfide(D)@2	Acetyl@1; Sulfide(D)@2		0.0218732	1461.722778	488.2482	1461.700928	488.2409363	3	11	1.1.1.1114.2	5.5959	2067	1781.91	5.61	0.05	1282.962
4	29.39	29.47	92.00000167	92.00000167	89.70999718	sp|P23927|CRYAB_MOUSE	Alpha-crystallin B chain OS=Mus musculus OX=10090 GN=Cryab PE=1 SV=2			0	90.17999768	MDIAIHHPWIR	Dioxidation(M)@1; Carboxy(D)@2	Dioxidation(M)@1; Carboxy(D)@2		-8.08E-05	1463.697876	732.8562	1463.697998	732.8562622	2	9	1.1.1.1129.7	5.790566	543.21	496.77	5.8	0.06	415.6046
4	29.39	29.47	92.00000167	92.00000167	89.70999718	sp|P23927|CRYAB_MOUSE	Alpha-crystallin B chain OS=Mus musculus OX=10090 GN=Cryab PE=1 SV=2			0	83.06999803	MDIAIHHPWIR	Acetyl@N-term; Oxidation(D)@2	Acetyl@1; Oxidation(D)@2		0.000156368	1445.724121	482.9153	1445.723755	482.9151917	3	14	1.1.1.1096.3	5.372416	56261.59	28459.97	5.39	0.04	14309.03
4	29.39	29.47	92.00000167	92.00000167	89.70999718	sp|P23927|CRYAB_MOUSE	Alpha-crystallin B chain OS=Mus musculus OX=10090 GN=Cryab PE=1 SV=2			0	44.51999962	MDIAIHHPWIR	Acetyl@N-term; Oxidation(D)@2; Oxidation(P)@8	Acetyl@1; Oxidation(D)@2; Oxidation(P)@8		-5.16E-06	1461.718872	488.2469	1461.71875	488.2468567	3	9	1.1.1.1070.3	5.043783	3144.25	1856.17	5.08	0.06	1107.546
4	29.39	29.47	92.00000167	92.00000167	89.70999718	sp|P23927|CRYAB_MOUSE	Alpha-crystallin B chain OS=Mus musculus OX=10090 GN=Cryab PE=1 SV=2			0	28.58999968	MDIAIHHPWIR	Acetyl@N-term; Oxidation(D)@2; Oxidation(W)@9	Acetyl@1; Oxidation(D)@2		-5.16E-06	1461.718872	488.2469	1461.71875	488.2468567	3	9	1.1.1.1070.3	5.043783	3144.25	1856.17	5.08	0.06	1107.546
4	29.39	29.47	92.00000167	92.00000167	89.70999718	sp|P23927|CRYAB_MOUSE	Alpha-crystallin B chain OS=Mus musculus OX=10090 GN=Cryab PE=1 SV=2			0	19.78999972	MDIAIHHPWIR	Dioxidation(M)@1; Carboxy(D)@2	Dioxidation(M)@1; Carboxy(D)@2		-8.08E-05	1463.697876	732.8562	1463.697998	732.8562622	2	8	1.1.1.1130.6	5.802233	543.21	523.58	5.8	0.06	389.3722
4	29.39	29.47	92.00000167	92.00000167	89.70999718	sp|P23927|CRYAB_MOUSE	Alpha-crystallin B chain OS=Mus musculus OX=10090 GN=Cryab PE=1 SV=2			0	22.49000072	MDIAIHHPWIRR	Acetyl@N-term; Oxidation(D)@2; Arg-loss@C-term	Acetyl@1; Oxidation(D)@2	cleaved R-P@C-term; missed R-R@11	0.000156368	1445.724121	482.9153	1445.723755	482.9151917	3	15	1.1.1.1096.3	5.372416	56261.59	28459.97	5.39	0.04	14309.03
4	29.39	29.47	92.00000167	92.00000167	89.70999718	sp|P23927|CRYAB_MOUSE	Alpha-crystallin B chain OS=Mus musculus OX=10090 GN=Cryab PE=1 SV=2			0	99.00000095	PADVDPLTITSSLSSDGVLTVNGPR	Dicarbamidomethyl(D)@5; Oxidation(P)@6	Oxidation(P)@130	cleaved I-P@N-term	0.062993802	2640.387451	881.1364	2640.324219	881.1153564	3	16	1.1.1.1334.4	8.330533	938.07	674.33	8.36	0.1	1277.389
4	29.39	29.47	92.00000167	92.00000167	89.70999718	sp|P23927|CRYAB_MOUSE	Alpha-crystallin B chain OS=Mus musculus OX=10090 GN=Cryab PE=1 SV=2			0	99.00000095	PADVDPLTITSSLSSDGVLTVNGPR	Dicarbamidomethyl(D)@5; Oxidation(P)@6	Oxidation(P)@130	cleaved I-P@N-term	0.062993802	2640.387451	881.1364	2640.324219	881.1153564	3	17	1.1.1.1337.4	8.371367	938.07	872.02	8.36	0.1	1472.296
4	29.39	29.47	92.00000167	92.00000167	89.70999718	sp|P23927|CRYAB_MOUSE	Alpha-crystallin B chain OS=Mus musculus OX=10090 GN=Cryab PE=1 SV=2			0	99.00000095	PFHSPSR			cleaved F-P@N-term	0.000654464	826.4093018	414.2119	826.4085693	414.2115784	2	9	1.1.1.1050.2	4.7913	6518.64	695.34	4.85	0.06	448.6939
4	29.39	29.47	92.00000167	92.00000167	89.70999718	sp|P23927|CRYAB_MOUSE	Alpha-crystallin B chain OS=Mus musculus OX=10090 GN=Cryab PE=1 SV=2			0	97.35000134	PLTITSSLSSDGVLTVNGPR			cleaved D-P@N-term	0.00850073	2013.082886	672.0349	2013.074219	672.0320435	3	9	1.1.1.1202.5	6.671333	14.42063	14.42063			396.7672
4	29.39	29.47	92.00000167	92.00000167	89.70999718	sp|P23927|CRYAB_MOUSE	Alpha-crystallin B chain OS=Mus musculus OX=10090 GN=Cryab PE=1 SV=2			0	99.00000095	QDEHGFISR	Dehydrated(D)@2			0.0016423	1069.495728	535.7551	1069.494141	535.7543335	2	10	1.1.1.968.4	3.76755	316.28	249.84	3.79	0.05	176.8259
4	29.39	29.47	92.00000167	92.00000167	89.70999718	sp|P23927|CRYAB_MOUSE	Alpha-crystallin B chain OS=Mus musculus OX=10090 GN=Cryab PE=1 SV=2			0	98.58000278	QDEHGFISR	Dehydrated(D)@2			0.0016423	1069.495728	535.7551	1069.494141	535.7543335	2	9	1.1.1.970.3	3.788717	316.28	311.11	3.79	0.05	246.068
4	29.39	29.47	92.00000167	92.00000167	89.70999718	sp|P23927|CRYAB_MOUSE	Alpha-crystallin B chain OS=Mus musculus OX=10090 GN=Cryab PE=1 SV=2			0	97.72999883	QDEHGFISR	Gln->pyro-Glu@N-term; Oxidation(D)@2	Oxidation(D)@109		0.00250754	1086.475708	544.2451	1086.473022	544.2437744	2	9	1.1.1.985.9	3.9837	586.56	564.19	3.99	0.05	375.4979
4	29.39	29.47	92.00000167	92.00000167	89.70999718	sp|P23927|CRYAB_MOUSE	Alpha-crystallin B chain OS=Mus musculus OX=10090 GN=Cryab PE=1 SV=2			0	94.73999739	QDEHGFISR	Gln->pyro-Glu@N-term			-0.00203023	1070.476074	536.2453	1070.478149	536.2463379	2	7	1.1.1.997.8	4.135183	10201.06	458.93	4.04	0.04	352.347
4	29.39	29.47	92.00000167	92.00000167	89.70999718	sp|P23927|CRYAB_MOUSE	Alpha-crystallin B chain OS=Mus musculus OX=10090 GN=Cryab PE=1 SV=2			0	93.88999939	QDEHGFISR	Formyl@N-term			-0.00376357	1115.49585	558.7552	1115.499634	558.7570801	2	9	1.1.1.976.5	3.865867	686.27	603.19	3.87	0.04	393.0197
4	29.39	29.47	92.00000167	92.00000167	89.70999718	sp|P23927|CRYAB_MOUSE	Alpha-crystallin B chain OS=Mus musculus OX=10090 GN=Cryab PE=1 SV=2			0	78.28000188	QDEHGFISR	Gln->pyro-Glu@N-term			-0.00203023	1070.476074	536.2453	1070.478149	536.2463379	2	6	1.1.1.996.3	4.118017	10201.06	489.6	4.04	0.04	310.3136
4	29.39	29.47	92.00000167	92.00000167	89.70999718	sp|P23927|CRYAB_MOUSE	Alpha-crystallin B chain OS=Mus musculus OX=10090 GN=Cryab PE=1 SV=2			0	46.91999853	QDEHGFISR				-0.00813464	1087.496704	544.7556	1087.504639	544.7595825	2	6	1.1.1.933.5	3.331917	488.93	402.88	3.34	0.04	330.5615
4	29.39	29.47	92.00000167	92.00000167	89.70999718	sp|P23927|CRYAB_MOUSE	Alpha-crystallin B chain OS=Mus musculus OX=10090 GN=Cryab PE=1 SV=2			0	15.15000015	QDEHGFISR	Gln->pyro-Glu@N-term; Oxidation(H)@4			0.00250754	1086.475708	544.2451	1086.473022	544.2437744	2	8	1.1.1.985.9	3.9837	586.56	564.19	3.99	0.05	375.4979
4	29.39	29.47	92.00000167	92.00000167	89.70999718	sp|P23927|CRYAB_MOUSE	Alpha-crystallin B chain OS=Mus musculus OX=10090 GN=Cryab PE=1 SV=2			0	39.28000033	RPFFPF			cleaved F-H@C-term	0.00388599	809.4262695	405.7204	809.4224243	405.7185059	2	5	1.1.1.1302.2	7.9409	2295.51	850.94	7.99	0.08	349.5602
4	29.39	29.47	92.00000167	92.00000167	89.70999718	sp|P23927|CRYAB_MOUSE	Alpha-crystallin B chain OS=Mus musculus OX=10090 GN=Cryab PE=1 SV=2			0	99.00000095	RPFFPFHSPSR				-0.000621852	1373.698608	458.9068	1373.699341	458.9070435	3	12	1.1.1.1053.3	4.8278	8695.72	5698.43	4.85	0.06	3359.034
4	29.39	29.47	92.00000167	92.00000167	89.70999718	sp|P23927|CRYAB_MOUSE	Alpha-crystallin B chain OS=Mus musculus OX=10090 GN=Cryab PE=1 SV=2			0	99.00000095	RPFFPFHSPSR	Phospho(S)@8	Phospho(S)@19		0.000771284	1453.66626	485.5627	1453.665649	485.5624695	3	12	1.1.1.1087.4	5.258433	3877.55	1541.05	5.3	0.08	1218.417
4	29.39	29.47	92.00000167	92.00000167	89.70999718	sp|P23927|CRYAB_MOUSE	Alpha-crystallin B chain OS=Mus musculus OX=10090 GN=Cryab PE=1 SV=2			0	79.5599997	RPFFPFHSPSR	Phospho(S)@8	Phospho(S)@19		0.000771284	1453.66626	485.5627	1453.665649	485.5624695	3	9	1.1.1.1088.3	5.2701	3877.55	2305.08	5.3	0.08	1651.077
4	29.39	29.47	92.00000167	92.00000167	89.70999718	sp|P23927|CRYAB_MOUSE	Alpha-crystallin B chain OS=Mus musculus OX=10090 GN=Cryab PE=1 SV=2			0	90.17999768	SLSPFYLRPPSFLR			cleaved T-S@N-term	0.00101936	1678.920776	560.6475	1678.919556	560.6470947	3	8	1.1.1.1283.4	7.70075	834.39	826.06	7.7	0.06	475.345
4	29.39	29.47	92.00000167	92.00000167	89.70999718	sp|P23927|CRYAB_MOUSE	Alpha-crystallin B chain OS=Mus musculus OX=10090 GN=Cryab PE=1 SV=2			0	98.12999964	VLGDVIEVH			cleaved H-G@C-term	-0.0037681	979.5300903	490.7723	979.5338745	490.7742004	2	10	1.1.1.1096.4	5.374917	688.91	565.56	5.36	0.04	540.8821
4	29.39	29.47	92.00000167	92.00000167	89.70999718	sp|P23927|CRYAB_MOUSE	Alpha-crystallin B chain OS=Mus musculus OX=10090 GN=Cryab PE=1 SV=2			0	99.00000095	VLGDVIEVHGK				0.00015174	1164.650513	583.3325	1164.650269	583.3323975	2	17	1.1.1.1022.8	4.45215	14598.77	13801.29	4.46	0.05	7251.028
4	29.39	29.47	92.00000167	92.00000167	89.70999718	sp|P23927|CRYAB_MOUSE	Alpha-crystallin B chain OS=Mus musculus OX=10090 GN=Cryab PE=1 SV=2			0	99.00000095	VLGDVIEVHGK	Formyl@N-term			-0.0019473	1192.643311	597.3289	1192.645142	597.329895	2	11	1.1.1.1186.5	6.4685	1648.19	423.02	6.53	0.06	284.4924
4	29.39	29.47	92.00000167	92.00000167	89.70999718	sp|P23927|CRYAB_MOUSE	Alpha-crystallin B chain OS=Mus musculus OX=10090 GN=Cryab PE=1 SV=2			0	99.00000095	YRIPADVDPLTITSSLSSDGVLTVNGPR			missed R-I@2	0.00779608	2942.542969	981.8549	2942.534912	981.8522339	3	17	1.1.1.1296.3	7.871233	3466.79	51.53	7.98	0.08	188.3492
4	29.39	29.47	92.00000167	92.00000167	89.70999718	sp|P23927|CRYAB_MOUSE	Alpha-crystallin B chain OS=Mus musculus OX=10090 GN=Cryab PE=1 SV=2			0	99.00000095	YRIPADVDPLTITSSLSSDGVLTVNGPR			missed R-I@2	0.00779608	2942.542969	981.8549	2942.534912	981.8522339	3	17	1.1.1.1299.5	7.909067	3466.79	339.75	7.98	0.08	256.0728
4	29.39	29.47	92.00000167	92.00000167	89.70999718	sp|P23927|CRYAB_MOUSE	Alpha-crystallin B chain OS=Mus musculus OX=10090 GN=Cryab PE=1 SV=2			0	99.00000095	YRIPADVDPLTITSSLSSDGVLTVNGPR			missed R-I@2	0.00779608	2942.542969	981.8549	2942.534912	981.8522339	3	24	1.1.1.1310.5	8.038383	3466.79	1785.09	7.98	0.08	1078.022
5	26.89	26.89	72.68000245	72.20000029	54.6299994	sp|P62696|CRBB2_MOUSE	Beta-crystallin B2 OS=Mus musculus OX=10090 GN=Crybb2 PE=1 SV=2			2	99.00000095	ASDHQTQAGKPQPLNPK	Acetyl@N-term	Acetyl@2	cleaved M-A@N-term	-0.00222958	1857.93103	620.3176	1857.93335	620.3183594	3	13	1.1.1.892.11	2.830617	5221.66	3026.97	2.86	0.05	2128.358
5	26.89	26.89	72.68000245	72.20000029	54.6299994	sp|P62696|CRBB2_MOUSE	Beta-crystallin B2 OS=Mus musculus OX=10090 GN=Crybb2 PE=1 SV=2			2	99.00000095	DNSDFGAPHPQVQSVR				-0.00219585	1752.815674	585.2792	1752.817993	585.2799072	3	15	1.1.1.990.10	4.04835	5324.5	3669.94	4.07	0.04	2283.692
5	26.89	26.89	72.68000245	72.20000029	54.6299994	sp|P62696|CRBB2_MOUSE	Beta-crystallin B2 OS=Mus musculus OX=10090 GN=Crybb2 PE=1 SV=2			2	99.00000095	GDYKDNSDFGAPHPQVQSVR			missed K-D@4	-0.0029287	2216.021729	555.0127	2216.024658	555.0134277	4	15	1.1.1.973.6	3.828867	3160.11	1942.96	3.85	0.04	1552.793
5	26.89	26.89	72.68000245	72.20000029	54.6299994	sp|P62696|CRBB2_MOUSE	Beta-crystallin B2 OS=Mus musculus OX=10090 GN=Crybb2 PE=1 SV=2			2	99.00000095	GLQYLLEK				-0.00176212	962.5418701	482.2782	962.5437012	482.2791138	2	12	1.1.1.1122.2	5.6969	15434.96	6146.08	5.73	0.05	2519.946
5	26.89	26.89	72.68000245	72.20000029	54.6299994	sp|P62696|CRBB2_MOUSE	Beta-crystallin B2 OS=Mus musculus OX=10090 GN=Crybb2 PE=1 SV=2			2	99.00000095	IILYENPNFTGK				-0.000702345	1407.739014	704.8768	1407.739868	704.8771973	2	18	1.1.1.1129.6	5.789733	20117.59	15309.82	5.81	0.05	6498.332
5	26.89	26.89	72.68000245	72.20000029	54.6299994	sp|P62696|CRBB2_MOUSE	Beta-crystallin B2 OS=Mus musculus OX=10090 GN=Crybb2 PE=1 SV=2			2	99.00000095	IILYENPNFTGKK			missed K-K@12	-0.00404959	1535.830933	512.9509	1535.834839	512.9522095	3	10	1.1.1.1071.5	5.058283	1676.7	1644.17	5.07	0.05	1279.11
5	26.89	26.89	72.68000245	72.20000029	54.6299994	sp|P62696|CRBB2_MOUSE	Beta-crystallin B2 OS=Mus musculus OX=10090 GN=Crybb2 PE=1 SV=2			2	99.00000095	KMEIVDDDVPSFHAHGYQEK	Oxidation(M)@2		missed K-M@1	-0.00111506	2360.073242	591.0256	2360.074219	591.0258789	4	14	1.1.1.987.9	4.009183	1577.84	1458.17	4.01	0.04	1182.791
5	26.89	26.89	72.68000245	72.20000029	54.6299994	sp|P62696|CRBB2_MOUSE	Beta-crystallin B2 OS=Mus musculus OX=10090 GN=Crybb2 PE=1 SV=2			2	99.00000095	MEIVDDDVPSFHAHGYQEK	Oxidation(M)@1			-0.000157725	2231.979248	559.0021	2231.979248	559.0021362	4	13	1.1.1.1013.10	4.341833	4451.28	1853.97	4.37	0.05	1284.063
5	26.89	26.89	72.68000245	72.20000029	54.6299994	sp|P62696|CRBB2_MOUSE	Beta-crystallin B2 OS=Mus musculus OX=10090 GN=Crybb2 PE=1 SV=2			2	99.00000095	RTDSLSSLRPIK			missed R-T@1	-0.00203573	1371.78125	458.2677	1371.783447	458.2684021	3	12	1.1.1.977.5	3.8787	2777.72	1841.58	3.9	0.05	1132.72
5	26.89	26.89	72.68000245	72.20000029	54.6299994	sp|P62696|CRBB2_MOUSE	Beta-crystallin B2 OS=Mus musculus OX=10090 GN=Crybb2 PE=1 SV=2			2	99.00000095	TDSLSSLRPIK				0.000281639	1215.682617	608.8486	1215.682251	608.8484497	2	15	1.1.1.1017.3	4.392667	2287.02	1961.59	4.41	0.03	1145.308
5	26.89	26.89	72.68000245	72.20000029	54.6299994	sp|P62696|CRBB2_MOUSE	Beta-crystallin B2 OS=Mus musculus OX=10090 GN=Crybb2 PE=1 SV=2			2	99.00000095	VQSGTWVGYQYPGYR				0.000154217	1759.831909	587.6179	1759.831787	587.6178589	3	18	1.1.1.1115.3	5.609567	2998.35	2556.53	5.62	0.05	2506.655
5	26.89	26.89	72.68000245	72.20000029	54.6299994	sp|P62696|CRBB2_MOUSE	Beta-crystallin B2 OS=Mus musculus OX=10090 GN=Crybb2 PE=1 SV=2			2	99.00000095	WDSWTSSR				0.00168831	1023.442627	512.7286	1023.440979	512.7277832	2	9	1.1.1.1024.5	4.47465	2340.2	2119.79	4.48	0.04	1469.999
5	26.89	26.89	72.68000245	72.20000029	54.6299994	sp|P62696|CRBB2_MOUSE	Beta-crystallin B2 OS=Mus musculus OX=10090 GN=Crybb2 PE=1 SV=2			1.075720787	93.99999976	IRDMQWHQR	Oxidation(M)@4		missed R-D@2	-0.00142566	1284.613281	429.2117	1284.614624	429.2121277	3	7	1.1.1.877.4	2.635133	759.87	697.7	2.64	0.05	698.4151
5	26.89	26.89	72.68000245	72.20000029	54.6299994	sp|P62696|CRBB2_MOUSE	Beta-crystallin B2 OS=Mus musculus OX=10090 GN=Crybb2 PE=1 SV=2			0.999999881	94.22000051	VDSQEHK				0.000809452	841.3938599	421.7042	841.3930054	421.7037659	2	7	1.1.1.357.3	1.067083	1035.43	653.66	1.09	0.03	427.1457
5	26.89	26.89	72.68000245	72.20000029	54.6299994	sp|P62696|CRBB2_MOUSE	Beta-crystallin B2 OS=Mus musculus OX=10090 GN=Crybb2 PE=1 SV=2			0.339134514	68.40000153	DMQWHQR				-0.00128038	999.4332886	500.7239	999.4345093	500.7245178	2	5	1.1.1.919.6	3.155917	99.16	94.43	3.16	0.05	101.9146
5	26.89	26.89	72.68000245	72.20000029	54.6299994	sp|P62696|CRBB2_MOUSE	Beta-crystallin B2 OS=Mus musculus OX=10090 GN=Crybb2 PE=1 SV=2			0.325138867	66.78000093	GEQFVFEK				-0.0011055	982.4748535	492.2447	982.4760132	492.2452698	2	5	1.1.1.1068.5	5.020117	5114.54	315.3	4.95	0.04	213.1402
5	26.89	26.89	72.68000245	72.20000029	54.6299994	sp|P62696|CRBB2_MOUSE	Beta-crystallin B2 OS=Mus musculus OX=10090 GN=Crybb2 PE=1 SV=2			0.079354994	99.00000095	ASDHQTQAGK	Acetyl@N-term	Acetyl@2	cleaved M-A@N-term; cleaved K-P@C-term	-0.00234356	1083.49231	542.7534	1083.494507	542.7545166	2	10	1.1.1.388.2	1.2489	94.42	89.84	1.22	0.12	49.02982
5	26.89	26.89	72.68000245	72.20000029	54.6299994	sp|P62696|CRBB2_MOUSE	Beta-crystallin B2 OS=Mus musculus OX=10090 GN=Crybb2 PE=1 SV=2			0.048176974	97.03000188	SSLRPIK			cleaved L-S@N-term	0.00075893	799.4922485	400.7534	799.4915771	400.7530823	2	8	1.1.1.978.2	3.888867	974.28	872.97	3.9	0.05	436.3744
5	26.89	26.89	72.68000245	72.20000029	54.6299994	sp|P62696|CRBB2_MOUSE	Beta-crystallin B2 OS=Mus musculus OX=10090 GN=Crybb2 PE=1 SV=2			0.017728776	90.17999768	IIIFEQENFQGH			cleaved H-S@C-term	0.00557978	1473.730835	737.8727	1473.72522	737.869873	2	8	1.1.1.1178.8	6.36935	125.8647	125.8647			269.0831
5	26.89	26.89	72.68000245	72.20000029	54.6299994	sp|P62696|CRBB2_MOUSE	Beta-crystallin B2 OS=Mus musculus OX=10090 GN=Crybb2 PE=1 SV=2			0.002176917	97.82000184	VQSGTWVGY			cleaved Y-Q@C-term	-0.0029942	995.4682617	498.7414	995.4712524	498.7428894	2	9	1.1.1.1118.2	5.647233	192.0761	192.0761			234.6561
5	26.89	26.89	72.68000245	72.20000029	54.6299994	sp|P62696|CRBB2_MOUSE	Beta-crystallin B2 OS=Mus musculus OX=10090 GN=Crybb2 PE=1 SV=2			0	98.12999964	ASDHQTQAGK	Acetyl@N-term	Acetyl@2	cleaved M-A@N-term; cleaved K-P@C-term	-0.00234356	1083.49231	542.7534	1083.494507	542.7545166	2	11	1.1.1.383.2	1.2249	94.42	88.68	1.22	0.12	47.1311
5	26.89	26.89	72.68000245	72.20000029	54.6299994	sp|P62696|CRBB2_MOUSE	Beta-crystallin B2 OS=Mus musculus OX=10090 GN=Crybb2 PE=1 SV=2			0	99.00000095	ASDHQTQAGKPQPLNPK	Acetyl@N-term	Acetyl@2	cleaved M-A@N-term	-0.00222958	1857.93103	620.3176	1857.93335	620.3183594	3	13	1.1.1.891.11	2.818117	5221.66	1638.4	2.86	0.05	890.6698
5	26.89	26.89	72.68000245	72.20000029	54.6299994	sp|P62696|CRBB2_MOUSE	Beta-crystallin B2 OS=Mus musculus OX=10090 GN=Crybb2 PE=1 SV=2			0	98.19999933	ASDHQTQAGKPQPLNPK	Acetyl@N-term	Acetyl@2	cleaved M-A@N-term	-0.00222958	1857.93103	620.3176	1857.93335	620.3183594	3	10	1.1.1.894.8	2.853283	5221.66	5069.11	2.86	0.05	1253.544
5	26.89	26.89	72.68000245	72.20000029	54.6299994	sp|P62696|CRBB2_MOUSE	Beta-crystallin B2 OS=Mus musculus OX=10090 GN=Crybb2 PE=1 SV=2			0	57.89999962	ASDHQTQAGKPQPLNPK	Acetyl@N-term; Deamidated(Q)@7	Acetyl@2	cleaved M-A@N-term	0.000506526	1858.917603	620.6465	1858.917358	620.6463623	3	9	1.1.1.910.5	3.0461	1610.6	127.18	2.96	0.06	146.5961
5	26.89	26.89	72.68000245	72.20000029	54.6299994	sp|P62696|CRBB2_MOUSE	Beta-crystallin B2 OS=Mus musculus OX=10090 GN=Crybb2 PE=1 SV=2			0	57.89999962	ASDHQTQAGKPQPLNPK	Acetyl@N-term; Deamidated(Q)@12	Acetyl@2	cleaved M-A@N-term	0.000506526	1858.917603	620.6465	1858.917358	620.6463623	3	9	1.1.1.910.5	3.0461	1610.6	127.18	2.96	0.06	146.5961
5	26.89	26.89	72.68000245	72.20000029	54.6299994	sp|P62696|CRBB2_MOUSE	Beta-crystallin B2 OS=Mus musculus OX=10090 GN=Crybb2 PE=1 SV=2			0	99.00000095	DNSDFGAPHPQVQSVR				-0.00219585	1752.815674	585.2792	1752.817993	585.2799072	3	12	1.1.1.989.9	4.035017	5324.5	1797.61	4.07	0.04	887.8769
5	26.89	26.89	72.68000245	72.20000029	54.6299994	sp|P62696|CRBB2_MOUSE	Beta-crystallin B2 OS=Mus musculus OX=10090 GN=Crybb2 PE=1 SV=2			0	99.00000095	DNSDFGAPHPQVQSVR	Deamidated(Q)@13			0.00218821	1753.803833	585.6086	1753.802002	585.6079102	3	12	1.1.1.1002.9	4.19985	960.68	889.31	4.19	0.05	706.3099
5	26.89	26.89	72.68000245	72.20000029	54.6299994	sp|P62696|CRBB2_MOUSE	Beta-crystallin B2 OS=Mus musculus OX=10090 GN=Crybb2 PE=1 SV=2			0	15.11999965	DNSDFGAPHPQVQSVRR	Arg-loss@C-term		missed R-R@16	-0.00219585	1752.815674	585.2792	1752.817993	585.2799072	3	16	1.1.1.990.10	4.04835	5324.5	3669.94	4.07	0.04	2283.692
5	26.89	26.89	72.68000245	72.20000029	54.6299994	sp|P62696|CRBB2_MOUSE	Beta-crystallin B2 OS=Mus musculus OX=10090 GN=Crybb2 PE=1 SV=2			0	99.00000095	GDYKDNSDFGAPHPQVQSVR			missed K-D@4	-0.0029287	2216.021729	555.0127	2216.024658	555.0134277	4	12	1.1.1.972.6	3.8172	3160.11	1014.78	3.85	0.04	606.4072
5	26.89	26.89	72.68000245	72.20000029	54.6299994	sp|P62696|CRBB2_MOUSE	Beta-crystallin B2 OS=Mus musculus OX=10090 GN=Crybb2 PE=1 SV=2			0	15.20999968	GDYKDNSDFGAPHPQVQSVRR	Arg-loss@C-term		missed K-D@4; missed R-R@20	-0.0029287	2216.021729	555.0127	2216.024658	555.0134277	4	13	1.1.1.972.6	3.8172	3160.11	1014.78	3.85	0.04	606.4072
5	26.89	26.89	72.68000245	72.20000029	54.6299994	sp|P62696|CRBB2_MOUSE	Beta-crystallin B2 OS=Mus musculus OX=10090 GN=Crybb2 PE=1 SV=2			0	99.00000095	GLQYLLEK	Formyl@N-term			0.00407455	990.5426636	496.2786	990.5385742	496.2765808	2	12	1.1.1.1331.2	8.288366	393.59	223.14	8.34	0.08	152.5112
5	26.89	26.89	72.68000245	72.20000029	54.6299994	sp|P62696|CRBB2_MOUSE	Beta-crystallin B2 OS=Mus musculus OX=10090 GN=Crybb2 PE=1 SV=2			0	99.00000095	GLQYLLEK	Formyl@N-term			0.00407455	990.5426636	496.2786	990.5385742	496.2765808	2	9	1.1.1.1332.2	8.300034	393.59	323.65	8.34	0.08	194.2528
5	26.89	26.89	72.68000245	72.20000029	54.6299994	sp|P62696|CRBB2_MOUSE	Beta-crystallin B2 OS=Mus musculus OX=10090 GN=Crybb2 PE=1 SV=2			0	98.73999953	GLQYLLEK	Deamidated(Q)@3			0.00585683	963.5334473	482.774	963.52771	482.7711182	2	9	1.1.1.1145.3	5.988883	520.93	506.89	5.99	0.05	329.3623
5	26.89	26.89	72.68000245	72.20000029	54.6299994	sp|P62696|CRBB2_MOUSE	Beta-crystallin B2 OS=Mus musculus OX=10090 GN=Crybb2 PE=1 SV=2			0	98.26999903	GLQYLLEK	Methyl(E)@7	Methyl(E)@167		0.0027388	976.5620728	489.2883	976.5593262	489.2869568	2	11	1.1.1.1161.3	6.1907	800.09	775	6.19	0.04	500.7476
5	26.89	26.89	72.68000245	72.20000029	54.6299994	sp|P62696|CRBB2_MOUSE	Beta-crystallin B2 OS=Mus musculus OX=10090 GN=Crybb2 PE=1 SV=2			0	98.19999933	GLQYLLEK	Deamidated(Q)@3			0.00585683	963.5334473	482.774	963.52771	482.7711182	2	9	1.1.1.1143.3	5.963717	520.93	317.25	5.99	0.05	298.9327
5	26.89	26.89	72.68000245	72.20000029	54.6299994	sp|P62696|CRBB2_MOUSE	Beta-crystallin B2 OS=Mus musculus OX=10090 GN=Crybb2 PE=1 SV=2			0	97.82000184	GLQYLLEK				-0.00176212	962.5418701	482.2782	962.5437012	482.2791138	2	9	1.1.1.1121.2	5.684566	15434.96	2435.55	5.73	0.05	912.8487
5	26.89	26.89	72.68000245	72.20000029	54.6299994	sp|P62696|CRBB2_MOUSE	Beta-crystallin B2 OS=Mus musculus OX=10090 GN=Crybb2 PE=1 SV=2			0	90.52000046	GLQYLLEK	Methyl(E)@7	Methyl(E)@167		0.0027388	976.5620728	489.2883	976.5593262	489.2869568	2	10	1.1.1.1160.3	6.1782	800.09	723.63	6.19	0.04	434.342
5	26.89	26.89	72.68000245	72.20000029	54.6299994	sp|P62696|CRBB2_MOUSE	Beta-crystallin B2 OS=Mus musculus OX=10090 GN=Crybb2 PE=1 SV=2			0	99.00000095	IILYENPNFTGK				-0.000702345	1407.739014	704.8768	1407.739868	704.8771973	2	18	1.1.1.1128.8	5.778717	20117.59	9769.38	5.81	0.05	3869.092
5	26.89	26.89	72.68000245	72.20000029	54.6299994	sp|P62696|CRBB2_MOUSE	Beta-crystallin B2 OS=Mus musculus OX=10090 GN=Crybb2 PE=1 SV=2			0	99.00000095	IILYENPNFTGK	Methyl(E)@5	Methyl(E)@113		-0.00517469	1421.750244	711.8824	1421.755493	711.8850098	2	14	1.1.1.1177.3	6.358517	620.2	437.56	6.37	0.05	313.7652
5	26.89	26.89	72.68000245	72.20000029	54.6299994	sp|P62696|CRBB2_MOUSE	Beta-crystallin B2 OS=Mus musculus OX=10090 GN=Crybb2 PE=1 SV=2			0	99.00000095	IILYENPNFTGK	Deamidated(N)@8			0.00526859	1408.729126	705.3718	1408.723877	705.3692017	2	10	1.1.1.1143.10	5.969533	535.84	477.92	5.97	0.11	365.2383
5	26.89	26.89	72.68000245	72.20000029	54.6299994	sp|P62696|CRBB2_MOUSE	Beta-crystallin B2 OS=Mus musculus OX=10090 GN=Crybb2 PE=1 SV=2			0	99.00000095	IILYENPNFTGK	Formyl@N-term			0.00720728	1435.741821	718.8782	1435.734741	718.8746338	2	11	1.1.1.1341.3	8.418183	40.63276	40.63276			157.0891
5	26.89	26.89	72.68000245	72.20000029	54.6299994	sp|P62696|CRBB2_MOUSE	Beta-crystallin B2 OS=Mus musculus OX=10090 GN=Crybb2 PE=1 SV=2			0	99.00000095	IILYENPNFTGK	Deamidated(N)@8			0.00526859	1408.729126	705.3718	1408.723877	705.3692017	2	9	1.1.1.1142.9	5.95605	535.84	512.82	5.97	0.11	372.4835
5	26.89	26.89	72.68000245	72.20000029	54.6299994	sp|P62696|CRBB2_MOUSE	Beta-crystallin B2 OS=Mus musculus OX=10090 GN=Crybb2 PE=1 SV=2			0	99.00000095	IILYENPNFTGK	Methyl(E)@5	Methyl(E)@113		-0.00517469	1421.750244	711.8824	1421.755493	711.8850098	2	10	1.1.1.1178.6	6.36685	620.2	541.69	6.37	0.05	399.8651
5	26.89	26.89	72.68000245	72.20000029	54.6299994	sp|P62696|CRBB2_MOUSE	Beta-crystallin B2 OS=Mus musculus OX=10090 GN=Crybb2 PE=1 SV=2			0	75.56999922	IRDMQWHQR	Oxidation(M)@4		missed R-D@2	-0.00142566	1284.613281	429.2117	1284.614624	429.2121277	3	6	1.1.1.876.4	2.622467	759.87	482.54	2.64	0.05	539.8214
5	26.89	26.89	72.68000245	72.20000029	54.6299994	sp|P62696|CRBB2_MOUSE	Beta-crystallin B2 OS=Mus musculus OX=10090 GN=Crybb2 PE=1 SV=2			0	99.00000095	KMEIVDDDVPSFHAHGYQEK	Oxidation(M)@2		missed K-M@1	-0.00111506	2360.073242	591.0256	2360.074219	591.0258789	4	9	1.1.1.986.8	3.995367	1577.84	1031.43	4.01	0.04	743.6849
5	26.89	26.89	72.68000245	72.20000029	54.6299994	sp|P62696|CRBB2_MOUSE	Beta-crystallin B2 OS=Mus musculus OX=10090 GN=Crybb2 PE=1 SV=2			0	17.44000018	KMEIVDDDVPSFHAHGYQEK	Oxidation(M)@2		missed K-M@1	-0.00111506	2360.073242	591.0256	2360.074219	591.0258789	4	6	1.1.1.984.8	3.970033	1577.84	232.27	4.01	0.04	212.0909
5	26.89	26.89	72.68000245	72.20000029	54.6299994	sp|P62696|CRBB2_MOUSE	Beta-crystallin B2 OS=Mus musculus OX=10090 GN=Crybb2 PE=1 SV=2			0	99.00000095	MEIVDDDVPSFHAHGYQEK	Oxidation(M)@1			-0.000157725	2231.979248	559.0021	2231.979248	559.0021362	4	10	1.1.1.1011.9	4.314833	4451.28	487.92	4.37	0.05	523.4324
5	26.89	26.89	72.68000245	72.20000029	54.6299994	sp|P62696|CRBB2_MOUSE	Beta-crystallin B2 OS=Mus musculus OX=10090 GN=Crybb2 PE=1 SV=2			0	99.00000095	MEIVDDDVPSFHAHGYQEK	Oxidation(M)@1			-0.000157725	2231.979248	559.0021	2231.979248	559.0021362	4	10	1.1.1.1012.9	4.328166	4451.28	852.38	4.37	0.05	521.6336
5	26.89	26.89	72.68000245	72.20000029	54.6299994	sp|P62696|CRBB2_MOUSE	Beta-crystallin B2 OS=Mus musculus OX=10090 GN=Crybb2 PE=1 SV=2			0	99.00000095	RTDSLSSLRPIK			missed R-T@1	-0.00203573	1371.78125	458.2677	1371.783447	458.2684021	3	13	1.1.1.978.7	3.893033	2777.72	2595.78	3.9	0.05	2128.058
5	26.89	26.89	72.68000245	72.20000029	54.6299994	sp|P62696|CRBB2_MOUSE	Beta-crystallin B2 OS=Mus musculus OX=10090 GN=Crybb2 PE=1 SV=2			0	78.28000188	SSLRPIK			cleaved L-S@N-term	0.00075893	799.4922485	400.7534	799.4915771	400.7530823	2	7	1.1.1.977.2	3.8762	974.28	573.08	3.9	0.05	297.6336
5	26.89	26.89	72.68000245	72.20000029	54.6299994	sp|P62696|CRBB2_MOUSE	Beta-crystallin B2 OS=Mus musculus OX=10090 GN=Crybb2 PE=1 SV=2			0	99.00000095	TDSLSSLRPIK				0.00186759	1215.68396	406.2353	1215.682251	406.2347107	3	13	1.1.1.1018.2	4.399167	7228.1	6828.71	4.41	0.05	6094.314
5	26.89	26.89	72.68000245	72.20000029	54.6299994	sp|P62696|CRBB2_MOUSE	Beta-crystallin B2 OS=Mus musculus OX=10090 GN=Crybb2 PE=1 SV=2			0	85.14999747	VDSQEHK				0.000809452	841.3938599	421.7042	841.3930054	421.7037659	2	6	1.1.1.358.5	1.079917	1035.43	960.67	1.09	0.03	793.3017
5	26.89	26.89	72.68000245	72.20000029	54.6299994	sp|P62696|CRBB2_MOUSE	Beta-crystallin B2 OS=Mus musculus OX=10090 GN=Crybb2 PE=1 SV=2			0	99.00000095	VQSGTWVGYQYPGYR				-0.00224117	1759.829712	880.9221	1759.831787	880.9231567	2	16	1.1.1.1114.8	5.6034	3072.43	2110.43	5.62	0.04	1031.073
5	26.89	26.89	72.68000245	72.20000029	54.6299994	sp|P62696|CRBB2_MOUSE	Beta-crystallin B2 OS=Mus musculus OX=10090 GN=Crybb2 PE=1 SV=2			0	44.51999962	VQSGTWVGYQYPGYR	Carbamyl@N-term; Deamidated(Q)@2			-0.0328077	1803.788696	602.2702	1803.821655	602.281189	3	8	1.1.1.1228.2	6.999633	1674.63	1074.52	7.02	0.06	688.7217
5	26.89	26.89	72.68000245	72.20000029	54.6299994	sp|P62696|CRBB2_MOUSE	Beta-crystallin B2 OS=Mus musculus OX=10090 GN=Crybb2 PE=1 SV=2			0	99.00000095	WDSWTSSR				0.00168831	1023.442627	512.7286	1023.440979	512.7277832	2	9	1.1.1.1023.4	4.461333	2340.2	1445.78	4.48	0.04	937.9049
6	24.94	24.94	26.91000104	25.70999861	23.46999943	sp|A2AMT1|BFSP1_MOUSE	Filensin OS=Mus musculus OX=10090 GN=Bfsp1 PE=1 SV=1			2	99.00000095	AQPAGPAAQPGGTAPGLAALQALGER				-0.00495062	2369.240479	790.754	2369.245117	790.7556763	3	21	1.1.1.1235.6	7.0963	2344.27	1356.13	7.14	0.08	842.5991
6	24.94	24.94	26.91000104	25.70999861	23.46999943	sp|A2AMT1|BFSP1_MOUSE	Filensin OS=Mus musculus OX=10090 GN=Bfsp1 PE=1 SV=1			2	99.00000095	GRHVLVTGESSFVDPEFYSSSIPAR			missed R-H@2	0.0220688	2736.373047	685.1005	2736.35083	685.0949707	4	10	1.1.1.1139.6	5.915383	75.3548	75.3548			456.7099
6	24.94	24.94	26.91000104	25.70999861	23.46999943	sp|A2AMT1|BFSP1_MOUSE	Filensin OS=Mus musculus OX=10090 GN=Bfsp1 PE=1 SV=1			2	99.00000095	HVLVTGESSFVDPEFYSSSIPAR				0.00077193	2523.229248	842.0836	2523.228271	842.083313	3	22	1.1.1.1182.8	6.419517	2678.99	1834.21	6.45	0.06	1291.751
6	24.94	24.94	26.91000104	25.70999861	23.46999943	sp|A2AMT1|BFSP1_MOUSE	Filensin OS=Mus musculus OX=10090 GN=Bfsp1 PE=1 SV=1			2	99.00000095	ISTESIQTYEETSVIVETLIGK				-0.0123511	2439.250977	814.0909	2439.263184	814.0950317	3	16	1.1.1.1665.2	10.1324	81.26318	81.26318			255.5416
6	24.94	24.94	26.91000104	25.70999861	23.46999943	sp|A2AMT1|BFSP1_MOUSE	Filensin OS=Mus musculus OX=10090 GN=Bfsp1 PE=1 SV=1			2	99.00000095	LGEQPGPEDALAR				-0.00369277	1351.669434	676.842	1351.673218	676.8438721	2	16	1.1.1.1023.10	4.466317	2972.59	2844.98	4.47	0.05	1519.516
6	24.94	24.94	26.91000104	25.70999861	23.46999943	sp|A2AMT1|BFSP1_MOUSE	Filensin OS=Mus musculus OX=10090 GN=Bfsp1 PE=1 SV=1			2	99.00000095	QLAVAQQTLR				-0.00175989	1126.644043	564.3293	1126.645874	564.3302002	2	10	1.1.1.1004.8	4.225167	444.75	418.93	4.23	0.05	710.4236
6	24.94	24.94	26.91000104	25.70999861	23.46999943	sp|A2AMT1|BFSP1_MOUSE	Filensin OS=Mus musculus OX=10090 GN=Bfsp1 PE=1 SV=1			2	99.00000095	VAVQVQR				-0.00105306	798.4700928	400.2423	798.4711914	400.2428589	2	11	1.1.1.902.2	2.941267	2736.65	2366.58	2.95	0.04	1645.174
6	24.94	24.94	26.91000104	25.70999861	23.46999943	sp|A2AMT1|BFSP1_MOUSE	Filensin OS=Mus musculus OX=10090 GN=Bfsp1 PE=1 SV=1			2	99.00000095	VSGHKEPEPEPPTDLFTK			missed K-E@5	-0.00792759	2006.986938	670.0029	2006.994873	670.0055542	3	12	1.1.1.1041.5	4.6843	1032.55	985.17	4.7	0.04	612.7062
6	24.94	24.94	26.91000104	25.70999861	23.46999943	sp|A2AMT1|BFSP1_MOUSE	Filensin OS=Mus musculus OX=10090 GN=Bfsp1 PE=1 SV=1			1.95860815	99.00000095	DLEEKDDDGKK			missed K-D@5; missed K-K@10	0.000234187	1290.593994	431.2053	1290.593994	431.2052612	3	9	1.1.1.366.2	1.147733	90.66	90.49	1.15	0.05	109.1396
6	24.94	24.94	26.91000104	25.70999861	23.46999943	sp|A2AMT1|BFSP1_MOUSE	Filensin OS=Mus musculus OX=10090 GN=Bfsp1 PE=1 SV=1			1.95860815	99.00000095	KVEVVESIEK			missed K-V@1	-0.00233101	1158.647217	580.3309	1158.649658	580.3320923	2	8	1.1.1.959.10	3.665217	481.7	480.5	3.66	0.04	304.8286
6	24.94	24.94	26.91000104	25.70999861	23.46999943	sp|A2AMT1|BFSP1_MOUSE	Filensin OS=Mus musculus OX=10090 GN=Bfsp1 PE=1 SV=1			1.823909163	99.00000095	SYVFQAR				-0.00025602	869.43927	435.7269	869.4395752	435.7270508	2	7	1.1.1.1009.2	4.283667	1388.97	1178.15	4.29	0.04	894.6339
6	24.94	24.94	26.91000104	25.70999861	23.46999943	sp|A2AMT1|BFSP1_MOUSE	Filensin OS=Mus musculus OX=10090 GN=Bfsp1 PE=1 SV=1			1.698970437	98.65999818	HVEANLQR				0.0042459	965.5084839	483.7615	965.5042725	483.7594299	2	9	1.1.1.878.2	2.646633	665.16	641.33	2.64	0.03	486.2377
6	24.94	24.94	26.91000104	25.70999861	23.46999943	sp|A2AMT1|BFSP1_MOUSE	Filensin OS=Mus musculus OX=10090 GN=Bfsp1 PE=1 SV=1			0.913640261	91.64000154	QLDAFQR				-0.00249423	876.4428711	439.2287	876.4453735	439.22995	2	7	1.1.1.994.2	4.092683	1611.69	1133.21	4.08	0.04	824.2614
6	24.94	24.94	26.91000104	25.70999861	23.46999943	sp|A2AMT1|BFSP1_MOUSE	Filensin OS=Mus musculus OX=10090 GN=Bfsp1 PE=1 SV=1			0.562249482	85.39999723	EADEALLR				0.0115408	915.4776611	458.7461	915.4661865	458.7403564	2	9	1.1.1.998.4	4.144516	2520.77	2113.51	4.15	0.04	1695.048
6	24.94	24.94	26.91000104	25.70999861	23.46999943	sp|A2AMT1|BFSP1_MOUSE	Filensin OS=Mus musculus OX=10090 GN=Bfsp1 PE=1 SV=1			0.0222764	46.91999853	IIEIEGSR				-0.0248447	915.4776611	458.7461	915.5025635	458.7585449	2	10	1.1.1.997.5	4.132683	2520.77	1394.56	4.15	0.04	987.022
6	24.94	24.94	26.91000104	25.70999861	23.46999943	sp|A2AMT1|BFSP1_MOUSE	Filensin OS=Mus musculus OX=10090 GN=Bfsp1 PE=1 SV=1			0	99.00000095	AQPAGPAAQPGGTAPGLAALQALGER				-0.00495062	2369.240479	790.754	2369.245117	790.7556763	3	21	1.1.1.1234.5	7.08345	2344.27	838.03	7.14	0.08	556.1719
6	24.94	24.94	26.91000104	25.70999861	23.46999943	sp|A2AMT1|BFSP1_MOUSE	Filensin OS=Mus musculus OX=10090 GN=Bfsp1 PE=1 SV=1			0	99.00000095	AQPAGPAAQPGGTAPGLAALQALGER	Deamidated(Q)@2			-0.063554697	2370.165771	791.0625	2370.229248	791.0836792	3	15	1.1.1.1248.5	7.261283	237.82	126.35	7.2	0.06	330.5714
6	24.94	24.94	26.91000104	25.70999861	23.46999943	sp|A2AMT1|BFSP1_MOUSE	Filensin OS=Mus musculus OX=10090 GN=Bfsp1 PE=1 SV=1			0	15.15000015	EADEALLR				0.0115408	915.4776611	458.7461	915.4661865	458.7403564	2	9	1.1.1.997.5	4.132683	2520.77	1394.56	4.15	0.04	987.022
6	24.94	24.94	26.91000104	25.70999861	23.46999943	sp|A2AMT1|BFSP1_MOUSE	Filensin OS=Mus musculus OX=10090 GN=Bfsp1 PE=1 SV=1			0	98.26999903	GRHVLVTGESSFVDPEFYSSSIPAR			missed R-H@2	-0.00796037	2736.343018	685.093	2736.35083	685.0949707	4	9	1.1.1.1140.7	5.928884	66.27421	66.27421			319.1192
6	24.94	24.94	26.91000104	25.70999861	23.46999943	sp|A2AMT1|BFSP1_MOUSE	Filensin OS=Mus musculus OX=10090 GN=Bfsp1 PE=1 SV=1			0	39.28000033	HVEANLQR				0.0042459	965.5084839	483.7615	965.5042725	483.7594299	2	5	1.1.1.877.7	2.637633	665.16	590.3	2.64	0.03	496.7502
6	24.94	24.94	26.91000104	25.70999861	23.46999943	sp|A2AMT1|BFSP1_MOUSE	Filensin OS=Mus musculus OX=10090 GN=Bfsp1 PE=1 SV=1			0	99.00000095	HVLVTGESSFVDPEFYSSSIPAR				0.00077193	2523.229248	842.0836	2523.228271	842.083313	3	23	1.1.1.1181.4	6.406183	2678.99	1034.13	6.45	0.06	739.0869
6	24.94	24.94	26.91000104	25.70999861	23.46999943	sp|A2AMT1|BFSP1_MOUSE	Filensin OS=Mus musculus OX=10090 GN=Bfsp1 PE=1 SV=1			0	99.00000095	ISTESIQTYEETSVIVETLIGK				0.00504385	2439.268311	814.0967	2439.263184	814.0950317	3	20	1.1.1.1657.2	10.1014	100.4097	100.4097			224.7622
6	24.94	24.94	26.91000104	25.70999861	23.46999943	sp|A2AMT1|BFSP1_MOUSE	Filensin OS=Mus musculus OX=10090 GN=Bfsp1 PE=1 SV=1			0	99.00000095	KVEVVESIEK			missed K-V@1	-0.00233101	1158.647217	580.3309	1158.649658	580.3320923	2	8	1.1.1.958.10	3.65255	481.7	435.52	3.66	0.04	319.2576
6	24.94	24.94	26.91000104	25.70999861	23.46999943	sp|A2AMT1|BFSP1_MOUSE	Filensin OS=Mus musculus OX=10090 GN=Bfsp1 PE=1 SV=1			0	99.00000095	LGEQPGPEDALAR				-0.00369277	1351.669434	676.842	1351.673218	676.8438721	2	15	1.1.1.1022.10	4.45465	2972.59	2355.47	4.47	0.05	1237.385
6	24.94	24.94	26.91000104	25.70999861	23.46999943	sp|A2AMT1|BFSP1_MOUSE	Filensin OS=Mus musculus OX=10090 GN=Bfsp1 PE=1 SV=1			0	93.88999939	QLAVAQQTLR				-0.00175989	1126.644043	564.3293	1126.645874	564.3302002	2	8	1.1.1.1005.8	4.237833	444.75	398.24	4.23	0.05	621.6166
6	24.94	24.94	26.91000104	25.70999861	23.46999943	sp|A2AMT1|BFSP1_MOUSE	Filensin OS=Mus musculus OX=10090 GN=Bfsp1 PE=1 SV=1			0	98.96000028	SYVFQAR				-0.00025602	869.43927	435.7269	869.4395752	435.7270508	2	8	1.1.1.1010.3	4.297333	1388.97	1378.39	4.29	0.04	1094.65
6	24.94	24.94	26.91000104	25.70999861	23.46999943	sp|A2AMT1|BFSP1_MOUSE	Filensin OS=Mus musculus OX=10090 GN=Bfsp1 PE=1 SV=1			0	90.52000046	VAVQVQR				-0.00105306	798.4700928	400.2423	798.4711914	400.2428589	2	7	1.1.1.901.2	2.925783	2736.65	1222.09	2.95	0.04	730.6437
6	24.94	24.94	26.91000104	25.70999861	23.46999943	sp|A2AMT1|BFSP1_MOUSE	Filensin OS=Mus musculus OX=10090 GN=Bfsp1 PE=1 SV=1			0	51.05999708	VAVQVQR	Deamidated(Q)@6			-0.00326069	799.4518433	400.7332	799.4552002	400.7348633	2	7	1.1.1.915.2	3.102767	258.93	183.69	3.09	0.04	138.4206
6	24.94	24.94	26.91000104	25.70999861	23.46999943	sp|A2AMT1|BFSP1_MOUSE	Filensin OS=Mus musculus OX=10090 GN=Bfsp1 PE=1 SV=1			0	99.00000095	VSGHKEPEPEPPTDLFTK			missed K-E@5	-0.00792759	2006.986938	670.0029	2006.994873	670.0055542	3	11	1.1.1.1040.7	4.669967	1032.55	708.31	4.7	0.04	430.7748
6	24.94	24.94	26.91000104	25.70999861	23.46999943	sp|A2AMT1|BFSP1_MOUSE	Filensin OS=Mus musculus OX=10090 GN=Bfsp1 PE=1 SV=1			0	99.00000095	VSGHKEPEPEPPTDLFTK			missed K-E@5	0.00231384	2006.997314	502.7566	2006.994873	502.756012	4	12	1.1.1.1043.3	4.7028	1369.13	1363.36	4.71	0.04	1407.686
7	22	22	59.20000076	59.20000076	59.20000076	sp|Q9WVJ5|CRBB1_MOUSE	Beta-crystallin B1 OS=Mus musculus OX=10090 GN=Crybb1 PE=1 SV=3			2	99.00000095	ASATTAVNPGPDGK				-0.00640816	1284.624634	643.3196	1284.630981	643.3227539	2	12	1.1.1.890.10	2.804283	448.95	395.32	2.8	0.04	255.112
7	22	22	59.20000076	59.20000076	59.20000076	sp|Q9WVJ5|CRBB1_MOUSE	Beta-crystallin B1 OS=Mus musculus OX=10090 GN=Crybb1 PE=1 SV=3			2	99.00000095	GAPSTGPAPAPGPTPVPASVPR			cleaved R-P@C-term	0.00849024	1980.051392	661.0244	1980.042847	661.0215454	3	14	1.1.1.1055.10	4.859133	622.33	482.3	4.85	0.04	608.7249
7	22	22	59.20000076	59.20000076	59.20000076	sp|Q9WVJ5|CRBB1_MOUSE	Beta-crystallin B1 OS=Mus musculus OX=10090 GN=Crybb1 PE=1 SV=3			2	99.00000095	GEMFVLEK				0.00145151	951.4750977	476.7448	951.4735718	476.7440491	2	10	1.1.1.1108.3	5.519917	2149.84	1106.21	5.54	0.04	629.8611
7	22	22	59.20000076	59.20000076	59.20000076	sp|Q9WVJ5|CRBB1_MOUSE	Beta-crystallin B1 OS=Mus musculus OX=10090 GN=Crybb1 PE=1 SV=3			2	99.00000095	GYQYLLEPGDFR				0.000576904	1456.699219	729.3569	1456.69873	729.3566284	2	13	1.1.1.1201.8	6.661817	9782.67	659.83	6.72	0.06	280.5255
7	22	22	59.20000076	59.20000076	59.20000076	sp|Q9WVJ5|CRBB1_MOUSE	Beta-crystallin B1 OS=Mus musculus OX=10090 GN=Crybb1 PE=1 SV=3			2	99.00000095	HWNEWGAFQPQMQAVR	Oxidation(M)@12			-0.00225363	1999.909058	667.6436	1999.911133	667.6443481	3	15	1.1.1.1111.7	5.561567	2243.18	2165.36	5.57	0.04	1488.836
7	22	22	59.20000076	59.20000076	59.20000076	sp|Q9WVJ5|CRBB1_MOUSE	Beta-crystallin B1 OS=Mus musculus OX=10090 GN=Crybb1 PE=1 SV=3			2	99.00000095	LIVFEQENFQGR	Deamidated(Q)@10			0.00597874	1479.741821	740.8782	1479.73584	740.8751831	2	15	1.1.1.1164.7	6.23335	771.51	751.13	6.23	0.04	423.08
7	22	22	59.20000076	59.20000076	59.20000076	sp|Q9WVJ5|CRBB1_MOUSE	Beta-crystallin B1 OS=Mus musculus OX=10090 GN=Crybb1 PE=1 SV=3			2	99.00000095	MDSQEHK	Oxidation(M)@1			-0.00333854	889.3566895	445.6856	889.3599854	445.6872559	2	9	1.1.1.339.2	0.97175	666.68	411.98	0.99	0.04	137.4643
7	22	22	59.20000076	59.20000076	59.20000076	sp|Q9WVJ5|CRBB1_MOUSE	Beta-crystallin B1 OS=Mus musculus OX=10090 GN=Crybb1 PE=1 SV=3			2	99.00000095	SLIVVSGPWVAFEQSAFR	Dioxidation(W)@9			-0.000846646	2024.035889	675.6859	2024.036743	675.6861572	3	18	1.1.1.1376.2	8.787333	10.11109	10.11109			123.6299
7	22	22	59.20000076	59.20000076	59.20000076	sp|Q9WVJ5|CRBB1_MOUSE	Beta-crystallin B1 OS=Mus musculus OX=10090 GN=Crybb1 PE=1 SV=3			2	99.00000095	VGDLPPGSYR				-0.00115909	1059.533813	530.7742	1059.534912	530.7747192	2	11	1.1.1.991.5	4.05685	2157.69	1162.17	3.96	0.15	597.5992
7	22	22	59.20000076	59.20000076	59.20000076	sp|Q9WVJ5|CRBB1_MOUSE	Beta-crystallin B1 OS=Mus musculus OX=10090 GN=Crybb1 PE=1 SV=3			2	99.00000095	VGSITVSGGTWVGYQYPGYR				-0.00078687	2146.047363	716.3564	2146.04834	716.3567505	3	13	1.1.1.1186.8	6.471	1375.41	1269.69	6.48	0.05	997.0817
7	22	22	59.20000076	59.20000076	59.20000076	sp|Q9WVJ5|CRBB1_MOUSE	Beta-crystallin B1 OS=Mus musculus OX=10090 GN=Crybb1 PE=1 SV=3			2	99.00000095	WDTWTSSYR				-0.000677538	1200.519287	601.2669	1200.52002	601.2672729	2	10	1.1.1.1088.6	5.2726	2827.22	2718.46	5.28	0.05	1524.162
7	22	22	59.20000076	59.20000076	59.20000076	sp|Q9WVJ5|CRBB1_MOUSE	Beta-crystallin B1 OS=Mus musculus OX=10090 GN=Crybb1 PE=1 SV=3			0.001740665	99.00000095	GPAPAPGPTPVPASVPR			cleaved T-G@N-term; cleaved R-P@C-term	-0.0191966	1566.832642	784.4236	1566.851807	784.4331665	2	12	1.1.1.1042.9	4.6968	97.77755	97.77755			160.4056
7	22	22	59.20000076	59.20000076	59.20000076	sp|Q9WVJ5|CRBB1_MOUSE	Beta-crystallin B1 OS=Mus musculus OX=10090 GN=Crybb1 PE=1 SV=3			0.000434506	80.77999949	VGSITVSGGTWVGY			cleaved Y-Q@C-term	0.00126032	1381.689087	691.8518	1381.687744	691.8511963	2	7	1.1.1.1224.6	6.9523	165.46	110.73	7	0.08	149.133
7	22	22	59.20000076	59.20000076	59.20000076	sp|Q9WVJ5|CRBB1_MOUSE	Beta-crystallin B1 OS=Mus musculus OX=10090 GN=Crybb1 PE=1 SV=3			0	29.5599997	DLPPGSYR			cleaved G-D@N-term	-0.00103808	903.4440918	452.7293	903.4450073	452.7297974	2	5	1.1.1.943.3	3.4584	399.19	211.53	3.53	0.16	121.6025
7	22	22	59.20000076	59.20000076	59.20000076	sp|Q9WVJ5|CRBB1_MOUSE	Beta-crystallin B1 OS=Mus musculus OX=10090 GN=Crybb1 PE=1 SV=3			0	99.00000095	GAPSTGPAPAPGPTPVPASVPR			cleaved R-P@C-term	0.00849024	1980.051392	661.0244	1980.042847	661.0215454	3	12	1.1.1.1054.10	4.846133	622.33	588.02	4.85	0.04	749.9135
7	22	22	59.20000076	59.20000076	59.20000076	sp|Q9WVJ5|CRBB1_MOUSE	Beta-crystallin B1 OS=Mus musculus OX=10090 GN=Crybb1 PE=1 SV=3			0	99.00000095	GEMFVLEK	Oxidation(M)@3			-0.000541024	967.4678955	484.7412	967.4684448	484.7415161	2	13	1.1.1.1035.3	4.60515	9267.89	6241.74	4.62	0.04	3321.071
7	22	22	59.20000076	59.20000076	59.20000076	sp|Q9WVJ5|CRBB1_MOUSE	Beta-crystallin B1 OS=Mus musculus OX=10090 GN=Crybb1 PE=1 SV=3			0	99.00000095	GEMFVLEK	Oxidation(M)@3			-0.000541024	967.4678955	484.7412	967.4684448	484.7415161	2	12	1.1.1.1036.3	4.61765	9267.89	8511.14	4.62	0.04	4536.907
7	22	22	59.20000076	59.20000076	59.20000076	sp|Q9WVJ5|CRBB1_MOUSE	Beta-crystallin B1 OS=Mus musculus OX=10090 GN=Crybb1 PE=1 SV=3			0	99.00000095	GEMFVLEK				0.00145151	951.4750977	476.7448	951.4735718	476.7440491	2	10	1.1.1.1109.4	5.533583	2149.84	1832.14	5.54	0.04	1043.584
7	22	22	59.20000076	59.20000076	59.20000076	sp|Q9WVJ5|CRBB1_MOUSE	Beta-crystallin B1 OS=Mus musculus OX=10090 GN=Crybb1 PE=1 SV=3			0	99.00000095	GEMFVLEK	Dioxidation(M)@3	Dioxidation(M)@111		0.00149468	983.4648438	492.7397	983.4633789	492.7389832	2	10	1.1.1.1055.4	4.854133	525.76	509.82	4.85	0.04	459.4752
7	22	22	59.20000076	59.20000076	59.20000076	sp|Q9WVJ5|CRBB1_MOUSE	Beta-crystallin B1 OS=Mus musculus OX=10090 GN=Crybb1 PE=1 SV=3			0	99.00000095	GYQYLLEPGDFR				0.000576904	1456.699219	729.3569	1456.69873	729.3566284	2	14	1.1.1.1202.6	6.672167	9782.67	1694.3	6.72	0.06	628.4121
7	22	22	59.20000076	59.20000076	59.20000076	sp|Q9WVJ5|CRBB1_MOUSE	Beta-crystallin B1 OS=Mus musculus OX=10090 GN=Crybb1 PE=1 SV=3			0	99.00000095	GYQYLLEPGDFR	Deamidated(Q)@3			-0.00285155	1457.679932	729.8472	1457.682739	729.8486328	2	12	1.1.1.1218.6	6.8758	370.29	354.58	6.88	0.14	281.3445
7	22	22	59.20000076	59.20000076	59.20000076	sp|Q9WVJ5|CRBB1_MOUSE	Beta-crystallin B1 OS=Mus musculus OX=10090 GN=Crybb1 PE=1 SV=3			0	99.00000095	GYQYLLEPGDFR				0.000576904	1456.699219	729.3569	1456.69873	729.3566284	2	10	1.1.1.1215.7	6.839817	9782.67	187.98	6.72	0.06	141.1188
7	22	22	59.20000076	59.20000076	59.20000076	sp|Q9WVJ5|CRBB1_MOUSE	Beta-crystallin B1 OS=Mus musculus OX=10090 GN=Crybb1 PE=1 SV=3			0	99.00000095	GYQYLLEPGDFR	Formyl@N-term			0.00445804	1484.69812	743.3563	1484.693604	743.3540649	2	12	1.1.1.1333.3	8.315367	10.53391	10.53391			156.5085
7	22	22	59.20000076	59.20000076	59.20000076	sp|Q9WVJ5|CRBB1_MOUSE	Beta-crystallin B1 OS=Mus musculus OX=10090 GN=Crybb1 PE=1 SV=3			0	99.00000095	GYQYLLEPGDFR	Deamidated(Q)@3			-0.00285155	1457.679932	729.8472	1457.682739	729.8486328	2	10	1.1.1.1217.5	6.861983	370.29	298.48	6.88	0.14	281.3445
7	22	22	59.20000076	59.20000076	59.20000076	sp|Q9WVJ5|CRBB1_MOUSE	Beta-crystallin B1 OS=Mus musculus OX=10090 GN=Crybb1 PE=1 SV=3			0	99.00000095	GYQYLLEPGDFR	Formyl@N-term			-0.00896965	1484.684692	743.3496	1484.693604	743.3540649	2	12	1.1.1.1331.4	8.2917	10.11109	10.11109			120.2827
7	22	22	59.20000076	59.20000076	59.20000076	sp|Q9WVJ5|CRBB1_MOUSE	Beta-crystallin B1 OS=Mus musculus OX=10090 GN=Crybb1 PE=1 SV=3			0	83.60999823	GYQYLLEPGDFR	Deamidated(Q)@3			-0.00285155	1457.679932	729.8472	1457.682739	729.8486328	2	6	1.1.1.1222.4	6.924967	370.29	240.77	6.88	0.14	199.4993
7	22	22	59.20000076	59.20000076	59.20000076	sp|Q9WVJ5|CRBB1_MOUSE	Beta-crystallin B1 OS=Mus musculus OX=10090 GN=Crybb1 PE=1 SV=3			0	99.00000095	HWNEWGAFQPQMQAVR	Oxidation(M)@12			-0.00225363	1999.909058	667.6436	1999.911133	667.6443481	3	11	1.1.1.1110.5	5.547083	2243.18	1544.23	5.57	0.04	1153.011
7	22	22	59.20000076	59.20000076	59.20000076	sp|Q9WVJ5|CRBB1_MOUSE	Beta-crystallin B1 OS=Mus musculus OX=10090 GN=Crybb1 PE=1 SV=3			0	93.65000129	HWNEWGAFQPQMQAVR				-0.01088	1983.905396	662.3091	1983.91626	662.3126831	3	7	1.1.1.1155.3	6.1157	28.24165	28.24165			261.3464
7	22	22	59.20000076	59.20000076	59.20000076	sp|Q9WVJ5|CRBB1_MOUSE	Beta-crystallin B1 OS=Mus musculus OX=10090 GN=Crybb1 PE=1 SV=3			0	99.00000095	LIVFEQENFQGR				0.000862311	1478.752686	740.3836	1478.751831	740.3831787	2	17	1.1.1.1148.7	6.030367	15310.07	4290.35	6.07	0.05	1340.685
7	22	22	59.20000076	59.20000076	59.20000076	sp|Q9WVJ5|CRBB1_MOUSE	Beta-crystallin B1 OS=Mus musculus OX=10090 GN=Crybb1 PE=1 SV=3			0	99.00000095	LIVFEQENFQGR				0.000862311	1478.752686	740.3836	1478.751831	740.3831787	2	21	1.1.1.1149.4	6.041533	15310.07	8485.99	6.07	0.05	3511.662
7	22	22	59.20000076	59.20000076	59.20000076	sp|Q9WVJ5|CRBB1_MOUSE	Beta-crystallin B1 OS=Mus musculus OX=10090 GN=Crybb1 PE=1 SV=3			0	99.00000095	LIVFEQENFQGR	Formyl@N-term			0.00401095	1506.750732	754.3826	1506.746704	754.3806152	2	16	1.1.1.1437.2	9.240967	126.56	126.24	9.24	0.07	80.30888
7	22	22	59.20000076	59.20000076	59.20000076	sp|Q9WVJ5|CRBB1_MOUSE	Beta-crystallin B1 OS=Mus musculus OX=10090 GN=Crybb1 PE=1 SV=3			0	99.00000095	LIVFEQENFQGR	Deamidated(N)@8			0.00597874	1479.741821	740.8782	1479.73584	740.8751831	2	12	1.1.1.1163.10	6.221684	771.51	737.43	6.23	0.04	494.202
7	22	22	59.20000076	59.20000076	59.20000076	sp|Q9WVJ5|CRBB1_MOUSE	Beta-crystallin B1 OS=Mus musculus OX=10090 GN=Crybb1 PE=1 SV=3			0	99.00000095	LIVFEQENFQGR	Deamidated(N)@8			0.00597874	1479.741821	740.8782	1479.73584	740.8751831	2	11	1.1.1.1167.3	6.26935	771.51	245.92	6.23	0.04	214.4507
7	22	22	59.20000076	59.20000076	59.20000076	sp|Q9WVJ5|CRBB1_MOUSE	Beta-crystallin B1 OS=Mus musculus OX=10090 GN=Crybb1 PE=1 SV=3			0	51.91000104	LIVFEQENFQGR	Deamidated(Q)@10			0.00597874	1479.741821	740.8782	1479.73584	740.8751831	2	12	1.1.1.1163.10	6.221684	771.51	737.43	6.23	0.04	494.202
7	22	22	59.20000076	59.20000076	59.20000076	sp|Q9WVJ5|CRBB1_MOUSE	Beta-crystallin B1 OS=Mus musculus OX=10090 GN=Crybb1 PE=1 SV=3			0	51.91000104	LIVFEQENFQGR	Deamidated(Q)@10			0.00597874	1479.741821	740.8782	1479.73584	740.8751831	2	11	1.1.1.1167.3	6.26935	771.51	245.92	6.23	0.04	214.4507
7	22	22	59.20000076	59.20000076	59.20000076	sp|Q9WVJ5|CRBB1_MOUSE	Beta-crystallin B1 OS=Mus musculus OX=10090 GN=Crybb1 PE=1 SV=3			0	51.91000104	LIVFEQENFQGR	Deamidated(Q)@6			0.00597874	1479.741821	740.8782	1479.73584	740.8751831	2	11	1.1.1.1167.3	6.26935	771.51	245.92	6.23	0.04	214.4507
7	22	22	59.20000076	59.20000076	59.20000076	sp|Q9WVJ5|CRBB1_MOUSE	Beta-crystallin B1 OS=Mus musculus OX=10090 GN=Crybb1 PE=1 SV=3			0	99.00000095	MDSQEHK	Oxidation(M)@1			-0.00333854	889.3566895	445.6856	889.3599854	445.6872559	2	9	1.1.1.340.2	0.9845833	666.68	621.87	0.99	0.04	343.9324
7	22	22	59.20000076	59.20000076	59.20000076	sp|Q9WVJ5|CRBB1_MOUSE	Beta-crystallin B1 OS=Mus musculus OX=10090 GN=Crybb1 PE=1 SV=3			0	99.00000095	SLIVVSGPWVAFEQSAFR	Dioxidation(W)@9			-0.00552028	2024.031494	1013.023	2024.036743	1013.025635	2	12	1.1.1.1378.2	8.803166	100.92	51.05	8.78	0.04	72.41417
7	22	22	59.20000076	59.20000076	59.20000076	sp|Q9WVJ5|CRBB1_MOUSE	Beta-crystallin B1 OS=Mus musculus OX=10090 GN=Crybb1 PE=1 SV=3			0	99.00000095	SLIVVSGPWVAFEQSAFR				0.00387316	1992.050659	665.0242	1992.046875	665.0228882	3	22	1.1.1.1554.2	9.74825	919.38	252.71	9.84	0.1	206.2687
7	22	22	59.20000076	59.20000076	59.20000076	sp|Q9WVJ5|CRBB1_MOUSE	Beta-crystallin B1 OS=Mus musculus OX=10090 GN=Crybb1 PE=1 SV=3			0	99.00000095	SLIVVSGPWVAFEQSAFR				0.00213155	1992.049072	997.0318	1992.046875	997.0307007	2	15	1.1.1.1555.2	9.76175	703.24	339.69	9.84	0.11	144.9156
7	22	22	59.20000076	59.20000076	59.20000076	sp|Q9WVJ5|CRBB1_MOUSE	Beta-crystallin B1 OS=Mus musculus OX=10090 GN=Crybb1 PE=1 SV=3			0	99.00000095	SLIVVSGPWVAFEQSAFR				0.00387316	1992.050659	665.0242	1992.046875	665.0228882	3	20	1.1.1.1605.2	9.915417	919.38	315.44	9.84	0.1	272.1804
7	22	22	59.20000076	59.20000076	59.20000076	sp|Q9WVJ5|CRBB1_MOUSE	Beta-crystallin B1 OS=Mus musculus OX=10090 GN=Crybb1 PE=1 SV=3			0	99.00000095	SLIVVSGPWVAFEQSAFR	Oxidation(P)@8	Oxidation(P)@98		0.00297811	2008.0448	670.3555	2008.04187	670.3545532	3	11	1.1.1.1334.3	8.328033	174.19	159.05	8.31	0.05	286.3216
7	22	22	59.20000076	59.20000076	59.20000076	sp|Q9WVJ5|CRBB1_MOUSE	Beta-crystallin B1 OS=Mus musculus OX=10090 GN=Crybb1 PE=1 SV=3			0	51.91000104	SLIVVSGPWVAFEQSAFR	Oxidation(W)@9			0.00297811	2008.0448	670.3555	2008.04187	670.3545532	3	11	1.1.1.1334.3	8.328033	174.19	159.05	8.31	0.05	286.3216
7	22	22	59.20000076	59.20000076	59.20000076	sp|Q9WVJ5|CRBB1_MOUSE	Beta-crystallin B1 OS=Mus musculus OX=10090 GN=Crybb1 PE=1 SV=3			0	99.00000095	VGDLPPGSYR				-0.00115909	1059.533813	530.7742	1059.534912	530.7747192	2	10	1.1.1.978.11	3.896367	2157.69	710.76	3.96	0.15	384.2756
7	22	22	59.20000076	59.20000076	59.20000076	sp|Q9WVJ5|CRBB1_MOUSE	Beta-crystallin B1 OS=Mus musculus OX=10090 GN=Crybb1 PE=1 SV=3			0	99.00000095	VGDLPPGSYR				-0.00115909	1059.533813	530.7742	1059.534912	530.7747192	2	9	1.1.1.977.8	3.8812	2157.69	393.96	3.96	0.15	235.1254
7	22	22	59.20000076	59.20000076	59.20000076	sp|Q9WVJ5|CRBB1_MOUSE	Beta-crystallin B1 OS=Mus musculus OX=10090 GN=Crybb1 PE=1 SV=3			0	99.00000095	VGDLPPGSYR				-0.00115909	1059.533813	530.7742	1059.534912	530.7747192	2	8	1.1.1.1005.7	4.237	2157.69	530.56	3.96	0.15	297.6787
7	22	22	59.20000076	59.20000076	59.20000076	sp|Q9WVJ5|CRBB1_MOUSE	Beta-crystallin B1 OS=Mus musculus OX=10090 GN=Crybb1 PE=1 SV=3			0	99.00000095	VGSITVSGGTWVGYQYPGYR				-0.00078687	2146.047363	716.3564	2146.04834	716.3567505	3	12	1.1.1.1185.5	6.455833	1375.41	859.91	6.48	0.05	663.2888
7	22	22	59.20000076	59.20000076	59.20000076	sp|Q9WVJ5|CRBB1_MOUSE	Beta-crystallin B1 OS=Mus musculus OX=10090 GN=Crybb1 PE=1 SV=3			0	99.00000095	WDTWTSSYR				-0.000677538	1200.519287	601.2669	1200.52002	601.2672729	2	11	1.1.1.1087.7	5.2626	2827.22	2294.73	5.28	0.05	1320.964
7	22	22	59.20000076	59.20000076	59.20000076	sp|Q9WVJ5|CRBB1_MOUSE	Beta-crystallin B1 OS=Mus musculus OX=10090 GN=Crybb1 PE=1 SV=3			0	16.23000056	WDTWTSSYR	Oxidation(W)@1; Methyl(D)@2; Dehydrated(T)@3	Methyl(D)@123; Dehydrated(T)@124		0.000376302	1212.520508	607.2675	1212.52002	607.2672729	2	9	1.1.1.1118.3	5.6489	2162.22	1844.51	5.66	0.04	895.8135
8	18.98	18.98	78.74000072	68.97000074	52.86999941	sp|P04345|CRGA_MOUSE	Gamma-crystallin A OS=Mus musculus OX=10090 GN=Cryga PE=2 SV=2			2	99.00000095	GDYPDYQQWMGFSDSIR				-0.000494903	2063.867432	1032.941	2063.868408	1032.941406	2	15	1.1.1.1265.4	7.477433	726.92	625.5	7.49	0.06	275.2973
8	18.98	18.98	78.74000072	68.97000074	52.86999941	sp|P04345|CRGA_MOUSE	Gamma-crystallin A OS=Mus musculus OX=10090 GN=Cryga PE=2 SV=2			2	99.00000095	GKITFYEDR			cleaved M-G@N-term; missed K-I@2	-0.00113704	1127.560059	564.7873	1127.561157	564.7878418	2	9	1.1.1.983.7	3.9567	1269.62	1032.04	3.97	0.04	560.8459
8	18.98	18.98	78.74000072	68.97000074	52.86999941	sp|P04345|CRGA_MOUSE	Gamma-crystallin A OS=Mus musculus OX=10090 GN=Cryga PE=2 SV=2			2	99.00000095	PNYQGYQYFLR			cleaved R-P@N-term	0.00205213	1447.69043	724.8525	1447.688477	724.8515015	2	15	1.1.1.1163.8	6.220016	11599.44	8468.56	6.24	0.05	3756.584
8	18.98	18.98	78.74000072	68.97000074	52.86999941	sp|P04345|CRGA_MOUSE	Gamma-crystallin A OS=Mus musculus OX=10090 GN=Cryga PE=2 SV=2			2	99.00000095	RGDYPDYQQWMGFSDSIR			missed R-G@1	-0.00175316	2219.967773	740.9965	2219.969482	740.9970703	3	15	1.1.1.1197.9	6.611166	1447.89	974.94	6.63	0.05	1061.772
8	18.98	18.98	78.74000072	68.97000074	52.86999941	sp|P04345|CRGA_MOUSE	Gamma-crystallin A OS=Mus musculus OX=10090 GN=Cryga PE=2 SV=2			2	99.00000095	RYHDWGAMDAK	Oxidation(M)@8		missed R-Y@1	-0.00451476	1364.588379	455.8701	1364.59314	455.8716736	3	10	1.1.1.886.6	2.749617	1011.64	969.02	2.74	0.03	733.6916
8	18.98	18.98	78.74000072	68.97000074	52.86999941	sp|P04345|CRGA_MOUSE	Gamma-crystallin A OS=Mus musculus OX=10090 GN=Cryga PE=2 SV=2			2	99.00000095	YHDWGAMDAK				-0.000997046	1192.496216	597.2554	1192.497192	597.2558594	2	14	1.1.1.974.10	3.8447	850.96	670.99	3.86	0.05	377.9298
8	18.98	18.98	78.74000072	68.97000074	52.86999941	sp|P04345|CRGA_MOUSE	Gamma-crystallin A OS=Mus musculus OX=10090 GN=Cryga PE=2 SV=2			1.638272166	99.00000095	QYLLRPGDYR	Gln->pyro-Glu@N-term			0.00123129	1262.641846	632.3282	1262.640747	632.3276367	2	9	1.1.1.1133.2	5.839716	27086.98	3533.23	5.9	0.05	926.8047
8	18.98	18.98	78.74000072	68.97000074	52.86999941	sp|P04345|CRGA_MOUSE	Gamma-crystallin A OS=Mus musculus OX=10090 GN=Cryga PE=2 SV=2			1.552842021	98.3099997	SIPYTSSHR				-0.00109554	1046.513428	524.264	1046.514526	524.2645264	2	8	1.1.1.893.5	2.841617	10687.39	4794.69	2.87	0.05	1994.378
8	18.98	18.98	78.74000072	68.97000074	52.86999941	sp|P04345|CRGA_MOUSE	Gamma-crystallin A OS=Mus musculus OX=10090 GN=Cryga PE=2 SV=2			1.455931664	97.6000011	RVMDLY	Oxidation(M)@3		missed R-V@1	0.00189266	811.3916626	406.7031	811.3898315	406.702179	2	7	1.1.1.985.4	3.979533	9562.72	4795.93	4	0.04	2493.063
8	18.98	18.98	78.74000072	68.97000074	52.86999941	sp|P04345|CRGA_MOUSE	Gamma-crystallin A OS=Mus musculus OX=10090 GN=Cryga PE=2 SV=2			1.026872277	94.73999739	ITFYEDR				0.000556866	942.4452515	472.2299	942.4447021	472.2296143	2	9	1.1.1.1026.4	4.498816	118318.6	11755.13	4.54	0.04	1667.566
8	18.98	18.98	78.74000072	68.97000074	52.86999941	sp|P04345|CRGA_MOUSE	Gamma-crystallin A OS=Mus musculus OX=10090 GN=Cryga PE=2 SV=2			0.889410257	99.00000095	GDYPDYQQWMGF	Oxidation(M)@10		cleaved F-S@C-term	0.00316669	1521.590332	761.8024	1521.587036	761.8008423	2	11	1.1.1.1245.4	7.22345	432.58	225.24	7.19	0.06	174.7146
8	18.98	18.98	78.74000072	68.97000074	52.86999941	sp|P04345|CRGA_MOUSE	Gamma-crystallin A OS=Mus musculus OX=10090 GN=Cryga PE=2 SV=2			0.218244612	99.00000095	YQGYQYFLR			cleaved N-Y@N-term	0.00283274	1236.595703	619.3051	1236.592773	619.3036499	2	10	1.1.1.1150.7	6.0557	1108.05	1030.11	6.05	0.05	691.7697
8	18.98	18.98	78.74000072	68.97000074	52.86999941	sp|P04345|CRGA_MOUSE	Gamma-crystallin A OS=Mus musculus OX=10090 GN=Cryga PE=2 SV=2			0.090979151	27.88999975	LYERDDYR			missed R-D@4	-0.00163005	1128.518433	565.2665	1128.52002	565.2672729	2	5	1.1.1.892.9	2.82895	990.77	936.15	2.83	0.04	587.8891
8	18.98	18.98	78.74000072	68.97000074	52.86999941	sp|P04345|CRGA_MOUSE	Gamma-crystallin A OS=Mus musculus OX=10090 GN=Cryga PE=2 SV=2			0.05256629	99.00000095	QYLLRPGDYRR	Arg-loss@C-term		missed R-R@10	0.00300477	1279.67041	427.5641	1279.667358	427.5630493	3	12	1.1.1.1022.2	4.447166	69077.52	18524.19	4.48	0.05	7193.017
8	18.98	18.98	78.74000072	68.97000074	52.86999941	sp|P04345|CRGA_MOUSE	Gamma-crystallin A OS=Mus musculus OX=10090 GN=Cryga PE=2 SV=2			0.032452036	99.00000095	LQTYFSR			cleaved N-L@N-term	-0.00520871	913.4604492	457.7375	913.4657593	457.7401733	2	9	1.1.1.1027.5	4.512317	766.46	506.72	4.49	0.04	368.1364
8	18.98	18.98	78.74000072	68.97000074	52.86999941	sp|P04345|CRGA_MOUSE	Gamma-crystallin A OS=Mus musculus OX=10090 GN=Cryga PE=2 SV=2			0.014573523	91.79000258	PYTSSHR			cleaved I-P@N-term	0.00116978	846.3996582	424.2071	846.3984375	424.2064819	2	11	1.1.1.897.2	2.889283	20042.72	15993.1	2.87	0.05	6490.479
8	18.98	18.98	78.74000072	68.97000074	52.86999941	sp|P04345|CRGA_MOUSE	Gamma-crystallin A OS=Mus musculus OX=10090 GN=Cryga PE=2 SV=2			0.003926347	99.00000095	QYLLRPGDY			cleaved Y-R@C-term	-0.0217104	1123.544434	562.7795	1123.566162	562.7904053	2	10	1.1.1.1096.5	5.377417	364.8897	364.8897			436.4521
8	18.98	18.98	78.74000072	68.97000074	52.86999941	sp|P04345|CRGA_MOUSE	Gamma-crystallin A OS=Mus musculus OX=10090 GN=Cryga PE=2 SV=2			0.002613608	90.17999768	YERDDYR			cleaved L-Y@N-term; missed R-D@3	0.000455625	1015.436462	508.7255	1015.435913	508.7252502	2	8	1.1.1.893.4	2.83995	529.56	461.04	2.83	0.04	650.0989
8	18.98	18.98	78.74000072	68.97000074	52.86999941	sp|P04345|CRGA_MOUSE	Gamma-crystallin A OS=Mus musculus OX=10090 GN=Cryga PE=2 SV=2			0.001304851	58.75999928	LLRPGDYR			cleaved Y-L@N-term	-0.00456586	988.5408936	495.2777	988.5454102	495.2799683	2	6	1.1.1.950.4	3.5469	327.49	222.27	3.57	0.05	152.9608
8	18.98	18.98	78.74000072	68.97000074	52.86999941	sp|P04345|CRGA_MOUSE	Gamma-crystallin A OS=Mus musculus OX=10090 GN=Cryga PE=2 SV=2			0.001304851	99.00000095	MGFSDSIR	Oxidation(M)@1		cleaved W-M@N-term	-0.000765176	927.4112549	464.7129	927.4119873	464.7132874	2	10	1.1.1.981.2	3.927867	969.14	870.52	3.94	0.05	657.8782
8	18.98	18.98	78.74000072	68.97000074	52.86999941	sp|P04345|CRGA_MOUSE	Gamma-crystallin A OS=Mus musculus OX=10090 GN=Cryga PE=2 SV=2			0.000434506	81.95000291	LHEIYSMHVLEG	Oxidation(M)@7		cleaved G-C@C-term	-0.000255144	1442.685913	481.9026	1442.686401	481.9027405	3	8	1.1.1.1020.3	4.4265	1382.24	1268.55	4.43	0.04	749.4925
8	18.98	18.98	78.74000072	68.97000074	52.86999941	sp|P04345|CRGA_MOUSE	Gamma-crystallin A OS=Mus musculus OX=10090 GN=Cryga PE=2 SV=2			0	42.21000075	DYPDYQQWMGFSDSIR	Carbamidomethyl(D)@4; Oxidation(M)@9		cleaved G-D@N-term	0.00365267	2079.867188	694.2963	2079.863281	694.2950439	3	14	1.1.1.1187.7	6.482666	9151.37	6181.98	6.51	0.06	866.6526
8	18.98	18.98	78.74000072	68.97000074	52.86999941	sp|P04345|CRGA_MOUSE	Gamma-crystallin A OS=Mus musculus OX=10090 GN=Cryga PE=2 SV=2			0	99.00000095	GDYPDYQQWMGFSDSIR	Acetyl@N-term; Oxidation(M)@10	Acetyl@61		0.0101418	2121.884033	708.3019	2121.873779	708.2985229	3	13	1.1.1.1262.4	7.436934	168.15	162.41	7.43	0.06	161.6361
8	18.98	18.98	78.74000072	68.97000074	52.86999941	sp|P04345|CRGA_MOUSE	Gamma-crystallin A OS=Mus musculus OX=10090 GN=Cryga PE=2 SV=2			0	99.00000095	GDYPDYQQWMGFSDSIR				-0.000494903	2063.867432	1032.941	2063.868408	1032.941406	2	13	1.1.1.1264.5	7.464933	726.92	401.24	7.49	0.06	232.6385
8	18.98	18.98	78.74000072	68.97000074	52.86999941	sp|P04345|CRGA_MOUSE	Gamma-crystallin A OS=Mus musculus OX=10090 GN=Cryga PE=2 SV=2			0	99.00000095	GDYPDYQQWMGFSDSIR	Oxidation(M)@10			0.00365267	2079.867188	694.2963	2079.863281	694.2950439	3	12	1.1.1.1187.7	6.482666	9151.37	6181.98	6.51	0.06	866.6526
8	18.98	18.98	78.74000072	68.97000074	52.86999941	sp|P04345|CRGA_MOUSE	Gamma-crystallin A OS=Mus musculus OX=10090 GN=Cryga PE=2 SV=2			0	99.00000095	GDYPDYQQWMGFSDSIR	Oxidation(M)@10			0.00365267	2079.867188	694.2963	2079.863281	694.2950439	3	9	1.1.1.1200.4	6.645333	9151.37	116.68	6.51	0.06	417.703
8	18.98	18.98	78.74000072	68.97000074	52.86999941	sp|P04345|CRGA_MOUSE	Gamma-crystallin A OS=Mus musculus OX=10090 GN=Cryga PE=2 SV=2			0	95.63999772	GDYPDYQQWMGFSDSIR	Oxidation(M)@10			0.00365267	2079.867188	694.2963	2079.863281	694.2950439	3	9	1.1.1.1196.6	6.596167	9151.37	523.15	6.51	0.06	352.6467
8	18.98	18.98	78.74000072	68.97000074	52.86999941	sp|P04345|CRGA_MOUSE	Gamma-crystallin A OS=Mus musculus OX=10090 GN=Cryga PE=2 SV=2			0	94.33000088	GDYPDYQQWMGFSDSIR	Delta:H(4)C(2)@N-term; Deamidated(Q)@7; Deamidated(Q)@8; Oxidation(M)@10			0.0117158	2109.874268	704.2987	2109.862549	704.2947998	3	11	1.1.1.1208.5	6.750817	910.74	63.63	6.67	0.05	519.3156
8	18.98	18.98	78.74000072	68.97000074	52.86999941	sp|P04345|CRGA_MOUSE	Gamma-crystallin A OS=Mus musculus OX=10090 GN=Cryga PE=2 SV=2			0	78.28000188	GDYPDYQQWMGFSDSIR	Oxidation(M)@10			0.026540801	2079.889893	694.3039	2079.863281	694.2950439	3	7	1.1.1.1159.3	6.165867	85.69962	85.69962			224.6824
8	18.98	18.98	78.74000072	68.97000074	52.86999941	sp|P04345|CRGA_MOUSE	Gamma-crystallin A OS=Mus musculus OX=10090 GN=Cryga PE=2 SV=2			0	70.38000226	GDYPDYQQWMGFSDSIR	Formyl@N-term; Oxidation(M)@10			0.00344474	2107.861572	703.6278	2107.858154	703.6266479	3	9	1.1.1.1259.3	7.397433	26.37222	26.37222			181.5727
8	18.98	18.98	78.74000072	68.97000074	52.86999941	sp|P04345|CRGA_MOUSE	Gamma-crystallin A OS=Mus musculus OX=10090 GN=Cryga PE=2 SV=2			0	42.96999872	GDYPDYQQWMGFSDSIR	Oxidation(M)@10			0.00365267	2079.867188	694.2963	2079.863281	694.2950439	3	7	1.1.1.1183.4	6.429183	9151.37	321.94	6.51	0.06	371.584
8	18.98	18.98	78.74000072	68.97000074	52.86999941	sp|P04345|CRGA_MOUSE	Gamma-crystallin A OS=Mus musculus OX=10090 GN=Cryga PE=2 SV=2			0	37.88000047	GDYPDYQQWMGFSDSIR	Formyl@N-term; Oxidation(M)@10			0.0058451	2107.863281	1054.939	2107.858154	1054.936401	2	8	1.1.1.1207.5	6.737983	116.989	116.989			192.9841
8	18.98	18.98	78.74000072	68.97000074	52.86999941	sp|P04345|CRGA_MOUSE	Gamma-crystallin A OS=Mus musculus OX=10090 GN=Cryga PE=2 SV=2			0	29.5599997	GDYPDYQQWMGFSDSIR	Formyl@N-term; Oxidation(M)@10			-0.000258389	2107.857422	1054.936	2107.858154	1054.936401	2	7	1.1.1.1258.5	7.386267	31.01787	31.01787			100.7458
8	18.98	18.98	78.74000072	68.97000074	52.86999941	sp|P04345|CRGA_MOUSE	Gamma-crystallin A OS=Mus musculus OX=10090 GN=Cryga PE=2 SV=2			0	19.40000057	GDYPDYQQWMGFSDSIR	Dioxidation(W)@9; Oxidation(M)@10			-0.0010477	2111.851318	1056.933	2111.853027	1056.933838	2	6	1.1.1.1219.10	6.892467	11.96545	11.96545			123.2807
8	18.98	18.98	78.74000072	68.97000074	52.86999941	sp|P04345|CRGA_MOUSE	Gamma-crystallin A OS=Mus musculus OX=10090 GN=Cryga PE=2 SV=2			0	18.86000037	GDYPDYQQWMGFSDSIR	Oxidation(W)@9; Oxidation(M)@10			-0.00548224	2095.852783	699.6248	2095.858154	699.6266479	3	8	1.1.1.1136.5	5.876383	143.1502	143.1502			430.3447
8	18.98	18.98	78.74000072	68.97000074	52.86999941	sp|P04345|CRGA_MOUSE	Gamma-crystallin A OS=Mus musculus OX=10090 GN=Cryga PE=2 SV=2			0	22.78999984	GFQGRCYECSSDCPNLQTYFSR	Oxidation(R)@5; Carbamidomethyl(C)@6; Carbamidomethyl(C)@9; cGMP(S)@11; Carbamidomethyl(C)@13	Oxidation(R)@15; cGMP(S)@21	missed R-C@5	-0.057704601	3091.097412	1031.373	3091.155762	1031.392578	3	9	1.1.1.1178.9	6.371017	125.8647	125.8647			180.6423
8	18.98	18.98	78.74000072	68.97000074	52.86999941	sp|P04345|CRGA_MOUSE	Gamma-crystallin A OS=Mus musculus OX=10090 GN=Cryga PE=2 SV=2			0	22.78999984	GFQGRCYECSSDCPNLQTYFSR	Oxidation(R)@5; Carbamidomethyl(C)@6; Carbamidomethyl(C)@9; cGMP(S)@10; Carbamidomethyl(C)@13	Oxidation(R)@15; cGMP(S)@20	missed R-C@5	-0.057704601	3091.097412	1031.373	3091.155762	1031.392578	3	9	1.1.1.1178.9	6.371017	125.8647	125.8647			180.6423
8	18.98	18.98	78.74000072	68.97000074	52.86999941	sp|P04345|CRGA_MOUSE	Gamma-crystallin A OS=Mus musculus OX=10090 GN=Cryga PE=2 SV=2			0	21.64999992	GFQGRCYECSSDCPNLQTYFSR	Carbamidomethyl(C)@6; Oxidation(Y)@7; Carbamidomethyl(C)@9; cGMP(S)@10; Carbamidomethyl(C)@13	Oxidation(Y)@17; cGMP(S)@20	missed R-C@5	-0.057704601	3091.097412	1031.373	3091.155762	1031.392578	3	9	1.1.1.1178.9	6.371017	125.8647	125.8647			180.6423
8	18.98	18.98	78.74000072	68.97000074	52.86999941	sp|P04345|CRGA_MOUSE	Gamma-crystallin A OS=Mus musculus OX=10090 GN=Cryga PE=2 SV=2			0	21.64999992	GFQGRCYECSSDCPNLQTYFSR	Carbamidomethyl(C)@6; Oxidation(Y)@7; Carbamidomethyl(C)@9; cGMP(S)@11; Carbamidomethyl(C)@13	Oxidation(Y)@17; cGMP(S)@21	missed R-C@5	-0.057704601	3091.097412	1031.373	3091.155762	1031.392578	3	9	1.1.1.1178.9	6.371017	125.8647	125.8647			180.6423
8	18.98	18.98	78.74000072	68.97000074	52.86999941	sp|P04345|CRGA_MOUSE	Gamma-crystallin A OS=Mus musculus OX=10090 GN=Cryga PE=2 SV=2			0	19.40000057	GFQGRCYECSSDCPNLQTYFSR	Oxidation(F)@2; Carbamidomethyl(C)@6; Carbamidomethyl(C)@9; cGMP(S)@11; Carbamidomethyl(C)@13	Oxidation(F)@12; cGMP(S)@21	missed R-C@5	-0.057704601	3091.097412	1031.373	3091.155762	1031.392578	3	9	1.1.1.1178.9	6.371017	125.8647	125.8647			180.6423
8	18.98	18.98	78.74000072	68.97000074	52.86999941	sp|P04345|CRGA_MOUSE	Gamma-crystallin A OS=Mus musculus OX=10090 GN=Cryga PE=2 SV=2			0	19.40000057	GFQGRCYECSSDCPNLQTYFSR	Oxidation(F)@2; Carbamidomethyl(C)@6; Carbamidomethyl(C)@9; cGMP(S)@10; Carbamidomethyl(C)@13	Oxidation(F)@12; cGMP(S)@20	missed R-C@5	-0.057704601	3091.097412	1031.373	3091.155762	1031.392578	3	9	1.1.1.1178.9	6.371017	125.8647	125.8647			180.6423
8	18.98	18.98	78.74000072	68.97000074	52.86999941	sp|P04345|CRGA_MOUSE	Gamma-crystallin A OS=Mus musculus OX=10090 GN=Cryga PE=2 SV=2			0	19.03000027	GFQGRCYECSSDCPNLQTYFSR	Carbamidomethyl(C)@6; Carbamidomethyl(C)@9; cGMP(S)@11; Oxidation(D)@12; Carbamidomethyl(C)@13	cGMP(S)@21; Oxidation(D)@22	missed R-C@5	-0.057704601	3091.097412	1031.373	3091.155762	1031.392578	3	9	1.1.1.1178.9	6.371017	125.8647	125.8647			180.6423
8	18.98	18.98	78.74000072	68.97000074	52.86999941	sp|P04345|CRGA_MOUSE	Gamma-crystallin A OS=Mus musculus OX=10090 GN=Cryga PE=2 SV=2			0	19.03000027	GFQGRCYECSSDCPNLQTYFSR	Carbamidomethyl(C)@6; Carbamidomethyl(C)@9; cGMP(S)@10; Oxidation(D)@12; Carbamidomethyl(C)@13	cGMP(S)@20; Oxidation(D)@22	missed R-C@5	-0.057704601	3091.097412	1031.373	3091.155762	1031.392578	3	9	1.1.1.1178.9	6.371017	125.8647	125.8647			180.6423
8	18.98	18.98	78.74000072	68.97000074	52.86999941	sp|P04345|CRGA_MOUSE	Gamma-crystallin A OS=Mus musculus OX=10090 GN=Cryga PE=2 SV=2			0	15.11999965	GFQGRCYECSSDCPNLQTYFSR	Carbamidomethyl(C)@6; Carbamidomethyl(C)@9; cGMP(S)@11; Carbamidomethyl(C)@13; Oxidation(P)@14	cGMP(S)@21; Oxidation(P)@24	missed R-C@5	-0.057704601	3091.097412	1031.373	3091.155762	1031.392578	3	8	1.1.1.1178.9	6.371017	125.8647	125.8647			180.6423
8	18.98	18.98	78.74000072	68.97000074	52.86999941	sp|P04345|CRGA_MOUSE	Gamma-crystallin A OS=Mus musculus OX=10090 GN=Cryga PE=2 SV=2			0	15.11999965	GFQGRCYECSSDCPNLQTYFSR	Carbamidomethyl(C)@6; Carbamidomethyl(C)@9; cGMP(S)@10; Carbamidomethyl(C)@13; Oxidation(P)@14	cGMP(S)@20; Oxidation(P)@24	missed R-C@5	-0.057704601	3091.097412	1031.373	3091.155762	1031.392578	3	8	1.1.1.1178.9	6.371017	125.8647	125.8647			180.6423
8	18.98	18.98	78.74000072	68.97000074	52.86999941	sp|P04345|CRGA_MOUSE	Gamma-crystallin A OS=Mus musculus OX=10090 GN=Cryga PE=2 SV=2			0	99.00000095	GKITFYEDR			cleaved M-G@N-term; missed K-I@2	-0.00113704	1127.560059	564.7873	1127.561157	564.7878418	2	9	1.1.1.982.8	3.944533	1269.62	596.93	3.97	0.04	322.8667
8	18.98	18.98	78.74000072	68.97000074	52.86999941	sp|P04345|CRGA_MOUSE	Gamma-crystallin A OS=Mus musculus OX=10090 GN=Cryga PE=2 SV=2			0	93.88999939	GKITFYEDR	Formyl@N-term		cleaved M-G@N-term; missed K-I@2	0.0138539	1155.569824	578.7922	1155.55603	578.7852783	2	8	1.1.1.1068.10	5.024283	65.35423	65.35423			243.5698
8	18.98	18.98	78.74000072	68.97000074	52.86999941	sp|P04345|CRGA_MOUSE	Gamma-crystallin A OS=Mus musculus OX=10090 GN=Cryga PE=2 SV=2			0	93.88999939	GKITFYEDR	Formyl(K)@2		cleaved M-G@N-term; missed K-I@2	0.0138539	1155.569824	578.7922	1155.55603	578.7852783	2	8	1.1.1.1068.10	5.024283	65.35423	65.35423			243.5698
8	18.98	18.98	78.74000072	68.97000074	52.86999941	sp|P04345|CRGA_MOUSE	Gamma-crystallin A OS=Mus musculus OX=10090 GN=Cryga PE=2 SV=2			0	42.21000075	GKITFYEDR	Carbamyl@N-term		cleaved M-G@N-term; missed K-I@2	-0.00711075	1170.559814	586.2872	1170.566895	586.2907715	2	6	1.1.1.1061.6	4.9323	28.1193	28.1193			165.9218
8	18.98	18.98	78.74000072	68.97000074	52.86999941	sp|P04345|CRGA_MOUSE	Gamma-crystallin A OS=Mus musculus OX=10090 GN=Cryga PE=2 SV=2			0	17.67999977	GKITFYEDR	Carbamyl(K)@2		cleaved M-G@N-term; missed K-I@2	-0.00711075	1170.559814	586.2872	1170.566895	586.2907715	2	6	1.1.1.1061.6	4.9323	28.1193	28.1193			165.9218
8	18.98	18.98	78.74000072	68.97000074	52.86999941	sp|P04345|CRGA_MOUSE	Gamma-crystallin A OS=Mus musculus OX=10090 GN=Cryga PE=2 SV=2			0	94.73999739	ITFYEDR	Oxidation(F)@3	Oxidation(F)@6		-0.00564705	958.434082	480.2243	958.4396362	480.2270813	2	7	1.1.1.1015.8	4.3655	430.4	410.74	4.36	0.04	219.386
8	18.98	18.98	78.74000072	68.97000074	52.86999941	sp|P04345|CRGA_MOUSE	Gamma-crystallin A OS=Mus musculus OX=10090 GN=Cryga PE=2 SV=2			0	92.9099977	ITFYEDR				0.000556866	942.4452515	472.2299	942.4447021	472.2296143	2	7	1.1.1.1025.7	4.488983	118318.6	2933.72	4.54	0.04	870.1503
8	18.98	18.98	78.74000072	68.97000074	52.86999941	sp|P04345|CRGA_MOUSE	Gamma-crystallin A OS=Mus musculus OX=10090 GN=Cryga PE=2 SV=2			0	90.17999768	ITFYEDR	Methyl(D)@6	Methyl(D)@9		5.30E-05	956.4604492	479.2375	956.4603271	479.2374573	2	7	1.1.1.1068.4	5.019283	1557.57	520.03	5.1	0.05	493.6523
8	18.98	18.98	78.74000072	68.97000074	52.86999941	sp|P04345|CRGA_MOUSE	Gamma-crystallin A OS=Mus musculus OX=10090 GN=Cryga PE=2 SV=2			0	70.38000226	ITFYEDR	Methyl(D)@6	Methyl(D)@9		5.30E-05	956.4604492	479.2375	956.4603271	479.2374573	2	7	1.1.1.1067.5	5.00745	1557.57	297.8	5.1	0.05	280.2452
8	18.98	18.98	78.74000072	68.97000074	52.86999941	sp|P04345|CRGA_MOUSE	Gamma-crystallin A OS=Mus musculus OX=10090 GN=Cryga PE=2 SV=2			0	19.40000057	ITFYEDR				0.000556866	942.4452515	472.2299	942.4447021	472.2296143	2	4	1.1.1.1042.4	4.690967	118318.6	150.84	4.54	0.04	238.2234
8	18.98	18.98	78.74000072	68.97000074	52.86999941	sp|P04345|CRGA_MOUSE	Gamma-crystallin A OS=Mus musculus OX=10090 GN=Cryga PE=2 SV=2			0	18.86000037	ITFYEDR	Dehydrated(D)@6			0.050128002	924.4842529	463.2494	924.4341431	463.2243347	2	6	1.1.1.1054.3	4.8403	143.27	22.57	4.88	0.05	266.5044
8	18.98	18.98	78.74000072	68.97000074	52.86999941	sp|P04345|CRGA_MOUSE	Gamma-crystallin A OS=Mus musculus OX=10090 GN=Cryga PE=2 SV=2			0	17.44000018	ITFYEDR				-0.00988011	942.4348755	472.2247	942.4447021	472.2296143	2	6	1.1.1.1096.2	5.37075	364.8897	364.8897			285.4721
8	18.98	18.98	78.74000072	68.97000074	52.86999941	sp|P04345|CRGA_MOUSE	Gamma-crystallin A OS=Mus musculus OX=10090 GN=Cryga PE=2 SV=2			0	17.44000018	ITFYEDR	Formyl@N-term			0.00273158	970.4424438	486.2285	970.4396362	486.2270813	2	8	1.1.1.1197.2	6.605333	617.06	613.05	6.6	0.05	390.3715
8	18.98	18.98	78.74000072	68.97000074	52.86999941	sp|P04345|CRGA_MOUSE	Gamma-crystallin A OS=Mus musculus OX=10090 GN=Cryga PE=2 SV=2			0	16.80999994	ITFYEDR	Formyl@N-term			0.00273158	970.4424438	486.2285	970.4396362	486.2270813	2	9	1.1.1.1196.2	6.592834	617.06	506.94	6.6	0.05	386.4241
8	18.98	18.98	78.74000072	68.97000074	52.86999941	sp|P04345|CRGA_MOUSE	Gamma-crystallin A OS=Mus musculus OX=10090 GN=Cryga PE=2 SV=2			0	15.63999951	ITFYEDR				-0.00426489	942.4404907	472.2275	942.4447021	472.2296143	2	5	1.1.1.1095.4	5.359416	119.6352	119.6352			323.5162
8	18.98	18.98	78.74000072	68.97000074	52.86999941	sp|P04345|CRGA_MOUSE	Gamma-crystallin A OS=Mus musculus OX=10090 GN=Cryga PE=2 SV=2			0	21.38999999	KITFYEDR	PyruvicAcidIminyl(K)@1	PyruvicAcidIminyl(K)@3	cleaved G-K@N-term; missed K-I@1	-0.00021556	1140.544922	571.2797	1140.545166	571.2798462	2	7	1.1.1.1079.9	5.163434	235.45	202.2	5.15	0.04	495.0014
8	18.98	18.98	78.74000072	68.97000074	52.86999941	sp|P04345|CRGA_MOUSE	Gamma-crystallin A OS=Mus musculus OX=10090 GN=Cryga PE=2 SV=2			0	47.72999883	LYERPNYQGYQYFLR			cleaved M-L@N-term	0.00933226	2008.988892	670.6702	2008.979492	670.6671143	3	7	1.1.1.1143.7	5.96705	37.06216	37.06216			285.5417
8	18.98	18.98	78.74000072	68.97000074	52.86999941	sp|P04345|CRGA_MOUSE	Gamma-crystallin A OS=Mus musculus OX=10090 GN=Cryga PE=2 SV=2			0	86.57000065	MGFSDSIR	Oxidation(M)@1		cleaved W-M@N-term	-0.000765176	927.4112549	464.7129	927.4119873	464.7132874	2	8	1.1.1.980.4	3.915867	969.14	632.48	3.94	0.05	549.2815
8	18.98	18.98	78.74000072	68.97000074	52.86999941	sp|P04345|CRGA_MOUSE	Gamma-crystallin A OS=Mus musculus OX=10090 GN=Cryga PE=2 SV=2			0	26.78000033	MGKITFYEDR	Dethiomethyl(M)@1; Dioxidation(K)@3	Dioxidation(K)@3	missed K-I@3	-0.022161201	1242.565918	622.2902	1242.588013	622.3013306	2	8	1.1.1.1028.9	4.52815	1719.95	1527.1	4.53	0.03	650.6972
8	18.98	18.98	78.74000072	68.97000074	52.86999941	sp|P04345|CRGA_MOUSE	Gamma-crystallin A OS=Mus musculus OX=10090 GN=Cryga PE=2 SV=2			0	99.00000095	PNYQGYQYFLR	Formyl@N-term		cleaved R-P@N-term	-0.00358815	1475.679932	738.8472	1475.68335	738.848938	2	15	1.1.1.1280.5	7.664417	334.87	176.65	7.7	0.05	237.0046
8	18.98	18.98	78.74000072	68.97000074	52.86999941	sp|P04345|CRGA_MOUSE	Gamma-crystallin A OS=Mus musculus OX=10090 GN=Cryga PE=2 SV=2			0	99.00000095	PNYQGYQYFLR			cleaved R-P@N-term	0.00205213	1447.69043	724.8525	1447.688477	724.8515015	2	13	1.1.1.1162.7	6.206533	11599.44	4456.87	6.24	0.05	1496.015
8	18.98	18.98	78.74000072	68.97000074	52.86999941	sp|P04345|CRGA_MOUSE	Gamma-crystallin A OS=Mus musculus OX=10090 GN=Cryga PE=2 SV=2			0	99.00000095	PNYQGYQYFLR	Deamidated(Q)@4		cleaved R-P@N-term	0.00509337	1448.677734	725.3461	1448.672485	725.3435059	2	9	1.1.1.1180.7	6.393183	462.45	323.99	6.45	0.08	260.3585
8	18.98	18.98	78.74000072	68.97000074	52.86999941	sp|P04345|CRGA_MOUSE	Gamma-crystallin A OS=Mus musculus OX=10090 GN=Cryga PE=2 SV=2			0	64.70999718	PNYQGYQYFLR	Formyl@N-term		cleaved R-P@N-term	-0.00358815	1475.679932	738.8472	1475.68335	738.848938	2	11	1.1.1.1279.3	7.650084	334.87	125.58	7.7	0.05	202.4277
8	18.98	18.98	78.74000072	68.97000074	52.86999941	sp|P04345|CRGA_MOUSE	Gamma-crystallin A OS=Mus musculus OX=10090 GN=Cryga PE=2 SV=2			0	51.91000104	PNYQGYQYFLR	Deamidated(Q)@4		cleaved R-P@N-term	0.00509337	1448.677734	725.3461	1448.672485	725.3435059	2	9	1.1.1.1182.6	6.41785	462.45	388.44	6.45	0.08	308.6262
8	18.98	18.98	78.74000072	68.97000074	52.86999941	sp|P04345|CRGA_MOUSE	Gamma-crystallin A OS=Mus musculus OX=10090 GN=Cryga PE=2 SV=2			0	97.82000184	QYLLRPGDYR	Formyl@N-term			-0.0033112	1307.658813	654.8367	1307.662231	654.8383789	2	9	1.1.1.1118.4	5.6514	2084.09	512.5	5.69	0.05	404.0238
8	18.98	18.98	78.74000072	68.97000074	52.86999941	sp|P04345|CRGA_MOUSE	Gamma-crystallin A OS=Mus musculus OX=10090 GN=Cryga PE=2 SV=2			0	91.49000049	QYLLRPGDYR	Gln->pyro-Glu@N-term			0.00184164	1262.6427	632.3286	1262.640747	632.3276367	2	6	1.1.1.1024.8	4.47715	103.2068	103.2068			344.2523
8	18.98	18.98	78.74000072	68.97000074	52.86999941	sp|P04345|CRGA_MOUSE	Gamma-crystallin A OS=Mus musculus OX=10090 GN=Cryga PE=2 SV=2			0	80.18000126	QYLLRPGDYR	Gln->pyro-Glu@N-term			0.016005199	1262.65686	421.8929	1262.640747	421.8875427	3	8	1.1.1.1025.3	4.485667	3052.65	2877.52	4.48	0.05	2043.765
8	18.98	18.98	78.74000072	68.97000074	52.86999941	sp|P04345|CRGA_MOUSE	Gamma-crystallin A OS=Mus musculus OX=10090 GN=Cryga PE=2 SV=2			0	56.18000031	QYLLRPGDYR	Formyl@N-term			-0.0033112	1307.658813	654.8367	1307.662231	654.8383789	2	7	1.1.1.1119.5	5.661733	2084.09	1003.83	5.69	0.05	649.8478
8	18.98	18.98	78.74000072	68.97000074	52.86999941	sp|P04345|CRGA_MOUSE	Gamma-crystallin A OS=Mus musculus OX=10090 GN=Cryga PE=2 SV=2			0	53.60999703	QYLLRPGDYR	Gln->pyro-Glu@N-term			0.016005199	1262.65686	421.8929	1262.640747	421.8875427	3	7	1.1.1.1024.2	4.472167	3052.65	2781.87	4.48	0.05	1668.166
8	18.98	18.98	78.74000072	68.97000074	52.86999941	sp|P04345|CRGA_MOUSE	Gamma-crystallin A OS=Mus musculus OX=10090 GN=Cryga PE=2 SV=2			0	46.11000121	QYLLRPGDYR	Gln->pyro-Glu@N-term			0.00123129	1262.641846	632.3282	1262.640747	632.3276367	2	9	1.1.1.1134.2	5.850383	27086.98	7631.93	5.9	0.05	2372.406
8	18.98	18.98	78.74000072	68.97000074	52.86999941	sp|P04345|CRGA_MOUSE	Gamma-crystallin A OS=Mus musculus OX=10090 GN=Cryga PE=2 SV=2			0	44.51999962	QYLLRPGDYR				0.00300478	1279.67041	427.5641	1279.667358	427.5630493	3	6	1.1.1.1021.2	4.434834	69077.52	6855.4	4.48	0.05	2259.42
8	18.98	18.98	78.74000072	68.97000074	52.86999941	sp|P04345|CRGA_MOUSE	Gamma-crystallin A OS=Mus musculus OX=10090 GN=Cryga PE=2 SV=2			0	35.8799994	QYLLRPGDYR				0.00300478	1279.67041	427.5641	1279.667358	427.5630493	3	11	1.1.1.1022.2	4.447166	69077.52	18524.19	4.48	0.05	7193.017
8	18.98	18.98	78.74000072	68.97000074	52.86999941	sp|P04345|CRGA_MOUSE	Gamma-crystallin A OS=Mus musculus OX=10090 GN=Cryga PE=2 SV=2			0	19.78999972	QYLLRPGDYR	Gln->pyro-Glu@N-term			-0.00169839	1262.639038	632.3268	1262.640747	632.3276367	2	5	1.1.1.1023.9	4.465483	121.9746	121.9746			245.7183
8	18.98	18.98	78.74000072	68.97000074	52.86999941	sp|P04345|CRGA_MOUSE	Gamma-crystallin A OS=Mus musculus OX=10090 GN=Cryga PE=2 SV=2			0	19.40000057	QYLLRPGDYR	Deamidated(Q)@1			0.00235353	1280.653564	427.8918	1280.651367	427.8910522	3	9	1.1.1.1038.2	4.638817	1837.42	1743.49	4.64	0.04	1570.598
8	18.98	18.98	78.74000072	68.97000074	52.86999941	sp|P04345|CRGA_MOUSE	Gamma-crystallin A OS=Mus musculus OX=10090 GN=Cryga PE=2 SV=2			0	98.86999726	QYLLRPGDYRR	Deamidated(Q)@1; Arg-loss@C-term		missed R-R@10	0.00235352	1280.653564	427.8918	1280.651367	427.8910522	3	10	1.1.1.1038.2	4.638817	1837.42	1743.49	4.64	0.04	1570.598
8	18.98	18.98	78.74000072	68.97000074	52.86999941	sp|P04345|CRGA_MOUSE	Gamma-crystallin A OS=Mus musculus OX=10090 GN=Cryga PE=2 SV=2			0	97.03000188	QYLLRPGDYRR	Gln->pyro-Glu@N-term; Arg-loss@C-term		missed R-R@10	0.00123129	1262.641846	632.3282	1262.640747	632.3276367	2	10	1.1.1.1134.2	5.850383	27086.98	7631.93	5.9	0.05	2372.406
8	18.98	18.98	78.74000072	68.97000074	52.86999941	sp|P04345|CRGA_MOUSE	Gamma-crystallin A OS=Mus musculus OX=10090 GN=Cryga PE=2 SV=2			0	99.00000095	RGDYPDYQQWMGFSDSIR	Oxidation(M)@11		missed R-G@1	0.00211217	2235.966553	746.3294	2235.964355	746.3287354	3	25	1.1.1.1138.8	5.906717	14033.42	13765.09	5.91	0.05	9065.044
8	18.98	18.98	78.74000072	68.97000074	52.86999941	sp|P04345|CRGA_MOUSE	Gamma-crystallin A OS=Mus musculus OX=10090 GN=Cryga PE=2 SV=2			0	99.00000095	RGDYPDYQQWMGFSDSIR	Oxidation(M)@11		missed R-G@1	0.00211217	2235.966553	746.3294	2235.964355	746.3287354	3	20	1.1.1.1140.9	5.93055	14033.42	10371.7	5.91	0.05	6206.827
8	18.98	18.98	78.74000072	68.97000074	52.86999941	sp|P04345|CRGA_MOUSE	Gamma-crystallin A OS=Mus musculus OX=10090 GN=Cryga PE=2 SV=2			0	99.00000095	RGDYPDYQQWMGFSDSIR			missed R-G@1	-0.00175316	2219.967773	740.9965	2219.969482	740.9970703	3	16	1.1.1.1198.6	6.621666	1447.89	1289.12	6.63	0.05	1410.955
8	18.98	18.98	78.74000072	68.97000074	52.86999941	sp|P04345|CRGA_MOUSE	Gamma-crystallin A OS=Mus musculus OX=10090 GN=Cryga PE=2 SV=2			0	99.00000095	RGDYPDYQQWMGFSDSIR	Oxidation(M)@11		missed R-G@1	0.00211217	2235.966553	746.3294	2235.964355	746.3287354	3	17	1.1.1.1141.8	5.94255	14033.42	7453.84	5.91	0.05	4644.918
8	18.98	18.98	78.74000072	68.97000074	52.86999941	sp|P04345|CRGA_MOUSE	Gamma-crystallin A OS=Mus musculus OX=10090 GN=Cryga PE=2 SV=2			0	99.00000095	RGDYPDYQQWMGFSDSIR	Oxidation(M)@11		missed R-G@1	0.00211217	2235.966553	746.3294	2235.964355	746.3287354	3	16	1.1.1.1143.11	5.970366	14033.42	2628.54	5.91	0.05	1675.927
8	18.98	18.98	78.74000072	68.97000074	52.86999941	sp|P04345|CRGA_MOUSE	Gamma-crystallin A OS=Mus musculus OX=10090 GN=Cryga PE=2 SV=2			0	99.00000095	RGDYPDYQQWMGFSDSIR	Oxidation(M)@11		missed R-G@1	0.00211217	2235.966553	746.3294	2235.964355	746.3287354	3	16	1.1.1.1144.9	5.9812	14033.42	1551.07	5.91	0.05	1071.043
8	18.98	18.98	78.74000072	68.97000074	52.86999941	sp|P04345|CRGA_MOUSE	Gamma-crystallin A OS=Mus musculus OX=10090 GN=Cryga PE=2 SV=2			0	99.00000095	RGDYPDYQQWMGFSDSIR			missed R-G@1	-0.00175316	2219.967773	740.9965	2219.969482	740.9970703	3	13	1.1.1.1198.7	6.6225	1447.89	1308.48	6.63	0.05	1403.293
8	18.98	18.98	78.74000072	68.97000074	52.86999941	sp|P04345|CRGA_MOUSE	Gamma-crystallin A OS=Mus musculus OX=10090 GN=Cryga PE=2 SV=2			0	99.00000095	RGDYPDYQQWMGFSDSIR	Oxidation(M)@11		missed R-G@1	0.00211217	2235.966553	746.3294	2235.964355	746.3287354	3	13	1.1.1.1146.10	6.007367	14033.42	541.06	5.91	0.05	431.394
8	18.98	18.98	78.74000072	68.97000074	52.86999941	sp|P04345|CRGA_MOUSE	Gamma-crystallin A OS=Mus musculus OX=10090 GN=Cryga PE=2 SV=2			0	99.00000095	RGDYPDYQQWMGFSDSIR	Deamidated(Q)@9; Oxidation(M)@11		missed R-G@1	0.00484824	2236.953369	746.6583	2236.948486	746.6567383	3	15	1.1.1.1148.8	6.0312	725.15	598.67	6.05	0.06	453.4293
8	18.98	18.98	78.74000072	68.97000074	52.86999941	sp|P04345|CRGA_MOUSE	Gamma-crystallin A OS=Mus musculus OX=10090 GN=Cryga PE=2 SV=2			0	99.00000095	RGDYPDYQQWMGFSDSIR	Deamidated(Q)@9; Oxidation(M)@11		missed R-G@1	0.00484824	2236.953369	746.6583	2236.948486	746.6567383	3	14	1.1.1.1149.5	6.0432	725.15	681.16	6.05	0.06	485.838
8	18.98	18.98	78.74000072	68.97000074	52.86999941	sp|P04345|CRGA_MOUSE	Gamma-crystallin A OS=Mus musculus OX=10090 GN=Cryga PE=2 SV=2			0	99.00000095	RGDYPDYQQWMGFSDSIR	Acetyl@N-term; Oxidation(M)@11	Acetyl@60	missed R-G@1	0.055292401	2278.030518	760.3507	2277.974854	760.3322754	3	14	1.1.1.1192.5	6.5495	40.44435	40.44435			166.5328
8	18.98	18.98	78.74000072	68.97000074	52.86999941	sp|P04345|CRGA_MOUSE	Gamma-crystallin A OS=Mus musculus OX=10090 GN=Cryga PE=2 SV=2			0	99.00000095	RGDYPDYQQWMGFSDSIR	Deamidated(Q)@9; Dioxidation(W)@10; Oxidation(M)@11		missed R-G@1	0.0138606	2268.951904	757.3246	2268.938232	757.3200073	3	12	1.1.1.1069.8	5.03545	65.06561	65.06561			414.6005
8	18.98	18.98	78.74000072	68.97000074	52.86999941	sp|P04345|CRGA_MOUSE	Gamma-crystallin A OS=Mus musculus OX=10090 GN=Cryga PE=2 SV=2			0	99.00000095	RGDYPDYQQWMGFSDSIR	Oxidation(W)@10; Dethiomethyl(M)@11		missed R-G@1	-0.000561482	2187.960449	730.3274	2187.960938	730.3276367	3	12	1.1.1.1148.6	6.029533	21.16675	21.16675			392.5086
8	18.98	18.98	78.74000072	68.97000074	52.86999941	sp|P04345|CRGA_MOUSE	Gamma-crystallin A OS=Mus musculus OX=10090 GN=Cryga PE=2 SV=2			0	98.96000028	RGDYPDYQQWMGFSDSIR	Oxidation(M)@11		missed R-G@1	0.00211217	2235.966553	746.3294	2235.964355	746.3287354	3	10	1.1.1.1144.10	5.982033	14033.42	1473.98	5.91	0.05	876.2462
8	18.98	18.98	78.74000072	68.97000074	52.86999941	sp|P04345|CRGA_MOUSE	Gamma-crystallin A OS=Mus musculus OX=10090 GN=Cryga PE=2 SV=2			0	98.05999994	RGDYPDYQQWMGFSDSIR	Deamidated(Q)@8; Oxidation(M)@11		missed R-G@1	0.00484824	2236.953369	746.6583	2236.948486	746.6567383	3	10	1.1.1.1151.8	6.069366	725.15	474.03	6.05	0.06	441.7756
8	18.98	18.98	78.74000072	68.97000074	52.86999941	sp|P04345|CRGA_MOUSE	Gamma-crystallin A OS=Mus musculus OX=10090 GN=Cryga PE=2 SV=2			0	70.38000226	RGDYPDYQQWMGFSDSIR	Oxidation(M)@11		missed R-G@1	0.00267246	2235.967285	1118.991	2235.964355	1118.989502	2	8	1.1.1.1137.10	5.89405	1418.03	1204.93	5.91	0.04	442.0673
8	18.98	18.98	78.74000072	68.97000074	52.86999941	sp|P04345|CRGA_MOUSE	Gamma-crystallin A OS=Mus musculus OX=10090 GN=Cryga PE=2 SV=2			0	62.1900022	RGDYPDYQQWMGFSDSIR	Dioxidation(M)@11	Dioxidation(M)@70	missed R-G@1	0.0112875	2251.970703	751.6641	2251.959229	751.6604004	3	15	1.1.1.1150.10	6.0582	1606.75	1360.44	6.05	0.05	925.4632
8	18.98	18.98	78.74000072	68.97000074	52.86999941	sp|P04345|CRGA_MOUSE	Gamma-crystallin A OS=Mus musculus OX=10090 GN=Cryga PE=2 SV=2			0	42.21000075	RGDYPDYQQWMGFSDSIR	Deamidated(Q)@9; Trp->Kynurenin(W)@10; Dethiomethyl(M)@11		missed R-G@1	-0.025978301	2176.919189	726.647	2176.945068	726.6556396	3	8	1.1.1.1026.8	4.50215	143.2926	143.2926			385.2249
8	18.98	18.98	78.74000072	68.97000074	52.86999941	sp|P04345|CRGA_MOUSE	Gamma-crystallin A OS=Mus musculus OX=10090 GN=Cryga PE=2 SV=2			0	17.11000055	RGDYPDYQQWMGFSDSIR	Oxidation(W)@10; Dethiomethyl(M)@11		missed R-G@1	0.00822755	2187.969238	730.3303	2187.960938	730.3276367	3	7	1.1.1.1141.6	5.940883	58.2697	58.2697			277.1473
8	18.98	18.98	78.74000072	68.97000074	52.86999941	sp|P04345|CRGA_MOUSE	Gamma-crystallin A OS=Mus musculus OX=10090 GN=Cryga PE=2 SV=2			0	68.80000234	RVMDLY	Dioxidation(M)@3	Dioxidation(M)@171	missed R-V@1	-0.000465475	827.3842773	414.6994	827.3847656	414.699646	2	6	1.1.1.1002.3	4.19485	543.42	451.23	4.2	0.04	436.0909
8	18.98	18.98	78.74000072	68.97000074	52.86999941	sp|P04345|CRGA_MOUSE	Gamma-crystallin A OS=Mus musculus OX=10090 GN=Cryga PE=2 SV=2			0	62.1900022	RVMDLY	Oxidation(M)@3		missed R-V@1	0.00189266	811.3916626	406.7031	811.3898315	406.702179	2	4	1.1.1.984.2	3.965033	9562.72	1464.49	4	0.04	427.1469
8	18.98	18.98	78.74000072	68.97000074	52.86999941	sp|P04345|CRGA_MOUSE	Gamma-crystallin A OS=Mus musculus OX=10090 GN=Cryga PE=2 SV=2			0	99.00000095	RYHDWGAMDAK	Oxidation(M)@8		missed R-Y@1	-0.00074324	1364.592529	683.3035	1364.59314	683.303833	2	9	1.1.1.885.7	2.739617	209.46	209.15	2.74	0.04	184.6245
8	18.98	18.98	78.74000072	68.97000074	52.86999941	sp|P04345|CRGA_MOUSE	Gamma-crystallin A OS=Mus musculus OX=10090 GN=Cryga PE=2 SV=2			0	25.96000135	SIPYTSSH			cleaved H-R@C-term	-0.000605835	890.4129028	446.2137	890.4133911	446.2139893	2	6	1.1.1.937.5	3.382233	163.82	122.35	3.4	0.08	215.1888
8	18.98	18.98	78.74000072	68.97000074	52.86999941	sp|P04345|CRGA_MOUSE	Gamma-crystallin A OS=Mus musculus OX=10090 GN=Cryga PE=2 SV=2			0	96.67000175	SIPYTSSHR				-0.00109554	1046.513428	524.264	1046.514526	524.2645264	2	7	1.1.1.892.7	2.827283	10687.39	1571.23	2.87	0.05	424.4986
8	18.98	18.98	78.74000072	68.97000074	52.86999941	sp|P04345|CRGA_MOUSE	Gamma-crystallin A OS=Mus musculus OX=10090 GN=Cryga PE=2 SV=2			0	94.73999739	SIPYTSSHR	Formyl@N-term			-0.00172909	1074.50769	538.2611	1074.509399	538.2619629	2	8	1.1.1.983.6	3.955867	1930.24	1643.94	3.96	0.04	796.5495
8	18.98	18.98	78.74000072	68.97000074	52.86999941	sp|P04345|CRGA_MOUSE	Gamma-crystallin A OS=Mus musculus OX=10090 GN=Cryga PE=2 SV=2			0	58.75999928	SIPYTSSHR	Formyl@N-term			-0.00172909	1074.50769	538.2611	1074.509399	538.2619629	2	7	1.1.1.982.7	3.9437	1930.24	1004.96	3.96	0.04	392.6765
8	18.98	18.98	78.74000072	68.97000074	52.86999941	sp|P04345|CRGA_MOUSE	Gamma-crystallin A OS=Mus musculus OX=10090 GN=Cryga PE=2 SV=2			0	99.00000095	VDSGCWMLYERPNYQGYQYFLR	Oxidation(D)@2; No Carbamidomethyl(C)@5; Dioxidation(W)@6; Oxidation(M)@7	Oxidation(D)@39		0.00322928	2851.240479	951.4207	2851.237061	951.4196167	3	18	1.1.1.1270.4	7.538084	2717.16	1230.92	7.58	0.08	795.7615
8	18.98	18.98	78.74000072	68.97000074	52.86999941	sp|P04345|CRGA_MOUSE	Gamma-crystallin A OS=Mus musculus OX=10090 GN=Cryga PE=2 SV=2			0	71.1499989	VDSGCWMLYERPNYQGYQYFLR	Carbamidomethyl(C)@5; Cation:Na(E)@10; Deamidated(R)@11	Deamidated(R)@48		-0.0128981	2867.231934	956.7512	2867.244873	956.7555542	3	13	1.1.1.1282.4	7.69325	1326.67	1112.3	7.71	0.06	726.795
8	18.98	18.98	78.74000072	68.97000074	52.86999941	sp|P04345|CRGA_MOUSE	Gamma-crystallin A OS=Mus musculus OX=10090 GN=Cryga PE=2 SV=2			0	42.96999872	VDSGCWMLYERPNYQGYQYFLR	Dehydrated(S)@3; Carbamidomethyl(C)@5; Trioxidation(W)@6; Oxidation(M)@7	Dehydrated(S)@40		0.043487798	2890.29126	723.5801	2890.248047	723.5692749	4	10	1.1.1.1211.2	6.78365	469.45	326.28	6.81	0.06	334.2242
8	18.98	18.98	78.74000072	68.97000074	52.86999941	sp|P04345|CRGA_MOUSE	Gamma-crystallin A OS=Mus musculus OX=10090 GN=Cryga PE=2 SV=2			0	27.21999884	VDSGCWMLYERPNYQGYQYFLR	Dehydrated(S)@3; Carbamidomethyl(C)@5; Dioxidation(W)@6; Dioxidation(M)@7	Dehydrated(S)@40; Dioxidation(M)@44		0.043487798	2890.29126	723.5801	2890.248047	723.5692749	4	10	1.1.1.1211.2	6.78365	469.45	326.28	6.81	0.06	334.2242
8	18.98	18.98	78.74000072	68.97000074	52.86999941	sp|P04345|CRGA_MOUSE	Gamma-crystallin A OS=Mus musculus OX=10090 GN=Cryga PE=2 SV=2			0	19.40000057	VDSGCWMLYERPNYQGYQYFLR	Carbamidomethyl(C)@5; Quinone(W)@6; Oxidation(M)@7	Quinone(W)@43		0.043487798	2890.29126	723.5801	2890.248047	723.5692749	4	9	1.1.1.1211.2	6.78365	469.45	326.28	6.81	0.06	334.2242
8	18.98	18.98	78.74000072	68.97000074	52.86999941	sp|P04345|CRGA_MOUSE	Gamma-crystallin A OS=Mus musculus OX=10090 GN=Cryga PE=2 SV=2			0	16.71999991	VDSGCWMLYERPNYQGYQYFLR	Carbamidomethyl(C)@5; Quinone(W)@6; Oxidation(M)@7	Quinone(W)@43		0.043487798	2890.29126	723.5801	2890.248047	723.5692749	4	9	1.1.1.1214.6	6.825483	469.45	339.65	6.81	0.06	313.3035
8	18.98	18.98	78.74000072	68.97000074	52.86999941	sp|P04345|CRGA_MOUSE	Gamma-crystallin A OS=Mus musculus OX=10090 GN=Cryga PE=2 SV=2			0	16.71999991	VDSGCWMLYERPNYQGYQYFLR	Carbamidomethyl(C)@5; Oxidation(M)@7; Quinone(Y)@9	Quinone(Y)@46		0.043487798	2890.29126	723.5801	2890.248047	723.5692749	4	9	1.1.1.1214.6	6.825483	469.45	339.65	6.81	0.06	313.3035
8	18.98	18.98	78.74000072	68.97000074	52.86999941	sp|P04345|CRGA_MOUSE	Gamma-crystallin A OS=Mus musculus OX=10090 GN=Cryga PE=2 SV=2			0	69.5900023	VLYEMPNYR	Oxidation(M)@5		cleaved W-V@N-term	0.00181573	1199.566284	600.7904	1199.564453	600.7895508	2	6	1.1.1.1007.9	4.264167	327.18	320.31	4.26	0.06	216.288
8	18.98	18.98	78.74000072	68.97000074	52.86999941	sp|P04345|CRGA_MOUSE	Gamma-crystallin A OS=Mus musculus OX=10090 GN=Cryga PE=2 SV=2			0	99.00000095	YHDWGAMDAK				-0.000997046	1192.496216	597.2554	1192.497192	597.2558594	2	11	1.1.1.975.9	3.856533	850.96	816.95	3.86	0.05	493.5024
8	18.98	18.98	78.74000072	68.97000074	52.86999941	sp|P04345|CRGA_MOUSE	Gamma-crystallin A OS=Mus musculus OX=10090 GN=Cryga PE=2 SV=2			0	99.00000095	YHDWGAMDAK	Oxidation(M)@7			0.00259268	1208.494507	403.8388	1208.492065	403.8379517	3	10	1.1.1.906.2	2.988267	12666.81	3482.91	3.02	0.04	1175.362
8	18.98	18.98	78.74000072	68.97000074	52.86999941	sp|P04345|CRGA_MOUSE	Gamma-crystallin A OS=Mus musculus OX=10090 GN=Cryga PE=2 SV=2			0	99.00000095	YHDWGAMDAK	Oxidation(M)@7			0.00259268	1208.494507	403.8388	1208.492065	403.8379517	3	14	1.1.1.907.3	3.003433	12666.81	8907.45	3.02	0.04	5752.312
8	18.98	18.98	78.74000072	68.97000074	52.86999941	sp|P04345|CRGA_MOUSE	Gamma-crystallin A OS=Mus musculus OX=10090 GN=Cryga PE=2 SV=2			0	99.00000095	YHDWGAMDAK	Dioxidation(M)@7	Dioxidation(M)@160		0.00661287	1224.493652	613.2541	1224.486938	613.2507324	2	11	1.1.1.919.9	3.160083	441.83	424.52	3.16	0.04	281.125
8	18.98	18.98	78.74000072	68.97000074	52.86999941	sp|P04345|CRGA_MOUSE	Gamma-crystallin A OS=Mus musculus OX=10090 GN=Cryga PE=2 SV=2			0	93.88999939	YHDWGAMDAK	Formyl@N-term; Oxidation(M)@7			-0.00209893	1236.484863	619.2497	1236.486938	619.2507324	2	9	1.1.1.999.9	4.16135	428.27	398.51	4.15	0.04	269.6024
8	18.98	18.98	78.74000072	68.97000074	52.86999941	sp|P04345|CRGA_MOUSE	Gamma-crystallin A OS=Mus musculus OX=10090 GN=Cryga PE=2 SV=2			0	43.74000132	YHDWGAMDAK	Trp->Hydroxykynurenin(W)@4; Dioxidation(M)@7; Dehydrated(D)@8	Dioxidation(M)@160		-0.00451939	1226.461914	614.2382	1226.466187	614.2404175	2	9	1.1.1.935.10	3.3614	523.04	506.89	3.36	0.04	377.6685
8	18.98	18.98	78.74000072	68.97000074	52.86999941	sp|P04345|CRGA_MOUSE	Gamma-crystallin A OS=Mus musculus OX=10090 GN=Cryga PE=2 SV=2			0	99.00000095	YQGYQYFLR			cleaved N-Y@N-term	0.00283274	1236.595703	619.3051	1236.592773	619.3036499	2	9	1.1.1.1148.5	6.0287	1108.05	710.84	6.05	0.05	527.5796
9	17.06	17.09	68.97000074	62.07000017	56.31999969	sp|Q61597|CRGC_MOUSE	Gamma-crystallin C OS=Mus musculus OX=10090 GN=Crygc PE=1 SV=3			2	99.00000095	FHLSEVR				-0.000500254	886.4656982	444.2401	886.4661255	444.2403259	2	10	1.1.1.978.5	3.891367	17235.87	5920.99	3.92	0.04	1692.2
9	17.06	17.09	68.97000074	62.07000017	56.31999969	sp|Q61597|CRGC_MOUSE	Gamma-crystallin C OS=Mus musculus OX=10090 GN=Crygc PE=1 SV=3			2	99.00000095	FQDWGSVDAK				-0.00146177	1151.523315	576.7689	1151.52478	576.7696533	2	16	1.1.1.1038.4	4.640483	20646.99	15621.35	4.66	0.04	7645.414
9	17.06	17.09	68.97000074	62.07000017	56.31999969	sp|Q61597|CRGC_MOUSE	Gamma-crystallin C OS=Mus musculus OX=10090 GN=Crygc PE=1 SV=3			2	99.00000095	GEYPDYQQWMGFSDSIR				0.000807979	2077.88501	693.6356	2077.884033	693.6352539	3	14	1.1.1.1263.5	7.450433	1087.28	544.39	7.48	0.08	400.0454
9	17.06	17.09	68.97000074	62.07000017	56.31999969	sp|Q61597|CRGC_MOUSE	Gamma-crystallin C OS=Mus musculus OX=10090 GN=Crygc PE=1 SV=3			2	99.00000095	LIPHAGSHR				-0.00191183	986.5390625	494.2768	986.5410156	494.277771	2	10	1.1.1.872.8	2.574467	4591.75	4118.1	2.58	0.03	2316.932
9	17.06	17.09	68.97000074	62.07000017	56.31999969	sp|Q61597|CRGC_MOUSE	Gamma-crystallin C OS=Mus musculus OX=10090 GN=Crygc PE=1 SV=3			2	99.00000095	PNYQGHQYFLR			cleaved R-P@N-term	8.42E-05	1421.684204	474.902	1421.684082	474.901947	3	18	1.1.1.1016.4	4.380167	10033.96	9543.84	4.38	0.04	6052.529
9	17.06	17.09	68.97000074	62.07000017	56.31999969	sp|Q61597|CRGC_MOUSE	Gamma-crystallin C OS=Mus musculus OX=10090 GN=Crygc PE=1 SV=3			2	99.00000095	RGEYPDYQQWMGFSDSIR			missed R-G@1	0.000915454	2233.986084	745.6693	2233.985107	745.6690063	3	16	1.1.1.1198.9	6.624166	1307.47	1299.07	6.63	0.05	1111.139
9	17.06	17.09	68.97000074	62.07000017	56.31999969	sp|Q61597|CRGC_MOUSE	Gamma-crystallin C OS=Mus musculus OX=10090 GN=Crygc PE=1 SV=3			1.744727373	99.00000095	ITFFEDR				0.00187792	926.4516602	464.2331	926.4497681	464.2321777	2	7	1.1.1.1109.3	5.53275	112855.9	3498.51	5.59	0.05	799.2977
9	17.06	17.09	68.97000074	62.07000017	56.31999969	sp|Q61597|CRGC_MOUSE	Gamma-crystallin C OS=Mus musculus OX=10090 GN=Crygc PE=1 SV=3			1.42021656	98.76000285	QYLLRPQEYR	Gln->pyro-Glu@N-term			2.85E-05	1347.693726	674.8541	1347.693481	674.8540649	2	10	1.1.1.1127.8	5.76605	10568.25	5158.63	5.8	0.05	2202.158
9	17.06	17.09	68.97000074	62.07000017	56.31999969	sp|Q61597|CRGC_MOUSE	Gamma-crystallin C OS=Mus musculus OX=10090 GN=Crygc PE=1 SV=3			1.187086701	96.72999978	RFQDWGSVDAK			missed R-F@1	-0.00100617	1307.624756	436.8822	1307.625854	436.8825684	3	9	1.1.1.1003.5	4.20985	2800.52	1049.33	4.24	0.04	656.893
9	17.06	17.09	68.97000074	62.07000017	56.31999969	sp|Q61597|CRGC_MOUSE	Gamma-crystallin C OS=Mus musculus OX=10090 GN=Crygc PE=1 SV=3			0.634512007	87.23999858	LYEKEDHK			missed K-E@4	-0.000192969	1060.518921	531.2667	1060.518921	531.2667236	2	8	1.1.1.359.10	1.09725	299.25	290.09	1.1	0.03	454.8783
9	17.06	17.09	68.97000074	62.07000017	56.31999969	sp|Q61597|CRGC_MOUSE	Gamma-crystallin C OS=Mus musculus OX=10090 GN=Crygc PE=1 SV=3			0.057495899	98.46000075	PNYQGHQY			cleaved R-P@N-term; cleaved Y-F@C-term	0.000722859	1005.431274	503.7229	1005.43042	503.7225037	2	9	1.1.1.910.2	3.039433	418.84	370.14	3.05	0.04	168.9501
9	17.06	17.09	68.97000074	62.07000017	56.31999969	sp|Q61597|CRGC_MOUSE	Gamma-crystallin C OS=Mus musculus OX=10090 GN=Crygc PE=1 SV=3			0.015472698	97.14000225	IPHAGSHR			cleaved L-I@N-term	-0.000440222	873.4564819	437.7355	873.4569092	437.7357483	2	8	1.1.1.873.6	2.585967	860.09	814.92	2.58	0.04	833.3604
9	17.06	17.09	68.97000074	62.07000017	56.31999969	sp|Q61597|CRGC_MOUSE	Gamma-crystallin C OS=Mus musculus OX=10090 GN=Crygc PE=1 SV=3			0.000869447	15.15000015	GEYPDYQQWMGF	Oxidation(M)@10		cleaved F-S@C-term	0.00553005	1535.608276	768.8114	1535.602783	768.8086548	2	5	1.1.1.1244.10	7.210283	36.00986	36.00986			153.3302
9	17.06	17.09	68.97000074	62.07000017	56.31999969	sp|Q61597|CRGC_MOUSE	Gamma-crystallin C OS=Mus musculus OX=10090 GN=Crygc PE=1 SV=3			0.000434506	95.95999718	SLQVLEGCWVLYEMPNYR	Carbamidomethyl(C)@8; Quinone(W)@9; Oxidation(M)@14	Quinone(W)@131		0.029294601	2302.069092	768.3636	2302.039795	768.3538818	3	10	1.1.1.1281.4	7.676917	210.56	205.49	7.7	0.06	209.8205
9	17.06	17.09	68.97000074	62.07000017	56.31999969	sp|Q61597|CRGC_MOUSE	Gamma-crystallin C OS=Mus musculus OX=10090 GN=Crygc PE=1 SV=3			0.000434506	47.72999883	YQGHQYFLR			cleaved N-Y@N-term	0.00276746	1210.591187	404.5377	1210.588379	404.5367126	3	6	1.1.1.1002.2	4.194016	842.82	803.27	4.19	0.05	512.2899
9	17.06	17.09	68.97000074	62.07000017	56.31999969	sp|Q61597|CRGC_MOUSE	Gamma-crystallin C OS=Mus musculus OX=10090 GN=Crygc PE=1 SV=3			0	99.00000095	FHLSEVR				-0.000500254	886.4656982	444.2401	886.4661255	444.2403259	2	11	1.1.1.979.3	3.9027	17235.87	11441.94	3.92	0.04	6093.104
9	17.06	17.09	68.97000074	62.07000017	56.31999969	sp|Q61597|CRGC_MOUSE	Gamma-crystallin C OS=Mus musculus OX=10090 GN=Crygc PE=1 SV=3			0	93.65000129	FHLSEVR	Formyl@N-term			-0.0022924	914.4586792	458.2366	914.4609985	458.237793	2	10	1.1.1.1103.2	5.457583	1543.7	1493.59	5.47	0.04	802.6758
9	17.06	17.09	68.97000074	62.07000017	56.31999969	sp|Q61597|CRGC_MOUSE	Gamma-crystallin C OS=Mus musculus OX=10090 GN=Crygc PE=1 SV=3			0	99.00000095	FQDWGSVDAK				-0.00146177	1151.523315	576.7689	1151.52478	576.7696533	2	13	1.1.1.1037.4	4.628817	20646.99	9037.56	4.66	0.04	3393.362
9	17.06	17.09	68.97000074	62.07000017	56.31999969	sp|Q61597|CRGC_MOUSE	Gamma-crystallin C OS=Mus musculus OX=10090 GN=Crygc PE=1 SV=3			0	99.00000095	FQDWGSVDAK	Dioxidation(W)@4			-0.00239652	1183.512329	592.7634	1183.514526	592.7645874	2	10	1.1.1.946.7	3.499733	557.91	492.9	3.52	0.04	258.5402
9	17.06	17.09	68.97000074	62.07000017	56.31999969	sp|Q61597|CRGC_MOUSE	Gamma-crystallin C OS=Mus musculus OX=10090 GN=Crygc PE=1 SV=3			0	98.33999872	FQDWGSVDAK	Dioxidation(W)@4			-0.00239652	1183.512329	592.7634	1183.514526	592.7645874	2	8	1.1.1.947.10	3.513233	557.91	557.37	3.52	0.04	266.6543
9	17.06	17.09	68.97000074	62.07000017	56.31999969	sp|Q61597|CRGC_MOUSE	Gamma-crystallin C OS=Mus musculus OX=10090 GN=Crygc PE=1 SV=3			0	90.17999768	FQDWGSVDAK	Deamidated(Q)@2			-0.0108716	1152.497925	577.2562	1152.508789	577.2616577	2	7	1.1.1.1054.8	4.844467	131.5789	131.5789			329.6122
9	17.06	17.09	68.97000074	62.07000017	56.31999969	sp|Q61597|CRGC_MOUSE	Gamma-crystallin C OS=Mus musculus OX=10090 GN=Crygc PE=1 SV=3			0	39.28000033	FQDWGSVDAK	Deamidated(Q)@2			-0.00586674	1152.50293	577.2587	1152.508789	577.2616577	2	5	1.1.1.1055.7	4.856633	108.9803	108.9803			236.2247
9	17.06	17.09	68.97000074	62.07000017	56.31999969	sp|Q61597|CRGC_MOUSE	Gamma-crystallin C OS=Mus musculus OX=10090 GN=Crygc PE=1 SV=3			0	99.00000095	GEYPDYQQWMGFSDSIR	Oxidation(M)@10			0.0039411	2093.882813	698.9682	2093.878906	698.9669189	3	19	1.1.1.1186.7	6.470167	9001.46	3616.59	6.51	0.06	3239.552
9	17.06	17.09	68.97000074	62.07000017	56.31999969	sp|Q61597|CRGC_MOUSE	Gamma-crystallin C OS=Mus musculus OX=10090 GN=Crygc PE=1 SV=3			0	99.00000095	GEYPDYQQWMGFSDSIR				0.000807979	2077.88501	693.6356	2077.884033	693.6352539	3	18	1.1.1.1264.4	7.462433	1087.28	834.9	7.48	0.08	634.3286
9	17.06	17.09	68.97000074	62.07000017	56.31999969	sp|Q61597|CRGC_MOUSE	Gamma-crystallin C OS=Mus musculus OX=10090 GN=Crygc PE=1 SV=3			0	99.00000095	GEYPDYQQWMGFSDSIR	Dioxidation(M)@10	Dioxidation(M)@70		0.00166193	2109.875244	1055.945	2109.873779	1055.944214	2	13	1.1.1.1199.7	6.638317	605.59	413.58	6.65	0.05	204.4764
9	17.06	17.09	68.97000074	62.07000017	56.31999969	sp|Q61597|CRGC_MOUSE	Gamma-crystallin C OS=Mus musculus OX=10090 GN=Crygc PE=1 SV=3			0	99.00000095	GEYPDYQQWMGFSDSIR	Oxidation(M)@10			0.0039411	2093.882813	698.9682	2093.878906	698.9669189	3	12	1.1.1.1185.4	6.455	9001.46	1615.41	6.51	0.06	784.8026
9	17.06	17.09	68.97000074	62.07000017	56.31999969	sp|Q61597|CRGC_MOUSE	Gamma-crystallin C OS=Mus musculus OX=10090 GN=Crygc PE=1 SV=3			0	99.00000095	GEYPDYQQWMGFSDSIR	Deamidated(Q)@8; Oxidation(M)@10			0.00100093	2094.864014	699.2952	2094.863037	699.2949219	3	13	1.1.1.1200.5	6.646167	948.88	939.74	6.65	0.08	985.1732
9	17.06	17.09	68.97000074	62.07000017	56.31999969	sp|Q61597|CRGC_MOUSE	Gamma-crystallin C OS=Mus musculus OX=10090 GN=Crygc PE=1 SV=3			0	99.00000095	GEYPDYQQWMGFSDSIR	Dioxidation(M)@10	Dioxidation(M)@70		0.000482418	2109.874268	704.2987	2109.873779	704.2985229	3	12	1.1.1.1200.6	6.647	910.74	698.8	6.67	0.05	649.5979
9	17.06	17.09	68.97000074	62.07000017	56.31999969	sp|Q61597|CRGC_MOUSE	Gamma-crystallin C OS=Mus musculus OX=10090 GN=Crygc PE=1 SV=3			0	99.00000095	GEYPDYQQWMGFSDSIR	Oxidation(M)@10			0.00211005	2093.881104	698.9676	2093.878906	698.9669189	3	10	1.1.1.1162.5	6.204867	98.80679	98.80679			388.3728
9	17.06	17.09	68.97000074	62.07000017	56.31999969	sp|Q61597|CRGC_MOUSE	Gamma-crystallin C OS=Mus musculus OX=10090 GN=Crygc PE=1 SV=3			0	99.00000095	GEYPDYQQWMGFSDSIR	Deamidated(Q)@7; Oxidation(M)@10			0.00100093	2094.864014	699.2952	2094.863037	699.2949219	3	11	1.1.1.1199.3	6.631667	948.88	726.82	6.65	0.08	619.1183
9	17.06	17.09	68.97000074	62.07000017	56.31999969	sp|Q61597|CRGC_MOUSE	Gamma-crystallin C OS=Mus musculus OX=10090 GN=Crygc PE=1 SV=3			0	99.00000095	GEYPDYQQWMGFSDSIR	Deamidated(Q)@8; Oxidation(M)@10			0.00100093	2094.864014	699.2952	2094.863037	699.2949219	3	11	1.1.1.1199.3	6.631667	948.88	726.82	6.65	0.08	619.1183
9	17.06	17.09	68.97000074	62.07000017	56.31999969	sp|Q61597|CRGC_MOUSE	Gamma-crystallin C OS=Mus musculus OX=10090 GN=Crygc PE=1 SV=3			0	97.03000188	GEYPDYQQWMGFSDSIR	Methyl(E)@2; Deamidated(Q)@7; Deamidated(Q)@8; Oxidation(M)@10	Methyl(E)@62		0.0117158	2109.874268	704.2987	2109.862549	704.2947998	3	11	1.1.1.1208.5	6.750817	910.74	63.63	6.67	0.05	519.3156
9	17.06	17.09	68.97000074	62.07000017	56.31999969	sp|Q61597|CRGC_MOUSE	Gamma-crystallin C OS=Mus musculus OX=10090 GN=Crygc PE=1 SV=3			0	70.38000226	GEYPDYQQWMGFSDSIR	Trp->Kynurenin(W)@9; Oxidation(M)@10			-0.00881077	2097.86499	700.2956	2097.873779	700.2985229	3	8	1.1.1.1162.6	6.2057	98.80679	98.80679			315.9713
9	17.06	17.09	68.97000074	62.07000017	56.31999969	sp|Q61597|CRGC_MOUSE	Gamma-crystallin C OS=Mus musculus OX=10090 GN=Crygc PE=1 SV=3			0	51.91000104	GEYPDYQQWMGFSDSIR	Methyl(E)@2; Oxidation(M)@10	Methyl(E)@62		-0.030540399	2107.863281	1054.939	2107.894531	1054.95459	2	9	1.1.1.1207.5	6.737983	116.989	116.989			192.9841
9	17.06	17.09	68.97000074	62.07000017	56.31999969	sp|Q61597|CRGC_MOUSE	Gamma-crystallin C OS=Mus musculus OX=10090 GN=Crygc PE=1 SV=3			0	42.96999872	GEYPDYQQWMGFSDSIR	Formyl@N-term; Oxidation(M)@10			0.0101418	2121.884033	708.3019	2121.873779	708.2985229	3	13	1.1.1.1262.4	7.436934	168.15	162.41	7.43	0.06	161.6361
9	17.06	17.09	68.97000074	62.07000017	56.31999969	sp|Q61597|CRGC_MOUSE	Gamma-crystallin C OS=Mus musculus OX=10090 GN=Crygc PE=1 SV=3			0	37.88000047	GEYPDYQQWMGFSDSIR	Trp->Hydroxykynurenin(W)@9			-0.00881077	2097.86499	700.2956	2097.873779	700.2985229	3	8	1.1.1.1162.6	6.2057	98.80679	98.80679			315.9713
9	17.06	17.09	68.97000074	62.07000017	56.31999969	sp|Q61597|CRGC_MOUSE	Gamma-crystallin C OS=Mus musculus OX=10090 GN=Crygc PE=1 SV=3			0	19.78999972	GEYPDYQQWMGFSDSIR	Oxidation(M)@10			0.0039411	2093.882813	698.9682	2093.878906	698.9669189	3	6	1.1.1.1183.5	6.430017	9001.46	259.54	6.51	0.06	290.7881
9	17.06	17.09	68.97000074	62.07000017	56.31999969	sp|Q61597|CRGC_MOUSE	Gamma-crystallin C OS=Mus musculus OX=10090 GN=Crygc PE=1 SV=3			0	18.3799997	GEYPDYQQWMGFSDSIR	Deamidated(Q)@8; Trp->Kynurenin(W)@9; Oxidation(M)@10			0.0186651	2098.877441	1050.446	2098.85791	1050.436157	2	6	1.1.1.1214.8	6.828817	105.9	101.36	6.82	0.06	105.2428
9	17.06	17.09	68.97000074	62.07000017	56.31999969	sp|Q61597|CRGC_MOUSE	Gamma-crystallin C OS=Mus musculus OX=10090 GN=Crygc PE=1 SV=3			0	18.3799997	GEYPDYQQWMGFSDSIR	Deamidated(Q)@7; Trp->Kynurenin(W)@9; Oxidation(M)@10			0.0186651	2098.877441	1050.446	2098.85791	1050.436157	2	6	1.1.1.1214.8	6.828817	105.9	101.36	6.82	0.06	105.2428
9	17.06	17.09	68.97000074	62.07000017	56.31999969	sp|Q61597|CRGC_MOUSE	Gamma-crystallin C OS=Mus musculus OX=10090 GN=Crygc PE=1 SV=3			0	15.69000036	GEYPDYQQWMGFSDSIR	Deamidated(Q)@8; Trp->Hydroxykynurenin(W)@9			0.0186651	2098.877441	1050.446	2098.85791	1050.436157	2	6	1.1.1.1214.8	6.828817	105.9	101.36	6.82	0.06	105.2428
9	17.06	17.09	68.97000074	62.07000017	56.31999969	sp|Q61597|CRGC_MOUSE	Gamma-crystallin C OS=Mus musculus OX=10090 GN=Crygc PE=1 SV=3			0	15.69000036	GEYPDYQQWMGFSDSIR	Deamidated(Q)@7; Trp->Hydroxykynurenin(W)@9			0.0186651	2098.877441	1050.446	2098.85791	1050.436157	2	6	1.1.1.1214.8	6.828817	105.9	101.36	6.82	0.06	105.2428
9	17.06	17.09	68.97000074	62.07000017	56.31999969	sp|Q61597|CRGC_MOUSE	Gamma-crystallin C OS=Mus musculus OX=10090 GN=Crygc PE=1 SV=3			0	81.95000291	GKITFFEDR	Formyl@N-term		cleaved M-G@N-term; missed K-I@2	-0.0243749	1139.536621	570.7756	1139.561157	570.7878418	2	8	1.1.1.1152.2	6.0767	50.64235	50.64235			246.7177
9	17.06	17.09	68.97000074	62.07000017	56.31999969	sp|Q61597|CRGC_MOUSE	Gamma-crystallin C OS=Mus musculus OX=10090 GN=Crygc PE=1 SV=3			0	81.95000291	GKITFFEDR	Formyl(K)@2		cleaved M-G@N-term; missed K-I@2	-0.0243749	1139.536621	570.7756	1139.561157	570.7878418	2	8	1.1.1.1152.2	6.0767	50.64235	50.64235			246.7177
9	17.06	17.09	68.97000074	62.07000017	56.31999969	sp|Q61597|CRGC_MOUSE	Gamma-crystallin C OS=Mus musculus OX=10090 GN=Crygc PE=1 SV=3			0	89.07999992	IPHAGSHR			cleaved L-I@N-term	-0.000440222	873.4564819	437.7355	873.4569092	437.7357483	2	7	1.1.1.872.5	2.571967	860.09	718.25	2.58	0.04	791.1029
9	17.06	17.09	68.97000074	62.07000017	56.31999969	sp|Q61597|CRGC_MOUSE	Gamma-crystallin C OS=Mus musculus OX=10090 GN=Crygc PE=1 SV=3			0	97.45000005	ITFFEDR	Formyl@N-term			0.00246584	954.4472656	478.2309	954.4447021	478.2296143	2	9	1.1.1.1341.2	8.4157	603.74	481.33	8.44	0.08	360.0532
9	17.06	17.09	68.97000074	62.07000017	56.31999969	sp|Q61597|CRGC_MOUSE	Gamma-crystallin C OS=Mus musculus OX=10090 GN=Crygc PE=1 SV=3			0	97.35000134	ITFFEDR				0.00187792	926.4516602	464.2331	926.4497681	464.2321777	2	7	1.1.1.1108.2	5.519083	112855.9	920.4	5.59	0.05	510.4411
9	17.06	17.09	68.97000074	62.07000017	56.31999969	sp|Q61597|CRGC_MOUSE	Gamma-crystallin C OS=Mus musculus OX=10090 GN=Crygc PE=1 SV=3			0	91.49000049	ITFFEDR	Oxidation(F)@3	Oxidation(F)@6		-0.00988011	942.4348755	472.2247	942.4447021	472.2296143	2	8	1.1.1.1096.2	5.37075	364.8897	364.8897			285.4721
9	17.06	17.09	68.97000074	62.07000017	56.31999969	sp|Q61597|CRGC_MOUSE	Gamma-crystallin C OS=Mus musculus OX=10090 GN=Crygc PE=1 SV=3			0	71.90999985	ITFFEDR	Oxidation(F)@3	Oxidation(F)@6		-0.00426489	942.4404907	472.2275	942.4447021	472.2296143	2	7	1.1.1.1095.4	5.359416	119.6352	119.6352			323.5162
9	17.06	17.09	68.97000074	62.07000017	56.31999969	sp|Q61597|CRGC_MOUSE	Gamma-crystallin C OS=Mus musculus OX=10090 GN=Crygc PE=1 SV=3			0	67.18999743	ITFFEDR	Methyl(E)@5	Methyl(E)@8		0.00161825	940.4671021	471.2408	940.4654541	471.2399902	2	7	1.1.1.1150.2	6.051533	1928.97	638.97	6.1	0.06	444.9848
9	17.06	17.09	68.97000074	62.07000017	56.31999969	sp|Q61597|CRGC_MOUSE	Gamma-crystallin C OS=Mus musculus OX=10090 GN=Crygc PE=1 SV=3			0	67.18999743	ITFFEDR	Methyl(D)@6	Methyl(D)@9		0.00161825	940.4671021	471.2408	940.4654541	471.2399902	2	6	1.1.1.1150.2	6.051533	1928.97	638.97	6.1	0.06	444.9848
9	17.06	17.09	68.97000074	62.07000017	56.31999969	sp|Q61597|CRGC_MOUSE	Gamma-crystallin C OS=Mus musculus OX=10090 GN=Crygc PE=1 SV=3			0	46.91999853	ITFFEDR	Formyl@N-term			0.00246584	954.4472656	478.2309	954.4447021	478.2296143	2	7	1.1.1.1337.2	8.365533	603.74	184.13	8.44	0.08	116.1665
9	17.06	17.09	68.97000074	62.07000017	56.31999969	sp|Q61597|CRGC_MOUSE	Gamma-crystallin C OS=Mus musculus OX=10090 GN=Crygc PE=1 SV=3			0	25.18000007	ITFFEDR	Methyl(D)@6	Methyl(D)@9		0.00161825	940.4671021	471.2408	940.4654541	471.2399902	2	6	1.1.1.1151.2	6.064367	1928.97	1116.55	6.1	0.06	759.2745
9	17.06	17.09	68.97000074	62.07000017	56.31999969	sp|Q61597|CRGC_MOUSE	Gamma-crystallin C OS=Mus musculus OX=10090 GN=Crygc PE=1 SV=3			0	25.18000007	ITFFEDR	Methyl(E)@5	Methyl(E)@8		0.00161825	940.4671021	471.2408	940.4654541	471.2399902	2	6	1.1.1.1151.2	6.064367	1928.97	1116.55	6.1	0.06	759.2745
9	17.06	17.09	68.97000074	62.07000017	56.31999969	sp|Q61597|CRGC_MOUSE	Gamma-crystallin C OS=Mus musculus OX=10090 GN=Crygc PE=1 SV=3			0	68.00000072	KITFFEDR	Propionamide@N-term		cleaved G-K@N-term; missed K-I@1	-0.034682401	1125.547241	563.7809	1125.581909	563.7982178	2	7	1.1.1.1164.3	6.228367	544.12	479.32	6.24	0.04	419.8517
9	17.06	17.09	68.97000074	62.07000017	56.31999969	sp|Q61597|CRGC_MOUSE	Gamma-crystallin C OS=Mus musculus OX=10090 GN=Crygc PE=1 SV=3			0	68.00000072	KITFFEDR	Propionamide(K)@1		cleaved G-K@N-term; missed K-I@1	-0.034682401	1125.547241	563.7809	1125.581909	563.7982178	2	7	1.1.1.1164.3	6.228367	544.12	479.32	6.24	0.04	419.8517
9	17.06	17.09	68.97000074	62.07000017	56.31999969	sp|Q61597|CRGC_MOUSE	Gamma-crystallin C OS=Mus musculus OX=10090 GN=Crygc PE=1 SV=3			0	67.18999743	KITFFEDR	Propionamide(K)@1		cleaved G-K@N-term; missed K-I@1	-0.034682401	1125.547241	563.7809	1125.581909	563.7982178	2	8	1.1.1.1165.3	6.241017	544.12	507.85	6.24	0.04	340.9046
9	17.06	17.09	68.97000074	62.07000017	56.31999969	sp|Q61597|CRGC_MOUSE	Gamma-crystallin C OS=Mus musculus OX=10090 GN=Crygc PE=1 SV=3			0	67.18999743	KITFFEDR	Propionamide@N-term		cleaved G-K@N-term; missed K-I@1	-0.034682401	1125.547241	563.7809	1125.581909	563.7982178	2	8	1.1.1.1165.3	6.241017	544.12	507.85	6.24	0.04	340.9046
9	17.06	17.09	68.97000074	62.07000017	56.31999969	sp|Q61597|CRGC_MOUSE	Gamma-crystallin C OS=Mus musculus OX=10090 GN=Crygc PE=1 SV=3			0	97.64000177	LIPHAGSHR				-0.00191183	986.5390625	494.2768	986.5410156	494.277771	2	8	1.1.1.871.7	2.560967	4591.75	2507.96	2.58	0.03	1198.026
9	17.06	17.09	68.97000074	62.07000017	56.31999969	sp|Q61597|CRGC_MOUSE	Gamma-crystallin C OS=Mus musculus OX=10090 GN=Crygc PE=1 SV=3			0	99.00000095	LQTYFSR			cleaved N-L@N-term	-0.00520871	913.4604492	457.7375	913.4657593	457.7401733	2	9	1.1.1.1027.5	4.512317	766.46	506.72	4.49	0.04	368.1364
9	17.06	17.09	68.97000074	62.07000017	56.31999969	sp|Q61597|CRGC_MOUSE	Gamma-crystallin C OS=Mus musculus OX=10090 GN=Crygc PE=1 SV=3			0	67.18999743	LYEKEDHK			missed K-E@4	-0.000192969	1060.518921	531.2667	1060.518921	531.2667236	2	7	1.1.1.358.10	1.084083	299.25	226.85	1.1	0.03	454.9782
9	17.06	17.09	68.97000074	62.07000017	56.31999969	sp|Q61597|CRGC_MOUSE	Gamma-crystallin C OS=Mus musculus OX=10090 GN=Crygc PE=1 SV=3			0	99.00000095	MGFSDSIR	Oxidation(M)@1		cleaved W-M@N-term	-0.000765176	927.4112549	464.7129	927.4119873	464.7132874	2	10	1.1.1.981.2	3.927867	969.14	870.52	3.94	0.05	657.8782
9	17.06	17.09	68.97000074	62.07000017	56.31999969	sp|Q61597|CRGC_MOUSE	Gamma-crystallin C OS=Mus musculus OX=10090 GN=Crygc PE=1 SV=3			0	86.57000065	MGFSDSIR	Oxidation(M)@1		cleaved W-M@N-term	-0.000765176	927.4112549	464.7129	927.4119873	464.7132874	2	8	1.1.1.980.4	3.915867	969.14	632.48	3.94	0.05	549.2815
9	17.06	17.09	68.97000074	62.07000017	56.31999969	sp|Q61597|CRGC_MOUSE	Gamma-crystallin C OS=Mus musculus OX=10090 GN=Crygc PE=1 SV=3			0	18.52999926	MGKITFFEDR	Dethiomethyl(M)@1; Dioxidation(K)@3	Dioxidation(K)@3	missed K-I@3	-0.020594999	1226.572632	614.2936	1226.59314	614.303833	2	8	1.1.1.1113.4	5.5884	1306.05	910.66	5.61	0.05	508.9036
9	17.06	17.09	68.97000074	62.07000017	56.31999969	sp|Q61597|CRGC_MOUSE	Gamma-crystallin C OS=Mus musculus OX=10090 GN=Crygc PE=1 SV=3			0	57.89999962	PNYQGHQY			cleaved R-P@N-term; cleaved Y-F@C-term	0.000722859	1005.431274	503.7229	1005.43042	503.7225037	2	6	1.1.1.911.6	3.054767	418.84	398.99	3.05	0.04	204.3566
9	17.06	17.09	68.97000074	62.07000017	56.31999969	sp|Q61597|CRGC_MOUSE	Gamma-crystallin C OS=Mus musculus OX=10090 GN=Crygc PE=1 SV=3			0	99.00000095	PNYQGHQYFLR			cleaved R-P@N-term	8.42E-05	1421.684204	474.902	1421.684082	474.901947	3	13	1.1.1.1015.7	4.364666	10033.96	6093.9	4.38	0.04	3069.528
9	17.06	17.09	68.97000074	62.07000017	56.31999969	sp|Q61597|CRGC_MOUSE	Gamma-crystallin C OS=Mus musculus OX=10090 GN=Crygc PE=1 SV=3			0	99.00000095	PNYQGHQYFLR	Formyl@N-term; Delta:H(2)C(2)(H)@6		cleaved R-P@N-term	-0.0148216	1475.679932	738.8472	1475.69458	738.8545532	2	12	1.1.1.1279.3	7.650084	334.87	125.58	7.7	0.05	202.4277
9	17.06	17.09	68.97000074	62.07000017	56.31999969	sp|Q61597|CRGC_MOUSE	Gamma-crystallin C OS=Mus musculus OX=10090 GN=Crygc PE=1 SV=3			0	99.00000095	PNYQGHQYFLR	Deamidated(Q)@4; Delta:H(2)C(2)(H)@6		cleaved R-P@N-term	-0.00614003	1448.677734	725.3461	1448.683716	725.3491211	2	10	1.1.1.1182.6	6.41785	462.45	388.44	6.45	0.08	308.6262
9	17.06	17.09	68.97000074	62.07000017	56.31999969	sp|Q61597|CRGC_MOUSE	Gamma-crystallin C OS=Mus musculus OX=10090 GN=Crygc PE=1 SV=3			0	15.15000015	PNYQGHQYFLR	Oxidation(P)@1; Methyl(N)@2; Dehydrated(Y)@3	Oxidation(P)@49; Methyl(N)@50; Dehydrated(Y)@51	cleaved R-P@N-term	0.00150487	1433.685669	478.9025	1433.684082	478.901947	3	11	1.1.1.1036.2	4.61515	2477.43	2423.98	4.61	0.04	1759.616
9	17.06	17.09	68.97000074	62.07000017	56.31999969	sp|Q61597|CRGC_MOUSE	Gamma-crystallin C OS=Mus musculus OX=10090 GN=Crygc PE=1 SV=3			0	95.63999772	QYLLRPQEYR	Gln->pyro-Glu@N-term			2.85E-05	1347.693726	674.8541	1347.693481	674.8540649	2	9	1.1.1.1126.8	5.753067	10568.25	2413.24	5.8	0.05	944.9454
9	17.06	17.09	68.97000074	62.07000017	56.31999969	sp|Q61597|CRGC_MOUSE	Gamma-crystallin C OS=Mus musculus OX=10090 GN=Crygc PE=1 SV=3			0	88.69000077	QYLLRPQEYR	Deamidated(Q)@1			0.00167697	1365.705688	456.2425	1365.704102	456.2419739	3	7	1.1.1.1027.4	4.511483	2197.88	1459.01	4.53	0.04	1527.91
9	17.06	17.09	68.97000074	62.07000017	56.31999969	sp|Q61597|CRGC_MOUSE	Gamma-crystallin C OS=Mus musculus OX=10090 GN=Crygc PE=1 SV=3			0	78.28000188	QYLLRPQEYR	Deamidated(R)@5	Deamidated(R)@147		0.00167697	1365.705688	456.2425	1365.704102	456.2419739	3	8	1.1.1.1028.5	4.524817	2197.88	1938.46	4.53	0.04	1620.582
9	17.06	17.09	68.97000074	62.07000017	56.31999969	sp|Q61597|CRGC_MOUSE	Gamma-crystallin C OS=Mus musculus OX=10090 GN=Crygc PE=1 SV=3			0	76.27000213	QYLLRPQEYR				-0.000326785	1364.719482	455.9138	1364.720093	455.9139709	3	7	1.1.1.1012.5	4.324833	28873.04	7114.64	4.37	0.05	2744.795
9	17.06	17.09	68.97000074	62.07000017	56.31999969	sp|Q61597|CRGC_MOUSE	Gamma-crystallin C OS=Mus musculus OX=10090 GN=Crygc PE=1 SV=3			0	52.75999904	QYLLRPQEYR	Gln->pyro-Glu@N-term			0.00965264	1347.703247	450.2417	1347.693481	450.2384644	3	7	1.1.1.1015.6	4.363833	972.9	911.36	4.36	0.03	840.5201
9	17.06	17.09	68.97000074	62.07000017	56.31999969	sp|Q61597|CRGC_MOUSE	Gamma-crystallin C OS=Mus musculus OX=10090 GN=Crygc PE=1 SV=3			0	24.79999959	QYLLRPQEYR	Deamidated(Q)@1			0.00167697	1365.705688	456.2425	1365.704102	456.2419739	3	8	1.1.1.1028.5	4.524817	2197.88	1938.46	4.53	0.04	1620.582
9	17.06	17.09	68.97000074	62.07000017	56.31999969	sp|Q61597|CRGC_MOUSE	Gamma-crystallin C OS=Mus musculus OX=10090 GN=Crygc PE=1 SV=3			0	67.18999743	QYLLRPQEYRR	Deamidated(Q)@1; Arg-loss@C-term		missed R-R@10	0.00167697	1365.705688	456.2425	1365.704102	456.2419739	3	9	1.1.1.1028.5	4.524817	2197.88	1938.46	4.53	0.04	1620.582
9	17.06	17.09	68.97000074	62.07000017	56.31999969	sp|Q61597|CRGC_MOUSE	Gamma-crystallin C OS=Mus musculus OX=10090 GN=Crygc PE=1 SV=3			0	99.00000095	RGEYPDYQQWMGFSDSIR	Deamidated(Q)@9; Oxidation(M)@11		missed R-G@1	0.0098972	2250.973877	751.3319	2250.964111	751.3286133	3	15	1.1.1.1150.10	6.0582	1249	1242.34	6.05	0.06	925.4632
9	17.06	17.09	68.97000074	62.07000017	56.31999969	sp|Q61597|CRGC_MOUSE	Gamma-crystallin C OS=Mus musculus OX=10090 GN=Crygc PE=1 SV=3			0	99.00000095	RGEYPDYQQWMGFSDSIR	Deamidated(Q)@8; Oxidation(M)@11		missed R-G@1	0.0098972	2250.973877	751.3319	2250.964111	751.3286133	3	15	1.1.1.1150.10	6.0582	1249	1242.34	6.05	0.06	925.4632
9	17.06	17.09	68.97000074	62.07000017	56.31999969	sp|Q61597|CRGC_MOUSE	Gamma-crystallin C OS=Mus musculus OX=10090 GN=Crygc PE=1 SV=3			0	99.00000095	RGEYPDYQQWMGFSDSIR			missed R-G@1	0.000915454	2233.986084	745.6693	2233.985107	745.6690063	3	16	1.1.1.1197.10	6.612	1307.47	1191.73	6.63	0.05	1104.194
9	17.06	17.09	68.97000074	62.07000017	56.31999969	sp|Q61597|CRGC_MOUSE	Gamma-crystallin C OS=Mus musculus OX=10090 GN=Crygc PE=1 SV=3			0	99.00000095	RGEYPDYQQWMGFSDSIR	Dioxidation(W)@10; Oxidation(M)@11		missed R-G@1	-0.00177084	2281.968262	761.6633	2281.969727	761.6638794	3	14	1.1.1.1071.10	5.06245	595.6	526.35	5.05	0.06	457.6265
9	17.06	17.09	68.97000074	62.07000017	56.31999969	sp|Q61597|CRGC_MOUSE	Gamma-crystallin C OS=Mus musculus OX=10090 GN=Crygc PE=1 SV=3			0	99.00000095	RGEYPDYQQWMGFSDSIR	Oxidation(M)@11		missed R-G@1	-0.00236032	2249.977783	750.9998	2249.97998	751.0006104	3	19	1.1.1.1136.9	5.879717	12499.72	5915.81	5.91	0.05	3620.059
9	17.06	17.09	68.97000074	62.07000017	56.31999969	sp|Q61597|CRGC_MOUSE	Gamma-crystallin C OS=Mus musculus OX=10090 GN=Crygc PE=1 SV=3			0	99.00000095	RGEYPDYQQWMGFSDSIR	Oxidation(M)@11		missed R-G@1	-0.00236032	2249.977783	750.9998	2249.97998	751.0006104	3	16	1.1.1.1137.6	5.889884	12499.72	9172.87	5.91	0.05	1019.051
9	17.06	17.09	68.97000074	62.07000017	56.31999969	sp|Q61597|CRGC_MOUSE	Gamma-crystallin C OS=Mus musculus OX=10090 GN=Crygc PE=1 SV=3			0	99.00000095	RGEYPDYQQWMGFSDSIR	Oxidation(M)@11		missed R-G@1	-0.00236032	2249.977783	750.9998	2249.97998	751.0006104	3	20	1.1.1.1137.7	5.890717	12499.72	9424.75	5.91	0.05	6300.214
9	17.06	17.09	68.97000074	62.07000017	56.31999969	sp|Q61597|CRGC_MOUSE	Gamma-crystallin C OS=Mus musculus OX=10090 GN=Crygc PE=1 SV=3			0	99.00000095	RGEYPDYQQWMGFSDSIR	Dioxidation(M)@11	Dioxidation(M)@70	missed R-G@1	0.00956159	2265.984375	756.3354	2265.974854	756.3322754	3	17	1.1.1.1147.10	6.0202	16.10208	16.10208			604.5233
9	17.06	17.09	68.97000074	62.07000017	56.31999969	sp|Q61597|CRGC_MOUSE	Gamma-crystallin C OS=Mus musculus OX=10090 GN=Crygc PE=1 SV=3			0	99.00000095	RGEYPDYQQWMGFSDSIR	Dioxidation(W)@10; Oxidation(M)@11		missed R-G@1	-0.00177084	2281.968262	761.6633	2281.969727	761.6638794	3	12	1.1.1.1069.9	5.036283	595.6	441.4	5.05	0.06	321.2178
9	17.06	17.09	68.97000074	62.07000017	56.31999969	sp|Q61597|CRGC_MOUSE	Gamma-crystallin C OS=Mus musculus OX=10090 GN=Crygc PE=1 SV=3			0	99.00000095	RGEYPDYQQWMGFSDSIR	Deamidated(Q)@9; Oxidation(M)@11		missed R-G@1	0.0210666	2250.985107	751.3356	2250.964111	751.3286133	3	14	1.1.1.1119.7	5.665067	155.1167	155.1167			384.6557
9	17.06	17.09	68.97000074	62.07000017	56.31999969	sp|Q61597|CRGC_MOUSE	Gamma-crystallin C OS=Mus musculus OX=10090 GN=Crygc PE=1 SV=3			0	99.00000095	RGEYPDYQQWMGFSDSIR	Deamidated(Q)@8; Oxidation(M)@11		missed R-G@1	0.0210666	2250.985107	751.3356	2250.964111	751.3286133	3	14	1.1.1.1119.7	5.665067	155.1167	155.1167			384.6557
9	17.06	17.09	68.97000074	62.07000017	56.31999969	sp|Q61597|CRGC_MOUSE	Gamma-crystallin C OS=Mus musculus OX=10090 GN=Crygc PE=1 SV=3			0	99.00000095	RGEYPDYQQWMGFSDSIR	Deamidated(Q)@8; Oxidation(M)@11		missed R-G@1	0.0098972	2250.973877	751.3319	2250.964111	751.3286133	3	16	1.1.1.1151.9	6.0702	1249	1098.76	6.05	0.06	755.577
9	17.06	17.09	68.97000074	62.07000017	56.31999969	sp|Q61597|CRGC_MOUSE	Gamma-crystallin C OS=Mus musculus OX=10090 GN=Crygc PE=1 SV=3			0	99.00000095	RGEYPDYQQWMGFSDSIR	Deamidated(Q)@9; Oxidation(M)@11		missed R-G@1	0.0098972	2250.973877	751.3319	2250.964111	751.3286133	3	16	1.1.1.1151.9	6.0702	1249	1098.76	6.05	0.06	755.577
9	17.06	17.09	68.97000074	62.07000017	56.31999969	sp|Q61597|CRGC_MOUSE	Gamma-crystallin C OS=Mus musculus OX=10090 GN=Crygc PE=1 SV=3			0	99.00000095	RGEYPDYQQWMGFSDSIR	Oxidation(M)@11		missed R-G@1	-0.00236032	2249.977783	750.9998	2249.97998	751.0006104	3	13	1.1.1.1136.8	5.878883	12499.72	5628.1	5.91	0.05	752.4291
9	17.06	17.09	68.97000074	62.07000017	56.31999969	sp|Q61597|CRGC_MOUSE	Gamma-crystallin C OS=Mus musculus OX=10090 GN=Crygc PE=1 SV=3			0	99.00000095	RGEYPDYQQWMGFSDSIR	Oxidation(W)@10; Oxidation(M)@11		missed R-G@1	0.00974469	2265.984863	756.3355	2265.974854	756.3322754	3	16	1.1.1.1148.9	6.032033	21.16675	21.16675			736.6396
9	17.06	17.09	68.97000074	62.07000017	56.31999969	sp|Q61597|CRGC_MOUSE	Gamma-crystallin C OS=Mus musculus OX=10090 GN=Crygc PE=1 SV=3			0	70.38000226	RGEYPDYQQWMGFSDSIR	Dioxidation(M)@11	Dioxidation(M)@70	missed R-G@1	0.00974469	2265.984863	756.3355	2265.974854	756.3322754	3	16	1.1.1.1148.9	6.032033	21.16675	21.16675			736.6396
9	17.06	17.09	68.97000074	62.07000017	56.31999969	sp|Q61597|CRGC_MOUSE	Gamma-crystallin C OS=Mus musculus OX=10090 GN=Crygc PE=1 SV=3			0	42.96999872	RGEYPDYQQWMGFSDSIR	Formyl@N-term; Oxidation(M)@11		missed R-G@1	0.055292401	2278.030518	760.3507	2277.974854	760.3322754	3	14	1.1.1.1192.5	6.5495	40.44435	40.44435			166.5328
9	17.06	17.09	68.97000074	62.07000017	56.31999969	sp|Q61597|CRGC_MOUSE	Gamma-crystallin C OS=Mus musculus OX=10090 GN=Crygc PE=1 SV=3			0	16.38000011	SLQVLEGCWVLYEMPNYR	No Carbamidomethyl(C)@8; Dioxidation(W)@9; Oxidation(Y)@12; Oxidation(M)@14	Oxidation(Y)@134		0.008847	2263.037842	755.3532	2263.029053	755.3502808	3	10	1.1.1.1314.4	8.086884	737.58	504.78	8.12	0.06	280.9062
9	17.06	17.09	68.97000074	62.07000017	56.31999969	sp|Q61597|CRGC_MOUSE	Gamma-crystallin C OS=Mus musculus OX=10090 GN=Crygc PE=1 SV=3			0	69.5900023	VLYEMPNYR	Oxidation(M)@5		cleaved W-V@N-term	0.00181573	1199.566284	600.7904	1199.564453	600.7895508	2	6	1.1.1.1007.9	4.264167	327.18	320.31	4.26	0.06	216.288
10	13.44	13.44	47.62000144	47.62000144	47.62000144	sp|Q8CGP2|H2B1P_MOUSE; sp|Q8CGP1|H2B1K_MOUSE; sp|Q6ZWY9|H2B1C_MOUSE; sp|Q64525|H2B2B_MOUSE; sp|Q64478|H2B1H_MOUSE; sp|Q64475|H2B1B_MOUSE; sp|P10854|H2B1M_MOUSE; sp|P10853|H2B1F_MOUSE	Histone H2B type 1-P OS=Mus musculus OX=10090 GN=Hist1h2bp PE=1 SV=3; Histone H2B type 1-K OS=Mus musculus OX=10090 GN=H2bc12 PE=1 SV=3; Histone H2B type 1-C/E/G OS=Mus musculus OX=10090 GN=H2bc4 PE=1 SV=3; Histone H2B type 2-B OS=Mus musculus OX=10090 GN=Hist2h2bb PE=1 SV=3; Histone H2B type 1-H OS=Mus musculus OX=10090 GN=H2bc9 PE=1 SV=3; Histone H2B type 1-B OS=Mus musculus OX=10090 GN=H2bc3 P…			2	99.00000095	AMGIMNSFVNDIFER	Oxidation(M)@2; Oxidation(M)@5; Deamidated(N)@6			-0.00431287	1775.781616	888.8981	1775.785889	888.9002075	2	15	1.1.1.1242.6	7.18245	37.26387	37.26387			290.9185
10	13.44	13.44	47.62000144	47.62000144	47.62000144	sp|Q8CGP2|H2B1P_MOUSE; sp|Q8CGP1|H2B1K_MOUSE; sp|Q6ZWY9|H2B1C_MOUSE; sp|Q64525|H2B2B_MOUSE; sp|Q64478|H2B1H_MOUSE; sp|Q64475|H2B1B_MOUSE; sp|P10854|H2B1M_MOUSE; sp|P10853|H2B1F_MOUSE	Histone H2B type 1-P OS=Mus musculus OX=10090 GN=Hist1h2bp PE=1 SV=3; Histone H2B type 1-K OS=Mus musculus OX=10090 GN=H2bc12 PE=1 SV=3; Histone H2B type 1-C/E/G OS=Mus musculus OX=10090 GN=H2bc4 PE=1 SV=3; Histone H2B type 2-B OS=Mus musculus OX=10090 GN=Hist2h2bb PE=1 SV=3; Histone H2B type 1-H OS=Mus musculus OX=10090 GN=H2bc9 PE=1 SV=3; Histone H2B type 1-B OS=Mus musculus OX=10090 GN=H2bc3 P…			2	99.00000095	ESYSVYVYK				-0.00113271	1136.537842	569.2762	1136.53894	569.2767944	2	10	1.1.1.1043.9	4.7078	8761.17	6573.87	4.72	0.04	2845.378
10	13.44	13.44	47.62000144	47.62000144	47.62000144	sp|Q8CGP2|H2B1P_MOUSE; sp|Q8CGP1|H2B1K_MOUSE; sp|Q6ZWY9|H2B1C_MOUSE; sp|Q64525|H2B2B_MOUSE; sp|Q64478|H2B1H_MOUSE; sp|Q64475|H2B1B_MOUSE; sp|P10854|H2B1M_MOUSE; sp|P10853|H2B1F_MOUSE	Histone H2B type 1-P OS=Mus musculus OX=10090 GN=Hist1h2bp PE=1 SV=3; Histone H2B type 1-K OS=Mus musculus OX=10090 GN=H2bc12 PE=1 SV=3; Histone H2B type 1-C/E/G OS=Mus musculus OX=10090 GN=H2bc4 PE=1 SV=3; Histone H2B type 2-B OS=Mus musculus OX=10090 GN=Hist2h2bb PE=1 SV=3; Histone H2B type 1-H OS=Mus musculus OX=10090 GN=H2bc9 PE=1 SV=3; Histone H2B type 1-B OS=Mus musculus OX=10090 GN=H2bc3 P…			2	99.00000095	HAVSEGTK				-0.00186962	827.4118652	414.7132	827.4137573	414.7141418	2	13	1.1.1.358.3	1.07825	3252.22	2860.26	1.09	0.03	2684.585
10	13.44	13.44	47.62000144	47.62000144	47.62000144	sp|Q8CGP2|H2B1P_MOUSE; sp|Q8CGP1|H2B1K_MOUSE; sp|Q6ZWY9|H2B1C_MOUSE; sp|Q64525|H2B2B_MOUSE; sp|Q64478|H2B1H_MOUSE; sp|Q64475|H2B1B_MOUSE; sp|P10854|H2B1M_MOUSE; sp|P10853|H2B1F_MOUSE	Histone H2B type 1-P OS=Mus musculus OX=10090 GN=Hist1h2bp PE=1 SV=3; Histone H2B type 1-K OS=Mus musculus OX=10090 GN=H2bc12 PE=1 SV=3; Histone H2B type 1-C/E/G OS=Mus musculus OX=10090 GN=H2bc4 PE=1 SV=3; Histone H2B type 2-B OS=Mus musculus OX=10090 GN=Hist2h2bb PE=1 SV=3; Histone H2B type 1-H OS=Mus musculus OX=10090 GN=H2bc9 PE=1 SV=3; Histone H2B type 1-B OS=Mus musculus OX=10090 GN=H2bc3 P…			2	99.00000095	KESYSVYVYK			missed K-E@1	-0.000470229	1264.633545	422.5518	1264.633911	422.5519409	3	11	1.1.1.992.2	4.06685	3425.29	1493.96	4.09	0.04	614.1216
10	13.44	13.44	47.62000144	47.62000144	47.62000144	sp|Q8CGP2|H2B1P_MOUSE; sp|Q8CGP1|H2B1K_MOUSE; sp|Q6ZWY9|H2B1C_MOUSE; sp|Q64525|H2B2B_MOUSE; sp|Q64478|H2B1H_MOUSE; sp|Q64475|H2B1B_MOUSE; sp|P10854|H2B1M_MOUSE; sp|P10853|H2B1F_MOUSE	Histone H2B type 1-P OS=Mus musculus OX=10090 GN=Hist1h2bp PE=1 SV=3; Histone H2B type 1-K OS=Mus musculus OX=10090 GN=H2bc12 PE=1 SV=3; Histone H2B type 1-C/E/G OS=Mus musculus OX=10090 GN=H2bc4 PE=1 SV=3; Histone H2B type 2-B OS=Mus musculus OX=10090 GN=Hist2h2bb PE=1 SV=3; Histone H2B type 1-H OS=Mus musculus OX=10090 GN=H2bc9 PE=1 SV=3; Histone H2B type 1-B OS=Mus musculus OX=10090 GN=H2bc3 P…			2	99.00000095	QVHPDTGISSK				0.00195417	1167.590332	584.8024	1167.588379	584.8014526	2	14	1.1.1.878.5	2.6533	2489.77	2268.08	2.67	0.04	1317.262
10	13.44	13.44	47.62000144	47.62000144	47.62000144	sp|Q8CGP2|H2B1P_MOUSE; sp|Q8CGP1|H2B1K_MOUSE; sp|Q6ZWY9|H2B1C_MOUSE; sp|Q64525|H2B2B_MOUSE; sp|Q64478|H2B1H_MOUSE; sp|Q64475|H2B1B_MOUSE; sp|P10854|H2B1M_MOUSE; sp|P10853|H2B1F_MOUSE	Histone H2B type 1-P OS=Mus musculus OX=10090 GN=Hist1h2bp PE=1 SV=3; Histone H2B type 1-K OS=Mus musculus OX=10090 GN=H2bc12 PE=1 SV=3; Histone H2B type 1-C/E/G OS=Mus musculus OX=10090 GN=H2bc4 PE=1 SV=3; Histone H2B type 2-B OS=Mus musculus OX=10090 GN=Hist2h2bb PE=1 SV=3; Histone H2B type 1-H OS=Mus musculus OX=10090 GN=H2bc9 PE=1 SV=3; Histone H2B type 1-B OS=Mus musculus OX=10090 GN=H2bc3 P…			1.638272166	98.97999763	LLLPGELAK				0.00324574	952.5990601	477.3068	952.5957031	477.3051453	2	11	1.1.1.1155.2	6.114867	60006.17	10485.25	6.16	0.06	3010.767
10	13.44	13.44	47.62000144	47.62000144	47.62000144	sp|Q8CGP2|H2B1P_MOUSE; sp|Q8CGP1|H2B1K_MOUSE; sp|Q6ZWY9|H2B1C_MOUSE; sp|Q64525|H2B2B_MOUSE; sp|Q64478|H2B1H_MOUSE; sp|Q64475|H2B1B_MOUSE; sp|P10854|H2B1M_MOUSE; sp|P10853|H2B1F_MOUSE	Histone H2B type 1-P OS=Mus musculus OX=10090 GN=Hist1h2bp PE=1 SV=3; Histone H2B type 1-K OS=Mus musculus OX=10090 GN=H2bc12 PE=1 SV=3; Histone H2B type 1-C/E/G OS=Mus musculus OX=10090 GN=H2bc4 PE=1 SV=3; Histone H2B type 2-B OS=Mus musculus OX=10090 GN=Hist2h2bb PE=1 SV=3; Histone H2B type 1-H OS=Mus musculus OX=10090 GN=H2bc9 PE=1 SV=3; Histone H2B type 1-B OS=Mus musculus OX=10090 GN=H2bc3 P…			1.060480714	95.73000073	EIQTAVR				0.00078991	815.4508667	408.7327	815.4501343	408.7323303	2	10	1.1.1.899.2	2.908283	13071.2	5677.87	2.94	0.04	1520.245
10	13.44	13.44	47.62000144	47.62000144	47.62000144	sp|Q8CGP2|H2B1P_MOUSE; sp|Q8CGP1|H2B1K_MOUSE; sp|Q6ZWY9|H2B1C_MOUSE; sp|Q64525|H2B2B_MOUSE; sp|Q64478|H2B1H_MOUSE; sp|Q64475|H2B1B_MOUSE; sp|P10854|H2B1M_MOUSE; sp|P10853|H2B1F_MOUSE	Histone H2B type 1-P OS=Mus musculus OX=10090 GN=Hist1h2bp PE=1 SV=3; Histone H2B type 1-K OS=Mus musculus OX=10090 GN=H2bc12 PE=1 SV=3; Histone H2B type 1-C/E/G OS=Mus musculus OX=10090 GN=H2bc4 PE=1 SV=3; Histone H2B type 2-B OS=Mus musculus OX=10090 GN=Hist2h2bb PE=1 SV=3; Histone H2B type 1-H OS=Mus musculus OX=10090 GN=H2bc9 PE=1 SV=3; Histone H2B type 1-B OS=Mus musculus OX=10090 GN=H2bc3 P…			0.659555912	99.00000095	GIMNSFVNDIFER	Oxidation(M)@3		cleaved M-G@N-term	0.0242383	1556.753418	779.384	1556.72937	779.3719482	2	13	1.1.1.1259.4	7.400767	26.37222	26.37222			119.0519
10	13.44	13.44	47.62000144	47.62000144	47.62000144	sp|Q8CGP2|H2B1P_MOUSE; sp|Q8CGP1|H2B1K_MOUSE; sp|Q6ZWY9|H2B1C_MOUSE; sp|Q64525|H2B2B_MOUSE; sp|Q64478|H2B1H_MOUSE; sp|Q64475|H2B1B_MOUSE; sp|P10854|H2B1M_MOUSE; sp|P10853|H2B1F_MOUSE	Histone H2B type 1-P OS=Mus musculus OX=10090 GN=Hist1h2bp PE=1 SV=3; Histone H2B type 1-K OS=Mus musculus OX=10090 GN=H2bc12 PE=1 SV=3; Histone H2B type 1-C/E/G OS=Mus musculus OX=10090 GN=H2bc4 PE=1 SV=3; Histone H2B type 2-B OS=Mus musculus OX=10090 GN=Hist2h2bb PE=1 SV=3; Histone H2B type 1-H OS=Mus musculus OX=10090 GN=H2bc9 PE=1 SV=3; Histone H2B type 1-B OS=Mus musculus OX=10090 GN=H2bc3 P…			0.078313537	97.82000184	SFVNDIFER			cleaved N-S@N-term	-0.000127924	1125.545532	563.78	1125.545532	563.7800293	2	7	1.1.1.1196.4	6.5945	462.03	405.47	6.6	0.04	276.0366
10	13.44	13.44	47.62000144	47.62000144	47.62000144	sp|Q8CGP2|H2B1P_MOUSE; sp|Q8CGP1|H2B1K_MOUSE; sp|Q6ZWY9|H2B1C_MOUSE; sp|Q64525|H2B2B_MOUSE; sp|Q64478|H2B1H_MOUSE; sp|Q64475|H2B1B_MOUSE; sp|P10854|H2B1M_MOUSE; sp|P10853|H2B1F_MOUSE	Histone H2B type 1-P OS=Mus musculus OX=10090 GN=Hist1h2bp PE=1 SV=3; Histone H2B type 1-K OS=Mus musculus OX=10090 GN=H2bc12 PE=1 SV=3; Histone H2B type 1-C/E/G OS=Mus musculus OX=10090 GN=H2bc4 PE=1 SV=3; Histone H2B type 2-B OS=Mus musculus OX=10090 GN=Hist2h2bb PE=1 SV=3; Histone H2B type 1-H OS=Mus musculus OX=10090 GN=H2bc9 PE=1 SV=3; Histone H2B type 1-B OS=Mus musculus OX=10090 GN=H2bc3 P…			0.000434506	81.37999773	KESYSVY			cleaved Y-V@C-term; missed K-E@1	-0.00215067	874.4050903	438.2098	874.4072266	438.210907	2	6	1.1.1.969.4	3.779383	144.01	128.48	3.79	0.06	129.4766
10	13.44	13.44	47.62000144	47.62000144	47.62000144	sp|Q8CGP2|H2B1P_MOUSE; sp|Q8CGP1|H2B1K_MOUSE; sp|Q6ZWY9|H2B1C_MOUSE; sp|Q64525|H2B2B_MOUSE; sp|Q64478|H2B1H_MOUSE; sp|Q64475|H2B1B_MOUSE; sp|P10854|H2B1M_MOUSE; sp|P10853|H2B1F_MOUSE	Histone H2B type 1-P OS=Mus musculus OX=10090 GN=Hist1h2bp PE=1 SV=3; Histone H2B type 1-K OS=Mus musculus OX=10090 GN=H2bc12 PE=1 SV=3; Histone H2B type 1-C/E/G OS=Mus musculus OX=10090 GN=H2bc4 PE=1 SV=3; Histone H2B type 2-B OS=Mus musculus OX=10090 GN=Hist2h2bb PE=1 SV=3; Histone H2B type 1-H OS=Mus musculus OX=10090 GN=H2bc9 PE=1 SV=3; Histone H2B type 1-B OS=Mus musculus OX=10090 GN=H2bc3 P…			0	99.00000095	AMGIMNSFVNDIFER	Oxidation(M)@2; Oxidation(M)@5; Deamidated(N)@6			0.00801618	1775.793823	888.9042	1775.785889	888.9002075	2	17	1.1.1.1243.8	7.196617	37.53503	37.53503			311.055
10	13.44	13.44	47.62000144	47.62000144	47.62000144	sp|Q8CGP2|H2B1P_MOUSE; sp|Q8CGP1|H2B1K_MOUSE; sp|Q6ZWY9|H2B1C_MOUSE; sp|Q64525|H2B2B_MOUSE; sp|Q64478|H2B1H_MOUSE; sp|Q64475|H2B1B_MOUSE; sp|P10854|H2B1M_MOUSE; sp|P10853|H2B1F_MOUSE	Histone H2B type 1-P OS=Mus musculus OX=10090 GN=Hist1h2bp PE=1 SV=3; Histone H2B type 1-K OS=Mus musculus OX=10090 GN=H2bc12 PE=1 SV=3; Histone H2B type 1-C/E/G OS=Mus musculus OX=10090 GN=H2bc4 PE=1 SV=3; Histone H2B type 2-B OS=Mus musculus OX=10090 GN=Hist2h2bb PE=1 SV=3; Histone H2B type 1-H OS=Mus musculus OX=10090 GN=H2bc9 PE=1 SV=3; Histone H2B type 1-B OS=Mus musculus OX=10090 GN=H2bc3 P…			0	99.00000095	AMGIMNSFVNDIFER	Oxidation(M)@2; Oxidation(M)@5			0.00352632	1774.805298	592.6091	1774.80188	592.6079102	3	17	1.1.1.1252.4	7.308784	8644.72	1019.18	7.37	0.08	527.5601
10	13.44	13.44	47.62000144	47.62000144	47.62000144	sp|Q8CGP2|H2B1P_MOUSE; sp|Q8CGP1|H2B1K_MOUSE; sp|Q6ZWY9|H2B1C_MOUSE; sp|Q64525|H2B2B_MOUSE; sp|Q64478|H2B1H_MOUSE; sp|Q64475|H2B1B_MOUSE; sp|P10854|H2B1M_MOUSE; sp|P10853|H2B1F_MOUSE	Histone H2B type 1-P OS=Mus musculus OX=10090 GN=Hist1h2bp PE=1 SV=3; Histone H2B type 1-K OS=Mus musculus OX=10090 GN=H2bc12 PE=1 SV=3; Histone H2B type 1-C/E/G OS=Mus musculus OX=10090 GN=H2bc4 PE=1 SV=3; Histone H2B type 2-B OS=Mus musculus OX=10090 GN=Hist2h2bb PE=1 SV=3; Histone H2B type 1-H OS=Mus musculus OX=10090 GN=H2bc9 PE=1 SV=3; Histone H2B type 1-B OS=Mus musculus OX=10090 GN=H2bc3 P…			0	99.00000095	AMGIMNSFVNDIFER	Oxidation(M)@2; Oxidation(M)@5			0.00352632	1774.805298	592.6091	1774.80188	592.6079102	3	16	1.1.1.1253.6	7.32045	8644.72	2320.57	7.37	0.08	1268.422
10	13.44	13.44	47.62000144	47.62000144	47.62000144	sp|Q8CGP2|H2B1P_MOUSE; sp|Q8CGP1|H2B1K_MOUSE; sp|Q6ZWY9|H2B1C_MOUSE; sp|Q64525|H2B2B_MOUSE; sp|Q64478|H2B1H_MOUSE; sp|Q64475|H2B1B_MOUSE; sp|P10854|H2B1M_MOUSE; sp|P10853|H2B1F_MOUSE	Histone H2B type 1-P OS=Mus musculus OX=10090 GN=Hist1h2bp PE=1 SV=3; Histone H2B type 1-K OS=Mus musculus OX=10090 GN=H2bc12 PE=1 SV=3; Histone H2B type 1-C/E/G OS=Mus musculus OX=10090 GN=H2bc4 PE=1 SV=3; Histone H2B type 2-B OS=Mus musculus OX=10090 GN=Hist2h2bb PE=1 SV=3; Histone H2B type 1-H OS=Mus musculus OX=10090 GN=H2bc9 PE=1 SV=3; Histone H2B type 1-B OS=Mus musculus OX=10090 GN=H2bc3 P…			0	99.00000095	AMGIMNSFVNDIFER	Oxidation(M)@2; Oxidation(M)@5			0.00412048	1774.80603	888.4103	1774.80188	888.4082031	2	18	1.1.1.1266.4	7.490267	13469.9	434.87	7.37	0.08	236.9583
10	13.44	13.44	47.62000144	47.62000144	47.62000144	sp|Q8CGP2|H2B1P_MOUSE; sp|Q8CGP1|H2B1K_MOUSE; sp|Q6ZWY9|H2B1C_MOUSE; sp|Q64525|H2B2B_MOUSE; sp|Q64478|H2B1H_MOUSE; sp|Q64475|H2B1B_MOUSE; sp|P10854|H2B1M_MOUSE; sp|P10853|H2B1F_MOUSE	Histone H2B type 1-P OS=Mus musculus OX=10090 GN=Hist1h2bp PE=1 SV=3; Histone H2B type 1-K OS=Mus musculus OX=10090 GN=H2bc12 PE=1 SV=3; Histone H2B type 1-C/E/G OS=Mus musculus OX=10090 GN=H2bc4 PE=1 SV=3; Histone H2B type 2-B OS=Mus musculus OX=10090 GN=Hist2h2bb PE=1 SV=3; Histone H2B type 1-H OS=Mus musculus OX=10090 GN=H2bc9 PE=1 SV=3; Histone H2B type 1-B OS=Mus musculus OX=10090 GN=H2bc3 P…			0	99.00000095	AMGIMNSFVNDIFER	Oxidation(M)@2; Oxidation(M)@5; Deamidated(N)@6			-0.000528708	1775.785522	888.9	1775.785889	888.9002075	2	14	1.1.1.1271.3	7.54975	512.18	494.43	7.54	0.1	272.1605
10	13.44	13.44	47.62000144	47.62000144	47.62000144	sp|Q8CGP2|H2B1P_MOUSE; sp|Q8CGP1|H2B1K_MOUSE; sp|Q6ZWY9|H2B1C_MOUSE; sp|Q64525|H2B2B_MOUSE; sp|Q64478|H2B1H_MOUSE; sp|Q64475|H2B1B_MOUSE; sp|P10854|H2B1M_MOUSE; sp|P10853|H2B1F_MOUSE	Histone H2B type 1-P OS=Mus musculus OX=10090 GN=Hist1h2bp PE=1 SV=3; Histone H2B type 1-K OS=Mus musculus OX=10090 GN=H2bc12 PE=1 SV=3; Histone H2B type 1-C/E/G OS=Mus musculus OX=10090 GN=H2bc4 PE=1 SV=3; Histone H2B type 2-B OS=Mus musculus OX=10090 GN=Hist2h2bb PE=1 SV=3; Histone H2B type 1-H OS=Mus musculus OX=10090 GN=H2bc9 PE=1 SV=3; Histone H2B type 1-B OS=Mus musculus OX=10090 GN=H2bc3 P…			0	99.00000095	AMGIMNSFVNDIFER	Dioxidation(M)@2; Oxidation(M)@5	Dioxidation(M)@60		0.00133248	1790.798096	896.4063	1790.796753	896.4056396	2	17	1.1.1.1273.6	7.575583	2645.73	1029.37	7.62	0.08	429.4757
10	13.44	13.44	47.62000144	47.62000144	47.62000144	sp|Q8CGP2|H2B1P_MOUSE; sp|Q8CGP1|H2B1K_MOUSE; sp|Q6ZWY9|H2B1C_MOUSE; sp|Q64525|H2B2B_MOUSE; sp|Q64478|H2B1H_MOUSE; sp|Q64475|H2B1B_MOUSE; sp|P10854|H2B1M_MOUSE; sp|P10853|H2B1F_MOUSE	Histone H2B type 1-P OS=Mus musculus OX=10090 GN=Hist1h2bp PE=1 SV=3; Histone H2B type 1-K OS=Mus musculus OX=10090 GN=H2bc12 PE=1 SV=3; Histone H2B type 1-C/E/G OS=Mus musculus OX=10090 GN=H2bc4 PE=1 SV=3; Histone H2B type 2-B OS=Mus musculus OX=10090 GN=Hist2h2bb PE=1 SV=3; Histone H2B type 1-H OS=Mus musculus OX=10090 GN=H2bc9 PE=1 SV=3; Histone H2B type 1-B OS=Mus musculus OX=10090 GN=H2bc3 P…			0	99.00000095	AMGIMNSFVNDIFER	Oxidation(M)@2; Dioxidation(M)@5	Dioxidation(M)@63		0.00133248	1790.798096	896.4063	1790.796753	896.4056396	2	18	1.1.1.1274.7	7.59175	2645.73	1928.73	7.62	0.08	955.1737
10	13.44	13.44	47.62000144	47.62000144	47.62000144	sp|Q8CGP2|H2B1P_MOUSE; sp|Q8CGP1|H2B1K_MOUSE; sp|Q6ZWY9|H2B1C_MOUSE; sp|Q64525|H2B2B_MOUSE; sp|Q64478|H2B1H_MOUSE; sp|Q64475|H2B1B_MOUSE; sp|P10854|H2B1M_MOUSE; sp|P10853|H2B1F_MOUSE	Histone H2B type 1-P OS=Mus musculus OX=10090 GN=Hist1h2bp PE=1 SV=3; Histone H2B type 1-K OS=Mus musculus OX=10090 GN=H2bc12 PE=1 SV=3; Histone H2B type 1-C/E/G OS=Mus musculus OX=10090 GN=H2bc4 PE=1 SV=3; Histone H2B type 2-B OS=Mus musculus OX=10090 GN=Hist2h2bb PE=1 SV=3; Histone H2B type 1-H OS=Mus musculus OX=10090 GN=H2bc9 PE=1 SV=3; Histone H2B type 1-B OS=Mus musculus OX=10090 GN=H2bc3 P…			0	99.00000095	AMGIMNSFVNDIFER	Dioxidation(M)@2; Oxidation(M)@5	Dioxidation(M)@60		0.00133248	1790.798096	896.4063	1790.796753	896.4056396	2	18	1.1.1.1274.7	7.59175	2645.73	1928.73	7.62	0.08	955.1737
10	13.44	13.44	47.62000144	47.62000144	47.62000144	sp|Q8CGP2|H2B1P_MOUSE; sp|Q8CGP1|H2B1K_MOUSE; sp|Q6ZWY9|H2B1C_MOUSE; sp|Q64525|H2B2B_MOUSE; sp|Q64478|H2B1H_MOUSE; sp|Q64475|H2B1B_MOUSE; sp|P10854|H2B1M_MOUSE; sp|P10853|H2B1F_MOUSE	Histone H2B type 1-P OS=Mus musculus OX=10090 GN=Hist1h2bp PE=1 SV=3; Histone H2B type 1-K OS=Mus musculus OX=10090 GN=H2bc12 PE=1 SV=3; Histone H2B type 1-C/E/G OS=Mus musculus OX=10090 GN=H2bc4 PE=1 SV=3; Histone H2B type 2-B OS=Mus musculus OX=10090 GN=Hist2h2bb PE=1 SV=3; Histone H2B type 1-H OS=Mus musculus OX=10090 GN=H2bc9 PE=1 SV=3; Histone H2B type 1-B OS=Mus musculus OX=10090 GN=H2bc3 P…			0	99.00000095	AMGIMNSFVNDIFER	Oxidation(M)@2			0.00239187	1758.809326	880.4119	1758.806885	880.4107666	2	15	1.1.1.1340.3	8.40885	421.22	298.24	8.44	0.09	235.3177
10	13.44	13.44	47.62000144	47.62000144	47.62000144	sp|Q8CGP2|H2B1P_MOUSE; sp|Q8CGP1|H2B1K_MOUSE; sp|Q6ZWY9|H2B1C_MOUSE; sp|Q64525|H2B2B_MOUSE; sp|Q64478|H2B1H_MOUSE; sp|Q64475|H2B1B_MOUSE; sp|P10854|H2B1M_MOUSE; sp|P10853|H2B1F_MOUSE	Histone H2B type 1-P OS=Mus musculus OX=10090 GN=Hist1h2bp PE=1 SV=3; Histone H2B type 1-K OS=Mus musculus OX=10090 GN=H2bc12 PE=1 SV=3; Histone H2B type 1-C/E/G OS=Mus musculus OX=10090 GN=H2bc4 PE=1 SV=3; Histone H2B type 2-B OS=Mus musculus OX=10090 GN=Hist2h2bb PE=1 SV=3; Histone H2B type 1-H OS=Mus musculus OX=10090 GN=H2bc9 PE=1 SV=3; Histone H2B type 1-B OS=Mus musculus OX=10090 GN=H2bc3 P…			0	99.00000095	AMGIMNSFVNDIFER	Oxidation(M)@2			0.00239187	1758.809326	880.4119	1758.806885	880.4107666	2	17	1.1.1.1341.4	8.421516	421.22	385.24	8.44	0.09	262.306
10	13.44	13.44	47.62000144	47.62000144	47.62000144	sp|Q8CGP2|H2B1P_MOUSE; sp|Q8CGP1|H2B1K_MOUSE; sp|Q6ZWY9|H2B1C_MOUSE; sp|Q64525|H2B2B_MOUSE; sp|Q64478|H2B1H_MOUSE; sp|Q64475|H2B1B_MOUSE; sp|P10854|H2B1M_MOUSE; sp|P10853|H2B1F_MOUSE	Histone H2B type 1-P OS=Mus musculus OX=10090 GN=Hist1h2bp PE=1 SV=3; Histone H2B type 1-K OS=Mus musculus OX=10090 GN=H2bc12 PE=1 SV=3; Histone H2B type 1-C/E/G OS=Mus musculus OX=10090 GN=H2bc4 PE=1 SV=3; Histone H2B type 2-B OS=Mus musculus OX=10090 GN=Hist2h2bb PE=1 SV=3; Histone H2B type 1-H OS=Mus musculus OX=10090 GN=H2bc9 PE=1 SV=3; Histone H2B type 1-B OS=Mus musculus OX=10090 GN=H2bc3 P…			0	99.00000095	AMGIMNSFVNDIFER	Oxidation(M)@5			-0.00871648	1758.798218	880.4064	1758.806885	880.4107666	2	11	1.1.1.1300.6	7.9214	245.7	156.05	7.95	0.07	122.6312
10	13.44	13.44	47.62000144	47.62000144	47.62000144	sp|Q8CGP2|H2B1P_MOUSE; sp|Q8CGP1|H2B1K_MOUSE; sp|Q6ZWY9|H2B1C_MOUSE; sp|Q64525|H2B2B_MOUSE; sp|Q64478|H2B1H_MOUSE; sp|Q64475|H2B1B_MOUSE; sp|P10854|H2B1M_MOUSE; sp|P10853|H2B1F_MOUSE	Histone H2B type 1-P OS=Mus musculus OX=10090 GN=Hist1h2bp PE=1 SV=3; Histone H2B type 1-K OS=Mus musculus OX=10090 GN=H2bc12 PE=1 SV=3; Histone H2B type 1-C/E/G OS=Mus musculus OX=10090 GN=H2bc4 PE=1 SV=3; Histone H2B type 2-B OS=Mus musculus OX=10090 GN=Hist2h2bb PE=1 SV=3; Histone H2B type 1-H OS=Mus musculus OX=10090 GN=H2bc9 PE=1 SV=3; Histone H2B type 1-B OS=Mus musculus OX=10090 GN=H2bc3 P…			0	99.00000095	AMGIMNSFVNDIFER	Oxidation(M)@5			-0.00871648	1758.798218	880.4064	1758.806885	880.4107666	2	10	1.1.1.1301.6	7.934233	245.7	196.19	7.95	0.07	170.4991
10	13.44	13.44	47.62000144	47.62000144	47.62000144	sp|Q8CGP2|H2B1P_MOUSE; sp|Q8CGP1|H2B1K_MOUSE; sp|Q6ZWY9|H2B1C_MOUSE; sp|Q64525|H2B2B_MOUSE; sp|Q64478|H2B1H_MOUSE; sp|Q64475|H2B1B_MOUSE; sp|P10854|H2B1M_MOUSE; sp|P10853|H2B1F_MOUSE	Histone H2B type 1-P OS=Mus musculus OX=10090 GN=Hist1h2bp PE=1 SV=3; Histone H2B type 1-K OS=Mus musculus OX=10090 GN=H2bc12 PE=1 SV=3; Histone H2B type 1-C/E/G OS=Mus musculus OX=10090 GN=H2bc4 PE=1 SV=3; Histone H2B type 2-B OS=Mus musculus OX=10090 GN=Hist2h2bb PE=1 SV=3; Histone H2B type 1-H OS=Mus musculus OX=10090 GN=H2bc9 PE=1 SV=3; Histone H2B type 1-B OS=Mus musculus OX=10090 GN=H2bc3 P…			0	99.00000095	AMGIMNSFVNDIFER	Oxidation(M)@2; Oxidation(M)@5; Deamidated(N)@10			0.00325546	1775.789307	888.9019	1775.785889	888.9002075	2	11	1.1.1.1191.10	6.535666	43.97332	43.97332			251.9642
10	13.44	13.44	47.62000144	47.62000144	47.62000144	sp|Q8CGP2|H2B1P_MOUSE; sp|Q8CGP1|H2B1K_MOUSE; sp|Q6ZWY9|H2B1C_MOUSE; sp|Q64525|H2B2B_MOUSE; sp|Q64478|H2B1H_MOUSE; sp|Q64475|H2B1B_MOUSE; sp|P10854|H2B1M_MOUSE; sp|P10853|H2B1F_MOUSE	Histone H2B type 1-P OS=Mus musculus OX=10090 GN=Hist1h2bp PE=1 SV=3; Histone H2B type 1-K OS=Mus musculus OX=10090 GN=H2bc12 PE=1 SV=3; Histone H2B type 1-C/E/G OS=Mus musculus OX=10090 GN=H2bc4 PE=1 SV=3; Histone H2B type 2-B OS=Mus musculus OX=10090 GN=Hist2h2bb PE=1 SV=3; Histone H2B type 1-H OS=Mus musculus OX=10090 GN=H2bc9 PE=1 SV=3; Histone H2B type 1-B OS=Mus musculus OX=10090 GN=H2bc3 P…			0	99.00000095	AMGIMNSFVNDIFER	Oxidation(M)@2; Oxidation(M)@5; Methyl(E)@14	Methyl(E)@72		-0.00442451	1788.81311	597.2783	1788.817505	597.2797852	3	11	1.1.1.1284.4	7.71575	435.65	254.57	7.75	0.08	269.7327
10	13.44	13.44	47.62000144	47.62000144	47.62000144	sp|Q8CGP2|H2B1P_MOUSE; sp|Q8CGP1|H2B1K_MOUSE; sp|Q6ZWY9|H2B1C_MOUSE; sp|Q64525|H2B2B_MOUSE; sp|Q64478|H2B1H_MOUSE; sp|Q64475|H2B1B_MOUSE; sp|P10854|H2B1M_MOUSE; sp|P10853|H2B1F_MOUSE	Histone H2B type 1-P OS=Mus musculus OX=10090 GN=Hist1h2bp PE=1 SV=3; Histone H2B type 1-K OS=Mus musculus OX=10090 GN=H2bc12 PE=1 SV=3; Histone H2B type 1-C/E/G OS=Mus musculus OX=10090 GN=H2bc4 PE=1 SV=3; Histone H2B type 2-B OS=Mus musculus OX=10090 GN=Hist2h2bb PE=1 SV=3; Histone H2B type 1-H OS=Mus musculus OX=10090 GN=H2bc9 PE=1 SV=3; Histone H2B type 1-B OS=Mus musculus OX=10090 GN=H2bc3 P…			0	99.00000095	AMGIMNSFVNDIFER	Oxidation(M)@2; Oxidation(M)@5; Methyl(E)@14	Methyl(E)@72		-0.00442451	1788.81311	597.2783	1788.817505	597.2797852	3	11	1.1.1.1285.3	7.725584	435.65	356.6	7.75	0.08	268.7529
10	13.44	13.44	47.62000144	47.62000144	47.62000144	sp|Q8CGP2|H2B1P_MOUSE; sp|Q8CGP1|H2B1K_MOUSE; sp|Q6ZWY9|H2B1C_MOUSE; sp|Q64525|H2B2B_MOUSE; sp|Q64478|H2B1H_MOUSE; sp|Q64475|H2B1B_MOUSE; sp|P10854|H2B1M_MOUSE; sp|P10853|H2B1F_MOUSE	Histone H2B type 1-P OS=Mus musculus OX=10090 GN=Hist1h2bp PE=1 SV=3; Histone H2B type 1-K OS=Mus musculus OX=10090 GN=H2bc12 PE=1 SV=3; Histone H2B type 1-C/E/G OS=Mus musculus OX=10090 GN=H2bc4 PE=1 SV=3; Histone H2B type 2-B OS=Mus musculus OX=10090 GN=Hist2h2bb PE=1 SV=3; Histone H2B type 1-H OS=Mus musculus OX=10090 GN=H2bc9 PE=1 SV=3; Histone H2B type 1-B OS=Mus musculus OX=10090 GN=H2bc3 P…			0	99.00000095	AMGIMNSFVNDIFER	Dioxidation(M)@2; Oxidation(M)@5; Methyl(E)@14	Dioxidation(M)@60; Methyl(E)@72		0.021151399	1804.833618	903.4241	1804.812378	903.4134521	2	11	1.1.1.1299.4	7.906567	40.31937	40.31937			106.0233
10	13.44	13.44	47.62000144	47.62000144	47.62000144	sp|Q8CGP2|H2B1P_MOUSE; sp|Q8CGP1|H2B1K_MOUSE; sp|Q6ZWY9|H2B1C_MOUSE; sp|Q64525|H2B2B_MOUSE; sp|Q64478|H2B1H_MOUSE; sp|Q64475|H2B1B_MOUSE; sp|P10854|H2B1M_MOUSE; sp|P10853|H2B1F_MOUSE	Histone H2B type 1-P OS=Mus musculus OX=10090 GN=Hist1h2bp PE=1 SV=3; Histone H2B type 1-K OS=Mus musculus OX=10090 GN=H2bc12 PE=1 SV=3; Histone H2B type 1-C/E/G OS=Mus musculus OX=10090 GN=H2bc4 PE=1 SV=3; Histone H2B type 2-B OS=Mus musculus OX=10090 GN=Hist2h2bb PE=1 SV=3; Histone H2B type 1-H OS=Mus musculus OX=10090 GN=H2bc9 PE=1 SV=3; Histone H2B type 1-B OS=Mus musculus OX=10090 GN=H2bc3 P…			0	97.14000225	AMGIMNSFVNDIFER	Oxidation(M)@2; Oxidation(M)@5; Deamidated(N)@6; Deamidated(N)@10			0.016062301	1776.786133	889.4003	1776.769897	889.3922119	2	8	1.1.1.1285.6	7.728083	334.03	134.8	7.68	0.05	196.3514
10	13.44	13.44	47.62000144	47.62000144	47.62000144	sp|Q8CGP2|H2B1P_MOUSE; sp|Q8CGP1|H2B1K_MOUSE; sp|Q6ZWY9|H2B1C_MOUSE; sp|Q64525|H2B2B_MOUSE; sp|Q64478|H2B1H_MOUSE; sp|Q64475|H2B1B_MOUSE; sp|P10854|H2B1M_MOUSE; sp|P10853|H2B1F_MOUSE	Histone H2B type 1-P OS=Mus musculus OX=10090 GN=Hist1h2bp PE=1 SV=3; Histone H2B type 1-K OS=Mus musculus OX=10090 GN=H2bc12 PE=1 SV=3; Histone H2B type 1-C/E/G OS=Mus musculus OX=10090 GN=H2bc4 PE=1 SV=3; Histone H2B type 2-B OS=Mus musculus OX=10090 GN=Hist2h2bb PE=1 SV=3; Histone H2B type 1-H OS=Mus musculus OX=10090 GN=H2bc9 PE=1 SV=3; Histone H2B type 1-B OS=Mus musculus OX=10090 GN=H2bc3 P…			0	96.53999805	AMGIMNSFVNDIFER	Dioxidation(M)@2; Methyl(I)@4; Deamidated(N)@10	Dioxidation(M)@60; Methyl(I)@62		0.0139192	1789.81543	895.915	1789.801514	895.90802	2	11	1.1.1.1292.3	7.8209	421.07	136.22	7.74	0.06	133.386
10	13.44	13.44	47.62000144	47.62000144	47.62000144	sp|Q8CGP2|H2B1P_MOUSE; sp|Q8CGP1|H2B1K_MOUSE; sp|Q6ZWY9|H2B1C_MOUSE; sp|Q64525|H2B2B_MOUSE; sp|Q64478|H2B1H_MOUSE; sp|Q64475|H2B1B_MOUSE; sp|P10854|H2B1M_MOUSE; sp|P10853|H2B1F_MOUSE	Histone H2B type 1-P OS=Mus musculus OX=10090 GN=Hist1h2bp PE=1 SV=3; Histone H2B type 1-K OS=Mus musculus OX=10090 GN=H2bc12 PE=1 SV=3; Histone H2B type 1-C/E/G OS=Mus musculus OX=10090 GN=H2bc4 PE=1 SV=3; Histone H2B type 2-B OS=Mus musculus OX=10090 GN=Hist2h2bb PE=1 SV=3; Histone H2B type 1-H OS=Mus musculus OX=10090 GN=H2bc9 PE=1 SV=3; Histone H2B type 1-B OS=Mus musculus OX=10090 GN=H2bc3 P…			0	88.28999996	AMGIMNSFVNDIFER	Oxidation(M)@2; Oxidation(M)@5; Deamidated(N)@6			-0.00435764	1775.781372	592.9344	1775.785889	592.9359131	3	9	1.1.1.1245.2	7.217617	322.69	224.94	7.2	0.04	381.6183
10	13.44	13.44	47.62000144	47.62000144	47.62000144	sp|Q8CGP2|H2B1P_MOUSE; sp|Q8CGP1|H2B1K_MOUSE; sp|Q6ZWY9|H2B1C_MOUSE; sp|Q64525|H2B2B_MOUSE; sp|Q64478|H2B1H_MOUSE; sp|Q64475|H2B1B_MOUSE; sp|P10854|H2B1M_MOUSE; sp|P10853|H2B1F_MOUSE	Histone H2B type 1-P OS=Mus musculus OX=10090 GN=Hist1h2bp PE=1 SV=3; Histone H2B type 1-K OS=Mus musculus OX=10090 GN=H2bc12 PE=1 SV=3; Histone H2B type 1-C/E/G OS=Mus musculus OX=10090 GN=H2bc4 PE=1 SV=3; Histone H2B type 2-B OS=Mus musculus OX=10090 GN=Hist2h2bb PE=1 SV=3; Histone H2B type 1-H OS=Mus musculus OX=10090 GN=H2bc9 PE=1 SV=3; Histone H2B type 1-B OS=Mus musculus OX=10090 GN=H2bc3 P…			0	77.61999965	AMGIMNSFVNDIFER	Oxidation(M)@2; Oxidation(M)@5; Deamidated(N)@6			-0.00435764	1775.781372	592.9344	1775.785889	592.9359131	3	8	1.1.1.1246.2	7.230283	322.69	145.04	7.2	0.04	329.1739
10	13.44	13.44	47.62000144	47.62000144	47.62000144	sp|Q8CGP2|H2B1P_MOUSE; sp|Q8CGP1|H2B1K_MOUSE; sp|Q6ZWY9|H2B1C_MOUSE; sp|Q64525|H2B2B_MOUSE; sp|Q64478|H2B1H_MOUSE; sp|Q64475|H2B1B_MOUSE; sp|P10854|H2B1M_MOUSE; sp|P10853|H2B1F_MOUSE	Histone H2B type 1-P OS=Mus musculus OX=10090 GN=Hist1h2bp PE=1 SV=3; Histone H2B type 1-K OS=Mus musculus OX=10090 GN=H2bc12 PE=1 SV=3; Histone H2B type 1-C/E/G OS=Mus musculus OX=10090 GN=H2bc4 PE=1 SV=3; Histone H2B type 2-B OS=Mus musculus OX=10090 GN=Hist2h2bb PE=1 SV=3; Histone H2B type 1-H OS=Mus musculus OX=10090 GN=H2bc9 PE=1 SV=3; Histone H2B type 1-B OS=Mus musculus OX=10090 GN=H2bc3 P…			0	62.1900022	AMGIMNSFVNDIFER	Oxidation(M)@2			0.00478718	1758.811401	587.2778	1758.806885	587.2762451	3	6	1.1.1.1303.3	7.9529	145.81	135.25	7.95	0.04	141.7879
10	13.44	13.44	47.62000144	47.62000144	47.62000144	sp|Q8CGP2|H2B1P_MOUSE; sp|Q8CGP1|H2B1K_MOUSE; sp|Q6ZWY9|H2B1C_MOUSE; sp|Q64525|H2B2B_MOUSE; sp|Q64478|H2B1H_MOUSE; sp|Q64475|H2B1B_MOUSE; sp|P10854|H2B1M_MOUSE; sp|P10853|H2B1F_MOUSE	Histone H2B type 1-P OS=Mus musculus OX=10090 GN=Hist1h2bp PE=1 SV=3; Histone H2B type 1-K OS=Mus musculus OX=10090 GN=H2bc12 PE=1 SV=3; Histone H2B type 1-C/E/G OS=Mus musculus OX=10090 GN=H2bc4 PE=1 SV=3; Histone H2B type 2-B OS=Mus musculus OX=10090 GN=Hist2h2bb PE=1 SV=3; Histone H2B type 1-H OS=Mus musculus OX=10090 GN=H2bc9 PE=1 SV=3; Histone H2B type 1-B OS=Mus musculus OX=10090 GN=H2bc3 P…			0	37.20000088	AMGIMNSFVNDIFER	Dioxidation(M)@2; Oxidation(M)@5; Methyl(E)@14	Dioxidation(M)@60; Methyl(E)@72		-0.018277099	1804.794312	903.4044	1804.812378	903.4134521	2	9	1.1.1.1298.6	7.8964	50.99189	50.99189			109.5899
10	13.44	13.44	47.62000144	47.62000144	47.62000144	sp|Q8CGP2|H2B1P_MOUSE; sp|Q8CGP1|H2B1K_MOUSE; sp|Q6ZWY9|H2B1C_MOUSE; sp|Q64525|H2B2B_MOUSE; sp|Q64478|H2B1H_MOUSE; sp|Q64475|H2B1B_MOUSE; sp|P10854|H2B1M_MOUSE; sp|P10853|H2B1F_MOUSE	Histone H2B type 1-P OS=Mus musculus OX=10090 GN=Hist1h2bp PE=1 SV=3; Histone H2B type 1-K OS=Mus musculus OX=10090 GN=H2bc12 PE=1 SV=3; Histone H2B type 1-C/E/G OS=Mus musculus OX=10090 GN=H2bc4 PE=1 SV=3; Histone H2B type 2-B OS=Mus musculus OX=10090 GN=Hist2h2bb PE=1 SV=3; Histone H2B type 1-H OS=Mus musculus OX=10090 GN=H2bc9 PE=1 SV=3; Histone H2B type 1-B OS=Mus musculus OX=10090 GN=H2bc3 P…			0	92.65000224	EIQTAVR				0.00078991	815.4508667	408.7327	815.4501343	408.7323303	2	11	1.1.1.900.2	2.916433	13071.2	8640.15	2.94	0.04	5130.94
10	13.44	13.44	47.62000144	47.62000144	47.62000144	sp|Q8CGP2|H2B1P_MOUSE; sp|Q8CGP1|H2B1K_MOUSE; sp|Q6ZWY9|H2B1C_MOUSE; sp|Q64525|H2B2B_MOUSE; sp|Q64478|H2B1H_MOUSE; sp|Q64475|H2B1B_MOUSE; sp|P10854|H2B1M_MOUSE; sp|P10853|H2B1F_MOUSE	Histone H2B type 1-P OS=Mus musculus OX=10090 GN=Hist1h2bp PE=1 SV=3; Histone H2B type 1-K OS=Mus musculus OX=10090 GN=H2bc12 PE=1 SV=3; Histone H2B type 1-C/E/G OS=Mus musculus OX=10090 GN=H2bc4 PE=1 SV=3; Histone H2B type 2-B OS=Mus musculus OX=10090 GN=Hist2h2bb PE=1 SV=3; Histone H2B type 1-H OS=Mus musculus OX=10090 GN=H2bc9 PE=1 SV=3; Histone H2B type 1-B OS=Mus musculus OX=10090 GN=H2bc3 P…			0	90.52000046	EIQTAVR	Deamidated(Q)@3			-0.00202807	816.4320679	409.2233	816.4341431	409.2243347	2	8	1.1.1.913.2	3.077433	648.21	609.19	3.07	0.04	469.299
10	13.44	13.44	47.62000144	47.62000144	47.62000144	sp|Q8CGP2|H2B1P_MOUSE; sp|Q8CGP1|H2B1K_MOUSE; sp|Q6ZWY9|H2B1C_MOUSE; sp|Q64525|H2B2B_MOUSE; sp|Q64478|H2B1H_MOUSE; sp|Q64475|H2B1B_MOUSE; sp|P10854|H2B1M_MOUSE; sp|P10853|H2B1F_MOUSE	Histone H2B type 1-P OS=Mus musculus OX=10090 GN=Hist1h2bp PE=1 SV=3; Histone H2B type 1-K OS=Mus musculus OX=10090 GN=H2bc12 PE=1 SV=3; Histone H2B type 1-C/E/G OS=Mus musculus OX=10090 GN=H2bc4 PE=1 SV=3; Histone H2B type 2-B OS=Mus musculus OX=10090 GN=Hist2h2bb PE=1 SV=3; Histone H2B type 1-H OS=Mus musculus OX=10090 GN=H2bc9 PE=1 SV=3; Histone H2B type 1-B OS=Mus musculus OX=10090 GN=H2bc3 P…			0	99.00000095	ESYSVYVYK				-0.00113271	1136.537842	569.2762	1136.53894	569.2767944	2	9	1.1.1.1044.7	4.7188	8761.17	8262.01	4.72	0.04	3978.664
10	13.44	13.44	47.62000144	47.62000144	47.62000144	sp|Q8CGP2|H2B1P_MOUSE; sp|Q8CGP1|H2B1K_MOUSE; sp|Q6ZWY9|H2B1C_MOUSE; sp|Q64525|H2B2B_MOUSE; sp|Q64478|H2B1H_MOUSE; sp|Q64475|H2B1B_MOUSE; sp|P10854|H2B1M_MOUSE; sp|P10853|H2B1F_MOUSE	Histone H2B type 1-P OS=Mus musculus OX=10090 GN=Hist1h2bp PE=1 SV=3; Histone H2B type 1-K OS=Mus musculus OX=10090 GN=H2bc12 PE=1 SV=3; Histone H2B type 1-C/E/G OS=Mus musculus OX=10090 GN=H2bc4 PE=1 SV=3; Histone H2B type 2-B OS=Mus musculus OX=10090 GN=Hist2h2bb PE=1 SV=3; Histone H2B type 1-H OS=Mus musculus OX=10090 GN=H2bc9 PE=1 SV=3; Histone H2B type 1-B OS=Mus musculus OX=10090 GN=H2bc3 P…			0	99.00000095	GIMNSFVNDIFER	Oxidation(M)@3		cleaved M-G@N-term	0.00482922	1556.734131	779.3743	1556.72937	779.3719482	2	13	1.1.1.1260.3	7.413767	23.50454	23.50454			121.494
10	13.44	13.44	47.62000144	47.62000144	47.62000144	sp|Q8CGP2|H2B1P_MOUSE; sp|Q8CGP1|H2B1K_MOUSE; sp|Q6ZWY9|H2B1C_MOUSE; sp|Q64525|H2B2B_MOUSE; sp|Q64478|H2B1H_MOUSE; sp|Q64475|H2B1B_MOUSE; sp|P10854|H2B1M_MOUSE; sp|P10853|H2B1F_MOUSE	Histone H2B type 1-P OS=Mus musculus OX=10090 GN=Hist1h2bp PE=1 SV=3; Histone H2B type 1-K OS=Mus musculus OX=10090 GN=H2bc12 PE=1 SV=3; Histone H2B type 1-C/E/G OS=Mus musculus OX=10090 GN=H2bc4 PE=1 SV=3; Histone H2B type 2-B OS=Mus musculus OX=10090 GN=Hist2h2bb PE=1 SV=3; Histone H2B type 1-H OS=Mus musculus OX=10090 GN=H2bc9 PE=1 SV=3; Histone H2B type 1-B OS=Mus musculus OX=10090 GN=H2bc3 P…			0	99.00000095	HAVSEGTK				-0.00186962	827.4118652	414.7132	827.4137573	414.7141418	2	12	1.1.1.357.2	1.065417	3252.22	1838.04	1.09	0.03	1103.025
10	13.44	13.44	47.62000144	47.62000144	47.62000144	sp|Q8CGP2|H2B1P_MOUSE; sp|Q8CGP1|H2B1K_MOUSE; sp|Q6ZWY9|H2B1C_MOUSE; sp|Q64525|H2B2B_MOUSE; sp|Q64478|H2B1H_MOUSE; sp|Q64475|H2B1B_MOUSE; sp|P10854|H2B1M_MOUSE; sp|P10853|H2B1F_MOUSE	Histone H2B type 1-P OS=Mus musculus OX=10090 GN=Hist1h2bp PE=1 SV=3; Histone H2B type 1-K OS=Mus musculus OX=10090 GN=H2bc12 PE=1 SV=3; Histone H2B type 1-C/E/G OS=Mus musculus OX=10090 GN=H2bc4 PE=1 SV=3; Histone H2B type 2-B OS=Mus musculus OX=10090 GN=Hist2h2bb PE=1 SV=3; Histone H2B type 1-H OS=Mus musculus OX=10090 GN=H2bc9 PE=1 SV=3; Histone H2B type 1-B OS=Mus musculus OX=10090 GN=H2bc3 P…			0	99.00000095	KESYSVYVYK			missed K-E@1	-0.000470229	1264.633545	422.5518	1264.633911	422.5519409	3	12	1.1.1.993.2	4.079517	3425.29	2770.38	4.09	0.04	1776.434
10	13.44	13.44	47.62000144	47.62000144	47.62000144	sp|Q8CGP2|H2B1P_MOUSE; sp|Q8CGP1|H2B1K_MOUSE; sp|Q6ZWY9|H2B1C_MOUSE; sp|Q64525|H2B2B_MOUSE; sp|Q64478|H2B1H_MOUSE; sp|Q64475|H2B1B_MOUSE; sp|P10854|H2B1M_MOUSE; sp|P10853|H2B1F_MOUSE	Histone H2B type 1-P OS=Mus musculus OX=10090 GN=Hist1h2bp PE=1 SV=3; Histone H2B type 1-K OS=Mus musculus OX=10090 GN=H2bc12 PE=1 SV=3; Histone H2B type 1-C/E/G OS=Mus musculus OX=10090 GN=H2bc4 PE=1 SV=3; Histone H2B type 2-B OS=Mus musculus OX=10090 GN=Hist2h2bb PE=1 SV=3; Histone H2B type 1-H OS=Mus musculus OX=10090 GN=H2bc9 PE=1 SV=3; Histone H2B type 1-B OS=Mus musculus OX=10090 GN=H2bc3 P…			0	96.39999866	LLLPGELAK	Formyl@N-term			0.000476556	980.5910645	491.3028	980.5906372	491.3025818	2	9	1.1.1.1403.2	9.019484	375.57	249.29	9.05	0.1	190.6477
10	13.44	13.44	47.62000144	47.62000144	47.62000144	sp|Q8CGP2|H2B1P_MOUSE; sp|Q8CGP1|H2B1K_MOUSE; sp|Q6ZWY9|H2B1C_MOUSE; sp|Q64525|H2B2B_MOUSE; sp|Q64478|H2B1H_MOUSE; sp|Q64475|H2B1B_MOUSE; sp|P10854|H2B1M_MOUSE; sp|P10853|H2B1F_MOUSE	Histone H2B type 1-P OS=Mus musculus OX=10090 GN=Hist1h2bp PE=1 SV=3; Histone H2B type 1-K OS=Mus musculus OX=10090 GN=H2bc12 PE=1 SV=3; Histone H2B type 1-C/E/G OS=Mus musculus OX=10090 GN=H2bc4 PE=1 SV=3; Histone H2B type 2-B OS=Mus musculus OX=10090 GN=Hist2h2bb PE=1 SV=3; Histone H2B type 1-H OS=Mus musculus OX=10090 GN=H2bc9 PE=1 SV=3; Histone H2B type 1-B OS=Mus musculus OX=10090 GN=H2bc3 P…			0	70.38000226	LLLPGELAK				0.00324574	952.5990601	477.3068	952.5957031	477.3051453	2	8	1.1.1.1154.2	6.102033	60006.17	2772.35	6.16	0.06	597.0831
10	13.44	13.44	47.62000144	47.62000144	47.62000144	sp|Q8CGP2|H2B1P_MOUSE; sp|Q8CGP1|H2B1K_MOUSE; sp|Q6ZWY9|H2B1C_MOUSE; sp|Q64525|H2B2B_MOUSE; sp|Q64478|H2B1H_MOUSE; sp|Q64475|H2B1B_MOUSE; sp|P10854|H2B1M_MOUSE; sp|P10853|H2B1F_MOUSE	Histone H2B type 1-P OS=Mus musculus OX=10090 GN=Hist1h2bp PE=1 SV=3; Histone H2B type 1-K OS=Mus musculus OX=10090 GN=H2bc12 PE=1 SV=3; Histone H2B type 1-C/E/G OS=Mus musculus OX=10090 GN=H2bc4 PE=1 SV=3; Histone H2B type 2-B OS=Mus musculus OX=10090 GN=Hist2h2bb PE=1 SV=3; Histone H2B type 1-H OS=Mus musculus OX=10090 GN=H2bc9 PE=1 SV=3; Histone H2B type 1-B OS=Mus musculus OX=10090 GN=H2bc3 P…			0	64.70999718	LLLPGELAK	Methyl(E)@6	Methyl(E)@106		-0.00104233	966.6102905	484.3124	966.6113892	484.3129578	2	9	1.1.1.1206.2	6.720483	1941.24	1653.97	6.74	0.05	864.7205
10	13.44	13.44	47.62000144	47.62000144	47.62000144	sp|Q8CGP2|H2B1P_MOUSE; sp|Q8CGP1|H2B1K_MOUSE; sp|Q6ZWY9|H2B1C_MOUSE; sp|Q64525|H2B2B_MOUSE; sp|Q64478|H2B1H_MOUSE; sp|Q64475|H2B1B_MOUSE; sp|P10854|H2B1M_MOUSE; sp|P10853|H2B1F_MOUSE	Histone H2B type 1-P OS=Mus musculus OX=10090 GN=Hist1h2bp PE=1 SV=3; Histone H2B type 1-K OS=Mus musculus OX=10090 GN=H2bc12 PE=1 SV=3; Histone H2B type 1-C/E/G OS=Mus musculus OX=10090 GN=H2bc4 PE=1 SV=3; Histone H2B type 2-B OS=Mus musculus OX=10090 GN=Hist2h2bb PE=1 SV=3; Histone H2B type 1-H OS=Mus musculus OX=10090 GN=H2bc9 PE=1 SV=3; Histone H2B type 1-B OS=Mus musculus OX=10090 GN=H2bc3 P…			0	62.1900022	LLLPGELAK	Methyl(E)@6	Methyl(E)@106		-0.00104233	966.6102905	484.3124	966.6113892	484.3129578	2	8	1.1.1.1205.2	6.707817	1941.24	1178.84	6.74	0.05	546.3473
10	13.44	13.44	47.62000144	47.62000144	47.62000144	sp|Q8CGP2|H2B1P_MOUSE; sp|Q8CGP1|H2B1K_MOUSE; sp|Q6ZWY9|H2B1C_MOUSE; sp|Q64525|H2B2B_MOUSE; sp|Q64478|H2B1H_MOUSE; sp|Q64475|H2B1B_MOUSE; sp|P10854|H2B1M_MOUSE; sp|P10853|H2B1F_MOUSE	Histone H2B type 1-P OS=Mus musculus OX=10090 GN=Hist1h2bp PE=1 SV=3; Histone H2B type 1-K OS=Mus musculus OX=10090 GN=H2bc12 PE=1 SV=3; Histone H2B type 1-C/E/G OS=Mus musculus OX=10090 GN=H2bc4 PE=1 SV=3; Histone H2B type 2-B OS=Mus musculus OX=10090 GN=Hist2h2bb PE=1 SV=3; Histone H2B type 1-H OS=Mus musculus OX=10090 GN=H2bc9 PE=1 SV=3; Histone H2B type 1-B OS=Mus musculus OX=10090 GN=H2bc3 P…			0	99.00000095	QVHPDTGISSK				0.00195417	1167.590332	584.8024	1167.588379	584.8014526	2	13	1.1.1.879.7	2.66595	2489.77	2481.69	2.67	0.04	1521.045
10	13.44	13.44	47.62000144	47.62000144	47.62000144	sp|Q8CGP2|H2B1P_MOUSE; sp|Q8CGP1|H2B1K_MOUSE; sp|Q6ZWY9|H2B1C_MOUSE; sp|Q64525|H2B2B_MOUSE; sp|Q64478|H2B1H_MOUSE; sp|Q64475|H2B1B_MOUSE; sp|P10854|H2B1M_MOUSE; sp|P10853|H2B1F_MOUSE	Histone H2B type 1-P OS=Mus musculus OX=10090 GN=Hist1h2bp PE=1 SV=3; Histone H2B type 1-K OS=Mus musculus OX=10090 GN=H2bc12 PE=1 SV=3; Histone H2B type 1-C/E/G OS=Mus musculus OX=10090 GN=H2bc4 PE=1 SV=3; Histone H2B type 2-B OS=Mus musculus OX=10090 GN=Hist2h2bb PE=1 SV=3; Histone H2B type 1-H OS=Mus musculus OX=10090 GN=H2bc9 PE=1 SV=3; Histone H2B type 1-B OS=Mus musculus OX=10090 GN=H2bc3 P…			0	99.00000095	QVHPDTGISSK	Gln->pyro-Glu@N-term			-0.00353779	1150.558228	576.2864	1150.56189	576.288208	2	14	1.1.1.931.10	3.31075	9468.85	4196.73	3.34	0.04	1569.982
10	13.44	13.44	47.62000144	47.62000144	47.62000144	sp|Q8CGP2|H2B1P_MOUSE; sp|Q8CGP1|H2B1K_MOUSE; sp|Q6ZWY9|H2B1C_MOUSE; sp|Q64525|H2B2B_MOUSE; sp|Q64478|H2B1H_MOUSE; sp|Q64475|H2B1B_MOUSE; sp|P10854|H2B1M_MOUSE; sp|P10853|H2B1F_MOUSE	Histone H2B type 1-P OS=Mus musculus OX=10090 GN=Hist1h2bp PE=1 SV=3; Histone H2B type 1-K OS=Mus musculus OX=10090 GN=H2bc12 PE=1 SV=3; Histone H2B type 1-C/E/G OS=Mus musculus OX=10090 GN=H2bc4 PE=1 SV=3; Histone H2B type 2-B OS=Mus musculus OX=10090 GN=Hist2h2bb PE=1 SV=3; Histone H2B type 1-H OS=Mus musculus OX=10090 GN=H2bc9 PE=1 SV=3; Histone H2B type 1-B OS=Mus musculus OX=10090 GN=H2bc3 P…			0	99.00000095	QVHPDTGISSK	Gln->pyro-Glu@N-term			-0.00353779	1150.558228	576.2864	1150.56189	576.288208	2	13	1.1.1.932.9	3.322417	9468.85	7174.31	3.34	0.04	3737.181
10	13.44	13.44	47.62000144	47.62000144	47.62000144	sp|Q8CGP2|H2B1P_MOUSE; sp|Q8CGP1|H2B1K_MOUSE; sp|Q6ZWY9|H2B1C_MOUSE; sp|Q64525|H2B2B_MOUSE; sp|Q64478|H2B1H_MOUSE; sp|Q64475|H2B1B_MOUSE; sp|P10854|H2B1M_MOUSE; sp|P10853|H2B1F_MOUSE	Histone H2B type 1-P OS=Mus musculus OX=10090 GN=Hist1h2bp PE=1 SV=3; Histone H2B type 1-K OS=Mus musculus OX=10090 GN=H2bc12 PE=1 SV=3; Histone H2B type 1-C/E/G OS=Mus musculus OX=10090 GN=H2bc4 PE=1 SV=3; Histone H2B type 2-B OS=Mus musculus OX=10090 GN=Hist2h2bb PE=1 SV=3; Histone H2B type 1-H OS=Mus musculus OX=10090 GN=H2bc9 PE=1 SV=3; Histone H2B type 1-B OS=Mus musculus OX=10090 GN=H2bc3 P…			0	97.54999876	QVHPDTGISSK	Gln->pyro-Glu@N-term			-0.00182881	1150.560059	576.2873	1150.56189	576.288208	2	8	1.1.1.878.3	2.6483	114.3217	114.3217			253.2437
10	13.44	13.44	47.62000144	47.62000144	47.62000144	sp|Q8CGP2|H2B1P_MOUSE; sp|Q8CGP1|H2B1K_MOUSE; sp|Q6ZWY9|H2B1C_MOUSE; sp|Q64525|H2B2B_MOUSE; sp|Q64478|H2B1H_MOUSE; sp|Q64475|H2B1B_MOUSE; sp|P10854|H2B1M_MOUSE; sp|P10853|H2B1F_MOUSE	Histone H2B type 1-P OS=Mus musculus OX=10090 GN=Hist1h2bp PE=1 SV=3; Histone H2B type 1-K OS=Mus musculus OX=10090 GN=H2bc12 PE=1 SV=3; Histone H2B type 1-C/E/G OS=Mus musculus OX=10090 GN=H2bc4 PE=1 SV=3; Histone H2B type 2-B OS=Mus musculus OX=10090 GN=Hist2h2bb PE=1 SV=3; Histone H2B type 1-H OS=Mus musculus OX=10090 GN=H2bc9 PE=1 SV=3; Histone H2B type 1-B OS=Mus musculus OX=10090 GN=H2bc3 P…			0	71.1499989	QVHPDTGISSK	Formyl@N-term			-0.00160973	1195.581909	598.7982	1195.583374	598.7989502	2	8	1.1.1.925.8	3.23425	271.59	156.05	3.21	0.05	99.04694
10	13.44	13.44	47.62000144	47.62000144	47.62000144	sp|Q8CGP2|H2B1P_MOUSE; sp|Q8CGP1|H2B1K_MOUSE; sp|Q6ZWY9|H2B1C_MOUSE; sp|Q64525|H2B2B_MOUSE; sp|Q64478|H2B1H_MOUSE; sp|Q64475|H2B1B_MOUSE; sp|P10854|H2B1M_MOUSE; sp|P10853|H2B1F_MOUSE	Histone H2B type 1-P OS=Mus musculus OX=10090 GN=Hist1h2bp PE=1 SV=3; Histone H2B type 1-K OS=Mus musculus OX=10090 GN=H2bc12 PE=1 SV=3; Histone H2B type 1-C/E/G OS=Mus musculus OX=10090 GN=H2bc4 PE=1 SV=3; Histone H2B type 2-B OS=Mus musculus OX=10090 GN=Hist2h2bb PE=1 SV=3; Histone H2B type 1-H OS=Mus musculus OX=10090 GN=H2bc9 PE=1 SV=3; Histone H2B type 1-B OS=Mus musculus OX=10090 GN=H2bc3 P…			0	18.23000014	QVHPDTGISSK	Formyl@N-term			-0.00160973	1195.581909	598.7982	1195.583374	598.7989502	2	7	1.1.1.923.5	3.20725	271.59	253.42	3.21	0.05	147.3646
11	13.07	13.18	53.36999893	52.81000137	37.63999939	sp|O35486|CRYGS_MOUSE	Gamma-crystallin S OS=Mus musculus OX=10090 GN=Crygs PE=1 SV=3			2	99.00000095	AVHLSSGGQAK				-0.0029155	1053.553833	527.7842	1053.556763	527.7856445	2	12	1.1.1.875.8	2.612967	1546.35	1365.95	2.61	0.03	893.6843
11	13.07	13.18	53.36999893	52.81000137	37.63999939	sp|O35486|CRYGS_MOUSE	Gamma-crystallin S OS=Mus musculus OX=10090 GN=Crygs PE=1 SV=3			2	99.00000095	KPVDWGAASPAIQSFR				-0.0012638	1728.893433	577.3051	1728.894775	577.305542	3	18	1.1.1.1108.5	5.521584	4339.64	3571.79	5.54	0.06	2399.222
11	13.07	13.18	53.36999893	52.81000137	37.63999939	sp|O35486|CRYGS_MOUSE	Gamma-crystallin S OS=Mus musculus OX=10090 GN=Crygs PE=1 SV=3			2	99.00000095	VEGGTWAVYER			cleaved R-P@C-term	0.00083069	1265.604858	633.8097	1265.604004	633.8093262	2	13	1.1.1.1075.8	5.1126	1441.53	571.78	5.08	0.05	308.2569
11	13.07	13.18	53.36999893	52.81000137	37.63999939	sp|O35486|CRYGS_MOUSE	Gamma-crystallin S OS=Mus musculus OX=10090 GN=Crygs PE=1 SV=3			2	99.00000095	VVEGTWIFYELPNYR				0.00588845	1884.946777	629.3229	1884.94104	629.3209839	3	19	1.1.1.1352.2	8.552183	1859.64	960.39	8.58	0.08	634.6877
11	13.07	13.18	53.36999893	52.81000137	37.63999939	sp|O35486|CRYGS_MOUSE	Gamma-crystallin S OS=Mus musculus OX=10090 GN=Crygs PE=1 SV=3			1.920817852	99.00000095	ISFYEDR				0.000999652	928.4300537	465.2223	928.4290771	465.2218018	2	8	1.1.1.1030.3	4.54865	6597.24	4763.28	4.56	0.04	2307.138
11	13.07	13.18	53.36999893	52.81000137	37.63999939	sp|O35486|CRYGS_MOUSE	Gamma-crystallin S OS=Mus musculus OX=10090 GN=Crygs PE=1 SV=3			1.744727373	99.00000095	QYLLDKK			missed K-K@6	-0.00213591	906.5155029	454.265	906.5174561	454.2660217	2	10	1.1.1.927.3	3.260917	1575.37	1059.88	3.28	0.04	354.2381
11	13.07	13.18	53.36999893	52.81000137	37.63999939	sp|O35486|CRYGS_MOUSE	Gamma-crystallin S OS=Mus musculus OX=10090 GN=Crygs PE=1 SV=3			0.872895181	93.29000115	VEGGTWAVYERPNFSGHMYILPQGEYPEYQR	Oxidation(M)@18			0.000870257	3688.705322	923.1836	3688.70459	923.1834106	4	11	1.1.1.1153.7	6.0937	1315.07	1223.39	6.1	0.04	866.8525
11	13.07	13.18	53.36999893	52.81000137	37.63999939	sp|O35486|CRYGS_MOUSE	Gamma-crystallin S OS=Mus musculus OX=10090 GN=Crygs PE=1 SV=3			0.533132434	83.88000131	WMGLNDR				-0.00348007	890.4035034	446.209	890.4068604	446.2107239	2	6	1.1.1.1072.2	5.06845	356.59	341.49	5.07	0.04	233.0268
11	13.07	13.18	53.36999893	52.81000137	37.63999939	sp|O35486|CRYGS_MOUSE	Gamma-crystallin S OS=Mus musculus OX=10090 GN=Crygs PE=1 SV=3			0.002176917	73.40999842	ILPQGEYPEYQR			cleaved Y-I@N-term	0.031323999	1491.76709	746.8908	1491.73584	746.8751831	2	7	1.1.1.1031.5	4.56815	167.2582	167.2582			146.9443
11	13.07	13.18	53.36999893	52.81000137	37.63999939	sp|O35486|CRYGS_MOUSE	Gamma-crystallin S OS=Mus musculus OX=10090 GN=Crygs PE=1 SV=3			0	92.9099977	ISFYEDR				0.000999652	928.4300537	465.2223	928.4290771	465.2218018	2	7	1.1.1.1029.3	4.535984	6597.24	2553.98	4.56	0.04	819.8339
11	13.07	13.18	53.36999893	52.81000137	37.63999939	sp|O35486|CRYGS_MOUSE	Gamma-crystallin S OS=Mus musculus OX=10090 GN=Crygs PE=1 SV=3			0	99.00000095	KPVDWGAASPAIQSFR				-0.0012638	1728.893433	577.3051	1728.894775	577.305542	3	17	1.1.1.1107.6	5.510083	4339.64	2263.56	5.54	0.06	1311.755
11	13.07	13.18	53.36999893	52.81000137	37.63999939	sp|O35486|CRYGS_MOUSE	Gamma-crystallin S OS=Mus musculus OX=10090 GN=Crygs PE=1 SV=3			0	17.44000018	KPVDWGAASPAIQSFRR	Arg-loss@C-term		missed R-R@16	-0.0012638	1728.893433	577.3051	1728.894775	577.305542	3	18	1.1.1.1107.6	5.510083	4339.64	2263.56	5.54	0.06	1311.755
11	13.07	13.18	53.36999893	52.81000137	37.63999939	sp|O35486|CRYGS_MOUSE	Gamma-crystallin S OS=Mus musculus OX=10090 GN=Crygs PE=1 SV=3			0	16.71999991	KPVDWGAASPAIQSFRR	Arg-loss@C-term		missed R-R@16	-0.0012638	1728.893433	577.3051	1728.894775	577.305542	3	19	1.1.1.1108.5	5.521584	4339.64	3571.79	5.54	0.06	2399.222
11	13.07	13.18	53.36999893	52.81000137	37.63999939	sp|O35486|CRYGS_MOUSE	Gamma-crystallin S OS=Mus musculus OX=10090 GN=Crygs PE=1 SV=3			0	98.12999964	QYLLDKK			missed K-K@6	-0.00213591	906.5155029	454.265	906.5174561	454.2660217	2	9	1.1.1.928.2	3.26675	1575.37	1311.45	3.28	0.04	751.5601
11	13.07	13.18	53.36999893	52.81000137	37.63999939	sp|O35486|CRYGS_MOUSE	Gamma-crystallin S OS=Mus musculus OX=10090 GN=Crygs PE=1 SV=3			0	91.18000269	QYLLDKK	Gln->pyro-Glu@N-term		missed K-K@6	0.00329639	889.4942627	445.7544	889.4909058	445.7527466	2	8	1.1.1.1045.3	4.728467	1287.55	1046.02	4.74	0.05	715.7536
11	13.07	13.18	53.36999893	52.81000137	37.63999939	sp|O35486|CRYGS_MOUSE	Gamma-crystallin S OS=Mus musculus OX=10090 GN=Crygs PE=1 SV=3			0	42.21000075	QYLLDKK	Gln->pyro-Glu@N-term		missed K-K@6	0.00329639	889.4942627	445.7544	889.4909058	445.7527466	2	7	1.1.1.1044.2	4.714633	1287.55	755.42	4.74	0.05	414.7504
11	13.07	13.18	53.36999893	52.81000137	37.63999939	sp|O35486|CRYGS_MOUSE	Gamma-crystallin S OS=Mus musculus OX=10090 GN=Crygs PE=1 SV=3			0	99.00000095	VEGGTWAVYER			cleaved R-P@C-term	0.00083069	1265.604858	633.8097	1265.604004	633.8093262	2	12	1.1.1.1071.7	5.05995	1441.53	1054.28	5.08	0.05	633.8535
11	13.07	13.18	53.36999893	52.81000137	37.63999939	sp|O35486|CRYGS_MOUSE	Gamma-crystallin S OS=Mus musculus OX=10090 GN=Crygs PE=1 SV=3			0	91.18000269	VEGGTWAVYERPNFSGHMYILPQGEYPEYQR	Oxidation(M)@18			0.000870257	3688.705322	923.1836	3688.70459	923.1834106	4	9	1.1.1.1154.8	6.107033	1315.07	1279.75	6.1	0.04	866.7525
11	13.07	13.18	53.36999893	52.81000137	37.63999939	sp|O35486|CRYGS_MOUSE	Gamma-crystallin S OS=Mus musculus OX=10090 GN=Crygs PE=1 SV=3			0	99.00000095	VVEGTWIFYELPNYR				0.00159136	1884.942627	943.4786	1884.94104	943.4777832	2	11	1.1.1.1351.4	8.539516	1390.09	490.24	8.59	0.08	202.546
11	13.07	13.18	53.36999893	52.81000137	37.63999939	sp|O35486|CRYGS_MOUSE	Gamma-crystallin S OS=Mus musculus OX=10090 GN=Crygs PE=1 SV=3			0	99.00000095	VVEGTWIFYELPNYR	Dioxidation(W)@6			0.00346127	1916.934326	959.4744	1916.930908	959.4727173	2	9	1.1.1.1314.5	8.089383	36.33453	36.33453			87.13594
11	13.07	13.18	53.36999893	52.81000137	37.63999939	sp|O35486|CRYGS_MOUSE	Gamma-crystallin S OS=Mus musculus OX=10090 GN=Crygs PE=1 SV=3			0	96.25999928	VVEGTWIFYELPNYR				0.00588845	1884.946777	629.3229	1884.94104	629.3209839	3	8	1.1.1.1367.2	8.706333	1859.64	105.43	8.58	0.08	130.1571
11	13.07	13.18	53.36999893	52.81000137	37.63999939	sp|O35486|CRYGS_MOUSE	Gamma-crystallin S OS=Mus musculus OX=10090 GN=Crygs PE=1 SV=3			0	63.02999854	VVEGTWIFYELPNYR	Dioxidation(W)@6			-0.0242486	1916.906616	959.4606	1916.930908	959.4727173	2	6	1.1.1.1315.8	8.102384	44.23932	44.23932			71.56535
11	13.07	13.18	53.36999893	52.81000137	37.63999939	sp|O35486|CRYGS_MOUSE	Gamma-crystallin S OS=Mus musculus OX=10090 GN=Crygs PE=1 SV=3			0	65.53999782	WMGLNDR				-0.00348007	890.4035034	446.209	890.4068604	446.2107239	2	5	1.1.1.1071.2	5.055783	356.59	265.62	5.07	0.04	262.4072
11	13.07	13.18	53.36999893	52.81000137	37.63999939	sp|O35486|CRYGS_MOUSE	Gamma-crystallin S OS=Mus musculus OX=10090 GN=Crygs PE=1 SV=3			0	60.47999859	WMGLNDR	Oxidation(M)@2			-0.00144406	906.4004517	454.2075	906.4017944	454.2081604	2	6	1.1.1.987.4	4.005033	1586.88	666.15	4.04	0.06	445.0349
11	13.07	13.18	53.36999893	52.81000137	37.63999939	sp|O35486|CRYGS_MOUSE	Gamma-crystallin S OS=Mus musculus OX=10090 GN=Crygs PE=1 SV=3			0	51.05999708	WMGLNDR	Formyl@N-term			-0.000450495	918.4012451	460.2079	918.4017944	460.2081604	2	8	1.1.1.1025.6	4.488167	1366.57	1333.98	4.48	0.04	1321.498
12	12.56	12.68	52.78999805	52.78999805	48.73000085	sp|Q9JJV1|CRBA2_MOUSE	Beta-crystallin A2 OS=Mus musculus OX=10090 GN=Cryba2 PE=2 SV=3			2	99.00000095	FELSDDYPSLPSMGWTSK	Oxidation(M)@13			-0.00518301	2074.91333	1038.464	2074.919434	1038.466919	2	17	1.1.1.1203.10	6.688983	2145.12	1371.33	6.72	0.05	565.6193
12	12.56	12.68	52.78999805	52.78999805	48.73000085	sp|Q9JJV1|CRBA2_MOUSE	Beta-crystallin A2 OS=Mus musculus OX=10090 GN=Cryba2 PE=2 SV=3			2	99.00000095	GYQYVLER				-0.000325123	1026.513306	514.2639	1026.513428	514.2639771	2	12	1.1.1.1040.4	4.665817	12567.42	11440.73	4.67	0.05	6550.947
12	12.56	12.68	52.78999805	52.78999805	48.73000085	sp|Q9JJV1|CRBA2_MOUSE	Beta-crystallin A2 OS=Mus musculus OX=10090 GN=Cryba2 PE=2 SV=3			2	99.00000095	TYSDFGTQAHTGQLQSIR				-0.00343219	2008.956665	670.6595	2008.960327	670.6607056	3	18	1.1.1.1024.10	4.478817	9749.6	7399.84	4.5	0.04	5214.591
12	12.56	12.68	52.78999805	52.78999805	48.73000085	sp|Q9JJV1|CRBA2_MOUSE	Beta-crystallin A2 OS=Mus musculus OX=10090 GN=Cryba2 PE=2 SV=3			2	99.00000095	VENGAWVAFEYPDFQGQQFILEK				0.0106523	2714.3125	905.7781	2714.301758	905.7744751	3	17	1.1.1.1355.3	8.58735	278.82	273.21	8.59	0.06	209.2042
12	12.56	12.68	52.78999805	52.78999805	48.73000085	sp|Q9JJV1|CRBA2_MOUSE	Beta-crystallin A2 OS=Mus musculus OX=10090 GN=Cryba2 PE=2 SV=3			2	99.00000095	VSSGAWVAYQYPGYR				0.00351967	1702.813843	568.6119	1702.810303	568.6107178	3	15	1.1.1.1139.2	5.91205	3797.57	2969.62	5.92	0.05	1909.255
12	12.56	12.68	52.78999805	52.78999805	48.73000085	sp|Q9JJV1|CRBA2_MOUSE	Beta-crystallin A2 OS=Mus musculus OX=10090 GN=Cryba2 PE=2 SV=3			1.119186521	99.00000095	TYSDFGTQAH			cleaved H-T@C-term	-0.00157538	1125.471313	563.7429	1125.472656	563.7436523	2	13	1.1.1.956.6	3.62455	564.46	537.58	3.63	0.04	365.8183
12	12.56	12.68	52.78999805	52.78999805	48.73000085	sp|Q9JJV1|CRBA2_MOUSE	Beta-crystallin A2 OS=Mus musculus OX=10090 GN=Cryba2 PE=2 SV=3			0.876148283	99.00000095	TGQLQSIR			cleaved H-T@N-term	-0.000174082	901.4980469	451.7563	901.4981079	451.7563477	2	13	1.1.1.931.5	3.306583	2148.24	1949.66	3.31	0.04	1402.094
12	12.56	12.68	52.78999805	52.78999805	48.73000085	sp|Q9JJV1|CRBA2_MOUSE	Beta-crystallin A2 OS=Mus musculus OX=10090 GN=Cryba2 PE=2 SV=3			0.463441581	99.00000095	TYSDFGTQAHTGQLQSIRR	Arg-loss@C-term		missed R-R@18	-0.0034322	2008.956665	670.6595	2008.960327	670.6607056	3	22	1.1.1.1025.11	4.492317	9749.6	9508.28	4.5	0.04	7169.844
12	12.56	12.68	52.78999805	52.78999805	48.73000085	sp|Q9JJV1|CRBA2_MOUSE	Beta-crystallin A2 OS=Mus musculus OX=10090 GN=Cryba2 PE=2 SV=3			0.095284469	99.00000095	VTLFEGENFQGCK	Carbamidomethyl(C)@12; Methyl(K)@13	Methyl(K)@120		0.00614147	1541.724731	771.8696	1541.718384	771.8665161	2	12	1.1.1.1119.8	5.666733	620.95	582.53	5.66	0.05	511.4208
12	12.56	12.68	52.78999805	52.78999805	48.73000085	sp|Q9JJV1|CRBA2_MOUSE	Beta-crystallin A2 OS=Mus musculus OX=10090 GN=Cryba2 PE=2 SV=3			0.000869447	72.67000079	DRHSGEFR			missed R-H@2	0.063861698	1002.5271	502.2708	1002.463135	502.2388611	2	8	1.1.1.870.7	2.5483	116.37	102.25	2.57	0.05	376.8305
12	12.56	12.68	52.78999805	52.78999805	48.73000085	sp|Q9JJV1|CRBA2_MOUSE	Beta-crystallin A2 OS=Mus musculus OX=10090 GN=Cryba2 PE=2 SV=3			0.000869447	94.92999911	VTLFEGENFQG			cleaved G-C@C-term	0.000589821	1239.577637	620.7961	1239.577148	620.7958374	2	8	1.1.1.1198.3	6.619167	240.46	233.21	6.62	0.05	244.6191
12	12.56	12.68	52.78999805	52.78999805	48.73000085	sp|Q9JJV1|CRBA2_MOUSE	Beta-crystallin A2 OS=Mus musculus OX=10090 GN=Cryba2 PE=2 SV=3			0	53.60999703	DRHSGEFR			missed R-H@2	0.063861698	1002.5271	502.2708	1002.463135	502.2388611	2	6	1.1.1.871.8	2.5618	116.37	113.11	2.57	0.05	306.7112
12	12.56	12.68	52.78999805	52.78999805	48.73000085	sp|Q9JJV1|CRBA2_MOUSE	Beta-crystallin A2 OS=Mus musculus OX=10090 GN=Cryba2 PE=2 SV=3			0	99.00000095	FELSDDYPSLPSMGWTSK	Oxidation(M)@13			0.00242399	2074.921875	692.6479	2074.919434	692.6470947	3	13	1.1.1.1204.5	6.696983	1700.85	1343.63	6.72	0.05	931.7535
12	12.56	12.68	52.78999805	52.78999805	48.73000085	sp|Q9JJV1|CRBA2_MOUSE	Beta-crystallin A2 OS=Mus musculus OX=10090 GN=Cryba2 PE=2 SV=3			0	99.00000095	FELSDDYPSLPSMGWTSK				-0.00190633	2058.92334	1030.469	2058.924561	1030.469482	2	10	1.1.1.1284.6	7.719083	251.57	188.62	7.73	0.06	160.5558
12	12.56	12.68	52.78999805	52.78999805	48.73000085	sp|Q9JJV1|CRBA2_MOUSE	Beta-crystallin A2 OS=Mus musculus OX=10090 GN=Cryba2 PE=2 SV=3			0	98.12999964	FELSDDYPSLPSMGWTSK				-0.00190633	2058.92334	1030.469	2058.924561	1030.469482	2	8	1.1.1.1285.9	7.732234	251.57	220.54	7.73	0.06	149.813
12	12.56	12.68	52.78999805	52.78999805	48.73000085	sp|Q9JJV1|CRBA2_MOUSE	Beta-crystallin A2 OS=Mus musculus OX=10090 GN=Cryba2 PE=2 SV=3			0	99.00000095	GYQYVLER				-0.000325123	1026.513306	514.2639	1026.513428	514.2639771	2	12	1.1.1.1039.4	4.653983	12567.42	8260.36	4.67	0.05	4373.283
12	12.56	12.68	52.78999805	52.78999805	48.73000085	sp|Q9JJV1|CRBA2_MOUSE	Beta-crystallin A2 OS=Mus musculus OX=10090 GN=Cryba2 PE=2 SV=3			0	98.26999903	GYQYVLER	Methyl(E)@7	Methyl(E)@166		-0.00479654	1040.524292	521.2694	1040.529053	521.2718506	2	9	1.1.1.1077.4	5.13395	523.92	297.45	5.14	0.04	327.5136
12	12.56	12.68	52.78999805	52.78999805	48.73000085	sp|Q9JJV1|CRBA2_MOUSE	Beta-crystallin A2 OS=Mus musculus OX=10090 GN=Cryba2 PE=2 SV=3			0	25.96000135	GYQYVLER	Methyl(R)@8	Methyl(R)@167		-0.00479654	1040.524292	521.2694	1040.529053	521.2718506	2	8	1.1.1.1077.4	5.13395	523.92	297.45	5.14	0.04	327.5136
12	12.56	12.68	52.78999805	52.78999805	48.73000085	sp|Q9JJV1|CRBA2_MOUSE	Beta-crystallin A2 OS=Mus musculus OX=10090 GN=Cryba2 PE=2 SV=3			0	99.00000095	TGQLQSIR			cleaved H-T@N-term	-0.000174082	901.4980469	451.7563	901.4981079	451.7563477	2	10	1.1.1.930.3	3.292083	2148.24	1244.86	3.31	0.04	754.0165
12	12.56	12.68	52.78999805	52.78999805	48.73000085	sp|Q9JJV1|CRBA2_MOUSE	Beta-crystallin A2 OS=Mus musculus OX=10090 GN=Cryba2 PE=2 SV=3			0	99.00000095	TYSDFGTQAH			cleaved H-T@C-term	-0.00157538	1125.471313	563.7429	1125.472656	563.7436523	2	12	1.1.1.957.5	3.640717	564.46	511.56	3.63	0.04	315.1039
12	12.56	12.68	52.78999805	52.78999805	48.73000085	sp|Q9JJV1|CRBA2_MOUSE	Beta-crystallin A2 OS=Mus musculus OX=10090 GN=Cryba2 PE=2 SV=3			0	19.40000057	TYSDFGTQAHTGQLQSIR				-0.00343219	2008.956665	670.6595	2008.960327	670.6607056	3	21	1.1.1.1025.11	4.492317	9749.6	9508.28	4.5	0.04	7169.844
12	12.56	12.68	52.78999805	52.78999805	48.73000085	sp|Q9JJV1|CRBA2_MOUSE	Beta-crystallin A2 OS=Mus musculus OX=10090 GN=Cryba2 PE=2 SV=3			0	15.20999968	TYSDFGTQAHTGQLQSIRR	Arg-loss@C-term		missed R-R@18	-0.0034322	2008.956665	670.6595	2008.960327	670.6607056	3	19	1.1.1.1024.10	4.478817	9749.6	7399.84	4.5	0.04	5214.591
12	12.56	12.68	52.78999805	52.78999805	48.73000085	sp|Q9JJV1|CRBA2_MOUSE	Beta-crystallin A2 OS=Mus musculus OX=10090 GN=Cryba2 PE=2 SV=3			0	99.00000095	VENGAWVAFEYPDFQGQQFILEK				0.0106523	2714.3125	905.7781	2714.301758	905.7744751	3	14	1.1.1.1356.4	8.603017	278.82	253.44	8.59	0.06	175.9834
12	12.56	12.68	52.78999805	52.78999805	48.73000085	sp|Q9JJV1|CRBA2_MOUSE	Beta-crystallin A2 OS=Mus musculus OX=10090 GN=Cryba2 PE=2 SV=3			0	99.00000095	VSSGAWVAYQYPGYR				0.00351967	1702.813843	568.6119	1702.810303	568.6107178	3	15	1.1.1.1138.3	5.90005	3797.57	1676.3	5.92	0.05	1206.175
12	12.56	12.68	52.78999805	52.78999805	48.73000085	sp|Q9JJV1|CRBA2_MOUSE	Beta-crystallin A2 OS=Mus musculus OX=10090 GN=Cryba2 PE=2 SV=3			0	93.88999939	VSSGAWVAYQYPGYR	Dioxidation(W)@6			-0.0024939	1734.797729	868.4061	1734.800171	868.4073486	2	7	1.1.1.1108.9	5.526567	94.25443	94.25443			115.8357
13	12.09	12.25	15.09000063	13.51000071	13.51000071	sp|P02535|K1C10_MOUSE	Keratin, type I cytoskeletal 10 OS=Mus musculus OX=10090 GN=Krt10 PE=1 SV=3			2	99.00000095	ALEESNYELEGK				-0.000551162	1380.640503	691.3275	1380.640869	691.3276978	2	17	1.1.1.995.8	4.112184	2076.89	1157.91	4.14	0.04	492.6334
13	12.09	12.25	15.09000063	13.51000071	13.51000071	sp|P02535|K1C10_MOUSE	Keratin, type I cytoskeletal 10 OS=Mus musculus OX=10090 GN=Krt10 PE=1 SV=3			2	99.00000095	LENEIQTYR				-0.00727714	1164.570313	583.2924	1164.577515	583.2960205	2	13	1.1.1.981.4	3.9312	713.44	646.84	3.94	0.05	419.9321
13	12.09	12.25	15.09000063	13.51000071	13.51000071	sp|P02535|K1C10_MOUSE	Keratin, type I cytoskeletal 10 OS=Mus musculus OX=10090 GN=Krt10 PE=1 SV=3			2	99.00000095	QSLEASLAETEGR				0.00272847	1389.676514	695.8455	1389.673584	695.8440552	2	11	1.1.1.1054.11	4.846967	131.5789	131.5789			358.881
13	12.09	12.25	15.09000063	13.51000071	13.51000071	sp|P02535|K1C10_MOUSE	Keratin, type I cytoskeletal 10 OS=Mus musculus OX=10090 GN=Krt10 PE=1 SV=3			2	99.00000095	VTMQNLNDR				-0.00238277	1089.52124	545.7679	1089.523682	545.769104	2	10	1.1.1.948.6	3.5224	2138.23	1804.55	3.53	0.04	1085.006
13	12.09	12.25	15.09000063	13.51000071	13.51000071	sp|P02535|K1C10_MOUSE	Keratin, type I cytoskeletal 10 OS=Mus musculus OX=10090 GN=Krt10 PE=1 SV=3			1.95860815	99.00000095	LAADDFR				0.00282494	806.3950806	404.2048	806.3922729	404.2033997	2	9	1.1.1.986.2	3.990367	2081.03	1992.05	3.99	0.04	1104.044
13	12.09	12.25	15.09000063	13.51000071	13.51000071	sp|P02535|K1C10_MOUSE	Keratin, type I cytoskeletal 10 OS=Mus musculus OX=10090 GN=Krt10 PE=1 SV=3			1.154901981	97.20000029	SEITELR				-0.00452346	846.4402466	424.2274	846.4447021	424.2296143	2	8	1.1.1.977.3	3.877033	421.29	335.05	3.89	0.04	382.7266
13	12.09	12.25	15.09000063	13.51000071	13.51000071	sp|P02535|K1C10_MOUSE	Keratin, type I cytoskeletal 10 OS=Mus musculus OX=10090 GN=Krt10 PE=1 SV=3			0.913640261	96.60000205	QSVEADINGLR	Gln->pyro-Glu@N-term			0.00197505	1183.585327	592.7999	1183.583374	592.7989502	2	8	1.1.1.1124.5	5.725234	863.16	473.33	5.76	0.05	253.0134
13	12.09	12.25	15.09000063	13.51000071	13.51000071	sp|P02535|K1C10_MOUSE	Keratin, type I cytoskeletal 10 OS=Mus musculus OX=10090 GN=Krt10 PE=1 SV=3			0.050610002	24.25999939	SEITELRR			missed R-R@7	-0.00580489	1002.5401	502.2773	1002.545837	502.2801819	2	6	1.1.1.926.4	3.244917	343.72	256.44	3.26	0.05	177.5444
13	12.09	12.25	15.09000063	13.51000071	13.51000071	sp|P02535|K1C10_MOUSE	Keratin, type I cytoskeletal 10 OS=Mus musculus OX=10090 GN=Krt10 PE=1 SV=3			0.00833099	99.00000095	VLDELTLSK	Methyl(S)@8	Methyl(S)@263		-0.00358097	1030.587524	516.301	1030.591064	516.3027954	2	11	1.1.1.1093.7	5.336583	2511.76	2117.77	5.34	0.04	1112.672
13	12.09	12.25	15.09000063	13.51000071	13.51000071	sp|P02535|K1C10_MOUSE	Keratin, type I cytoskeletal 10 OS=Mus musculus OX=10090 GN=Krt10 PE=1 SV=3			0	21.38999999	AEEWFNQK	Carbamidomethyl@N-term; Deamidated(Q)@7		cleaved D-A@N-term	-0.00133889	1108.481323	555.2479	1108.482544	555.2485352	2	8	1.1.1.1092.9	5.3256	1424.49	1406.62	5.33	0.04	979.9268
13	12.09	12.25	15.09000063	13.51000071	13.51000071	sp|P02535|K1C10_MOUSE	Keratin, type I cytoskeletal 10 OS=Mus musculus OX=10090 GN=Krt10 PE=1 SV=3			0	99.00000095	ALEESNYELEGK				-0.000551162	1380.640503	691.3275	1380.640869	691.3276978	2	17	1.1.1.996.6	4.123017	2076.89	1724.89	4.14	0.04	909.7042
13	12.09	12.25	15.09000063	13.51000071	13.51000071	sp|P02535|K1C10_MOUSE	Keratin, type I cytoskeletal 10 OS=Mus musculus OX=10090 GN=Krt10 PE=1 SV=3			0	99.00000095	LAADDFR				0.00282494	806.3950806	404.2048	806.3922729	404.2033997	2	9	1.1.1.985.3	3.9787	2081.03	1946.24	3.99	0.04	1091.091
13	12.09	12.25	15.09000063	13.51000071	13.51000071	sp|P02535|K1C10_MOUSE	Keratin, type I cytoskeletal 10 OS=Mus musculus OX=10090 GN=Krt10 PE=1 SV=3			0	94.53999996	LAADDFR				0.00282494	806.3950806	404.2048	806.3922729	404.2033997	2	7	1.1.1.983.2	3.952533	2081.03	585.4	3.99	0.04	311.5742
13	12.09	12.25	15.09000063	13.51000071	13.51000071	sp|P02535|K1C10_MOUSE	Keratin, type I cytoskeletal 10 OS=Mus musculus OX=10090 GN=Krt10 PE=1 SV=3			0	99.00000095	LENEIQTYR				-0.00727714	1164.570313	583.2924	1164.577515	583.2960205	2	12	1.1.1.982.9	3.945367	713.44	598.52	3.94	0.05	397.6166
13	12.09	12.25	15.09000063	13.51000071	13.51000071	sp|P02535|K1C10_MOUSE	Keratin, type I cytoskeletal 10 OS=Mus musculus OX=10090 GN=Krt10 PE=1 SV=3			0	81.95000291	SEITELR				-0.00452346	846.4402466	424.2274	846.4447021	424.2296143	2	6	1.1.1.978.3	3.8897	421.29	416.2	3.89	0.04	403.7625
13	12.09	12.25	15.09000063	13.51000071	13.51000071	sp|P02535|K1C10_MOUSE	Keratin, type I cytoskeletal 10 OS=Mus musculus OX=10090 GN=Krt10 PE=1 SV=3			0	15.69000036	SEITELRR	Arg-loss@C-term		missed R-R@7	-0.00452346	846.4402466	424.2274	846.4447021	424.2296143	2	9	1.1.1.977.3	3.877033	421.29	335.05	3.89	0.04	382.7266
13	12.09	12.25	15.09000063	13.51000071	13.51000071	sp|P02535|K1C10_MOUSE	Keratin, type I cytoskeletal 10 OS=Mus musculus OX=10090 GN=Krt10 PE=1 SV=3			0	65.53999782	VLDELTLSK	Methyl(K)@9	Methyl(K)@264		-0.00358097	1030.587524	516.301	1030.591064	516.3027954	2	8	1.1.1.1092.6	5.3231	2511.76	1224.04	5.34	0.04	649.3981
13	12.09	12.25	15.09000063	13.51000071	13.51000071	sp|P02535|K1C10_MOUSE	Keratin, type I cytoskeletal 10 OS=Mus musculus OX=10090 GN=Krt10 PE=1 SV=3			0	30.59000075	VLDELTLSK	Methyl(S)@8	Methyl(S)@263		-0.00358097	1030.587524	516.301	1030.591064	516.3027954	2	8	1.1.1.1092.6	5.3231	2511.76	1224.04	5.34	0.04	649.3981
13	12.09	12.25	15.09000063	13.51000071	13.51000071	sp|P02535|K1C10_MOUSE	Keratin, type I cytoskeletal 10 OS=Mus musculus OX=10090 GN=Krt10 PE=1 SV=3			0	99.00000095	VTMQNLNDR				-0.00238277	1089.52124	545.7679	1089.523682	545.769104	2	10	1.1.1.947.8	3.511567	2138.23	1195.54	3.53	0.04	500.3978
14	10.55	14.5	60.92000008	60.3399992	50	sp|Q03740|CRGE_MOUSE	Gamma-crystallin E OS=Mus musculus OX=10090 GN=Cryge PE=2 SV=4			2	99.00000095	GDYPDYQQWMGFSDSVR	Oxidation(M)@10			0.00574458	2065.85376	689.6251	2065.847656	689.6231689	3	18	1.1.1.1159.2	6.165033	7019.9	4609.38	6.19	0.05	2682.087
14	10.55	14.5	60.92000008	60.3399992	50	sp|Q03740|CRGE_MOUSE	Gamma-crystallin E OS=Mus musculus OX=10090 GN=Cryge PE=2 SV=4			2	99.00000095	QYLLRPGEYR				-0.000550496	1293.682251	432.2347	1293.682983	432.2349243	3	10	1.1.1.1014.5	4.350167	81282.17	13807.93	4.39	0.05	4274.571
14	10.55	14.5	60.92000008	60.3399992	50	sp|Q03740|CRGE_MOUSE	Gamma-crystallin E OS=Mus musculus OX=10090 GN=Cryge PE=2 SV=4			2	99.00000095	RGDYPDYQQWMGFSDSVR			missed R-G@1	-0.0150419	2205.938721	736.3202	2205.953857	736.3251953	3	16	1.1.1.1178.7	6.367683	125.8647	125.8647			529.978
14	10.55	14.5	60.92000008	60.3399992	50	sp|Q03740|CRGE_MOUSE	Gamma-crystallin E OS=Mus musculus OX=10090 GN=Cryge PE=2 SV=4			2	99.00000095	YHDWGAMNAR				-0.000800518	1219.518311	407.5134	1219.519287	407.5137024	3	10	1.1.1.971.3	3.801383	1008.23	934.79	3.81	0.04	729.0352
14	10.55	14.5	60.92000008	60.3399992	50	sp|Q03740|CRGE_MOUSE	Gamma-crystallin E OS=Mus musculus OX=10090 GN=Cryge PE=2 SV=4			1.107905388	96.18999958	RIMDFY	Oxidation(M)@3		missed R-I@1	-0.00292108	859.3869019	430.7007	859.3898315	430.702179	2	8	1.1.1.1049.2	4.780633	2695.6	2528.58	4.79	0.05	1773.638
14	10.55	14.5	60.92000008	60.3399992	50	sp|Q03740|CRGE_MOUSE	Gamma-crystallin E OS=Mus musculus OX=10090 GN=Cryge PE=2 SV=4			0.939302146	94.8300004	LIPHSSSHR				-0.0042041	1032.542236	517.2784	1032.546509	517.2805176	2	7	1.1.1.869.9	2.537467	1274.92	1133.18	2.54	0.06	849.614
14	10.55	14.5	60.92000008	60.3399992	50	sp|Q03740|CRGE_MOUSE	Gamma-crystallin E OS=Mus musculus OX=10090 GN=Cryge PE=2 SV=4			0.440093398	99.00000095	GQMVEITDDCSHLQDR	Oxidation(M)@3; Methyl(D)@9; Carbamidomethyl(C)@10	Methyl(D)@108		-0.00266589	1932.828125	645.2833	1932.830566	645.2841187	3	15	1.1.1.971.10	3.8072	971.34	835.72	3.82	0.04	802.4507
14	10.55	14.5	60.92000008	60.3399992	50	sp|Q03740|CRGE_MOUSE	Gamma-crystallin E OS=Mus musculus OX=10090 GN=Cryge PE=2 SV=4			0.033389013	98.12999964	LLRPGEYR			cleaved Y-L@N-term	-0.00287262	1002.558289	502.2864	1002.561035	502.2878113	2	8	1.1.1.941.4	3.438067	389.08	381.24	3.44	0.05	297.7323
14	10.55	14.5	60.92000008	60.3399992	50	sp|Q03740|CRGE_MOUSE	Gamma-crystallin E OS=Mus musculus OX=10090 GN=Cryge PE=2 SV=4			0.020907095	99.00000095	QYLLRPGEYRR	Deamidated(Q)@1; Arg-loss@C-term		missed R-R@10	0.00236879	1294.669189	432.5637	1294.666992	432.5629272	3	11	1.1.1.1029.2	4.53515	2009.51	1759.8	4.54	0.04	1488.336
14	10.55	14.5	60.92000008	60.3399992	50	sp|Q03740|CRGE_MOUSE	Gamma-crystallin E OS=Mus musculus OX=10090 GN=Cryge PE=2 SV=4			0.006123085	98.46000075	HYECSTDHSNLQPYFSR	Carbamidomethyl(C)@4; Methyl(D)@7	Methyl(D)@22		-0.0175422	2153.905029	718.9756	2153.922607	718.9814453	3	10	1.1.1.1005.11	4.240334	35.96857	35.96857			349.4988
14	10.55	14.5	60.92000008	60.3399992	50	sp|Q03740|CRGE_MOUSE	Gamma-crystallin E OS=Mus musculus OX=10090 GN=Cryge PE=2 SV=4			0.000434506	32.24000037	PHSSSHR			cleaved I-P@N-term	-0.00120062	806.3772583	404.1959	806.3783569	404.1964417	2	6	1.1.1.869.2	2.531633	2918.58	2074.38	2.55	0.04	1484.689
14	10.55	14.5	60.92000008	60.3399992	50	sp|Q03740|CRGE_MOUSE	Gamma-crystallin E OS=Mus musculus OX=10090 GN=Cryge PE=2 SV=4			0	99.00000095	GDYPDYQQWMGF	Oxidation(M)@10		cleaved F-S@C-term	0.00316669	1521.590332	761.8024	1521.587036	761.8008423	2	11	1.1.1.1245.4	7.22345	432.58	225.24	7.19	0.06	174.7146
14	10.55	14.5	60.92000008	60.3399992	50	sp|Q03740|CRGE_MOUSE	Gamma-crystallin E OS=Mus musculus OX=10090 GN=Cryge PE=2 SV=4			0	99.00000095	GDYPDYQQWMGFSDSVR	Oxidation(M)@10			0.00574458	2065.85376	689.6251	2065.847656	689.6231689	3	17	1.1.1.1158.5	6.154867	7019.9	2709.08	6.19	0.05	1296.914
14	10.55	14.5	60.92000008	60.3399992	50	sp|Q03740|CRGE_MOUSE	Gamma-crystallin E OS=Mus musculus OX=10090 GN=Cryge PE=2 SV=4			0	99.00000095	GDYPDYQQWMGFSDSVR				0.00151279	2049.854248	684.292	2049.852783	684.2915039	3	13	1.1.1.1232.5	7.0528	629.72	560.27	7.07	0.05	506.8932
14	10.55	14.5	60.92000008	60.3399992	50	sp|Q03740|CRGE_MOUSE	Gamma-crystallin E OS=Mus musculus OX=10090 GN=Cryge PE=2 SV=4			0	58.75999928	GDYPDYQQWMGFSDSVR				0.00151279	2049.854248	684.292	2049.852783	684.2915039	3	6	1.1.1.1231.3	7.0383	629.72	354.6	7.07	0.05	286.591
14	10.55	14.5	60.92000008	60.3399992	50	sp|Q03740|CRGE_MOUSE	Gamma-crystallin E OS=Mus musculus OX=10090 GN=Cryge PE=2 SV=4			0	17.11000055	GDYPDYQQWMGFSDSVR	Arg-add@N-term; Oxidation(M)@10			-0.000556442	2221.948242	741.6567	2221.94873	741.6568604	3	22	1.1.1.1116.6	5.627067	5489.22	5041.84	5.63	0.04	4087.976
14	10.55	14.5	60.92000008	60.3399992	50	sp|Q03740|CRGE_MOUSE	Gamma-crystallin E OS=Mus musculus OX=10090 GN=Cryge PE=2 SV=4			0	99.00000095	GKITFYEDR			cleaved M-G@N-term; missed K-I@2	-0.00113704	1127.560059	564.7873	1127.561157	564.7878418	2	9	1.1.1.983.7	3.9567	1269.62	1032.04	3.97	0.04	560.8459
14	10.55	14.5	60.92000008	60.3399992	50	sp|Q03740|CRGE_MOUSE	Gamma-crystallin E OS=Mus musculus OX=10090 GN=Cryge PE=2 SV=4			0	99.00000095	GKITFYEDR			cleaved M-G@N-term; missed K-I@2	-0.00113704	1127.560059	564.7873	1127.561157	564.7878418	2	9	1.1.1.982.8	3.944533	1269.62	596.93	3.97	0.04	322.8667
14	10.55	14.5	60.92000008	60.3399992	50	sp|Q03740|CRGE_MOUSE	Gamma-crystallin E OS=Mus musculus OX=10090 GN=Cryge PE=2 SV=4			0	93.88999939	GKITFYEDR	Formyl(K)@2		cleaved M-G@N-term; missed K-I@2	0.0138539	1155.569824	578.7922	1155.55603	578.7852783	2	8	1.1.1.1068.10	5.024283	65.35423	65.35423			243.5698
14	10.55	14.5	60.92000008	60.3399992	50	sp|Q03740|CRGE_MOUSE	Gamma-crystallin E OS=Mus musculus OX=10090 GN=Cryge PE=2 SV=4			0	93.88999939	GKITFYEDR	Formyl@N-term		cleaved M-G@N-term; missed K-I@2	0.0138539	1155.569824	578.7922	1155.55603	578.7852783	2	8	1.1.1.1068.10	5.024283	65.35423	65.35423			243.5698
14	10.55	14.5	60.92000008	60.3399992	50	sp|Q03740|CRGE_MOUSE	Gamma-crystallin E OS=Mus musculus OX=10090 GN=Cryge PE=2 SV=4			0	42.21000075	GKITFYEDR	Carbamyl@N-term		cleaved M-G@N-term; missed K-I@2	-0.00711075	1170.559814	586.2872	1170.566895	586.2907715	2	6	1.1.1.1061.6	4.9323	28.1193	28.1193			165.9218
14	10.55	14.5	60.92000008	60.3399992	50	sp|Q03740|CRGE_MOUSE	Gamma-crystallin E OS=Mus musculus OX=10090 GN=Cryge PE=2 SV=4			0	17.67999977	GKITFYEDR	Carbamyl(K)@2		cleaved M-G@N-term; missed K-I@2	-0.00711075	1170.559814	586.2872	1170.566895	586.2907715	2	6	1.1.1.1061.6	4.9323	28.1193	28.1193			165.9218
14	10.55	14.5	60.92000008	60.3399992	50	sp|Q03740|CRGE_MOUSE	Gamma-crystallin E OS=Mus musculus OX=10090 GN=Cryge PE=2 SV=4			0	99.00000095	GQMVEITDDCSHLQDR	Oxidation(M)@3; Methyl(D)@9; Carbamidomethyl(C)@10	Methyl(D)@108		-0.00266589	1932.828125	645.2833	1932.830566	645.2841187	3	14	1.1.1.972.8	3.820533	971.34	960.88	3.82	0.04	769.498
14	10.55	14.5	60.92000008	60.3399992	50	sp|Q03740|CRGE_MOUSE	Gamma-crystallin E OS=Mus musculus OX=10090 GN=Cryge PE=2 SV=4			0	38.56999874	GQMVEITDDCSHLQDR	Oxidation(M)@3; Oxidation(D)@8; Methyl(D)@9; Carbamidomethyl(C)@10	Oxidation(D)@107; Methyl(D)@108		-0.00337774	1948.822021	650.6146	1948.825439	650.6157837	3	11	1.1.1.944.4	3.473733	1272.15	882.44	3.5	0.05	622.8937
14	10.55	14.5	60.92000008	60.3399992	50	sp|Q03740|CRGE_MOUSE	Gamma-crystallin E OS=Mus musculus OX=10090 GN=Cryge PE=2 SV=4			0	38.56999874	GQMVEITDDCSHLQDR	Oxidation(M)@3; Methyl(D)@8; Oxidation(D)@9; Carbamidomethyl(C)@10	Methyl(D)@107; Oxidation(D)@108		-0.00337774	1948.822021	650.6146	1948.825439	650.6157837	3	11	1.1.1.944.4	3.473733	1272.15	882.44	3.5	0.05	622.8937
14	10.55	14.5	60.92000008	60.3399992	50	sp|Q03740|CRGE_MOUSE	Gamma-crystallin E OS=Mus musculus OX=10090 GN=Cryge PE=2 SV=4			0	21.38999999	GQMVEITDDCSHLQDR	Oxidation(M)@3; Carbamidomethyl(C)@10; Methyl(S)@11	Methyl(S)@110		-0.00266589	1932.828125	645.2833	1932.830566	645.2841187	3	15	1.1.1.971.10	3.8072	971.34	835.72	3.82	0.04	802.4507
14	10.55	14.5	60.92000008	60.3399992	50	sp|Q03740|CRGE_MOUSE	Gamma-crystallin E OS=Mus musculus OX=10090 GN=Cryge PE=2 SV=4			0	21.38999999	GQMVEITDDCSHLQDR	Oxidation(M)@3; Carbamidomethyl(C)@10; Methyl(S)@11	Methyl(S)@110		-0.00266589	1932.828125	645.2833	1932.830566	645.2841187	3	14	1.1.1.972.8	3.820533	971.34	960.88	3.82	0.04	769.498
14	10.55	14.5	60.92000008	60.3399992	50	sp|Q03740|CRGE_MOUSE	Gamma-crystallin E OS=Mus musculus OX=10090 GN=Cryge PE=2 SV=4			0	20.89000046	GQMVEITDDCSHLQDR	Oxidation(M)@3; Methyl(T)@7; Oxidation(D)@8; Carbamidomethyl(C)@10	Methyl(T)@106; Oxidation(D)@107		-0.00337774	1948.822021	650.6146	1948.825439	650.6157837	3	11	1.1.1.944.4	3.473733	1272.15	882.44	3.5	0.05	622.8937
14	10.55	14.5	60.92000008	60.3399992	50	sp|Q03740|CRGE_MOUSE	Gamma-crystallin E OS=Mus musculus OX=10090 GN=Cryge PE=2 SV=4			0	20.89000046	GQMVEITDDCSHLQDR	Oxidation(M)@3; Methyl(T)@7; Oxidation(D)@9; Carbamidomethyl(C)@10	Methyl(T)@106; Oxidation(D)@108		-0.00337774	1948.822021	650.6146	1948.825439	650.6157837	3	11	1.1.1.944.4	3.473733	1272.15	882.44	3.5	0.05	622.8937
14	10.55	14.5	60.92000008	60.3399992	50	sp|Q03740|CRGE_MOUSE	Gamma-crystallin E OS=Mus musculus OX=10090 GN=Cryge PE=2 SV=4			0	90.85999727	HYECSTDHSNLQPYFSR	Carbamidomethyl(C)@4; Methyl(D)@7	Methyl(D)@22		-0.0035687	2153.918945	539.487	2153.922607	539.487915	4	9	1.1.1.1006.8	4.250683	1113.6	1002.91	4.24	0.04	864.554
14	10.55	14.5	60.92000008	60.3399992	50	sp|Q03740|CRGE_MOUSE	Gamma-crystallin E OS=Mus musculus OX=10090 GN=Cryge PE=2 SV=4			0	32.24000037	HYECSTDHSNLQPYFSR	Carbamidomethyl(C)@4; Methyl(T)@6	Methyl(T)@21		-0.0175422	2153.905029	718.9756	2153.922607	718.9814453	3	10	1.1.1.1005.11	4.240334	35.96857	35.96857			349.4988
14	10.55	14.5	60.92000008	60.3399992	50	sp|Q03740|CRGE_MOUSE	Gamma-crystallin E OS=Mus musculus OX=10090 GN=Cryge PE=2 SV=4			0	30.59000075	HYECSTDHSNLQPYFSR	Carbamidomethyl(C)@4; Methyl(T)@6	Methyl(T)@21		-0.0035687	2153.918945	539.487	2153.922607	539.487915	4	9	1.1.1.1006.8	4.250683	1113.6	1002.91	4.24	0.04	864.554
14	10.55	14.5	60.92000008	60.3399992	50	sp|Q03740|CRGE_MOUSE	Gamma-crystallin E OS=Mus musculus OX=10090 GN=Cryge PE=2 SV=4			0	21.38999999	HYECSTDHSNLQPYFSR	Carbamidomethyl(C)@4; Methyl(S)@5	Methyl(S)@20		-0.0175422	2153.905029	718.9756	2153.922607	718.9814453	3	10	1.1.1.1005.11	4.240334	35.96857	35.96857			349.4988
14	10.55	14.5	60.92000008	60.3399992	50	sp|Q03740|CRGE_MOUSE	Gamma-crystallin E OS=Mus musculus OX=10090 GN=Cryge PE=2 SV=4			0	21.38999999	HYECSTDHSNLQPYFSR	Carbamidomethyl(C)@4; Methyl(S)@5	Methyl(S)@20		-0.0035687	2153.918945	539.487	2153.922607	539.487915	4	10	1.1.1.1006.8	4.250683	1113.6	1002.91	4.24	0.04	864.554
14	10.55	14.5	60.92000008	60.3399992	50	sp|Q03740|CRGE_MOUSE	Gamma-crystallin E OS=Mus musculus OX=10090 GN=Cryge PE=2 SV=4			0	94.73999739	ITFYEDR	Oxidation(F)@3	Oxidation(F)@6		-0.00564705	958.434082	480.2243	958.4396362	480.2270813	2	7	1.1.1.1015.8	4.3655	430.4	410.74	4.36	0.04	219.386
14	10.55	14.5	60.92000008	60.3399992	50	sp|Q03740|CRGE_MOUSE	Gamma-crystallin E OS=Mus musculus OX=10090 GN=Cryge PE=2 SV=4			0	94.73999739	ITFYEDR				0.000556866	942.4452515	472.2299	942.4447021	472.2296143	2	9	1.1.1.1026.4	4.498816	118318.6	11755.13	4.54	0.04	1667.566
14	10.55	14.5	60.92000008	60.3399992	50	sp|Q03740|CRGE_MOUSE	Gamma-crystallin E OS=Mus musculus OX=10090 GN=Cryge PE=2 SV=4			0	92.9099977	ITFYEDR				0.000556866	942.4452515	472.2299	942.4447021	472.2296143	2	7	1.1.1.1025.7	4.488983	118318.6	2933.72	4.54	0.04	870.1503
14	10.55	14.5	60.92000008	60.3399992	50	sp|Q03740|CRGE_MOUSE	Gamma-crystallin E OS=Mus musculus OX=10090 GN=Cryge PE=2 SV=4			0	90.17999768	ITFYEDR	Methyl(D)@6	Methyl(D)@9		5.30E-05	956.4604492	479.2375	956.4603271	479.2374573	2	7	1.1.1.1068.4	5.019283	1557.57	520.03	5.1	0.05	493.6523
14	10.55	14.5	60.92000008	60.3399992	50	sp|Q03740|CRGE_MOUSE	Gamma-crystallin E OS=Mus musculus OX=10090 GN=Cryge PE=2 SV=4			0	70.38000226	ITFYEDR	Methyl(D)@6	Methyl(D)@9		5.30E-05	956.4604492	479.2375	956.4603271	479.2374573	2	7	1.1.1.1067.5	5.00745	1557.57	297.8	5.1	0.05	280.2452
14	10.55	14.5	60.92000008	60.3399992	50	sp|Q03740|CRGE_MOUSE	Gamma-crystallin E OS=Mus musculus OX=10090 GN=Cryge PE=2 SV=4			0	19.40000057	ITFYEDR				0.000556866	942.4452515	472.2299	942.4447021	472.2296143	2	4	1.1.1.1042.4	4.690967	118318.6	150.84	4.54	0.04	238.2234
14	10.55	14.5	60.92000008	60.3399992	50	sp|Q03740|CRGE_MOUSE	Gamma-crystallin E OS=Mus musculus OX=10090 GN=Cryge PE=2 SV=4			0	18.86000037	ITFYEDR	Dehydrated(D)@6			0.050128002	924.4842529	463.2494	924.4341431	463.2243347	2	6	1.1.1.1054.3	4.8403	143.27	22.57	4.88	0.05	266.5044
14	10.55	14.5	60.92000008	60.3399992	50	sp|Q03740|CRGE_MOUSE	Gamma-crystallin E OS=Mus musculus OX=10090 GN=Cryge PE=2 SV=4			0	17.44000018	ITFYEDR				-0.00988011	942.4348755	472.2247	942.4447021	472.2296143	2	6	1.1.1.1096.2	5.37075	364.8897	364.8897			285.4721
14	10.55	14.5	60.92000008	60.3399992	50	sp|Q03740|CRGE_MOUSE	Gamma-crystallin E OS=Mus musculus OX=10090 GN=Cryge PE=2 SV=4			0	17.44000018	ITFYEDR	Formyl@N-term			0.00273158	970.4424438	486.2285	970.4396362	486.2270813	2	8	1.1.1.1197.2	6.605333	617.06	613.05	6.6	0.05	390.3715
14	10.55	14.5	60.92000008	60.3399992	50	sp|Q03740|CRGE_MOUSE	Gamma-crystallin E OS=Mus musculus OX=10090 GN=Cryge PE=2 SV=4			0	16.80999994	ITFYEDR	Formyl@N-term			0.00273158	970.4424438	486.2285	970.4396362	486.2270813	2	9	1.1.1.1196.2	6.592834	617.06	506.94	6.6	0.05	386.4241
14	10.55	14.5	60.92000008	60.3399992	50	sp|Q03740|CRGE_MOUSE	Gamma-crystallin E OS=Mus musculus OX=10090 GN=Cryge PE=2 SV=4			0	15.63999951	ITFYEDR				-0.00426489	942.4404907	472.2275	942.4447021	472.2296143	2	5	1.1.1.1095.4	5.359416	119.6352	119.6352			323.5162
14	10.55	14.5	60.92000008	60.3399992	50	sp|Q03740|CRGE_MOUSE	Gamma-crystallin E OS=Mus musculus OX=10090 GN=Cryge PE=2 SV=4			0	21.38999999	KITFYEDR	PyruvicAcidIminyl(K)@1	PyruvicAcidIminyl(K)@3	cleaved G-K@N-term; missed K-I@1	-0.00021556	1140.544922	571.2797	1140.545166	571.2798462	2	7	1.1.1.1079.9	5.163434	235.45	202.2	5.15	0.04	495.0014
14	10.55	14.5	60.92000008	60.3399992	50	sp|Q03740|CRGE_MOUSE	Gamma-crystallin E OS=Mus musculus OX=10090 GN=Cryge PE=2 SV=4			0	92.65000224	LIPHSSSHR				-0.0042041	1032.542236	517.2784	1032.546509	517.2805176	2	7	1.1.1.870.8	2.549133	1274.92	1271.46	2.54	0.06	783.5082
14	10.55	14.5	60.92000008	60.3399992	50	sp|Q03740|CRGE_MOUSE	Gamma-crystallin E OS=Mus musculus OX=10090 GN=Cryge PE=2 SV=4			0	90.17999768	LLRPGEYR			cleaved Y-L@N-term	-0.00629058	1002.554871	502.2847	1002.561035	502.2878113	2	7	1.1.1.1020.4	4.429833	266.5146	266.5146			313.9214
14	10.55	14.5	60.92000008	60.3399992	50	sp|Q03740|CRGE_MOUSE	Gamma-crystallin E OS=Mus musculus OX=10090 GN=Cryge PE=2 SV=4			0	52.75999904	LLRPGEYR			cleaved Y-L@N-term	-0.00287262	1002.558289	502.2864	1002.561035	502.2878113	2	6	1.1.1.940.4	3.422733	389.08	299.58	3.44	0.05	270.0135
14	10.55	14.5	60.92000008	60.3399992	50	sp|Q03740|CRGE_MOUSE	Gamma-crystallin E OS=Mus musculus OX=10090 GN=Cryge PE=2 SV=4			0	46.91999853	LRPGEYR			cleaved L-L@N-term	-0.00317057	889.473877	445.7442	889.4769897	445.7457886	2	6	1.1.1.940.3	3.420233	552.33	428.62	3.44	0.05	415.2353
14	10.55	14.5	60.92000008	60.3399992	50	sp|Q03740|CRGE_MOUSE	Gamma-crystallin E OS=Mus musculus OX=10090 GN=Cryge PE=2 SV=4			0	65.53999782	MGFSDSVR	Oxidation(M)@1		cleaved W-M@N-term	-0.00422868	913.3920898	457.7033	913.3963623	457.7054749	2	7	1.1.1.938.2	3.392233	342.4	289.5	3.4	0.04	224.4823
14	10.55	14.5	60.92000008	60.3399992	50	sp|Q03740|CRGE_MOUSE	Gamma-crystallin E OS=Mus musculus OX=10090 GN=Cryge PE=2 SV=4			0	27.21999884	MGFSDSVR	Oxidation(M)@1		cleaved W-M@N-term	-0.00422868	913.3920898	457.7033	913.3963623	457.7054749	2	6	1.1.1.937.7	3.3839	342.4	229.27	3.4	0.04	165.867
14	10.55	14.5	60.92000008	60.3399992	50	sp|Q03740|CRGE_MOUSE	Gamma-crystallin E OS=Mus musculus OX=10090 GN=Cryge PE=2 SV=4			0	26.78000033	MGKITFYEDR	Dethiomethyl(M)@1; Dioxidation(K)@3	Dioxidation(K)@3	missed K-I@3	-0.022161201	1242.565918	622.2902	1242.588013	622.3013306	2	8	1.1.1.1028.9	4.52815	1719.95	1527.1	4.53	0.03	650.6972
14	10.55	14.5	60.92000008	60.3399992	50	sp|Q03740|CRGE_MOUSE	Gamma-crystallin E OS=Mus musculus OX=10090 GN=Cryge PE=2 SV=4			0	77.61999965	QYLLRPGEY	Gln->pyro-Glu@N-term		cleaved Y-R@C-term	0.00763232	1120.56311	561.2888	1120.555298	561.2849121	2	6	1.1.1.1243.3	7.191617	37.53503	37.53503			116.6048
14	10.55	14.5	60.92000008	60.3399992	50	sp|Q03740|CRGE_MOUSE	Gamma-crystallin E OS=Mus musculus OX=10090 GN=Cryge PE=2 SV=4			0	18.3799997	QYLLRPGEY	Gln->pyro-Glu@N-term		cleaved Y-R@C-term	-0.00372018	1120.551636	561.2831	1120.555298	561.2849121	2	5	1.1.1.1244.5	7.206117	36.00986	36.00986			139.6279
14	10.55	14.5	60.92000008	60.3399992	50	sp|Q03740|CRGE_MOUSE	Gamma-crystallin E OS=Mus musculus OX=10090 GN=Cryge PE=2 SV=4			0	99.00000095	QYLLRPGEYR	Formyl@N-term			0.000273268	1321.678223	661.8464	1321.677856	661.8461914	2	12	1.1.1.1115.6	5.6129	2451.6	1789.59	5.63	0.05	935.1871
14	10.55	14.5	60.92000008	60.3399992	50	sp|Q03740|CRGE_MOUSE	Gamma-crystallin E OS=Mus musculus OX=10090 GN=Cryge PE=2 SV=4			0	99.00000095	QYLLRPGEYR	Dehydrated(Y)@2	Dehydrated(Y)@144		-0.00401911	1275.668457	426.2301	1275.672363	426.2314148	3	10	1.1.1.1018.3	4.401667	5283.53	4638.27	4.39	0.04	1533.368
14	10.55	14.5	60.92000008	60.3399992	50	sp|Q03740|CRGE_MOUSE	Gamma-crystallin E OS=Mus musculus OX=10090 GN=Cryge PE=2 SV=4			0	98.46000075	QYLLRPGEYR	Gln->pyro-Glu@N-term			-0.000677284	1276.65564	639.3351	1276.656372	639.3355103	2	9	1.1.1.1128.6	5.77705	31921.03	7655.31	5.82	0.05	1931.29
14	10.55	14.5	60.92000008	60.3399992	50	sp|Q03740|CRGE_MOUSE	Gamma-crystallin E OS=Mus musculus OX=10090 GN=Cryge PE=2 SV=4			0	98.26999903	QYLLRPGEYR				-0.000550496	1293.682251	432.2347	1293.682983	432.2349243	3	7	1.1.1.1013.3	4.336	81282.17	2850	4.39	0.05	544.2184
14	10.55	14.5	60.92000008	60.3399992	50	sp|Q03740|CRGE_MOUSE	Gamma-crystallin E OS=Mus musculus OX=10090 GN=Cryge PE=2 SV=4			0	95.95999718	QYLLRPGEYR				-0.000550496	1293.682251	432.2347	1293.682983	432.2349243	3	7	1.1.1.1028.2	4.522316	81282.17	289.52	4.39	0.05	938.1047
14	10.55	14.5	60.92000008	60.3399992	50	sp|Q03740|CRGE_MOUSE	Gamma-crystallin E OS=Mus musculus OX=10090 GN=Cryge PE=2 SV=4			0	92.3699975	QYLLRPGEYR	Gln->pyro-Glu@N-term			-0.000677284	1276.65564	639.3351	1276.656372	639.3355103	2	8	1.1.1.1127.6	5.7644	31921.03	2768.25	5.82	0.05	575.8473
14	10.55	14.5	60.92000008	60.3399992	50	sp|Q03740|CRGE_MOUSE	Gamma-crystallin E OS=Mus musculus OX=10090 GN=Cryge PE=2 SV=4			0	91.49000049	QYLLRPGEYR	Formyl@N-term			0.000273268	1321.678223	661.8464	1321.677856	661.8461914	2	9	1.1.1.1114.7	5.601733	2451.6	1194.01	5.63	0.05	557.54
14	10.55	14.5	60.92000008	60.3399992	50	sp|Q03740|CRGE_MOUSE	Gamma-crystallin E OS=Mus musculus OX=10090 GN=Cryge PE=2 SV=4			0	25.96000135	QYLLRPGEYR	Gln->pyro-Glu@N-term; Oxidation(Y)@2	Oxidation(Y)@144		-0.0022436	1292.649048	647.3318	1292.651367	647.3329468	2	7	1.1.1.1129.5	5.7889	1056.29	624.24	5.81	0.06	527.6296
14	10.55	14.5	60.92000008	60.3399992	50	sp|Q03740|CRGE_MOUSE	Gamma-crystallin E OS=Mus musculus OX=10090 GN=Cryge PE=2 SV=4			0	22.49000072	QYLLRPGEYR	Gln->pyro-Glu@N-term; Oxidation(Y)@2	Oxidation(Y)@144		-0.0022436	1292.649048	647.3318	1292.651367	647.3329468	2	8	1.1.1.1130.4	5.800567	1056.29	868.74	5.81	0.06	705.9602
14	10.55	14.5	60.92000008	60.3399992	50	sp|Q03740|CRGE_MOUSE	Gamma-crystallin E OS=Mus musculus OX=10090 GN=Cryge PE=2 SV=4			0	16.38000011	QYLLRPGEYR	Deamidated(Q)@1			0.00236879	1294.669189	432.5637	1294.666992	432.5629272	3	10	1.1.1.1029.2	4.53515	2009.51	1759.8	4.54	0.04	1488.336
14	10.55	14.5	60.92000008	60.3399992	50	sp|Q03740|CRGE_MOUSE	Gamma-crystallin E OS=Mus musculus OX=10090 GN=Cryge PE=2 SV=4			0	15.63999951	QYLLRPGEYRR	Arg-loss@C-term		missed R-R@10	-0.000550497	1293.682251	432.2347	1293.682983	432.2349243	3	8	1.1.1.1013.3	4.336	81282.17	2850	4.39	0.05	544.2184
14	10.55	14.5	60.92000008	60.3399992	50	sp|Q03740|CRGE_MOUSE	Gamma-crystallin E OS=Mus musculus OX=10090 GN=Cryge PE=2 SV=4			0	99.00000095	RGDYPDYQQWMGFSDSVR	Oxidation(M)@11		missed R-G@1	-0.00055644	2221.948242	741.6567	2221.94873	741.6568604	3	21	1.1.1.1115.7	5.614567	5489.22	3538.69	5.63	0.04	3182.269
14	10.55	14.5	60.92000008	60.3399992	50	sp|Q03740|CRGE_MOUSE	Gamma-crystallin E OS=Mus musculus OX=10090 GN=Cryge PE=2 SV=4			0	99.00000095	RGDYPDYQQWMGFSDSVR	Oxidation(M)@11		missed R-G@1	-0.00055644	2221.948242	741.6567	2221.94873	741.6568604	3	22	1.1.1.1116.6	5.627067	5489.22	5041.84	5.63	0.04	4087.976
14	10.55	14.5	60.92000008	60.3399992	50	sp|Q03740|CRGE_MOUSE	Gamma-crystallin E OS=Mus musculus OX=10090 GN=Cryge PE=2 SV=4			0	69.5900023	VLYEMPNYR	Oxidation(M)@5		cleaved W-V@N-term	0.00181573	1199.566284	600.7904	1199.564453	600.7895508	2	6	1.1.1.1007.9	4.264167	327.18	320.31	4.26	0.06	216.288
14	10.55	14.5	60.92000008	60.3399992	50	sp|Q03740|CRGE_MOUSE	Gamma-crystallin E OS=Mus musculus OX=10090 GN=Cryge PE=2 SV=4			0	99.00000095	YHDWGAMNAR	Dioxidation(M)@7	Dioxidation(M)@160		0.00180737	1251.510986	418.1776	1251.509155	418.1769714	3	10	1.1.1.917.2	3.128267	444.08	372.69	3.14	0.04	308.7273
14	10.55	14.5	60.92000008	60.3399992	50	sp|Q03740|CRGE_MOUSE	Gamma-crystallin E OS=Mus musculus OX=10090 GN=Cryge PE=2 SV=4			0	99.00000095	YHDWGAMNAR	Oxidation(M)@7			0.00379934	1235.517944	412.8466	1235.51416	412.8453369	3	12	1.1.1.905.2	2.9766	8051.07	4059.57	3	0.04	2084.915
14	10.55	14.5	60.92000008	60.3399992	50	sp|Q03740|CRGE_MOUSE	Gamma-crystallin E OS=Mus musculus OX=10090 GN=Cryge PE=2 SV=4			0	99.00000095	YHDWGAMNAR	Oxidation(M)@7; Deamidated(N)@8			0.00562001	1236.503784	413.1752	1236.498169	413.1733398	3	9	1.1.1.920.2	3.165917	242.61	195.85	3.18	0.06	201.0287
14	10.55	14.5	60.92000008	60.3399992	50	sp|Q03740|CRGE_MOUSE	Gamma-crystallin E OS=Mus musculus OX=10090 GN=Cryge PE=2 SV=4			0	99.00000095	YHDWGAMNAR	Oxidation(M)@7			0.00379934	1235.517944	412.8466	1235.51416	412.8453369	3	12	1.1.1.906.4	2.989933	8051.07	6788.51	3	0.04	5003.033
14	10.55	14.5	60.92000008	60.3399992	50	sp|Q03740|CRGE_MOUSE	Gamma-crystallin E OS=Mus musculus OX=10090 GN=Cryge PE=2 SV=4			0	99.00000095	YHDWGAMNAR				-0.000647336	1219.518677	610.7666	1219.519287	610.7669067	2	9	1.1.1.970.5	3.792033	395.11	295.69	3.81	0.04	227.9606
14	10.55	14.5	60.92000008	60.3399992	50	sp|Q03740|CRGE_MOUSE	Gamma-crystallin E OS=Mus musculus OX=10090 GN=Cryge PE=2 SV=4			0	97.82000184	YHDWGAMNAR	Dioxidation(W)@4; Oxidation(M)@7			-0.00769195	1267.496216	423.506	1267.504028	423.508606	3	8	1.1.1.875.2	2.607967	281.69	269.42	2.61	0.03	436.5358
14	10.55	14.5	60.92000008	60.3399992	50	sp|Q03740|CRGE_MOUSE	Gamma-crystallin E OS=Mus musculus OX=10090 GN=Cryge PE=2 SV=4			0	97.35000134	YHDWGAMNAR	Dioxidation(M)@7	Dioxidation(M)@160		0.00180737	1251.510986	418.1776	1251.509155	418.1769714	3	8	1.1.1.918.3	3.140767	444.08	432.91	3.14	0.04	351.4975
14	10.55	14.5	60.92000008	60.3399992	50	sp|Q03740|CRGE_MOUSE	Gamma-crystallin E OS=Mus musculus OX=10090 GN=Cryge PE=2 SV=4			0	90.17999768	YHDWGAMNAR	Oxidation(M)@7; Deamidated(N)@8			0.00562001	1236.503784	413.1752	1236.498169	413.1733398	3	6	1.1.1.919.3	3.153417	242.61	163.97	3.18	0.06	222.5838
14	10.55	14.5	60.92000008	60.3399992	50	sp|Q03740|CRGE_MOUSE	Gamma-crystallin E OS=Mus musculus OX=10090 GN=Cryge PE=2 SV=4			0	89.45999742	YHDWGAMNAR	Dioxidation(M)@7; Deamidated(N)@8; Deamidated(R)@10	Dioxidation(M)@160; Deamidated(R)@163		0.00889461	1253.486084	627.7503	1253.477173	627.7458496	2	9	1.1.1.934.10	3.348733	355.25	324.72	3.34	0.04	289.7389
15	10.15	10.16	18.67000014	18.40000004	15.99999964	sp|P63260|ACTG_MOUSE; sp|P60710|ACTB_MOUSE	Actin, cytoplasmic 2 OS=Mus musculus OX=10090 GN=Actg1 PE=1 SV=1; Actin, cytoplasmic 1 OS=Mus musculus OX=10090 GN=Actb PE=1 SV=1			2	99.00000095	AGFAGDDAPR				0.00168237	975.442688	488.7286	975.440979	488.7277832	2	11	1.1.1.932.3	3.317417	827.44	728.76	3.33	0.05	608.6638
15	10.15	10.16	18.67000014	18.40000004	15.99999964	sp|P63260|ACTG_MOUSE; sp|P60710|ACTB_MOUSE	Actin, cytoplasmic 2 OS=Mus musculus OX=10090 GN=Actg1 PE=1 SV=1; Actin, cytoplasmic 1 OS=Mus musculus OX=10090 GN=Actb PE=1 SV=1			2	99.00000095	EITALAPSTMK	Oxidation(M)@10			-0.00203144	1176.604126	589.3093	1176.606079	589.3103027	2	12	1.1.1.999.7	4.159683	1042.43	979.46	4.15	0.04	597.9325
15	10.15	10.16	18.67000014	18.40000004	15.99999964	sp|P63260|ACTG_MOUSE; sp|P60710|ACTB_MOUSE	Actin, cytoplasmic 2 OS=Mus musculus OX=10090 GN=Actg1 PE=1 SV=1; Actin, cytoplasmic 1 OS=Mus musculus OX=10090 GN=Actb PE=1 SV=1			2	99.00000095	GYSFTTTAER				3.59E-05	1131.519897	566.7672	1131.519653	566.7670898	2	9	1.1.1.999.6	4.15885	340.73	337.79	4.16	0.05	304.3791
15	10.15	10.16	18.67000014	18.40000004	15.99999964	sp|P63260|ACTG_MOUSE; sp|P60710|ACTB_MOUSE	Actin, cytoplasmic 2 OS=Mus musculus OX=10090 GN=Actg1 PE=1 SV=1; Actin, cytoplasmic 1 OS=Mus musculus OX=10090 GN=Actb PE=1 SV=1			2	99.00000095	QEYDESGPSIVHR				0.000866812	1515.696045	506.2393	1515.695435	506.2390747	3	10	1.1.1.956.5	3.622883	503.47	468.12	3.62	0.05	431.2441
15	10.15	10.16	18.67000014	18.40000004	15.99999964	sp|P63260|ACTG_MOUSE; sp|P60710|ACTB_MOUSE	Actin, cytoplasmic 2 OS=Mus musculus OX=10090 GN=Actg1 PE=1 SV=1; Actin, cytoplasmic 1 OS=Mus musculus OX=10090 GN=Actb PE=1 SV=1			2	99.00000095	SYELPDGQVITIGNER				-0.0129426	1789.871704	895.9431	1789.884644	895.949585	2	13	1.1.1.1182.9	6.420333	564.47	533.71	6.41	0.06	357.9432
15	10.15	10.16	18.67000014	18.40000004	15.99999964	sp|P63260|ACTG_MOUSE; sp|P60710|ACTB_MOUSE	Actin, cytoplasmic 2 OS=Mus musculus OX=10090 GN=Actg1 PE=1 SV=1; Actin, cytoplasmic 1 OS=Mus musculus OX=10090 GN=Actb PE=1 SV=1			0.153044671	91.49000049	AVFPSIVGR			cleaved R-P@C-term	-0.00370737	944.5406494	473.2776	944.5443726	473.2794495	2	8	1.1.1.1137.2	5.88655	585.05	550.6	5.88	0.04	360.8412
15	10.15	10.16	18.67000014	18.40000004	15.99999964	sp|P63260|ACTG_MOUSE; sp|P60710|ACTB_MOUSE	Actin, cytoplasmic 2 OS=Mus musculus OX=10090 GN=Actg1 PE=1 SV=1; Actin, cytoplasmic 1 OS=Mus musculus OX=10090 GN=Actb PE=1 SV=1			0	62.1900022	AGFAGDDAPR				0.00168237	975.442688	488.7286	975.440979	488.7277832	2	6	1.1.1.930.5	3.29375	827.44	282.62	3.33	0.05	248.8163
15	10.15	10.16	18.67000014	18.40000004	15.99999964	sp|P63260|ACTG_MOUSE; sp|P60710|ACTB_MOUSE	Actin, cytoplasmic 2 OS=Mus musculus OX=10090 GN=Actg1 PE=1 SV=1; Actin, cytoplasmic 1 OS=Mus musculus OX=10090 GN=Actb PE=1 SV=1			0	99.00000095	EITALAPSTMK	Oxidation(P)@7	Oxidation(P)@322		-0.00203144	1176.604126	589.3093	1176.606079	589.3103027	2	10	1.1.1.998.9	4.148684	1042.43	987.43	4.15	0.04	733.4918
15	10.15	10.16	18.67000014	18.40000004	15.99999964	sp|P63260|ACTG_MOUSE; sp|P60710|ACTB_MOUSE	Actin, cytoplasmic 2 OS=Mus musculus OX=10090 GN=Actg1 PE=1 SV=1; Actin, cytoplasmic 1 OS=Mus musculus OX=10090 GN=Actb PE=1 SV=1			0	25.18000007	EITALAPSTMK	Oxidation(M)@10			-0.00203144	1176.604126	589.3093	1176.606079	589.3103027	2	10	1.1.1.998.9	4.148684	1042.43	987.43	4.15	0.04	733.4918
15	10.15	10.16	18.67000014	18.40000004	15.99999964	sp|P63260|ACTG_MOUSE; sp|P60710|ACTB_MOUSE	Actin, cytoplasmic 2 OS=Mus musculus OX=10090 GN=Actg1 PE=1 SV=1; Actin, cytoplasmic 1 OS=Mus musculus OX=10090 GN=Actb PE=1 SV=1			0	99.00000095	SYELPDGQVITIGNER				-0.0129426	1789.871704	895.9431	1789.884644	895.949585	2	13	1.1.1.1180.10	6.395683	564.47	495.08	6.41	0.06	340.0552
15	10.15	10.16	18.67000014	18.40000004	15.99999964	sp|P63260|ACTG_MOUSE; sp|P60710|ACTB_MOUSE	Actin, cytoplasmic 2 OS=Mus musculus OX=10090 GN=Actg1 PE=1 SV=1; Actin, cytoplasmic 1 OS=Mus musculus OX=10090 GN=Actb PE=1 SV=1			0	79.5599997	SYELPDGQVITIGNER				-0.00627244	1789.878418	597.6334	1789.884644	597.635498	3	8	1.1.1.1184.5	6.4425	536.78	251.95	6.41	0.04	281.3445
16	9.93	10.11	36.46000028	36.46000028	27.07999945	sp|P63001|RAC1_MOUSE	Ras-related C3 botulinum toxin substrate 1 OS=Mus musculus OX=10090 GN=Rac1 PE=1 SV=1			2	99.00000095	KLTPITYPQGLAMAK	Oxidation(M)@13		missed K-L@1	-0.00135567	1646.905273	549.9757	1646.906616	549.9761353	3	13	1.1.1.1068.8	5.022617	2749.72	2581.97	5.03	0.05	2669.046
16	9.93	10.11	36.46000028	36.46000028	27.07999945	sp|P63001|RAC1_MOUSE	Ras-related C3 botulinum toxin substrate 1 OS=Mus musculus OX=10090 GN=Rac1 PE=1 SV=1			2	99.00000095	LTPITYPQGLAMAK	Oxidation(M)@12			-0.00527897	1518.806519	760.4105	1518.811646	760.4130859	2	18	1.1.1.1116.7	5.628733	4346.97	3814.53	5.64	0.05	2098.958
16	9.93	10.11	36.46000028	36.46000028	27.07999945	sp|P63001|RAC1_MOUSE	Ras-related C3 botulinum toxin substrate 1 OS=Mus musculus OX=10090 GN=Rac1 PE=1 SV=1			1.744727373	99.00000095	TVFDEAIR				0.00148365	949.4884644	475.7515	949.4868774	475.7507324	2	11	1.1.1.1061.2	4.928967	10520.33	7408.72	4.95	0.05	4059.415
16	9.93	10.11	36.46000028	36.46000028	27.07999945	sp|P63001|RAC1_MOUSE	Ras-related C3 botulinum toxin substrate 1 OS=Mus musculus OX=10090 GN=Rac1 PE=1 SV=1			1.677780151	99.00000095	PVNLGLWDTAGQEDYDR			cleaved K-P@N-term	0.000613411	1947.896851	650.3062	1947.89624	650.3060303	3	17	1.1.1.1202.4	6.6705	2412.75	1598.74	6.69	0.05	1118.584
16	9.93	10.11	36.46000028	36.46000028	27.07999945	sp|P63001|RAC1_MOUSE	Ras-related C3 botulinum toxin substrate 1 OS=Mus musculus OX=10090 GN=Rac1 PE=1 SV=1			1.050610065	97.39999771	DDKDTIEK			missed K-D@3	0.00228097	962.4578857	482.2362	962.4556274	482.2351074	2	9	1.1.1.872.7	2.573633	657.07	590.18	2.57	0.04	438.7391
16	9.93	10.11	36.46000028	36.46000028	27.07999945	sp|P63001|RAC1_MOUSE	Ras-related C3 botulinum toxin substrate 1 OS=Mus musculus OX=10090 GN=Rac1 PE=1 SV=1			0.970616221	96.46999836	LDLRDDKDTIEK			missed R-D@4; missed K-D@7	0.00187193	1459.753784	487.5919	1459.751831	487.591217	3	8	1.1.1.946.4	3.495567	1071.35	822.84	3.51	0.04	537.423
16	9.93	10.11	36.46000028	36.46000028	27.07999945	sp|P63001|RAC1_MOUSE	Ras-related C3 botulinum toxin substrate 1 OS=Mus musculus OX=10090 GN=Rac1 PE=1 SV=1			0.42250818	82.80000091	WYPEVR				-0.00172572	848.4165039	425.2155	848.4180908	425.2163086	2	6	1.1.1.1051.2	4.805634	1619.04	1616.38	4.8	0.05	888.9801
16	9.93	10.11	36.46000028	36.46000028	27.07999945	sp|P63001|RAC1_MOUSE	Ras-related C3 botulinum toxin substrate 1 OS=Mus musculus OX=10090 GN=Rac1 PE=1 SV=1			0.044793457	94.33000088	SLVSPASFENVR			cleaved F-S@N-term	0.000629819	1304.673096	653.3438	1304.672485	653.3435059	2	8	1.1.1.1122.4	5.698566	247.02	213.46	5.71	0.05	283.4431
16	9.93	10.11	36.46000028	36.46000028	27.07999945	sp|P63001|RAC1_MOUSE	Ras-related C3 botulinum toxin substrate 1 OS=Mus musculus OX=10090 GN=Rac1 PE=1 SV=1			0.023191657	97.89999723	LTPITYPQGL			cleaved L-A@C-term	0.00165581	1101.608643	551.8116	1101.607056	551.810791	2	8	1.1.1.1223.3	6.938467	158.5	143.46	6.96	0.08	137.4189
16	9.93	10.11	36.46000028	36.46000028	27.07999945	sp|P63001|RAC1_MOUSE	Ras-related C3 botulinum toxin substrate 1 OS=Mus musculus OX=10090 GN=Rac1 PE=1 SV=1			0	94.33000088	DDKDTIEK			missed K-D@3	0.00228097	962.4578857	482.2362	962.4556274	482.2351074	2	8	1.1.1.871.6	2.560133	657.07	573.89	2.57	0.04	513.7274
16	9.93	10.11	36.46000028	36.46000028	27.07999945	sp|P63001|RAC1_MOUSE	Ras-related C3 botulinum toxin substrate 1 OS=Mus musculus OX=10090 GN=Rac1 PE=1 SV=1			0	15.63999951	DLRDDKDTIEK			cleaved L-D@N-term; missed R-D@3; missed K-D@6	-0.00288185	1346.664917	449.8956	1346.667725	449.8965454	3	5	1.1.1.948.3	3.5199	199.55	174.49	3.51	0.04	308.3764
16	9.93	10.11	36.46000028	36.46000028	27.07999945	sp|P63001|RAC1_MOUSE	Ras-related C3 botulinum toxin substrate 1 OS=Mus musculus OX=10090 GN=Rac1 PE=1 SV=1			0	32.24000037	KLTPITYPQGL			cleaved L-A@C-term; missed K-L@1	-0.00125505	1229.700928	615.8577	1229.702026	615.8582764	2	5	1.1.1.1150.6	6.054867	157.92	142.88	6.06	0.06	143.8817
16	9.93	10.11	36.46000028	36.46000028	27.07999945	sp|P63001|RAC1_MOUSE	Ras-related C3 botulinum toxin substrate 1 OS=Mus musculus OX=10090 GN=Rac1 PE=1 SV=1			0	99.00000095	KLTPITYPQGLAMAK	Oxidation(M)@13		missed K-L@1	-0.00135567	1646.905273	549.9757	1646.906616	549.9761353	3	13	1.1.1.1067.9	5.010783	2749.72	2040.61	5.03	0.05	2633.07
16	9.93	10.11	36.46000028	36.46000028	27.07999945	sp|P63001|RAC1_MOUSE	Ras-related C3 botulinum toxin substrate 1 OS=Mus musculus OX=10090 GN=Rac1 PE=1 SV=1			0	50.22000074	LDLRDDKDTIEK			missed R-D@4; missed K-D@7	0.00187193	1459.753784	487.5919	1459.751831	487.591217	3	7	1.1.1.947.5	3.509067	1071.35	1064.65	3.51	0.04	716.7432
16	9.93	10.11	36.46000028	36.46000028	27.07999945	sp|P63001|RAC1_MOUSE	Ras-related C3 botulinum toxin substrate 1 OS=Mus musculus OX=10090 GN=Rac1 PE=1 SV=1			0	99.00000095	LTPITYPQGLAMAK	Oxidation(M)@12			-0.00527897	1518.806519	760.4105	1518.811646	760.4130859	2	14	1.1.1.1115.8	5.616233	4346.97	2752.16	5.64	0.05	1131.156
16	9.93	10.11	36.46000028	36.46000028	27.07999945	sp|P63001|RAC1_MOUSE	Ras-related C3 botulinum toxin substrate 1 OS=Mus musculus OX=10090 GN=Rac1 PE=1 SV=1			0	99.00000095	PVNLGLWDTAGQEDYDR			cleaved K-P@N-term	0.000613411	1947.896851	650.3062	1947.89624	650.3060303	3	14	1.1.1.1201.6	6.659317	2412.75	917.18	6.69	0.05	639.1549
16	9.93	10.11	36.46000028	36.46000028	27.07999945	sp|P63001|RAC1_MOUSE	Ras-related C3 botulinum toxin substrate 1 OS=Mus musculus OX=10090 GN=Rac1 PE=1 SV=1			0	99.00000095	TVFDEAIR				0.00148365	949.4884644	475.7515	949.4868774	475.7507324	2	10	1.1.1.1060.4	4.917783	10520.33	4264.91	4.95	0.05	2075.688
16	9.93	10.11	36.46000028	36.46000028	27.07999945	sp|P63001|RAC1_MOUSE	Ras-related C3 botulinum toxin substrate 1 OS=Mus musculus OX=10090 GN=Rac1 PE=1 SV=1			0	68.80000234	WYPEVR				-0.00172572	848.4165039	425.2155	848.4180908	425.2163086	2	6	1.1.1.1050.3	4.7938	1619.04	1372.48	4.8	0.05	807.8534
17	9.41	9.58	53.39999795	52.42999792	51.45999789	sp|P62806|H4_MOUSE	Histone H4 OS=Mus musculus OX=10090 GN=H4c1 PE=1 SV=2			2	99.00000095	DNIQGITKPAIR				-0.00430937	1324.742065	663.3783	1324.746338	663.3804321	2	12	1.1.1.993.11	4.087017	1101.51	997.59	4.09	0.04	559.6851
17	9.41	9.58	53.39999795	52.42999792	51.45999789	sp|P62806|H4_MOUSE	Histone H4 OS=Mus musculus OX=10090 GN=H4c1 PE=1 SV=2			2	99.00000095	ISGLIYEETR				-0.00163629	1179.611816	590.8132	1179.613525	590.8140259	2	16	1.1.1.1073.5	5.083783	6405.3	5866.66	5.09	0.04	3097.759
17	9.41	9.58	53.39999795	52.42999792	51.45999789	sp|P62806|H4_MOUSE	Histone H4 OS=Mus musculus OX=10090 GN=H4c1 PE=1 SV=2			2	99.00000095	TVTAMDVVYALK	Oxidation(M)@5			0.000871442	1325.69104	663.8528	1325.690063	663.8522949	2	13	1.1.1.1146.9	6.006533	2575.2	1417.45	6.09	0.1	797.299
17	9.41	9.58	53.39999795	52.42999792	51.45999789	sp|P62806|H4_MOUSE	Histone H4 OS=Mus musculus OX=10090 GN=H4c1 PE=1 SV=2			1.823909163	99.00000095	DAVTYTEHAK				-0.00280425	1133.532471	567.7735	1133.535278	567.7749023	2	9	1.1.1.886.10	2.75295	733.46	683.14	2.76	0.04	495.1013
17	9.41	9.58	53.39999795	52.42999792	51.45999789	sp|P62806|H4_MOUSE	Histone H4 OS=Mus musculus OX=10090 GN=H4c1 PE=1 SV=2			0.939302146	99.00000095	DNIQGITK			cleaved K-P@C-term	-0.00143745	887.4698486	444.7422	887.4712524	444.7428894	2	11	1.1.1.927.2	3.25675	1280.95	1052.78	3.27	0.04	567.9451
17	9.41	9.58	53.39999795	52.42999792	51.45999789	sp|P62806|H4_MOUSE	Histone H4 OS=Mus musculus OX=10090 GN=H4c1 PE=1 SV=2			0.357535481	99.00000095	TVTAMDVVYALKR	Oxidation(M)@5; Arg-loss@C-term		missed K-R@12	0.000871442	1325.69104	663.8528	1325.690063	663.8522949	2	15	1.1.1.1145.7	5.992217	2575.2	817.64	6.09	0.1	432.1935
17	9.41	9.58	53.39999795	52.42999792	51.45999789	sp|P62806|H4_MOUSE	Histone H4 OS=Mus musculus OX=10090 GN=H4c1 PE=1 SV=2			0.175223544	60.04999876	RISGLIYEETR			missed R-I@1	-0.000629566	1335.713989	446.2453	1335.714722	446.2454834	3	8	1.1.1.1034.3	4.592484	392.1343	392.1343			416.9651
17	9.41	9.58	53.39999795	52.42999792	51.45999789	sp|P62806|H4_MOUSE	Histone H4 OS=Mus musculus OX=10090 GN=H4c1 PE=1 SV=2			0.106238239	99.00000095	VFLENVIR	Formyl@N-term			0.00468289	1016.570251	509.2924	1016.565491	509.2900085	2	11	1.1.1.1494.2	9.493617	109.58	91.41	9.51	0.09	101.4947
17	9.41	9.58	53.39999795	52.42999792	51.45999789	sp|P62806|H4_MOUSE	Histone H4 OS=Mus musculus OX=10090 GN=H4c1 PE=1 SV=2			0.003050764	46.91999853	DAVTYTEH			cleaved H-A@C-term	0.0148356	934.4180908	468.2163	934.4031982	468.2088928	2	5	1.1.1.906.7	2.992433	53.71515	53.71515			124.0162
17	9.41	9.58	53.39999795	52.42999792	51.45999789	sp|P62806|H4_MOUSE	Histone H4 OS=Mus musculus OX=10090 GN=H4c1 PE=1 SV=2			0	98.33999872	DAVTYTEHAK				-0.00280425	1133.532471	567.7735	1133.535278	567.7749023	2	8	1.1.1.887.10	2.765783	733.46	641.75	2.76	0.04	368.386
17	9.41	9.58	53.39999795	52.42999792	51.45999789	sp|P62806|H4_MOUSE	Histone H4 OS=Mus musculus OX=10090 GN=H4c1 PE=1 SV=2			0	98.96000028	DNIQGITK			cleaved K-P@C-term	-0.00143745	887.4698486	444.7422	887.4712524	444.7428894	2	7	1.1.1.926.3	3.24325	1280.95	644.06	3.27	0.04	287.6207
17	9.41	9.58	53.39999795	52.42999792	51.45999789	sp|P62806|H4_MOUSE	Histone H4 OS=Mus musculus OX=10090 GN=H4c1 PE=1 SV=2			0	99.00000095	DNIQGITKPAIR				-0.00430937	1324.742065	663.3783	1324.746338	663.3804321	2	12	1.1.1.994.6	4.09935	1101.51	1094.53	4.09	0.04	502.4768
17	9.41	9.58	53.39999795	52.42999792	51.45999789	sp|P62806|H4_MOUSE	Histone H4 OS=Mus musculus OX=10090 GN=H4c1 PE=1 SV=2			0	15.63999951	DNIQGITKPAIRR	Arg-loss@C-term		missed R-R@12	-0.00430937	1324.742065	663.3783	1324.746338	663.3804321	2	13	1.1.1.993.11	4.087017	1101.51	997.59	4.09	0.04	559.6851
17	9.41	9.58	53.39999795	52.42999792	51.45999789	sp|P62806|H4_MOUSE	Histone H4 OS=Mus musculus OX=10090 GN=H4c1 PE=1 SV=2			0	99.00000095	ISGLIYEETR				-0.00163629	1179.611816	590.8132	1179.613525	590.8140259	2	14	1.1.1.1072.6	5.071784	6405.3	4268.53	5.09	0.04	2127.109
17	9.41	9.58	53.39999795	52.42999792	51.45999789	sp|P62806|H4_MOUSE	Histone H4 OS=Mus musculus OX=10090 GN=H4c1 PE=1 SV=2			0	24.43999946	ISGLIYEETR				-0.00163629	1179.611816	590.8132	1179.613525	590.8140259	2	6	1.1.1.1074.5	5.09645	6405.3	6022.59	5.09	0.04	311.7857
17	9.41	9.58	53.39999795	52.42999792	51.45999789	sp|P62806|H4_MOUSE	Histone H4 OS=Mus musculus OX=10090 GN=H4c1 PE=1 SV=2			0	91.79000258	TVTAMDVVYALKR	Oxidation(M)@5		missed K-R@12	0.00484769	1481.796021	494.9393	1481.79126	494.9376831	3	7	1.1.1.1110.2	5.544583	377.94	253.41	5.56	0.03	228.8796
17	9.41	9.58	53.39999795	52.42999792	51.45999789	sp|P62806|H4_MOUSE	Histone H4 OS=Mus musculus OX=10090 GN=H4c1 PE=1 SV=2			0	51.05999708	TVTAMDVVYALKR	Oxidation(M)@5		missed K-R@12	0.00484769	1481.796021	494.9393	1481.79126	494.9376831	3	6	1.1.1.1111.3	5.55825	377.94	370.67	5.56	0.03	353.5961
17	9.41	9.58	53.39999795	52.42999792	51.45999789	sp|P62806|H4_MOUSE	Histone H4 OS=Mus musculus OX=10090 GN=H4c1 PE=1 SV=2			0	99.00000095	VFLENVIR	Formyl@N-term			0.00468289	1016.570251	509.2924	1016.565491	509.2900085	2	10	1.1.1.1496.2	9.5096	109.58	107.35	9.51	0.09	109.3394
17	9.41	9.58	53.39999795	52.42999792	51.45999789	sp|P62806|H4_MOUSE	Histone H4 OS=Mus musculus OX=10090 GN=H4c1 PE=1 SV=2			0	99.00000095	VFLENVIR				0.00110468	988.5716553	495.2931	988.5705566	495.292572	2	8	1.1.1.1158.2	6.152367	10041.54	2132.75	6.19	0.05	570.6008
17	9.41	9.58	53.39999795	52.42999792	51.45999789	sp|P62806|H4_MOUSE	Histone H4 OS=Mus musculus OX=10090 GN=H4c1 PE=1 SV=2			0	92.65000224	VFLENVIR				0.00110468	988.5716553	495.2931	988.5705566	495.292572	2	6	1.1.1.1157.3	6.140867	10041.54	647.04	6.19	0.05	224.6324
17	9.41	9.58	53.39999795	52.42999792	51.45999789	sp|P62806|H4_MOUSE	Histone H4 OS=Mus musculus OX=10090 GN=H4c1 PE=1 SV=2			0	52.75999904	VFLENVIR	Deamidated(N)@5			0.000850119	989.555481	495.785	989.5545654	495.7845764	2	7	1.1.1.1188.3	6.493667	246.13	105.11	6.53	0.04	170.8489
17	9.41	9.58	53.39999795	52.42999792	51.45999789	sp|P62806|H4_MOUSE	Histone H4 OS=Mus musculus OX=10090 GN=H4c1 PE=1 SV=2			0	37.20000088	VFLENVIR	Methyl(E)@4	Methyl(E)@64		-0.00220696	1002.584045	502.2993	1002.586243	502.3003845	2	7	1.1.1.1207.2	6.732983	116.989	116.989			136.3719
18	9.39	9.46	32.17000067	32.17000067	32.17000067	sp|P27661|H2AX_MOUSE	Histone H2AX OS=Mus musculus OX=10090 GN=H2ax PE=1 SV=2			2	99.00000095	AGLQFPVGR				0.000278997	943.524292	472.7694	943.5239258	472.7692566	2	15	1.1.1.1107.3	5.507583	20989.42	18478.24	5.49	0.08	8326.453
18	9.39	9.46	32.17000067	32.17000067	32.17000067	sp|P27661|H2AX_MOUSE	Histone H2AX OS=Mus musculus OX=10090 GN=H2ax PE=1 SV=2			2	99.00000095	HLQLAIR				-0.00128242	849.5172729	425.7659	849.5184937	425.76651	2	10	1.1.1.1005.2	4.23285	7375.9	5790.03	4.24	0.04	3005.571
18	9.39	9.46	32.17000067	32.17000067	32.17000067	sp|P27661|H2AX_MOUSE	Histone H2AX OS=Mus musculus OX=10090 GN=H2ax PE=1 SV=2			2	99.00000095	LLGGVTIAQGGVLPNIQAVLLPK				-0.00328592	2270.369629	757.7971	2270.372559	757.7981567	3	14	1.1.1.1518.2	9.623266	188.42	175.82	9.62	0.1	130.875
18	9.39	9.46	32.17000067	32.17000067	32.17000067	sp|P27661|H2AX_MOUSE	Histone H2AX OS=Mus musculus OX=10090 GN=H2ax PE=1 SV=2			2	99.00000095	NDEELNK				0.000361479	860.3878784	431.2012	860.3875732	431.2010498	2	11	1.1.1.873.5	2.585133	4950.56	4330.05	2.59	0.03	3247.958
18	9.39	9.46	32.17000067	32.17000067	32.17000067	sp|P27661|H2AX_MOUSE	Histone H2AX OS=Mus musculus OX=10090 GN=H2ax PE=1 SV=2			1.36653173	99.00000095	VTIAQGGVLPNIQAVLLPK			cleaved G-V@N-term	0.00604648	1930.167603	644.3965	1930.161499	644.3944702	3	19	1.1.1.1355.2	8.58485	14258.33	1463.8	8.66	0.09	705.8701
18	9.39	9.46	32.17000067	32.17000067	32.17000067	sp|P27661|H2AX_MOUSE	Histone H2AX OS=Mus musculus OX=10090 GN=H2ax PE=1 SV=2			0.019996636	99.00000095	VTIAQGGVLPN			cleaved G-V@N-term; cleaved N-I@C-term	0.026298599	1067.623901	534.8192	1067.597534	534.8060303	2	14	1.1.1.1102.3	5.44825	568.18	515.48	5.46	0.02	633.4702
18	9.39	9.46	32.17000067	32.17000067	32.17000067	sp|P27661|H2AX_MOUSE	Histone H2AX OS=Mus musculus OX=10090 GN=H2ax PE=1 SV=2			0	99.00000095	AGLQFPVGR				0.000278997	943.524292	472.7694	943.5239258	472.7692566	2	15	1.1.1.1106.3	5.496583	20989.42	20291.41	5.49	0.08	9235.229
18	9.39	9.46	32.17000067	32.17000067	32.17000067	sp|P27661|H2AX_MOUSE	Histone H2AX OS=Mus musculus OX=10090 GN=H2ax PE=1 SV=2			0	99.00000095	AGLQFPVGR	Deamidated(Q)@4			0.00167239	944.5096436	473.2621	944.5079956	473.261261	2	10	1.1.1.1120.2	5.671733	1785.51	934.63	5.63	0.06	588.9885
18	9.39	9.46	32.17000067	32.17000067	32.17000067	sp|P27661|H2AX_MOUSE	Histone H2AX OS=Mus musculus OX=10090 GN=H2ax PE=1 SV=2			0	17.20999926	AGLQFPVGR				0.000278997	943.524292	472.7694	943.5239258	472.7692566	2	5	1.1.1.1111.2	5.557416	20989.42	3894.93	5.49	0.08	193.2035
18	9.39	9.46	32.17000067	32.17000067	32.17000067	sp|P27661|H2AX_MOUSE	Histone H2AX OS=Mus musculus OX=10090 GN=H2ax PE=1 SV=2			0	99.00000095	HLQLAIR	Formyl@N-term			-0.000327712	877.5130615	439.7638	877.5133667	439.7639771	2	11	1.1.1.1102.2	5.44575	1476.61	1435.58	5.44	0.04	886.9005
18	9.39	9.46	32.17000067	32.17000067	32.17000067	sp|P27661|H2AX_MOUSE	Histone H2AX OS=Mus musculus OX=10090 GN=H2ax PE=1 SV=2			0	99.00000095	HLQLAIR				-0.00128242	849.5172729	425.7659	849.5184937	425.76651	2	8	1.1.1.1004.4	4.22185	7375.9	3711.25	4.24	0.04	1664.918
18	9.39	9.46	32.17000067	32.17000067	32.17000067	sp|P27661|H2AX_MOUSE	Histone H2AX OS=Mus musculus OX=10090 GN=H2ax PE=1 SV=2			0	99.00000095	HLQLAIR	Formyl@N-term			-0.000327712	877.5130615	439.7638	877.5133667	439.7639771	2	10	1.1.1.1101.3	5.43275	1476.61	1146.08	5.44	0.04	926.6124
18	9.39	9.46	32.17000067	32.17000067	32.17000067	sp|P27661|H2AX_MOUSE	Histone H2AX OS=Mus musculus OX=10090 GN=H2ax PE=1 SV=2			0	99.00000095	LLGGVTIAQGGVLPNIQAVLLPK				-0.00328592	2270.369629	757.7971	2270.372559	757.7981567	3	12	1.1.1.1516.3	9.6076	188.42	182.86	9.62	0.1	132.8863
18	9.39	9.46	32.17000067	32.17000067	32.17000067	sp|P27661|H2AX_MOUSE	Histone H2AX OS=Mus musculus OX=10090 GN=H2ax PE=1 SV=2			0	99.00000095	NDEELNK				0.000361479	860.3878784	431.2012	860.3875732	431.2010498	2	10	1.1.1.872.4	2.571133	4950.56	2554.13	2.59	0.03	1355.675
18	9.39	9.46	32.17000067	32.17000067	32.17000067	sp|P27661|H2AX_MOUSE	Histone H2AX OS=Mus musculus OX=10090 GN=H2ax PE=1 SV=2			0	24.0899995	NDEELNK	Methyl(E)@3	Methyl(E)@92		-0.000142085	874.4030762	438.2088	874.4031982	438.2088928	2	7	1.1.1.888.4	2.77345	496.95	471.12	2.78	0.09	437.0402
18	9.39	9.46	32.17000067	32.17000067	32.17000067	sp|P27661|H2AX_MOUSE	Histone H2AX OS=Mus musculus OX=10090 GN=H2ax PE=1 SV=2			0	99.00000095	VTIAQGGVLPNIQAVLLPK			cleaved G-V@N-term	0.00604648	1930.167603	644.3965	1930.161499	644.3944702	3	27	1.1.1.1356.3	8.599684	14258.33	3584.59	8.66	0.09	2101.336
18	9.39	9.46	32.17000067	32.17000067	32.17000067	sp|P27661|H2AX_MOUSE	Histone H2AX OS=Mus musculus OX=10090 GN=H2ax PE=1 SV=2			0	99.00000095	VTIAQGGVLPNIQAVLLPK			cleaved G-V@N-term	0.00604648	1930.167603	644.3965	1930.161499	644.3944702	3	26	1.1.1.1373.2	8.754666	14258.33	3084.79	8.66	0.09	1876.246
18	9.39	9.46	32.17000067	32.17000067	32.17000067	sp|P27661|H2AX_MOUSE	Histone H2AX OS=Mus musculus OX=10090 GN=H2ax PE=1 SV=2			0	99.00000095	VTIAQGGVLPNIQAVLLPK	Deamidated(N)@11		cleaved G-V@N-term	0.00237391	1931.148071	644.7233	1931.145508	644.7224731	3	18	1.1.1.1401.2	9.007983	421.85	398.7	8.99	0.09	289.7187
18	9.39	9.46	32.17000067	32.17000067	32.17000067	sp|P27661|H2AX_MOUSE	Histone H2AX OS=Mus musculus OX=10090 GN=H2ax PE=1 SV=2			0	99.00000095	VTIAQGGVLPNIQAVLLPK	Deamidated(Q)@13		cleaved G-V@N-term	0.00530359	1931.150757	644.7242	1931.145508	644.7224731	3	17	1.1.1.1435.2	9.215466	1065.8	373.49	9.28	0.1	260.6084
18	9.39	9.46	32.17000067	32.17000067	32.17000067	sp|P27661|H2AX_MOUSE	Histone H2AX OS=Mus musculus OX=10090 GN=H2ax PE=1 SV=2			0	99.00000095	VTIAQGGVLPNIQAVLLPK	Deamidated(Q)@13		cleaved G-V@N-term	0.00530359	1931.150757	644.7242	1931.145508	644.7224731	3	21	1.1.1.1436.2	9.2283	1065.8	568.92	9.28	0.1	385.4546
18	9.39	9.46	32.17000067	32.17000067	32.17000067	sp|P27661|H2AX_MOUSE	Histone H2AX OS=Mus musculus OX=10090 GN=H2ax PE=1 SV=2			0	99.00000095	VTIAQGGVLPNIQAVLLPK	Deamidated(Q)@13		cleaved G-V@N-term	0.00530359	1931.150757	644.7242	1931.145508	644.7224731	3	15	1.1.1.1470.3	9.384283	1065.8	213.74	9.28	0.1	167.763
18	9.39	9.46	32.17000067	32.17000067	32.17000067	sp|P27661|H2AX_MOUSE	Histone H2AX OS=Mus musculus OX=10090 GN=H2ax PE=1 SV=2			0	99.00000095	VTIAQGGVLPNIQAVLLPK	Deamidated(N)@11		cleaved G-V@N-term	0.002712	1931.148315	966.5814	1931.145508	966.5800781	2	14	1.1.1.1400.3	8.995483	225.56	224.33	8.97	0.13	152.7231
18	9.39	9.46	32.17000067	32.17000067	32.17000067	sp|P27661|H2AX_MOUSE	Histone H2AX OS=Mus musculus OX=10090 GN=H2ax PE=1 SV=2			0	99.00000095	VTIAQGGVLPNIQAVLLPK			cleaved G-V@N-term	0.00174599	1930.16333	966.0889	1930.161499	966.0880127	2	13	1.1.1.1380.2	8.819167	9725.28	143.89	8.66	0.09	359.3221
18	9.39	9.46	32.17000067	32.17000067	32.17000067	sp|P27661|H2AX_MOUSE	Histone H2AX OS=Mus musculus OX=10090 GN=H2ax PE=1 SV=2			0	99.00000095	VTIAQGGVLPNIQAVLLPK			cleaved G-V@N-term	0.00604648	1930.167603	644.3965	1930.161499	644.3944702	3	11	1.1.1.1382.2	8.834983	14258.33	157.42	8.66	0.09	543.7612
18	9.39	9.46	32.17000067	32.17000067	32.17000067	sp|P27661|H2AX_MOUSE	Histone H2AX OS=Mus musculus OX=10090 GN=H2ax PE=1 SV=2			0	99.00000095	VTIAQGGVLPNIQAVLLPK	Oxidation(P)@10; Deamidated(N)@11; Deamidated(Q)@13	Oxidation(P)@110	cleaved G-V@N-term	0.047244702	1948.171631	650.3978	1948.124512	650.3820801	3	12	1.1.1.1361.3	8.643333	134.17	124.74	8.64	0.04	374.6434
19	9.28	9.45	58.67000222	57.13999867	57.13999867	sp|Q9JJV0|CRBA4_MOUSE	Beta-crystallin A4 OS=Mus musculus OX=10090 GN=Cryba4 PE=2 SV=3			2	99.00000095	GDYPGWDAWGGNTAYPAER				-0.00141308	2081.885254	1041.95	2081.886719	1041.950684	2	19	1.1.1.1175.4	6.330683	2431.94	841.63	6.36	0.05	508.9552
19	9.28	9.45	58.67000222	57.13999867	57.13999867	sp|Q9JJV0|CRBA4_MOUSE	Beta-crystallin A4 OS=Mus musculus OX=10090 GN=Cryba4 PE=2 SV=3			2	99.00000095	GFQYILESDHHSGDYK				-0.00741763	1894.841064	632.621	1894.848633	632.6234741	3	20	1.1.1.1048.3	4.768967	383.4643	383.4643			2023.839
19	9.28	9.45	58.67000222	57.13999867	57.13999867	sp|Q9JJV0|CRBA4_MOUSE	Beta-crystallin A4 OS=Mus musculus OX=10090 GN=Cryba4 PE=2 SV=3			2	99.00000095	MVVWDEEGFQGR				-0.000390081	1451.650024	726.8323	1451.650391	726.8324585	2	16	1.1.1.1144.8	5.980383	2087.39	945.05	6.01	0.05	443.8857
19	9.28	9.45	58.67000222	57.13999867	57.13999867	sp|Q9JJV0|CRBA4_MOUSE	Beta-crystallin A4 OS=Mus musculus OX=10090 GN=Cryba4 PE=2 SV=3			2	99.00000095	VLSGAWVGFEHAGFQGQQYVLER				0.000252629	2577.276611	860.0995	2577.276367	860.0994263	3	21	1.1.1.1227.4	6.991133	3238.75	1978.15	7.02	0.06	1100.376
[truncated: 679 more rows]
