# Supplementary material for: G91-deletion in βA3/A1-crystallin induces cellular and molecular changes in mouse lenses leading to congenital cataract development
Source: PLoS One. 2025 Jul 7;20(7):e0326305. doi: 10.1371/journal.pone.0326305 (PMC12233310; doi:10.1371/journal.pone.0326305)
Supplement: S18 Fig — (CSV) [file pone.0326305.s018.csv]

N	Unused	Total	%Cov	%Cov(50)	%Cov(95)	Accessions	Names	Used	Annotation	Contrib	Conf	Sequence	Modifications	ProteinModifications	Cleavages	dMass	Obs MW	Obs m/z	Theor MW	Theor m/z	Theor z	Sc	Spectrum	Acq Time	Intensity (Peptide)	PrecursorIntensityAcquisition	Apex Time (Peptide)	Elution Peak Width (Peptide)	MS2Counts
1	37.52	37.52	52.3999989	52.3999989	52.3999989	sp|Q6NVD9|BFSP2_MOUSE	Phakinin OS=Mus musculus OX=10090 GN=Bfsp2 PE=1 SV=1			2	99.00000095	AAEEEVSSLYK				0.00164819	1224.589111	613.3018	1224.587402	613.3009644	2	17	1.1.1.1005.10	4.284934	3136.6	2613.21	4.3	0.04	1556.158
1	37.52	37.52	52.3999989	52.3999989	52.3999989	sp|Q6NVD9|BFSP2_MOUSE	Phakinin OS=Mus musculus OX=10090 GN=Bfsp2 PE=1 SV=1			2	99.00000095	AEAGALLQAK				-0.00302398	970.541687	486.2781	970.5447388	486.2796631	2	10	1.1.1.991.2	4.099617	78.74684	78.74684			377.3302
1	37.52	37.52	52.3999989	52.3999989	52.3999989	sp|Q6NVD9|BFSP2_MOUSE	Phakinin OS=Mus musculus OX=10090 GN=Bfsp2 PE=1 SV=1			2	99.00000095	ALGISSVFLQGLR				-0.00146896	1359.786133	680.9003	1359.787476	680.901001	2	19	1.1.1.1325.4	8.311466	5715.73	2748.98	8.35	0.06	1363.37
1	37.52	37.52	52.3999989	52.3999989	52.3999989	sp|Q6NVD9|BFSP2_MOUSE	Phakinin OS=Mus musculus OX=10090 GN=Bfsp2 PE=1 SV=1			2	99.00000095	APGVYVGVAPSGGIGGLGAR				-0.00216701	1753.94519	585.6557	1753.94751	585.6564331	3	14	1.1.1.1145.5	6.04315	2100.03	676.09	6.08	0.06	333.6979
1	37.52	37.52	52.3999989	52.3999989	52.3999989	sp|Q6NVD9|BFSP2_MOUSE	Phakinin OS=Mus musculus OX=10090 GN=Bfsp2 PE=1 SV=1			2	99.00000095	ASWASSYQQVGEAVLENAR				-0.000500882	2064.98584	689.3359	2064.986572	689.3361206	3	17	1.1.1.1226.5	7.0714	2730.41	1223.36	7.11	0.06	819.6839
1	37.52	37.52	52.3999989	52.3999989	52.3999989	sp|Q6NVD9|BFSP2_MOUSE	Phakinin OS=Mus musculus OX=10090 GN=Bfsp2 PE=1 SV=1			2	99.00000095	KAAEEEVSSLYK			missed K-A@1	-0.00225171	1352.679932	451.9006	1352.682373	451.9013977	3	8	1.1.1.969.4	3.823817	604.73	494.88	3.81	0.04	451.1808
1	37.52	37.52	52.3999989	52.3999989	52.3999989	sp|Q6NVD9|BFSP2_MOUSE	Phakinin OS=Mus musculus OX=10090 GN=Bfsp2 PE=1 SV=1			2	99.00000095	LEAELAEIR				-0.00394	1042.562134	522.2883	1042.565918	522.2902222	2	13	1.1.1.1073.3	5.136384	1529.85	1166.87	5.15	0.04	827.8785
1	37.52	37.52	52.3999989	52.3999989	52.3999989	sp|Q6NVD9|BFSP2_MOUSE	Phakinin OS=Mus musculus OX=10090 GN=Bfsp2 PE=1 SV=1			2	99.00000095	LLLQMETIQAGADDFK	Oxidation(M)@5			-0.0033102	1807.899292	904.9569	1807.902588	904.9585571	2	13	1.1.1.1153.11	6.1498	802.49	734.55	6.16	0.04	477.5131
1	37.52	37.52	52.3999989	52.3999989	52.3999989	sp|Q6NVD9|BFSP2_MOUSE	Phakinin OS=Mus musculus OX=10090 GN=Bfsp2 PE=1 SV=1			2	99.00000095	LLLQMETIQAGADDFKER	Oxidation(M)@5		missed K-E@16	0.000596363	2093.047119	698.6896	2093.046387	698.6893921	3	15	1.1.1.1106.6	5.55035	3002.46	2709.46	5.56	0.04	1712.936
1	37.52	37.52	52.3999989	52.3999989	52.3999989	sp|Q6NVD9|BFSP2_MOUSE	Phakinin OS=Mus musculus OX=10090 GN=Bfsp2 PE=1 SV=1			2	99.00000095	QLAGSELEQADVPMGTGLDDVLETIR	Oxidation(M)@14			0.0139408	2772.362793	925.1282	2772.348633	925.1235352	3	12	1.1.1.1295.7	7.949	296.49	290.68	7.95	0.06	240.9519
1	37.52	37.52	52.3999989	52.3999989	52.3999989	sp|Q6NVD9|BFSP2_MOUSE	Phakinin OS=Mus musculus OX=10090 GN=Bfsp2 PE=1 SV=1			2	99.00000095	SSGGWDALR				0.000361205	947.4464722	474.7305	947.446106	474.7303162	2	13	1.1.1.1036.2	4.667083	3057.12	2506.82	4.68	0.04	1432.973
1	37.52	37.52	52.3999989	52.3999989	52.3999989	sp|Q6NVD9|BFSP2_MOUSE	Phakinin OS=Mus musculus OX=10090 GN=Bfsp2 PE=1 SV=1			2	99.00000095	SSGLANVPAPGPER				0.0016304	1350.690918	676.3527	1350.689209	676.3518677	2	14	1.1.1.1000.11	4.222283	4724.47	1342.55	4.26	0.04	675.0309
1	37.52	37.52	52.3999989	52.3999989	52.3999989	sp|Q6NVD9|BFSP2_MOUSE	Phakinin OS=Mus musculus OX=10090 GN=Bfsp2 PE=1 SV=1			2	99.00000095	SYEEDVK				0.0020552	868.3834839	435.199	868.3814087	435.197998	2	11	1.1.1.880.4	2.73505	1300.94	1150.98	2.74	0.04	1015.614
1	37.52	37.52	52.3999989	52.3999989	52.3999989	sp|Q6NVD9|BFSP2_MOUSE	Phakinin OS=Mus musculus OX=10090 GN=Bfsp2 PE=1 SV=1			2	99.00000095	TDLEHQIESLKEELGFLSR			missed K-E@11	0.00153305	2243.14502	561.7935	2243.143311	561.7930908	4	22	1.1.1.1353.2	8.635117	2560.66	1463.65	8.67	0.08	981.668
1	37.52	37.52	52.3999989	52.3999989	52.3999989	sp|Q6NVD9|BFSP2_MOUSE	Phakinin OS=Mus musculus OX=10090 GN=Bfsp2 PE=1 SV=1			2	99.00000095	TSAVGSLVR				-0.000307439	888.5026855	445.2586	888.5028687	445.258728	2	10	1.1.1.989.4	4.07595	524.57	425.24	4.1	0.05	323.5662
1	37.52	37.52	52.3999989	52.3999989	52.3999989	sp|Q6NVD9|BFSP2_MOUSE	Phakinin OS=Mus musculus OX=10090 GN=Bfsp2 PE=1 SV=1			2	99.00000095	VHALEQVSQELETQLR				0.00298143	1878.982788	627.3349	1878.97998	627.3339233	3	21	1.1.1.1143.7	6.01965	4683.22	4112.18	6.04	0.05	3776.304
1	37.52	37.52	52.3999989	52.3999989	52.3999989	sp|Q6NVD9|BFSP2_MOUSE	Phakinin OS=Mus musculus OX=10090 GN=Bfsp2 PE=1 SV=1			2	99.00000095	VIDEANLTK				-0.00455736	1001.534851	501.7747	1001.539307	501.776947	2	13	1.1.1.966.2	3.785983	4963.08	1886.35	3.76	0.04	799.2592
1	37.52	37.52	52.3999989	52.3999989	52.3999989	sp|Q6NVD9|BFSP2_MOUSE	Phakinin OS=Mus musculus OX=10090 GN=Bfsp2 PE=1 SV=1			2	99.00000095	YENEQPFR				-0.00258802	1081.480225	541.7474	1081.48291	541.7487183	2	11	1.1.1.959.3	3.710983	1263.4	985	3.73	0.05	656.8045
1	37.52	37.52	52.3999989	52.3999989	52.3999989	sp|Q6NVD9|BFSP2_MOUSE	Phakinin OS=Mus musculus OX=10090 GN=Bfsp2 PE=1 SV=1			1.508638024	98.03000093	TDLEHQIESLK				-0.000318291	1311.666626	438.2295	1311.666992	438.2296143	3	8	1.1.1.1069.2	5.084383	737.7	706.82	5.08	0.04	466.0208
1	37.52	37.52	52.3999989	52.3999989	52.3999989	sp|Q6NVD9|BFSP2_MOUSE	Phakinin OS=Mus musculus OX=10090 GN=Bfsp2 PE=1 SV=1			0.007446491	98.05999994	VAPSGGIGGLGAR			cleaved G-V@N-term	0.000200154	1110.614624	556.3146	1110.614502	556.3145752	2	10	1.1.1.1006.5	4.2936	455.16	450.9	4.29	0.04	331.4109
1	37.52	37.52	52.3999989	52.3999989	52.3999989	sp|Q6NVD9|BFSP2_MOUSE	Phakinin OS=Mus musculus OX=10090 GN=Bfsp2 PE=1 SV=1			0	99.00000095	AAEEEVSSLYK				0.00164819	1224.589111	613.3018	1224.587402	613.3009644	2	16	1.1.1.1004.8	4.2716	3136.6	1448.56	4.3	0.04	586.4207
1	37.52	37.52	52.3999989	52.3999989	52.3999989	sp|Q6NVD9|BFSP2_MOUSE	Phakinin OS=Mus musculus OX=10090 GN=Bfsp2 PE=1 SV=1			0	99.00000095	ALGISSVFLQGLR				-0.00146896	1359.786133	680.9003	1359.787476	680.901001	2	15	1.1.1.1324.5	8.2998	5715.73	1339.61	8.35	0.06	512.3398
1	37.52	37.52	52.3999989	52.3999989	52.3999989	sp|Q6NVD9|BFSP2_MOUSE	Phakinin OS=Mus musculus OX=10090 GN=Bfsp2 PE=1 SV=1			0	99.00000095	ALGISSVFLQGLR				-0.00146896	1359.786133	680.9003	1359.787476	680.901001	2	16	1.1.1.1340.2	8.48495	5715.73	169.29	8.35	0.06	164.8464
1	37.52	37.52	52.3999989	52.3999989	52.3999989	sp|Q6NVD9|BFSP2_MOUSE	Phakinin OS=Mus musculus OX=10090 GN=Bfsp2 PE=1 SV=1			0	99.00000095	ALGISSVFLQGLR	Deamidated(Q)@10			0.00230227	1360.773926	681.3942	1360.771484	681.3930054	2	13	1.1.1.1343.3	8.509117	382.1	336.09	8.53	0.08	266.5658
1	37.52	37.52	52.3999989	52.3999989	52.3999989	sp|Q6NVD9|BFSP2_MOUSE	Phakinin OS=Mus musculus OX=10090 GN=Bfsp2 PE=1 SV=1			0	99.00000095	APGVYVGVAPSGGIGGLGAR				-0.000507807	1753.947021	877.9808	1753.94751	877.9810181	2	16	1.1.1.1146.11	6.0608	2120.84	1401.73	6.09	0.05	941.0365
1	37.52	37.52	52.3999989	52.3999989	52.3999989	sp|Q6NVD9|BFSP2_MOUSE	Phakinin OS=Mus musculus OX=10090 GN=Bfsp2 PE=1 SV=1			0	99.00000095	ASWASSYQQVGEAVLENAR				-0.000500882	2064.98584	689.3359	2064.986572	689.3361206	3	22	1.1.1.1227.7	7.0859	2730.41	2101.56	7.11	0.06	1458.14
1	37.52	37.52	52.3999989	52.3999989	52.3999989	sp|Q6NVD9|BFSP2_MOUSE	Phakinin OS=Mus musculus OX=10090 GN=Bfsp2 PE=1 SV=1			0	86.76999807	ASWASSYQQVGEAVLENAR	Deamidated(Q)@9			0.00369757	2065.974121	689.6653	2065.970459	689.6641235	3	7	1.1.1.1271.2	7.637683	12.51043	12.51043			137.5907
1	37.52	37.52	52.3999989	52.3999989	52.3999989	sp|Q6NVD9|BFSP2_MOUSE	Phakinin OS=Mus musculus OX=10090 GN=Bfsp2 PE=1 SV=1			0	86.76999807	ASWASSYQQVGEAVLENAR	Deamidated(Q)@8			0.00369757	2065.974121	689.6653	2065.970459	689.6641235	3	7	1.1.1.1271.2	7.637683	12.51043	12.51043			137.5907
1	37.52	37.52	52.3999989	52.3999989	52.3999989	sp|Q6NVD9|BFSP2_MOUSE	Phakinin OS=Mus musculus OX=10090 GN=Bfsp2 PE=1 SV=1			0	99.00000095	LEAELAEIR				-0.00394	1042.562134	522.2883	1042.565918	522.2902222	2	11	1.1.1.1072.4	5.12405	1529.85	728.74	5.15	0.04	487.1567
1	37.52	37.52	52.3999989	52.3999989	52.3999989	sp|Q6NVD9|BFSP2_MOUSE	Phakinin OS=Mus musculus OX=10090 GN=Bfsp2 PE=1 SV=1			0	87.99999952	LLLQMETIQAGADDFK				0.00110953	1791.908813	896.9617	1791.907715	896.9611206	2	7	1.1.1.1243.6	7.28905	20.01615	20.01615			107.6912
1	37.52	37.52	52.3999989	52.3999989	52.3999989	sp|Q6NVD9|BFSP2_MOUSE	Phakinin OS=Mus musculus OX=10090 GN=Bfsp2 PE=1 SV=1			0	20.55999935	LLLQMETIQAGADDFK	Oxidation(M)@5			0.00177428	1807.904419	603.6421	1807.902588	603.6414795	3	8	1.1.1.1152.4	6.1313	813.44	470.78	6.15	0.05	925.6131
1	37.52	37.52	52.3999989	52.3999989	52.3999989	sp|Q6NVD9|BFSP2_MOUSE	Phakinin OS=Mus musculus OX=10090 GN=Bfsp2 PE=1 SV=1			0	99.00000095	LLLQMETIQAGADDFKER	Oxidation(M)@5		missed K-E@16	0.000596363	2093.047119	698.6896	2093.046387	698.6893921	3	18	1.1.1.1105.9	5.54035	3002.46	2068.11	5.56	0.04	1657.411
1	37.52	37.52	52.3999989	52.3999989	52.3999989	sp|Q6NVD9|BFSP2_MOUSE	Phakinin OS=Mus musculus OX=10090 GN=Bfsp2 PE=1 SV=1			0	97.49000072	QLAGSELEQADVPMGTGLDDVLETIR	Oxidation(M)@14			0.0139408	2772.362793	925.1282	2772.348633	925.1235352	3	9	1.1.1.1292.8	7.909333	296.49	235.08	7.95	0.06	285.193
1	37.52	37.52	52.3999989	52.3999989	52.3999989	sp|Q6NVD9|BFSP2_MOUSE	Phakinin OS=Mus musculus OX=10090 GN=Bfsp2 PE=1 SV=1			0	99.00000095	SSGGWDALR				0.000361205	947.4464722	474.7305	947.446106	474.7303162	2	10	1.1.1.1035.2	4.654417	3057.12	1552.57	4.68	0.04	598.5771
1	37.52	37.52	52.3999989	52.3999989	52.3999989	sp|Q6NVD9|BFSP2_MOUSE	Phakinin OS=Mus musculus OX=10090 GN=Bfsp2 PE=1 SV=1			0	99.00000095	SSGLANVPAPGPER				0.0016304	1350.690918	676.3527	1350.689209	676.3518677	2	17	1.1.1.1001.11	4.235116	4724.47	2896.68	4.26	0.04	1679.692
1	37.52	37.52	52.3999989	52.3999989	52.3999989	sp|Q6NVD9|BFSP2_MOUSE	Phakinin OS=Mus musculus OX=10090 GN=Bfsp2 PE=1 SV=1			0	99.00000095	SYEEDVK				0.0020552	868.3834839	435.199	868.3814087	435.197998	2	9	1.1.1.881.2	2.7424	1300.94	1276.58	2.74	0.04	955.0319
1	37.52	37.52	52.3999989	52.3999989	52.3999989	sp|Q6NVD9|BFSP2_MOUSE	Phakinin OS=Mus musculus OX=10090 GN=Bfsp2 PE=1 SV=1			0	99.00000095	TDLEHQIESLKEELGFLSR			missed K-E@11	0.000536863	2243.144043	748.7219	2243.143311	748.7217407	3	14	1.1.1.1352.3	8.623283	1191.79	451.84	8.68	0.08	272.5118
1	37.52	37.52	52.3999989	52.3999989	52.3999989	sp|Q6NVD9|BFSP2_MOUSE	Phakinin OS=Mus musculus OX=10090 GN=Bfsp2 PE=1 SV=1			0	99.00000095	TSAVGSLVR				-0.000307439	888.5026855	445.2586	888.5028687	445.258728	2	9	1.1.1.990.4	4.088967	524.57	508.09	4.1	0.05	452.7797
1	37.52	37.52	52.3999989	52.3999989	52.3999989	sp|Q6NVD9|BFSP2_MOUSE	Phakinin OS=Mus musculus OX=10090 GN=Bfsp2 PE=1 SV=1			0	43.75999868	VAPSGGIGGLGAR			cleaved G-V@N-term	0.000200154	1110.614624	556.3146	1110.614502	556.3145752	2	6	1.1.1.1005.6	4.2816	455.16	389.13	4.29	0.04	247.5671
1	37.52	37.52	52.3999989	52.3999989	52.3999989	sp|Q6NVD9|BFSP2_MOUSE	Phakinin OS=Mus musculus OX=10090 GN=Bfsp2 PE=1 SV=1			0	99.00000095	VHALEQVSQELETQLR				0.00298143	1878.982788	627.3349	1878.97998	627.3339233	3	22	1.1.1.1142.8	6.00765	4683.22	2821.45	6.04	0.05	2576.158
1	37.52	37.52	52.3999989	52.3999989	52.3999989	sp|Q6NVD9|BFSP2_MOUSE	Phakinin OS=Mus musculus OX=10090 GN=Bfsp2 PE=1 SV=1			0	94.41999793	VHALEQVSQELETQLR				0.00298143	1878.982788	627.3349	1878.97998	627.3339233	3	9	1.1.1.1149.3	6.092633	4683.22	1010.2	6.04	0.05	340.1051
1	37.52	37.52	52.3999989	52.3999989	52.3999989	sp|Q6NVD9|BFSP2_MOUSE	Phakinin OS=Mus musculus OX=10090 GN=Bfsp2 PE=1 SV=1			0	99.00000095	YENEQPFR				-0.00258802	1081.480225	541.7474	1081.48291	541.7487183	2	12	1.1.1.960.3	3.726817	1263.4	1240.41	3.73	0.05	955.5355
2	35.34	35.34	96.56999707	93.1400001	93.1400001	sp|P23927|CRYAB_MOUSE	Alpha-crystallin B chain OS=Mus musculus OX=10090 GN=Cryab PE=1 SV=2			2	99.00000095	APSWIDTGLSEMR				-0.00149362	1461.690918	731.8527	1461.692261	731.8533936	2	18	1.1.1.1195.7	6.678267	17446.26	8155.48	6.71	0.06	3548.907
2	35.34	35.34	96.56999707	93.1400001	93.1400001	sp|P23927|CRYAB_MOUSE	Alpha-crystallin B chain OS=Mus musculus OX=10090 GN=Cryab PE=1 SV=2			2	99.00000095	APSWIDTGLSEMRLEK	Oxidation(M)@12		missed R-L@13	0.00337853	1847.912231	616.978	1847.908691	616.9768677	3	17	1.1.1.1109.10	5.591667	14913.52	8463.87	5.62	0.05	4225.903
2	35.34	35.34	96.56999707	93.1400001	93.1400001	sp|P23927|CRYAB_MOUSE	Alpha-crystallin B chain OS=Mus musculus OX=10090 GN=Cryab PE=1 SV=2			2	99.00000095	DIAIHHPWIR			cleaved M-D@N-term	-0.00364789	1256.674316	629.3444	1256.677856	629.3461914	2	16	1.1.1.1095.4	5.41535	507.3044	507.3044			1722.62
2	35.34	35.34	96.56999707	93.1400001	93.1400001	sp|P23927|CRYAB_MOUSE	Alpha-crystallin B chain OS=Mus musculus OX=10090 GN=Cryab PE=1 SV=2			2	99.00000095	DRFSVNLDVK			missed R-F@2	-0.00111648	1191.623657	596.8191	1191.624756	596.8196411	2	13	1.1.1.1054.7	4.8979	9241.62	7169.27	4.92	0.05	4034.182
2	35.34	35.34	96.56999707	93.1400001	93.1400001	sp|P23927|CRYAB_MOUSE	Alpha-crystallin B chain OS=Mus musculus OX=10090 GN=Cryab PE=1 SV=2			2	99.00000095	EEKPAVAAAPK	Glu->pyro-Glu@N-term			-0.00034025	1091.597046	546.8058	1091.597534	546.8060303	2	15	1.1.1.906.6	3.0447	4074.72	2946.4	3.06	0.04	1387.234
2	35.34	35.34	96.56999707	93.1400001	93.1400001	sp|P23927|CRYAB_MOUSE	Alpha-crystallin B chain OS=Mus musculus OX=10090 GN=Cryab PE=1 SV=2			2	99.00000095	FSVNLDVK				-0.00514192	920.4916992	461.2531	920.4967041	461.2556458	2	10	1.1.1.1084.2	5.2737	1174.69	1160.36	5.27	0.08	898.1119
2	35.34	35.34	96.56999707	93.1400001	93.1400001	sp|P23927|CRYAB_MOUSE	Alpha-crystallin B chain OS=Mus musculus OX=10090 GN=Cryab PE=1 SV=2			2	99.00000095	HEERQDEHGFISR			missed R-Q@4	-0.00190829	1638.748169	410.6943	1638.749878	410.6947327	4	12	1.1.1.877.2	2.693233	1727.22	1334.72	2.7	0.05	1174.527
2	35.34	35.34	96.56999707	93.1400001	93.1400001	sp|P23927|CRYAB_MOUSE	Alpha-crystallin B chain OS=Mus musculus OX=10090 GN=Cryab PE=1 SV=2			2	99.00000095	HFSPEELK				0.000174086	985.4870605	493.7508	985.4868774	493.7507324	2	13	1.1.1.956.6	3.672483	121773	45028.77	3.7	0.05	11175.25
2	35.34	35.34	96.56999707	93.1400001	93.1400001	sp|P23927|CRYAB_MOUSE	Alpha-crystallin B chain OS=Mus musculus OX=10090 GN=Cryab PE=1 SV=2			2	99.00000095	IPADVDPLTITSSLSSDGVLTVNGPR				-0.00277957	2623.367676	656.8492	2623.370361	656.8499146	4	24	1.1.1.1334.3	8.425467	9090.38	4439.12	8.36	0.09	4283.545
2	35.34	35.34	96.56999707	93.1400001	93.1400001	sp|P23927|CRYAB_MOUSE	Alpha-crystallin B chain OS=Mus musculus OX=10090 GN=Cryab PE=1 SV=2			2	99.00000095	KQVSGPER			missed K-Q@1	0.00184385	899.4844971	450.7495	899.4824829	450.7485046	2	10	1.1.1.348.7	1.090683	10468.02	9452.57	1.1	0.03	5322.169
2	35.34	35.34	96.56999707	93.1400001	93.1400001	sp|P23927|CRYAB_MOUSE	Alpha-crystallin B chain OS=Mus musculus OX=10090 GN=Cryab PE=1 SV=2			2	99.00000095	LFDQFFGEHLLESDLFSTATSLSPFYLRPPSFLR				0.0131414	3977.016846	995.2615	3977.003906	995.2583008	4	22	1.1.1.1814.2	11.18292	1236.5	870.41	11.21	0.12	556.3401
2	35.34	35.34	96.56999707	93.1400001	93.1400001	sp|P23927|CRYAB_MOUSE	Alpha-crystallin B chain OS=Mus musculus OX=10090 GN=Cryab PE=1 SV=2			2	99.00000095	QDEHGFISR	Gln->pyro-Glu@N-term			-0.000946006	1070.477051	536.2458	1070.478149	536.2463379	2	12	1.1.1.983.5	4.001133	39447.68	7925.07	4.03	0.04	1464.602
2	35.34	35.34	96.56999707	93.1400001	93.1400001	sp|P23927|CRYAB_MOUSE	Alpha-crystallin B chain OS=Mus musculus OX=10090 GN=Cryab PE=1 SV=2			2	99.00000095	RPFFPFHSPSR				0.00230882	1373.701538	458.9078	1373.699341	458.9070435	3	16	1.1.1.1047.4	4.8074	33059.3	11524.02	4.85	0.06	6197.864
2	35.34	35.34	96.56999707	93.1400001	93.1400001	sp|P23927|CRYAB_MOUSE	Alpha-crystallin B chain OS=Mus musculus OX=10090 GN=Cryab PE=1 SV=2			2	99.00000095	VLGDVIEVHGK				0.000659351	1164.651123	583.3328	1164.650269	583.3323975	2	18	1.1.1.1016.6	4.424433	50074.62	15403.79	4.45	0.04	3465.743
2	35.34	35.34	96.56999707	93.1400001	93.1400001	sp|P23927|CRYAB_MOUSE	Alpha-crystallin B chain OS=Mus musculus OX=10090 GN=Cryab PE=1 SV=2			2	99.00000095	YRIPADVDPLTITSSLSSDGVLTVNGPR			missed R-I@2	0.0011891	2942.536133	736.6413	2942.534912	736.6409912	4	13	1.1.1.1289.5	7.867667	4378.34	352.49	7.97	0.09	551.0139
2	35.34	35.34	96.56999707	93.1400001	93.1400001	sp|P23927|CRYAB_MOUSE	Alpha-crystallin B chain OS=Mus musculus OX=10090 GN=Cryab PE=1 SV=2			1.698970437	99.00000095	MDIAIHHPWIR	Acetyl@N-term	Acetyl@1		0.000390749	1429.729248	477.5837	1429.728882	477.5835571	3	15	1.1.1.1181.2	6.495783	9605.1	8669.17	6.51	0.06	5033.313
2	35.34	35.34	96.56999707	93.1400001	93.1400001	sp|P23927|CRYAB_MOUSE	Alpha-crystallin B chain OS=Mus musculus OX=10090 GN=Cryab PE=1 SV=2			0.522878706	99.00000095	SSDGVLTVNGPR			cleaved L-S@N-term	0.000933503	1200.61084	601.3127	1200.609863	601.3121948	2	15	1.1.1.999.10	4.208617	1173.38	1071.73	4.22	0.05	751.0685
2	35.34	35.34	96.56999707	93.1400001	93.1400001	sp|P23927|CRYAB_MOUSE	Alpha-crystallin B chain OS=Mus musculus OX=10090 GN=Cryab PE=1 SV=2			0.453457326	99.00000095	PLTITSSLSSDGVLTVNGPR			cleaved D-P@N-term	-0.0032735	2013.070801	672.0309	2013.074219	672.0320435	3	17	1.1.1.1195.5	6.6766	1335.68	1189.1	6.68	0.06	923.1647
2	35.34	35.34	96.56999707	93.1400001	93.1400001	sp|P23927|CRYAB_MOUSE	Alpha-crystallin B chain OS=Mus musculus OX=10090 GN=Cryab PE=1 SV=2			0.366531551	99.00000095	LFDQFFGEHLLESDL			cleaved L-F@C-term	0.0027442	1808.864868	905.4397	1808.862061	905.4383545	2	15	1.1.1.1436.2	9.42605	236.56	193.13	9.44	0.09	109.8891
2	35.34	35.34	96.56999707	93.1400001	93.1400001	sp|P23927|CRYAB_MOUSE	Alpha-crystallin B chain OS=Mus musculus OX=10090 GN=Cryab PE=1 SV=2			0.357535481	99.00000095	APSWIDTGL			cleaved L-S@C-term	0.00060768	958.4766846	480.2456	958.4760132	480.2452698	2	11	1.1.1.1256.2	7.448033	218.03	198.71	7.46	0.06	128.6771
2	35.34	35.34	96.56999707	93.1400001	93.1400001	sp|P23927|CRYAB_MOUSE	Alpha-crystallin B chain OS=Mus musculus OX=10090 GN=Cryab PE=1 SV=2			0.293282211	99.00000095	LFDQFFGEH			cleaved H-L@C-term	-0.0033888	1138.505127	570.2598	1138.508301	570.2614746	2	11	1.1.1.1229.2	7.108067	802.88	425.33	7.14	0.05	203.3771
2	35.34	35.34	96.56999707	93.1400001	93.1400001	sp|P23927|CRYAB_MOUSE	Alpha-crystallin B chain OS=Mus musculus OX=10090 GN=Cryab PE=1 SV=2			0.290730059	99.00000095	IPADVDPLTITSSL			cleaved L-S@C-term	0.00195241	1440.773315	721.3939	1440.771118	721.3928833	2	11	1.1.1.1355.4	8.664766	1592.37	595.39	8.72	0.11	281.7929
2	35.34	35.34	96.56999707	93.1400001	93.1400001	sp|P23927|CRYAB_MOUSE	Alpha-crystallin B chain OS=Mus musculus OX=10090 GN=Cryab PE=1 SV=2			0.290730059	99.00000095	IPADVDPLTITSSLSSDGVLTVN			cleaved N-G@C-term	0.000452295	2313.195557	772.0724	2313.195068	772.0723267	3	17	1.1.1.1385.2	9.01875	443.85	227.52	9.07	0.06	202.577
2	35.34	35.34	96.56999707	93.1400001	93.1400001	sp|P23927|CRYAB_MOUSE	Alpha-crystallin B chain OS=Mus musculus OX=10090 GN=Cryab PE=1 SV=2			0.183096156	99.00000095	YRIPADVDPL			cleaved L-T@C-term; missed R-I@2	-0.00348585	1157.604614	579.8096	1157.608032	579.8113403	2	11	1.1.1.1150.5	6.106966	1390.58	747.08	6.14	0.06	434.5419
2	35.34	35.34	96.56999707	93.1400001	93.1400001	sp|P23927|CRYAB_MOUSE	Alpha-crystallin B chain OS=Mus musculus OX=10090 GN=Cryab PE=1 SV=2			0.173277482	99.00000095	GDVIEVHGK			cleaved L-G@N-term	0.00106045	952.4989014	477.2567	952.4978027	477.2561646	2	12	1.1.1.1016.4	4.4211	21348.62	5233.4	4.45	0.04	1074.544
2	35.34	35.34	96.56999707	93.1400001	93.1400001	sp|P23927|CRYAB_MOUSE	Alpha-crystallin B chain OS=Mus musculus OX=10090 GN=Cryab PE=1 SV=2			0.130181789	99.00000095	VLGDVIEVH			cleaved H-G@C-term	-0.00236934	979.5314941	490.773	979.5338745	490.7742004	2	13	1.1.1.1090.3	5.350867	2142.32	1944.32	5.36	0.02	983.4755
2	35.34	35.34	96.56999707	93.1400001	93.1400001	sp|P23927|CRYAB_MOUSE	Alpha-crystallin B chain OS=Mus musculus OX=10090 GN=Cryab PE=1 SV=2			0.1023729	98.11000228	RPFFPFH			cleaved H-S@C-term	-0.00230383	946.4790649	474.2468	946.4813843	474.2479553	2	9	1.1.1.1128.2	5.825	2582.69	1278.73	5.89	0.1	661.6898
2	35.34	35.34	96.56999707	93.1400001	93.1400001	sp|P23927|CRYAB_MOUSE	Alpha-crystallin B chain OS=Mus musculus OX=10090 GN=Cryab PE=1 SV=2			0.097453207	99.00000095	FPFHSPSR			cleaved F-F@N-term	0.000129215	973.4770508	487.7458	973.4769897	487.7457886	2	11	1.1.1.1051.3	4.8564	1976.25	1950.17	4.85	0.08	1715.95
2	35.34	35.34	96.56999707	93.1400001	93.1400001	sp|P23927|CRYAB_MOUSE	Alpha-crystallin B chain OS=Mus musculus OX=10090 GN=Cryab PE=1 SV=2			0.090443954	99.00000095	SWIDTGLSEMR	Oxidation(M)@10		cleaved P-S@N-term	-0.00897101	1309.588257	655.8014	1309.59729	655.8059082	2	14	1.1.1.1101.6	5.488683	271.8327	271.8327			499.0791
2	35.34	35.34	96.56999707	93.1400001	93.1400001	sp|P23927|CRYAB_MOUSE	Alpha-crystallin B chain OS=Mus musculus OX=10090 GN=Cryab PE=1 SV=2			0.040958624	98.97999763	LFDQFFGEHL			cleaved L-L@C-term	0.00207272	1251.594482	626.8045	1251.592407	626.8034668	2	10	1.1.1.1319.4	8.236317	344.63	326.28	8.24	0.06	303.56
2	35.34	35.34	96.56999707	93.1400001	93.1400001	sp|P23927|CRYAB_MOUSE	Alpha-crystallin B chain OS=Mus musculus OX=10090 GN=Cryab PE=1 SV=2			0.03011837	98.80999923	DEHGFISR			cleaved Q-D@N-term	-0.00147713	959.4447021	480.7296	959.446106	480.7303162	2	10	1.1.1.917.6	3.17935	1384.48	1186.49	3.19	0.04	1785.987
2	35.34	35.34	96.56999707	93.1400001	93.1400001	sp|P23927|CRYAB_MOUSE	Alpha-crystallin B chain OS=Mus musculus OX=10090 GN=Cryab PE=1 SV=2			0.027797151	99.00000095	SSLSSDGVLTVNGPR			cleaved T-S@N-term	0.00398051	1487.761841	744.8882	1487.757935	744.8862915	2	12	1.1.1.1055.4	4.913717	86.46723	86.46723			197.4994
2	35.34	35.34	96.56999707	93.1400001	93.1400001	sp|P23927|CRYAB_MOUSE	Alpha-crystallin B chain OS=Mus musculus OX=10090 GN=Cryab PE=1 SV=2			0.025949083	95.52999735	IPADVDPL			cleaved L-T@C-term	-0.00096539	838.442688	420.2286	838.4436646	420.2290955	2	7	1.1.1.1145.2	6.04065	853.06	529.36	6.08	0.09	377.5751
2	35.34	35.34	96.56999707	93.1400001	93.1400001	sp|P23927|CRYAB_MOUSE	Alpha-crystallin B chain OS=Mus musculus OX=10090 GN=Cryab PE=1 SV=2			0.024568195	97.64000177	PFHSPSR			cleaved F-P@N-term	-0.000824771	826.4078979	414.2112	826.4085693	414.2115784	2	10	1.1.1.1047.2	4.8049	24376.61	9621.26	4.85	0.08	3618.805
2	35.34	35.34	96.56999707	93.1400001	93.1400001	sp|P23927|CRYAB_MOUSE	Alpha-crystallin B chain OS=Mus musculus OX=10090 GN=Cryab PE=1 SV=2			0.023650009	99.00000095	LGDVIEVHGK			cleaved V-L@N-term	8.23E-05	1065.581909	533.7982	1065.581909	533.7982178	2	16	1.1.1.1017.5	4.431767	10627.54	5577.09	4.45	0.04	4441.959
2	35.34	35.34	96.56999707	93.1400001	93.1400001	sp|P23927|CRYAB_MOUSE	Alpha-crystallin B chain OS=Mus musculus OX=10090 GN=Cryab PE=1 SV=2			0.0222764	99.00000095	YRIPADVDPLTITS			cleaved S-S@C-term; missed R-I@2	-0.00174363	1559.817627	780.9161	1559.81958	780.9170532	2	15	1.1.1.1199.5	6.73225	437.98	415.45	6.73	0.06	329.5221
2	35.34	35.34	96.56999707	93.1400001	93.1400001	sp|P23927|CRYAB_MOUSE	Alpha-crystallin B chain OS=Mus musculus OX=10090 GN=Cryab PE=1 SV=2			0.021363042	97.26999998	YLRPPSFLR			cleaved F-Y@N-term	-0.000765936	1147.649414	574.832	1147.650269	574.8323975	2	11	1.1.1.1097.4	5.44235	3980.01	3829.85	5.45	0.06	2305.238
2	35.34	35.34	96.56999707	93.1400001	93.1400001	sp|P23927|CRYAB_MOUSE	Alpha-crystallin B chain OS=Mus musculus OX=10090 GN=Cryab PE=1 SV=2			0.0172766	92.37999916	IPADVDPLTITSSLSSDGVL			cleaved L-T@C-term	0.00349862	1999.039429	1000.527	1999.036133	1000.52533	2	9	1.1.1.1459.3	9.620367	143.47	117.97	9.65	0.13	114.2488
2	35.34	35.34	96.56999707	93.1400001	93.1400001	sp|P23927|CRYAB_MOUSE	Alpha-crystallin B chain OS=Mus musculus OX=10090 GN=Cryab PE=1 SV=2			0.010995374	98.36000204	IPADVDPLTIT			cleaved T-S@C-term	-0.00184173	1153.621216	577.8179	1153.623047	577.8187866	2	10	1.1.1.1233.3	7.1584	440.33	279.41	7.21	0.13	260.3585
2	35.34	35.34	96.56999707	93.1400001	93.1400001	sp|P23927|CRYAB_MOUSE	Alpha-crystallin B chain OS=Mus musculus OX=10090 GN=Cryab PE=1 SV=2			0.008773915	98.00999761	LFDQFFGEHLLESDLFSTAT			cleaved T-S@C-term	-0.0026441	2316.091309	1159.053	2316.094971	1159.05481	2	11	1.1.1.1544.2	10.0455	57.5954	57.5954			118.2335
2	35.34	35.34	96.56999707	93.1400001	93.1400001	sp|P23927|CRYAB_MOUSE	Alpha-crystallin B chain OS=Mus musculus OX=10090 GN=Cryab PE=1 SV=2			0.007888515	92.37999916	RPFFPF			cleaved F-H@C-term	0.000606006	809.4230957	405.7188	809.4224243	405.7185059	2	7	1.1.1.1295.2	7.9415	11842.54	4511.6	7.99	0.09	1637.586
2	35.34	35.34	96.56999707	93.1400001	93.1400001	sp|P23927|CRYAB_MOUSE	Alpha-crystallin B chain OS=Mus musculus OX=10090 GN=Cryab PE=1 SV=2			0.007446491	94.98000145	FFPFHSPSR			cleaved P-F@N-term	-0.0114051	1120.534058	561.2743	1120.54541	561.2799683	2	8	1.1.1.1051.5	4.858067	167.1637	167.1637			393.3695
2	35.34	35.34	96.56999707	93.1400001	93.1400001	sp|P23927|CRYAB_MOUSE	Alpha-crystallin B chain OS=Mus musculus OX=10090 GN=Cryab PE=1 SV=2			0.004803699	97.57000208	STATSLSPF			cleaved F-S@N-term; cleaved F-Y@C-term	0.00352792	909.447876	455.7312	909.4443359	455.7294617	2	8	1.1.1.1155.3	6.168467	326.88	260.75	6.15	0.04	311.5739
2	35.34	35.34	96.56999707	93.1400001	93.1400001	sp|P23927|CRYAB_MOUSE	Alpha-crystallin B chain OS=Mus musculus OX=10090 GN=Cryab PE=1 SV=2			0.003488335	99.00000095	IPADVDPLTITSSLSSD			cleaved D-G@C-term	0.000885811	1729.863037	865.9388	1729.862183	865.9383545	2	14	1.1.1.1296.3	7.958667	1043.98	1027.95	7.95	0.09	267.6151
2	35.34	35.34	96.56999707	93.1400001	93.1400001	sp|P23927|CRYAB_MOUSE	Alpha-crystallin B chain OS=Mus musculus OX=10090 GN=Cryab PE=1 SV=2			0.002613608	22.9399994	STATSLSPFYLRPPSFLR			cleaved F-S@N-term	0.00460979	2039.088623	680.7035	2039.083984	680.7019653	3	7	1.1.1.1279.7	7.74285	304.64	296.11	7.75	0.06	350.5981
2	35.34	35.34	96.56999707	93.1400001	93.1400001	sp|P23927|CRYAB_MOUSE	Alpha-crystallin B chain OS=Mus musculus OX=10090 GN=Cryab PE=1 SV=2			0.002613608	97.94999957	YLRPPSF			cleaved F-Y@N-term; cleaved F-L@C-term	-0.00440169	878.4606934	440.2376	878.4650269	440.2398071	2	8	1.1.1.1107.2	5.55985	588.94	585.56	5.56	0.04	372.1837
2	35.34	35.34	96.56999707	93.1400001	93.1400001	sp|P23927|CRYAB_MOUSE	Alpha-crystallin B chain OS=Mus musculus OX=10090 GN=Cryab PE=1 SV=2			0.001740665	96.93999887	IPADVDPLTITS			cleaved S-S@C-term	-0.002903	1240.652222	621.3334	1240.655029	621.3348389	2	9	1.1.1.1207.4	6.827417	1040.84	530.83	6.87	0.09	362.0904
2	35.34	35.34	96.56999707	93.1400001	93.1400001	sp|P23927|CRYAB_MOUSE	Alpha-crystallin B chain OS=Mus musculus OX=10090 GN=Cryab PE=1 SV=2			0.001740665	72.64000177	LFDQFFGEHLLESDLFSTATSLSPF			cleaved F-Y@C-term	-0.00744229	2847.356934	950.1262	2847.364258	950.1287231	3	8	1.1.1.1992.2	11.87103	19.62786	19.62786			119.8824
2	35.34	35.34	96.56999707	93.1400001	93.1400001	sp|P23927|CRYAB_MOUSE	Alpha-crystallin B chain OS=Mus musculus OX=10090 GN=Cryab PE=1 SV=2			0.000869447	95.78999877	HFSPEELKVK	Carboxyethyl(K)@10	Carboxyethyl(K)@92	missed K-V@8	-0.000314748	1284.671143	429.231	1284.671387	429.2310791	3	9	1.1.1.1003.2	4.252783	472.5	437.13	4.24	0.04	335.5919
2	35.34	35.34	96.56999707	93.1400001	93.1400001	sp|P23927|CRYAB_MOUSE	Alpha-crystallin B chain OS=Mus musculus OX=10090 GN=Cryab PE=1 SV=2			0.000869447	99.00000095	IDTGLSEMR	Oxidation(M)@8		cleaved W-I@N-term	0.00086502	1036.486816	519.2507	1036.485962	519.2502441	2	11	1.1.1.932.6	3.369517	456.08	420.43	3.38	0.05	315.1523
2	35.34	35.34	96.56999707	93.1400001	93.1400001	sp|P23927|CRYAB_MOUSE	Alpha-crystallin B chain OS=Mus musculus OX=10090 GN=Cryab PE=1 SV=2			0.000869447	72.64000177	LFDQFF			cleaved F-G@C-term	-0.00175474	815.383667	816.3909	815.385376	816.3926392	1	7	1.1.1.1398.3	9.1659	10.11109	10.11109			107.5533
2	35.34	35.34	96.56999707	93.1400001	93.1400001	sp|P23927|CRYAB_MOUSE	Alpha-crystallin B chain OS=Mus musculus OX=10090 GN=Cryab PE=1 SV=2			0.000869447	97.03000188	LLESDLFSTATSLSPF			cleaved H-L@N-term; cleaved F-Y@C-term	0.033047199	1726.899658	864.4571	1726.866577	864.4405518	2	8	1.1.1.1561.2	10.1495	66.29147	66.29147			75.76147
2	35.34	35.34	96.56999707	93.1400001	93.1400001	sp|P23927|CRYAB_MOUSE	Alpha-crystallin B chain OS=Mus musculus OX=10090 GN=Cryab PE=1 SV=2			0.000869447	83.19000006	YRIPADVDPLTIT			cleaved T-S@C-term; missed R-I@2	-0.000164933	1472.787231	737.4009	1472.787476	737.401001	2	8	1.1.1.1212.8	6.895083	375.34	314.4	6.91	0.08	305.4282
2	35.34	35.34	96.56999707	93.1400001	93.1400001	sp|P23927|CRYAB_MOUSE	Alpha-crystallin B chain OS=Mus musculus OX=10090 GN=Cryab PE=1 SV=2			0.000434506	99.00000095	TITSSLSSDGVLTVNGPRK	Lys-loss@C-term		cleaved L-T@N-term; missed R-K@18	0.00647264	1802.943848	902.4792	1802.937378	902.4759521	2	24	1.1.1.1116.3	5.680833	268.1152	268.1152			548.9578
2	35.34	35.34	96.56999707	93.1400001	93.1400001	sp|P23927|CRYAB_MOUSE	Alpha-crystallin B chain OS=Mus musculus OX=10090 GN=Cryab PE=1 SV=2			0	99.00000095	APSWIDTGLSEMR	Oxidation(M)@12			0.000316376	1477.6875	739.851	1477.687134	739.8508301	2	17	1.1.1.1118.8	5.704333	81336.71	7610.17	5.76	0.05	1478.323
2	35.34	35.34	96.56999707	93.1400001	93.1400001	sp|P23927|CRYAB_MOUSE	Alpha-crystallin B chain OS=Mus musculus OX=10090 GN=Cryab PE=1 SV=2			0	99.00000095	APSWIDTGLSEMR	Oxidation(M)@12			0.000316376	1477.6875	739.851	1477.687134	739.8508301	2	22	1.1.1.1119.6	5.717	81336.71	25482.2	5.76	0.05	7515.332
2	35.34	35.34	96.56999707	93.1400001	93.1400001	sp|P23927|CRYAB_MOUSE	Alpha-crystallin B chain OS=Mus musculus OX=10090 GN=Cryab PE=1 SV=2			0	99.00000095	APSWIDTGLSEMR				-0.00149362	1461.690918	731.8527	1461.692261	731.8533936	2	16	1.1.1.1194.7	6.665433	17446.26	3595.85	6.71	0.06	1047.079
2	35.34	35.34	96.56999707	93.1400001	93.1400001	sp|P23927|CRYAB_MOUSE	Alpha-crystallin B chain OS=Mus musculus OX=10090 GN=Cryab PE=1 SV=2			0	99.00000095	APSWIDTGLSEMR	Oxidation(M)@12			-0.00151467	1477.685669	739.8501	1477.687134	739.8508301	2	12	1.1.1.1102.6	5.50435	236.5441	236.5441			535.5547
2	35.34	35.34	96.56999707	93.1400001	93.1400001	sp|P23927|CRYAB_MOUSE	Alpha-crystallin B chain OS=Mus musculus OX=10090 GN=Cryab PE=1 SV=2			0	99.00000095	APSWIDTGLSEMR	Dioxidation(W)@4; Oxidation(M)@12			-0.0241403	1509.652832	755.8337	1509.677002	755.8457642	2	15	1.1.1.1026.11	4.550083	693.08	611.21	4.56	0.03	444.002
2	35.34	35.34	96.56999707	93.1400001	93.1400001	sp|P23927|CRYAB_MOUSE	Alpha-crystallin B chain OS=Mus musculus OX=10090 GN=Cryab PE=1 SV=2			0	99.00000095	APSWIDTGLSEMR	Dioxidation(W)@4; Oxidation(M)@12			-0.022065099	1509.654907	755.8347	1509.677002	755.8457642	2	16	1.1.1.1076.4	5.178367	507.3044	507.3044			457.5879
2	35.34	35.34	96.56999707	93.1400001	93.1400001	sp|P23927|CRYAB_MOUSE	Alpha-crystallin B chain OS=Mus musculus OX=10090 GN=Cryab PE=1 SV=2			0	99.00000095	APSWIDTGLSEMR	Oxidation(W)@4; Oxidation(M)@12			0.00493374	1493.687134	747.8508	1493.682007	747.8483276	2	18	1.1.1.1099.6	5.465517	2928.38	2246	5.48	0.05	1370.945
2	35.34	35.34	96.56999707	93.1400001	93.1400001	sp|P23927|CRYAB_MOUSE	Alpha-crystallin B chain OS=Mus musculus OX=10090 GN=Cryab PE=1 SV=2			0	99.00000095	APSWIDTGLSEMR	Dioxidation(M)@12	Dioxidation(M)@68		-7.11E-05	1493.682129	747.8483	1493.682007	747.8483276	2	16	1.1.1.1138.7	5.95565	5288.31	3518.01	5.98	0.06	2643.451
2	35.34	35.34	96.56999707	93.1400001	93.1400001	sp|P23927|CRYAB_MOUSE	Alpha-crystallin B chain OS=Mus musculus OX=10090 GN=Cryab PE=1 SV=2			0	99.00000095	APSWIDTGLSEMR	Dioxidation(W)@4; Oxidation(M)@12			-0.0241403	1509.652832	755.8337	1509.677002	755.8457642	2	13	1.1.1.1028.3	4.57525	693.08	514.81	4.56	0.03	383.5676
2	35.34	35.34	96.56999707	93.1400001	93.1400001	sp|P23927|CRYAB_MOUSE	Alpha-crystallin B chain OS=Mus musculus OX=10090 GN=Cryab PE=1 SV=2			0	99.00000095	APSWIDTGLSEMR	Formyl@N-term; Oxidation(M)@12			0.00717655	1505.689331	753.8519	1505.682007	753.8483276	2	12	1.1.1.1242.6	7.274717	469.5	351.94	7.32	0.09	227.8607
2	35.34	35.34	96.56999707	93.1400001	93.1400001	sp|P23927|CRYAB_MOUSE	Alpha-crystallin B chain OS=Mus musculus OX=10090 GN=Cryab PE=1 SV=2			0	99.00000095	APSWIDTGLSEMR	Oxidation(W)@4; Oxidation(M)@12			0.00493374	1493.687134	747.8508	1493.682007	747.8483276	2	13	1.1.1.1100.9	5.47785	2928.38	2810.23	5.48	0.05	1700.132
2	35.34	35.34	96.56999707	93.1400001	93.1400001	sp|P23927|CRYAB_MOUSE	Alpha-crystallin B chain OS=Mus musculus OX=10090 GN=Cryab PE=1 SV=2			0	99.00000095	APSWIDTGLSEMR	Dioxidation(M)@12	Dioxidation(M)@68		-7.11E-05	1493.682129	747.8483	1493.682007	747.8483276	2	16	1.1.1.1137.6	5.942983	5288.31	1911.04	5.98	0.06	1907.319
2	35.34	35.34	96.56999707	93.1400001	93.1400001	sp|P23927|CRYAB_MOUSE	Alpha-crystallin B chain OS=Mus musculus OX=10090 GN=Cryab PE=1 SV=2			0	99.00000095	APSWIDTGLSEMR	Dioxidation(M)@12; Deamidated(R)@13	Dioxidation(M)@68; Deamidated(R)@69		0.0149304	1494.68103	748.3478	1494.666016	748.340332	2	16	1.1.1.1141.7	5.993817	4167.72	3797.29	5.98	0.05	2301.042
2	35.34	35.34	96.56999707	93.1400001	93.1400001	sp|P23927|CRYAB_MOUSE	Alpha-crystallin B chain OS=Mus musculus OX=10090 GN=Cryab PE=1 SV=2			0	99.00000095	APSWIDTGLSEMR	Oxidation(W)@4; Oxidation(M)@12			-0.00226836	1493.679932	747.8472	1493.682007	747.8483276	2	10	1.1.1.1072.11	5.129867	24.40359	24.40359			291.7827
2	35.34	35.34	96.56999707	93.1400001	93.1400001	sp|P23927|CRYAB_MOUSE	Alpha-crystallin B chain OS=Mus musculus OX=10090 GN=Cryab PE=1 SV=2			0	97.46000171	APSWIDTGLSEMR	Oxidation(M)@12; Methyl(R)@13	Methyl(R)@69		-0.0060234	1491.696899	746.8557	1491.702759	746.8586426	2	10	1.1.1.1202.5	6.76625	533.11	422.94	6.78	0.05	452.4104
2	35.34	35.34	96.56999707	93.1400001	93.1400001	sp|P23927|CRYAB_MOUSE	Alpha-crystallin B chain OS=Mus musculus OX=10090 GN=Cryab PE=1 SV=2			0	95.32999992	APSWIDTGLSEMR	Dioxidation(W)@4; Oxidation(M)@12			0.0194996	1509.696411	504.2394	1509.677002	504.2329407	3	9	1.1.1.1027.7	4.55925	172.8223	172.8223			363.1349
2	35.34	35.34	96.56999707	93.1400001	93.1400001	sp|P23927|CRYAB_MOUSE	Alpha-crystallin B chain OS=Mus musculus OX=10090 GN=Cryab PE=1 SV=2			0	83.19000006	APSWIDTGLSEMR	Dioxidation(W)@4; Oxidation(M)@12			0.00149428	1509.678467	755.8465	1509.677002	755.8457642	2	7	1.1.1.1040.9	4.7229	976.4	250.05	4.69	0.04	202.6472
2	35.34	35.34	96.56999707	93.1400001	93.1400001	sp|P23927|CRYAB_MOUSE	Alpha-crystallin B chain OS=Mus musculus OX=10090 GN=Cryab PE=1 SV=2			0	73.76000285	APSWIDTGLSEMR	Methyl(E)@11; Oxidation(M)@12	Methyl(E)@67		0.000374463	1491.703247	498.2417	1491.702759	498.2415466	3	9	1.1.1.1155.6	6.170967	643.88	488.58	6.19	0.05	393.5194
2	35.34	35.34	96.56999707	93.1400001	93.1400001	sp|P23927|CRYAB_MOUSE	Alpha-crystallin B chain OS=Mus musculus OX=10090 GN=Cryab PE=1 SV=2			0	99.00000095	APSWIDTGLSEMRLEK	Oxidation(M)@12		missed R-L@13	0.00337853	1847.912231	616.978	1847.908691	616.9768677	3	21	1.1.1.1110.6	5.600833	14913.52	11906.46	5.62	0.05	6459.078
2	35.34	35.34	96.56999707	93.1400001	93.1400001	sp|P23927|CRYAB_MOUSE	Alpha-crystallin B chain OS=Mus musculus OX=10090 GN=Cryab PE=1 SV=2			0	98.72999787	DEHGFISR			cleaved Q-D@N-term	-0.00147713	959.4447021	480.7296	959.446106	480.7303162	2	10	1.1.1.916.4	3.167683	1384.48	732.56	3.19	0.04	990.6
2	35.34	35.34	96.56999707	93.1400001	93.1400001	sp|P23927|CRYAB_MOUSE	Alpha-crystallin B chain OS=Mus musculus OX=10090 GN=Cryab PE=1 SV=2			0	99.00000095	DIAIHHPWIR			cleaved M-D@N-term	0.0162494	1256.694092	629.3543	1256.677856	629.3461914	2	17	1.1.1.1093.3	5.393183	507.3044	507.3044			2059.247
2	35.34	35.34	96.56999707	93.1400001	93.1400001	sp|P23927|CRYAB_MOUSE	Alpha-crystallin B chain OS=Mus musculus OX=10090 GN=Cryab PE=1 SV=2			0	99.00000095	DRFSVNLDVK			missed R-F@2	-0.00111648	1191.623657	596.8191	1191.624756	596.8196411	2	11	1.1.1.1053.8	4.8859	9241.62	4197.61	4.92	0.05	1862.985
2	35.34	35.34	96.56999707	93.1400001	93.1400001	sp|P23927|CRYAB_MOUSE	Alpha-crystallin B chain OS=Mus musculus OX=10090 GN=Cryab PE=1 SV=2			0	99.00000095	EEKPAVAAAPK				-0.000757773	1109.6073	555.8109	1109.608032	555.8113403	2	17	1.1.1.874.2	2.658567	9740.51	9545.63	2.66	0.04	5001.177
2	35.34	35.34	96.56999707	93.1400001	93.1400001	sp|P23927|CRYAB_MOUSE	Alpha-crystallin B chain OS=Mus musculus OX=10090 GN=Cryab PE=1 SV=2			0	99.00000095	EEKPAVAAAPK	Glu->pyro-Glu@N-term			-0.00034025	1091.597046	546.8058	1091.597534	546.8060303	2	16	1.1.1.907.9	3.057367	4074.72	3908.13	3.06	0.04	2139.481
2	35.34	35.34	96.56999707	93.1400001	93.1400001	sp|P23927|CRYAB_MOUSE	Alpha-crystallin B chain OS=Mus musculus OX=10090 GN=Cryab PE=1 SV=2			0	99.00000095	EEKPAVAAAPK				-0.000757773	1109.6073	555.8109	1109.608032	555.8113403	2	15	1.1.1.873.5	2.650233	9740.51	8526.41	2.66	0.04	4220.918
2	35.34	35.34	96.56999707	93.1400001	93.1400001	sp|P23927|CRYAB_MOUSE	Alpha-crystallin B chain OS=Mus musculus OX=10090 GN=Cryab PE=1 SV=2			0	29.37000096	EEKPAVAAAPK	Formyl@N-term			-0.000844099	1137.602051	569.8083	1137.603027	569.8087769	2	7	1.1.1.911.5	3.104533	697.38	388.39	3.08	0.04	231.3084
2	35.34	35.34	96.56999707	93.1400001	93.1400001	sp|P23927|CRYAB_MOUSE	Alpha-crystallin B chain OS=Mus musculus OX=10090 GN=Cryab PE=1 SV=2			0	29.37000096	EEKPAVAAAPK	Formyl(K)@3			-0.000844099	1137.602051	569.8083	1137.603027	569.8087769	2	7	1.1.1.911.5	3.104533	697.38	388.39	3.08	0.04	231.3084
2	35.34	35.34	96.56999707	93.1400001	93.1400001	sp|P23927|CRYAB_MOUSE	Alpha-crystallin B chain OS=Mus musculus OX=10090 GN=Cryab PE=1 SV=2			0	18.31	FFPFHSPSR			cleaved P-F@N-term	0.0222861	1120.567627	561.2911	1120.54541	561.2799683	2	6	1.1.1.1049.5	4.832733	262.9306	262.9306			468.1694
2	35.34	35.34	96.56999707	93.1400001	93.1400001	sp|P23927|CRYAB_MOUSE	Alpha-crystallin B chain OS=Mus musculus OX=10090 GN=Cryab PE=1 SV=2			0	99.00000095	FSVNLDVK				0.00144984	920.498291	461.2564	920.4967041	461.2556458	2	12	1.1.1.1094.2	5.3997	100182.7	19754.04	5.43	0.05	3836.699
2	35.34	35.34	96.56999707	93.1400001	93.1400001	sp|P23927|CRYAB_MOUSE	Alpha-crystallin B chain OS=Mus musculus OX=10090 GN=Cryab PE=1 SV=2			0	97.49000072	FSVNLDVK				0.00144984	920.498291	461.2564	920.4967041	461.2556458	2	13	1.1.1.1098.3	5.448017	100182.7	89228.53	5.43	0.05	37055.67
2	35.34	35.34	96.56999707	93.1400001	93.1400001	sp|P23927|CRYAB_MOUSE	Alpha-crystallin B chain OS=Mus musculus OX=10090 GN=Cryab PE=1 SV=2			0	99.00000095	GDVIEVHGK			cleaved L-G@N-term	0.00106045	952.4989014	477.2567	952.4978027	477.2561646	2	12	1.1.1.1017.4	4.430933	21348.62	10394.49	4.45	0.04	4604.09
2	35.34	35.34	96.56999707	93.1400001	93.1400001	sp|P23927|CRYAB_MOUSE	Alpha-crystallin B chain OS=Mus musculus OX=10090 GN=Cryab PE=1 SV=2			0	99.00000095	HFSPEELK				0.000174086	985.4870605	493.7508	985.4868774	493.7507324	2	13	1.1.1.955.3	3.65865	121773	14488.29	3.7	0.05	2916.311
2	35.34	35.34	96.56999707	93.1400001	93.1400001	sp|P23927|CRYAB_MOUSE	Alpha-crystallin B chain OS=Mus musculus OX=10090 GN=Cryab PE=1 SV=2			0	99.00000095	HFSPEELK				0.000174086	985.4870605	493.7508	985.4868774	493.7507324	2	10	1.1.1.954.5	3.64615	121773	3499.71	3.7	0.05	1022.182
2	35.34	35.34	96.56999707	93.1400001	93.1400001	sp|P23927|CRYAB_MOUSE	Alpha-crystallin B chain OS=Mus musculus OX=10090 GN=Cryab PE=1 SV=2			0	99.00000095	HFSPEELK	Methyl(E)@6	Methyl(E)@88		-0.000358964	999.5022583	500.7584	999.5025635	500.7585449	2	12	1.1.1.984.4	4.012967	3062.96	1951.07	4.03	0.05	1063.921
2	35.34	35.34	96.56999707	93.1400001	93.1400001	sp|P23927|CRYAB_MOUSE	Alpha-crystallin B chain OS=Mus musculus OX=10090 GN=Cryab PE=1 SV=2			0	99.00000095	HFSPEELK	Formyl@N-term			-0.00234841	1013.479492	507.747	1013.481812	507.7481689	2	11	1.1.1.1038.5	4.694583	10054.01	3113.7	4.73	0.05	1272.331
2	35.34	35.34	96.56999707	93.1400001	93.1400001	sp|P23927|CRYAB_MOUSE	Alpha-crystallin B chain OS=Mus musculus OX=10090 GN=Cryab PE=1 SV=2			0	96.29999995	HFSPEELK	Formyl@N-term			-0.00234841	1013.479492	507.747	1013.481812	507.7481689	2	9	1.1.1.1037.4	4.681083	10054.01	1216.07	4.73	0.05	516.9867
2	35.34	35.34	96.56999707	93.1400001	93.1400001	sp|P23927|CRYAB_MOUSE	Alpha-crystallin B chain OS=Mus musculus OX=10090 GN=Cryab PE=1 SV=2			0	95.32999992	HFSPEELK	Methyl(E)@6	Methyl(E)@88		-0.000358964	999.5022583	500.7584	999.5025635	500.7585449	2	9	1.1.1.983.4	4.0003	3062.96	990.07	4.03	0.05	456.166
2	35.34	35.34	96.56999707	93.1400001	93.1400001	sp|P23927|CRYAB_MOUSE	Alpha-crystallin B chain OS=Mus musculus OX=10090 GN=Cryab PE=1 SV=2			0	95.78999877	HFSPEELKVK	Carboxyethyl(K)@8	Carboxyethyl(K)@90	missed K-V@8	-0.000314748	1284.671143	429.231	1284.671387	429.2310791	3	9	1.1.1.1003.2	4.252783	472.5	437.13	4.24	0.04	335.5919
2	35.34	35.34	96.56999707	93.1400001	93.1400001	sp|P23927|CRYAB_MOUSE	Alpha-crystallin B chain OS=Mus musculus OX=10090 GN=Cryab PE=1 SV=2			0	71.49000168	HFSPEELKVK	Carboxyethyl(K)@8	Carboxyethyl(K)@90	missed K-V@8	-0.000314748	1284.671143	429.231	1284.671387	429.2310791	3	8	1.1.1.1002.3	4.24095	472.5	469.97	4.24	0.04	391.4208
2	35.34	35.34	96.56999707	93.1400001	93.1400001	sp|P23927|CRYAB_MOUSE	Alpha-crystallin B chain OS=Mus musculus OX=10090 GN=Cryab PE=1 SV=2			0	95.32999992	IPADVDPL			cleaved L-T@C-term	-0.00096539	838.442688	420.2286	838.4436646	420.2290955	2	7	1.1.1.1144.2	6.028316	853.06	345.16	6.08	0.09	282.1939
2	35.34	35.34	96.56999707	93.1400001	93.1400001	sp|P23927|CRYAB_MOUSE	Alpha-crystallin B chain OS=Mus musculus OX=10090 GN=Cryab PE=1 SV=2			0	95.96999884	IPADVDPLTIT			cleaved T-S@C-term	-0.00184173	1153.621216	577.8179	1153.623047	577.8187866	2	9	1.1.1.1232.2	7.146567	440.33	279.81	7.21	0.13	204.3075
2	35.34	35.34	96.56999707	93.1400001	93.1400001	sp|P23927|CRYAB_MOUSE	Alpha-crystallin B chain OS=Mus musculus OX=10090 GN=Cryab PE=1 SV=2			0	99.00000095	IPADVDPLTITSSL			cleaved L-S@C-term	0.00195241	1440.773315	721.3939	1440.771118	721.3928833	2	12	1.1.1.1369.2	8.820267	1592.37	464.96	8.72	0.11	248.9086
2	35.34	35.34	96.56999707	93.1400001	93.1400001	sp|P23927|CRYAB_MOUSE	Alpha-crystallin B chain OS=Mus musculus OX=10090 GN=Cryab PE=1 SV=2			0	61.28000021	IPADVDPLTITSSL			cleaved L-S@C-term	0.00195241	1440.773315	721.3939	1440.771118	721.3928833	2	7	1.1.1.1354.2	8.645783	1592.37	270.11	8.72	0.11	146.8649
2	35.34	35.34	96.56999707	93.1400001	93.1400001	sp|P23927|CRYAB_MOUSE	Alpha-crystallin B chain OS=Mus musculus OX=10090 GN=Cryab PE=1 SV=2			0	99.00000095	IPADVDPLTITSSLSSDGVLTVN			cleaved N-G@C-term	0.000452295	2313.195557	772.0724	2313.195068	772.0723267	3	12	1.1.1.1386.2	9.03125	443.85	300.85	9.07	0.06	234.6997
2	35.34	35.34	96.56999707	93.1400001	93.1400001	sp|P23927|CRYAB_MOUSE	Alpha-crystallin B chain OS=Mus musculus OX=10090 GN=Cryab PE=1 SV=2			0	99.00000095	IPADVDPLTITSSLSSDGVLTVNGPR				0.000283781	2623.37085	875.4642	2623.370361	875.4641113	3	22	1.1.1.1310.4	8.12515	11327.04	1375.39	8.19	0.11	955.3736
2	35.34	35.34	96.56999707	93.1400001	93.1400001	sp|P23927|CRYAB_MOUSE	Alpha-crystallin B chain OS=Mus musculus OX=10090 GN=Cryab PE=1 SV=2			0	99.00000095	IPADVDPLTITSSLSSDGVLTVNGPR				0.000283781	2623.37085	875.4642	2623.370361	875.4641113	3	25	1.1.1.1311.2	8.134983	11327.04	2588.63	8.19	0.11	1645.043
2	35.34	35.34	96.56999707	93.1400001	93.1400001	sp|P23927|CRYAB_MOUSE	Alpha-crystallin B chain OS=Mus musculus OX=10090 GN=Cryab PE=1 SV=2			0	99.00000095	IPADVDPLTITSSLSSDGVLTVNGPR				-0.000265532	2623.370361	875.464	2623.370361	875.4641113	3	27	1.1.1.1328.4	8.3518	57499.46	57329.52	8.36	0.05	5301.114
2	35.34	35.34	96.56999707	93.1400001	93.1400001	sp|P23927|CRYAB_MOUSE	Alpha-crystallin B chain OS=Mus musculus OX=10090 GN=Cryab PE=1 SV=2			0	99.00000095	IPADVDPLTITSSLSSDGVLTVNGPR	Deamidated(N)@23			0.015102	2624.369629	875.7971	2624.354492	875.7921143	3	26	1.1.1.1339.4	8.46995	40776.61	14126.51	8.37	0.12	7897.007
2	35.34	35.34	96.56999707	93.1400001	93.1400001	sp|P23927|CRYAB_MOUSE	Alpha-crystallin B chain OS=Mus musculus OX=10090 GN=Cryab PE=1 SV=2			0	99.00000095	IPADVDPLTITSSLSSDGVLTVNGPR				-0.0030121	2623.367432	875.4631	2623.370361	875.4641113	3	16	1.1.1.1354.4	8.64995	568.22	463.26	8.68	0.13	368.6958
2	35.34	35.34	96.56999707	93.1400001	93.1400001	sp|P23927|CRYAB_MOUSE	Alpha-crystallin B chain OS=Mus musculus OX=10090 GN=Cryab PE=1 SV=2			0	99.00000095	IPADVDPLTITSSLSSDGVLTVNGPR	Dehydrated(D)@17			-0.0122875	2605.347656	869.4565	2605.359863	869.4605713	3	19	1.1.1.1331.2	8.3888	1305.65	326.22	8.44	0.08	357.5359
2	35.34	35.34	96.56999707	93.1400001	93.1400001	sp|P23927|CRYAB_MOUSE	Alpha-crystallin B chain OS=Mus musculus OX=10090 GN=Cryab PE=1 SV=2			0	99.00000095	IPADVDPLTITSSLSSDGVLTVNGPR	Dehydrated(D)@17			-0.0122875	2605.347656	869.4565	2605.359863	869.4605713	3	22	1.1.1.1334.4	8.427967	1305.65	1031.22	8.44	0.08	702.0242
2	35.34	35.34	96.56999707	93.1400001	93.1400001	sp|P23927|CRYAB_MOUSE	Alpha-crystallin B chain OS=Mus musculus OX=10090 GN=Cryab PE=1 SV=2			0	99.00000095	IPADVDPLTITSSLSSDGVLTVNGPR	Methyl(D)@6	Methyl(D)@129		0.00474414	2637.390869	880.1376	2637.38623	880.1359863	3	25	1.1.1.1357.3	8.690434	943.76	551.82	8.72	0.09	350.5915
2	35.34	35.34	96.56999707	93.1400001	93.1400001	sp|P23927|CRYAB_MOUSE	Alpha-crystallin B chain OS=Mus musculus OX=10090 GN=Cryab PE=1 SV=2			0	99.00000095	IPADVDPLTITSSLSSDGVLTVNGPR	Methyl(D)@6	Methyl(D)@129		0.00474414	2637.390869	880.1376	2637.38623	880.1359863	3	21	1.1.1.1358.4	8.703267	943.76	748.37	8.72	0.09	412.7553
2	35.34	35.34	96.56999707	93.1400001	93.1400001	sp|P23927|CRYAB_MOUSE	Alpha-crystallin B chain OS=Mus musculus OX=10090 GN=Cryab PE=1 SV=2			0	99.00000095	IPADVDPLTITSSLSSDGVLTVNGPR	Formyl@N-term			0.00823663	2651.373779	884.7985	2651.365479	884.7957153	3	17	1.1.1.1576.2	10.20965	317.98	217.67	10.26	0.09	182.7403
2	35.34	35.34	96.56999707	93.1400001	93.1400001	sp|P23927|CRYAB_MOUSE	Alpha-crystallin B chain OS=Mus musculus OX=10090 GN=Cryab PE=1 SV=2			0	99.00000095	IPADVDPLTITSSLSSDGVLTVNGPR	Formyl@N-term			0.00823663	2651.373779	884.7985	2651.365479	884.7957153	3	19	1.1.1.1577.3	10.22232	317.98	256.21	10.26	0.09	190.9974
2	35.34	35.34	96.56999707	93.1400001	93.1400001	sp|P23927|CRYAB_MOUSE	Alpha-crystallin B chain OS=Mus musculus OX=10090 GN=Cryab PE=1 SV=2			0	99.00000095	IPADVDPLTITSSLSSDGVLTVNGPR	Cation:Na(D)@6			-0.00310676	2645.349365	882.7904	2645.352539	882.7914429	3	18	1.1.1.1326.4	8.327633	2104.52	1309.43	8.37	0.1	1292.029
2	35.34	35.34	96.56999707	93.1400001	93.1400001	sp|P23927|CRYAB_MOUSE	Alpha-crystallin B chain OS=Mus musculus OX=10090 GN=Cryab PE=1 SV=2			0	99.00000095	IPADVDPLTITSSLSSDGVLTVNGPR	Deamidated(N)@23			0.015102	2624.369629	875.7971	2624.354492	875.7921143	3	13	1.1.1.1367.3	8.798933	40776.61	101.71	8.37	0.12	302.7226
2	35.34	35.34	96.56999707	93.1400001	93.1400001	sp|P23927|CRYAB_MOUSE	Alpha-crystallin B chain OS=Mus musculus OX=10090 GN=Cryab PE=1 SV=2			0	99.00000095	IPADVDPLTITSSLSSDGVLTVNGPR	Acetyl(S)@15	Acetyl(S)@138		-0.00213464	2665.37915	889.4669	2665.381104	889.4676514	3	13	1.1.1.1375.4	8.900917	10.11109	10.11109			101.2638
2	35.34	35.34	96.56999707	93.1400001	93.1400001	sp|P23927|CRYAB_MOUSE	Alpha-crystallin B chain OS=Mus musculus OX=10090 GN=Cryab PE=1 SV=2			0	99.00000095	IPADVDPLTITSSLSSDGVLTVNGPR	Ammonia-loss(N)@23			0.00509414	2606.349121	869.7903	2606.343994	869.7885742	3	16	1.1.1.1351.7	8.613783	2000.59	451.29	8.71	0.12	283.3236
2	35.34	35.34	96.56999707	93.1400001	93.1400001	sp|P23927|CRYAB_MOUSE	Alpha-crystallin B chain OS=Mus musculus OX=10090 GN=Cryab PE=1 SV=2			0	98.72999787	IPADVDPLTITSSLSSDGVLTVNGPR	Methyl(S)@15; Methyl(S)@16	Methyl(S)@138; Methyl(S)@139		-0.0257685	2651.376221	884.7993	2651.401855	884.8078613	3	16	1.1.1.1359.4	8.715767	327.92	312.6	8.72	0.09	188.7552
2	35.34	35.34	96.56999707	93.1400001	93.1400001	sp|P23927|CRYAB_MOUSE	Alpha-crystallin B chain OS=Mus musculus OX=10090 GN=Cryab PE=1 SV=2			0	98.47000241	IPADVDPLTITSSLSSDGVLTVNGPR	Methyl(S)@16; Methyl(D)@17	Methyl(S)@139; Methyl(D)@140		-0.026683999	2651.375244	884.799	2651.401855	884.8078613	3	15	1.1.1.1342.4	8.49995	518.21	204.28	8.59	0.13	164.2705
2	35.34	35.34	96.56999707	93.1400001	93.1400001	sp|P23927|CRYAB_MOUSE	Alpha-crystallin B chain OS=Mus musculus OX=10090 GN=Cryab PE=1 SV=2			0	98.47000241	IPADVDPLTITSSLSSDGVLTVNGPR	Methyl(S)@15; Methyl(D)@17	Methyl(S)@138; Methyl(D)@140		-0.026683999	2651.375244	884.799	2651.401855	884.8078613	3	15	1.1.1.1342.4	8.49995	518.21	204.28	8.59	0.13	164.2705
2	35.34	35.34	96.56999707	93.1400001	93.1400001	sp|P23927|CRYAB_MOUSE	Alpha-crystallin B chain OS=Mus musculus OX=10090 GN=Cryab PE=1 SV=2			0	97.97999859	IPADVDPLTITSSLSSDGVLTVNGPR	Deamidated(N)@23; Oxidation(P)@25	Oxidation(P)@148		0.055360202	2640.405029	881.1422	2640.349365	881.1237183	3	20	1.1.1.1329.3	8.367633	3260.83	3054.04	8.36	0.11	6835.248
2	35.34	35.34	96.56999707	93.1400001	93.1400001	sp|P23927|CRYAB_MOUSE	Alpha-crystallin B chain OS=Mus musculus OX=10090 GN=Cryab PE=1 SV=2			0	97.79999852	IPADVDPLTITSSLSSDGVLTVNGPR	Ammonia-loss(N)@23			0.00509414	2606.349121	869.7903	2606.343994	869.7885742	3	18	1.1.1.1352.4	8.626616	2000.59	567.18	8.71	0.12	328.3965
2	35.34	35.34	96.56999707	93.1400001	93.1400001	sp|P23927|CRYAB_MOUSE	Alpha-crystallin B chain OS=Mus musculus OX=10090 GN=Cryab PE=1 SV=2			0	96.41000032	IPADVDPLTITSSLSSDGVLTVNGPR	Cation:K(D)@6			-0.016944	2661.30957	888.1104	2661.326416	888.1160889	3	13	1.1.1.1327.3	8.339133	108.1364	108.1364			286.1526
2	35.34	35.34	96.56999707	93.1400001	93.1400001	sp|P23927|CRYAB_MOUSE	Alpha-crystallin B chain OS=Mus musculus OX=10090 GN=Cryab PE=1 SV=2			0	96.29999995	IPADVDPLTITSSLSSDGVLTVNGPR	Oxidation(D)@17; Deamidated(N)@23	Oxidation(D)@140		0.0474867	2640.396973	881.1396	2640.349365	881.1237183	3	17	1.1.1.1315.4	8.190817	2149.62	2142.14	8.19	0.08	1933.386
2	35.34	35.34	96.56999707	93.1400001	93.1400001	sp|P23927|CRYAB_MOUSE	Alpha-crystallin B chain OS=Mus musculus OX=10090 GN=Cryab PE=1 SV=2			0	95.32999992	IPADVDPLTITSSLSSDGVLTVNGPR	Oxidation(D)@17; Deamidated(N)@23	Oxidation(D)@140		0.043819498	2640.393311	661.1056	2640.349365	661.0946045	4	11	1.1.1.1332.3	8.4023	521.79	255.67	8.35	0.06	476.0755
2	35.34	35.34	96.56999707	93.1400001	93.1400001	sp|P23927|CRYAB_MOUSE	Alpha-crystallin B chain OS=Mus musculus OX=10090 GN=Cryab PE=1 SV=2			0	94.27999854	IPADVDPLTITSSLSSDGVLTVNGPR	Oxidation(P)@7; Deamidated(N)@23	Oxidation(P)@130		0.0474867	2640.396973	881.1396	2640.349365	881.1237183	3	11	1.1.1.1319.6	8.239634	2149.62	1267.62	8.19	0.08	811.615
2	35.34	35.34	96.56999707	93.1400001	93.1400001	sp|P23927|CRYAB_MOUSE	Alpha-crystallin B chain OS=Mus musculus OX=10090 GN=Cryab PE=1 SV=2			0	90.64999819	IPADVDPLTITSSLSSDGVLTVNGPR	Deamidated(N)@23; Oxidation(P)@25	Oxidation(P)@148		0.055360202	2640.405029	881.1422	2640.349365	881.1237183	3	17	1.1.1.1328.5	8.353467	3260.83	3235.05	8.36	0.11	6701.077
2	35.34	35.34	96.56999707	93.1400001	93.1400001	sp|P23927|CRYAB_MOUSE	Alpha-crystallin B chain OS=Mus musculus OX=10090 GN=Cryab PE=1 SV=2			0	87.99999952	IPADVDPLTITSSLSSDGVLTVNGPR	Deamidated(N)@23; Oxidation(P)@25	Oxidation(P)@148		0.0474867	2640.396973	881.1396	2640.349365	881.1237183	3	14	1.1.1.1314.2	8.178317	2149.62	2056.46	8.19	0.08	1736.5
2	35.34	35.34	96.56999707	93.1400001	93.1400001	sp|P23927|CRYAB_MOUSE	Alpha-crystallin B chain OS=Mus musculus OX=10090 GN=Cryab PE=1 SV=2			0	83.19000006	IPADVDPLTITSSLSSDGVLTVNGPR				-0.0030121	2623.367432	875.4631	2623.370361	875.4641113	3	13	1.1.1.1356.5	8.675933	568.22	557.62	8.68	0.13	415.3851
2	35.34	35.34	96.56999707	93.1400001	93.1400001	sp|P23927|CRYAB_MOUSE	Alpha-crystallin B chain OS=Mus musculus OX=10090 GN=Cryab PE=1 SV=2			0	73.76000285	IPADVDPLTITSSLSSDGVLTVNGPR	Lys-add@N-term			-0.0105031	2751.454834	918.1589	2751.465332	918.1624146	3	12	1.1.1.1276.5	7.708517	12.67123	12.67123			236.4859
2	35.34	35.34	96.56999707	93.1400001	93.1400001	sp|P23927|CRYAB_MOUSE	Alpha-crystallin B chain OS=Mus musculus OX=10090 GN=Cryab PE=1 SV=2			0	69.11000013	IPADVDPLTITSSLSSDGVLTVNGPR	Oxidation(D)@17; Deamidated(N)@23	Oxidation(D)@140		0.043819498	2640.393311	661.1056	2640.349365	661.0946045	4	12	1.1.1.1328.2	8.348467	521.79	483.41	8.35	0.06	542.8998
2	35.34	35.34	96.56999707	93.1400001	93.1400001	sp|P23927|CRYAB_MOUSE	Alpha-crystallin B chain OS=Mus musculus OX=10090 GN=Cryab PE=1 SV=2			0	58.49000216	IPADVDPLTITSSLSSDGVLTVNGPR	Oxidation(D)@17; Deamidated(N)@23	Oxidation(D)@140		0.0474867	2640.396973	881.1396	2640.349365	881.1237183	3	15	1.1.1.1314.2	8.178317	2149.62	2056.46	8.19	0.08	1736.5
2	35.34	35.34	96.56999707	93.1400001	93.1400001	sp|P23927|CRYAB_MOUSE	Alpha-crystallin B chain OS=Mus musculus OX=10090 GN=Cryab PE=1 SV=2			0	49.7299999	IPADVDPLTITSSLSSDGVLTVNGPR	Ammonia-loss(N)@23			0.00509414	2606.349121	869.7903	2606.343994	869.7885742	3	24	1.1.1.1365.2	8.783433	2000.59	901.03	8.71	0.12	543.7486
2	35.34	35.34	96.56999707	93.1400001	93.1400001	sp|P23927|CRYAB_MOUSE	Alpha-crystallin B chain OS=Mus musculus OX=10090 GN=Cryab PE=1 SV=2			0	43.75999868	IPADVDPLTITSSLSSDGVLTVNGPR	Methyl(S)@16; Methyl(D)@17	Methyl(S)@139; Methyl(D)@140		-0.026683999	2651.375244	884.799	2651.401855	884.8078613	3	11	1.1.1.1346.6	8.550616	518.21	399.59	8.59	0.13	247.7681
2	35.34	35.34	96.56999707	93.1400001	93.1400001	sp|P23927|CRYAB_MOUSE	Alpha-crystallin B chain OS=Mus musculus OX=10090 GN=Cryab PE=1 SV=2			0	99.00000095	KQVSGPER			missed K-Q@1	0.00184385	899.4844971	450.7495	899.4824829	450.7485046	2	10	1.1.1.347.6	1.07685	10468.02	6083.04	1.1	0.03	3567.833
2	35.34	35.34	96.56999707	93.1400001	93.1400001	sp|P23927|CRYAB_MOUSE	Alpha-crystallin B chain OS=Mus musculus OX=10090 GN=Cryab PE=1 SV=2			0	97.6000011	KQVSGPER	Formyl@N-term		missed K-Q@1	-0.000430277	927.4770508	464.7458	927.477417	464.7459717	2	9	1.1.1.870.7	2.6099	764.32	725.99	2.62	0.04	530.8226
2	35.34	35.34	96.56999707	93.1400001	93.1400001	sp|P23927|CRYAB_MOUSE	Alpha-crystallin B chain OS=Mus musculus OX=10090 GN=Cryab PE=1 SV=2			0	97.6000011	KQVSGPER	Formyl(K)@1		missed K-Q@1	-0.000430277	927.4770508	464.7458	927.477417	464.7459717	2	9	1.1.1.870.7	2.6099	764.32	725.99	2.62	0.04	530.8226
2	35.34	35.34	96.56999707	93.1400001	93.1400001	sp|P23927|CRYAB_MOUSE	Alpha-crystallin B chain OS=Mus musculus OX=10090 GN=Cryab PE=1 SV=2			0	95.24000287	KQVSGPER	Deamidated(Q)@2		missed K-Q@1	0.00482226	900.4712524	451.2429	900.4664917	451.240509	2	7	1.1.1.855.2	2.454083	385.3	219.63	2.49	0.05	109.4394
2	35.34	35.34	96.56999707	93.1400001	93.1400001	sp|P23927|CRYAB_MOUSE	Alpha-crystallin B chain OS=Mus musculus OX=10090 GN=Cryab PE=1 SV=2			0	90.64999819	KQVSGPER	Deamidated(Q)@2		missed K-Q@1	0.00482226	900.4712524	451.2429	900.4664917	451.240509	2	6	1.1.1.854.2	2.441417	385.3	110.34	2.49	0.05	80.95845
2	35.34	35.34	96.56999707	93.1400001	93.1400001	sp|P23927|CRYAB_MOUSE	Alpha-crystallin B chain OS=Mus musculus OX=10090 GN=Cryab PE=1 SV=2			0	65.31000137	KQVSGPER	Formyl@N-term		missed K-Q@1	-0.000430277	927.4770508	464.7458	927.477417	464.7459717	2	7	1.1.1.869.5	2.595567	764.32	527.38	2.62	0.04	467.0202
2	35.34	35.34	96.56999707	93.1400001	93.1400001	sp|P23927|CRYAB_MOUSE	Alpha-crystallin B chain OS=Mus musculus OX=10090 GN=Cryab PE=1 SV=2			0	65.31000137	KQVSGPER	Formyl(K)@1		missed K-Q@1	-0.000430277	927.4770508	464.7458	927.477417	464.7459717	2	7	1.1.1.869.5	2.595567	764.32	527.38	2.62	0.04	467.0202
2	35.34	35.34	96.56999707	93.1400001	93.1400001	sp|P23927|CRYAB_MOUSE	Alpha-crystallin B chain OS=Mus musculus OX=10090 GN=Cryab PE=1 SV=2			0	36.37999892	LFDQFFGEH			cleaved H-L@C-term	-0.0033888	1138.505127	570.2598	1138.508301	570.2614746	2	5	1.1.1.1228.2	7.094234	802.88	192.81	7.14	0.05	126.0485
2	35.34	35.34	96.56999707	93.1400001	93.1400001	sp|P23927|CRYAB_MOUSE	Alpha-crystallin B chain OS=Mus musculus OX=10090 GN=Cryab PE=1 SV=2			0	99.00000095	LFDQFFGEHLLESDL			cleaved L-F@C-term	0.0027442	1808.864868	905.4397	1808.862061	905.4383545	2	12	1.1.1.1437.4	9.438717	236.56	230.65	9.44	0.09	126.347
2	35.34	35.34	96.56999707	93.1400001	93.1400001	sp|P23927|CRYAB_MOUSE	Alpha-crystallin B chain OS=Mus musculus OX=10090 GN=Cryab PE=1 SV=2			0	72.64000177	LFDQFFGEHLLESDLFSTATSLSPF			cleaved F-Y@C-term	0.015995	2847.380127	950.134	2847.364258	950.1287231	3	8	1.1.1.1991.2	11.85803	20.44704	20.44704			126.8777
2	35.34	35.34	96.56999707	93.1400001	93.1400001	sp|P23927|CRYAB_MOUSE	Alpha-crystallin B chain OS=Mus musculus OX=10090 GN=Cryab PE=1 SV=2			0	99.00000095	LFDQFFGEHLLESDLFSTATSLSPFYLRPPSFLR				0.0131414	3977.016846	995.2615	3977.003906	995.2583008	4	19	1.1.1.1812.2	11.16708	1236.5	723.47	11.21	0.12	448.1126
2	35.34	35.34	96.56999707	93.1400001	93.1400001	sp|P23927|CRYAB_MOUSE	Alpha-crystallin B chain OS=Mus musculus OX=10090 GN=Cryab PE=1 SV=2			0	99.00000095	LFDQFFGEHLLESDLFSTATSLSPFYLRPPSFLR				0.0131414	3977.016846	995.2615	3977.003906	995.2583008	4	17	1.1.1.1850.2	11.33557	1236.5	203.09	11.21	0.12	400.9005
2	35.34	35.34	96.56999707	93.1400001	93.1400001	sp|P23927|CRYAB_MOUSE	Alpha-crystallin B chain OS=Mus musculus OX=10090 GN=Cryab PE=1 SV=2			0	99.00000095	LGDVIEVHGK			cleaved V-L@N-term	8.23E-05	1065.581909	533.7982	1065.581909	533.7982178	2	17	1.1.1.1018.4	4.4436	10627.54	9057.84	4.45	0.04	8256.904
2	35.34	35.34	96.56999707	93.1400001	93.1400001	sp|P23927|CRYAB_MOUSE	Alpha-crystallin B chain OS=Mus musculus OX=10090 GN=Cryab PE=1 SV=2			0	96.29999995	LGDVIEVHGK	Methyl(E)@6	Methyl(E)@99	cleaved V-L@N-term	0.00876376	1079.606323	540.8104	1079.597534	540.8060303	2	9	1.1.1.1039.7	4.70875	68.55423	68.55423			336.7073
2	35.34	35.34	96.56999707	93.1400001	93.1400001	sp|P23927|CRYAB_MOUSE	Alpha-crystallin B chain OS=Mus musculus OX=10090 GN=Cryab PE=1 SV=2			0	99.00000095	MDIAIHHPWIR	Acetyl@N-term	Acetyl@1		0.000390749	1429.729248	477.5837	1429.728882	477.5835571	3	16	1.1.1.1182.2	6.509433	9605.1	9466.93	6.51	0.06	5514.821
2	35.34	35.34	96.56999707	93.1400001	93.1400001	sp|P23927|CRYAB_MOUSE	Alpha-crystallin B chain OS=Mus musculus OX=10090 GN=Cryab PE=1 SV=2			0	99.00000095	MDIAIHHPWIR	Dioxidation(M)@1; Carboxy(D)@2	Dioxidation(M)@1; Carboxy(D)@2		-0.00103485	1463.696899	732.8557	1463.697998	732.8562622	2	15	1.1.1.1125.6	5.793	1649.93	1316.72	5.81	0.04	911.2032
2	35.34	35.34	96.56999707	93.1400001	93.1400001	sp|P23927|CRYAB_MOUSE	Alpha-crystallin B chain OS=Mus musculus OX=10090 GN=Cryab PE=1 SV=2			0	99.00000095	MDIAIHHPWIR	Acetyl@N-term	Acetyl@1		0.000390749	1429.729248	477.5837	1429.728882	477.5835571	3	13	1.1.1.1180.3	6.48345	9605.1	6440.06	6.51	0.06	4349.538
2	35.34	35.34	96.56999707	93.1400001	93.1400001	sp|P23927|CRYAB_MOUSE	Alpha-crystallin B chain OS=Mus musculus OX=10090 GN=Cryab PE=1 SV=2			0	99.00000095	MDIAIHHPWIR	Dioxidation(M)@1; Carboxy(D)@2	Dioxidation(M)@1; Carboxy(D)@2		-0.00103485	1463.696899	732.8557	1463.697998	732.8562622	2	14	1.1.1.1126.6	5.803	1649.93	1587.04	5.81	0.04	1109.64
2	35.34	35.34	96.56999707	93.1400001	93.1400001	sp|P23927|CRYAB_MOUSE	Alpha-crystallin B chain OS=Mus musculus OX=10090 GN=Cryab PE=1 SV=2			0	99.00000095	MDIAIHHPWIR	Acetyl@N-term; Oxidation(D)@2	Acetyl@1; Oxidation(D)@2		0.00166176	1445.725586	482.9158	1445.723755	482.9151917	3	13	1.1.1.1090.2	5.3492	156293	10455.95	5.4	0.06	1303.99
2	35.34	35.34	96.56999707	93.1400001	93.1400001	sp|P23927|CRYAB_MOUSE	Alpha-crystallin B chain OS=Mus musculus OX=10090 GN=Cryab PE=1 SV=2			0	98.65999818	MDIAIHHPWIR	Acetyl@N-term; Sulfide(D)@2	Acetyl@1; Sulfide(D)@2		0.0173951	1461.718262	488.2467	1461.700928	488.2409363	3	13	1.1.1.1110.3	5.59835	9042.22	7235.01	5.62	0.05	4121.853
2	35.34	35.34	96.56999707	93.1400001	93.1400001	sp|P23927|CRYAB_MOUSE	Alpha-crystallin B chain OS=Mus musculus OX=10090 GN=Cryab PE=1 SV=2			0	98.6199975	MDIAIHHPWIR	Acetyl@N-term; Sulfide(D)@2	Acetyl@1; Sulfide(D)@2		0.0173951	1461.718262	488.2467	1461.700928	488.2409363	3	12	1.1.1.1109.4	5.586683	9042.22	4405.73	5.62	0.05	2509.58
2	35.34	35.34	96.56999707	93.1400001	93.1400001	sp|P23927|CRYAB_MOUSE	Alpha-crystallin B chain OS=Mus musculus OX=10090 GN=Cryab PE=1 SV=2			0	97.97999859	MDIAIHHPWIR	Acetyl@N-term; Oxidation(D)@2; Oxidation(W)@9	Acetyl@1; Oxidation(D)@2		0.00146764	1461.720093	488.2473	1461.71875	488.2468567	3	14	1.1.1.1069.4	5.08605	9920.93	9380.35	5.08	0.06	5112.11
2	35.34	35.34	96.56999707	93.1400001	93.1400001	sp|P23927|CRYAB_MOUSE	Alpha-crystallin B chain OS=Mus musculus OX=10090 GN=Cryab PE=1 SV=2			0	87.99999952	MDIAIHHPWIR	Acetyl@N-term; Oxidation(D)@2; Oxidation(W)@9	Acetyl@1; Oxidation(D)@2		0.00146764	1461.720093	488.2473	1461.71875	488.2468567	3	13	1.1.1.1068.3	5.07255	9920.93	9903.02	5.08	0.06	5447.536
2	35.34	35.34	96.56999707	93.1400001	93.1400001	sp|P23927|CRYAB_MOUSE	Alpha-crystallin B chain OS=Mus musculus OX=10090 GN=Cryab PE=1 SV=2			0	86.1100018	MDIAIHHPWIR	Acetyl@N-term; Oxidation(D)@2; Oxidation(W)@9	Acetyl@1; Oxidation(D)@2		0.00146764	1461.720093	488.2473	1461.71875	488.2468567	3	12	1.1.1.1066.5	5.048883	9920.93	6252.12	5.08	0.06	3228.621
2	35.34	35.34	96.56999707	93.1400001	93.1400001	sp|P23927|CRYAB_MOUSE	Alpha-crystallin B chain OS=Mus musculus OX=10090 GN=Cryab PE=1 SV=2			0	72.64000177	MDIAIHHPWIR	Acetyl@N-term; Oxidation(D)@2	Acetyl@1; Oxidation(D)@2		0.00166176	1445.725586	482.9158	1445.723755	482.9151917	3	15	1.1.1.1091.2	5.3642	156293	54965.6	5.4	0.06	14284.36
2	35.34	35.34	96.56999707	93.1400001	93.1400001	sp|P23927|CRYAB_MOUSE	Alpha-crystallin B chain OS=Mus musculus OX=10090 GN=Cryab PE=1 SV=2			0	26.71999931	MDIAIHHPWIR	Acetyl@N-term; Oxidation(D)@2; Dioxidation(W)@9	Acetyl@1; Oxidation(D)@2		8.30E-05	1477.713623	493.5785	1477.713623	493.5784912	3	9	1.1.1.1057.4	4.933733	2266.25	1985.25	4.95	0.04	1703.992
2	35.34	35.34	96.56999707	93.1400001	93.1400001	sp|P23927|CRYAB_MOUSE	Alpha-crystallin B chain OS=Mus musculus OX=10090 GN=Cryab PE=1 SV=2			0	99.00000095	PADVDPLTITSSLSSDGVLTVNGPR	GG(S)@11	GG(S)@135	cleaved I-P@N-term	0.040254101	2624.369629	875.7971	2624.329346	875.7837524	3	24	1.1.1.1324.10	8.303967	40776.61	14440.98	8.37	0.12	13313.82
2	35.34	35.34	96.56999707	93.1400001	93.1400001	sp|P23927|CRYAB_MOUSE	Alpha-crystallin B chain OS=Mus musculus OX=10090 GN=Cryab PE=1 SV=2			0	99.00000095	PADVDPLTITSSLSSDGVLTVNGPR	GG(S)@11	GG(S)@135	cleaved I-P@N-term	0.040254101	2624.369629	875.7971	2624.329346	875.7837524	3	22	1.1.1.1325.6	8.313133	40776.61	20601.39	8.37	0.12	19630.78
2	35.34	35.34	96.56999707	93.1400001	93.1400001	sp|P23927|CRYAB_MOUSE	Alpha-crystallin B chain OS=Mus musculus OX=10090 GN=Cryab PE=1 SV=2			0	99.00000095	PADVDPLTITSSLSSDGVLTVNGPR	GG(T)@10	GG(T)@134	cleaved I-P@N-term	0.040254101	2624.369629	875.7971	2624.329346	875.7837524	3	22	1.1.1.1325.6	8.313133	40776.61	20601.39	8.37	0.12	19630.78
2	35.34	35.34	96.56999707	93.1400001	93.1400001	sp|P23927|CRYAB_MOUSE	Alpha-crystallin B chain OS=Mus musculus OX=10090 GN=Cryab PE=1 SV=2			0	94.27999854	PFHSPSR			cleaved F-P@N-term	-0.000824771	826.4078979	414.2112	826.4085693	414.2115784	2	10	1.1.1.1048.2	4.817733	24376.61	14271.46	4.85	0.08	6041.388
2	35.34	35.34	96.56999707	93.1400001	93.1400001	sp|P23927|CRYAB_MOUSE	Alpha-crystallin B chain OS=Mus musculus OX=10090 GN=Cryab PE=1 SV=2			0	99.00000095	PLTITSSLSSDGVLTVNGPR			cleaved D-P@N-term	-0.0032735	2013.070801	672.0309	2013.074219	672.0320435	3	18	1.1.1.1196.4	6.6886	1335.68	1301.89	6.68	0.06	1053.727
2	35.34	35.34	96.56999707	93.1400001	93.1400001	sp|P23927|CRYAB_MOUSE	Alpha-crystallin B chain OS=Mus musculus OX=10090 GN=Cryab PE=1 SV=2			0	99.00000095	QDEHGFISR	Gln->pyro-Glu@N-term			-0.000335658	1070.477905	536.2462	1070.478149	536.2463379	2	12	1.1.1.917.7	3.180183	4361.96	3767.05	3.19	0.04	2504.906
2	35.34	35.34	96.56999707	93.1400001	93.1400001	sp|P23927|CRYAB_MOUSE	Alpha-crystallin B chain OS=Mus musculus OX=10090 GN=Cryab PE=1 SV=2			0	99.00000095	QDEHGFISR				-0.00208279	1087.502441	544.7585	1087.504639	544.7595825	2	13	1.1.1.921.4	3.23185	18228.04	4628.8	3.2	0.04	1661.232
2	35.34	35.34	96.56999707	93.1400001	93.1400001	sp|P23927|CRYAB_MOUSE	Alpha-crystallin B chain OS=Mus musculus OX=10090 GN=Cryab PE=1 SV=2			0	99.00000095	QDEHGFISR	Gln->pyro-Glu@N-term			-0.000946006	1070.477051	536.2458	1070.478149	536.2463379	2	12	1.1.1.984.5	4.0138	39447.68	20199.93	4.03	0.04	7088.937
2	35.34	35.34	96.56999707	93.1400001	93.1400001	sp|P23927|CRYAB_MOUSE	Alpha-crystallin B chain OS=Mus musculus OX=10090 GN=Cryab PE=1 SV=2			0	99.00000095	QDEHGFISR	Dehydrated(D)@2			-0.000201011	1069.493896	535.7542	1069.494141	535.7543335	2	13	1.1.1.965.7	3.77915	1117.93	1111.31	3.78	0.05	688.3024
2	35.34	35.34	96.56999707	93.1400001	93.1400001	sp|P23927|CRYAB_MOUSE	Alpha-crystallin B chain OS=Mus musculus OX=10090 GN=Cryab PE=1 SV=2			0	99.00000095	QDEHGFISR	Formyl@N-term			-0.00106963	1115.498413	558.7565	1115.499634	558.7570801	2	12	1.1.1.970.9	3.84065	2332.72	1155.45	3.87	0.04	449.382
2	35.34	35.34	96.56999707	93.1400001	93.1400001	sp|P23927|CRYAB_MOUSE	Alpha-crystallin B chain OS=Mus musculus OX=10090 GN=Cryab PE=1 SV=2			0	99.00000095	QDEHGFISR	Formyl@N-term			-0.00106963	1115.498413	558.7565	1115.499634	558.7570801	2	12	1.1.1.971.6	3.85065	2332.72	1817.24	3.87	0.04	948.4978
2	35.34	35.34	96.56999707	93.1400001	93.1400001	sp|P23927|CRYAB_MOUSE	Alpha-crystallin B chain OS=Mus musculus OX=10090 GN=Cryab PE=1 SV=2			0	99.00000095	QDEHGFISR	Gln->pyro-Glu@N-term; Oxidation(D)@2	Oxidation(D)@109		-0.00132601	1086.47168	544.2431	1086.473022	544.2437744	2	11	1.1.1.981.7	3.977467	1261.96	1141.16	3.98	0.04	788.1552
2	35.34	35.34	96.56999707	93.1400001	93.1400001	sp|P23927|CRYAB_MOUSE	Alpha-crystallin B chain OS=Mus musculus OX=10090 GN=Cryab PE=1 SV=2			0	98.79000187	QDEHGFISR	Gln->pyro-Glu@N-term; Methyl(E)@3	Methyl(E)@110		-0.00666887	1084.487305	543.2509	1084.493774	543.2541504	2	10	1.1.1.1028.2	4.571084	1294.61	1125.4	4.58	0.05	693.1612
2	35.34	35.34	96.56999707	93.1400001	93.1400001	sp|P23927|CRYAB_MOUSE	Alpha-crystallin B chain OS=Mus musculus OX=10090 GN=Cryab PE=1 SV=2			0	98.79000187	QDEHGFISR	Gln->pyro-Glu@N-term; Methyl(D)@2	Methyl(D)@109		-0.00666887	1084.487305	543.2509	1084.493774	543.2541504	2	10	1.1.1.1028.2	4.571084	1294.61	1125.4	4.58	0.05	693.1612
2	35.34	35.34	96.56999707	93.1400001	93.1400001	sp|P23927|CRYAB_MOUSE	Alpha-crystallin B chain OS=Mus musculus OX=10090 GN=Cryab PE=1 SV=2			0	49.7299999	QDEHGFISR	Gln->pyro-Glu@N-term; Oxidation(D)@2	Oxidation(D)@109		-0.00132601	1086.47168	544.2431	1086.473022	544.2437744	2	9	1.1.1.980.7	3.964967	1261.96	823.6	3.98	0.04	532.5263
2	35.34	35.34	96.56999707	93.1400001	93.1400001	sp|P23927|CRYAB_MOUSE	Alpha-crystallin B chain OS=Mus musculus OX=10090 GN=Cryab PE=1 SV=2			0	29.37000096	QDEHGFISR	Methyl(E)@3	Methyl(E)@110		-0.00292322	1101.517456	551.766	1101.520264	551.7674561	2	8	1.1.1.954.8	3.64865	905.97	815.16	3.65	0.04	503.2459
2	35.34	35.34	96.56999707	93.1400001	93.1400001	sp|P23927|CRYAB_MOUSE	Alpha-crystallin B chain OS=Mus musculus OX=10090 GN=Cryab PE=1 SV=2			0	22.9399994	QDEHGFISR				-0.00208279	1087.502441	544.7585	1087.504639	544.7595825	2	7	1.1.1.923.4	3.259183	18228.04	831.77	3.2	0.04	377.9634
2	35.34	35.34	96.56999707	93.1400001	93.1400001	sp|P23927|CRYAB_MOUSE	Alpha-crystallin B chain OS=Mus musculus OX=10090 GN=Cryab PE=1 SV=2			0	59.89000201	RPFFPF			cleaved F-H@C-term	0.000606006	809.4230957	405.7188	809.4224243	405.7185059	2	6	1.1.1.1294.2	7.929833	11842.54	2581.42	7.99	0.09	814.418
2	35.34	35.34	96.56999707	93.1400001	93.1400001	sp|P23927|CRYAB_MOUSE	Alpha-crystallin B chain OS=Mus musculus OX=10090 GN=Cryab PE=1 SV=2			0	97.97999859	RPFFPFH			cleaved H-S@C-term	-0.00230383	946.4790649	474.2468	946.4813843	474.2479553	2	8	1.1.1.1126.2	5.799667	2582.69	731.03	5.89	0.1	351.1026
2	35.34	35.34	96.56999707	93.1400001	93.1400001	sp|P23927|CRYAB_MOUSE	Alpha-crystallin B chain OS=Mus musculus OX=10090 GN=Cryab PE=1 SV=2			0	99.00000095	RPFFPFHSPSR				0.00230882	1373.701538	458.9078	1373.699341	458.9070435	3	18	1.1.1.1046.2	4.7999	33059.3	7808.47	4.85	0.06	3675.402
2	35.34	35.34	96.56999707	93.1400001	93.1400001	sp|P23927|CRYAB_MOUSE	Alpha-crystallin B chain OS=Mus musculus OX=10090 GN=Cryab PE=1 SV=2			0	99.00000095	RPFFPFHSPSR				0.00230882	1373.701538	458.9078	1373.699341	458.9070435	3	9	1.1.1.1060.2	4.970217	33059.3	531.07	4.85	0.06	369.9851
2	35.34	35.34	96.56999707	93.1400001	93.1400001	sp|P23927|CRYAB_MOUSE	Alpha-crystallin B chain OS=Mus musculus OX=10090 GN=Cryab PE=1 SV=2			0	99.00000095	RPFFPFHSPSR	Phospho(S)@8	Phospho(S)@19		0.000154821	1453.665649	485.5625	1453.665649	485.5624695	3	14	1.1.1.1084.3	5.275367	5616.78	3362.39	5.32	0.08	2117.196
2	35.34	35.34	96.56999707	93.1400001	93.1400001	sp|P23927|CRYAB_MOUSE	Alpha-crystallin B chain OS=Mus musculus OX=10090 GN=Cryab PE=1 SV=2			0	98.87999892	RPFFPFHSPSR	Phospho(S)@8	Phospho(S)@19		0.000154821	1453.665649	485.5625	1453.665649	485.5624695	3	12	1.1.1.1085.3	5.2862	5616.78	4201.96	5.32	0.08	2689.582
2	35.34	35.34	96.56999707	93.1400001	93.1400001	sp|P23927|CRYAB_MOUSE	Alpha-crystallin B chain OS=Mus musculus OX=10090 GN=Cryab PE=1 SV=2			0	96.7599988	SLSPFYLRPPSFLR	Phospho(S)@3	Phospho(S)@45	cleaved T-S@N-term	-0.00363181	1758.881958	587.3013	1758.885864	587.3025513	3	10	1.1.1.1326.2	8.323466	1520.26	1480.53	8.32	0.09	947.5972
2	35.34	35.34	96.56999707	93.1400001	93.1400001	sp|P23927|CRYAB_MOUSE	Alpha-crystallin B chain OS=Mus musculus OX=10090 GN=Cryab PE=1 SV=2			0	99.00000095	SSDGVLTVNGPR			cleaved L-S@N-term	0.000933503	1200.61084	601.3127	1200.609863	601.3121948	2	12	1.1.1.998.9	4.195283	1173.38	687.79	4.22	0.05	415.4547
2	35.34	35.34	96.56999707	93.1400001	93.1400001	sp|P23927|CRYAB_MOUSE	Alpha-crystallin B chain OS=Mus musculus OX=10090 GN=Cryab PE=1 SV=2			0	73.76000285	SSLSSDGVLTVNGPR			cleaved T-S@N-term	0.00581155	1487.763916	744.8892	1487.757935	744.8862915	2	7	1.1.1.1056.11	4.926717	68.78014	68.78014			174.3161
2	35.34	35.34	96.56999707	93.1400001	93.1400001	sp|P23927|CRYAB_MOUSE	Alpha-crystallin B chain OS=Mus musculus OX=10090 GN=Cryab PE=1 SV=2			0	97.57000208	STATSLSPF			cleaved F-S@N-term; cleaved F-Y@C-term	0.00352792	909.447876	455.7312	909.4443359	455.7294617	2	8	1.1.1.1154.3	6.155633	326.88	311.51	6.15	0.04	401.9138
2	35.34	35.34	96.56999707	93.1400001	93.1400001	sp|P23927|CRYAB_MOUSE	Alpha-crystallin B chain OS=Mus musculus OX=10090 GN=Cryab PE=1 SV=2			0	29.37000096	TIPITREE			cleaved E-K@C-term; missed R-E@6	-0.00470127	957.5084839	479.7615	957.5131226	479.7638245	2	6	1.1.1.965.5	3.775817	555.91	520.79	3.78	0.06	389.4885
2	35.34	35.34	96.56999707	93.1400001	93.1400001	sp|P23927|CRYAB_MOUSE	Alpha-crystallin B chain OS=Mus musculus OX=10090 GN=Cryab PE=1 SV=2			0	69.11000013	TITSSLSSDGVLTVNGPR	Didehydro(T)@13; Deamidated(N)@15		cleaved L-T@N-term	0.0129217	1801.918823	601.6469	1801.905762	601.6425171	3	13	1.1.1.1117.2	5.6935	1870.31	104.5	5.59	0.05	1375.792
2	35.34	35.34	96.56999707	93.1400001	93.1400001	sp|P23927|CRYAB_MOUSE	Alpha-crystallin B chain OS=Mus musculus OX=10090 GN=Cryab PE=1 SV=2			0	99.00000095	VLGDVIEVH			cleaved H-G@C-term	-0.00236934	979.5314941	490.773	979.5338745	490.7742004	2	12	1.1.1.1089.4	5.3377	2142.32	1275	5.36	0.02	620.3675
2	35.34	35.34	96.56999707	93.1400001	93.1400001	sp|P23927|CRYAB_MOUSE	Alpha-crystallin B chain OS=Mus musculus OX=10090 GN=Cryab PE=1 SV=2			0	97.79999852	VLGDVIEVH	Amidated@C-term		cleaved H-G@C-term	0.0232777	978.5730591	490.2938	978.5498047	490.282196	2	11	1.1.1.1075.3	5.16355	233.76	192.4	5.15	0.03	419.4324
2	35.34	35.34	96.56999707	93.1400001	93.1400001	sp|P23927|CRYAB_MOUSE	Alpha-crystallin B chain OS=Mus musculus OX=10090 GN=Cryab PE=1 SV=2			0	99.00000095	VLGDVIEVHGK				0.000659351	1164.651123	583.3328	1164.650269	583.3323975	2	19	1.1.1.1017.7	4.4351	50074.62	29320.14	4.45	0.04	10990.21
2	35.34	35.34	96.56999707	93.1400001	93.1400001	sp|P23927|CRYAB_MOUSE	Alpha-crystallin B chain OS=Mus musculus OX=10090 GN=Cryab PE=1 SV=2			0	99.00000095	VLGDVIEVHGK	Formyl@N-term			0.000570974	1192.64563	597.3301	1192.645142	597.329895	2	12	1.1.1.1177.4	6.446617	6216.89	595.46	6.52	0.06	505.7442
2	35.34	35.34	96.56999707	93.1400001	93.1400001	sp|P23927|CRYAB_MOUSE	Alpha-crystallin B chain OS=Mus musculus OX=10090 GN=Cryab PE=1 SV=2			0	99.00000095	VLGDVIEVHGK	Formyl@N-term			0.000570974	1192.64563	597.3301	1192.645142	597.329895	2	11	1.1.1.1178.5	6.45995	6216.89	1189.69	6.52	0.06	617.9691
2	35.34	35.34	96.56999707	93.1400001	93.1400001	sp|P23927|CRYAB_MOUSE	Alpha-crystallin B chain OS=Mus musculus OX=10090 GN=Cryab PE=1 SV=2			0	72.64000177	WIDTGLSEMR	Oxidation(M)@9		cleaved S-W@N-term	-0.000212134	1222.565063	612.2898	1222.565186	612.289917	2	8	1.1.1.1057.9	4.937883	701.83	600.72	4.95	0.05	422.8497
2	35.34	35.34	96.56999707	93.1400001	93.1400001	sp|P23927|CRYAB_MOUSE	Alpha-crystallin B chain OS=Mus musculus OX=10090 GN=Cryab PE=1 SV=2			0	94.76000071	YLRPPSFLR			cleaved F-Y@N-term	-0.000765936	1147.649414	574.832	1147.650269	574.8323975	2	9	1.1.1.1099.4	5.462183	3921.7	3618.65	5.46	0.06	1851.224
2	35.34	35.34	96.56999707	93.1400001	93.1400001	sp|P23927|CRYAB_MOUSE	Alpha-crystallin B chain OS=Mus musculus OX=10090 GN=Cryab PE=1 SV=2			0	96.29999995	YRIPADVDPL			cleaved L-T@C-term; missed R-I@2	-0.00348585	1157.604614	579.8096	1157.608032	579.8113403	2	8	1.1.1.1151.3	6.117967	1390.58	1076.32	6.14	0.06	716.3532
2	35.34	35.34	96.56999707	93.1400001	93.1400001	sp|P23927|CRYAB_MOUSE	Alpha-crystallin B chain OS=Mus musculus OX=10090 GN=Cryab PE=1 SV=2			0	98.98999929	YRIPADVDPLTITS			cleaved S-S@C-term; missed R-I@2	-0.00174363	1559.817627	780.9161	1559.81958	780.9170532	2	11	1.1.1.1198.4	6.7136	437.98	329.84	6.73	0.06	298.1332
2	35.34	35.34	96.56999707	93.1400001	93.1400001	sp|P23927|CRYAB_MOUSE	Alpha-crystallin B chain OS=Mus musculus OX=10090 GN=Cryab PE=1 SV=2			0	99.00000095	YRIPADVDPLTITSSLSSDGVLTVNGPR			missed R-I@2	-0.00044433	2942.534668	981.8521	2942.534912	981.8522339	3	19	1.1.1.1287.8	7.847667	17448.09	929.57	7.98	0.09	597.0037
2	35.34	35.34	96.56999707	93.1400001	93.1400001	sp|P23927|CRYAB_MOUSE	Alpha-crystallin B chain OS=Mus musculus OX=10090 GN=Cryab PE=1 SV=2			0	99.00000095	YRIPADVDPLTITSSLSSDGVLTVNGPR			missed R-I@2	-0.00044433	2942.534668	981.8521	2942.534912	981.8522339	3	21	1.1.1.1288.11	7.860167	17448.09	1727.63	7.98	0.09	961.2393
2	35.34	35.34	96.56999707	93.1400001	93.1400001	sp|P23927|CRYAB_MOUSE	Alpha-crystallin B chain OS=Mus musculus OX=10090 GN=Cryab PE=1 SV=2			0	99.00000095	YRIPADVDPLTITSSLSSDGVLTVNGPR			missed R-I@2	-0.00044433	2942.534668	981.8521	2942.534912	981.8522339	3	23	1.1.1.1289.9	7.872667	17448.09	2264.96	7.98	0.09	1402.824
2	35.34	35.34	96.56999707	93.1400001	93.1400001	sp|P23927|CRYAB_MOUSE	Alpha-crystallin B chain OS=Mus musculus OX=10090 GN=Cryab PE=1 SV=2			0	99.00000095	YRIPADVDPLTITSSLSSDGVLTVNGPR			missed R-I@2	0.0011891	2942.536133	736.6413	2942.534912	736.6409912	4	15	1.1.1.1291.4	7.894834	4378.34	640.4	7.97	0.09	308.3068
2	35.34	35.34	96.56999707	93.1400001	93.1400001	sp|P23927|CRYAB_MOUSE	Alpha-crystallin B chain OS=Mus musculus OX=10090 GN=Cryab PE=1 SV=2			0	99.00000095	YRIPADVDPLTITSSLSSDGVLTVNGPR			missed R-I@2	-0.00044433	2942.534668	981.8521	2942.534912	981.8522339	3	28	1.1.1.1302.6	8.037817	17448.09	7883.99	7.98	0.09	4643.975
2	35.34	35.34	96.56999707	93.1400001	93.1400001	sp|P23927|CRYAB_MOUSE	Alpha-crystallin B chain OS=Mus musculus OX=10090 GN=Cryab PE=1 SV=2			0	99.00000095	YRIPADVDPLTITSSLSSDGVLTVNGPR	Ammonia-loss(N)@25		missed R-I@2	-0.00899821	2925.499268	976.1737	2925.508301	976.1767578	3	17	1.1.1.1318.6	8.22715	54.31488	54.31488			369.3367
2	35.34	35.34	96.56999707	93.1400001	93.1400001	sp|P23927|CRYAB_MOUSE	Alpha-crystallin B chain OS=Mus musculus OX=10090 GN=Cryab PE=1 SV=2			0	99.00000095	YRIPADVDPLTITSSLSSDGVLTVNGPR	Ammonia-loss(N)@25		missed R-I@2	-0.00625165	2925.502197	976.1746	2925.508301	976.1767578	3	14	1.1.1.1317.5	8.215966	71.61264	71.61264			380.2192
2	35.34	35.34	96.56999707	93.1400001	93.1400001	sp|P23927|CRYAB_MOUSE	Alpha-crystallin B chain OS=Mus musculus OX=10090 GN=Cryab PE=1 SV=2			0	99.00000095	YRIPADVDPLTITSSLSSDGVLTVNGPR	Dehydrated(D)@19		missed R-I@2	0.00969181	2924.533936	975.8519	2924.524414	975.8487549	3	14	1.1.1.1301.9	8.024983	51.0945	51.0945			232.1056
2	35.34	35.34	96.56999707	93.1400001	93.1400001	sp|P23927|CRYAB_MOUSE	Alpha-crystallin B chain OS=Mus musculus OX=10090 GN=Cryab PE=1 SV=2			0	74.84999895	YRIPADVDPLTITSSLSSDGVLTVNGPR	Dehydrated(S)@17	Dehydrated(S)@138	missed R-I@2	-0.023267001	2924.500977	975.8409	2924.524414	975.8487549	3	10	1.1.1.1304.6	8.063316	39.06111	39.06111			180.9421
2	35.34	35.34	96.56999707	93.1400001	93.1400001	sp|P23927|CRYAB_MOUSE	Alpha-crystallin B chain OS=Mus musculus OX=10090 GN=Cryab PE=1 SV=2			0	74.84999895	YRIPADVDPLTITSSLSSDGVLTVNGPR	Dehydrated(S)@18	Dehydrated(S)@139	missed R-I@2	-0.023267001	2924.500977	975.8409	2924.524414	975.8487549	3	10	1.1.1.1304.6	8.063316	39.06111	39.06111			180.9421
2	35.34	35.34	96.56999707	93.1400001	93.1400001	sp|P23927|CRYAB_MOUSE	Alpha-crystallin B chain OS=Mus musculus OX=10090 GN=Cryab PE=1 SV=2			0	71.49000168	YRIPADVDPLTITSSLSSDGVLTVNGPR			missed R-I@2	0.0011891	2942.536133	736.6413	2942.534912	736.6409912	4	8	1.1.1.1307.4	8.088317	4378.34	239.53	7.97	0.09	395.1297
2	35.34	35.34	96.56999707	93.1400001	93.1400001	sp|P23927|CRYAB_MOUSE	Alpha-crystallin B chain OS=Mus musculus OX=10090 GN=Cryab PE=1 SV=2			0	59.89000201	YRIPADVDPLTITSSLSSDGVLTVNGPR	Dehydrated(D)@19		missed R-I@2	-0.023267001	2924.500977	975.8409	2924.524414	975.8487549	3	10	1.1.1.1304.6	8.063316	39.06111	39.06111			180.9421
3	32.84	32.84	91.32999778	88.2700026	88.2700026	sp|P24622|CRYAA_MOUSE	Alpha-crystallin A chain OS=Mus musculus OX=10090 GN=Cryaa PE=2 SV=1			2	99.00000095	ALGPFYPSR				0.00129677	1006.524902	504.2697	1006.523621	504.2690735	2	12	1.1.1.1099.3	5.460516	503103.6	27440.16	5.37	0.06	9810.185
3	32.84	32.84	91.32999778	88.2700026	88.2700026	sp|P24622|CRYAA_MOUSE	Alpha-crystallin A chain OS=Mus musculus OX=10090 GN=Cryaa PE=2 SV=1			2	99.00000095	DKFVIFLDVK			missed K-F@2	0.0010514	1222.697266	612.3559	1222.696167	612.3553467	2	12	1.1.1.1226.3	7.069733	3020.55	653.58	7.12	0.06	285.3418
3	32.84	32.84	91.32999778	88.2700026	88.2700026	sp|P24622|CRYAA_MOUSE	Alpha-crystallin A chain OS=Mus musculus OX=10090 GN=Cryaa PE=2 SV=1			2	99.00000095	DVTIQHPWFK			cleaved M-D@N-term	-0.00165616	1269.648926	635.8317	1269.650635	635.8325806	2	12	1.1.1.1256.4	7.451367	479.23	259.56	7.48	0.06	196.7315
3	32.84	32.84	91.32999778	88.2700026	88.2700026	sp|P24622|CRYAA_MOUSE	Alpha-crystallin A chain OS=Mus musculus OX=10090 GN=Cryaa PE=2 SV=1			2	99.00000095	EEKPSSAPSS	Glu->pyro-Glu@N-term			0.00288208	999.4538574	500.7342	999.4509277	500.7327271	2	11	1.1.1.876.6	2.684233	1344.08	992.37	2.68	0.04	532.9564
3	32.84	32.84	91.32999778	88.2700026	88.2700026	sp|P24622|CRYAA_MOUSE	Alpha-crystallin A chain OS=Mus musculus OX=10090 GN=Cryaa PE=2 SV=1			2	99.00000095	FVIFLDVK				-0.000968743	979.5733032	490.7939	979.5742798	490.7944031	2	13	1.1.1.1338.2	8.4603	122.8807	122.8807			643.6317
3	32.84	32.84	91.32999778	88.2700026	88.2700026	sp|P24622|CRYAA_MOUSE	Alpha-crystallin A chain OS=Mus musculus OX=10090 GN=Cryaa PE=2 SV=1			2	99.00000095	HFSPEDLTVK				0.00117428	1171.588501	586.8015	1171.58728	586.8009644	2	15	1.1.1.996.7	4.168117	2099.12	1188.26	4.19	0.04	753.3669
3	32.84	32.84	91.32999778	88.2700026	88.2700026	sp|P24622|CRYAA_MOUSE	Alpha-crystallin A chain OS=Mus musculus OX=10090 GN=Cryaa PE=2 SV=1			2	99.00000095	LFDQFFGEGLFEYDLLPFLSSTISPYYR	Deamidated(Q)@4			-0.00609351	3364.616211	842.1613	3364.62207	842.1627808	4	18	1.1.1.2343.2	13.1731	549.27	226.57	13.23	0.08	821.5126
3	32.84	32.84	91.32999778	88.2700026	88.2700026	sp|P24622|CRYAA_MOUSE	Alpha-crystallin A chain OS=Mus musculus OX=10090 GN=Cryaa PE=2 SV=1			2	99.00000095	QDDHGYISR	Gln->pyro-Glu@N-term			-0.00365969	1072.453613	537.2341	1072.457397	537.2359619	2	13	1.1.1.878.3	2.707567	6427.47	6305.28	2.7	0.04	4098.519
3	32.84	32.84	91.32999778	88.2700026	88.2700026	sp|P24622|CRYAA_MOUSE	Alpha-crystallin A chain OS=Mus musculus OX=10090 GN=Cryaa PE=2 SV=1			2	99.00000095	RALGPFYPSR			missed R-A@1	-0.00198066	1162.622925	582.3187	1162.624756	582.3196411	2	11	1.1.1.1026.7	4.54675	2199.47	2015.46	4.55	0.05	1199.875
3	32.84	32.84	91.32999778	88.2700026	88.2700026	sp|P24622|CRYAA_MOUSE	Alpha-crystallin A chain OS=Mus musculus OX=10090 GN=Cryaa PE=2 SV=1			2	99.00000095	SDRDKFVIFLDVK			missed R-D@3; missed K-F@5	0.00218436	1580.858398	527.9601	1580.856201	527.9593506	3	11	1.1.1.1171.3	6.36995	613.91	540.66	6.38	0.05	410.0083
3	32.84	32.84	91.32999778	88.2700026	88.2700026	sp|P24622|CRYAA_MOUSE	Alpha-crystallin A chain OS=Mus musculus OX=10090 GN=Cryaa PE=2 SV=1			2	99.00000095	TVLDSGISELMTHMWFVMHQPHAGNPK	Oxidation(M)@11; Oxidation(M)@14; Oxidation(M)@18			-0.00702956	3110.434082	778.6158	3110.441162	778.6176147	4	21	1.1.1.1135.7	5.91915	4477.34	4375.07	5.92	0.06	2186.25
3	32.84	32.84	91.32999778	88.2700026	88.2700026	sp|P24622|CRYAA_MOUSE	Alpha-crystallin A chain OS=Mus musculus OX=10090 GN=Cryaa PE=2 SV=1			2	99.00000095	VLEDFVEIHGK				0.00179095	1284.673218	429.2317	1284.671387	429.2310791	3	14	1.1.1.1065.2	5.033884	6106.88	4879.71	5.06	0.04	2780.238
3	32.84	32.84	91.32999778	88.2700026	88.2700026	sp|P24622|CRYAA_MOUSE	Alpha-crystallin A chain OS=Mus musculus OX=10090 GN=Cryaa PE=2 SV=1			2	99.00000095	VQSGLDAGHSER				0.00181762	1254.597046	419.2063	1254.595337	419.2056885	3	11	1.1.1.869.4	2.594733	165258.5	21482.36	2.63	0.04	1607.057
3	32.84	32.84	91.32999778	88.2700026	88.2700026	sp|P24622|CRYAA_MOUSE	Alpha-crystallin A chain OS=Mus musculus OX=10090 GN=Cryaa PE=2 SV=1			1.481486201	99.00000095	MDVTIQHPWFK	Acetyl@N-term	Acetyl@1		-0.000928154	1442.700928	722.3577	1442.70166	722.3580933	2	17	1.1.1.1254.4	7.429367	11247.06	1905.5	7.48	0.06	464.3207
3	32.84	32.84	91.32999778	88.2700026	88.2700026	sp|P24622|CRYAA_MOUSE	Alpha-crystallin A chain OS=Mus musculus OX=10090 GN=Cryaa PE=2 SV=1			1.327902198	99.00000095	HNERQDDHGYISR	Deamidated(Q)@5		missed R-Q@4	-0.000735839	1626.712891	407.6855	1626.713501	407.6856384	4	10	1.1.1.868.2	2.5804	2753.73	2658.66	2.59	0.04	2657.004
3	32.84	32.84	91.32999778	88.2700026	88.2700026	sp|P24622|CRYAA_MOUSE	Alpha-crystallin A chain OS=Mus musculus OX=10090 GN=Cryaa PE=2 SV=1			0.453457326	99.00000095	SADGMLTFSGPK	Oxidation(M)@5		cleaved L-S@N-term	0.00169086	1225.56665	613.7906	1225.564941	613.7897339	2	15	1.1.1.1020.9	4.472933	1622.06	1584.43	4.48	0.05	1120.932
3	32.84	32.84	91.32999778	88.2700026	88.2700026	sp|P24622|CRYAA_MOUSE	Alpha-crystallin A chain OS=Mus musculus OX=10090 GN=Cryaa PE=2 SV=1			0.401209474	99.00000095	YRLPSNVDQSAL			cleaved L-S@C-term; missed R-L@2	0.00242597	1361.696533	681.8555	1361.69397	681.854248	2	16	1.1.1.1080.5	5.229033	507.3044	507.3044			1569.36
3	32.84	32.84	91.32999778	88.2700026	88.2700026	sp|P24622|CRYAA_MOUSE	Alpha-crystallin A chain OS=Mus musculus OX=10090 GN=Cryaa PE=2 SV=1			0.399027109	99.00000095	PFLSSTISPYYR			cleaved L-P@N-term	-0.00602172	1429.718018	715.8663	1429.724121	715.8693848	2	17	1.1.1.1167.2	6.32645	1052.1	1012.95	6.33	0.05	673.012
3	32.84	32.84	91.32999778	88.2700026	88.2700026	sp|P24622|CRYAA_MOUSE	Alpha-crystallin A chain OS=Mus musculus OX=10090 GN=Cryaa PE=2 SV=1			0.319664508	99.00000095	TVLDSGISELMTH	Oxidation(M)@11		cleaved H-M@C-term	0.000576977	1417.676514	709.8455	1417.675903	709.8452148	2	15	1.1.1.1106.8	5.552017	1346.67	1014.52	5.57	0.06	686.3733
3	32.84	32.84	91.32999778	88.2700026	88.2700026	sp|P24622|CRYAA_MOUSE	Alpha-crystallin A chain OS=Mus musculus OX=10090 GN=Cryaa PE=2 SV=1			0.312471062	99.00000095	LSSTISPYYR			cleaved F-L@N-term	-0.00113258	1185.601929	593.8082	1185.603027	593.8087769	2	13	1.1.1.1033.5	4.63175	24287.89	8672.4	4.66	0.05	2756.732
3	32.84	32.84	91.32999778	88.2700026	88.2700026	sp|P24622|CRYAA_MOUSE	Alpha-crystallin A chain OS=Mus musculus OX=10090 GN=Cryaa PE=2 SV=1			0.280668736	98.57000113	SPEDLTVK			cleaved F-S@N-term	0.000390962	887.4604492	444.7375	887.460022	444.7372742	2	10	1.1.1.941.3	3.482667	733.44	700.1	3.48	0.04	453.7594
3	32.84	32.84	91.32999778	88.2700026	88.2700026	sp|P24622|CRYAA_MOUSE	Alpha-crystallin A chain OS=Mus musculus OX=10090 GN=Cryaa PE=2 SV=1			0.276544303	99.00000095	LPSNVDQSAL			cleaved L-S@C-term	0.000829485	1042.530518	522.2725	1042.529541	522.2720337	2	11	1.1.1.1056.6	4.922567	2766.9	932.21	4.97	0.05	503.5457
3	32.84	32.84	91.32999778	88.2700026	88.2700026	sp|P24622|CRYAA_MOUSE	Alpha-crystallin A chain OS=Mus musculus OX=10090 GN=Cryaa PE=2 SV=1			0.263603538	99.00000095	VQSGLDAGH			cleaved H-S@C-term	-0.00110535	882.418457	442.2165	882.4195557	442.217041	2	11	1.1.1.882.4	2.756717	4597.22	4595.24	2.75	0.04	2683.747
3	32.84	32.84	91.32999778	88.2700026	88.2700026	sp|P24622|CRYAA_MOUSE	Alpha-crystallin A chain OS=Mus musculus OX=10090 GN=Cryaa PE=2 SV=1			0.241845369	99.00000095	LFDQFFGEGL			cleaved L-F@C-term	-0.000276225	1171.554688	586.7846	1171.554932	586.78479	2	12	1.1.1.1460.2	9.6297	744.74	220.98	9.69	0.1	114.7984
3	32.84	32.84	91.32999778	88.2700026	88.2700026	sp|P24622|CRYAA_MOUSE	Alpha-crystallin A chain OS=Mus musculus OX=10090 GN=Cryaa PE=2 SV=1			0.211124882	98.6800015	VTIQHPWFK			cleaved D-V@N-term	-0.00257895	1154.621094	578.3178	1154.623657	578.3190918	2	9	1.1.1.1070.8	5.10205	491.68	489.08	5.11	0.04	298.9327
3	32.84	32.84	91.32999778	88.2700026	88.2700026	sp|P24622|CRYAA_MOUSE	Alpha-crystallin A chain OS=Mus musculus OX=10090 GN=Cryaa PE=2 SV=1			0.120330788	99.00000095	VLEDFVEIH			cleaved H-G@C-term	-0.000944645	1099.554077	550.7843	1099.554932	550.78479	2	15	1.1.1.1156.6	6.183466	2030.26	1489.7	6.2	0.05	727.6956
3	32.84	32.84	91.32999778	88.2700026	88.2700026	sp|P24622|CRYAA_MOUSE	Alpha-crystallin A chain OS=Mus musculus OX=10090 GN=Cryaa PE=2 SV=1			0.10790541	97.50000238	TIQHPWFK			cleaved V-T@N-term	0.00599784	1055.561279	528.7879	1055.555298	528.7849121	2	8	1.1.1.1070.5	5.09955	31.56918	31.56918			359.0924
3	32.84	32.84	91.32999778	88.2700026	88.2700026	sp|P24622|CRYAA_MOUSE	Alpha-crystallin A chain OS=Mus musculus OX=10090 GN=Cryaa PE=2 SV=1			0.106793247	98.22000265	VIFLDVK			cleaved F-V@N-term	3.21E-05	832.5058594	417.2602	832.5058594	417.2601929	2	9	1.1.1.1158.2	6.2053	1514.19	1397.46	6.22	0.05	740.664
3	32.84	32.84	91.32999778	88.2700026	88.2700026	sp|P24622|CRYAA_MOUSE	Alpha-crystallin A chain OS=Mus musculus OX=10090 GN=Cryaa PE=2 SV=1			0.073143274	99.00000095	DVTIQHPWFKR	Arg-loss@C-term		cleaved M-D@N-term; missed K-R@10	-0.000801673	1269.649902	635.8322	1269.650635	635.8325806	2	14	1.1.1.1162.4	6.257967	6886.41	3528.7	6.29	0.05	2525.092
3	32.84	32.84	91.32999778	88.2700026	88.2700026	sp|P24622|CRYAA_MOUSE	Alpha-crystallin A chain OS=Mus musculus OX=10090 GN=Cryaa PE=2 SV=1			0.066512719	99.00000095	SGLDAGHSER			cleaved Q-S@N-term	-0.00123394	1027.467041	514.7408	1027.468262	514.741394	2	16	1.1.1.870.9	2.611567	7006.94	3964.22	2.63	0.02	2151.792
3	32.84	32.84	91.32999778	88.2700026	88.2700026	sp|P24622|CRYAA_MOUSE	Alpha-crystallin A chain OS=Mus musculus OX=10090 GN=Cryaa PE=2 SV=1			0.056011122	98.64000082	GPFYPSR			cleaved L-G@N-term	0.00351397	822.4060669	412.2103	822.4024658	412.2084961	2	8	1.1.1.1089.2	5.336033	2238.81	632.47	5.37	0.05	619.863
3	32.84	32.84	91.32999778	88.2700026	88.2700026	sp|P24622|CRYAA_MOUSE	Alpha-crystallin A chain OS=Mus musculus OX=10090 GN=Cryaa PE=2 SV=1			0.055517331	99.00000095	YRLPSNVDQ			cleaved Q-S@C-term; missed R-L@2	0.0024975	1090.543213	546.2789	1090.540771	546.2776489	2	12	1.1.1.991.5	4.102117	1086.93	887.61	4.12	0.04	527.596
3	32.84	32.84	91.32999778	88.2700026	88.2700026	sp|P24622|CRYAA_MOUSE	Alpha-crystallin A chain OS=Mus musculus OX=10090 GN=Cryaa PE=2 SV=1			0.033858262	99.00000095	DLLPFLSSTISPYYR			cleaved Y-D@N-term	0.00318398	1770.922607	591.3148	1770.919189	591.3136597	3	10	1.1.1.1442.2	9.502717	136.34	127.03	9.49	0.09	148.863
3	32.84	32.84	91.32999778	88.2700026	88.2700026	sp|P24622|CRYAA_MOUSE	Alpha-crystallin A chain OS=Mus musculus OX=10090 GN=Cryaa PE=2 SV=1			0.031984277	99.00000095	SLSADGMLTFSGPK	Oxidation(M)@7		cleaved C-S@N-term	-0.000652602	1425.680298	713.8474	1425.68103	713.8477783	2	14	1.1.1.1072.10	5.12905	3642.16	610.47	5.21	0.06	387.29
3	32.84	32.84	91.32999778	88.2700026	88.2700026	sp|P24622|CRYAA_MOUSE	Alpha-crystallin A chain OS=Mus musculus OX=10090 GN=Cryaa PE=2 SV=1			0.028260419	99.00000095	YRLPSNVDQS			cleaved S-A@C-term; missed R-L@2	0.000100635	1177.572876	589.7937	1177.572754	589.7936401	2	10	1.1.1.991.6	4.10295	1114.22	1030.85	4.1	0.05	510.0913
3	32.84	32.84	91.32999778	88.2700026	88.2700026	sp|P24622|CRYAA_MOUSE	Alpha-crystallin A chain OS=Mus musculus OX=10090 GN=Cryaa PE=2 SV=1			0.020907095	99.00000095	LEDFVEIHGK			cleaved V-L@N-term	0.000698461	1185.603638	593.8091	1185.603027	593.8087769	2	17	1.1.1.1074.8	5.1532	10273.25	5418.15	5.18	0.04	6534.508
3	32.84	32.84	91.32999778	88.2700026	88.2700026	sp|P24622|CRYAA_MOUSE	Alpha-crystallin A chain OS=Mus musculus OX=10090 GN=Cryaa PE=2 SV=1			0.019996636	99.00000095	EDFVEIHGK			cleaved L-E@N-term	0.000354063	1072.519287	537.2669	1072.518921	537.2667236	2	15	1.1.1.1074.7	5.152367	15073.38	7731.52	5.17	0.05	5456.425
3	32.84	32.84	91.32999778	88.2700026	88.2700026	sp|P24622|CRYAA_MOUSE	Alpha-crystallin A chain OS=Mus musculus OX=10090 GN=Cryaa PE=2 SV=1			0.019088054	99.00000095	LFDQFFGEGLFEYDLLPFLSSTISPY			cleaved Y-Y@C-term	0.00842192	3044.483398	1015.835	3044.473633	1015.831787	3	16	1.1.1.2500.2	13.87638	989.09	864.36	13.9	0.1	438.9183
3	32.84	32.84	91.32999778	88.2700026	88.2700026	sp|P24622|CRYAA_MOUSE	Alpha-crystallin A chain OS=Mus musculus OX=10090 GN=Cryaa PE=2 SV=1			0.017728776	72.64000177	TVLDSGISELMTHMWFVMHQPH	Oxidation(M)@11; Oxidation(M)@14; Oxidation(M)@18		cleaved H-A@C-term	-0.0070434	2643.185059	661.8035	2643.191895	661.8052979	4	9	1.1.1.1182.5	6.5161	586.97	521.21	6.49	0.09	472.4779
3	32.84	32.84	91.32999778	88.2700026	88.2700026	sp|P24622|CRYAA_MOUSE	Alpha-crystallin A chain OS=Mus musculus OX=10090 GN=Cryaa PE=2 SV=1			0.014573523	99.00000095	VQSGLDAGHSE			cleaved E-R@C-term	-0.00201867	1098.49231	550.2534	1098.494141	550.2543335	2	12	1.1.1.882.7	2.759217	12369.05	5682.11	2.79	0.04	1877.776
3	32.84	32.84	91.32999778	88.2700026	88.2700026	sp|P24622|CRYAA_MOUSE	Alpha-crystallin A chain OS=Mus musculus OX=10090 GN=Cryaa PE=2 SV=1			0.011887164	99.00000095	HFSPEDLTVKVLEDFVEIHGK	Carboxyethyl(K)@10	Carboxyethyl(K)@111	missed K-V@10	0.00826717	2510.277832	628.5767	2510.269287	628.574585	4	18	1.1.1.1476.2	9.7497	415.37	393.15	9.79	0.11	302.6096
3	32.84	32.84	91.32999778	88.2700026	88.2700026	sp|P24622|CRYAA_MOUSE	Alpha-crystallin A chain OS=Mus musculus OX=10090 GN=Cryaa PE=2 SV=1			0.010995374	97.35000134	DKFVIFL			cleaved L-D@C-term; missed K-F@2	-0.000598517	880.505249	441.2599	880.5058594	441.2601929	2	7	1.1.1.1356.2	8.67095	168.95	163.41	8.67	0.06	160.5057
3	32.84	32.84	91.32999778	88.2700026	88.2700026	sp|P24622|CRYAA_MOUSE	Alpha-crystallin A chain OS=Mus musculus OX=10090 GN=Cryaa PE=2 SV=1			0.009661152	98.25999737	FSPEDLTVK			cleaved H-F@N-term	0.00157259	1034.530029	518.2723	1034.528442	518.2714844	2	9	1.1.1.1082.3	5.250533	632.37	522.82	5.26	0.07	426.9274
3	32.84	32.84	91.32999778	88.2700026	88.2700026	sp|P24622|CRYAA_MOUSE	Alpha-crystallin A chain OS=Mus musculus OX=10090 GN=Cryaa PE=2 SV=1			0.00921732	99.00000095	LLPFLSSTISPYYR			cleaved D-L@N-term	0.000547605	1655.892822	828.9537	1655.892334	828.9534302	2	12	1.1.1.1351.6	8.612117	367.07	205.9	8.65	0.09	176.0953
3	32.84	32.84	91.32999778	88.2700026	88.2700026	sp|P24622|CRYAA_MOUSE	Alpha-crystallin A chain OS=Mus musculus OX=10090 GN=Cryaa PE=2 SV=1			0.007888515	99.00000095	DFVEIHGK			cleaved E-D@N-term	0.00255592	943.4788818	472.7467	943.4763184	472.7454529	2	10	1.1.1.1078.3	5.200867	1419.84	719.76	5.17	0.04	1092.832
3	32.84	32.84	91.32999778	88.2700026	88.2700026	sp|P24622|CRYAA_MOUSE	Alpha-crystallin A chain OS=Mus musculus OX=10090 GN=Cryaa PE=2 SV=1			0.007888515	87.99999952	HFSPEDL			cleaved L-T@C-term	0.000746073	843.3770752	422.6958	843.3762817	422.6954041	2	6	1.1.1.1056.2	4.919233	785.57	773.78	4.92	0.04	651.8964
3	32.84	32.84	91.32999778	88.2700026	88.2700026	sp|P24622|CRYAA_MOUSE	Alpha-crystallin A chain OS=Mus musculus OX=10090 GN=Cryaa PE=2 SV=1			0.00700489	99.00000095	LPSNVDQSALS			cleaved S-C@C-term	-0.000462879	1129.561035	565.7878	1129.561523	565.7880249	2	11	1.1.1.1023.7	4.508934	4783.39	3696.76	4.53	0.05	1999.061
3	32.84	32.84	91.32999778	88.2700026	88.2700026	sp|P24622|CRYAA_MOUSE	Alpha-crystallin A chain OS=Mus musculus OX=10090 GN=Cryaa PE=2 SV=1			0.005243066	98.94999862	STISPYYR			cleaved S-S@N-term	0.00133375	985.4882813	493.7514	985.4868774	493.7507324	2	9	1.1.1.991.3	4.10045	1136.8	1116.08	4.11	0.04	706.8596
3	32.84	32.84	91.32999778	88.2700026	88.2700026	sp|P24622|CRYAA_MOUSE	Alpha-crystallin A chain OS=Mus musculus OX=10090 GN=Cryaa PE=2 SV=1			0.005243066	99.00000095	VLEDFVEIHG			cleaved G-K@C-term	-0.00126413	1156.575317	579.2949	1156.576416	579.2954712	2	11	1.1.1.1154.5	6.1573	949.22	850.71	6.17	0.05	524.7267
3	32.84	32.84	91.32999778	88.2700026	88.2700026	sp|P24622|CRYAA_MOUSE	Alpha-crystallin A chain OS=Mus musculus OX=10090 GN=Cryaa PE=2 SV=1			0.003488335	98.17000031	GLDAGHSER			cleaved S-G@N-term	4.45E-05	940.4362793	471.2254	940.4362793	471.2254028	2	9	1.1.1.871.6	2.6214	29.03153	29.03153			585.291
3	32.84	32.84	91.32999778	88.2700026	88.2700026	sp|P24622|CRYAA_MOUSE	Alpha-crystallin A chain OS=Mus musculus OX=10090 GN=Cryaa PE=2 SV=1			0.003488335	99.00000095	MDVTIQHPWFKR	Acetyl@N-term; Oxidation(D)@2	Acetyl@1; Oxidation(D)@2	missed K-R@11	-0.0052502	1614.792358	539.2714	1614.797729	539.2731934	3	12	1.1.1.1090.5	5.3542	1313.03	1252.04	5.35	0.03	857.8073
3	32.84	32.84	91.32999778	88.2700026	88.2700026	sp|P24622|CRYAA_MOUSE	Alpha-crystallin A chain OS=Mus musculus OX=10090 GN=Cryaa PE=2 SV=1			0.003050764	71.49000168	LFDQFFGEGLFEYDLLPF			cleaved F-L@C-term	-0.00825797	2196.037354	1099.026	2196.045654	1099.030029	2	8	1.1.1.2490.2	13.80638	15.07435	15.07435			115.2345
3	32.84	32.84	91.32999778	88.2700026	88.2700026	sp|P24622|CRYAA_MOUSE	Alpha-crystallin A chain OS=Mus musculus OX=10090 GN=Cryaa PE=2 SV=1			0.002613608	93.48000288	FEYDLLPF			cleaved L-F@N-term; cleaved F-L@C-term	0.00402318	1042.505249	522.2599	1042.501099	522.2578735	2	7	1.1.1.1697.2	10.69078	110.82	109.08	10.68	0.08	107.7405
3	32.84	32.84	91.32999778	88.2700026	88.2700026	sp|P24622|CRYAA_MOUSE	Alpha-crystallin A chain OS=Mus musculus OX=10090 GN=Cryaa PE=2 SV=1			0.002613608	99.00000095	YRLPSNVDQSALSCSLSADGMLTFSGPK	Methyl(S)@13; Carbamidomethyl(C)@14; Oxidation(M)@21	Methyl(S)@153	missed R-L@2	0.059103198	3030.503174	1011.175	3030.442627	1011.154846	3	24	1.1.1.1168.3	6.335783	304.7771	304.7771			1665.629
3	32.84	32.84	91.32999778	88.2700026	88.2700026	sp|P24622|CRYAA_MOUSE	Alpha-crystallin A chain OS=Mus musculus OX=10090 GN=Cryaa PE=2 SV=1			0.002176917	99.00000095	SLSADGMLTF	Oxidation(M)@7		cleaved C-S@N-term; cleaved F-S@C-term	-0.00213705	1056.477661	529.2461	1056.479736	529.2471313	2	10	1.1.1.1184.3	6.5351	984.76	462.94	6.57	0.05	437.6398
3	32.84	32.84	91.32999778	88.2700026	88.2700026	sp|P24622|CRYAA_MOUSE	Alpha-crystallin A chain OS=Mus musculus OX=10090 GN=Cryaa PE=2 SV=1			0.002176917	97.82999754	YRLPSNVDQSALS			cleaved S-C@C-term; missed R-L@2	-0.000364409	1448.725708	725.3701	1448.725952	725.3702393	2	11	1.1.1.1054.9	4.899567	5693.23	4708.49	4.92	0.05	1787.086
3	32.84	32.84	91.32999778	88.2700026	88.2700026	sp|P24622|CRYAA_MOUSE	Alpha-crystallin A chain OS=Mus musculus OX=10090 GN=Cryaa PE=2 SV=1			0.001304851	99.00000095	QSGLDAGHSER			cleaved V-Q@N-term	0.00095481	1155.527832	578.7712	1155.526855	578.7706909	2	16	1.1.1.871.9	2.6239	29.03153	29.03153			4084.048
3	32.84	32.84	91.32999778	88.2700026	88.2700026	sp|P24622|CRYAA_MOUSE	Alpha-crystallin A chain OS=Mus musculus OX=10090 GN=Cryaa PE=2 SV=1			0.001304851	98.83999825	VQSGLDAGHS			cleaved S-E@C-term	0.00195855	969.4534912	485.734	969.4515991	485.7330627	2	9	1.1.1.881.5	2.7449	99.87232	99.87232			295.7848
3	32.84	32.84	91.32999778	88.2700026	88.2700026	sp|P24622|CRYAA_MOUSE	Alpha-crystallin A chain OS=Mus musculus OX=10090 GN=Cryaa PE=2 SV=1			0.000869447	79.79999781	LPSNVDQS			cleaved S-A@C-term	0.00202125	858.4102783	430.2124	858.4083252	430.2114258	2	7	1.1.1.916.3	3.166033	471.74	376.82	3.19	0.05	271.3164
3	32.84	32.84	91.32999778	88.2700026	88.2700026	sp|P24622|CRYAA_MOUSE	Alpha-crystallin A chain OS=Mus musculus OX=10090 GN=Cryaa PE=2 SV=1			0.000869447	99.00000095	LSSTISPY			cleaved F-L@N-term; cleaved Y-Y@C-term	-0.00201543	866.4366455	434.2256	866.4385376	434.2265625	2	10	1.1.1.1064.4	5.022717	1305.09	1040.88	5.03	0.04	1003.961
3	32.84	32.84	91.32999778	88.2700026	88.2700026	sp|P24622|CRYAA_MOUSE	Alpha-crystallin A chain OS=Mus musculus OX=10090 GN=Cryaa PE=2 SV=1			0.000434506	99.00000095	LPSNVDQSALSCSLSADGMLTFSGPK	No Carbamidomethyl(C)@12			0.068641901	2624.314941	875.7789	2624.246094	875.7559814	3	18	1.1.1.1290.3	7.885667	206.96	154.18	7.9	0.13	290.181
3	32.84	32.84	91.32999778	88.2700026	88.2700026	sp|P24622|CRYAA_MOUSE	Alpha-crystallin A chain OS=Mus musculus OX=10090 GN=Cryaa PE=2 SV=1			0.000434506	73.76000285	PEDLTVK			cleaved S-P@N-term	-0.00573878	800.4223022	401.2184	800.4279785	401.221283	2	9	1.1.1.923.2	3.25335	471.6	327.35	3.27	0.02	409.4202
3	32.84	32.84	91.32999778	88.2700026	88.2700026	sp|P24622|CRYAA_MOUSE	Alpha-crystallin A chain OS=Mus musculus OX=10090 GN=Cryaa PE=2 SV=1			0.000434506	97.89000154	PFLSSTISPY			cleaved L-P@N-term; cleaved Y-Y@C-term	-0.00197678	1110.557617	556.2861	1110.559692	556.2871094	2	8	1.1.1.1237.4	7.209383	386	384.68	7.22	0.05	254.9119
3	32.84	32.84	91.32999778	88.2700026	88.2700026	sp|P24622|CRYAA_MOUSE	Alpha-crystallin A chain OS=Mus musculus OX=10090 GN=Cryaa PE=2 SV=1			0	99.00000095	ALGPFYPSR				0.00129677	1006.524902	504.2697	1006.523621	504.2690735	2	10	1.1.1.1086.4	5.299533	503103.6	9734.76	5.37	0.06	2054.757
3	32.84	32.84	91.32999778	88.2700026	88.2700026	sp|P24622|CRYAA_MOUSE	Alpha-crystallin A chain OS=Mus musculus OX=10090 GN=Cryaa PE=2 SV=1			0	98.90999794	ALGPFYPSR	Formyl@N-term			-0.00195909	1034.516724	518.2656	1034.518555	518.2665405	2	9	1.1.1.1216.2	6.941083	2158.33	313.18	7.03	0.09	218.3866
3	32.84	32.84	91.32999778	88.2700026	88.2700026	sp|P24622|CRYAA_MOUSE	Alpha-crystallin A chain OS=Mus musculus OX=10090 GN=Cryaa PE=2 SV=1			0	97.92000055	ALGPFYPSR	Formyl@N-term			-0.00195909	1034.516724	518.2656	1034.518555	518.2665405	2	8	1.1.1.1217.3	6.954733	2158.33	595.01	7.03	0.09	376.7029
3	32.84	32.84	91.32999778	88.2700026	88.2700026	sp|P24622|CRYAA_MOUSE	Alpha-crystallin A chain OS=Mus musculus OX=10090 GN=Cryaa PE=2 SV=1			0	94.41999793	ALGPFYPSR				-0.00791949	1006.515686	504.2651	1006.523621	504.2690735	2	7	1.1.1.1121.5	5.739167	166.3305	166.3305			488.2963
3	32.84	32.84	91.32999778	88.2700026	88.2700026	sp|P24622|CRYAA_MOUSE	Alpha-crystallin A chain OS=Mus musculus OX=10090 GN=Cryaa PE=2 SV=1			0	86.1100018	ALGPFYPSR				0.00129677	1006.524902	504.2697	1006.523621	504.2690735	2	7	1.1.1.1085.6	5.2887	503103.6	2947.46	5.37	0.06	835.0641
3	32.84	32.84	91.32999778	88.2700026	88.2700026	sp|P24622|CRYAA_MOUSE	Alpha-crystallin A chain OS=Mus musculus OX=10090 GN=Cryaa PE=2 SV=1			0	67.86999702	ALGPFYPSR	Formyl@N-term			-0.00195909	1034.516724	518.2656	1034.518555	518.2665405	2	8	1.1.1.1231.3	7.133234	2158.33	38.26	7.03	0.09	127.0978
3	32.84	32.84	91.32999778	88.2700026	88.2700026	sp|P24622|CRYAA_MOUSE	Alpha-crystallin A chain OS=Mus musculus OX=10090 GN=Cryaa PE=2 SV=1			0	55.62000275	ALGPFYPSR	Arg-loss@C-term			0.0020929	850.4246826	426.2196	850.4224854	426.2185364	2	7	1.1.1.1183.2	6.5216	473.03	471.45	6.53	0.06	262.3572
3	32.84	32.84	91.32999778	88.2700026	88.2700026	sp|P24622|CRYAA_MOUSE	Alpha-crystallin A chain OS=Mus musculus OX=10090 GN=Cryaa PE=2 SV=1			0	99.00000095	DKFVIFLDVK			missed K-F@2	0.0012057	1222.697388	408.5731	1222.696167	408.5726624	3	9	1.1.1.1227.2	7.081733	4902.71	2253	7.12	0.06	1063.471
3	32.84	32.84	91.32999778	88.2700026	88.2700026	sp|P24622|CRYAA_MOUSE	Alpha-crystallin A chain OS=Mus musculus OX=10090 GN=Cryaa PE=2 SV=1			0	98.3799994	DKFVIFLDVK	Formyl(K)@2		missed K-F@2	0.0301356	1250.721313	626.3679	1250.69104	626.3528442	2	10	1.1.1.1358.3	8.699933	44.47	41.85	8.69	0.08	98.67822
3	32.84	32.84	91.32999778	88.2700026	88.2700026	sp|P24622|CRYAA_MOUSE	Alpha-crystallin A chain OS=Mus musculus OX=10090 GN=Cryaa PE=2 SV=1			0	98.3799994	DKFVIFLDVK	Formyl@N-term		missed K-F@2	0.0301356	1250.721313	626.3679	1250.69104	626.3528442	2	10	1.1.1.1358.3	8.699933	44.47	41.85	8.69	0.08	98.67822
3	32.84	32.84	91.32999778	88.2700026	88.2700026	sp|P24622|CRYAA_MOUSE	Alpha-crystallin A chain OS=Mus musculus OX=10090 GN=Cryaa PE=2 SV=1			0	99.00000095	DVTIQHPWFK			cleaved M-D@N-term	-0.000801674	1269.649902	635.8322	1269.650635	635.8325806	2	13	1.1.1.1161.5	6.2463	6886.41	1947.08	6.29	0.05	948.3977
3	32.84	32.84	91.32999778	88.2700026	88.2700026	sp|P24622|CRYAA_MOUSE	Alpha-crystallin A chain OS=Mus musculus OX=10090 GN=Cryaa PE=2 SV=1			0	99.00000095	DVTIQHPWFK			cleaved M-D@N-term	-0.00165616	1269.648926	635.8317	1269.650635	635.8325806	2	9	1.1.1.1257.4	7.464033	479.23	375.35	7.48	0.06	238.901
3	32.84	32.84	91.32999778	88.2700026	88.2700026	sp|P24622|CRYAA_MOUSE	Alpha-crystallin A chain OS=Mus musculus OX=10090 GN=Cryaa PE=2 SV=1			0	99.00000095	DVTIQHPWFK	Deamidated(Q)@5		cleaved M-D@N-term	0.0151766	1270.649902	636.3322	1270.634644	636.324585	2	9	1.1.1.1181.6	6.4991	556.93	493.55	6.52	0.08	291.7875
3	32.84	32.84	91.32999778	88.2700026	88.2700026	sp|P24622|CRYAA_MOUSE	Alpha-crystallin A chain OS=Mus musculus OX=10090 GN=Cryaa PE=2 SV=1			0	98.08999896	DVTIQHPWFK	Deamidated(Q)@5		cleaved M-D@N-term	0.0151766	1270.649902	636.3322	1270.634644	636.324585	2	8	1.1.1.1180.7	6.486767	556.93	383.49	6.52	0.08	308.5263
3	32.84	32.84	91.32999778	88.2700026	88.2700026	sp|P24622|CRYAA_MOUSE	Alpha-crystallin A chain OS=Mus musculus OX=10090 GN=Cryaa PE=2 SV=1			0	97.14999795	EDFVEIHGK			cleaved L-E@N-term	0.000354063	1072.519287	537.2669	1072.518921	537.2667236	2	9	1.1.1.1073.5	5.13805	15073.38	2940.8	5.17	0.05	807.6421
3	32.84	32.84	91.32999778	88.2700026	88.2700026	sp|P24622|CRYAA_MOUSE	Alpha-crystallin A chain OS=Mus musculus OX=10090 GN=Cryaa PE=2 SV=1			0	93.48000288	EDFVEIHGK	Glu->pyro-Glu@N-term		cleaved L-E@N-term	0.00626374	1054.514648	528.2646	1054.508301	528.2614746	2	11	1.1.1.1075.4	5.1652	467.5145	467.5145			1133.404
3	32.84	32.84	91.32999778	88.2700026	88.2700026	sp|P24622|CRYAA_MOUSE	Alpha-crystallin A chain OS=Mus musculus OX=10090 GN=Cryaa PE=2 SV=1			0	72.64000177	EDFVEIHGK	Glu->pyro-Glu@N-term		cleaved L-E@N-term	0.00431063	1054.512695	528.2636	1054.508301	528.2614746	2	9	1.1.1.1074.6	5.15155	21.01568	21.01568			638.1556
3	32.84	32.84	91.32999778	88.2700026	88.2700026	sp|P24622|CRYAA_MOUSE	Alpha-crystallin A chain OS=Mus musculus OX=10090 GN=Cryaa PE=2 SV=1			0	72.64000177	EDFVEIHGK	Methyl(E)@5	Methyl(E)@118	cleaved L-E@N-term	0.00305396	1086.53772	544.2761	1086.534546	544.2745361	2	9	1.1.1.1103.6	5.51285	186.2604	186.2604			469.6684
3	32.84	32.84	91.32999778	88.2700026	88.2700026	sp|P24622|CRYAA_MOUSE	Alpha-crystallin A chain OS=Mus musculus OX=10090 GN=Cryaa PE=2 SV=1			0	79.79999781	EDLTVKVLEDFVEIHGK	QQQTGG(K)@6	QQQTGG(K)@111	cleaved P-E@N-term; missed K-V@6	0.0108567	2569.313232	857.445	2569.30249	857.4414063	3	12	1.1.1.1076.5	5.180867	507.3044	507.3044			661.1
3	32.84	32.84	91.32999778	88.2700026	88.2700026	sp|P24622|CRYAA_MOUSE	Alpha-crystallin A chain OS=Mus musculus OX=10090 GN=Cryaa PE=2 SV=1			0	99.00000095	EEKPSSAPSS				0.000391897	1017.461853	509.7382	1017.461487	509.7380066	2	17	1.1.1.862.10	2.5114	40100.82	35972.72	2.53	0.04	18261.21
3	32.84	32.84	91.32999778	88.2700026	88.2700026	sp|P24622|CRYAA_MOUSE	Alpha-crystallin A chain OS=Mus musculus OX=10090 GN=Cryaa PE=2 SV=1			0	99.00000095	EEKPSSAPSS				0.000391897	1017.461853	509.7382	1017.461487	509.7380066	2	17	1.1.1.861.5	2.499567	40100.82	21559.42	2.53	0.04	6853.355
3	32.84	32.84	91.32999778	88.2700026	88.2700026	sp|P24622|CRYAA_MOUSE	Alpha-crystallin A chain OS=Mus musculus OX=10090 GN=Cryaa PE=2 SV=1			0	98.54000211	EEKPSSAPSS	Glu->pyro-Glu@N-term			-0.000718969	999.4502563	500.7324	999.4509277	500.7327271	2	8	1.1.1.862.9	2.510567	557.71	508.68	2.52	0.04	292.8368
3	32.84	32.84	91.32999778	88.2700026	88.2700026	sp|P24622|CRYAA_MOUSE	Alpha-crystallin A chain OS=Mus musculus OX=10090 GN=Cryaa PE=2 SV=1			0	96.50999904	EEKPSSAPSS	Methyl(E)@2	Methyl(E)@188		-0.000202914	1031.476929	516.7457	1031.477173	516.7458496	2	10	1.1.1.867.9	2.5734	4107.5	3117.8	2.59	0.04	1669.11
3	32.84	32.84	91.32999778	88.2700026	88.2700026	sp|P24622|CRYAA_MOUSE	Alpha-crystallin A chain OS=Mus musculus OX=10090 GN=Cryaa PE=2 SV=1			0	96.50999904	EEKPSSAPSS	Methyl(E)@1	Methyl(E)@187		-0.000202914	1031.476929	516.7457	1031.477173	516.7458496	2	10	1.1.1.867.9	2.5734	4107.5	3117.8	2.59	0.04	1669.11
3	32.84	32.84	91.32999778	88.2700026	88.2700026	sp|P24622|CRYAA_MOUSE	Alpha-crystallin A chain OS=Mus musculus OX=10090 GN=Cryaa PE=2 SV=1			0	96.1499989	EEKPSSAPSS	Glu->pyro-Glu@N-term			-0.000718969	999.4502563	500.7324	999.4509277	500.7327271	2	8	1.1.1.863.8	2.522233	557.71	557.36	2.52	0.04	329.3123
3	32.84	32.84	91.32999778	88.2700026	88.2700026	sp|P24622|CRYAA_MOUSE	Alpha-crystallin A chain OS=Mus musculus OX=10090 GN=Cryaa PE=2 SV=1			0	67.86999702	EEKPSSAPSS	Methyl(E)@1	Methyl(E)@187		-0.000202914	1031.476929	516.7457	1031.477173	516.7458496	2	10	1.1.1.868.7	2.584567	4107.5	3875.21	2.59	0.04	2267.753
3	32.84	32.84	91.32999778	88.2700026	88.2700026	sp|P24622|CRYAA_MOUSE	Alpha-crystallin A chain OS=Mus musculus OX=10090 GN=Cryaa PE=2 SV=1			0	67.86999702	EEKPSSAPSS	Methyl(E)@2	Methyl(E)@188		-0.000202914	1031.476929	516.7457	1031.477173	516.7458496	2	10	1.1.1.868.7	2.584567	4107.5	3875.21	2.59	0.04	2267.753
3	32.84	32.84	91.32999778	88.2700026	88.2700026	sp|P24622|CRYAA_MOUSE	Alpha-crystallin A chain OS=Mus musculus OX=10090 GN=Cryaa PE=2 SV=1			0	99.00000095	FVIFLDVK				-0.000602534	979.5736694	490.7941	979.5742798	490.7944031	2	11	1.1.1.1279.2	7.738683	3361.69	1620.23	7.77	0.06	699.2888
3	32.84	32.84	91.32999778	88.2700026	88.2700026	sp|P24622|CRYAA_MOUSE	Alpha-crystallin A chain OS=Mus musculus OX=10090 GN=Cryaa PE=2 SV=1			0	99.00000095	FVIFLDVK				-0.00139599	979.572876	490.7937	979.5742798	490.7944031	2	11	1.1.1.1302.2	8.031167	122731.5	11089.71	8.09	0.08	1574.109
3	32.84	32.84	91.32999778	88.2700026	88.2700026	sp|P24622|CRYAA_MOUSE	Alpha-crystallin A chain OS=Mus musculus OX=10090 GN=Cryaa PE=2 SV=1			0	99.00000095	FVIFLDVK				-0.00139599	979.572876	490.7937	979.5742798	490.7944031	2	12	1.1.1.1320.3	8.2508	122731.5	4608.56	8.09	0.08	2042.577
3	32.84	32.84	91.32999778	88.2700026	88.2700026	sp|P24622|CRYAA_MOUSE	Alpha-crystallin A chain OS=Mus musculus OX=10090 GN=Cryaa PE=2 SV=1			0	99.00000095	FVIFLDVK				-0.00139599	979.572876	490.7937	979.5742798	490.7944031	2	11	1.1.1.1334.2	8.4238	122731.5	1175.89	8.09	0.08	695.0479
3	32.84	32.84	91.32999778	88.2700026	88.2700026	sp|P24622|CRYAA_MOUSE	Alpha-crystallin A chain OS=Mus musculus OX=10090 GN=Cryaa PE=2 SV=1			0	99.00000095	FVIFLDVK				-0.000968743	979.5733032	490.7939	979.5742798	490.7944031	2	9	1.1.1.1364.2	8.7641	637.87	564.42	8.75	0.11	253.5935
3	32.84	32.84	91.32999778	88.2700026	88.2700026	sp|P24622|CRYAA_MOUSE	Alpha-crystallin A chain OS=Mus musculus OX=10090 GN=Cryaa PE=2 SV=1			0	99.00000095	FVIFLDVK				-0.000968743	979.5733032	490.7939	979.5742798	490.7944031	2	13	1.1.1.1368.2	8.8116	637.87	526.22	8.75	0.11	276.4217
3	32.84	32.84	91.32999778	88.2700026	88.2700026	sp|P24622|CRYAA_MOUSE	Alpha-crystallin A chain OS=Mus musculus OX=10090 GN=Cryaa PE=2 SV=1			0	99.00000095	FVIFLDVK				-0.00200633	979.5722656	490.7934	979.5742798	490.7944031	2	11	1.1.1.1392.2	9.103917	362.45	302.84	9.12	0.06	225.8241
3	32.84	32.84	91.32999778	88.2700026	88.2700026	sp|P24622|CRYAA_MOUSE	Alpha-crystallin A chain OS=Mus musculus OX=10090 GN=Cryaa PE=2 SV=1			0	99.00000095	FVIFLDVK				-0.0017622	979.5724487	490.7935	979.5742798	490.7944031	2	10	1.1.1.1446.2	9.54355	249.07	246.34	9.55	0.2	126.5779
3	32.84	32.84	91.32999778	88.2700026	88.2700026	sp|P24622|CRYAA_MOUSE	Alpha-crystallin A chain OS=Mus musculus OX=10090 GN=Cryaa PE=2 SV=1			0	99.00000095	FVIFLDVK				-0.0045698	979.5697021	490.7921	979.5742798	490.7944031	2	9	1.1.1.1469.2	9.699367	234.71	182.3	9.73	0.15	106.5913
3	32.84	32.84	91.32999778	88.2700026	88.2700026	sp|P24622|CRYAA_MOUSE	Alpha-crystallin A chain OS=Mus musculus OX=10090 GN=Cryaa PE=2 SV=1			0	99.00000095	FVIFLDVK				-0.0047529	979.569458	490.792	979.5742798	490.7944031	2	10	1.1.1.1629.2	10.39315	158.9	129.98	10.38	0.07	88.90313
3	32.84	32.84	91.32999778	88.2700026	88.2700026	sp|P24622|CRYAA_MOUSE	Alpha-crystallin A chain OS=Mus musculus OX=10090 GN=Cryaa PE=2 SV=1			0	99.00000095	FVIFLDVK				0.00360887	979.5778809	490.7962	979.5742798	490.7944031	2	10	1.1.1.1762.2	10.9526	123.9	118.75	10.95	0.2	74.56273
3	32.84	32.84	91.32999778	88.2700026	88.2700026	sp|P24622|CRYAA_MOUSE	Alpha-crystallin A chain OS=Mus musculus OX=10090 GN=Cryaa PE=2 SV=1			0	99.00000095	FVIFLDVK				0.00360887	979.5778809	490.7962	979.5742798	490.7944031	2	10	1.1.1.1780.2	11.0241	123.9	72.71	10.95	0.2	80.00909
3	32.84	32.84	91.32999778	88.2700026	88.2700026	sp|P24622|CRYAA_MOUSE	Alpha-crystallin A chain OS=Mus musculus OX=10090 GN=Cryaa PE=2 SV=1			0	99.00000095	FVIFLDVK				0.00183886	979.5760498	490.7953	979.5742798	490.7944031	2	8	1.1.1.1292.2	7.9035	537.11	525.05	7.9	0.08	319.3191
3	32.84	32.84	91.32999778	88.2700026	88.2700026	sp|P24622|CRYAA_MOUSE	Alpha-crystallin A chain OS=Mus musculus OX=10090 GN=Cryaa PE=2 SV=1			0	99.00000095	FVIFLDVK				-0.00139599	979.572876	490.7937	979.5742798	490.7944031	2	13	1.1.1.1307.2	8.08415	122731.5	121457.2	8.09	0.08	32705.34
3	32.84	32.84	91.32999778	88.2700026	88.2700026	sp|P24622|CRYAA_MOUSE	Alpha-crystallin A chain OS=Mus musculus OX=10090 GN=Cryaa PE=2 SV=1			0	99.00000095	FVIFLDVK				-0.0017622	979.5724487	490.7935	979.5742798	490.7944031	2	9	1.1.1.1459.2	9.6162	249.07	214.49	9.55	0.2	135.8843
3	32.84	32.84	91.32999778	88.2700026	88.2700026	sp|P24622|CRYAA_MOUSE	Alpha-crystallin A chain OS=Mus musculus OX=10090 GN=Cryaa PE=2 SV=1			0	99.00000095	FVIFLDVK				-0.0045698	979.5697021	490.7921	979.5742798	490.7944031	2	9	1.1.1.1483.2	9.789367	234.71	181.98	9.73	0.15	110.5386
3	32.84	32.84	91.32999778	88.2700026	88.2700026	sp|P24622|CRYAA_MOUSE	Alpha-crystallin A chain OS=Mus musculus OX=10090 GN=Cryaa PE=2 SV=1			0	99.00000095	FVIFLDVK				-0.00658395	979.567688	490.7911	979.5742798	490.7944031	2	9	1.1.1.1605.2	10.31365	183.36	81.25	10.2	0.14	95.64861
3	32.84	32.84	91.32999778	88.2700026	88.2700026	sp|P24622|CRYAA_MOUSE	Alpha-crystallin A chain OS=Mus musculus OX=10090 GN=Cryaa PE=2 SV=1			0	99.00000095	FVIFLDVK				0.000801266	979.5750732	490.7948	979.5742798	490.7944031	2	10	1.1.1.1638.2	10.42913	158.9	141.75	10.43	0.21	94.99319
3	32.84	32.84	91.32999778	88.2700026	88.2700026	sp|P24622|CRYAA_MOUSE	Alpha-crystallin A chain OS=Mus musculus OX=10090 GN=Cryaa PE=2 SV=1			0	99.00000095	FVIFLDVK				-0.000175291	979.5740967	490.7943	979.5742798	490.7944031	2	11	1.1.1.1410.2	9.289567	362.45	273.17	9.15	0.22	157.1574
3	32.84	32.84	91.32999778	88.2700026	88.2700026	sp|P24622|CRYAA_MOUSE	Alpha-crystallin A chain OS=Mus musculus OX=10090 GN=Cryaa PE=2 SV=1			0	99.00000095	FVIFLDVK				0.000190918	979.5744629	490.7945	979.5742798	490.7944031	2	10	1.1.1.1531.2	9.958683	207.6	203.8	9.96	0.21	96.94772
3	32.84	32.84	91.32999778	88.2700026	88.2700026	sp|P24622|CRYAA_MOUSE	Alpha-crystallin A chain OS=Mus musculus OX=10090 GN=Cryaa PE=2 SV=1			0	99.00000095	FVIFLDVK				-0.00560739	979.5686646	490.7916	979.5742798	490.7944031	2	10	1.1.1.1811.2	11.15425	132.42	74.03	11.21	0.17	71.26494
3	32.84	32.84	91.32999778	88.2700026	88.2700026	sp|P24622|CRYAA_MOUSE	Alpha-crystallin A chain OS=Mus musculus OX=10090 GN=Cryaa PE=2 SV=1			0	99.00000095	FVIFLDVK				-0.000968743	979.5733032	490.7939	979.5742798	490.7944031	2	10	1.1.1.1378.2	8.935083	628.32	482.25	8.88	0.25	239.3151
3	32.84	32.84	91.32999778	88.2700026	88.2700026	sp|P24622|CRYAA_MOUSE	Alpha-crystallin A chain OS=Mus musculus OX=10090 GN=Cryaa PE=2 SV=1			0	99.00000095	FVIFLDVK				0.000190918	979.5744629	490.7945	979.5742798	490.7944031	2	10	1.1.1.1438.2	9.45155	291.65	249.1	9.28	0.33	140.8184
3	32.84	32.84	91.32999778	88.2700026	88.2700026	sp|P24622|CRYAA_MOUSE	Alpha-crystallin A chain OS=Mus musculus OX=10090 GN=Cryaa PE=2 SV=1			0	99.00000095	FVIFLDVK				0.000190918	979.5744629	490.7945	979.5742798	490.7944031	2	9	1.1.1.1548.2	10.076	207.6	22.11	9.96	0.21	95.94841
3	32.84	32.84	91.32999778	88.2700026	88.2700026	sp|P24622|CRYAA_MOUSE	Alpha-crystallin A chain OS=Mus musculus OX=10090 GN=Cryaa PE=2 SV=1			0	99.00000095	FVIFLDVK				-0.00420359	979.5700684	490.7923	979.5742798	490.7944031	2	9	1.1.1.2057.2	12.13302	160.7018	160.7018			54.27631
3	32.84	32.84	91.32999778	88.2700026	88.2700026	sp|P24622|CRYAA_MOUSE	Alpha-crystallin A chain OS=Mus musculus OX=10090 GN=Cryaa PE=2 SV=1			0	99.00000095	FVIFLDVK				-0.00139599	979.572876	490.7937	979.5742798	490.7944031	2	13	1.1.1.1306.2	8.074317	122731.5	111332.5	8.09	0.08	27992.53
3	32.84	32.84	91.32999778	88.2700026	88.2700026	sp|P24622|CRYAA_MOUSE	Alpha-crystallin A chain OS=Mus musculus OX=10090 GN=Cryaa PE=2 SV=1			0	99.00000095	FVIFLDVK				-0.0045698	979.5697021	490.7921	979.5742798	490.7944031	2	9	1.1.1.1486.2	9.80785	234.71	134.42	9.73	0.15	109.2895
3	32.84	32.84	91.32999778	88.2700026	88.2700026	sp|P24622|CRYAA_MOUSE	Alpha-crystallin A chain OS=Mus musculus OX=10090 GN=Cryaa PE=2 SV=1			0	99.00000095	FVIFLDVK				-0.003166	979.5710449	490.7928	979.5742798	490.7944031	2	9	1.1.1.2292.2	12.97795	87.80899	87.80899			50.32896
3	32.84	32.84	91.32999778	88.2700026	88.2700026	sp|P24622|CRYAA_MOUSE	Alpha-crystallin A chain OS=Mus musculus OX=10090 GN=Cryaa PE=2 SV=1			0	99.00000095	FVIFLDVK				-0.00200633	979.5722656	490.7934	979.5742798	490.7944031	2	8	1.1.1.1393.2	9.11375	362.45	312.87	9.12	0.06	226.581
3	32.84	32.84	91.32999778	88.2700026	88.2700026	sp|P24622|CRYAA_MOUSE	Alpha-crystallin A chain OS=Mus musculus OX=10090 GN=Cryaa PE=2 SV=1			0	99.00000095	FVIFLDVK				-0.00139599	979.572876	490.7937	979.5742798	490.7944031	2	10	1.1.1.1315.3	8.187484	122731.5	21084.31	8.09	0.08	214.4286
3	32.84	32.84	91.32999778	88.2700026	88.2700026	sp|P24622|CRYAA_MOUSE	Alpha-crystallin A chain OS=Mus musculus OX=10090 GN=Cryaa PE=2 SV=1			0	99.00000095	FVIFLDVK				-0.000602534	979.5736694	490.7941	979.5742798	490.7944031	2	8	1.1.1.1278.2	7.72635	3361.69	795	7.77	0.06	301.2312
3	32.84	32.84	91.32999778	88.2700026	88.2700026	sp|P24622|CRYAA_MOUSE	Alpha-crystallin A chain OS=Mus musculus OX=10090 GN=Cryaa PE=2 SV=1			0	99.00000095	FVIFLDVK				-0.00658395	979.567688	490.7911	979.5742798	490.7944031	2	8	1.1.1.1577.2	10.21817	183.36	160.36	10.2	0.14	98.35945
3	32.84	32.84	91.32999778	88.2700026	88.2700026	sp|P24622|CRYAA_MOUSE	Alpha-crystallin A chain OS=Mus musculus OX=10090 GN=Cryaa PE=2 SV=1			0	99.00000095	FVIFLDVK	Formyl@N-term			0.00157493	1007.570862	504.7927	1007.569153	504.7918701	2	11	1.1.1.2160.2	12.48765	509.33	354.42	12.53	0.1	177.8436
3	32.84	32.84	91.32999778	88.2700026	88.2700026	sp|P24622|CRYAA_MOUSE	Alpha-crystallin A chain OS=Mus musculus OX=10090 GN=Cryaa PE=2 SV=1			0	99.00000095	FVIFLDVK				-0.000175291	979.5740967	490.7943	979.5742798	490.7944031	2	10	1.1.1.1409.2	9.276567	362.45	287.46	9.15	0.22	177.9935
3	32.84	32.84	91.32999778	88.2700026	88.2700026	sp|P24622|CRYAA_MOUSE	Alpha-crystallin A chain OS=Mus musculus OX=10090 GN=Cryaa PE=2 SV=1			0	99.00000095	FVIFLDVK	Formyl@N-term			0.00157493	1007.570862	504.7927	1007.569153	504.7918701	2	10	1.1.1.2159.2	12.47465	509.33	280.41	12.53	0.1	149.6247
3	32.84	32.84	91.32999778	88.2700026	88.2700026	sp|P24622|CRYAA_MOUSE	Alpha-crystallin A chain OS=Mus musculus OX=10090 GN=Cryaa PE=2 SV=1			0	99.00000095	FVIFLDVK				0.00122851	979.5755005	490.795	979.5742798	490.7944031	2	8	1.1.1.1804.2	11.1196	122.33	79.2	11.1	0.13	69.12902
3	32.84	32.84	91.32999778	88.2700026	88.2700026	sp|P24622|CRYAA_MOUSE	Alpha-crystallin A chain OS=Mus musculus OX=10090 GN=Cryaa PE=2 SV=1			0	97.31000066	FVIFLDVK	Oxidation(F)@4	Oxidation(F)@97		-0.00159061	995.567688	498.7911	995.5691528	498.7918701	2	9	1.1.1.1293.2	7.916	327.33	307.21	7.93	0.08	199.4993
3	32.84	32.84	91.32999778	88.2700026	88.2700026	sp|P24622|CRYAA_MOUSE	Alpha-crystallin A chain OS=Mus musculus OX=10090 GN=Cryaa PE=2 SV=1			0	89.6600008	FVIFLDVK	Oxidation(F)@4	Oxidation(F)@97		-0.00159061	995.567688	498.7911	995.5691528	498.7918701	2	9	1.1.1.1292.3	7.904333	327.33	276.87	7.93	0.08	223.5217
3	32.84	32.84	91.32999778	88.2700026	88.2700026	sp|P24622|CRYAA_MOUSE	Alpha-crystallin A chain OS=Mus musculus OX=10090 GN=Cryaa PE=2 SV=1			0	79.79999781	FVIFLDVKHFSPEDLTVK	Dehydrated(D)@6; Lys->Allysine(K)@8	Lys->Allysine(K)@101	missed K-H@8	0.00422427	2114.113037	705.7116	2114.108887	705.7102051	3	11	1.1.1.2417.2	13.46642	75.261	75.261			111.8378
3	32.84	32.84	91.32999778	88.2700026	88.2700026	sp|P24622|CRYAA_MOUSE	Alpha-crystallin A chain OS=Mus musculus OX=10090 GN=Cryaa PE=2 SV=1			0	80.69000244	GPFYPSR			cleaved L-G@N-term	0.00351397	822.4060669	412.2103	822.4024658	412.2084961	2	6	1.1.1.1088.2	5.3232	2238.81	375.19	5.37	0.05	281.3443
3	32.84	32.84	91.32999778	88.2700026	88.2700026	sp|P24622|CRYAA_MOUSE	Alpha-crystallin A chain OS=Mus musculus OX=10090 GN=Cryaa PE=2 SV=1			0	99.00000095	HFSPEDLTVK				-4.64E-05	1171.58728	586.8009	1171.58728	586.8009644	2	14	1.1.1.1021.8	4.484583	313989.1	1850.76	4.57	0.05	738.0887
3	32.84	32.84	91.32999778	88.2700026	88.2700026	sp|P24622|CRYAA_MOUSE	Alpha-crystallin A chain OS=Mus musculus OX=10090 GN=Cryaa PE=2 SV=1			0	99.00000095	HFSPEDLTVK				-4.64E-05	1171.58728	586.8009	1171.58728	586.8009644	2	14	1.1.1.1022.5	4.494767	313989.1	4574.22	4.57	0.05	1215.419
3	32.84	32.84	91.32999778	88.2700026	88.2700026	sp|P24622|CRYAA_MOUSE	Alpha-crystallin A chain OS=Mus musculus OX=10090 GN=Cryaa PE=2 SV=1			0	99.00000095	HFSPEDLTVK				-4.64E-05	1171.58728	586.8009	1171.58728	586.8009644	2	13	1.1.1.1035.9	4.66025	313989.1	3951.12	4.57	0.05	1056.126
3	32.84	32.84	91.32999778	88.2700026	88.2700026	sp|P24622|CRYAA_MOUSE	Alpha-crystallin A chain OS=Mus musculus OX=10090 GN=Cryaa PE=2 SV=1			0	99.00000095	HFSPEDLTVK	Formyl@N-term			0.000353237	1199.582642	600.7986	1199.582275	600.7984009	2	16	1.1.1.1101.5	5.487017	29507.46	12015.93	5.52	0.06	5024.818
3	32.84	32.84	91.32999778	88.2700026	88.2700026	sp|P24622|CRYAA_MOUSE	Alpha-crystallin A chain OS=Mus musculus OX=10090 GN=Cryaa PE=2 SV=1			0	99.00000095	HFSPEDLTVK	Methyl(D)@6	Methyl(D)@107		-0.000766374	1185.602295	593.8084	1185.603027	593.8087769	2	14	1.1.1.1058.8	4.94955	8175.73	8038.82	4.94	0.06	3601.771
3	32.84	32.84	91.32999778	88.2700026	88.2700026	sp|P24622|CRYAA_MOUSE	Alpha-crystallin A chain OS=Mus musculus OX=10090 GN=Cryaa PE=2 SV=1			0	99.00000095	HFSPEDLTVK	Methyl(E)@5	Methyl(E)@106		-0.000766374	1185.602295	593.8084	1185.603027	593.8087769	2	15	1.1.1.1058.8	4.94955	8175.73	8038.82	4.94	0.06	3601.771
3	32.84	32.84	91.32999778	88.2700026	88.2700026	sp|P24622|CRYAA_MOUSE	Alpha-crystallin A chain OS=Mus musculus OX=10090 GN=Cryaa PE=2 SV=1			0	99.00000095	HFSPEDLTVK	Formyl@N-term			0.000353237	1199.582642	600.7986	1199.582275	600.7984009	2	14	1.1.1.1100.6	5.47535	29507.46	6400.36	5.52	0.06	2590.998
3	32.84	32.84	91.32999778	88.2700026	88.2700026	sp|P24622|CRYAA_MOUSE	Alpha-crystallin A chain OS=Mus musculus OX=10090 GN=Cryaa PE=2 SV=1			0	86.1100018	HFSPEDLTVK	Methyl(H)@1; Oxidation(F)@2; Dehydrated(S)@3	Methyl(H)@102; Oxidation(F)@103; Dehydrated(S)@104		-0.000118788	1183.58728	592.8009	1183.58728	592.8009644	2	13	1.1.1.1051.8	4.860567	11267.66	5396.07	4.89	0.06	2139.95
3	32.84	32.84	91.32999778	88.2700026	88.2700026	sp|P24622|CRYAA_MOUSE	Alpha-crystallin A chain OS=Mus musculus OX=10090 GN=Cryaa PE=2 SV=1			0	26.71999931	HFSPEDLTVK	Methyl(H)@1; Oxidation(F)@2; Dehydrated(S)@3	Methyl(H)@102; Oxidation(F)@103; Dehydrated(S)@104		-0.000118788	1183.58728	592.8009	1183.58728	592.8009644	2	11	1.1.1.1122.4	5.754167	468.3776	468.3776			608.4164
3	32.84	32.84	91.32999778	88.2700026	88.2700026	sp|P24622|CRYAA_MOUSE	Alpha-crystallin A chain OS=Mus musculus OX=10090 GN=Cryaa PE=2 SV=1			0	99.00000095	HFSPEDLTVKVLEDFVEIHGK	Carboxyethyl(K)@10	Carboxyethyl(K)@111	missed K-V@10	0.00826717	2510.277832	628.5767	2510.269287	628.574585	4	15	1.1.1.1474.2	9.729867	415.37	248.34	9.79	0.11	233.1575
3	32.84	32.84	91.32999778	88.2700026	88.2700026	sp|P24622|CRYAA_MOUSE	Alpha-crystallin A chain OS=Mus musculus OX=10090 GN=Cryaa PE=2 SV=1			0	99.00000095	HNERQDDHGYISR	Deamidated(N)@2		missed R-Q@4	-0.000735839	1626.712891	407.6855	1626.713501	407.6856384	4	10	1.1.1.867.3	2.5684	2753.73	2078.78	2.59	0.04	2221.046
3	32.84	32.84	91.32999778	88.2700026	88.2700026	sp|P24622|CRYAA_MOUSE	Alpha-crystallin A chain OS=Mus musculus OX=10090 GN=Cryaa PE=2 SV=1			0	92.76000261	HNERQDDHGYISR	Deamidated(Q)@5		missed R-Q@4	-0.000967165	1626.712524	543.2448	1626.713501	543.2451172	3	8	1.1.1.867.11	2.575067	624.13	584.22	2.58	0.04	556.6602
3	32.84	32.84	91.32999778	88.2700026	88.2700026	sp|P24622|CRYAA_MOUSE	Alpha-crystallin A chain OS=Mus musculus OX=10090 GN=Cryaa PE=2 SV=1			0	36.37999892	HNERQDDHGYISR	Deamidated(Q)@5		missed R-Q@4	-0.000735839	1626.712891	407.6855	1626.713501	407.6856384	4	10	1.1.1.867.3	2.5684	2753.73	2078.78	2.59	0.04	2221.046
3	32.84	32.84	91.32999778	88.2700026	88.2700026	sp|P24622|CRYAA_MOUSE	Alpha-crystallin A chain OS=Mus musculus OX=10090 GN=Cryaa PE=2 SV=1			0	20.55999935	KHFSPEDLTVKVLEDFVEIHGK			cleaved V-K@N-term; missed K-H@1; missed K-V@11	3.013139963	2569.356445	857.4594	2566.343018	856.4550171	3	11	1.1.1.1077.5	5.193533	507.3044	507.3044			421.5121
3	32.84	32.84	91.32999778	88.2700026	88.2700026	sp|P24622|CRYAA_MOUSE	Alpha-crystallin A chain OS=Mus musculus OX=10090 GN=Cryaa PE=2 SV=1			0	99.00000095	LEDFVEIHGK			cleaved V-L@N-term	0.000698461	1185.603638	593.8091	1185.603027	593.8087769	2	17	1.1.1.1075.5	5.166867	10273.25	8927.62	5.18	0.04	11017.19
3	32.84	32.84	91.32999778	88.2700026	88.2700026	sp|P24622|CRYAA_MOUSE	Alpha-crystallin A chain OS=Mus musculus OX=10090 GN=Cryaa PE=2 SV=1			0	83.19000006	LEDFVEIHGK			cleaved V-L@N-term	0.000698461	1185.603638	593.8091	1185.603027	593.8087769	2	12	1.1.1.1078.4	5.203367	10273.25	5917.73	5.18	0.04	2622.239
3	32.84	32.84	91.32999778	88.2700026	88.2700026	sp|P24622|CRYAA_MOUSE	Alpha-crystallin A chain OS=Mus musculus OX=10090 GN=Cryaa PE=2 SV=1			0	72.64000177	LFDQFF			cleaved F-G@C-term	-0.00175474	815.383667	816.3909	815.385376	816.3926392	1	7	1.1.1.1398.3	9.1659	10.11109	10.11109			107.5533
3	32.84	32.84	91.32999778	88.2700026	88.2700026	sp|P24622|CRYAA_MOUSE	Alpha-crystallin A chain OS=Mus musculus OX=10090 GN=Cryaa PE=2 SV=1			0	99.00000095	LFDQFFGEGL			cleaved L-F@C-term	-0.000276225	1171.554688	586.7846	1171.554932	586.78479	2	13	1.1.1.1461.2	9.6467	744.74	424.94	9.69	0.1	173.9962
3	32.84	32.84	91.32999778	88.2700026	88.2700026	sp|P24622|CRYAA_MOUSE	Alpha-crystallin A chain OS=Mus musculus OX=10090 GN=Cryaa PE=2 SV=1			0	72.64000177	LFDQFFGEGLFEYDLLPFLSSTISPY			cleaved Y-Y@C-term	0.00842192	3044.483398	1015.835	3044.473633	1015.831787	3	10	1.1.1.2498.4	13.85988	989.09	666.5	13.9	0.1	348.3484
3	32.84	32.84	91.32999778	88.2700026	88.2700026	sp|P24622|CRYAA_MOUSE	Alpha-crystallin A chain OS=Mus musculus OX=10090 GN=Cryaa PE=2 SV=1			0	99.00000095	LFDQFFGEGLFEYDLLPFLSSTISPYYR				0.00892304	3363.647217	1122.223	3363.637939	1122.219971	3	20	1.1.1.2339.2	13.1321	4401.62	851.74	13.23	0.11	535.9538
3	32.84	32.84	91.32999778	88.2700026	88.2700026	sp|P24622|CRYAA_MOUSE	Alpha-crystallin A chain OS=Mus musculus OX=10090 GN=Cryaa PE=2 SV=1			0	99.00000095	LFDQFFGEGLFEYDLLPFLSSTISPYYR				0.00892304	3363.647217	1122.223	3363.637939	1122.219971	3	16	1.1.1.2338.2	13.11893	4401.62	480.88	13.23	0.11	196.0314
3	32.84	32.84	91.32999778	88.2700026	88.2700026	sp|P24622|CRYAA_MOUSE	Alpha-crystallin A chain OS=Mus musculus OX=10090 GN=Cryaa PE=2 SV=1			0	99.00000095	LFDQFFGEGLFEYDLLPFLSSTISPYYR				0.00892304	3363.647217	1122.223	3363.637939	1122.219971	3	19	1.1.1.2365.2	13.2861	4401.62	1862.32	13.23	0.11	1271.411
3	32.84	32.84	91.32999778	88.2700026	88.2700026	sp|P24622|CRYAA_MOUSE	Alpha-crystallin A chain OS=Mus musculus OX=10090 GN=Cryaa PE=2 SV=1			0	99.00000095	LFDQFFGEGLFEYDLLPFLSSTISPYYR	Amino(Y)@13			0.00963966	3378.659424	1127.227	3378.648926	1127.223511	3	15	1.1.1.2446.2	13.59973	53.54519	53.54519			197.3805
3	32.84	32.84	91.32999778	88.2700026	88.2700026	sp|P24622|CRYAA_MOUSE	Alpha-crystallin A chain OS=Mus musculus OX=10090 GN=Cryaa PE=2 SV=1			0	99.00000095	LFDQFFGEGLFEYDLLPFLSSTISPYYR	Deamidated(Q)@4; Oxidation(Y)@13	Oxidation(Y)@34		0.062712803	3380.681396	1127.901	3380.616943	1127.879639	3	14	1.1.1.2370.2	13.31042	1029.9	227.51	13.21	0.11	259.9386
3	32.84	32.84	91.32999778	88.2700026	88.2700026	sp|P24622|CRYAA_MOUSE	Alpha-crystallin A chain OS=Mus musculus OX=10090 GN=Cryaa PE=2 SV=1			0	99.00000095	LFDQFFGEGLFEYDLLPFLSSTISPYYR	Deamidated(Q)@4; Oxidation(F)@5	Oxidation(F)@26		0.062712803	3380.681396	1127.901	3380.616943	1127.879639	3	13	1.1.1.2342.2	13.16077	1029.9	678.91	13.21	0.11	457.2565
3	32.84	32.84	91.32999778	88.2700026	88.2700026	sp|P24622|CRYAA_MOUSE	Alpha-crystallin A chain OS=Mus musculus OX=10090 GN=Cryaa PE=2 SV=1			0	98.58000278	LFDQFFGEGLFEYDLLPFLSSTISPYYR	Deamidated(Q)@4; Oxidation(F)@5	Oxidation(F)@26		0.062712803	3380.681396	1127.901	3380.616943	1127.879639	3	13	1.1.1.2340.2	13.1451	1029.9	443.06	13.21	0.11	325.6946
3	32.84	32.84	91.32999778	88.2700026	88.2700026	sp|P24622|CRYAA_MOUSE	Alpha-crystallin A chain OS=Mus musculus OX=10090 GN=Cryaa PE=2 SV=1			0	98.3799994	LFDQFFGEGLFEYDLLPFLSSTISPYYR	Methyl(D)@3	Methyl(D)@24		-0.027452899	3377.627441	1126.883	3377.653564	1126.891846	3	11	1.1.1.2440.2	13.56207	43.69622	43.69622			166.9009
3	32.84	32.84	91.32999778	88.2700026	88.2700026	sp|P24622|CRYAA_MOUSE	Alpha-crystallin A chain OS=Mus musculus OX=10090 GN=Cryaa PE=2 SV=1			0	98.3799994	LFDQFFGEGLFEYDLLPFLSSTISPYYR	Methyl(E)@12	Methyl(E)@33		-0.027452899	3377.627441	1126.883	3377.653564	1126.891846	3	11	1.1.1.2440.2	13.56207	43.69622	43.69622			166.9009
3	32.84	32.84	91.32999778	88.2700026	88.2700026	sp|P24622|CRYAA_MOUSE	Alpha-crystallin A chain OS=Mus musculus OX=10090 GN=Cryaa PE=2 SV=1			0	98.3799994	LFDQFFGEGLFEYDLLPFLSSTISPYYR	Methyl(E)@8	Methyl(E)@29		-0.027452899	3377.627441	1126.883	3377.653564	1126.891846	3	11	1.1.1.2440.2	13.56207	43.69622	43.69622			166.9009
3	32.84	32.84	91.32999778	88.2700026	88.2700026	sp|P24622|CRYAA_MOUSE	Alpha-crystallin A chain OS=Mus musculus OX=10090 GN=Cryaa PE=2 SV=1			0	94.41999793	LFDQFFGEGLFEYDLLPFLSSTISPYYR	Deamidated(Q)@4			-0.00609351	3364.616211	842.1613	3364.62207	842.1627808	4	10	1.1.1.2350.2	13.2126	549.27	540.26	13.23	0.08	145.2654
3	32.84	32.84	91.32999778	88.2700026	88.2700026	sp|P24622|CRYAA_MOUSE	Alpha-crystallin A chain OS=Mus musculus OX=10090 GN=Cryaa PE=2 SV=1			0	73.76000285	LFDQFFGEGLFEYDLLPFLSSTISPYYR	Oxidation(D)@3; Deamidated(Q)@4	Oxidation(D)@24		0.062712803	3380.681396	1127.901	3380.616943	1127.879639	3	13	1.1.1.2340.2	13.1451	1029.9	443.06	13.21	0.11	325.6946
3	32.84	32.84	91.32999778	88.2700026	88.2700026	sp|P24622|CRYAA_MOUSE	Alpha-crystallin A chain OS=Mus musculus OX=10090 GN=Cryaa PE=2 SV=1			0	73.76000285	LFDQFFGEGLFEYDLLPFLSSTISPYYR	Oxidation(D)@3; Deamidated(Q)@4	Oxidation(D)@24		0.062712803	3380.681396	1127.901	3380.616943	1127.879639	3	13	1.1.1.2342.2	13.16077	1029.9	678.91	13.21	0.11	457.2565
3	32.84	32.84	91.32999778	88.2700026	88.2700026	sp|P24622|CRYAA_MOUSE	Alpha-crystallin A chain OS=Mus musculus OX=10090 GN=Cryaa PE=2 SV=1			0	62.65000105	LFDQFFGEGLFEYDLLPFLSSTISPYYR	Deamidated(Q)@4			-0.00609351	3364.616211	842.1613	3364.62207	842.1627808	4	8	1.1.1.2344.2	13.1856	549.27	360.43	13.23	0.08	180.0921
3	32.84	32.84	91.32999778	88.2700026	88.2700026	sp|P24622|CRYAA_MOUSE	Alpha-crystallin A chain OS=Mus musculus OX=10090 GN=Cryaa PE=2 SV=1			0	59.89000201	LFDQFFGEGLFEYDLLPFLSSTISPYYR	Deamidated(Q)@4; Oxidation(F)@11	Oxidation(F)@32		0.062712803	3380.681396	1127.901	3380.616943	1127.879639	3	14	1.1.1.2370.2	13.31042	1029.9	227.51	13.21	0.11	259.9386
3	32.84	32.84	91.32999778	88.2700026	88.2700026	sp|P24622|CRYAA_MOUSE	Alpha-crystallin A chain OS=Mus musculus OX=10090 GN=Cryaa PE=2 SV=1			0	43.75999868	LFDQFFGEGLFEYDLLPFLSSTISPYYR	Deamidated(Q)@4; Oxidation(D)@14	Oxidation(D)@35		0.062712803	3380.681396	1127.901	3380.616943	1127.879639	3	14	1.1.1.2370.2	13.31042	1029.9	227.51	13.21	0.11	259.9386
3	32.84	32.84	91.32999778	88.2700026	88.2700026	sp|P24622|CRYAA_MOUSE	Alpha-crystallin A chain OS=Mus musculus OX=10090 GN=Cryaa PE=2 SV=1			0	43.75999868	LFDQFFGEGLFEYDLLPFLSSTISPYYR	Oxidation(D)@3; Deamidated(Q)@4	Oxidation(D)@24		0.062712803	3380.681396	1127.901	3380.616943	1127.879639	3	14	1.1.1.2370.2	13.31042	1029.9	227.51	13.21	0.11	259.9386
3	32.84	32.84	91.32999778	88.2700026	88.2700026	sp|P24622|CRYAA_MOUSE	Alpha-crystallin A chain OS=Mus musculus OX=10090 GN=Cryaa PE=2 SV=1			0	25.42999983	LFDQFFGEGLFEYDLLPFLSSTISPYYR	Methyl(Q)@4	Methyl(Q)@25		-0.027452899	3377.627441	1126.883	3377.653564	1126.891846	3	11	1.1.1.2440.2	13.56207	43.69622	43.69622			166.9009
3	32.84	32.84	91.32999778	88.2700026	88.2700026	sp|P24622|CRYAA_MOUSE	Alpha-crystallin A chain OS=Mus musculus OX=10090 GN=Cryaa PE=2 SV=1			0	36.37999892	LGPFYPSR			cleaved A-L@N-term	-0.00256463	935.4838867	468.7492	935.4865112	468.7505188	2	7	1.1.1.1080.2	5.224033	1015.15	913.23	5.23	0.02	651.1772
3	32.84	32.84	91.32999778	88.2700026	88.2700026	sp|P24622|CRYAA_MOUSE	Alpha-crystallin A chain OS=Mus musculus OX=10090 GN=Cryaa PE=2 SV=1			0	99.00000095	LLPFLSSTISPYYR			cleaved D-L@N-term	0.000547605	1655.892822	828.9537	1655.892334	828.9534302	2	11	1.1.1.1350.5	8.601283	367.07	176.47	8.65	0.09	135.4052
3	32.84	32.84	91.32999778	88.2700026	88.2700026	sp|P24622|CRYAA_MOUSE	Alpha-crystallin A chain OS=Mus musculus OX=10090 GN=Cryaa PE=2 SV=1			0	97.46000171	LPSNVDQSALS			cleaved S-C@C-term	-0.000462879	1129.561035	565.7878	1129.561523	565.7880249	2	9	1.1.1.1022.4	4.493933	4783.39	2000.25	4.53	0.05	1008.452
3	32.84	32.84	91.32999778	88.2700026	88.2700026	sp|P24622|CRYAA_MOUSE	Alpha-crystallin A chain OS=Mus musculus OX=10090 GN=Cryaa PE=2 SV=1			0	73.76000285	LPSNVDQSALSC	Methyl(S)@11; Carbamidomethyl(C)@12	Methyl(S)@153	cleaved C-S@C-term	0.000276684	1303.608032	652.8113	1303.607788	652.8111572	2	10	1.1.1.1034.9	4.649416	218.1373	218.1373			435.7715
3	32.84	32.84	91.32999778	88.2700026	88.2700026	sp|P24622|CRYAA_MOUSE	Alpha-crystallin A chain OS=Mus musculus OX=10090 GN=Cryaa PE=2 SV=1			0	99.00000095	LPSNVDQSALSCSLSADGMLTFSGPK	Methyl(S)@11; Carbamidomethyl(C)@12; Oxidation(M)@19	Methyl(S)@153		-0.000214927	2711.278076	904.7666	2711.27832	904.7666626	3	19	1.1.1.1185.9	6.552933	6592.19	4545.77	6.58	0.06	2520.445
3	32.84	32.84	91.32999778	88.2700026	88.2700026	sp|P24622|CRYAA_MOUSE	Alpha-crystallin A chain OS=Mus musculus OX=10090 GN=Cryaa PE=2 SV=1			0	99.00000095	LPSNVDQSALSCSLSADGMLTFSGPK	Carbamidomethyl(C)@12; Methyl(S)@13; Oxidation(M)@19	Methyl(S)@155		-0.000214927	2711.278076	904.7666	2711.27832	904.7666626	3	19	1.1.1.1185.9	6.552933	6592.19	4545.77	6.58	0.06	2520.445
3	32.84	32.84	91.32999778	88.2700026	88.2700026	sp|P24622|CRYAA_MOUSE	Alpha-crystallin A chain OS=Mus musculus OX=10090 GN=Cryaa PE=2 SV=1			0	99.00000095	LPSNVDQSALSCSLSADGMLTFSGPK	No Carbamidomethyl(C)@12; Oxidation(M)@19			-0.00535696	2640.23584	881.0859	2640.241211	881.0876465	3	17	1.1.1.1212.10	6.89675	2621.57	1134.63	6.94	0.09	775.5136
3	32.84	32.84	91.32999778	88.2700026	88.2700026	sp|P24622|CRYAA_MOUSE	Alpha-crystallin A chain OS=Mus musculus OX=10090 GN=Cryaa PE=2 SV=1			0	99.00000095	LPSNVDQSALSCSLSADGMLTFSGPK	No Carbamidomethyl(C)@12; Oxidation(M)@19			-0.00535696	2640.23584	881.0859	2640.241211	881.0876465	3	20	1.1.1.1213.9	6.9084	2621.57	1788.97	6.94	0.09	1206.775
3	32.84	32.84	91.32999778	88.2700026	88.2700026	sp|P24622|CRYAA_MOUSE	Alpha-crystallin A chain OS=Mus musculus OX=10090 GN=Cryaa PE=2 SV=1			0	99.00000095	LPSNVDQSALSCSLSADGMLTFSGPK	Carbamidomethyl(C)@12; Methyl(S)@13	Methyl(S)@155		-0.00659833	2695.2771	899.4329	2695.283203	899.4350586	3	20	1.1.1.1266.5	7.578183	583.41	529.69	7.58	0.06	337.2874
3	32.84	32.84	91.32999778	88.2700026	88.2700026	sp|P24622|CRYAA_MOUSE	Alpha-crystallin A chain OS=Mus musculus OX=10090 GN=Cryaa PE=2 SV=1			0	99.00000095	LPSNVDQSALSCSLSADGMLTFSGPK	Methyl(S)@11; Carbamidomethyl(C)@12; Oxidation(M)@19	Methyl(S)@153		-0.000214927	2711.278076	904.7666	2711.27832	904.7666626	3	17	1.1.1.1184.10	6.540933	6592.19	2713.86	6.58	0.06	1264.536
3	32.84	32.84	91.32999778	88.2700026	88.2700026	sp|P24622|CRYAA_MOUSE	Alpha-crystallin A chain OS=Mus musculus OX=10090 GN=Cryaa PE=2 SV=1			0	99.00000095	LPSNVDQSALSCSLSADGMLTFSGPK	Carbamidomethyl(C)@12; Methyl(S)@13	Methyl(S)@155		-0.00659833	2695.2771	899.4329	2695.283203	899.4350586	3	15	1.1.1.1267.9	7.59235	583.41	573.24	7.58	0.06	331.7108
3	32.84	32.84	91.32999778	88.2700026	88.2700026	sp|P24622|CRYAA_MOUSE	Alpha-crystallin A chain OS=Mus musculus OX=10090 GN=Cryaa PE=2 SV=1			0	99.00000095	LPSNVDQSALSCSLSADGMLTFSGPK	Carbamidomethyl(C)@12; Methyl(L)@14	Methyl(L)@156		-0.00659833	2695.2771	899.4329	2695.283203	899.4350586	3	15	1.1.1.1267.9	7.59235	583.41	573.24	7.58	0.06	331.7108
3	32.84	32.84	91.32999778	88.2700026	88.2700026	sp|P24622|CRYAA_MOUSE	Alpha-crystallin A chain OS=Mus musculus OX=10090 GN=Cryaa PE=2 SV=1			0	99.00000095	LPSNVDQSALSCSLSADGMLTFSGPK	Methyl(S)@11; Carbamidomethyl(C)@12	Methyl(S)@153		-0.00659833	2695.2771	899.4329	2695.283203	899.4350586	3	15	1.1.1.1267.9	7.59235	583.41	573.24	7.58	0.06	331.7108
3	32.84	32.84	91.32999778	88.2700026	88.2700026	sp|P24622|CRYAA_MOUSE	Alpha-crystallin A chain OS=Mus musculus OX=10090 GN=Cryaa PE=2 SV=1			0	99.00000095	LPSNVDQSALSCSLSADGMLTFSGPK	Carbamidomethyl(C)@12; Methyl(S)@13; Dioxidation(M)@19	Methyl(S)@155; Dioxidation(M)@161		-0.00225444	2727.270996	910.0976	2727.273193	910.0983276	3	15	1.1.1.1202.7	6.769583	91.76772	91.76772			327.3441
3	32.84	32.84	91.32999778	88.2700026	88.2700026	sp|P24622|CRYAA_MOUSE	Alpha-crystallin A chain OS=Mus musculus OX=10090 GN=Cryaa PE=2 SV=1			0	99.00000095	LPSNVDQSALSCSLSADGMLTFSGPK	Methyl(S)@11; Carbamidomethyl(C)@12; Dioxidation(M)@19	Methyl(S)@153; Dioxidation(M)@161		-0.00225444	2727.270996	910.0976	2727.273193	910.0983276	3	15	1.1.1.1202.7	6.769583	91.76772	91.76772			327.3441
3	32.84	32.84	91.32999778	88.2700026	88.2700026	sp|P24622|CRYAA_MOUSE	Alpha-crystallin A chain OS=Mus musculus OX=10090 GN=Cryaa PE=2 SV=1			0	99.00000095	LPSNVDQSALSCSLSADGMLTFSGPK	Carbamidomethyl(C)@12; Phospho(S)@13; Methyl(L)@14; Oxidation(M)@19	Phospho(S)@155; Methyl(L)@156		0.0165057	2791.260986	931.4276	2791.244629	931.4221191	3	17	1.1.1.1266.6	7.57985	346.11	299.55	7.6	0.08	343.883
3	32.84	32.84	91.32999778	88.2700026	88.2700026	sp|P24622|CRYAA_MOUSE	Alpha-crystallin A chain OS=Mus musculus OX=10090 GN=Cryaa PE=2 SV=1			0	99.00000095	LPSNVDQSALSCSLSADGMLTFSGPK	Cation:Na(D)@6; Deamidated(Q)@7; Carbamidomethyl(C)@12; Oxidation(M)@19			-0.031150499	2720.197266	907.7397	2720.228516	907.7501221	3	15	1.1.1.1215.10	6.935233	972.01	934.12	6.94	0.08	618.1689
3	32.84	32.84	91.32999778	88.2700026	88.2700026	sp|P24622|CRYAA_MOUSE	Alpha-crystallin A chain OS=Mus musculus OX=10090 GN=Cryaa PE=2 SV=1			0	98.82000089	LPSNVDQSALSCSLSADGMLTFSGPK	Methyl(S)@11; Carbamidomethyl(C)@12; Oxidation(M)@19	Methyl(S)@153		-0.00113045	2711.2771	904.7663	2711.27832	904.7666626	3	13	1.1.1.1173.9	6.400116	738.18	717.46	6.4	0.06	403.063
3	32.84	32.84	91.32999778	88.2700026	88.2700026	sp|P24622|CRYAA_MOUSE	Alpha-crystallin A chain OS=Mus musculus OX=10090 GN=Cryaa PE=2 SV=1			0	98.82000089	LPSNVDQSALSCSLSADGMLTFSGPK	Carbamidomethyl(C)@12; Methyl(S)@13; Oxidation(M)@19	Methyl(S)@155		-0.00113045	2711.2771	904.7663	2711.27832	904.7666626	3	13	1.1.1.1173.9	6.400116	738.18	717.46	6.4	0.06	403.063
3	32.84	32.84	91.32999778	88.2700026	88.2700026	sp|P24622|CRYAA_MOUSE	Alpha-crystallin A chain OS=Mus musculus OX=10090 GN=Cryaa PE=2 SV=1			0	98.47000241	LPSNVDQSALSCSLSADGMLTFSGPK	Propionamide@N-term; Cation:K(D)@6; Carbamidomethyl(C)@12; Oxidation(M)@19			0.00612313	2806.261963	936.4279	2806.255615	936.4257813	3	13	1.1.1.1242.8	7.27805	1890.27	976.41	7.32	0.09	549.0457
3	32.84	32.84	91.32999778	88.2700026	88.2700026	sp|P24622|CRYAA_MOUSE	Alpha-crystallin A chain OS=Mus musculus OX=10090 GN=Cryaa PE=2 SV=1			0	97.79999852	LPSNVDQSALSCSLSADGMLTFSGPK	No Carbamidomethyl(C)@12; Oxidation(M)@19			-0.026230801	2640.215088	881.0789	2640.241211	881.0876465	3	11	1.1.1.1196.7	6.6911	20.43901	20.43901			292.8866
3	32.84	32.84	91.32999778	88.2700026	88.2700026	sp|P24622|CRYAA_MOUSE	Alpha-crystallin A chain OS=Mus musculus OX=10090 GN=Cryaa PE=2 SV=1			0	97.46000171	LPSNVDQSALSCSLSADGMLTFSGPK	Propionamide@N-term; Cation:K(D)@6; Carbamidomethyl(C)@12; Oxidation(M)@19			0.00612313	2806.261963	936.4279	2806.255615	936.4257813	3	13	1.1.1.1243.7	7.290717	1890.27	1485.46	7.32	0.09	773.4906
3	32.84	32.84	91.32999778	88.2700026	88.2700026	sp|P24622|CRYAA_MOUSE	Alpha-crystallin A chain OS=Mus musculus OX=10090 GN=Cryaa PE=2 SV=1			0	97.39000201	LPSNVDQSALSCSLSADGMLTFSGPK	Carbamidomethyl(C)@12; Phospho(S)@13; Methyl(L)@14; Oxidation(M)@19	Phospho(S)@155; Methyl(L)@156		0.0165057	2791.260986	931.4276	2791.244629	931.4221191	3	14	1.1.1.1267.10	7.593184	346.11	333.83	7.6	0.08	308.6262
3	32.84	32.84	91.32999778	88.2700026	88.2700026	sp|P24622|CRYAA_MOUSE	Alpha-crystallin A chain OS=Mus musculus OX=10090 GN=Cryaa PE=2 SV=1			0	95.32999992	LPSNVDQSALSCSLSADGMLTFSGPK	Delta:H(2)C(2)@N-term; Carbamidomethyl(C)@12; Dehydrated(S)@13; Oxidation(M)@19	Dehydrated(S)@155		-0.0108507	2705.256836	902.7595	2705.267578	902.7631836	3	12	1.1.1.1196.9	6.69275	685.24	594.78	6.7	0.04	737.7889
3	32.84	32.84	91.32999778	88.2700026	88.2700026	sp|P24622|CRYAA_MOUSE	Alpha-crystallin A chain OS=Mus musculus OX=10090 GN=Cryaa PE=2 SV=1			0	95.32999992	LPSNVDQSALSCSLSADGMLTFSGPK	Delta:H(2)C(2)@N-term; Dehydrated(S)@3; Carbamidomethyl(C)@12; Oxidation(M)@19	Dehydrated(S)@145		-0.0108507	2705.256836	902.7595	2705.267578	902.7631836	3	12	1.1.1.1196.9	6.69275	685.24	594.78	6.7	0.04	737.7889
3	32.84	32.84	91.32999778	88.2700026	88.2700026	sp|P24622|CRYAA_MOUSE	Alpha-crystallin A chain OS=Mus musculus OX=10090 GN=Cryaa PE=2 SV=1			0	95.32999992	LPSNVDQSALSCSLSADGMLTFSGPK	Delta:H(2)C(2)@N-term; Dehydrated(S)@8; Carbamidomethyl(C)@12; Oxidation(M)@19	Dehydrated(S)@150		-0.0108507	2705.256836	902.7595	2705.267578	902.7631836	3	12	1.1.1.1196.9	6.69275	685.24	594.78	6.7	0.04	737.7889
3	32.84	32.84	91.32999778	88.2700026	88.2700026	sp|P24622|CRYAA_MOUSE	Alpha-crystallin A chain OS=Mus musculus OX=10090 GN=Cryaa PE=2 SV=1			0	95.32999992	LPSNVDQSALSCSLSADGMLTFSGPK	Delta:H(2)C(2)@N-term; Dehydrated(S)@11; Carbamidomethyl(C)@12; Oxidation(M)@19	Dehydrated(S)@153		-0.0108507	2705.256836	902.7595	2705.267578	902.7631836	3	12	1.1.1.1196.9	6.69275	685.24	594.78	6.7	0.04	737.7889
3	32.84	32.84	91.32999778	88.2700026	88.2700026	sp|P24622|CRYAA_MOUSE	Alpha-crystallin A chain OS=Mus musculus OX=10090 GN=Cryaa PE=2 SV=1			0	93.12999845	LPSNVDQSALSCSLSADGMLTFSGPK	Carbamidomethyl(C)@12; Methyl(S)@13; Oxidation(D)@17; Oxidation(M)@19	Methyl(S)@155; Oxidation(D)@159		0.000492124	2727.273682	910.0985	2727.273193	910.0983276	3	16	1.1.1.1172.11	6.389117	4582.66	2891.75	6.43	0.09	1915.989
3	32.84	32.84	91.32999778	88.2700026	88.2700026	sp|P24622|CRYAA_MOUSE	Alpha-crystallin A chain OS=Mus musculus OX=10090 GN=Cryaa PE=2 SV=1			0	86.1100018	LPSNVDQSALSCSLSADGMLTFSGPK	Pro->Pyrrolidinone(P)@2; Deamidated(N)@4; Deamidated(Q)@7; Carbamidomethyl(C)@12; Oxidation(M)@19			0.057330601	2669.277588	890.7664	2669.219971	890.7473145	3	12	1.1.1.1136.7	5.93165	67.1404	67.1404			427.9767
3	32.84	32.84	91.32999778	88.2700026	88.2700026	sp|P24622|CRYAA_MOUSE	Alpha-crystallin A chain OS=Mus musculus OX=10090 GN=Cryaa PE=2 SV=1			0	78.86999846	LPSNVDQSALSCSLSADGMLTFSGPK	Carbamidomethyl(C)@12; Methyl(D)@17; Dioxidation(M)@19	Methyl(D)@159; Dioxidation(M)@161		0.000492124	2727.273682	910.0985	2727.273193	910.0983276	3	13	1.1.1.1171.11	6.376616	4582.66	2586.1	6.43	0.09	2045.009
3	32.84	32.84	91.32999778	88.2700026	88.2700026	sp|P24622|CRYAA_MOUSE	Alpha-crystallin A chain OS=Mus musculus OX=10090 GN=Cryaa PE=2 SV=1			0	77.91000009	LPSNVDQSALSCSLSADGMLTFSGPK	Cation:K(D)@6; Deamidated(Q)@7; Carbamidomethyl(C)@12; Dethiomethyl(M)@19			0.0240933	2672.22876	891.7501	2672.204102	891.7420044	3	11	1.1.1.1206.10	6.81975	1585.14	1299.4	6.85	0.06	767.1692
3	32.84	32.84	91.32999778	88.2700026	88.2700026	sp|P24622|CRYAA_MOUSE	Alpha-crystallin A chain OS=Mus musculus OX=10090 GN=Cryaa PE=2 SV=1			0	74.84999895	LPSNVDQSALSCSLSADGMLTFSGPK	Carbamidomethyl(C)@12; Methylthio(D)@17	Methylthio(D)@159		0.0182507	2727.273682	910.0985	2727.255371	910.0924072	3	13	1.1.1.1171.11	6.376616	4582.66	2586.1	6.43	0.09	2045.009
3	32.84	32.84	91.32999778	88.2700026	88.2700026	sp|P24622|CRYAA_MOUSE	Alpha-crystallin A chain OS=Mus musculus OX=10090 GN=Cryaa PE=2 SV=1			0	73.76000285	LPSNVDQSALSCSLSADGMLTFSGPK	Cation:K(D)@6; Deamidated(Q)@7; Carbamidomethyl(C)@12; Dethiomethyl(M)@19			0.0240933	2672.22876	891.7501	2672.204102	891.7420044	3	11	1.1.1.1208.9	6.844083	1585.14	1580.9	6.85	0.06	800.7467
3	32.84	32.84	91.32999778	88.2700026	88.2700026	sp|P24622|CRYAA_MOUSE	Alpha-crystallin A chain OS=Mus musculus OX=10090 GN=Cryaa PE=2 SV=1			0	72.64000177	LPSNVDQSALSCSLSADGMLTFSGPK	Oxidation(P)@2; Methyl(D)@6; Carbamidomethyl(C)@12; Dioxidation(M)@19	Oxidation(P)@144; Methyl(D)@148; Dioxidation(M)@161		0.0131008	2743.28125	915.4343	2743.268066	915.4299927	3	11	1.1.1.1189.10	6.6056	21.8668	21.8668			245.2491
3	32.84	32.84	91.32999778	88.2700026	88.2700026	sp|P24622|CRYAA_MOUSE	Alpha-crystallin A chain OS=Mus musculus OX=10090 GN=Cryaa PE=2 SV=1			0	72.64000177	LPSNVDQSALSCSLSADGMLTFSGPK	Oxidation(D)@6; Methyl(Q)@7; Carbamidomethyl(C)@12; Dioxidation(M)@19	Oxidation(D)@148; Methyl(Q)@149; Dioxidation(M)@161		0.0131008	2743.28125	915.4343	2743.268066	915.4299927	3	12	1.1.1.1189.10	6.6056	21.8668	21.8668			245.2491
3	32.84	32.84	91.32999778	88.2700026	88.2700026	sp|P24622|CRYAA_MOUSE	Alpha-crystallin A chain OS=Mus musculus OX=10090 GN=Cryaa PE=2 SV=1			0	71.49000168	LPSNVDQSALSCSLSADGMLTFSGPK	Delta:H(2)C(2)@N-term; Dehydrated(D)@6; Carbamidomethyl(C)@12; Oxidation(M)@19			-0.0108507	2705.256836	902.7595	2705.267578	902.7631836	3	12	1.1.1.1196.9	6.69275	685.24	594.78	6.7	0.04	737.7889
3	32.84	32.84	91.32999778	88.2700026	88.2700026	sp|P24622|CRYAA_MOUSE	Alpha-crystallin A chain OS=Mus musculus OX=10090 GN=Cryaa PE=2 SV=1			0	71.49000168	LPSNVDQSALSCSLSADGMLTFSGPK	Carbamidomethyl(C)@12; Methyl(L)@14; Oxidation(D)@17	Methyl(L)@156; Oxidation(D)@159		-0.0110181	2711.267334	904.763	2711.27832	904.7666626	3	14	1.1.1.1244.2	7.303216	15.39719	15.39719			190.735
3	32.84	32.84	91.32999778	88.2700026	88.2700026	sp|P24622|CRYAA_MOUSE	Alpha-crystallin A chain OS=Mus musculus OX=10090 GN=Cryaa PE=2 SV=1			0	71.49000168	LPSNVDQSALSCSLSADGMLTFSGPK	Carbamidomethyl(C)@12; Methyl(S)@15; Oxidation(D)@17	Methyl(S)@157; Oxidation(D)@159		-0.0110181	2711.267334	904.763	2711.27832	904.7666626	3	14	1.1.1.1244.2	7.303216	15.39719	15.39719			190.735
3	32.84	32.84	91.32999778	88.2700026	88.2700026	sp|P24622|CRYAA_MOUSE	Alpha-crystallin A chain OS=Mus musculus OX=10090 GN=Cryaa PE=2 SV=1			0	71.49000168	LPSNVDQSALSCSLSADGMLTFSGPK	Carbamidomethyl(C)@12; Methyl(S)@13; Oxidation(D)@17	Methyl(S)@155; Oxidation(D)@159		-0.0110181	2711.267334	904.763	2711.27832	904.7666626	3	14	1.1.1.1244.2	7.303216	15.39719	15.39719			190.735
3	32.84	32.84	91.32999778	88.2700026	88.2700026	sp|P24622|CRYAA_MOUSE	Alpha-crystallin A chain OS=Mus musculus OX=10090 GN=Cryaa PE=2 SV=1			0	69.11000013	LPSNVDQSALSCSLSADGMLTFSGPK	Oxidation(D)@6; Methyl+Deamidated(Q)@7; Carbamidomethyl(C)@12; Oxidation(M)@19	Oxidation(D)@148; Methyl+Deamidated(Q)@149		0.027395099	2728.284668	910.4355	2728.25708	910.4263306	3	15	1.1.1.1185.10	6.553767	1433.16	1166.92	6.58	0.09	1044.184
3	32.84	32.84	91.32999778	88.2700026	88.2700026	sp|P24622|CRYAA_MOUSE	Alpha-crystallin A chain OS=Mus musculus OX=10090 GN=Cryaa PE=2 SV=1			0	65.31000137	LPSNVDQSALSCSLSADGMLTFSGPK	Deamidated(N)@4; Deamidated(Q)@7; dHex(1)Hex(1)(S)@8; Carbamidomethyl(C)@12; Oxidation(M)@19	dHex(1)Hex(1)(S)@150		0.048280701	3007.388184	1003.47	3007.341309	1003.454407	3	14	1.1.1.1187.11	6.5801	3380.41	2235.23	6.55	0.06	1080.909
3	32.84	32.84	91.32999778	88.2700026	88.2700026	sp|P24622|CRYAA_MOUSE	Alpha-crystallin A chain OS=Mus musculus OX=10090 GN=Cryaa PE=2 SV=1			0	65.31000137	LPSNVDQSALSCSLSADGMLTFSGPK	dHex(1)Hex(1)(S)@3; Deamidated(N)@4; Deamidated(Q)@7; Carbamidomethyl(C)@12; Oxidation(M)@19	dHex(1)Hex(1)(S)@145		0.048280701	3007.388184	1003.47	3007.341309	1003.454407	3	14	1.1.1.1187.11	6.5801	3380.41	2235.23	6.55	0.06	1080.909
3	32.84	32.84	91.32999778	88.2700026	88.2700026	sp|P24622|CRYAA_MOUSE	Alpha-crystallin A chain OS=Mus musculus OX=10090 GN=Cryaa PE=2 SV=1			0	65.31000137	LPSNVDQSALSCSLSADGMLTFSGPK	Deamidated(N)@4; Deamidated(Q)@7; dHex(1)Hex(1)(S)@11; Carbamidomethyl(C)@12; Oxidation(M)@19	dHex(1)Hex(1)(S)@153		0.048280701	3007.388184	1003.47	3007.341309	1003.454407	3	14	1.1.1.1187.11	6.5801	3380.41	2235.23	6.55	0.06	1080.909
3	32.84	32.84	91.32999778	88.2700026	88.2700026	sp|P24622|CRYAA_MOUSE	Alpha-crystallin A chain OS=Mus musculus OX=10090 GN=Cryaa PE=2 SV=1			0	45.24999857	LPSNVDQSALSCSLSADGMLTFSGPK	Oxidation(D)@6; Methyl(Q)@7; Carbamidomethyl(C)@12; Oxidation(M)@19	Oxidation(D)@148; Methyl(Q)@149		-0.00133892	2727.271973	910.0979	2727.273193	910.0983276	3	11	1.1.1.1158.10	6.211967	918.78	908.36	6.22	0.05	629.7064
3	32.84	32.84	91.32999778	88.2700026	88.2700026	sp|P24622|CRYAA_MOUSE	Alpha-crystallin A chain OS=Mus musculus OX=10090 GN=Cryaa PE=2 SV=1			0	36.37999892	LPSNVDQSALSCSLSADGMLTFSGPK	Propionamide@N-term; Deamidated(N)@4; Carbamidomethyl(C)@12; Dethiomethyl(M)@19			-0.028609199	2705.256836	902.7595	2705.2854	902.769104	3	11	1.1.1.1197.10	6.706267	685.24	627.54	6.7	0.04	775.5636
3	32.84	32.84	91.32999778	88.2700026	88.2700026	sp|P24622|CRYAA_MOUSE	Alpha-crystallin A chain OS=Mus musculus OX=10090 GN=Cryaa PE=2 SV=1			0	36.37999892	LPSNVDQSALSCSLSADGMLTFSGPK	Deamidated(Q)@7; Carbamidomethyl(C)@12; Cation:K(D)@17; Dethiomethyl(M)@19			0.018600199	2672.2229	891.7482	2672.204102	891.7420044	3	11	1.1.1.1284.5	7.8085	291.71	242.51	7.79	0.09	290.6664
3	32.84	32.84	91.32999778	88.2700026	88.2700026	sp|P24622|CRYAA_MOUSE	Alpha-crystallin A chain OS=Mus musculus OX=10090 GN=Cryaa PE=2 SV=1			0	29.37000096	LPSNVDQSALSCSLSADGMLTFSGPK	Oxidation(D)@6; Methyl+Deamidated(Q)@7; Carbamidomethyl(C)@12; Oxidation(M)@19	Oxidation(D)@148; Methyl+Deamidated(Q)@149		0.027395099	2728.284668	910.4355	2728.25708	910.4263306	3	14	1.1.1.1186.6	6.5671	1433.16	1390.62	6.58	0.09	1202.058
3	32.84	32.84	91.32999778	88.2700026	88.2700026	sp|P24622|CRYAA_MOUSE	Alpha-crystallin A chain OS=Mus musculus OX=10090 GN=Cryaa PE=2 SV=1			0	26.71999931	LPSNVDQSALSCSLSADGMLTFSGPK	Carbamidomethyl(C)@12; Methyl(S)@13; Oxidation(D)@17; Oxidation(M)@19	Methyl(S)@155; Oxidation(D)@159		0.000492124	2727.273682	910.0985	2727.273193	910.0983276	3	14	1.1.1.1171.11	6.376616	4582.66	2586.1	6.43	0.09	2045.009
3	32.84	32.84	91.32999778	88.2700026	88.2700026	sp|P24622|CRYAA_MOUSE	Alpha-crystallin A chain OS=Mus musculus OX=10090 GN=Cryaa PE=2 SV=1			0	26.71999931	LPSNVDQSALSCSLSADGMLTFSGPK	Carbamidomethyl(C)@12; Methyl(L)@14; Oxidation(D)@17; Oxidation(M)@19	Methyl(L)@156; Oxidation(D)@159		0.000492124	2727.273682	910.0985	2727.273193	910.0983276	3	14	1.1.1.1171.11	6.376616	4582.66	2586.1	6.43	0.09	2045.009
3	32.84	32.84	91.32999778	88.2700026	88.2700026	sp|P24622|CRYAA_MOUSE	Alpha-crystallin A chain OS=Mus musculus OX=10090 GN=Cryaa PE=2 SV=1			0	26.71999931	LPSNVDQSALSCSLSADGMLTFSGPK	Carbamidomethyl(C)@12; Methyl(S)@15; Oxidation(D)@17; Oxidation(M)@19	Methyl(S)@157; Oxidation(D)@159		0.000492124	2727.273682	910.0985	2727.273193	910.0983276	3	14	1.1.1.1171.11	6.376616	4582.66	2586.1	6.43	0.09	2045.009
3	32.84	32.84	91.32999778	88.2700026	88.2700026	sp|P24622|CRYAA_MOUSE	Alpha-crystallin A chain OS=Mus musculus OX=10090 GN=Cryaa PE=2 SV=1			0	24.16999936	LPSNVDQSALSCSLSADGMLTFSGPK	Carbamidomethyl(C)@12; Methylthio(D)@17	Methylthio(D)@159		0.016419601	2727.271973	910.0979	2727.255371	910.0924072	3	11	1.1.1.1158.10	6.211967	918.78	908.36	6.22	0.05	629.7064
3	32.84	32.84	91.32999778	88.2700026	88.2700026	sp|P24622|CRYAA_MOUSE	Alpha-crystallin A chain OS=Mus musculus OX=10090 GN=Cryaa PE=2 SV=1			0	22.9399994	LPSNVDQSALSCSLSADGMLTFSGPK	Carbamidomethyl(C)@12; Methyl(D)@17; Dioxidation(M)@19	Methyl(D)@159; Dioxidation(M)@161		-0.00133892	2727.271973	910.0979	2727.273193	910.0983276	3	11	1.1.1.1158.10	6.211967	918.78	908.36	6.22	0.05	629.7064
3	32.84	32.84	91.32999778	88.2700026	88.2700026	sp|P24622|CRYAA_MOUSE	Alpha-crystallin A chain OS=Mus musculus OX=10090 GN=Cryaa PE=2 SV=1			0	20.55999935	LPSNVDQSALSCSLSADGMLTFSGPK	Oxidation(P)@2; Methyl(Q)@7; Carbamidomethyl(C)@12; Dioxidation(M)@19	Oxidation(P)@144; Methyl(Q)@149; Dioxidation(M)@161		0.0131008	2743.28125	915.4343	2743.268066	915.4299927	3	11	1.1.1.1189.10	6.6056	21.8668	21.8668			245.2491
3	32.84	32.84	91.32999778	88.2700026	88.2700026	sp|P24622|CRYAA_MOUSE	Alpha-crystallin A chain OS=Mus musculus OX=10090 GN=Cryaa PE=2 SV=1			0	20.55999935	LPSNVDQSALSCSLSADGMLTFSGPK	Oxidation(P)@2; Methyl(N)@4; Carbamidomethyl(C)@12; Dioxidation(M)@19	Oxidation(P)@144; Methyl(N)@146; Dioxidation(M)@161		0.0131008	2743.28125	915.4343	2743.268066	915.4299927	3	11	1.1.1.1189.10	6.6056	21.8668	21.8668			245.2491
3	32.84	32.84	91.32999778	88.2700026	88.2700026	sp|P24622|CRYAA_MOUSE	Alpha-crystallin A chain OS=Mus musculus OX=10090 GN=Cryaa PE=2 SV=1			0	20.55999935	LPSNVDQSALSCSLSADGMLTFSGPK	Propionamide@N-term; Deamidated(Q)@7; Carbamidomethyl(C)@12; Dethiomethyl(M)@19			-0.028609199	2705.256836	902.7595	2705.2854	902.769104	3	11	1.1.1.1197.10	6.706267	685.24	627.54	6.7	0.04	775.5636
3	32.84	32.84	91.32999778	88.2700026	88.2700026	sp|P24622|CRYAA_MOUSE	Alpha-crystallin A chain OS=Mus musculus OX=10090 GN=Cryaa PE=2 SV=1			0	99.00000095	LSSTISPYYR			cleaved F-L@N-term	-0.00113258	1185.601929	593.8082	1185.603027	593.8087769	2	14	1.1.1.1034.8	4.64775	24287.89	19174.27	4.66	0.05	7911.366
3	32.84	32.84	91.32999778	88.2700026	88.2700026	sp|P24622|CRYAA_MOUSE	Alpha-crystallin A chain OS=Mus musculus OX=10090 GN=Cryaa PE=2 SV=1			0	96.60999775	LSSTISPYYR			cleaved F-L@N-term	-0.00113258	1185.601929	593.8082	1185.603027	593.8087769	2	9	1.1.1.1041.5	4.7354	24287.89	873.34	4.66	0.05	220.6156
3	32.84	32.84	91.32999778	88.2700026	88.2700026	sp|P24622|CRYAA_MOUSE	Alpha-crystallin A chain OS=Mus musculus OX=10090 GN=Cryaa PE=2 SV=1			0	99.00000095	MDVTIQHPWFK	Acetyl@N-term	Acetyl@1		-0.000928154	1442.700928	722.3577	1442.70166	722.3580933	2	15	1.1.1.1255.4	7.438867	11247.06	3625.9	7.48	0.06	1083.088
3	32.84	32.84	91.32999778	88.2700026	88.2700026	sp|P24622|CRYAA_MOUSE	Alpha-crystallin A chain OS=Mus musculus OX=10090 GN=Cryaa PE=2 SV=1			0	99.00000095	MDVTIQHPWFK	Acetyl@N-term; Oxidation(D)@2; Oxidation(W)@9	Acetyl@1; Oxidation(D)@2		0.00293631	1474.694458	738.3545	1474.691528	738.3530273	2	16	1.1.1.1102.5	5.502683	236.5441	236.5441			384.206
3	32.84	32.84	91.32999778	88.2700026	88.2700026	sp|P24622|CRYAA_MOUSE	Alpha-crystallin A chain OS=Mus musculus OX=10090 GN=Cryaa PE=2 SV=1			0	99.00000095	MDVTIQHPWFK	Acetyl@N-term; Sulfide(D)@2	Acetyl@1; Sulfide(D)@2		0.018375499	1474.692017	738.3533	1474.673706	738.3441162	2	17	1.1.1.1181.8	6.500767	17120.33	8527.82	6.53	0.05	3442.578
3	32.84	32.84	91.32999778	88.2700026	88.2700026	sp|P24622|CRYAA_MOUSE	Alpha-crystallin A chain OS=Mus musculus OX=10090 GN=Cryaa PE=2 SV=1			0	99.00000095	MDVTIQHPWFK	Acetyl@N-term; Oxidation(D)@2; Dioxidation(W)@9	Acetyl@1; Oxidation(D)@2		-0.0016015	1490.684814	746.3497	1490.686401	746.3504639	2	17	1.1.1.1082.6	5.255533	3886.86	3572.67	5.25	0.09	1571.311
3	32.84	32.84	91.32999778	88.2700026	88.2700026	sp|P24622|CRYAA_MOUSE	Alpha-crystallin A chain OS=Mus musculus OX=10090 GN=Cryaa PE=2 SV=1			0	99.00000095	MDVTIQHPWFK	Acetyl@N-term; Sulfide(D)@2; Deamidated(Q)@6	Acetyl@1; Sulfide(D)@2		0.0117707	1475.669434	738.842	1475.657715	738.8361206	2	16	1.1.1.1200.3	6.744583	1520.65	1430.8	6.76	0.06	775.4561
3	32.84	32.84	91.32999778	88.2700026	88.2700026	sp|P24622|CRYAA_MOUSE	Alpha-crystallin A chain OS=Mus musculus OX=10090 GN=Cryaa PE=2 SV=1			0	99.00000095	MDVTIQHPWFK	Acetyl@N-term; Oxidation(D)@2	Acetyl@1; Oxidation(D)@2		0.00222489	1458.698853	730.3567	1458.696533	730.3555908	2	15	1.1.1.1160.5	6.233133	305887.8	32374.34	6.28	0.05	3728.753
3	32.84	32.84	91.32999778	88.2700026	88.2700026	sp|P24622|CRYAA_MOUSE	Alpha-crystallin A chain OS=Mus musculus OX=10090 GN=Cryaa PE=2 SV=1			0	99.00000095	MDVTIQHPWFK	Acetyl@N-term; Sulfide(D)@2; Deamidated(Q)@6	Acetyl@1; Sulfide(D)@2		0.0117707	1475.669434	738.842	1475.657715	738.8361206	2	15	1.1.1.1201.4	6.75225	1520.65	1501.16	6.76	0.06	800.8271
3	32.84	32.84	91.32999778	88.2700026	88.2700026	sp|P24622|CRYAA_MOUSE	Alpha-crystallin A chain OS=Mus musculus OX=10090 GN=Cryaa PE=2 SV=1			0	99.00000095	MDVTIQHPWFK	Acetyl@N-term; Deamidated(Q)@6	Acetyl@1		0.00357541	1443.689331	722.8519	1443.685669	722.8500977	2	12	1.1.1.1280.6	7.75485	837.12	733.96	7.76	0.06	436.4405
3	32.84	32.84	91.32999778	88.2700026	88.2700026	sp|P24622|CRYAA_MOUSE	Alpha-crystallin A chain OS=Mus musculus OX=10090 GN=Cryaa PE=2 SV=1			0	99.00000095	MDVTIQHPWFK	Acetyl@N-term; Oxidation(D)@2; Dioxidation(W)@9	Acetyl@1; Oxidation(D)@2		-0.0016015	1490.684814	746.3497	1490.686401	746.3504639	2	15	1.1.1.1079.6	5.2167	3886.86	1871.26	5.25	0.09	1142.998
3	32.84	32.84	91.32999778	88.2700026	88.2700026	sp|P24622|CRYAA_MOUSE	Alpha-crystallin A chain OS=Mus musculus OX=10090 GN=Cryaa PE=2 SV=1			0	99.00000095	MDVTIQHPWFK	Acetyl@N-term; Sulfide(D)@2	Acetyl@1; Sulfide(D)@2		0.018375499	1474.692017	738.3533	1474.673706	738.3441162	2	13	1.1.1.1180.10	6.489267	17120.33	4048.84	6.53	0.05	1148.764
3	32.84	32.84	91.32999778	88.2700026	88.2700026	sp|P24622|CRYAA_MOUSE	Alpha-crystallin A chain OS=Mus musculus OX=10090 GN=Cryaa PE=2 SV=1			0	99.00000095	MDVTIQHPWFK	Acetyl@N-term; Oxidation(D)@2; Dioxidation(W)@9	Acetyl@1; Oxidation(D)@2		-0.000380809	1490.686035	746.3503	1490.686401	746.3504639	2	13	1.1.1.1120.11	5.7315	3279.67	1204.29	5.76	0.04	829.5275
3	32.84	32.84	91.32999778	88.2700026	88.2700026	sp|P24622|CRYAA_MOUSE	Alpha-crystallin A chain OS=Mus musculus OX=10090 GN=Cryaa PE=2 SV=1			0	99.00000095	MDVTIQHPWFK	Dioxidation(M)@1; Carboxy(D)@2	Dioxidation(M)@1; Carboxy(D)@2		0.00107618	1476.671875	739.3432	1476.670776	739.3426514	2	13	1.1.1.1191.8	6.6286	3006.07	2897.12	6.62	0.1	1346.731
3	32.84	32.84	91.32999778	88.2700026	88.2700026	sp|P24622|CRYAA_MOUSE	Alpha-crystallin A chain OS=Mus musculus OX=10090 GN=Cryaa PE=2 SV=1			0	99.00000095	MDVTIQHPWFK	Acetyl@N-term; Oxidation(D)@2; Dioxidation(W)@9	Acetyl@1; Oxidation(D)@2		-0.000380809	1490.686035	746.3503	1490.686401	746.3504639	2	13	1.1.1.1121.11	5.744167	3279.67	2269.53	5.76	0.04	1383.856
3	32.84	32.84	91.32999778	88.2700026	88.2700026	sp|P24622|CRYAA_MOUSE	Alpha-crystallin A chain OS=Mus musculus OX=10090 GN=Cryaa PE=2 SV=1			0	99.00000095	MDVTIQHPWFK	Acetyl@N-term; Deamidated(Q)@6	Acetyl@1		0.00357541	1443.689331	722.8519	1443.685669	722.8500977	2	11	1.1.1.1279.9	7.744517	837.12	613.66	7.76	0.06	374.682
3	32.84	32.84	91.32999778	88.2700026	88.2700026	sp|P24622|CRYAA_MOUSE	Alpha-crystallin A chain OS=Mus musculus OX=10090 GN=Cryaa PE=2 SV=1			0	99.00000095	MDVTIQHPWFK	Acetyl@N-term; Oxidation(D)@2; Oxidation(P)@8	Acetyl@1; Oxidation(D)@2; Oxidation(P)@8		-0.00158027	1474.689819	738.3522	1474.691528	738.3530273	2	13	1.1.1.1115.7	5.665	8823.83	3127.66	5.8	0.14	1532.857
3	32.84	32.84	91.32999778	88.2700026	88.2700026	sp|P24622|CRYAA_MOUSE	Alpha-crystallin A chain OS=Mus musculus OX=10090 GN=Cryaa PE=2 SV=1			0	99.00000095	MDVTIQHPWFK	Acetyl@N-term; Oxidation(D)@2	Acetyl@1; Oxidation(D)@2		0.00222489	1458.698853	730.3567	1458.696533	730.3555908	2	12	1.1.1.1174.7	6.41095	305887.8	1688.76	6.28	0.05	670.2341
3	32.84	32.84	91.32999778	88.2700026	88.2700026	sp|P24622|CRYAA_MOUSE	Alpha-crystallin A chain OS=Mus musculus OX=10090 GN=Cryaa PE=2 SV=1			0	99.00000095	MDVTIQHPWFK	Acetyl@N-term; Oxidation(D)@2; Deamidated(Q)@6	Acetyl@1; Oxidation(D)@2		0.00233393	1459.683105	730.8488	1459.680542	730.8475952	2	16	1.1.1.1179.6	6.47345	33274.63	16415.73	6.51	0.05	5816.588
3	32.84	32.84	91.32999778	88.2700026	88.2700026	sp|P24622|CRYAA_MOUSE	Alpha-crystallin A chain OS=Mus musculus OX=10090 GN=Cryaa PE=2 SV=1			0	99.00000095	MDVTIQHPWFK	Acetyl@N-term; Oxidation(D)@2; Oxidation(P)@8	Acetyl@1; Oxidation(D)@2; Oxidation(P)@8		-0.00158027	1474.689819	738.3522	1474.691528	738.3530273	2	14	1.1.1.1114.8	5.653	8823.83	3085.17	5.8	0.14	1584.322
3	32.84	32.84	91.32999778	88.2700026	88.2700026	sp|P24622|CRYAA_MOUSE	Alpha-crystallin A chain OS=Mus musculus OX=10090 GN=Cryaa PE=2 SV=1			0	97.74000049	MDVTIQHPWFK	Acetyl@N-term; Oxidation(D)@2	Acetyl@1; Oxidation(D)@2		0.00222489	1458.698853	730.3567	1458.696533	730.3555908	2	18	1.1.1.1161.7	6.247967	305887.8	108733.8	6.28	0.05	29890.47
3	32.84	32.84	91.32999778	88.2700026	88.2700026	sp|P24622|CRYAA_MOUSE	Alpha-crystallin A chain OS=Mus musculus OX=10090 GN=Cryaa PE=2 SV=1			0	89.6600008	MDVTIQHPWFK	Acetyl@N-term; Oxidation(D)@2; Methyl+Deamidated(Q)@6	Acetyl@1; Oxidation(D)@2; Methyl+Deamidated(Q)@6		-0.00022146	1473.696045	737.8553	1473.696289	737.8554077	2	11	1.1.1.1226.6	7.072233	1562.03	1456.09	7.08	0.06	804.5779
3	32.84	32.84	91.32999778	88.2700026	88.2700026	sp|P24622|CRYAA_MOUSE	Alpha-crystallin A chain OS=Mus musculus OX=10090 GN=Cryaa PE=2 SV=1			0	79.79999781	MDVTIQHPWFK	Acetyl@N-term; Oxidation(D)@2; Deamidated(Q)@6; Dioxidation(W)@9	Acetyl@1; Oxidation(D)@2		-0.0147981	1491.65564	746.8351	1491.67041	746.8424683	2	11	1.1.1.1099.5	5.46385	486.8488	486.8488			286.792
3	32.84	32.84	91.32999778	88.2700026	88.2700026	sp|P24622|CRYAA_MOUSE	Alpha-crystallin A chain OS=Mus musculus OX=10090 GN=Cryaa PE=2 SV=1			0	36.37999892	MDVTIQHPWFK	Acetyl@N-term; Oxidation(D)@2; Oxidation(W)@9	Acetyl@1; Oxidation(D)@2		-0.00158027	1474.689819	738.3522	1474.691528	738.3530273	2	14	1.1.1.1114.8	5.653	8823.83	3085.17	5.8	0.14	1584.322
3	32.84	32.84	91.32999778	88.2700026	88.2700026	sp|P24622|CRYAA_MOUSE	Alpha-crystallin A chain OS=Mus musculus OX=10090 GN=Cryaa PE=2 SV=1			0	29.37000096	MDVTIQHPWFK	Formyl@N-term; Dehydrated(D)@2			0.017676	1410.693115	706.3538	1410.675415	706.3449707	2	10	1.1.1.1172.7	6.385783	2114.96	1940.94	6.37	0.05	1131.171
3	32.84	32.84	91.32999778	88.2700026	88.2700026	sp|P24622|CRYAA_MOUSE	Alpha-crystallin A chain OS=Mus musculus OX=10090 GN=Cryaa PE=2 SV=1			0	24.16999936	MDVTIQHPWFK	Acetyl@N-term	Acetyl@1		-0.000928154	1442.700928	722.3577	1442.70166	722.3580933	2	5	1.1.1.1268.7	7.603517	11247.06	237.5	7.48	0.06	142.8372
3	32.84	32.84	91.32999778	88.2700026	88.2700026	sp|P24622|CRYAA_MOUSE	Alpha-crystallin A chain OS=Mus musculus OX=10090 GN=Cryaa PE=2 SV=1			0	98.82000089	MDVTIQHPWFKR	Acetyl@N-term; Oxidation(D)@2; Dioxidation(W)@9; Arg-loss@C-term	Acetyl@1; Oxidation(D)@2	missed K-R@11	-0.0016015	1490.684814	746.3497	1490.686401	746.3504639	2	14	1.1.1.1083.8	5.266366	3886.86	3751.25	5.25	0.09	1602.379
3	32.84	32.84	91.32999778	88.2700026	88.2700026	sp|P24622|CRYAA_MOUSE	Alpha-crystallin A chain OS=Mus musculus OX=10090 GN=Cryaa PE=2 SV=1			0	94.27999854	MDVTIQHPWFKR	Acetyl@N-term; Oxidation(D)@2; Formyl(K)@11	Acetyl@1; Oxidation(D)@2	missed K-R@11	-0.00135456	1642.79126	822.4029	1642.792603	822.4035645	2	10	1.1.1.1171.10	6.375783	170.517	170.517			287.6403
3	32.84	32.84	91.32999778	88.2700026	88.2700026	sp|P24622|CRYAA_MOUSE	Alpha-crystallin A chain OS=Mus musculus OX=10090 GN=Cryaa PE=2 SV=1			0	62.65000105	MDVTIQHPWFKR	Acetyl@N-term; Oxidation(D)@2; Oxidation(P)@8	Acetyl@1; Oxidation(D)@2; Oxidation(P)@8	missed K-R@11	-0.000686462	1630.791992	544.6046	1630.792603	544.6047974	3	9	1.1.1.1047.6	4.810733	1707.97	502.09	4.95	0.22	545.4481
3	32.84	32.84	91.32999778	88.2700026	88.2700026	sp|P24622|CRYAA_MOUSE	Alpha-crystallin A chain OS=Mus musculus OX=10090 GN=Cryaa PE=2 SV=1			0	36.37999892	MDVTIQHPWFKR	Acetyl@N-term; Oxidation(D)@2	Acetyl@1; Oxidation(D)@2	missed K-R@11	-0.0052502	1614.792358	539.2714	1614.797729	539.2731934	3	9	1.1.1.1089.8	5.341033	1313.03	1161.6	5.35	0.03	831.7759
3	32.84	32.84	91.32999778	88.2700026	88.2700026	sp|P24622|CRYAA_MOUSE	Alpha-crystallin A chain OS=Mus musculus OX=10090 GN=Cryaa PE=2 SV=1			0	25.42999983	MDVTIQHPWFKR	Acetyl@N-term; Oxidation(D)@2; Oxidation(W)@9	Acetyl@1; Oxidation(D)@2	missed K-R@11	-0.000686462	1630.791992	544.6046	1630.792603	544.6047974	3	9	1.1.1.1047.6	4.810733	1707.97	502.09	4.95	0.22	545.4481
3	32.84	32.84	91.32999778	88.2700026	88.2700026	sp|P24622|CRYAA_MOUSE	Alpha-crystallin A chain OS=Mus musculus OX=10090 GN=Cryaa PE=2 SV=1			0	22.9399994	MDVTIQHPWFKR	Acetyl@N-term; Oxidation(D)@2; Dioxidation(P)@8; Arg-loss@C-term	Acetyl@1; Oxidation(D)@2; Dioxidation(P)@8	missed K-R@11	-0.0016015	1490.684814	746.3497	1490.686401	746.3504639	2	15	1.1.1.1083.8	5.266366	3886.86	3751.25	5.25	0.09	1602.379
3	32.84	32.84	91.32999778	88.2700026	88.2700026	sp|P24622|CRYAA_MOUSE	Alpha-crystallin A chain OS=Mus musculus OX=10090 GN=Cryaa PE=2 SV=1			0	26.71999931	PEDLTVK			cleaved S-P@N-term	-0.00409084	800.4238892	401.2192	800.4279785	401.221283	2	7	1.1.1.1027.2	4.555083	172.8223	172.8223			838.1717
3	32.84	32.84	91.32999778	88.2700026	88.2700026	sp|P24622|CRYAA_MOUSE	Alpha-crystallin A chain OS=Mus musculus OX=10090 GN=Cryaa PE=2 SV=1			0	99.00000095	QDDHGYISR	Gln->pyro-Glu@N-term			0.000734812	1072.45813	537.2363	1072.457397	537.2359619	2	12	1.1.1.912.6	3.1172	5615.11	4210.52	3.14	0.05	2241.013
3	32.84	32.84	91.32999778	88.2700026	88.2700026	sp|P24622|CRYAA_MOUSE	Alpha-crystallin A chain OS=Mus musculus OX=10090 GN=Cryaa PE=2 SV=1			0	99.00000095	QDDHGYISR	Gln->pyro-Glu@N-term			0.000124464	1072.45752	537.236	1072.457397	537.2359619	2	13	1.1.1.925.5	3.279017	18980.73	17862.6	3.3	0.05	5686.226
3	32.84	32.84	91.32999778	88.2700026	88.2700026	sp|P24622|CRYAA_MOUSE	Alpha-crystallin A chain OS=Mus musculus OX=10090 GN=Cryaa PE=2 SV=1			0	99.00000095	QDDHGYISR	Gln->pyro-Glu@N-term			0.000124464	1072.45752	537.236	1072.457397	537.2359619	2	14	1.1.1.926.6	3.292683	18980.73	18585.27	3.3	0.05	7515.451
3	32.84	32.84	91.32999778	88.2700026	88.2700026	sp|P24622|CRYAA_MOUSE	Alpha-crystallin A chain OS=Mus musculus OX=10090 GN=Cryaa PE=2 SV=1			0	99.00000095	QDDHGYISR				-0.00235514	1089.481445	545.748	1089.483887	545.7492676	2	14	1.1.1.876.7	2.6859	37598.33	19049.79	2.71	0.04	5419.385
3	32.84	32.84	91.32999778	88.2700026	88.2700026	sp|P24622|CRYAA_MOUSE	Alpha-crystallin A chain OS=Mus musculus OX=10090 GN=Cryaa PE=2 SV=1			0	99.00000095	QDDHGYISR	Gln->pyro-Glu@N-term			-0.00365969	1072.453613	537.2341	1072.457397	537.2359619	2	12	1.1.1.877.4	2.696567	6427.47	5385.5	2.7	0.04	3550.636
3	32.84	32.84	91.32999778	88.2700026	88.2700026	sp|P24622|CRYAA_MOUSE	Alpha-crystallin A chain OS=Mus musculus OX=10090 GN=Cryaa PE=2 SV=1			0	99.00000095	QDDHGYISR				-0.00235514	1089.481445	545.748	1089.483887	545.7492676	2	15	1.1.1.877.5	2.698233	37598.33	32568.04	2.71	0.04	14234.63
3	32.84	32.84	91.32999778	88.2700026	88.2700026	sp|P24622|CRYAA_MOUSE	Alpha-crystallin A chain OS=Mus musculus OX=10090 GN=Cryaa PE=2 SV=1			0	99.00000095	QDDHGYISR	Dehydrated(D)@2			-0.00242642	1071.470825	536.7427	1071.473389	536.7439575	2	12	1.1.1.897.3	2.948867	2286.57	1068.7	3.01	0.08	640.214
3	32.84	32.84	91.32999778	88.2700026	88.2700026	sp|P24622|CRYAA_MOUSE	Alpha-crystallin A chain OS=Mus musculus OX=10090 GN=Cryaa PE=2 SV=1			0	99.00000095	QDDHGYISR	Formyl@N-term			-0.000609635	1117.478271	559.7464	1117.478882	559.7467041	2	13	1.1.1.908.8	3.0677	3073.46	1874.31	3.09	0.04	843.6017
3	32.84	32.84	91.32999778	88.2700026	88.2700026	sp|P24622|CRYAA_MOUSE	Alpha-crystallin A chain OS=Mus musculus OX=10090 GN=Cryaa PE=2 SV=1			0	99.00000095	QDDHGYISR	Dehydrated(D)@2			-0.00242642	1071.470825	536.7427	1071.473389	536.7439575	2	12	1.1.1.896.3	2.93655	2286.57	737.02	3.01	0.08	390.3329
3	32.84	32.84	91.32999778	88.2700026	88.2700026	sp|P24622|CRYAA_MOUSE	Alpha-crystallin A chain OS=Mus musculus OX=10090 GN=Cryaa PE=2 SV=1			0	98.90999794	QDDHGYISR	Formyl@N-term			-0.000609635	1117.478271	559.7464	1117.478882	559.7467041	2	10	1.1.1.902.3	3.001367	3073.46	195.35	3.09	0.04	213.5513
3	32.84	32.84	91.32999778	88.2700026	88.2700026	sp|P24622|CRYAA_MOUSE	Alpha-crystallin A chain OS=Mus musculus OX=10090 GN=Cryaa PE=2 SV=1			0	98.28000069	QDDHGYISR	Gln->pyro-Glu@N-term			0.000124464	1072.45752	537.236	1072.457397	537.2359619	2	10	1.1.1.929.6	3.330683	18980.73	8081.35	3.3	0.05	1891.167
3	32.84	32.84	91.32999778	88.2700026	88.2700026	sp|P24622|CRYAA_MOUSE	Alpha-crystallin A chain OS=Mus musculus OX=10090 GN=Cryaa PE=2 SV=1			0	94.27999854	QDDHGYISR	Gln->pyro-Glu@N-term; Dehydrated(D)@2			0.000174802	1054.447021	528.2308	1054.446777	528.2307129	2	8	1.1.1.919.3	3.204183	2098.09	199.15	3.29	0.04	220.2365
3	32.84	32.84	91.32999778	88.2700026	88.2700026	sp|P24622|CRYAA_MOUSE	Alpha-crystallin A chain OS=Mus musculus OX=10090 GN=Cryaa PE=2 SV=1			0	94.27999854	QDDHGYISR	Gln->pyro-Glu@N-term; Dehydrated(D)@3			0.000174802	1054.447021	528.2308	1054.446777	528.2307129	2	8	1.1.1.919.3	3.204183	2098.09	199.15	3.29	0.04	220.2365
3	32.84	32.84	91.32999778	88.2700026	88.2700026	sp|P24622|CRYAA_MOUSE	Alpha-crystallin A chain OS=Mus musculus OX=10090 GN=Cryaa PE=2 SV=1			0	83.19000006	QDDHGYISR	Gln->pyro-Glu@N-term; Dehydrated(D)@3			0.000174802	1054.447021	528.2308	1054.446777	528.2307129	2	9	1.1.1.923.3	3.25585	2098.09	413.06	3.29	0.04	286.5524
3	32.84	32.84	91.32999778	88.2700026	88.2700026	sp|P24622|CRYAA_MOUSE	Alpha-crystallin A chain OS=Mus musculus OX=10090 GN=Cryaa PE=2 SV=1			0	83.19000006	QDDHGYISR	Gln->pyro-Glu@N-term; Dehydrated(D)@2			0.000174802	1054.447021	528.2308	1054.446777	528.2307129	2	9	1.1.1.923.3	3.25585	2098.09	413.06	3.29	0.04	286.5524
3	32.84	32.84	91.32999778	88.2700026	88.2700026	sp|P24622|CRYAA_MOUSE	Alpha-crystallin A chain OS=Mus musculus OX=10090 GN=Cryaa PE=2 SV=1			0	75.90000033	QDDHGYISR	Gln->pyro-Glu@N-term			0.000124464	1072.45752	537.236	1072.457397	537.2359619	2	7	1.1.1.930.5	3.342683	18980.73	3934.99	3.3	0.05	870.0938
3	32.84	32.84	91.32999778	88.2700026	88.2700026	sp|P24622|CRYAA_MOUSE	Alpha-crystallin A chain OS=Mus musculus OX=10090 GN=Cryaa PE=2 SV=1			0	99.00000095	QSGLDAGHSER			cleaved V-Q@N-term	0.00083274	1155.52771	578.7711	1155.526855	578.7706909	2	17	1.1.1.872.5	2.638067	348.8071	348.8071			3578.049
3	32.84	32.84	91.32999778	88.2700026	88.2700026	sp|P24622|CRYAA_MOUSE	Alpha-crystallin A chain OS=Mus musculus OX=10090 GN=Cryaa PE=2 SV=1			0	99.00000095	RALGPFYPSR			missed R-A@1	-0.00198066	1162.622925	582.3187	1162.624756	582.3196411	2	11	1.1.1.1025.7	4.534083	2199.47	1614.73	4.55	0.05	1149.413
3	32.84	32.84	91.32999778	88.2700026	88.2700026	sp|P24622|CRYAA_MOUSE	Alpha-crystallin A chain OS=Mus musculus OX=10090 GN=Cryaa PE=2 SV=1			0	99.00000095	SADGMLTFSGPK	Oxidation(M)@5		cleaved L-S@N-term	0.00169086	1225.56665	613.7906	1225.564941	613.7897339	2	14	1.1.1.1019.9	4.4601	1622.06	1351.49	4.48	0.05	890.2366
3	32.84	32.84	91.32999778	88.2700026	88.2700026	sp|P24622|CRYAA_MOUSE	Alpha-crystallin A chain OS=Mus musculus OX=10090 GN=Cryaa PE=2 SV=1			0	59.89000201	SDRDKFVIFLDVK	Dehydrated(S)@1; Deamidated(R)@3; GG(K)@5	Dehydrated(S)@89; Deamidated(R)@91; GG(K)@93	missed R-D@3; missed K-F@5	0.00220081	1677.874878	560.2989	1677.872681	560.2981567	3	9	1.1.1.1297.2	7.967667	24.98033	24.98033			153.4105
3	32.84	32.84	91.32999778	88.2700026	88.2700026	sp|P24622|CRYAA_MOUSE	Alpha-crystallin A chain OS=Mus musculus OX=10090 GN=Cryaa PE=2 SV=1			0	36.37999892	SDRDKFVIFLDVK	Deamidated(R)@3; Dehydrated(D)@4; GG(K)@5	Deamidated(R)@91; GG(K)@93	missed R-D@3; missed K-F@5	0.00220081	1677.874878	560.2989	1677.872681	560.2981567	3	9	1.1.1.1297.2	7.967667	24.98033	24.98033			153.4105
3	32.84	32.84	91.32999778	88.2700026	88.2700026	sp|P24622|CRYAA_MOUSE	Alpha-crystallin A chain OS=Mus musculus OX=10090 GN=Cryaa PE=2 SV=1			0	36.37999892	SDRDKFVIFLDVK	Dehydrated(D)@2; Deamidated(R)@3; GG(K)@5	Deamidated(R)@91; GG(K)@93	missed R-D@3; missed K-F@5	0.00220081	1677.874878	560.2989	1677.872681	560.2981567	3	9	1.1.1.1297.2	7.967667	24.98033	24.98033			153.4105
3	32.84	32.84	91.32999778	88.2700026	88.2700026	sp|P24622|CRYAA_MOUSE	Alpha-crystallin A chain OS=Mus musculus OX=10090 GN=Cryaa PE=2 SV=1			0	99.00000095	SLSADGMLTFSGPK			cleaved C-S@N-term	-0.0110083	1409.675049	705.8448	1409.686035	705.8502808	2	10	1.1.1.1158.6	6.208633	27.96055	27.96055			301.2246
3	32.84	32.84	91.32999778	88.2700026	88.2700026	sp|P24622|CRYAA_MOUSE	Alpha-crystallin A chain OS=Mus musculus OX=10090 GN=Cryaa PE=2 SV=1			0	17.2299996	SLSADGMLTFSGPK	Oxidation(M)@7		cleaved C-S@N-term	-0.000652602	1425.680298	713.8474	1425.68103	713.8477783	2	7	1.1.1.1071.9	5.115716	3642.16	329.47	5.21	0.06	233.0268
3	32.84	32.84	91.32999778	88.2700026	88.2700026	sp|P24622|CRYAA_MOUSE	Alpha-crystallin A chain OS=Mus musculus OX=10090 GN=Cryaa PE=2 SV=1			0	97.46000171	SPEDLTVK			cleaved F-S@N-term	0.000390962	887.4604492	444.7375	887.460022	444.7372742	2	9	1.1.1.940.3	3.468167	733.44	609.15	3.48	0.04	405.3115
3	32.84	32.84	91.32999778	88.2700026	88.2700026	sp|P24622|CRYAA_MOUSE	Alpha-crystallin A chain OS=Mus musculus OX=10090 GN=Cryaa PE=2 SV=1			0	98.47000241	STISPYYR			cleaved S-S@N-term	0.00133375	985.4882813	493.7514	985.4868774	493.7507324	2	8	1.1.1.992.5	4.115117	1136.8	1025.8	4.11	0.04	639.5047
3	32.84	32.84	91.32999778	88.2700026	88.2700026	sp|P24622|CRYAA_MOUSE	Alpha-crystallin A chain OS=Mus musculus OX=10090 GN=Cryaa PE=2 SV=1			0	96.29999995	STISPYYR			cleaved S-S@N-term	0.00133375	985.4882813	493.7514	985.4868774	493.7507324	2	8	1.1.1.990.6	4.090633	1136.8	989.38	4.11	0.04	612.8725
3	32.84	32.84	91.32999778	88.2700026	88.2700026	sp|P24622|CRYAA_MOUSE	Alpha-crystallin A chain OS=Mus musculus OX=10090 GN=Cryaa PE=2 SV=1			0	74.84999895	TIQHPWFK			cleaved V-T@N-term	0.00343438	1055.558716	528.7866	1055.555298	528.7849121	2	6	1.1.1.1071.4	5.11155	27.29897	27.29897			328.7128
3	32.84	32.84	91.32999778	88.2700026	88.2700026	sp|P24622|CRYAA_MOUSE	Alpha-crystallin A chain OS=Mus musculus OX=10090 GN=Cryaa PE=2 SV=1			0	72.64000177	TIQHPWFK			cleaved V-T@N-term	0.00660819	1055.56189	528.7882	1055.555298	528.7849121	2	7	1.1.1.1164.2	6.282283	263.3959	263.3959			403.1433
3	32.84	32.84	91.32999778	88.2700026	88.2700026	sp|P24622|CRYAA_MOUSE	Alpha-crystallin A chain OS=Mus musculus OX=10090 GN=Cryaa PE=2 SV=1			0	95.26000023	TISPYYR			cleaved S-T@N-term	0.000896893	898.4558716	450.2352	898.454895	450.2347107	2	8	1.1.1.982.7	3.9903	1606.69	945.13	4.01	0.04	503.6956
3	32.84	32.84	91.32999778	88.2700026	88.2700026	sp|P24622|CRYAA_MOUSE	Alpha-crystallin A chain OS=Mus musculus OX=10090 GN=Cryaa PE=2 SV=1			0	99.00000095	TVLDSGISELMTH	Oxidation(M)@11		cleaved H-M@C-term	0.000576977	1417.676514	709.8455	1417.675903	709.8452148	2	12	1.1.1.1105.10	5.541183	1346.67	650.05	5.57	0.06	471.1674
3	32.84	32.84	91.32999778	88.2700026	88.2700026	sp|P24622|CRYAA_MOUSE	Alpha-crystallin A chain OS=Mus musculus OX=10090 GN=Cryaa PE=2 SV=1			0	99.00000095	TVLDSGISELMTHMWFVMHQPHAGNPK	Oxidation(M)@11; Oxidation(M)@14; Oxidation(M)@18			-0.0025456	3110.438477	623.095	3110.441162	623.09552	5	21	1.1.1.1131.2	5.864316	10427.82	3606.99	5.91	0.06	2449.054
3	32.84	32.84	91.32999778	88.2700026	88.2700026	sp|P24622|CRYAA_MOUSE	Alpha-crystallin A chain OS=Mus musculus OX=10090 GN=Cryaa PE=2 SV=1			0	99.00000095	TVLDSGISELMTHMWFVMHQPHAGNPK	Oxidation(M)@11; Oxidation(M)@14; Oxidation(M)@18			-0.00702956	3110.434082	778.6158	3110.441162	778.6176147	4	17	1.1.1.1133.5	5.893816	4477.34	3205.68	5.92	0.06	1948.954
3	32.84	32.84	91.32999778	88.2700026	88.2700026	sp|P24622|CRYAA_MOUSE	Alpha-crystallin A chain OS=Mus musculus OX=10090 GN=Cryaa PE=2 SV=1			0	98.28000069	TVLDSGISELMTHMWFVMHQPHAGNPK	Oxidation(M)@11; Oxidation(M)@14; Oxidation(M)@18			-0.00702956	3110.434082	778.6158	3110.441162	778.6176147	4	13	1.1.1.1134.10	5.90715	4477.34	3985.58	5.92	0.06	2067.798
3	32.84	32.84	91.32999778	88.2700026	88.2700026	sp|P24622|CRYAA_MOUSE	Alpha-crystallin A chain OS=Mus musculus OX=10090 GN=Cryaa PE=2 SV=1			0	95.24000287	TVLDSGISELMTHMWFVMHQPHAGNPK	Oxidation(M)@11; Oxidation(M)@14; Oxidation(M)@18			-0.00702956	3110.434082	778.6158	3110.441162	778.6176147	4	10	1.1.1.1130.5	5.857483	4477.34	841.41	5.92	0.06	777.0225
3	32.84	32.84	91.32999778	88.2700026	88.2700026	sp|P24622|CRYAA_MOUSE	Alpha-crystallin A chain OS=Mus musculus OX=10090 GN=Cryaa PE=2 SV=1			0	94.41999793	TVLDSGISELMTHMWFVMHQPHAGNPK	Oxidation(M)@11; Oxidation(M)@14; Oxidation(M)@18			-0.0025456	3110.438477	623.095	3110.441162	623.09552	5	13	1.1.1.1132.5	5.87765	10427.82	5950.13	5.91	0.06	4393.491
3	32.84	32.84	91.32999778	88.2700026	88.2700026	sp|P24622|CRYAA_MOUSE	Alpha-crystallin A chain OS=Mus musculus OX=10090 GN=Cryaa PE=2 SV=1			0	29.37000096	TVLDSGISELMTHMWFVMHQPHAGNPK	Oxidation(M)@11; Oxidation(M)@14; Oxidation(M)@18			0.024907	3110.465088	1037.829	3110.441162	1037.821045	3	8	1.1.1.1136.8	5.933317	67.1404	67.1404			326.7945
3	32.84	32.84	91.32999778	88.2700026	88.2700026	sp|P24622|CRYAA_MOUSE	Alpha-crystallin A chain OS=Mus musculus OX=10090 GN=Cryaa PE=2 SV=1			0	95.85000277	VIFLDVK			cleaved F-V@N-term	3.21E-05	832.5058594	417.2602	832.5058594	417.2601929	2	8	1.1.1.1157.2	6.1928	1514.19	995.09	6.22	0.05	515.8375
3	32.84	32.84	91.32999778	88.2700026	88.2700026	sp|P24622|CRYAA_MOUSE	Alpha-crystallin A chain OS=Mus musculus OX=10090 GN=Cryaa PE=2 SV=1			0	99.00000095	VLEDFVEIH			cleaved H-G@C-term	-0.000944645	1099.554077	550.7843	1099.554932	550.78479	2	13	1.1.1.1155.7	6.1718	2030.26	884.63	6.2	0.05	343.0532
3	32.84	32.84	91.32999778	88.2700026	88.2700026	sp|P24622|CRYAA_MOUSE	Alpha-crystallin A chain OS=Mus musculus OX=10090 GN=Cryaa PE=2 SV=1			0	99.00000095	VLEDFVEIHGK				0.00179095	1284.673218	429.2317	1284.671387	429.2310791	3	11	1.1.1.1064.2	5.02105	6106.88	2467.75	5.06	0.04	1331.194
3	32.84	32.84	91.32999778	88.2700026	88.2700026	sp|P24622|CRYAA_MOUSE	Alpha-crystallin A chain OS=Mus musculus OX=10090 GN=Cryaa PE=2 SV=1			0	99.00000095	VLEDFVEIHGK	Formyl@N-term			0.000313251	1312.666626	657.3406	1312.66626	657.3404541	2	17	1.1.1.1293.3	7.916833	14556.9	5120.23	7.85	0.09	2030.328
3	32.84	32.84	91.32999778	88.2700026	88.2700026	sp|P24622|CRYAA_MOUSE	Alpha-crystallin A chain OS=Mus musculus OX=10090 GN=Cryaa PE=2 SV=1			0	99.00000095	VLEDFVEIHGK	Formyl@N-term; Methyl(E)@7	Methyl(E)@118		0.00288684	1326.684814	664.3497	1326.682007	664.3482666	2	16	1.1.1.1320.4	8.254133	411.58	382.14	8.24	0.1	235.0742
3	32.84	32.84	91.32999778	88.2700026	88.2700026	sp|P24622|CRYAA_MOUSE	Alpha-crystallin A chain OS=Mus musculus OX=10090 GN=Cryaa PE=2 SV=1			0	99.00000095	VLEDFVEIHGK	Oxidation(H)@9			0.019186201	1300.685425	651.35	1300.66626	651.3404541	2	14	1.1.1.1125.4	5.789667	381.88	210.38	5.82	0.05	325.945
3	32.84	32.84	91.32999778	88.2700026	88.2700026	sp|P24622|CRYAA_MOUSE	Alpha-crystallin A chain OS=Mus musculus OX=10090 GN=Cryaa PE=2 SV=1			0	99.00000095	VLEDFVEIHGK	Formyl@N-term			0.000313251	1312.666626	657.3406	1312.66626	657.3404541	2	13	1.1.1.1280.4	7.753183	14556.9	836.33	7.85	0.09	423.7991
3	32.84	32.84	91.32999778	88.2700026	88.2700026	sp|P24622|CRYAA_MOUSE	Alpha-crystallin A chain OS=Mus musculus OX=10090 GN=Cryaa PE=2 SV=1			0	99.00000095	VLEDFVEIHGK	Methyl(E)@7	Methyl(E)@118		0.00141389	1298.688354	433.9034	1298.687012	433.9029541	3	14	1.1.1.1100.2	5.472017	19902.65	9430.19	5.5	0.04	4564.855
3	32.84	32.84	91.32999778	88.2700026	88.2700026	sp|P24622|CRYAA_MOUSE	Alpha-crystallin A chain OS=Mus musculus OX=10090 GN=Cryaa PE=2 SV=1			0	99.00000095	VLEDFVEIHGK	Formyl@N-term; Methyl(E)@7	Methyl(E)@118		0.00288684	1326.684814	664.3497	1326.682007	664.3482666	2	12	1.1.1.1319.5	8.237984	411.58	385.37	8.24	0.1	218.6169
3	32.84	32.84	91.32999778	88.2700026	88.2700026	sp|P24622|CRYAA_MOUSE	Alpha-crystallin A chain OS=Mus musculus OX=10090 GN=Cryaa PE=2 SV=1			0	98.87999892	VLEDFVEIHGK	Methyl(E)@7	Methyl(E)@118		0.00141389	1298.688354	433.9034	1298.687012	433.9029541	3	13	1.1.1.1101.2	5.484517	19902.65	16438.3	5.5	0.04	8597.177
3	32.84	32.84	91.32999778	88.2700026	88.2700026	sp|P24622|CRYAA_MOUSE	Alpha-crystallin A chain OS=Mus musculus OX=10090 GN=Cryaa PE=2 SV=1			0	98.82000089	VLEDFVEIHGK	Formyl@N-term			0.000313251	1312.666626	657.3406	1312.66626	657.3404541	2	10	1.1.1.1279.6	7.742017	14556.9	483.67	7.85	0.09	309.5756
3	32.84	32.84	91.32999778	88.2700026	88.2700026	sp|P24622|CRYAA_MOUSE	Alpha-crystallin A chain OS=Mus musculus OX=10090 GN=Cryaa PE=2 SV=1			0	90.64999819	VLEDFVEIHGK	Methyl(E)@3	Methyl(E)@114		0.00113923	1298.688354	433.9034	1298.687012	433.9029541	3	9	1.1.1.1114.2	5.648016	13421.19	2155.49	5.59	0.08	1128.427
3	32.84	32.84	91.32999778	88.2700026	88.2700026	sp|P24622|CRYAA_MOUSE	Alpha-crystallin A chain OS=Mus musculus OX=10090 GN=Cryaa PE=2 SV=1			0	83.19000006	VLEDFVEIHGK				0.00325579	1284.674805	429.2322	1284.671387	429.2310791	3	16	1.1.1.1078.2	5.1992	565066.3	422447.4	5.18	0.05	96942.45
3	32.84	32.84	91.32999778	88.2700026	88.2700026	sp|P24622|CRYAA_MOUSE	Alpha-crystallin A chain OS=Mus musculus OX=10090 GN=Cryaa PE=2 SV=1			0	96.35999799	VLEDFVEIHGKHNER	GG(K)@11; Ammonia-loss(N)@13	GG(K)@122	missed K-H@11	-0.00209314	1917.931396	480.4901	1917.93335	480.4906006	4	13	1.1.1.1063.2	5.00955	1175.77	1170.88	5.02	0.05	1137.218
3	32.84	32.84	91.32999778	88.2700026	88.2700026	sp|P24622|CRYAA_MOUSE	Alpha-crystallin A chain OS=Mus musculus OX=10090 GN=Cryaa PE=2 SV=1			0	72.64000177	VLEDFVEIHGKHNER			missed K-H@11	0.00555696	1820.922607	456.2379	1820.916992	456.2365112	4	8	1.1.1.996.2	4.16395	514.11	356.77	4.19	0.05	385.2249
3	32.84	32.84	91.32999778	88.2700026	88.2700026	sp|P24622|CRYAA_MOUSE	Alpha-crystallin A chain OS=Mus musculus OX=10090 GN=Cryaa PE=2 SV=1			0	22.9399994	VLEDFVEIHGKHNER			missed K-H@11	0.00555696	1820.922607	456.2379	1820.916992	456.2365112	4	6	1.1.1.998.4	4.191117	514.11	489.82	4.19	0.05	552.9127
3	32.84	32.84	91.32999778	88.2700026	88.2700026	sp|P24622|CRYAA_MOUSE	Alpha-crystallin A chain OS=Mus musculus OX=10090 GN=Cryaa PE=2 SV=1			0	99.00000095	VQSGLDAGH			cleaved H-S@C-term	-0.00110535	882.418457	442.2165	882.4195557	442.217041	2	10	1.1.1.879.2	2.7249	4597.22	917.34	2.75	0.04	297.2137
3	32.84	32.84	91.32999778	88.2700026	88.2700026	sp|P24622|CRYAA_MOUSE	Alpha-crystallin A chain OS=Mus musculus OX=10090 GN=Cryaa PE=2 SV=1			0	94.76000071	VQSGLDAGHSE	Methyl(E)@11	Methyl(E)@179	cleaved E-R@C-term	-0.00188276	1112.507935	557.2612	1112.509766	557.262207	2	10	1.1.1.915.8	3.15835	846.72	289.4	3.24	0.06	197.2312
3	32.84	32.84	91.32999778	88.2700026	88.2700026	sp|P24622|CRYAA_MOUSE	Alpha-crystallin A chain OS=Mus musculus OX=10090 GN=Cryaa PE=2 SV=1			0	99.00000095	VQSGLDAGHSER	Methyl(E)@11	Methyl(E)@179		-0.00152059	1268.609497	635.312	1268.610962	635.3127441	2	17	1.1.1.880.5	2.73755	1939.06	1802.92	2.74	0.04	1054.76
3	32.84	32.84	91.32999778	88.2700026	88.2700026	sp|P24622|CRYAA_MOUSE	Alpha-crystallin A chain OS=Mus musculus OX=10090 GN=Cryaa PE=2 SV=1			0	99.00000095	VQSGLDAGHSER	Methyl(E)@11	Methyl(E)@179		-0.00152059	1268.609497	635.312	1268.610962	635.3127441	2	16	1.1.1.881.9	2.748233	1939.06	1918.26	2.74	0.04	1052.124
3	32.84	32.84	91.32999778	88.2700026	88.2700026	sp|P24622|CRYAA_MOUSE	Alpha-crystallin A chain OS=Mus musculus OX=10090 GN=Cryaa PE=2 SV=1			0	99.00000095	VQSGLDAGHSER	Formyl@N-term			-0.00406446	1282.586304	642.3004	1282.59021	642.3023682	2	13	1.1.1.931.9	3.358517	466.06	456.94	3.35	0.04	254.9505
3	32.84	32.84	91.32999778	88.2700026	88.2700026	sp|P24622|CRYAA_MOUSE	Alpha-crystallin A chain OS=Mus musculus OX=10090 GN=Cryaa PE=2 SV=1			0	99.00000095	VQSGLDAGHSER	Formyl@N-term			-0.0030879	1282.587036	642.3008	1282.59021	642.3023682	2	12	1.1.1.944.9	3.525333	3204.78	782.8	3.48	0.04	317.3508
3	32.84	32.84	91.32999778	88.2700026	88.2700026	sp|P24622|CRYAA_MOUSE	Alpha-crystallin A chain OS=Mus musculus OX=10090 GN=Cryaa PE=2 SV=1			0	99.00000095	VQSGLDAGHSER				0.00181762	1254.597046	419.2063	1254.595337	419.2056885	3	13	1.1.1.870.4	2.6074	165258.5	76897.9	2.63	0.04	17291.51
3	32.84	32.84	91.32999778	88.2700026	88.2700026	sp|P24622|CRYAA_MOUSE	Alpha-crystallin A chain OS=Mus musculus OX=10090 GN=Cryaa PE=2 SV=1			0	97.6000011	VQSGLDAGHSER	Formyl@N-term			-0.00406446	1282.586304	642.3004	1282.59021	642.3023682	2	9	1.1.1.930.11	3.347683	466.06	438.89	3.35	0.04	326.3144
3	32.84	32.84	91.32999778	88.2700026	88.2700026	sp|P24622|CRYAA_MOUSE	Alpha-crystallin A chain OS=Mus musculus OX=10090 GN=Cryaa PE=2 SV=1			0	96.29999995	VQSGLDAGHSER	Phospho(S)@3	Phospho(S)@171		-0.00288768	1334.558716	445.8602	1334.561646	445.861145	3	11	1.1.1.876.5	2.682567	2239.25	1827.31	2.69	0.04	3562.148
3	32.84	32.84	91.32999778	88.2700026	88.2700026	sp|P24622|CRYAA_MOUSE	Alpha-crystallin A chain OS=Mus musculus OX=10090 GN=Cryaa PE=2 SV=1			0	49.7299999	VQSGLDAGHSER	Formyl@N-term			0.000645898	1282.590942	428.5376	1282.59021	428.5373535	3	8	1.1.1.880.3	2.732567	577.58	576.01	2.74	0.06	520.7646
3	32.84	32.84	91.32999778	88.2700026	88.2700026	sp|P24622|CRYAA_MOUSE	Alpha-crystallin A chain OS=Mus musculus OX=10090 GN=Cryaa PE=2 SV=1			0	21.73999995	VQSGLDAGHSER	Acetyl(S)@10	Acetyl(S)@178		-0.00531581	1296.600586	433.2075	1296.605835	433.2092285	3	7	1.1.1.882.3	2.755883	340.18	312.69	2.75	0.04	281.1446
3	32.84	32.84	91.32999778	88.2700026	88.2700026	sp|P24622|CRYAA_MOUSE	Alpha-crystallin A chain OS=Mus musculus OX=10090 GN=Cryaa PE=2 SV=1			0	18.31	VQSGLDAGHSER	Formyl@N-term; Methyl(E)@11	Methyl(E)@179		0.00229375	1296.608032	649.3113	1296.605835	649.3101807	2	9	1.1.1.972.7	3.8658	17.32299	17.32299			126.4786
3	32.84	32.84	91.32999778	88.2700026	88.2700026	sp|P24622|CRYAA_MOUSE	Alpha-crystallin A chain OS=Mus musculus OX=10090 GN=Cryaa PE=2 SV=1			0	96.29999995	VTIQHPWFK			cleaved D-V@N-term	-0.00257895	1154.621094	578.3178	1154.623657	578.3190918	2	8	1.1.1.1069.8	5.089383	491.68	417.88	5.11	0.04	279.096
3	32.84	32.84	91.32999778	88.2700026	88.2700026	sp|P24622|CRYAA_MOUSE	Alpha-crystallin A chain OS=Mus musculus OX=10090 GN=Cryaa PE=2 SV=1			0	43.75999868	YRLPSNVD			cleaved D-Q@C-term; missed R-L@2	0.0012117	962.4834595	482.249	962.4821167	482.2483521	2	7	1.1.1.1002.7	4.244283	1035.04	1015.31	4.24	0.04	594.3849
3	32.84	32.84	91.32999778	88.2700026	88.2700026	sp|P24622|CRYAA_MOUSE	Alpha-crystallin A chain OS=Mus musculus OX=10090 GN=Cryaa PE=2 SV=1			0	29.37000096	YRLPSNVD			cleaved D-Q@C-term; missed R-L@2	0.0012117	962.4834595	482.249	962.4821167	482.2483521	2	7	1.1.1.1001.5	4.230117	1035.04	817.31	4.24	0.04	422.5499
3	32.84	32.84	91.32999778	88.2700026	88.2700026	sp|P24622|CRYAA_MOUSE	Alpha-crystallin A chain OS=Mus musculus OX=10090 GN=Cryaa PE=2 SV=1			0	99.00000095	YRLPSNVDQ			cleaved Q-S@C-term; missed R-L@2	0.0024975	1090.543213	546.2789	1090.540771	546.2776489	2	10	1.1.1.992.7	4.116783	1086.93	1064.92	4.12	0.04	606.4768
3	32.84	32.84	91.32999778	88.2700026	88.2700026	sp|P24622|CRYAA_MOUSE	Alpha-crystallin A chain OS=Mus musculus OX=10090 GN=Cryaa PE=2 SV=1			0	97.31000066	YRLPSNVDQSALS			cleaved S-C@C-term; missed R-L@2	-0.000364409	1448.725708	725.3701	1448.725952	725.3702393	2	11	1.1.1.1053.10	4.887567	5693.23	2940.96	4.92	0.05	1254.643
3	32.84	32.84	91.32999778	88.2700026	88.2700026	sp|P24622|CRYAA_MOUSE	Alpha-crystallin A chain OS=Mus musculus OX=10090 GN=Cryaa PE=2 SV=1			0	99.00000095	YRLPSNVDQSALSCSLSADGMLTFSGPK	No Carbamidomethyl(C)@14; Oxidation(M)@21		missed R-L@2	0.00361713	2959.40918	987.477	2959.405518	987.475769	3	14	1.1.1.1154.11	6.1623	22.45105	22.45105			290.7881
3	32.84	32.84	91.32999778	88.2700026	88.2700026	sp|P24622|CRYAA_MOUSE	Alpha-crystallin A chain OS=Mus musculus OX=10090 GN=Cryaa PE=2 SV=1			0	99.00000095	YRLPSNVDQSALSCSLSADGMLTFSGPK	No Carbamidomethyl(C)@14; Oxidation(M)@21		missed R-L@2	0.000504354	2959.40625	987.476	2959.405518	987.475769	3	15	1.1.1.1151.9	6.124633	39.24182	39.24182			222.7641
3	32.84	32.84	91.32999778	88.2700026	88.2700026	sp|P24622|CRYAA_MOUSE	Alpha-crystallin A chain OS=Mus musculus OX=10090 GN=Cryaa PE=2 SV=1			0	98.90999794	YRLPSNVDQSALSCSLSADGMLTFSGPK	Carbamidomethyl(C)@14; Carbamidomethyl(S)@17; Oxidation(D)@19; Dethiomethyl(M)@21	Oxidation(D)@159	missed R-L@2	0.048210301	3025.493408	1009.505	3025.445068	1009.488953	3	16	1.1.1.1184.11	6.541767	208.87	193.85	6.56	0.04	597.183
3	32.84	32.84	91.32999778	88.2700026	88.2700026	sp|P24622|CRYAA_MOUSE	Alpha-crystallin A chain OS=Mus musculus OX=10090 GN=Cryaa PE=2 SV=1			0	98.90999794	YRLPSNVDQSALSCSLSADGMLTFSGPK	Carbamidomethyl(C)@14; Carbamidomethyl(S)@15; Oxidation(D)@19; Dethiomethyl(M)@21	Oxidation(D)@159	missed R-L@2	0.048210301	3025.493408	1009.505	3025.445068	1009.488953	3	16	1.1.1.1184.11	6.541767	208.87	193.85	6.56	0.04	597.183
3	32.84	32.84	91.32999778	88.2700026	88.2700026	sp|P24622|CRYAA_MOUSE	Alpha-crystallin A chain OS=Mus musculus OX=10090 GN=Cryaa PE=2 SV=1			0	98.90999794	YRLPSNVDQSALSCSLSADGMLTFSGPK	Carbamidomethyl(S)@13; Carbamidomethyl(C)@14; Oxidation(D)@19; Dethiomethyl(M)@21	Oxidation(D)@159	missed R-L@2	0.048210301	3025.493408	1009.505	3025.445068	1009.488953	3	16	1.1.1.1184.11	6.541767	208.87	193.85	6.56	0.04	597.183
3	32.84	32.84	91.32999778	88.2700026	88.2700026	sp|P24622|CRYAA_MOUSE	Alpha-crystallin A chain OS=Mus musculus OX=10090 GN=Cryaa PE=2 SV=1			0	98.6199975	YRLPSNVDQSALSCSLSADGMLTFSGPK	Deamidated(Q)@9; No Carbamidomethyl(C)@14; Oxidation(M)@21		missed R-L@2	-0.0130588	2960.376465	987.7994	2960.389648	987.803772	3	14	1.1.1.1190.10	6.617267	896.93	875.3	6.62	0.06	653.8451
3	32.84	32.84	91.32999778	88.2700026	88.2700026	sp|P24622|CRYAA_MOUSE	Alpha-crystallin A chain OS=Mus musculus OX=10090 GN=Cryaa PE=2 SV=1			0	98.58000278	YRLPSNVDQSALSCSLSADGMLTFSGPK	Dioxidation(Y)@1; Arg->Orn(R)@2; Deamidated(N)@6; Carbamidomethyl(C)@14; Oxidation(M)@21	Dioxidation(Y)@141	missed R-L@2	0.0105577	3007.388184	1003.47	3007.37915	1003.46698	3	15	1.1.1.1187.11	6.5801	3380.41	2235.23	6.55	0.06	1080.909
3	32.84	32.84	91.32999778	88.2700026	88.2700026	sp|P24622|CRYAA_MOUSE	Alpha-crystallin A chain OS=Mus musculus OX=10090 GN=Cryaa PE=2 SV=1			0	98.58000278	YRLPSNVDQSALSCSLSADGMLTFSGPK	Arg->Orn(R)@2; Dioxidation(P)@4; Deamidated(N)@6; Carbamidomethyl(C)@14; Oxidation(M)@21	Dioxidation(P)@144	missed R-L@2	0.0105577	3007.388184	1003.47	3007.37915	1003.46698	3	15	1.1.1.1187.11	6.5801	3380.41	2235.23	6.55	0.06	1080.909
3	32.84	32.84	91.32999778	88.2700026	88.2700026	sp|P24622|CRYAA_MOUSE	Alpha-crystallin A chain OS=Mus musculus OX=10090 GN=Cryaa PE=2 SV=1			0	97.79999852	YRLPSNVDQSALSCSLSADGMLTFSGPK	Deamidated(Q)@9; No Carbamidomethyl(C)@14; Oxidation(M)@21		missed R-L@2	-0.0130588	2960.376465	987.7994	2960.389648	987.803772	3	14	1.1.1.1191.9	6.629433	896.93	859.11	6.62	0.06	636.0734
3	32.84	32.84	91.32999778	88.2700026	88.2700026	sp|P24622|CRYAA_MOUSE	Alpha-crystallin A chain OS=Mus musculus OX=10090 GN=Cryaa PE=2 SV=1			0	96.60999775	YRLPSNVDQSALSCSLSADGMLTFSGPK	Carbamidomethyl(C)@14; Carbamidomethyl(S)@17; Oxidation(D)@19; Dethiomethyl(M)@21	Oxidation(D)@159	missed R-L@2	0.048210301	3025.493408	1009.505	3025.445068	1009.488953	3	14	1.1.1.1185.11	6.5546	208.87	205.35	6.56	0.04	551.0139
3	32.84	32.84	91.32999778	88.2700026	88.2700026	sp|P24622|CRYAA_MOUSE	Alpha-crystallin A chain OS=Mus musculus OX=10090 GN=Cryaa PE=2 SV=1			0	96.60999775	YRLPSNVDQSALSCSLSADGMLTFSGPK	Oxidation(D)@8; Carbamidomethyl(S)@13; Carbamidomethyl(C)@14; Dethiomethyl(M)@21	Oxidation(D)@148	missed R-L@2	0.048210301	3025.493408	1009.505	3025.445068	1009.488953	3	15	1.1.1.1185.11	6.5546	208.87	205.35	6.56	0.04	551.0139
3	32.84	32.84	91.32999778	88.2700026	88.2700026	sp|P24622|CRYAA_MOUSE	Alpha-crystallin A chain OS=Mus musculus OX=10090 GN=Cryaa PE=2 SV=1			0	96.60999775	YRLPSNVDQSALSCSLSADGMLTFSGPK	Oxidation(D)@8; Carbamidomethyl(S)@10; Carbamidomethyl(C)@14; Dethiomethyl(M)@21	Oxidation(D)@148	missed R-L@2	0.048210301	3025.493408	1009.505	3025.445068	1009.488953	3	15	1.1.1.1185.11	6.5546	208.87	205.35	6.56	0.04	551.0139
3	32.84	32.84	91.32999778	88.2700026	88.2700026	sp|P24622|CRYAA_MOUSE	Alpha-crystallin A chain OS=Mus musculus OX=10090 GN=Cryaa PE=2 SV=1			0	96.60999775	YRLPSNVDQSALSCSLSADGMLTFSGPK	Oxidation(D)@8; Carbamidomethyl(C)@14; Carbamidomethyl(S)@15; Dethiomethyl(M)@21	Oxidation(D)@148	missed R-L@2	0.048210301	3025.493408	1009.505	3025.445068	1009.488953	3	15	1.1.1.1185.11	6.5546	208.87	205.35	6.56	0.04	551.0139
3	32.84	32.84	91.32999778	88.2700026	88.2700026	sp|P24622|CRYAA_MOUSE	Alpha-crystallin A chain OS=Mus musculus OX=10090 GN=Cryaa PE=2 SV=1			0	96.60999775	YRLPSNVDQSALSCSLSADGMLTFSGPK	Carbamidomethyl(S)@13; Carbamidomethyl(C)@14; Oxidation(D)@19; Dethiomethyl(M)@21	Oxidation(D)@159	missed R-L@2	0.048210301	3025.493408	1009.505	3025.445068	1009.488953	3	14	1.1.1.1185.11	6.5546	208.87	205.35	6.56	0.04	551.0139
3	32.84	32.84	91.32999778	88.2700026	88.2700026	sp|P24622|CRYAA_MOUSE	Alpha-crystallin A chain OS=Mus musculus OX=10090 GN=Cryaa PE=2 SV=1			0	96.60999775	YRLPSNVDQSALSCSLSADGMLTFSGPK	Carbamidomethyl(C)@14; Carbamidomethyl(S)@15; Oxidation(D)@19; Dethiomethyl(M)@21	Oxidation(D)@159	missed R-L@2	0.048210301	3025.493408	1009.505	3025.445068	1009.488953	3	14	1.1.1.1185.11	6.5546	208.87	205.35	6.56	0.04	551.0139
3	32.84	32.84	91.32999778	88.2700026	88.2700026	sp|P24622|CRYAA_MOUSE	Alpha-crystallin A chain OS=Mus musculus OX=10090 GN=Cryaa PE=2 SV=1			0	93.12999845	YRLPSNVDQSALSCSLSADGMLTFSGPK	Carbamidomethyl(C)@14; Methylthio(D)@19	Methylthio(D)@159	missed R-L@2	0.0169592	3046.436279	1016.486	3046.419922	1016.48053	3	16	1.1.1.1162.11	6.2638	2436.12	1628.33	6.23	0.08	1025.296
3	32.84	32.84	91.32999778	88.2700026	88.2700026	sp|P24622|CRYAA_MOUSE	Alpha-crystallin A chain OS=Mus musculus OX=10090 GN=Cryaa PE=2 SV=1			0	83.96999836	YRLPSNVDQSALSCSLSADGMLTFSGPK	Oxidation(D)@8; Methyl(Q)@9; Carbamidomethyl(C)@14; Oxidation(M)@21	Oxidation(D)@148; Methyl(Q)@149	missed R-L@2	-0.000799317	3046.436279	1016.486	3046.4375	1016.48645	3	16	1.1.1.1161.11	6.2513	2436.12	2166.84	6.23	0.08	1307.557
3	32.84	32.84	91.32999778	88.2700026	88.2700026	sp|P24622|CRYAA_MOUSE	Alpha-crystallin A chain OS=Mus musculus OX=10090 GN=Cryaa PE=2 SV=1			0	83.19000006	YRLPSNVDQSALSCSLSADGMLTFSGPK	Carbamidomethyl(C)@14; Methyl(D)@19; Dioxidation(M)@21	Methyl(D)@159; Dioxidation(M)@161	missed R-L@2	-0.000799317	3046.436279	1016.486	3046.4375	1016.48645	3	16	1.1.1.1162.11	6.2638	2436.12	1628.33	6.23	0.08	1025.296
3	32.84	32.84	91.32999778	88.2700026	88.2700026	sp|P24622|CRYAA_MOUSE	Alpha-crystallin A chain OS=Mus musculus OX=10090 GN=Cryaa PE=2 SV=1			0	67.86999702	YRLPSNVDQSALSCSLSADGMLTFSGPK	Carbamidomethyl(C)@14; Methyl(L)@16; Oxidation(D)@19; Oxidation(M)@21	Methyl(L)@156; Oxidation(D)@159	missed R-L@2	-0.000799317	3046.436279	1016.486	3046.4375	1016.48645	3	17	1.1.1.1162.11	6.2638	2436.12	1628.33	6.23	0.08	1025.296
3	32.84	32.84	91.32999778	88.2700026	88.2700026	sp|P24622|CRYAA_MOUSE	Alpha-crystallin A chain OS=Mus musculus OX=10090 GN=Cryaa PE=2 SV=1			0	67.86999702	YRLPSNVDQSALSCSLSADGMLTFSGPK	Carbamidomethyl(C)@14; Methyl(S)@17; Oxidation(D)@19; Oxidation(M)@21	Methyl(S)@157; Oxidation(D)@159	missed R-L@2	-0.000799317	3046.436279	1016.486	3046.4375	1016.48645	3	17	1.1.1.1162.11	6.2638	2436.12	1628.33	6.23	0.08	1025.296
3	32.84	32.84	91.32999778	88.2700026	88.2700026	sp|P24622|CRYAA_MOUSE	Alpha-crystallin A chain OS=Mus musculus OX=10090 GN=Cryaa PE=2 SV=1			0	67.86999702	YRLPSNVDQSALSCSLSADGMLTFSGPK	Carbamidomethyl(C)@14; Methyl(S)@15; Oxidation(D)@19; Oxidation(M)@21	Methyl(S)@155; Oxidation(D)@159	missed R-L@2	-0.000799317	3046.436279	1016.486	3046.4375	1016.48645	3	17	1.1.1.1162.11	6.2638	2436.12	1628.33	6.23	0.08	1025.296
3	32.84	32.84	91.32999778	88.2700026	88.2700026	sp|P24622|CRYAA_MOUSE	Alpha-crystallin A chain OS=Mus musculus OX=10090 GN=Cryaa PE=2 SV=1			0	62.65000105	YRLPSNVDQSALSCSLSADGMLTFSGPK	Nitro(Y)@1; Dioxidation(P)@4; Carbamidomethyl(C)@14; Oxidation(M)@21	Nitro(Y)@141; Dioxidation(P)@144	missed R-L@2	0.00621997	3093.406982	1032.143	3093.401855	1032.141235	3	13	1.1.1.1224.9	7.051067	13.77146	13.77146			353.3267
3	32.84	32.84	91.32999778	88.2700026	88.2700026	sp|P24622|CRYAA_MOUSE	Alpha-crystallin A chain OS=Mus musculus OX=10090 GN=Cryaa PE=2 SV=1			0	62.65000105	YRLPSNVDQSALSCSLSADGMLTFSGPK	Nitro(Y)@1; Dioxidation(R)@2; Carbamidomethyl(C)@14; Oxidation(M)@21	Nitro(Y)@141; Dioxidation(R)@142	missed R-L@2	0.00621997	3093.406982	1032.143	3093.401855	1032.141235	3	13	1.1.1.1224.9	7.051067	13.77146	13.77146			353.3267
3	32.84	32.84	91.32999778	88.2700026	88.2700026	sp|P24622|CRYAA_MOUSE	Alpha-crystallin A chain OS=Mus musculus OX=10090 GN=Cryaa PE=2 SV=1			0	36.37999892	YRLPSNVDQSALSCSLSADGMLTFSGPK	Arg->Orn(R)@2; Dioxidation(P)@4; Deamidated(Q)@9; Carbamidomethyl(C)@14; Oxidation(M)@21	Dioxidation(P)@144	missed R-L@2	0.0105577	3007.388184	1003.47	3007.37915	1003.46698	3	15	1.1.1.1187.11	6.5801	3380.41	2235.23	6.55	0.06	1080.909
3	32.84	32.84	91.32999778	88.2700026	88.2700026	sp|P24622|CRYAA_MOUSE	Alpha-crystallin A chain OS=Mus musculus OX=10090 GN=Cryaa PE=2 SV=1			0	36.37999892	YRLPSNVDQSALSCSLSADGMLTFSGPK	Dioxidation(Y)@1; Arg->Orn(R)@2; Deamidated(Q)@9; Carbamidomethyl(C)@14; Oxidation(M)@21	Dioxidation(Y)@141	missed R-L@2	0.0105577	3007.388184	1003.47	3007.37915	1003.46698	3	15	1.1.1.1187.11	6.5801	3380.41	2235.23	6.55	0.06	1080.909
3	32.84	32.84	91.32999778	88.2700026	88.2700026	sp|P24622|CRYAA_MOUSE	Alpha-crystallin A chain OS=Mus musculus OX=10090 GN=Cryaa PE=2 SV=1			0	20.55999935	YRLPSNVDQSALSCSLSADGMLTFSGPK	Propionamide@N-term; Cation:K(D)@8; Carbamidomethyl(C)@14; Oxidation(M)@21		missed R-L@2	0.00427222	3125.423096	1042.815	3125.419922	1042.813965	3	10	1.1.1.1209.9	6.85925	458.81	456.2	6.86	0.06	347.6805
3	32.84	32.84	91.32999778	88.2700026	88.2700026	sp|P24622|CRYAA_MOUSE	Alpha-crystallin A chain OS=Mus musculus OX=10090 GN=Cryaa PE=2 SV=1			0	17.2299996	YRLPSNVDQSALSCSLSADGMLTFSGPK	Deamidated(Q)@9; Carbamidomethyl(C)@14; Methyl(D)@19; Dioxidation(M)@21	Methyl(D)@159; Dioxidation(M)@161	missed R-L@2	0.0134694	3047.435303	1016.819	3047.421631	1016.814453	3	11	1.1.1.1147.9	6.0738	1534.87	170.08	6.23	0.08	399.146
3	32.84	32.84	91.32999778	88.2700026	88.2700026	sp|P24622|CRYAA_MOUSE	Alpha-crystallin A chain OS=Mus musculus OX=10090 GN=Cryaa PE=2 SV=1			0	17.2299996	YRLPSNVDQSALSCSLSADGMLTFSGPK	Oxidation(D)@8; Methyl(S)@10; Carbamidomethyl(C)@14; Oxidation(M)@21	Oxidation(D)@148; Methyl(S)@150	missed R-L@2	-0.000799317	3046.436279	1016.486	3046.4375	1016.48645	3	16	1.1.1.1161.11	6.2513	2436.12	2166.84	6.23	0.08	1307.557
3	32.84	32.84	91.32999778	88.2700026	88.2700026	sp|P24622|CRYAA_MOUSE	Alpha-crystallin A chain OS=Mus musculus OX=10090 GN=Cryaa PE=2 SV=1			0	17.2299996	YRLPSNVDQSALSCSLSADGMLTFSGPK	Oxidation(D)@8; Methyl(L)@12; Carbamidomethyl(C)@14; Oxidation(M)@21	Oxidation(D)@148; Methyl(L)@152	missed R-L@2	-0.000799317	3046.436279	1016.486	3046.4375	1016.48645	3	16	1.1.1.1161.11	6.2513	2436.12	2166.84	6.23	0.08	1307.557
3	32.84	32.84	91.32999778	88.2700026	88.2700026	sp|P24622|CRYAA_MOUSE	Alpha-crystallin A chain OS=Mus musculus OX=10090 GN=Cryaa PE=2 SV=1			0	17.2299996	YRLPSNVDQSALSCSLSADGMLTFSGPK	Oxidation(D)@8; Methyl(S)@13; Carbamidomethyl(C)@14; Oxidation(M)@21	Oxidation(D)@148; Methyl(S)@153	missed R-L@2	-0.000799317	3046.436279	1016.486	3046.4375	1016.48645	3	16	1.1.1.1161.11	6.2513	2436.12	2166.84	6.23	0.08	1307.557
4	28.33	28.33	74.87999797	74.87999797	74.40999746	sp|Q9JJU9|CRBB3_MOUSE	Beta-crystallin B3 OS=Mus musculus OX=10090 GN=Crybb3 PE=2 SV=3			2	99.00000095	GEQFVLEK				-0.00216813	948.489502	475.252	948.4916382	475.2531128	2	12	1.1.1.1026.6	4.545917	45803	41969.23	4.55	0.04	19817.12
4	28.33	28.33	74.87999797	74.87999797	74.40999746	sp|Q9JJU9|CRBB3_MOUSE	Beta-crystallin B3 OS=Mus musculus OX=10090 GN=Crybb3 PE=2 SV=3			2	99.00000095	HWNEWDANQPQLQSVR				0.00796166	2006.942993	502.743	2006.934692	502.7409668	4	14	1.1.1.1064.5	5.02355	1478.73	763.3	4.99	0.05	1132.025
4	28.33	28.33	74.87999797	74.87999797	74.40999746	sp|Q9JJU9|CRBB3_MOUSE	Beta-crystallin B3 OS=Mus musculus OX=10090 GN=Crybb3 PE=2 SV=3			2	99.00000095	KMEIVDDDVPSLWAHGFQDR			missed K-M@1	0.00365478	2357.114502	590.2859	2357.111084	590.2850342	4	13	1.1.1.1177.2	6.44495	814.76	748.02	6.45	0.05	723.8982
4	28.33	28.33	74.87999797	74.87999797	74.40999746	sp|Q9JJU9|CRBB3_MOUSE	Beta-crystallin B3 OS=Mus musculus OX=10090 GN=Crybb3 PE=2 SV=3			2	99.00000095	LHLFENPAFSGR	Deamidated(N)@6			-0.00188411	1387.686646	463.5695	1387.688477	463.5700989	3	12	1.1.1.1134.3	5.901317	701.35	691.26	5.91	0.04	654.5684
4	28.33	28.33	74.87999797	74.87999797	74.40999746	sp|Q9JJU9|CRBB3_MOUSE	Beta-crystallin B3 OS=Mus musculus OX=10090 GN=Crybb3 PE=2 SV=3			2	99.00000095	MEIVDDDVPSLWAHGFQDR				-0.000848362	2229.015381	744.0123	2229.016113	744.0126343	3	19	1.1.1.1235.4	7.185217	2194.77	1814.35	7.21	0.06	1198.159
4	28.33	28.33	74.87999797	74.87999797	74.40999746	sp|Q9JJU9|CRBB3_MOUSE	Beta-crystallin B3 OS=Mus musculus OX=10090 GN=Crybb3 PE=2 SV=3			2	99.00000095	RSDILLSLRPLHIDGPDHK			missed R-S@1	0.00594225	2181.207764	546.3092	2181.201904	546.3077393	4	15	1.1.1.1100.5	5.474517	5901.38	4342.02	5.49	0.05	3541.412
4	28.33	28.33	74.87999797	74.87999797	74.40999746	sp|Q9JJU9|CRBB3_MOUSE	Beta-crystallin B3 OS=Mus musculus OX=10090 GN=Crybb3 PE=2 SV=3			2	99.00000095	SDILLSLRPLHIDGPDHK				-0.000187109	2025.100586	507.2824	2025.100708	507.2824707	4	16	1.1.1.1143.4	6.01715	18845.25	9989.01	6.05	0.05	7647.962
4	28.33	28.33	74.87999797	74.87999797	74.40999746	sp|Q9JJU9|CRBB3_MOUSE	Beta-crystallin B3 OS=Mus musculus OX=10090 GN=Crybb3 PE=2 SV=3			2	99.00000095	SHGGLGGSYK				0.00025631	961.4620972	481.7383	961.461731	481.7381592	2	15	1.1.1.873.3	2.645233	3334.06	2875.8	2.64	0.04	1738.599
4	28.33	28.33	74.87999797	74.87999797	74.40999746	sp|Q9JJU9|CRBB3_MOUSE	Beta-crystallin B3 OS=Mus musculus OX=10090 GN=Crybb3 PE=2 SV=3			2	99.00000095	VGSIQVESGPWLAFER				0.000756435	1773.905762	592.3092	1773.905029	592.30896	3	18	1.1.1.1281.2	7.76585	19572.41	1289.36	7.84	0.08	405.7678
4	28.33	28.33	74.87999797	74.87999797	74.40999746	sp|Q9JJU9|CRBB3_MOUSE	Beta-crystallin B3 OS=Mus musculus OX=10090 GN=Crybb3 PE=2 SV=3			2	99.00000095	VINGTWVGYEFPGYR				-0.001328	1756.855835	586.6259	1756.8573	586.6264038	3	19	1.1.1.1230.6	7.123734	12974.58	3535.65	7.17	0.08	1614.432
4	28.33	28.33	74.87999797	74.87999797	74.40999746	sp|Q9JJU9|CRBB3_MOUSE	Beta-crystallin B3 OS=Mus musculus OX=10090 GN=Crybb3 PE=2 SV=3			2	99.00000095	VTVYELENFQGK				-0.00107471	1425.712891	713.8637	1425.713989	713.8642578	2	19	1.1.1.1128.8	5.829983	28521.57	17460.6	5.86	0.05	8362.084
4	28.33	28.33	74.87999797	74.87999797	74.40999746	sp|Q9JJU9|CRBB3_MOUSE	Beta-crystallin B3 OS=Mus musculus OX=10090 GN=Crybb3 PE=2 SV=3			2	99.00000095	WDAWSSSR				-0.000670372	993.4298706	497.7222	993.4304199	497.7225037	2	10	1.1.1.1034.3	4.64275	11749.1	4558.21	4.68	0.05	1504.675
4	28.33	28.33	74.87999797	74.87999797	74.40999746	sp|Q9JJU9|CRBB3_MOUSE	Beta-crystallin B3 OS=Mus musculus OX=10090 GN=Crybb3 PE=2 SV=3			1.443697333	98.65000248	QYVFER	Gln->pyro-Glu@N-term			-0.00131992	823.3850708	412.6998	823.3864746	412.7005005	2	8	1.1.1.1123.2	5.763667	2810.57	2797.04	5.76	0.04	1658.584
4	28.33	28.33	74.87999797	74.87999797	74.40999746	sp|Q9JJU9|CRBB3_MOUSE	Beta-crystallin B3 OS=Mus musculus OX=10090 GN=Crybb3 PE=2 SV=3			1.337242126	99.00000095	AEQHGAPEQAAAGK	Acetyl@N-term	Acetyl@2	cleaved M-A@N-term	-0.00207737	1405.656494	703.8355	1405.658569	703.8366089	2	20	1.1.1.878.4	2.710067	841.52	756.48	2.71	0.03	597.5442
4	28.33	28.33	74.87999797	74.87999797	74.40999746	sp|Q9JJU9|CRBB3_MOUSE	Beta-crystallin B3 OS=Mus musculus OX=10090 GN=Crybb3 PE=2 SV=3			0.349692464	99.00000095	LHLFENPAF			cleaved F-S@C-term	0.000981332	1086.550903	544.2827	1086.549805	544.2821655	2	9	1.1.1.1227.4	7.0834	1662.89	773.68	7.12	0.06	448.2327
4	28.33	28.33	74.87999797	74.87999797	74.40999746	sp|Q9JJU9|CRBB3_MOUSE	Beta-crystallin B3 OS=Mus musculus OX=10090 GN=Crybb3 PE=2 SV=3			0.281498313	99.00000095	SDILLSLRPL			cleaved L-H@C-term	-0.00176656	1125.674072	563.8443	1125.675781	563.8451538	2	13	1.1.1.1308.2	8.099317	1364.57	736.2	8.13	0.06	463.6649
4	28.33	28.33	74.87999797	74.87999797	74.40999746	sp|Q9JJU9|CRBB3_MOUSE	Beta-crystallin B3 OS=Mus musculus OX=10090 GN=Crybb3 PE=2 SV=3			0.19449915	87.69999743	VTVYELENFQGKR	Deamidated(Q)@10		missed K-R@12	-0.00125293	1582.797974	528.6066	1582.799072	528.6069946	3	9	1.1.1.1107.5	5.56235	641.02	214.96	5.53	0.05	325.415
4	28.33	28.33	74.87999797	74.87999797	74.40999746	sp|Q9JJU9|CRBB3_MOUSE	Beta-crystallin B3 OS=Mus musculus OX=10090 GN=Crybb3 PE=2 SV=3			0.166215599	99.00000095	PSLWAHGFQDR			cleaved V-P@N-term	0.000205295	1312.63147	657.323	1312.631226	657.322937	2	10	1.1.1.1146.7	6.057467	312.16	302.22	6.05	0.08	401.7639
4	28.33	28.33	74.87999797	74.87999797	74.40999746	sp|Q9JJU9|CRBB3_MOUSE	Beta-crystallin B3 OS=Mus musculus OX=10090 GN=Crybb3 PE=2 SV=3			0.095825642	99.00000095	RSDILLSLRPL			cleaved L-H@C-term; missed R-S@1	-0.00258701	1281.774414	428.2654	1281.776855	428.2662354	3	8	1.1.1.1206.2	6.813083	584.47	461.79	6.82	0.04	396.6673
4	28.33	28.33	74.87999797	74.87999797	74.40999746	sp|Q9JJU9|CRBB3_MOUSE	Beta-crystallin B3 OS=Mus musculus OX=10090 GN=Crybb3 PE=2 SV=3			0.087246686	99.00000095	MEIVDDDVPSLWAH	Oxidation(M)@1		cleaved H-G@C-term	-0.00193948	1641.732422	821.8735	1641.734497	821.8745117	2	19	1.1.1.1194.10	6.667933	1594.88	1267.27	6.68	0.05	789.9424
4	28.33	28.33	74.87999797	74.87999797	74.40999746	sp|Q9JJU9|CRBB3_MOUSE	Beta-crystallin B3 OS=Mus musculus OX=10090 GN=Crybb3 PE=2 SV=3			0.084600158	99.00000095	VGSIQVESGPWLAFERR	Arg-loss@C-term		missed R-R@16	0.00368627	1773.908691	887.9616	1773.905029	887.9597778	2	24	1.1.1.1282.6	7.78285	26545.38	6482.46	7.84	0.08	2420.193
4	28.33	28.33	74.87999797	74.87999797	74.40999746	sp|Q9JJU9|CRBB3_MOUSE	Beta-crystallin B3 OS=Mus musculus OX=10090 GN=Crybb3 PE=2 SV=3			0.070581064	67.86999702	SDILLSLR			cleaved R-P@C-term	0.000294217	915.5392456	458.7769	915.5389404	458.7767334	2	10	1.1.1.1172.2	6.381617	1787.16	1752.52	6.38	0.04	962.6653
4	28.33	28.33	74.87999797	74.87999797	74.40999746	sp|Q9JJU9|CRBB3_MOUSE	Beta-crystallin B3 OS=Mus musculus OX=10090 GN=Crybb3 PE=2 SV=3			0.062482111	99.00000095	KMEIVDDDVPSLWAH	Oxidation(M)@2		cleaved H-G@C-term; missed K-M@1	0.00333118	1769.832642	590.9515	1769.829468	590.9504395	3	12	1.1.1.1138.3	5.952317	993.59	974.7	5.95	0.05	798.0985
4	28.33	28.33	74.87999797	74.87999797	74.40999746	sp|Q9JJU9|CRBB3_MOUSE	Beta-crystallin B3 OS=Mus musculus OX=10090 GN=Crybb3 PE=2 SV=3			0.059483524	97.7699995	SLRPLHIDGPDHK			cleaved L-S@N-term	-0.00246873	1483.787109	495.603	1483.789551	495.6037903	3	9	1.1.1.938.2	3.44235	282.87	265.54	3.44	0.05	208.8234
4	28.33	28.33	74.87999797	74.87999797	74.40999746	sp|Q9JJU9|CRBB3_MOUSE	Beta-crystallin B3 OS=Mus musculus OX=10090 GN=Crybb3 PE=2 SV=3			0.036684476	99.00000095	SIQVESGPWLAFER			cleaved G-S@N-term	-0.000997053	1617.814087	809.9143	1617.815063	809.914856	2	15	1.1.1.1273.10	7.670516	270.97	195.58	7.7	0.05	196.9662
4	28.33	28.33	74.87999797	74.87999797	74.40999746	sp|Q9JJU9|CRBB3_MOUSE	Beta-crystallin B3 OS=Mus musculus OX=10090 GN=Crybb3 PE=2 SV=3			0.028724156	99.00000095	SGPWLAFER			cleaved E-S@N-term	-0.000198759	1061.529297	531.7719	1061.529419	531.7719727	2	13	1.1.1.1184.4	6.535933	4971.93	1823.95	6.57	0.06	977.1238
4	28.33	28.33	74.87999797	74.87999797	74.40999746	sp|Q9JJU9|CRBB3_MOUSE	Beta-crystallin B3 OS=Mus musculus OX=10090 GN=Crybb3 PE=2 SV=3			0.028724156	99.00000095	VGSIQVESGPWLAF			cleaved F-E@C-term	0.00190038	1488.763306	745.3889	1488.76123	745.3879395	2	10	1.1.1.1453.2	9.57355	158.16	100.94	9.62	0.09	103.2935
4	28.33	28.33	74.87999797	74.87999797	74.40999746	sp|Q9JJU9|CRBB3_MOUSE	Beta-crystallin B3 OS=Mus musculus OX=10090 GN=Crybb3 PE=2 SV=3			0.004364801	97.18999863	VINGTWVGY			cleaved Y-E@C-term	-0.00109607	1007.506653	504.7606	1007.507629	504.7610779	2	8	1.1.1.1184.2	6.534266	310.04	301.15	6.53	0.05	242.5205
4	28.33	28.33	74.87999797	74.87999797	74.40999746	sp|Q9JJU9|CRBB3_MOUSE	Beta-crystallin B3 OS=Mus musculus OX=10090 GN=Crybb3 PE=2 SV=3			0.000869447	98.78000021	SDILLSLRPLHID			cleaved D-G@C-term	8.86E-05	1490.845825	497.9559	1490.845703	497.9558411	3	11	1.1.1.1258.2	7.473033	597.47	588.93	7.47	0.06	399.146
4	28.33	28.33	74.87999797	74.87999797	74.40999746	sp|Q9JJU9|CRBB3_MOUSE	Beta-crystallin B3 OS=Mus musculus OX=10090 GN=Crybb3 PE=2 SV=3			0	99.00000095	GEQFVLEK				-0.00216813	948.489502	475.252	948.4916382	475.2531128	2	12	1.1.1.1027.5	4.557583	45803	43728.59	4.55	0.04	20059.4
4	28.33	28.33	74.87999797	74.87999797	74.40999746	sp|Q9JJU9|CRBB3_MOUSE	Beta-crystallin B3 OS=Mus musculus OX=10090 GN=Crybb3 PE=2 SV=3			0	99.00000095	GEQFVLEK	Methyl(E)@7	Methyl(E)@82		0.00145007	962.5088501	482.2617	962.5073242	482.2609253	2	12	1.1.1.1071.2	5.109883	1767.04	1558.13	5.12	0.06	978.6276
4	28.33	28.33	74.87999797	74.87999797	74.40999746	sp|Q9JJU9|CRBB3_MOUSE	Beta-crystallin B3 OS=Mus musculus OX=10090 GN=Crybb3 PE=2 SV=3			0	96.89999819	GEQFVLEK	Methyl(E)@7	Methyl(E)@82		0.00145007	962.5088501	482.2617	962.5073242	482.2609253	2	9	1.1.1.1070.2	5.09705	1767.04	976.33	5.12	0.06	609.8745
4	28.33	28.33	74.87999797	74.87999797	74.40999746	sp|Q9JJU9|CRBB3_MOUSE	Beta-crystallin B3 OS=Mus musculus OX=10090 GN=Crybb3 PE=2 SV=3			0	99.00000095	HWNEWDANQPQLQSVR				0.00480805	2006.939575	669.9871	2006.934692	669.9855347	3	15	1.1.1.1059.7	4.9614	12619.08	2930.32	5.01	0.05	1232.658
4	28.33	28.33	74.87999797	74.87999797	74.40999746	sp|Q9JJU9|CRBB3_MOUSE	Beta-crystallin B3 OS=Mus musculus OX=10090 GN=Crybb3 PE=2 SV=3			0	99.00000095	HWNEWDANQPQLQSVR				0.00480805	2006.939575	669.9871	2006.934692	669.9855347	3	20	1.1.1.1060.8	4.975217	12619.08	6564.31	5.01	0.05	4553.234
4	28.33	28.33	74.87999797	74.87999797	74.40999746	sp|Q9JJU9|CRBB3_MOUSE	Beta-crystallin B3 OS=Mus musculus OX=10090 GN=Crybb3 PE=2 SV=3			0	99.00000095	HWNEWDANQPQLQSVR	Deamidated(Q)@11			-0.00051488	2007.918335	670.3134	2007.918701	670.3135376	3	17	1.1.1.1073.9	5.141383	2587.46	2462.17	5.15	0.05	2254.074
4	28.33	28.33	74.87999797	74.87999797	74.40999746	sp|Q9JJU9|CRBB3_MOUSE	Beta-crystallin B3 OS=Mus musculus OX=10090 GN=Crybb3 PE=2 SV=3			0	99.00000095	HWNEWDANQPQLQSVR	Deamidated(Q)@11			-0.00051488	2007.918335	670.3134	2007.918701	670.3135376	3	17	1.1.1.1074.10	5.154867	2587.46	2303.04	5.15	0.05	2273.201
4	28.33	28.33	74.87999797	74.87999797	74.40999746	sp|Q9JJU9|CRBB3_MOUSE	Beta-crystallin B3 OS=Mus musculus OX=10090 GN=Crybb3 PE=2 SV=3			0	99.00000095	HWNEWDANQPQLQSVR	Deamidated(Q)@11			-0.00051488	2007.918335	670.3134	2007.918701	670.3135376	3	15	1.1.1.1074.11	5.1557	2587.46	2277.19	5.15	0.05	1882.023
4	28.33	28.33	74.87999797	74.87999797	74.40999746	sp|Q9JJU9|CRBB3_MOUSE	Beta-crystallin B3 OS=Mus musculus OX=10090 GN=Crybb3 PE=2 SV=3			0	99.00000095	HWNEWDANQPQLQSVR	Deamidated(Q)@9			-0.00051488	2007.918335	670.3134	2007.918701	670.3135376	3	15	1.1.1.1074.11	5.1557	2587.46	2277.19	5.15	0.05	1882.023
4	28.33	28.33	74.87999797	74.87999797	74.40999746	sp|Q9JJU9|CRBB3_MOUSE	Beta-crystallin B3 OS=Mus musculus OX=10090 GN=Crybb3 PE=2 SV=3			0	99.00000095	HWNEWDANQPQLQSVR	Deamidated(N)@8			-0.00051488	2007.918335	670.3134	2007.918701	670.3135376	3	10	1.1.1.1077.4	5.191033	2587.46	745.71	5.15	0.05	463.8337
4	28.33	28.33	74.87999797	74.87999797	74.40999746	sp|Q9JJU9|CRBB3_MOUSE	Beta-crystallin B3 OS=Mus musculus OX=10090 GN=Crybb3 PE=2 SV=3			0	98.42000008	HWNEWDANQPQLQSVR	Formyl@N-term			0.025588101	2034.9552	679.3257	2034.929688	679.3171387	3	11	1.1.1.1135.6	5.917483	82.21963	82.21963			276.0784
4	28.33	28.33	74.87999797	74.87999797	74.40999746	sp|Q9JJU9|CRBB3_MOUSE	Beta-crystallin B3 OS=Mus musculus OX=10090 GN=Crybb3 PE=2 SV=3			0	97.31000066	HWNEWDANQPQLQSVR	Formyl@N-term			0.0091087	2034.938721	679.3202	2034.929688	679.3171387	3	10	1.1.1.1134.7	5.90465	105.118	105.118			374.682
4	28.33	28.33	74.87999797	74.87999797	74.40999746	sp|Q9JJU9|CRBB3_MOUSE	Beta-crystallin B3 OS=Mus musculus OX=10090 GN=Crybb3 PE=2 SV=3			0	96.20000124	KMEIVDDDVPSLWAH	Oxidation(M)@2		cleaved H-G@C-term; missed K-M@1	0.0133433	1769.842651	885.9286	1769.829468	885.9219971	2	8	1.1.1.1137.8	5.946317	55.95111	55.95111			143.3173
4	28.33	28.33	74.87999797	74.87999797	74.40999746	sp|Q9JJU9|CRBB3_MOUSE	Beta-crystallin B3 OS=Mus musculus OX=10090 GN=Crybb3 PE=2 SV=3			0	99.00000095	KMEIVDDDVPSLWAHGFQDR	Oxidation(M)@2		missed K-M@1	0.00254008	2373.108643	594.2844	2373.105957	594.2837524	4	13	1.1.1.1142.5	6.00515	10307.65	1353.02	6.05	0.05	821.0331
4	28.33	28.33	74.87999797	74.87999797	74.40999746	sp|Q9JJU9|CRBB3_MOUSE	Beta-crystallin B3 OS=Mus musculus OX=10090 GN=Crybb3 PE=2 SV=3			0	99.00000095	KMEIVDDDVPSLWAHGFQDR	Oxidation(M)@2		missed K-M@1	0.00254008	2373.108643	594.2844	2373.105957	594.2837524	4	16	1.1.1.1143.5	6.017983	10307.65	2872.73	6.05	0.05	1583.023
4	28.33	28.33	74.87999797	74.87999797	74.40999746	sp|Q9JJU9|CRBB3_MOUSE	Beta-crystallin B3 OS=Mus musculus OX=10090 GN=Crybb3 PE=2 SV=3			0	99.00000095	KMEIVDDDVPSLWAHGFQDR			missed K-M@1	0.00365478	2357.114502	590.2859	2357.111084	590.2850342	4	11	1.1.1.1176.3	6.43295	814.76	542.9	6.45	0.05	612.8389
4	28.33	28.33	74.87999797	74.87999797	74.40999746	sp|Q9JJU9|CRBB3_MOUSE	Beta-crystallin B3 OS=Mus musculus OX=10090 GN=Crybb3 PE=2 SV=3			0	99.00000095	LHLFENPAFSGR				0.00214037	1386.706421	694.3605	1386.704468	694.3594971	2	14	1.1.1.1118.5	5.701	14668.11	3425.13	5.75	0.05	1508.073
4	28.33	28.33	74.87999797	74.87999797	74.40999746	sp|Q9JJU9|CRBB3_MOUSE	Beta-crystallin B3 OS=Mus musculus OX=10090 GN=Crybb3 PE=2 SV=3			0	99.00000095	LHLFENPAFSGR				0.00214037	1386.706421	694.3605	1386.704468	694.3594971	2	18	1.1.1.1119.4	5.713666	14668.11	7894.33	5.75	0.05	4320.87
4	28.33	28.33	74.87999797	74.87999797	74.40999746	sp|Q9JJU9|CRBB3_MOUSE	Beta-crystallin B3 OS=Mus musculus OX=10090 GN=Crybb3 PE=2 SV=3			0	99.00000095	LHLFENPAFSGR	Ammonia-loss(N)@6			0.00969747	1369.6875	457.5698	1369.677856	457.5665588	3	14	1.1.1.1120.2	5.724	1195.66	1144.04	5.73	0.06	1213.32
4	28.33	28.33	74.87999797	74.87999797	74.40999746	sp|Q9JJU9|CRBB3_MOUSE	Beta-crystallin B3 OS=Mus musculus OX=10090 GN=Crybb3 PE=2 SV=3			0	99.00000095	LHLFENPAFSGR	Methyl(E)@5	Methyl(E)@120		0.00232693	1400.72229	467.9147	1400.720093	467.9139709	3	14	1.1.1.1140.2	5.976984	1713.57	1376.42	6	0.05	986.0726
4	28.33	28.33	74.87999797	74.87999797	74.40999746	sp|Q9JJU9|CRBB3_MOUSE	Beta-crystallin B3 OS=Mus musculus OX=10090 GN=Crybb3 PE=2 SV=3			0	99.00000095	LHLFENPAFSGR	Formyl@N-term			-0.00186124	1414.69751	708.356	1414.699341	708.3569336	2	13	1.1.1.1279.8	7.743683	1392.94	858.94	7.77	0.06	525.4695
4	28.33	28.33	74.87999797	74.87999797	74.40999746	sp|Q9JJU9|CRBB3_MOUSE	Beta-crystallin B3 OS=Mus musculus OX=10090 GN=Crybb3 PE=2 SV=3			0	99.00000095	LHLFENPAFSGR	Methyl(E)@5	Methyl(E)@120		0.00232693	1400.72229	467.9147	1400.720093	467.9139709	3	10	1.1.1.1139.2	5.964483	1713.57	815.44	6	0.05	518.0196
4	28.33	28.33	74.87999797	74.87999797	74.40999746	sp|Q9JJU9|CRBB3_MOUSE	Beta-crystallin B3 OS=Mus musculus OX=10090 GN=Crybb3 PE=2 SV=3			0	91.56000018	LHLFENPAFSGR	Formyl@N-term			-0.00186124	1414.69751	708.356	1414.699341	708.3569336	2	8	1.1.1.1278.5	7.72885	1392.94	450.67	7.77	0.06	270.8515
4	28.33	28.33	74.87999797	74.87999797	74.40999746	sp|Q9JJU9|CRBB3_MOUSE	Beta-crystallin B3 OS=Mus musculus OX=10090 GN=Crybb3 PE=2 SV=3			0	99.00000095	MEIVDDDVPSLWAH	Oxidation(M)@1		cleaved H-G@C-term	-0.00193948	1641.732422	821.8735	1641.734497	821.8745117	2	18	1.1.1.1195.9	6.679934	1594.88	1534.59	6.68	0.05	916.8142
4	28.33	28.33	74.87999797	74.87999797	74.40999746	sp|Q9JJU9|CRBB3_MOUSE	Beta-crystallin B3 OS=Mus musculus OX=10090 GN=Crybb3 PE=2 SV=3			0	99.00000095	MEIVDDDVPSLWAHGFQDR	Oxidation(M)@1			-0.00105283	2245.01001	749.3439	2245.010986	749.3442993	3	22	1.1.1.1197.4	6.701267	9472.55	9094.27	6.68	0.09	7857.768
4	28.33	28.33	74.87999797	74.87999797	74.40999746	sp|Q9JJU9|CRBB3_MOUSE	Beta-crystallin B3 OS=Mus musculus OX=10090 GN=Crybb3 PE=2 SV=3			0	99.00000095	MEIVDDDVPSLWAHGFQDR				-0.000848362	2229.015381	744.0123	2229.016113	744.0126343	3	17	1.1.1.1234.3	7.17255	2194.77	1215.13	7.21	0.06	807.1729
4	28.33	28.33	74.87999797	74.87999797	74.40999746	sp|Q9JJU9|CRBB3_MOUSE	Beta-crystallin B3 OS=Mus musculus OX=10090 GN=Crybb3 PE=2 SV=3			0	99.00000095	MEIVDDDVPSLWAHGFQDR	Oxidation(M)@1			-0.00105283	2245.01001	749.3439	2245.010986	749.3442993	3	11	1.1.1.1184.7	6.538434	9472.55	731.61	6.68	0.09	941.1527
4	28.33	28.33	74.87999797	74.87999797	74.40999746	sp|Q9JJU9|CRBB3_MOUSE	Beta-crystallin B3 OS=Mus musculus OX=10090 GN=Crybb3 PE=2 SV=3			0	99.00000095	MEIVDDDVPSLWAHGFQDR	Dioxidation(M)@1	Dioxidation(M)@129		-0.00546885	2261.000488	754.6741	2261.005859	754.6759033	3	13	1.1.1.1207.8	6.83075	903.34	871.56	6.81	0.09	693.4686
4	28.33	28.33	74.87999797	74.87999797	74.40999746	sp|Q9JJU9|CRBB3_MOUSE	Beta-crystallin B3 OS=Mus musculus OX=10090 GN=Crybb3 PE=2 SV=3			0	99.00000095	MEIVDDDVPSLWAHGFQDR	Carboxy(E)@2	Carboxy(E)@130		0.00342663	2273.009521	758.6771	2273.005859	758.6759033	3	13	1.1.1.1285.3	7.817667	442.05	417.69	7.81	0.09	408.2899
4	28.33	28.33	74.87999797	74.87999797	74.40999746	sp|Q9JJU9|CRBB3_MOUSE	Beta-crystallin B3 OS=Mus musculus OX=10090 GN=Crybb3 PE=2 SV=3			0	99.00000095	MEIVDDDVPSLWAHGFQDR	Oxidation(M)@1; Methyl(E)@2	Methyl(E)@130		-0.00428005	2259.022461	754.0147	2259.026611	754.0161743	3	12	1.1.1.1211.9	6.883083	1305.52	1158.46	6.9	0.06	786.9559
4	28.33	28.33	74.87999797	74.87999797	74.40999746	sp|Q9JJU9|CRBB3_MOUSE	Beta-crystallin B3 OS=Mus musculus OX=10090 GN=Crybb3 PE=2 SV=3			0	97.14999795	MEIVDDDVPSLWAHGFQDR				0.0468871	2229.063232	1115.539	2229.016113	1115.515259	2	8	1.1.1.1236.8	7.20255	65.22676	65.22676			106.0423
4	28.33	28.33	74.87999797	74.87999797	74.40999746	sp|Q9JJU9|CRBB3_MOUSE	Beta-crystallin B3 OS=Mus musculus OX=10090 GN=Crybb3 PE=2 SV=3			0	96.41000032	MEIVDDDVPSLWAHGFQDR	Oxidation(M)@1; Methyl(E)@2	Methyl(E)@130		-0.00428005	2259.022461	754.0147	2259.026611	754.0161743	3	11	1.1.1.1210.8	6.869583	1305.52	850.9	6.9	0.06	566.7534
4	28.33	28.33	74.87999797	74.87999797	74.40999746	sp|Q9JJU9|CRBB3_MOUSE	Beta-crystallin B3 OS=Mus musculus OX=10090 GN=Crybb3 PE=2 SV=3			0	96.29999995	MEIVDDDVPSLWAHGFQDR	Carboxy(E)@2	Carboxy(E)@130		0.00342663	2273.009521	758.6771	2273.005859	758.6759033	3	10	1.1.1.1284.3	7.805183	442.05	388.57	7.81	0.09	402.5437
4	28.33	28.33	74.87999797	74.87999797	74.40999746	sp|Q9JJU9|CRBB3_MOUSE	Beta-crystallin B3 OS=Mus musculus OX=10090 GN=Crybb3 PE=2 SV=3			0	90.64999819	MEIVDDDVPSLWAHGFQDR	Dioxidation(M)@1	Dioxidation(M)@129		-0.00546885	2261.000488	754.6741	2261.005859	754.6759033	3	8	1.1.1.1204.5	6.790083	903.34	498.45	6.81	0.09	284.4924
4	28.33	28.33	74.87999797	74.87999797	74.40999746	sp|Q9JJU9|CRBB3_MOUSE	Beta-crystallin B3 OS=Mus musculus OX=10090 GN=Crybb3 PE=2 SV=3			0	80.69000244	MEIVDDDVPSLWAHGFQDR	Dioxidation(M)@1	Dioxidation(M)@129		-0.00546885	2261.000488	754.6741	2261.005859	754.6759033	3	9	1.1.1.1205.4	6.803083	903.34	754.38	6.81	0.09	359.9723
4	28.33	28.33	74.87999797	74.87999797	74.40999746	sp|Q9JJU9|CRBB3_MOUSE	Beta-crystallin B3 OS=Mus musculus OX=10090 GN=Crybb3 PE=2 SV=3			0	79.79999781	MEIVDDDVPSLWAHGFQDR	Oxidation(M)@1			-0.00105283	2245.01001	749.3439	2245.010986	749.3442993	3	8	1.1.1.1183.8	6.5266	9472.55	528.53	6.68	0.09	669.5298
4	28.33	28.33	74.87999797	74.87999797	74.40999746	sp|Q9JJU9|CRBB3_MOUSE	Beta-crystallin B3 OS=Mus musculus OX=10090 GN=Crybb3 PE=2 SV=3			0	99.00000095	PSLWAHGFQDR			cleaved V-P@N-term	0.000205295	1312.63147	657.323	1312.631226	657.322937	2	10	1.1.1.1147.5	6.068817	312.16	271.9	6.05	0.08	351.2362
4	28.33	28.33	74.87999797	74.87999797	74.40999746	sp|Q9JJU9|CRBB3_MOUSE	Beta-crystallin B3 OS=Mus musculus OX=10090 GN=Crybb3 PE=2 SV=3			0	72.64000177	QYVFER				0.00145699	840.4144897	421.2145	840.4130249	421.2137756	2	7	1.1.1.999.4	4.203617	28572.38	11717.42	4.23	0.04	3813.413
4	28.33	28.33	74.87999797	74.87999797	74.40999746	sp|Q9JJU9|CRBB3_MOUSE	Beta-crystallin B3 OS=Mus musculus OX=10090 GN=Crybb3 PE=2 SV=3			0	69.11000013	QYVFER				0.00145699	840.4144897	421.2145	840.4130249	421.2137756	2	6	1.1.1.998.2	4.18945	28572.38	2922.5	4.23	0.04	432.2934
4	28.33	28.33	74.87999797	74.87999797	74.40999746	sp|Q9JJU9|CRBB3_MOUSE	Beta-crystallin B3 OS=Mus musculus OX=10090 GN=Crybb3 PE=2 SV=3			0	99.00000095	RSDILLSLRPLHIDGPDHK			missed R-S@1	0.00187211	2181.203613	437.248	2181.201904	437.2476501	5	15	1.1.1.1103.2	5.509517	9902.73	7693.66	5.49	0.05	4538.739
4	28.33	28.33	74.87999797	74.87999797	74.40999746	sp|Q9JJU9|CRBB3_MOUSE	Beta-crystallin B3 OS=Mus musculus OX=10090 GN=Crybb3 PE=2 SV=3			0	99.00000095	RSDILLSLRPLHIDGPDHK			missed R-S@1	0.00187211	2181.203613	437.248	2181.201904	437.2476501	5	14	1.1.1.1101.4	5.486183	9902.73	9308.24	5.49	0.05	6731.314
4	28.33	28.33	74.87999797	74.87999797	74.40999746	sp|Q9JJU9|CRBB3_MOUSE	Beta-crystallin B3 OS=Mus musculus OX=10090 GN=Crybb3 PE=2 SV=3			0	99.00000095	SDILLSLRPL			cleaved L-H@C-term	-0.00176656	1125.674072	563.8443	1125.675781	563.8451538	2	14	1.1.1.1309.3	8.110817	1364.57	1058.24	8.13	0.06	600.2114
4	28.33	28.33	74.87999797	74.87999797	74.40999746	sp|Q9JJU9|CRBB3_MOUSE	Beta-crystallin B3 OS=Mus musculus OX=10090 GN=Crybb3 PE=2 SV=3			0	98.50999713	SDILLSLRPLHID			cleaved D-G@C-term	8.86E-05	1490.845825	497.9559	1490.845703	497.9558411	3	10	1.1.1.1256.3	7.4497	597.47	431.81	7.47	0.06	367.2174
4	28.33	28.33	74.87999797	74.87999797	74.40999746	sp|Q9JJU9|CRBB3_MOUSE	Beta-crystallin B3 OS=Mus musculus OX=10090 GN=Crybb3 PE=2 SV=3			0	99.00000095	SDILLSLRPLHIDGPDHK				-0.000187109	2025.100586	507.2824	2025.100708	507.2824707	4	11	1.1.1.1142.3	6.003483	18845.25	4449.59	6.05	0.05	2528.39
4	28.33	28.33	74.87999797	74.87999797	74.40999746	sp|Q9JJU9|CRBB3_MOUSE	Beta-crystallin B3 OS=Mus musculus OX=10090 GN=Crybb3 PE=2 SV=3			0	97.6000011	SGPWLAFER			cleaved E-S@N-term	-0.000198759	1061.529297	531.7719	1061.529419	531.7719727	2	9	1.1.1.1183.4	6.523267	4971.93	801.25	6.57	0.06	370.3849
4	28.33	28.33	74.87999797	74.87999797	74.40999746	sp|Q9JJU9|CRBB3_MOUSE	Beta-crystallin B3 OS=Mus musculus OX=10090 GN=Crybb3 PE=2 SV=3			0	99.00000095	VGSIQVESGPWLAFER				0.00368627	1773.908691	887.9616	1773.905029	887.9597778	2	24	1.1.1.1287.6	7.844333	26545.38	25087.39	7.84	0.08	9944.301
4	28.33	28.33	74.87999797	74.87999797	74.40999746	sp|Q9JJU9|CRBB3_MOUSE	Beta-crystallin B3 OS=Mus musculus OX=10090 GN=Crybb3 PE=2 SV=3			0	99.00000095	VGSIQVESGPWLAFER				0.00368627	1773.908691	887.9616	1773.905029	887.9597778	2	20	1.1.1.1292.7	7.907667	26545.38	6886.86	7.84	0.08	3275.04
4	28.33	28.33	74.87999797	74.87999797	74.40999746	sp|Q9JJU9|CRBB3_MOUSE	Beta-crystallin B3 OS=Mus musculus OX=10090 GN=Crybb3 PE=2 SV=3			0	99.00000095	VGSIQVESGPWLAFER				0.00368627	1773.908691	887.9616	1773.905029	887.9597778	2	15	1.1.1.1295.5	7.945667	26545.38	1669.75	7.84	0.08	908.455
4	28.33	28.33	74.87999797	74.87999797	74.40999746	sp|Q9JJU9|CRBB3_MOUSE	Beta-crystallin B3 OS=Mus musculus OX=10090 GN=Crybb3 PE=2 SV=3			0	99.00000095	VGSIQVESGPWLAFER	Formyl@N-term			-0.00130082	1801.898682	901.9566	1801.899902	901.9572144	2	15	1.1.1.1422.2	9.365216	167.39	132.13	9.38	0.1	94.89912
4	28.33	28.33	74.87999797	74.87999797	74.40999746	sp|Q9JJU9|CRBB3_MOUSE	Beta-crystallin B3 OS=Mus musculus OX=10090 GN=Crybb3 PE=2 SV=3			0	99.00000095	VGSIQVESGPWLAFER	Formyl@N-term			-0.00130082	1801.898682	901.9566	1801.899902	901.9572144	2	13	1.1.1.1420.4	9.349216	167.39	101.18	9.38	0.1	87.02337
4	28.33	28.33	74.87999797	74.87999797	74.40999746	sp|Q9JJU9|CRBB3_MOUSE	Beta-crystallin B3 OS=Mus musculus OX=10090 GN=Crybb3 PE=2 SV=3			0	99.00000095	VGSIQVESGPWLAFER	Methyl(E)@15	Methyl(E)@70		-0.0137651	1787.90686	894.9607	1787.920654	894.9675903	2	12	1.1.1.1337.4	8.4478	154.9367	154.9367			177.5128
4	28.33	28.33	74.87999797	74.87999797	74.40999746	sp|Q9JJU9|CRBB3_MOUSE	Beta-crystallin B3 OS=Mus musculus OX=10090 GN=Crybb3 PE=2 SV=3			0	99.00000095	VGSIQVESGPWLAFER	Methyl(E)@7	Methyl(E)@62		-0.0024661	1787.918091	596.98	1787.920654	596.980835	3	11	1.1.1.1319.3	8.23465	648.88	547.16	8.26	0.08	428.2461
4	28.33	28.33	74.87999797	74.87999797	74.40999746	sp|Q9JJU9|CRBB3_MOUSE	Beta-crystallin B3 OS=Mus musculus OX=10090 GN=Crybb3 PE=2 SV=3			0	99.00000095	VGSIQVESGPWLAFER	Oxidation(P)@10	Oxidation(P)@65		-0.00183189	1789.898071	895.9563	1789.899902	895.9572144	2	10	1.1.1.1238.5	7.22755	47.03313	47.03313			132.9553
4	28.33	28.33	74.87999797	74.87999797	74.40999746	sp|Q9JJU9|CRBB3_MOUSE	Beta-crystallin B3 OS=Mus musculus OX=10090 GN=Crybb3 PE=2 SV=3			0	99.00000095	VGSIQVESGPWLAFER	Dioxidation(W)@11			-0.00588538	1805.888916	903.9517	1805.894775	903.9547119	2	10	1.1.1.1212.11	6.897567	671.79	573.79	6.91	0.05	331.7108
4	28.33	28.33	74.87999797	74.87999797	74.40999746	sp|Q9JJU9|CRBB3_MOUSE	Beta-crystallin B3 OS=Mus musculus OX=10090 GN=Crybb3 PE=2 SV=3			0	95.85000277	VGSIQVESGPWLAFER	Oxidation(W)@11			-0.0104291	1789.889404	597.6371	1789.899902	597.640564	3	10	1.1.1.1209.4	6.853416	617.92	313.44	6.82	0.08	322.2671
4	28.33	28.33	74.87999797	74.87999797	74.40999746	sp|Q9JJU9|CRBB3_MOUSE	Beta-crystallin B3 OS=Mus musculus OX=10090 GN=Crybb3 PE=2 SV=3			0	95.32999992	VGSIQVESGPWLAFER	Methyl(E)@7	Methyl(E)@62		-0.00937062	1787.911255	894.9629	1787.920654	894.9675903	2	10	1.1.1.1316.7	8.201817	675.73	273.43	8.24	0.08	215.067
4	28.33	28.33	74.87999797	74.87999797	74.40999746	sp|Q9JJU9|CRBB3_MOUSE	Beta-crystallin B3 OS=Mus musculus OX=10090 GN=Crybb3 PE=2 SV=3			0	93.12999845	VGSIQVESGPWLAFER	Dioxidation(W)@11			-0.00588538	1805.888916	903.9517	1805.894775	903.9547119	2	8	1.1.1.1213.11	6.910067	671.79	660.67	6.91	0.05	399.8488
4	28.33	28.33	74.87999797	74.87999797	74.40999746	sp|Q9JJU9|CRBB3_MOUSE	Beta-crystallin B3 OS=Mus musculus OX=10090 GN=Crybb3 PE=2 SV=3			0	36.37999892	VGSIQVESGPWLAFER	Oxidation(W)@11			-0.00183189	1789.898071	895.9563	1789.899902	895.9572144	2	10	1.1.1.1238.5	7.22755	47.03313	47.03313			132.9553
4	28.33	28.33	74.87999797	74.87999797	74.40999746	sp|Q9JJU9|CRBB3_MOUSE	Beta-crystallin B3 OS=Mus musculus OX=10090 GN=Crybb3 PE=2 SV=3			0	19.41999942	VGSIQVESGPWLAFER	Deamidated(Q)@5; Methyl(E)@15	Methyl(E)@70		0.0101472	1788.914917	895.4647	1788.904663	895.4595947	2	10	1.1.1.1334.5	8.430467	239.2426	239.2426			212.7019
4	28.33	28.33	74.87999797	74.87999797	74.40999746	sp|Q9JJU9|CRBB3_MOUSE	Beta-crystallin B3 OS=Mus musculus OX=10090 GN=Crybb3 PE=2 SV=3			0	18.31	VGSIQVESGPWLAFER	Deamidated(Q)@5; Methyl(E)@7	Methyl(E)@62		0.0122224	1788.91687	895.4657	1788.904663	895.4595947	2	8	1.1.1.1330.6	8.3788	329.25	14.03	8.27	0.08	183.4903
4	28.33	28.33	74.87999797	74.87999797	74.40999746	sp|Q9JJU9|CRBB3_MOUSE	Beta-crystallin B3 OS=Mus musculus OX=10090 GN=Crybb3 PE=2 SV=3			0	99.00000095	VINGTWVGYEFPGYR				8.54E-05	1756.857422	879.436	1756.8573	879.4359131	2	15	1.1.1.1229.5	7.113067	16501.75	1786.52	7.17	0.08	444.3158
4	28.33	28.33	74.87999797	74.87999797	74.40999746	sp|Q9JJU9|CRBB3_MOUSE	Beta-crystallin B3 OS=Mus musculus OX=10090 GN=Crybb3 PE=2 SV=3			0	99.00000095	VINGTWVGYEFPGYR				-0.001328	1756.855835	586.6259	1756.8573	586.6264038	3	11	1.1.1.1243.2	7.283216	12974.58	554.73	7.17	0.08	317.0206
4	28.33	28.33	74.87999797	74.87999797	74.40999746	sp|Q9JJU9|CRBB3_MOUSE	Beta-crystallin B3 OS=Mus musculus OX=10090 GN=Crybb3 PE=2 SV=3			0	99.00000095	VINGTWVGYEFPGYR	Deamidated(N)@3			0.0027577	1757.844116	879.9293	1757.841309	879.9279175	2	12	1.1.1.1246.7	7.32505	11715.94	2243.48	7.38	0.08	764.9207
4	28.33	28.33	74.87999797	74.87999797	74.40999746	sp|Q9JJU9|CRBB3_MOUSE	Beta-crystallin B3 OS=Mus musculus OX=10090 GN=Crybb3 PE=2 SV=3			0	99.00000095	VINGTWVGYEFPGYR	Deamidated(N)@3			0.0027577	1757.844116	879.9293	1757.841309	879.9279175	2	19	1.1.1.1247.8	7.33955	11715.94	4781.15	7.38	0.08	1634.619
4	28.33	28.33	74.87999797	74.87999797	74.40999746	sp|Q9JJU9|CRBB3_MOUSE	Beta-crystallin B3 OS=Mus musculus OX=10090 GN=Crybb3 PE=2 SV=3			0	99.00000095	VINGTWVGYEFPGYR	Deamidated(N)@3			0.0027577	1757.844116	879.9293	1757.841309	879.9279175	2	13	1.1.1.1260.7	7.503366	11715.94	550.32	7.38	0.08	282.7739
4	28.33	28.33	74.87999797	74.87999797	74.40999746	sp|Q9JJU9|CRBB3_MOUSE	Beta-crystallin B3 OS=Mus musculus OX=10090 GN=Crybb3 PE=2 SV=3			0	99.00000095	VINGTWVGYEFPGYR	Formyl@N-term			-0.00331442	1784.848877	893.4317	1784.852173	893.4334106	2	15	1.1.1.1392.3	9.108067	299.04	284.52	9.12	0.1	140.9309
4	28.33	28.33	74.87999797	74.87999797	74.40999746	sp|Q9JJU9|CRBB3_MOUSE	Beta-crystallin B3 OS=Mus musculus OX=10090 GN=Crybb3 PE=2 SV=3			0	99.00000095	VINGTWVGYEFPGYR	Formyl@N-term			-0.00331442	1784.848877	893.4317	1784.852173	893.4334106	2	12	1.1.1.1393.7	9.121233	299.04	286.14	9.12	0.1	144.3666
4	28.33	28.33	74.87999797	74.87999797	74.40999746	sp|Q9JJU9|CRBB3_MOUSE	Beta-crystallin B3 OS=Mus musculus OX=10090 GN=Crybb3 PE=2 SV=3			0	99.00000095	VINGTWVGYEFPGYR	Dioxidation(W)@6			0.00468233	1788.851685	597.2912	1788.847168	597.2896729	3	11	1.1.1.1194.3	6.6621	529.42	503.73	6.67	0.06	370.4117
4	28.33	28.33	74.87999797	74.87999797	74.40999746	sp|Q9JJU9|CRBB3_MOUSE	Beta-crystallin B3 OS=Mus musculus OX=10090 GN=Crybb3 PE=2 SV=3			0	98.58000278	VINGTWVGYEFPGYR	Dioxidation(W)@6			0.00528457	1788.852417	895.4335	1788.847168	895.4308472	2	9	1.1.1.1195.10	6.68075	597.68	532.87	6.67	0.05	301.2811
4	28.33	28.33	74.87999797	74.87999797	74.40999746	sp|Q9JJU9|CRBB3_MOUSE	Beta-crystallin B3 OS=Mus musculus OX=10090 GN=Crybb3 PE=2 SV=3			0	98.1400013	VINGTWVGYEFPGYR	Deamidated(N)@3; Methyl(E)@10	Methyl(E)@162		0.00178585	1771.858643	886.9366	1771.856934	886.935791	2	10	1.1.1.1302.5	8.036166	346.23	332.99	8.04	0.05	212.3711
4	28.33	28.33	74.87999797	74.87999797	74.40999746	sp|Q9JJU9|CRBB3_MOUSE	Beta-crystallin B3 OS=Mus musculus OX=10090 GN=Crybb3 PE=2 SV=3			0	94.76000071	VINGTWVGYEFPGYR	Ammonia-loss(N)@3			-0.000353131	1739.830444	870.9225	1739.830811	870.9226685	2	9	1.1.1.1280.8	7.756516	647.37	638.97	7.76	0.05	352.6967
4	28.33	28.33	74.87999797	74.87999797	74.40999746	sp|Q9JJU9|CRBB3_MOUSE	Beta-crystallin B3 OS=Mus musculus OX=10090 GN=Crybb3 PE=2 SV=3			0	93.48000288	VINGTWVGYEFPGYR	Dioxidation(W)@6			0.00528457	1788.852417	895.4335	1788.847168	895.4308472	2	8	1.1.1.1193.10	6.6556	597.68	528.32	6.67	0.05	322.2671
4	28.33	28.33	74.87999797	74.87999797	74.40999746	sp|Q9JJU9|CRBB3_MOUSE	Beta-crystallin B3 OS=Mus musculus OX=10090 GN=Crybb3 PE=2 SV=3			0	86.1100018	VINGTWVGYEFPGYR	Deamidated(N)@3; Oxidation(W)@6			-0.00575118	1773.830444	592.2841	1773.836182	592.2860107	3	9	1.1.1.1208.5	6.84075	19.62004	19.62004			223.6331
4	28.33	28.33	74.87999797	74.87999797	74.40999746	sp|Q9JJU9|CRBB3_MOUSE	Beta-crystallin B3 OS=Mus musculus OX=10090 GN=Crybb3 PE=2 SV=3			0	86.1100018	VINGTWVGYEFPGYR	Ammonia-loss(N)@3			-0.000353131	1739.830444	870.9225	1739.830811	870.9226685	2	9	1.1.1.1279.11	7.746183	647.37	579.43	7.76	0.05	323.3164
4	28.33	28.33	74.87999797	74.87999797	74.40999746	sp|Q9JJU9|CRBB3_MOUSE	Beta-crystallin B3 OS=Mus musculus OX=10090 GN=Crybb3 PE=2 SV=3			0	72.64000177	VINGTWVGYEFPGYR	Trp->Kynurenin(W)@6			-0.014272	1760.837769	587.9532	1760.852173	587.9580078	3	8	1.1.1.1208.4	6.839917	156.56	121.42	6.83	0.04	240.4219
4	28.33	28.33	74.87999797	74.87999797	74.40999746	sp|Q9JJU9|CRBB3_MOUSE	Beta-crystallin B3 OS=Mus musculus OX=10090 GN=Crybb3 PE=2 SV=3			0	30.73999882	VINGTWVGYEFPGYR	Deamidated(N)@3; Dehydrated(T)@5	Dehydrated(T)@157		-0.000353131	1739.830444	870.9225	1739.830811	870.9226685	2	9	1.1.1.1280.8	7.756516	647.37	638.97	7.76	0.05	352.6967
4	28.33	28.33	74.87999797	74.87999797	74.40999746	sp|Q9JJU9|CRBB3_MOUSE	Beta-crystallin B3 OS=Mus musculus OX=10090 GN=Crybb3 PE=2 SV=3			0	29.37000096	VINGTWVGYEFPGYR	Deamidated(N)@3; Dehydrated(T)@5	Dehydrated(T)@157		-0.000353131	1739.830444	870.9225	1739.830811	870.9226685	2	9	1.1.1.1279.11	7.746183	647.37	579.43	7.76	0.05	323.3164
4	28.33	28.33	74.87999797	74.87999797	74.40999746	sp|Q9JJU9|CRBB3_MOUSE	Beta-crystallin B3 OS=Mus musculus OX=10090 GN=Crybb3 PE=2 SV=3			0	99.00000095	VTVYELENFQGK				-0.00107471	1425.712891	713.8637	1425.713989	713.8642578	2	18	1.1.1.1127.7	5.81665	28521.57	7733.93	5.86	0.05	2183.221
4	28.33	28.33	74.87999797	74.87999797	74.40999746	sp|Q9JJU9|CRBB3_MOUSE	Beta-crystallin B3 OS=Mus musculus OX=10090 GN=Crybb3 PE=2 SV=3			0	99.00000095	VTVYELENFQGK	Deamidated(Q)@10			1.09E-05	1426.69812	714.3563	1426.697998	714.3562622	2	10	1.1.1.1148.7	6.082967	723.67	651.66	6.09	0.05	421.9503
4	28.33	28.33	74.87999797	74.87999797	74.40999746	sp|Q9JJU9|CRBB3_MOUSE	Beta-crystallin B3 OS=Mus musculus OX=10090 GN=Crybb3 PE=2 SV=3			0	98.90999794	VTVYELENFQGK	Formyl@N-term			0.019458599	1453.728516	727.8715	1453.708862	727.8617554	2	9	1.1.1.1289.4	7.866833	237.12	180.16	7.89	0.06	190.0508
4	28.33	28.33	74.87999797	74.87999797	74.40999746	sp|Q9JJU9|CRBB3_MOUSE	Beta-crystallin B3 OS=Mus musculus OX=10090 GN=Crybb3 PE=2 SV=3			0	98.29000235	VTVYELENFQGK	Methyl(E)@7	Methyl(E)@32		-0.00240896	1439.727295	720.8709	1439.729614	720.8720703	2	10	1.1.1.1192.8	6.6411	407.64	390.47	6.65	0.06	453.4293
4	28.33	28.33	74.87999797	74.87999797	74.40999746	sp|Q9JJU9|CRBB3_MOUSE	Beta-crystallin B3 OS=Mus musculus OX=10090 GN=Crybb3 PE=2 SV=3			0	98.1400013	VTVYELENFQGK	Methyl(E)@5	Methyl(E)@30		-0.000211713	1439.729492	720.872	1439.729614	720.8720703	2	10	1.1.1.1159.3	6.218966	460.93	457.14	6.22	0.05	364.239
4	28.33	28.33	74.87999797	74.87999797	74.40999746	sp|Q9JJU9|CRBB3_MOUSE	Beta-crystallin B3 OS=Mus musculus OX=10090 GN=Crybb3 PE=2 SV=3			0	96.41000032	VTVYELENFQGK	Methyl(E)@5	Methyl(E)@30		-0.000211713	1439.729492	720.872	1439.729614	720.8720703	2	11	1.1.1.1158.7	6.209466	460.93	425.92	6.22	0.05	372.6334
4	28.33	28.33	74.87999797	74.87999797	74.40999746	sp|Q9JJU9|CRBB3_MOUSE	Beta-crystallin B3 OS=Mus musculus OX=10090 GN=Crybb3 PE=2 SV=3			0	90.17000198	VTVYELENFQGK	Deamidated(Q)@10			-0.0108533	1426.687134	714.3508	1426.697998	714.3562622	2	9	1.1.1.1143.11	6.022984	19.14407	19.14407			406.1609
4	28.33	28.33	74.87999797	74.87999797	74.40999746	sp|Q9JJU9|CRBB3_MOUSE	Beta-crystallin B3 OS=Mus musculus OX=10090 GN=Crybb3 PE=2 SV=3			0	99.00000095	WDAWSSSR				-0.000670372	993.4298706	497.7222	993.4304199	497.7225037	2	10	1.1.1.1035.4	4.656083	11749.1	8668.02	4.68	0.05	4481.682
5	26.46	26.46	61.94999814	61.94999814	61.94999814	sp|P62696|CRBB2_MOUSE	Beta-crystallin B2 OS=Mus musculus OX=10090 GN=Crybb2 PE=1 SV=2			2	99.00000095	DNSDFGAPHPQVQSVR				-0.00254644	1752.815552	585.2791	1752.817993	585.2799072	3	13	1.1.1.986.8	4.041467	4546.94	2590.3	4.07	0.05	1370.565
5	26.46	26.46	61.94999814	61.94999814	61.94999814	sp|P62696|CRBB2_MOUSE	Beta-crystallin B2 OS=Mus musculus OX=10090 GN=Crybb2 PE=1 SV=2			2	99.00000095	GDYKDNSDFGAPHPQVQSVR			missed K-D@4	-0.00165783	2216.022949	555.013	2216.024658	555.0134277	4	12	1.1.1.969.8	3.827133	3233.46	2567.04	3.84	0.05	2252.936
5	26.46	26.46	61.94999814	61.94999814	61.94999814	sp|P62696|CRBB2_MOUSE	Beta-crystallin B2 OS=Mus musculus OX=10090 GN=Crybb2 PE=1 SV=2			2	99.00000095	GEQFVFEK				-0.000750384	982.4752808	492.2449	982.4760132	492.2452698	2	12	1.1.1.1058.3	4.9454	5054.49	4745.2	4.95	0.05	2257.21
5	26.46	26.46	61.94999814	61.94999814	61.94999814	sp|P62696|CRBB2_MOUSE	Beta-crystallin B2 OS=Mus musculus OX=10090 GN=Crybb2 PE=1 SV=2			2	99.00000095	IILYENPNFTGK				-0.000903427	1407.738892	704.8767	1407.739868	704.8771973	2	19	1.1.1.1125.5	5.791333	17787.79	10365.58	5.81	0.04	5067.521
5	26.46	26.46	61.94999814	61.94999814	61.94999814	sp|P62696|CRBB2_MOUSE	Beta-crystallin B2 OS=Mus musculus OX=10090 GN=Crybb2 PE=1 SV=2			2	99.00000095	IILYENPNFTGKK			missed K-K@12	-0.00282257	1535.831665	512.9512	1535.834839	512.9522095	3	10	1.1.1.1067.3	5.06005	1489.68	1340.88	5.07	0.05	1111.938
5	26.46	26.46	61.94999814	61.94999814	61.94999814	sp|P62696|CRBB2_MOUSE	Beta-crystallin B2 OS=Mus musculus OX=10090 GN=Crybb2 PE=1 SV=2			2	99.00000095	KMEIVDDDVPSFHAHGYQEK	Oxidation(M)@2		missed K-M@1	0.00397981	2360.078613	591.0269	2360.074219	591.0258789	4	16	1.1.1.983.9	4.004467	1568.21	1217.1	4.02	0.05	1029.394
5	26.46	26.46	61.94999814	61.94999814	61.94999814	sp|P62696|CRBB2_MOUSE	Beta-crystallin B2 OS=Mus musculus OX=10090 GN=Crybb2 PE=1 SV=2			2	99.00000095	MEIVDDDVPSFHAHGYQEK	Oxidation(M)@1			0.00669278	2231.986084	559.0038	2231.979248	559.0021362	4	16	1.1.1.1012.7	4.371433	4226.29	4058.72	4.37	0.04	3492.533
5	26.46	26.46	61.94999814	61.94999814	61.94999814	sp|P62696|CRBB2_MOUSE	Beta-crystallin B2 OS=Mus musculus OX=10090 GN=Crybb2 PE=1 SV=2			2	99.00000095	RTDSLSSLRPIK			missed R-T@1	-0.000383035	1371.783081	458.2683	1371.783447	458.2684021	3	13	1.1.1.973.5	3.874967	2665.91	1856.41	3.89	0.05	1391.451
5	26.46	26.46	61.94999814	61.94999814	61.94999814	sp|P62696|CRBB2_MOUSE	Beta-crystallin B2 OS=Mus musculus OX=10090 GN=Crybb2 PE=1 SV=2			2	99.00000095	TDSLSSLRPIK				0.00207181	1215.684448	406.2354	1215.682251	406.2347107	3	13	1.1.1.1015.2	4.405267	7994.72	7957.19	4.41	0.04	5470.565
5	26.46	26.46	61.94999814	61.94999814	61.94999814	sp|P62696|CRBB2_MOUSE	Beta-crystallin B2 OS=Mus musculus OX=10090 GN=Crybb2 PE=1 SV=2			2	99.00000095	VQSGTWVGYQYPGYR				0.00051993	1759.832153	587.618	1759.831787	587.6178589	3	17	1.1.1.1111.3	5.611183	3736.04	3016.52	5.62	0.04	2157.089
5	26.46	26.46	61.94999814	61.94999814	61.94999814	sp|P62696|CRBB2_MOUSE	Beta-crystallin B2 OS=Mus musculus OX=10090 GN=Crybb2 PE=1 SV=2			2	99.00000095	WDSWTSSR				0.000432087	1023.441528	512.728	1023.440979	512.7277832	2	9	1.1.1.1020.5	4.4696	2147.93	1838.45	4.48	0.04	1265.635
5	26.46	26.46	61.94999814	61.94999814	61.94999814	sp|P62696|CRBB2_MOUSE	Beta-crystallin B2 OS=Mus musculus OX=10090 GN=Crybb2 PE=1 SV=2			1.95860815	99.00000095	GLQYLLEK				0.00046475	962.5442505	482.2794	962.5437012	482.2791138	2	12	1.1.1.1119.2	5.711167	15592.53	10377.8	5.73	0.05	5960.792
5	26.46	26.46	61.94999814	61.94999814	61.94999814	sp|P62696|CRBB2_MOUSE	Beta-crystallin B2 OS=Mus musculus OX=10090 GN=Crybb2 PE=1 SV=2			1.36653173	99.00000095	ASDHQTQAGKPQPLNPK	Acetyl@N-term	Acetyl@2	cleaved M-A@N-term	-0.00136043	1857.931763	620.3179	1857.93335	620.3183594	3	15	1.1.1.887.10	2.826383	4646.88	3472.95	2.84	0.05	1986.233
5	26.46	26.46	61.94999814	61.94999814	61.94999814	sp|P62696|CRBB2_MOUSE	Beta-crystallin B2 OS=Mus musculus OX=10090 GN=Crybb2 PE=1 SV=2			1.113509178	96.450001	VDSQEHK				0.00027959	841.3932495	421.7039	841.3930054	421.7037659	2	7	1.1.1.347.4	1.075183	883.34	752.27	1.08	0.03	611.0853
5	26.46	26.46	61.94999814	61.94999814	61.94999814	sp|P62696|CRBB2_MOUSE	Beta-crystallin B2 OS=Mus musculus OX=10090 GN=Crybb2 PE=1 SV=2			0.020907095	95.39999962	SSLRPIK			cleaved L-S@N-term	-0.00311393	799.4884644	400.7515	799.4915771	400.7530823	2	9	1.1.1.973.2	3.872467	896.69	515.81	3.9	0.05	319.0193
5	26.46	26.46	61.94999814	61.94999814	61.94999814	sp|P62696|CRBB2_MOUSE	Beta-crystallin B2 OS=Mus musculus OX=10090 GN=Crybb2 PE=1 SV=2			0.000434506	90.17000198	VQSGTWVGY			cleaved Y-Q@C-term	-0.00187248	995.4694824	498.742	995.4712524	498.7428894	2	8	1.1.1.1114.4	5.649683	521.52	459.66	5.67	0.05	353.746
5	26.46	26.46	61.94999814	61.94999814	61.94999814	sp|P62696|CRBB2_MOUSE	Beta-crystallin B2 OS=Mus musculus OX=10090 GN=Crybb2 PE=1 SV=2			0	99.00000095	ASDHQTQAGKPQPLNPK	Acetyl@N-term	Acetyl@2	cleaved M-A@N-term	-0.00136043	1857.931763	620.3179	1857.93335	620.3183594	3	13	1.1.1.886.9	2.81205	4646.88	1706.22	2.84	0.05	778.4164
5	26.46	26.46	61.94999814	61.94999814	61.94999814	sp|P62696|CRBB2_MOUSE	Beta-crystallin B2 OS=Mus musculus OX=10090 GN=Crybb2 PE=1 SV=2			0	98.76000285	DNSDFGAPHPQVQSVR				-0.00254644	1752.815552	585.2791	1752.817993	585.2799072	3	9	1.1.1.985.8	4.028633	4546.94	1221.65	4.07	0.05	499.5984
5	26.46	26.46	61.94999814	61.94999814	61.94999814	sp|P62696|CRBB2_MOUSE	Beta-crystallin B2 OS=Mus musculus OX=10090 GN=Crybb2 PE=1 SV=2			0	18.31	DNSDFGAPHPQVQSVR	Deamidated(Q)@11			0.0106244	1753.812622	585.6115	1753.802002	585.6079102	3	8	1.1.1.1000.9	4.220617	874.46	433.06	4.19	0.05	417.7484
5	26.46	26.46	61.94999814	61.94999814	61.94999814	sp|P62696|CRBB2_MOUSE	Beta-crystallin B2 OS=Mus musculus OX=10090 GN=Crybb2 PE=1 SV=2			0	18.31	DNSDFGAPHPQVQSVR	Deamidated(Q)@13			0.0106244	1753.812622	585.6115	1753.802002	585.6079102	3	8	1.1.1.1000.9	4.220617	874.46	433.06	4.19	0.05	417.7484
5	26.46	26.46	61.94999814	61.94999814	61.94999814	sp|P62696|CRBB2_MOUSE	Beta-crystallin B2 OS=Mus musculus OX=10090 GN=Crybb2 PE=1 SV=2			0	99.00000095	GDYKDNSDFGAPHPQVQSVR			missed K-D@4	-0.00165783	2216.022949	555.013	2216.024658	555.0134277	4	15	1.1.1.970.8	3.839817	3233.46	3121.63	3.84	0.05	2535.846
5	26.46	26.46	61.94999814	61.94999814	61.94999814	sp|P62696|CRBB2_MOUSE	Beta-crystallin B2 OS=Mus musculus OX=10090 GN=Crybb2 PE=1 SV=2			0	99.00000095	GEQFVFEK				-0.000750384	982.4752808	492.2449	982.4760132	492.2452698	2	12	1.1.1.1057.3	4.9329	5054.49	3611.62	4.95	0.05	1772.946
5	26.46	26.46	61.94999814	61.94999814	61.94999814	sp|P62696|CRBB2_MOUSE	Beta-crystallin B2 OS=Mus musculus OX=10090 GN=Crybb2 PE=1 SV=2			0	98.60000014	GLQYLLEK	Formyl@N-term			0.000628864	990.5392456	496.2769	990.5385742	496.2765808	2	10	1.1.1.1322.2	8.275316	237.9	101.18	8.31	0.09	97.90975
5	26.46	26.46	61.94999814	61.94999814	61.94999814	sp|P62696|CRBB2_MOUSE	Beta-crystallin B2 OS=Mus musculus OX=10090 GN=Crybb2 PE=1 SV=2			0	97.75000215	GLQYLLEK				0.00046475	962.5442505	482.2794	962.5437012	482.2791138	2	11	1.1.1.1118.2	5.6985	15592.53	5171.35	5.73	0.05	2924.375
5	26.46	26.46	61.94999814	61.94999814	61.94999814	sp|P62696|CRBB2_MOUSE	Beta-crystallin B2 OS=Mus musculus OX=10090 GN=Crybb2 PE=1 SV=2			0	97.75000215	GLQYLLEK	Deamidated(Q)@3			0.000269237	963.5280762	482.7713	963.52771	482.7711182	2	9	1.1.1.1140.4	5.97865	529.19	451.9	5.99	0.04	407.0603
5	26.46	26.46	61.94999814	61.94999814	61.94999814	sp|P62696|CRBB2_MOUSE	Beta-crystallin B2 OS=Mus musculus OX=10090 GN=Crybb2 PE=1 SV=2			0	96.41000032	GLQYLLEK	Methyl(E)@7	Methyl(E)@167		0.000786731	976.5600586	489.2873	976.5593262	489.2869568	2	11	1.1.1.1156.2	6.180133	877.45	522.24	6.2	0.04	438.7391
5	26.46	26.46	61.94999814	61.94999814	61.94999814	sp|P62696|CRBB2_MOUSE	Beta-crystallin B2 OS=Mus musculus OX=10090 GN=Crybb2 PE=1 SV=2			0	95.49000263	GLQYLLEK	Deamidated(Q)@3			0.000269237	963.5280762	482.7713	963.52771	482.7711182	2	7	1.1.1.1142.2	6.00265	529.19	377.05	5.99	0.04	276.9974
5	26.46	26.46	61.94999814	61.94999814	61.94999814	sp|P62696|CRBB2_MOUSE	Beta-crystallin B2 OS=Mus musculus OX=10090 GN=Crybb2 PE=1 SV=2			0	87.99999952	GLQYLLEK	Methyl(E)@7	Methyl(E)@167		0.000786731	976.5600586	489.2873	976.5593262	489.2869568	2	11	1.1.1.1157.3	6.193634	877.45	805.39	6.2	0.04	519.2352
5	26.46	26.46	61.94999814	61.94999814	61.94999814	sp|P62696|CRBB2_MOUSE	Beta-crystallin B2 OS=Mus musculus OX=10090 GN=Crybb2 PE=1 SV=2			0	36.37999892	GLQYLLEK	Formyl@N-term			0.000628864	990.5392456	496.2769	990.5385742	496.2765808	2	7	1.1.1.1323.2	8.284634	237.9	140.23	8.31	0.09	107.1611
5	26.46	26.46	61.94999814	61.94999814	61.94999814	sp|P62696|CRBB2_MOUSE	Beta-crystallin B2 OS=Mus musculus OX=10090 GN=Crybb2 PE=1 SV=2			0	99.00000095	IILYENPNFTGK				-0.000903427	1407.738892	704.8767	1407.739868	704.8771973	2	18	1.1.1.1124.4	5.7795	17787.79	5306.73	5.81	0.04	1844.26
5	26.46	26.46	61.94999814	61.94999814	61.94999814	sp|P62696|CRBB2_MOUSE	Beta-crystallin B2 OS=Mus musculus OX=10090 GN=Crybb2 PE=1 SV=2			0	99.00000095	IILYENPNFTGK	Formyl@N-term			-0.00600424	1435.728638	718.8716	1435.734741	718.8746338	2	9	1.1.1.1337.3	8.444467	154.9367	154.9367			144.4975
5	26.46	26.46	61.94999814	61.94999814	61.94999814	sp|P62696|CRBB2_MOUSE	Beta-crystallin B2 OS=Mus musculus OX=10090 GN=Crybb2 PE=1 SV=2			0	96.29999995	IILYENPNFTGK	Methyl(E)@5	Methyl(E)@113		-0.00589952	1421.749634	711.8821	1421.755493	711.8850098	2	9	1.1.1.1173.2	6.394283	90.05187	90.05187			350.5981
5	26.46	26.46	61.94999814	61.94999814	61.94999814	sp|P62696|CRBB2_MOUSE	Beta-crystallin B2 OS=Mus musculus OX=10090 GN=Crybb2 PE=1 SV=2			0	62.65000105	IILYENPNFTGKK			missed K-K@12	-0.00282257	1535.831665	512.9512	1535.834839	512.9522095	3	7	1.1.1.1069.6	5.087717	1489.68	969.45	5.07	0.05	916.769
5	26.46	26.46	61.94999814	61.94999814	61.94999814	sp|P62696|CRBB2_MOUSE	Beta-crystallin B2 OS=Mus musculus OX=10090 GN=Crybb2 PE=1 SV=2			0	99.00000095	KMEIVDDDVPSFHAHGYQEK	Oxidation(M)@2		missed K-M@1	0.00397981	2360.078613	591.0269	2360.074219	591.0258789	4	11	1.1.1.984.8	4.0163	1568.21	1494.34	4.02	0.05	1173.286
5	26.46	26.46	61.94999814	61.94999814	61.94999814	sp|P62696|CRBB2_MOUSE	Beta-crystallin B2 OS=Mus musculus OX=10090 GN=Crybb2 PE=1 SV=2			0	99.00000095	MEIVDDDVPSFHAHGYQEK	Oxidation(M)@1			0.00669278	2231.986084	559.0038	2231.979248	559.0021362	4	18	1.1.1.1011.9	4.360433	4226.29	3509.04	4.37	0.04	2968.073
5	26.46	26.46	61.94999814	61.94999814	61.94999814	sp|P62696|CRBB2_MOUSE	Beta-crystallin B2 OS=Mus musculus OX=10090 GN=Crybb2 PE=1 SV=2			0	98.76000285	MEIVDDDVPSFHAHGYQEK	Oxidation(M)@1			0.00669278	2231.986084	559.0038	2231.979248	559.0021362	4	9	1.1.1.1008.6	4.3196	4226.29	427.86	4.37	0.04	470.1681
5	26.46	26.46	61.94999814	61.94999814	61.94999814	sp|P62696|CRBB2_MOUSE	Beta-crystallin B2 OS=Mus musculus OX=10090 GN=Crybb2 PE=1 SV=2			0	99.00000095	RTDSLSSLRPIK			missed R-T@1	-0.000383035	1371.783081	458.2683	1371.783447	458.2684021	3	9	1.1.1.972.3	3.8608	2665.91	797.33	3.89	0.05	417.503
5	26.46	26.46	61.94999814	61.94999814	61.94999814	sp|P62696|CRBB2_MOUSE	Beta-crystallin B2 OS=Mus musculus OX=10090 GN=Crybb2 PE=1 SV=2			0	93.12999845	SSLRPIK			cleaved L-S@N-term	-0.00311393	799.4884644	400.7515	799.4915771	400.7530823	2	8	1.1.1.974.2	3.885133	896.69	798.6	3.9	0.05	479.6281
5	26.46	26.46	61.94999814	61.94999814	61.94999814	sp|P62696|CRBB2_MOUSE	Beta-crystallin B2 OS=Mus musculus OX=10090 GN=Crybb2 PE=1 SV=2			0	99.00000095	TDSLSSLRPIK				0.000182711	1215.682495	608.8485	1215.682251	608.8484497	2	14	1.1.1.1013.5	4.385433	2133.13	1190.54	4.4	0.04	782.8391
5	26.46	26.46	61.94999814	61.94999814	61.94999814	sp|P62696|CRBB2_MOUSE	Beta-crystallin B2 OS=Mus musculus OX=10090 GN=Crybb2 PE=1 SV=2			0	99.00000095	TDSLSSLRPIK				0.00207181	1215.684448	406.2354	1215.682251	406.2347107	3	12	1.1.1.1014.2	4.393767	7994.72	6726.72	4.41	0.04	4695.151
5	26.46	26.46	61.94999814	61.94999814	61.94999814	sp|P62696|CRBB2_MOUSE	Beta-crystallin B2 OS=Mus musculus OX=10090 GN=Crybb2 PE=1 SV=2			0	99.00000095	TDSLSSLRPIK				0.00207181	1215.684448	406.2354	1215.682251	406.2347107	3	12	1.1.1.1016.2	4.417767	7994.72	7192.06	4.41	0.04	4274.751
5	26.46	26.46	61.94999814	61.94999814	61.94999814	sp|P62696|CRBB2_MOUSE	Beta-crystallin B2 OS=Mus musculus OX=10090 GN=Crybb2 PE=1 SV=2			0	99.00000095	TDSLSSLRPIK				0.00207181	1215.684448	406.2354	1215.682251	406.2347107	3	11	1.1.1.1017.2	4.429266	7994.72	4914.58	4.41	0.04	2913.555
5	26.46	26.46	61.94999814	61.94999814	61.94999814	sp|P62696|CRBB2_MOUSE	Beta-crystallin B2 OS=Mus musculus OX=10090 GN=Crybb2 PE=1 SV=2			0	77.91000009	VDSQEHK				0.00027959	841.3932495	421.7039	841.3930054	421.7037659	2	6	1.1.1.348.5	1.089017	883.34	780.45	1.08	0.03	562.0066
5	26.46	26.46	61.94999814	61.94999814	61.94999814	sp|P62696|CRBB2_MOUSE	Beta-crystallin B2 OS=Mus musculus OX=10090 GN=Crybb2 PE=1 SV=2			0	99.00000095	VQSGTWVGYQYPGYR				0.00419	1759.83606	880.9253	1759.831787	880.9231567	2	14	1.1.1.1110.11	5.605	2946.28	1995.11	5.62	0.04	1046.732
5	26.46	26.46	61.94999814	61.94999814	61.94999814	sp|P62696|CRBB2_MOUSE	Beta-crystallin B2 OS=Mus musculus OX=10090 GN=Crybb2 PE=1 SV=2			0	99.00000095	WDSWTSSR				0.000432087	1023.441528	512.728	1023.440979	512.7277832	2	8	1.1.1.1019.3	4.4551	2147.93	1021.67	4.48	0.04	567.5529
6	24.69	24.69	31.09000027	31.09000027	30.03999889	sp|A2AMT1|BFSP1_MOUSE	Filensin OS=Mus musculus OX=10090 GN=Bfsp1 PE=1 SV=1			2	99.00000095	AQPAGPAAQPGGTAPGLAALQALGER				0.000671125	2369.246094	790.7559	2369.245117	790.7556763	3	24	1.1.1.1227.8	7.087567	4733.16	1297.77	7.14	0.08	813.7239
6	24.69	24.69	31.09000027	31.09000027	30.03999889	sp|A2AMT1|BFSP1_MOUSE	Filensin OS=Mus musculus OX=10090 GN=Bfsp1 PE=1 SV=1			2	99.00000095	EVAALQNQLEEGR				0.0108673	1455.742676	728.8786	1455.731812	728.8731689	2	11	1.1.1.1036.7	4.674583	129.3365	129.3365			159.6064
6	24.69	24.69	31.09000027	31.09000027	30.03999889	sp|A2AMT1|BFSP1_MOUSE	Filensin OS=Mus musculus OX=10090 GN=Bfsp1 PE=1 SV=1			2	99.00000095	HVLVTGESSFVDPEFYSSSIPAR				0.000668739	2523.229248	842.0836	2523.228271	842.083313	3	22	1.1.1.1174.9	6.412617	1841.4	853.41	6.44	0.06	780.7599
6	24.69	24.69	31.09000027	31.09000027	30.03999889	sp|A2AMT1|BFSP1_MOUSE	Filensin OS=Mus musculus OX=10090 GN=Bfsp1 PE=1 SV=1			2	99.00000095	ISTESIQTYEETSVIVETLIGK				-0.00215596	2439.26123	814.0943	2439.263184	814.0950317	3	17	1.1.1.1552.2	10.096	473.86	341.41	10.18	0.13	300.8112
6	24.69	24.69	31.09000027	31.09000027	30.03999889	sp|A2AMT1|BFSP1_MOUSE	Filensin OS=Mus musculus OX=10090 GN=Bfsp1 PE=1 SV=1			2	99.00000095	KVEVVESIEK			missed K-V@1	-0.004129	1158.645508	580.33	1158.649658	580.3320923	2	10	1.1.1.955.6	3.66365	399.03	395.11	3.67	0.04	272.231
6	24.69	24.69	31.09000027	31.09000027	30.03999889	sp|A2AMT1|BFSP1_MOUSE	Filensin OS=Mus musculus OX=10090 GN=Bfsp1 PE=1 SV=1			2	99.00000095	LGEQPGPEDALAR				-0.00216667	1351.671021	676.8428	1351.673218	676.8438721	2	19	1.1.1.1019.11	4.461767	5233.91	4825.31	4.47	0.04	2761.934
6	24.69	24.69	31.09000027	31.09000027	30.03999889	sp|A2AMT1|BFSP1_MOUSE	Filensin OS=Mus musculus OX=10090 GN=Bfsp1 PE=1 SV=1			2	99.00000095	NLHLQLEAQFLQADISVAK				9.89E-05	2137.153564	713.3917	2137.153076	713.3916626	3	11	1.1.1.1248.4	7.350383	193.52	191.32	7.34	0.05	186.5883
6	24.69	24.69	31.09000027	31.09000027	30.03999889	sp|A2AMT1|BFSP1_MOUSE	Filensin OS=Mus musculus OX=10090 GN=Bfsp1 PE=1 SV=1			2	99.00000095	QLAVAQQTLR				0.00151944	1126.647461	564.331	1126.645874	564.3302002	2	11	1.1.1.1000.8	4.219783	638.11	564.28	4.23	0.04	616.4201
6	24.69	24.69	31.09000027	31.09000027	30.03999889	sp|A2AMT1|BFSP1_MOUSE	Filensin OS=Mus musculus OX=10090 GN=Bfsp1 PE=1 SV=1			2	99.00000095	SYVFQAR				-0.000227505	869.43927	435.7269	869.4395752	435.7270508	2	8	1.1.1.1005.2	4.278283	2957.33	2142.44	4.29	0.04	1194.933
6	24.69	24.69	31.09000027	31.09000027	30.03999889	sp|A2AMT1|BFSP1_MOUSE	Filensin OS=Mus musculus OX=10090 GN=Bfsp1 PE=1 SV=1			2	99.00000095	VAVQVQR				-0.00132309	798.4698486	400.2422	798.4711914	400.2428589	2	11	1.1.1.895.2	2.92155	4706.96	3858.91	2.93	0.04	2420.615
6	24.69	24.69	31.09000027	31.09000027	30.03999889	sp|A2AMT1|BFSP1_MOUSE	Filensin OS=Mus musculus OX=10090 GN=Bfsp1 PE=1 SV=1			2	99.00000095	VSGHKEPEPEPPTDLFTK			missed K-E@5	0.0215117	2007.016602	670.0128	2006.994873	670.0055542	3	12	1.1.1.1038.10	4.699567	86.48774	86.48774			463.2531
6	24.69	24.69	31.09000027	31.09000027	30.03999889	sp|A2AMT1|BFSP1_MOUSE	Filensin OS=Mus musculus OX=10090 GN=Bfsp1 PE=1 SV=1			1.769550562	99.00000095	EADEALLR				0.00665936	915.4729004	458.7437	915.4661865	458.7403564	2	10	1.1.1.995.4	4.152617	4322.28	4268.09	4.15	0.04	3437.881
6	24.69	24.69	31.09000027	31.09000027	30.03999889	sp|A2AMT1|BFSP1_MOUSE	Filensin OS=Mus musculus OX=10090 GN=Bfsp1 PE=1 SV=1			0.546681702	96.66000009	EPEPEPPTDLFTK				-0.0155937	1498.703613	750.3591	1498.719116	750.3668213	2	8	1.1.1.1128.10	5.83165	123.4018	123.4018			369.4855
6	24.69	24.69	31.09000027	31.09000027	30.03999889	sp|A2AMT1|BFSP1_MOUSE	Filensin OS=Mus musculus OX=10090 GN=Bfsp1 PE=1 SV=1			0.222573191	56.33999705	QLDAFQR				-0.0021127	876.4432983	439.2289	876.4453735	439.22995	2	6	1.1.1.987.3	4.0498	2763.53	1772.27	4.07	0.05	1216.918
6	24.69	24.69	31.09000027	31.09000027	30.03999889	sp|A2AMT1|BFSP1_MOUSE	Filensin OS=Mus musculus OX=10090 GN=Bfsp1 PE=1 SV=1			0.097997122	99.00000095	LSSVFIETPISLITPSH			cleaved H-G@C-term	0.00413364	1840.002319	921.0084	1839.998169	921.0064087	2	17	1.1.1.1384.2	9.006083	446.88	351.83	9.03	0.08	195.5317
6	24.69	24.69	31.09000027	31.09000027	30.03999889	sp|A2AMT1|BFSP1_MOUSE	Filensin OS=Mus musculus OX=10090 GN=Bfsp1 PE=1 SV=1			0.053056736	99.00000095	HVEANLQR	Formyl@N-term			-2.21E-05	993.4992676	497.7569	993.4992065	497.7568665	2	10	1.1.1.924.4	3.266683	560.36	456.55	3.28	0.04	340.4853
6	24.69	24.69	31.09000027	31.09000027	30.03999889	sp|A2AMT1|BFSP1_MOUSE	Filensin OS=Mus musculus OX=10090 GN=Bfsp1 PE=1 SV=1			0	99.00000095	AQPAGPAAQPGGTAPGLAALQALGER				0.000671125	2369.246094	790.7559	2369.245117	790.7556763	3	18	1.1.1.1226.8	7.074733	4733.16	620.61	7.14	0.08	380.4585
6	24.69	24.69	31.09000027	31.09000027	30.03999889	sp|A2AMT1|BFSP1_MOUSE	Filensin OS=Mus musculus OX=10090 GN=Bfsp1 PE=1 SV=1			0	99.00000095	AQPAGPAAQPGGTAPGLAALQALGER				0.00335566	2369.249268	1185.632	2369.245117	1185.629883	2	12	1.1.1.1234.6	7.17755	456.18	220.44	7.13	0.08	164.6031
6	24.69	24.69	31.09000027	31.09000027	30.03999889	sp|A2AMT1|BFSP1_MOUSE	Filensin OS=Mus musculus OX=10090 GN=Bfsp1 PE=1 SV=1			0	99.00000095	AQPAGPAAQPGGTAPGLAALQALGER	Deamidated(Q)@9			0.00486939	2370.234131	791.0853	2370.229248	791.0836792	3	20	1.1.1.1241.4	7.265383	749.78	729.24	7.27	0.08	509.9902
6	24.69	24.69	31.09000027	31.09000027	30.03999889	sp|A2AMT1|BFSP1_MOUSE	Filensin OS=Mus musculus OX=10090 GN=Bfsp1 PE=1 SV=1			0	99.00000095	AQPAGPAAQPGGTAPGLAALQALGER	Deamidated(Q)@21			-0.00575066	2370.223389	791.0817	2370.229248	791.0836792	3	13	1.1.1.1268.9	7.605183	300.4	282.93	7.61	0.09	256.1613
6	24.69	24.69	31.09000027	31.09000027	30.03999889	sp|A2AMT1|BFSP1_MOUSE	Filensin OS=Mus musculus OX=10090 GN=Bfsp1 PE=1 SV=1			0	99.00000095	AQPAGPAAQPGGTAPGLAALQALGER	Deamidated(Q)@21			-0.00575066	2370.223389	791.0817	2370.229248	791.0836792	3	14	1.1.1.1269.5	7.617683	300.4	290.29	7.61	0.09	262.9372
6	24.69	24.69	31.09000027	31.09000027	30.03999889	sp|A2AMT1|BFSP1_MOUSE	Filensin OS=Mus musculus OX=10090 GN=Bfsp1 PE=1 SV=1			0	99.00000095	AQPAGPAAQPGGTAPGLAALQALGER				0.028635301	2369.273682	593.3257	2369.245117	593.3185425	4	17	1.1.1.1231.4	7.1349	31.66788	31.66788			446.0146
6	24.69	24.69	31.09000027	31.09000027	30.03999889	sp|A2AMT1|BFSP1_MOUSE	Filensin OS=Mus musculus OX=10090 GN=Bfsp1 PE=1 SV=1			0	96.24999762	AQPGGTAPGLAALQALGER			cleaved A-A@N-term	-0.068524301	1776.879517	593.3005	1776.948242	593.3233643	3	10	1.1.1.1233.5	7.161716	90.61903	90.61903			396.7476
6	24.69	24.69	31.09000027	31.09000027	30.03999889	sp|A2AMT1|BFSP1_MOUSE	Filensin OS=Mus musculus OX=10090 GN=Bfsp1 PE=1 SV=1			0	98.46000075	EADEALLR				0.00665936	915.4729004	458.7437	915.4661865	458.7403564	2	9	1.1.1.994.3	4.13895	4322.28	3385.22	4.15	0.04	2303.79
6	24.69	24.69	31.09000027	31.09000027	30.03999889	sp|A2AMT1|BFSP1_MOUSE	Filensin OS=Mus musculus OX=10090 GN=Bfsp1 PE=1 SV=1			0	69.11000013	HVEANLQR	Formyl@N-term			-2.21E-05	993.4992676	497.7569	993.4992065	497.7568665	2	7	1.1.1.925.4	3.278183	560.36	539.56	3.28	0.04	413.1063
6	24.69	24.69	31.09000027	31.09000027	30.03999889	sp|A2AMT1|BFSP1_MOUSE	Filensin OS=Mus musculus OX=10090 GN=Bfsp1 PE=1 SV=1			0	99.00000095	HVLVTGESSFVDPEFYSSSIPAR				0.000668739	2523.229248	842.0836	2523.228271	842.083313	3	22	1.1.1.1175.7	6.42695	1841.4	1445.84	6.44	0.06	1071.144
6	24.69	24.69	31.09000027	31.09000027	30.03999889	sp|A2AMT1|BFSP1_MOUSE	Filensin OS=Mus musculus OX=10090 GN=Bfsp1 PE=1 SV=1			0	99.00000095	ISTESIQTYEETSVIVETLIGK				-0.00215596	2439.26123	814.0943	2439.263184	814.0950317	3	17	1.1.1.1554.2	10.11117	473.86	347.19	10.18	0.13	316.0452
6	24.69	24.69	31.09000027	31.09000027	30.03999889	sp|A2AMT1|BFSP1_MOUSE	Filensin OS=Mus musculus OX=10090 GN=Bfsp1 PE=1 SV=1			0	49.7299999	KVEVVESIEK			missed K-V@1	-0.004129	1158.645508	580.33	1158.649658	580.3320923	2	6	1.1.1.956.10	3.675817	399.03	312	3.67	0.04	272.0507
6	24.69	24.69	31.09000027	31.09000027	30.03999889	sp|A2AMT1|BFSP1_MOUSE	Filensin OS=Mus musculus OX=10090 GN=Bfsp1 PE=1 SV=1			0	99.00000095	LGEQPGPEDALAR				-0.00216667	1351.671021	676.8428	1351.673218	676.8438721	2	20	1.1.1.1018.10	4.449433	5233.91	3573.85	4.47	0.04	2057.186
6	24.69	24.69	31.09000027	31.09000027	30.03999889	sp|A2AMT1|BFSP1_MOUSE	Filensin OS=Mus musculus OX=10090 GN=Bfsp1 PE=1 SV=1			0	98.82000089	LGEQPGPEDALAR	Methyl(E)@8	Methyl(E)@78		0.00675395	1365.695679	683.8551	1365.688843	683.8516846	2	10	1.1.1.1059.9	4.96305	36.97161	36.97161			267.7086
6	24.69	24.69	31.09000027	31.09000027	30.03999889	sp|A2AMT1|BFSP1_MOUSE	Filensin OS=Mus musculus OX=10090 GN=Bfsp1 PE=1 SV=1			0	99.00000095	LSSVFIETPISLITPSH			cleaved H-G@C-term	0.00413364	1840.002319	921.0084	1839.998169	921.0064087	2	13	1.1.1.1383.3	8.99325	446.88	262.91	9.03	0.08	171.0108
6	24.69	24.69	31.09000027	31.09000027	30.03999889	sp|A2AMT1|BFSP1_MOUSE	Filensin OS=Mus musculus OX=10090 GN=Bfsp1 PE=1 SV=1			0	99.00000095	QLAVAQQTLR				0.00151944	1126.647461	564.331	1126.645874	564.3302002	2	10	1.1.1.1001.9	4.23345	638.11	635.51	4.23	0.04	646.1003
6	24.69	24.69	31.09000027	31.09000027	30.03999889	sp|A2AMT1|BFSP1_MOUSE	Filensin OS=Mus musculus OX=10090 GN=Bfsp1 PE=1 SV=1			0	99.00000095	SYVFQAR				-0.000227505	869.43927	435.7269	869.4395752	435.7270508	2	7	1.1.1.1004.2	4.265783	2957.33	1080.41	4.29	0.04	442.5366
6	24.69	24.69	31.09000027	31.09000027	30.03999889	sp|A2AMT1|BFSP1_MOUSE	Filensin OS=Mus musculus OX=10090 GN=Bfsp1 PE=1 SV=1			0	99.00000095	VAVQVQR				-0.00132309	798.4698486	400.2422	798.4711914	400.2428589	2	11	1.1.1.894.2	2.910883	4706.96	2387.71	2.93	0.04	963.9798
6	24.69	24.69	31.09000027	31.09000027	30.03999889	sp|A2AMT1|BFSP1_MOUSE	Filensin OS=Mus musculus OX=10090 GN=Bfsp1 PE=1 SV=1			0	87.99999952	VAVQVQR	Deamidated(Q)@6			-0.00194552	799.4532471	400.7339	799.4552002	400.7348633	2	8	1.1.1.909.2	3.076033	456.69	440.43	3.07	0.05	302.7161
6	24.69	24.69	31.09000027	31.09000027	30.03999889	sp|A2AMT1|BFSP1_MOUSE	Filensin OS=Mus musculus OX=10090 GN=Bfsp1 PE=1 SV=1			0	98.6899972	VSGHKEPEPEPPTDLFTK			missed K-E@5	0.015103	2007.01001	670.0106	2006.994873	670.0055542	3	9	1.1.1.1039.11	4.712067	68.55423	68.55423			407.2102
6	24.69	24.69	31.09000027	31.09000027	30.03999889	sp|A2AMT1|BFSP1_MOUSE	Filensin OS=Mus musculus OX=10090 GN=Bfsp1 PE=1 SV=1			0	98.54000211	VSGHKEPEPEPPTDLFTK			missed K-E@5	-0.00182378	2006.993408	502.7556	2006.994873	502.756012	4	11	1.1.1.1036.4	4.669583	774.89	548.02	4.69	0.05	772.0963
7	21.61	21.61	69.99999881	69.99999881	66.00000262	sp|Q9WVJ5|CRBB1_MOUSE	Beta-crystallin B1 OS=Mus musculus OX=10090 GN=Crybb1 PE=1 SV=3			2	99.00000095	ASATTAVNPGPDGK				-0.00532841	1284.625732	643.3201	1284.630981	643.3227539	2	12	1.1.1.884.11	2.788217	412.62	379.17	2.78	0.04	278.1964
7	21.61	21.61	69.99999881	69.99999881	66.00000262	sp|Q9WVJ5|CRBB1_MOUSE	Beta-crystallin B1 OS=Mus musculus OX=10090 GN=Crybb1 PE=1 SV=3			2	99.00000095	GEMFVLEK				0.00028279	951.473877	476.7442	951.4735718	476.7440491	2	12	1.1.1.1105.4	5.536183	3524.7	3075.48	5.55	0.04	1601.896
7	21.61	21.61	69.99999881	69.99999881	66.00000262	sp|Q9WVJ5|CRBB1_MOUSE	Beta-crystallin B1 OS=Mus musculus OX=10090 GN=Crybb1 PE=1 SV=3			2	99.00000095	GYQYLLEPGDFR				-0.00035919	1456.698242	729.3564	1456.69873	729.3566284	2	9	1.1.1.1207.7	6.829916	10591.11	417.67	6.72	0.06	215.2387
7	21.61	21.61	69.99999881	69.99999881	66.00000262	sp|Q9WVJ5|CRBB1_MOUSE	Beta-crystallin B1 OS=Mus musculus OX=10090 GN=Crybb1 PE=1 SV=3			2	99.00000095	HWNEWGAFQPQMQAVR	Oxidation(M)@12			0.00339951	1999.914307	667.6454	1999.911133	667.6443481	3	16	1.1.1.1106.4	5.548683	2502.58	1710.99	5.57	0.05	1268.184
7	21.61	21.61	69.99999881	69.99999881	66.00000262	sp|Q9WVJ5|CRBB1_MOUSE	Beta-crystallin B1 OS=Mus musculus OX=10090 GN=Crybb1 PE=1 SV=3			2	99.00000095	LIVFEQENFQGR				0.000766324	1478.752563	493.9248	1478.751831	493.92453	3	18	1.1.1.1146.2	6.053317	10439.74	7696.31	6.08	0.05	4407.282
7	21.61	21.61	69.99999881	69.99999881	66.00000262	sp|Q9WVJ5|CRBB1_MOUSE	Beta-crystallin B1 OS=Mus musculus OX=10090 GN=Crybb1 PE=1 SV=3			2	99.00000095	MDSQEHK	Oxidation(M)@1			-0.00121155	889.3588867	445.6867	889.3599854	445.6872559	2	9	1.1.1.329.2	0.98035	870.49	766.12	0.99	0.04	462.5529
7	21.61	21.61	69.99999881	69.99999881	66.00000262	sp|Q9WVJ5|CRBB1_MOUSE	Beta-crystallin B1 OS=Mus musculus OX=10090 GN=Crybb1 PE=1 SV=3			2	99.00000095	SLIVVSGPWVAFEQSAFR				0.00313697	1992.049927	665.0239	1992.046875	665.0228882	3	23	1.1.1.1474.3	9.734034	3045.45	464.47	9.82	0.13	393.312
7	21.61	21.61	69.99999881	69.99999881	66.00000262	sp|Q9WVJ5|CRBB1_MOUSE	Beta-crystallin B1 OS=Mus musculus OX=10090 GN=Crybb1 PE=1 SV=3			2	99.00000095	VGDLPPGSYR				-5.11E-05	1059.534912	530.7747	1059.534912	530.7747192	2	10	1.1.1.1002.9	4.24595	2965.45	750.8	3.97	0.15	439.3887
7	21.61	21.61	69.99999881	69.99999881	66.00000262	sp|Q9WVJ5|CRBB1_MOUSE	Beta-crystallin B1 OS=Mus musculus OX=10090 GN=Crybb1 PE=1 SV=3			2	99.00000095	VGSITVSGGTWVGYQYPGYR				0.00369368	2146.05127	1074.033	2146.04834	1074.031494	2	11	1.1.1.1178.11	6.464933	1227.47	1035.79	6.48	0.06	496.4505
7	21.61	21.61	69.99999881	69.99999881	66.00000262	sp|Q9WVJ5|CRBB1_MOUSE	Beta-crystallin B1 OS=Mus musculus OX=10090 GN=Crybb1 PE=1 SV=3			2	99.00000095	WDTWTSSYR				0.000235524	1200.520264	601.2674	1200.52002	601.2672729	2	11	1.1.1.1082.4	5.2522	3492.79	1888.29	5.27	0.05	1044.964
7	21.61	21.61	69.99999881	69.99999881	66.00000262	sp|Q9WVJ5|CRBB1_MOUSE	Beta-crystallin B1 OS=Mus musculus OX=10090 GN=Crybb1 PE=1 SV=3			1.552842021	99.00000095	GAPSTGPAPAPGPTPVPASVPR			cleaved R-P@C-term	0.0105411	1980.053467	991.034	1980.042847	991.0286865	2	15	1.1.1.1048.7	4.825233	340.2731	340.2731			367.2174
7	21.61	21.61	69.99999881	69.99999881	66.00000262	sp|Q9WVJ5|CRBB1_MOUSE	Beta-crystallin B1 OS=Mus musculus OX=10090 GN=Crybb1 PE=1 SV=3			0.029653117	99.00000095	SLIVVSGPWVAFEQ			cleaved Q-S@C-term	-0.00686606	1530.801514	766.408	1530.808228	766.411377	2	15	1.1.1.1541.2	10.017	15.56018	15.56018			69.76594
7	21.61	21.61	69.99999881	69.99999881	66.00000262	sp|Q9WVJ5|CRBB1_MOUSE	Beta-crystallin B1 OS=Mus musculus OX=10090 GN=Crybb1 PE=1 SV=3			0.015472698	99.00000095	GPAPAPGPTPVPASVPR			cleaved T-G@N-term; cleaved R-P@C-term	-0.00271998	1566.849121	784.4318	1566.851807	784.4331665	2	16	1.1.1.1037.10	4.6869	935.1	892.2	4.69	0.04	433.2731
7	21.61	21.61	69.99999881	69.99999881	66.00000262	sp|Q9WVJ5|CRBB1_MOUSE	Beta-crystallin B1 OS=Mus musculus OX=10090 GN=Crybb1 PE=1 SV=3			0.008773915	99.00000095	VEFSGECLNLGDR	No Carbamidomethyl(C)@7			0.00586918	1437.661621	719.8381	1437.655884	719.8352051	2	17	1.1.1.1129.3	5.84515	346.2036	346.2036			504.6874
7	21.61	21.61	69.99999881	69.99999881	66.00000262	sp|Q9WVJ5|CRBB1_MOUSE	Beta-crystallin B1 OS=Mus musculus OX=10090 GN=Crybb1 PE=1 SV=3			0.003926347	94.67999935	SLIVVSGPWVAF			cleaved F-E@C-term	0.00302387	1273.710083	637.8623	1273.707031	637.8607788	2	8	1.1.1.1831.2	11.26325	188.49	36.98	11.18	0.12	54.52615
7	21.61	21.61	69.99999881	69.99999881	66.00000262	sp|Q9WVJ5|CRBB1_MOUSE	Beta-crystallin B1 OS=Mus musculus OX=10090 GN=Crybb1 PE=1 SV=3			0.001740665	97.43000269	VGSITVSGGTWVGY			cleaved Y-Q@C-term	0.003322	1381.69104	691.8528	1381.687744	691.8511963	2	10	1.1.1.1218.6	6.9724	501.94	481.44	6.98	0.06	293.2169
7	21.61	21.61	69.99999881	69.99999881	66.00000262	sp|Q9WVJ5|CRBB1_MOUSE	Beta-crystallin B1 OS=Mus musculus OX=10090 GN=Crybb1 PE=1 SV=3			0.000434506	96.03000283	DLPPGSYR			cleaved G-D@N-term	0.00130595	903.4462891	452.7304	903.4450073	452.7297974	2	8	1.1.1.946.3	3.5475	481.41	375.92	3.53	0.1	302.8989
7	21.61	21.61	69.99999881	69.99999881	66.00000262	sp|Q9WVJ5|CRBB1_MOUSE	Beta-crystallin B1 OS=Mus musculus OX=10090 GN=Crybb1 PE=1 SV=3			0.000434506	83.19000006	GYQYLLE			cleaved E-P@C-term	-0.015964501	884.4120483	443.2133	884.4279785	443.221283	2	8	1.1.1.1154.2	6.1548	22.45105	22.45105			225.6817
7	21.61	21.61	69.99999881	69.99999881	66.00000262	sp|Q9WVJ5|CRBB1_MOUSE	Beta-crystallin B1 OS=Mus musculus OX=10090 GN=Crybb1 PE=1 SV=3			0	99.00000095	APSTGPAPAPGPTPVPASVPRPAAK	Carbamidomethyl(T)@4		cleaved G-A@N-term	0.00482145	2347.269775	783.4305	2347.264893	783.428894	3	14	1.1.1.1022.8	4.499767	161.6541	161.6541			490.61
7	21.61	21.61	69.99999881	69.99999881	66.00000262	sp|Q9WVJ5|CRBB1_MOUSE	Beta-crystallin B1 OS=Mus musculus OX=10090 GN=Crybb1 PE=1 SV=3			0	99.00000095	ASATTAVNPGPDGK				-0.00532841	1284.625732	643.3201	1284.630981	643.3227539	2	11	1.1.1.885.10	2.800883	412.62	280.65	2.78	0.04	190.5857
7	21.61	21.61	69.99999881	69.99999881	66.00000262	sp|Q9WVJ5|CRBB1_MOUSE	Beta-crystallin B1 OS=Mus musculus OX=10090 GN=Crybb1 PE=1 SV=3			0	99.00000095	GAPSTGPAPAPGPTPVPASVPR			cleaved R-P@C-term	-0.00386311	1980.039063	991.0268	1980.042847	991.0286865	2	13	1.1.1.1049.11	4.837733	262.9306	262.9306			511.0787
7	21.61	21.61	69.99999881	69.99999881	66.00000262	sp|Q9WVJ5|CRBB1_MOUSE	Beta-crystallin B1 OS=Mus musculus OX=10090 GN=Crybb1 PE=1 SV=3			0	99.00000095	GEMFVLEK				0.00028279	951.473877	476.7442	951.4735718	476.7440491	2	11	1.1.1.1104.3	5.522683	3524.7	1835.56	5.55	0.04	1086.351
7	21.61	21.61	69.99999881	69.99999881	66.00000262	sp|Q9WVJ5|CRBB1_MOUSE	Beta-crystallin B1 OS=Mus musculus OX=10090 GN=Crybb1 PE=1 SV=3			0	99.00000095	GEMFVLEK	Oxidation(M)@3			-0.00271866	967.4656982	484.7401	967.4684448	484.7415161	2	12	1.1.1.1030.2	4.599916	14120.57	8003.84	4.63	0.04	3220.457
7	21.61	21.61	69.99999881	69.99999881	66.00000262	sp|Q9WVJ5|CRBB1_MOUSE	Beta-crystallin B1 OS=Mus musculus OX=10090 GN=Crybb1 PE=1 SV=3			0	99.00000095	GEMFVLEK	Dioxidation(M)@3	Dioxidation(M)@111		0.0008712	983.4642944	492.7394	983.4633789	492.7389832	2	12	1.1.1.1050.5	4.845567	1006.41	948.93	4.85	0.04	741.5364
7	21.61	21.61	69.99999881	69.99999881	66.00000262	sp|Q9WVJ5|CRBB1_MOUSE	Beta-crystallin B1 OS=Mus musculus OX=10090 GN=Crybb1 PE=1 SV=3			0	98.18999767	GEMFVLEK	Oxidation(M)@3			-0.00271866	967.4656982	484.7401	967.4684448	484.7415161	2	12	1.1.1.1031.3	4.612083	14120.57	12479.12	4.63	0.04	6243.146
7	21.61	21.61	69.99999881	69.99999881	66.00000262	sp|Q9WVJ5|CRBB1_MOUSE	Beta-crystallin B1 OS=Mus musculus OX=10090 GN=Crybb1 PE=1 SV=3			0	99.00000095	GYQYLLEPGDFR				-0.00035919	1456.698242	729.3564	1456.69873	729.3566284	2	15	1.1.1.1195.6	6.677433	10591.11	2677.89	6.72	0.06	1012.655
7	21.61	21.61	69.99999881	69.99999881	66.00000262	sp|Q9WVJ5|CRBB1_MOUSE	Beta-crystallin B1 OS=Mus musculus OX=10090 GN=Crybb1 PE=1 SV=3			0	99.00000095	GYQYLLEPGDFR	Deamidated(Q)@3			-0.00134877	1457.681519	729.848	1457.682739	729.8486328	2	10	1.1.1.1212.7	6.89425	610.25	582.93	6.89	0.08	469.1687
7	21.61	21.61	69.99999881	69.99999881	66.00000262	sp|Q9WVJ5|CRBB1_MOUSE	Beta-crystallin B1 OS=Mus musculus OX=10090 GN=Crybb1 PE=1 SV=3			0	99.00000095	GYQYLLEPGDFR				-0.00035919	1456.698242	729.3564	1456.69873	729.3566284	2	9	1.1.1.1193.6	6.652267	10591.11	427.61	6.72	0.06	272.95
7	21.61	21.61	69.99999881	69.99999881	66.00000262	sp|Q9WVJ5|CRBB1_MOUSE	Beta-crystallin B1 OS=Mus musculus OX=10090 GN=Crybb1 PE=1 SV=3			0	99.00000095	GYQYLLEPGDFR	Deamidated(Q)@3			-0.00134877	1457.681519	729.848	1457.682739	729.8486328	2	9	1.1.1.1211.6	6.880583	610.25	585	6.89	0.08	441.837
7	21.61	21.61	69.99999881	69.99999881	66.00000262	sp|Q9WVJ5|CRBB1_MOUSE	Beta-crystallin B1 OS=Mus musculus OX=10090 GN=Crybb1 PE=1 SV=3			0	99.00000095	GYQYLLEPGDFR	Methyl(E)@7	Methyl(E)@207		-0.00340282	1470.710815	736.3627	1470.714355	736.3644409	2	16	1.1.1.1238.4	7.22505	499.58	465.72	7.23	0.06	379.5402
7	21.61	21.61	69.99999881	69.99999881	66.00000262	sp|Q9WVJ5|CRBB1_MOUSE	Beta-crystallin B1 OS=Mus musculus OX=10090 GN=Crybb1 PE=1 SV=3			0	99.00000095	GYQYLLEPGDFR	Methyl(E)@7	Methyl(E)@207		-0.00340282	1470.710815	736.3627	1470.714355	736.3644409	2	12	1.1.1.1237.7	7.211884	499.58	361.4	7.23	0.06	365.2883
7	21.61	21.61	69.99999881	69.99999881	66.00000262	sp|Q9WVJ5|CRBB1_MOUSE	Beta-crystallin B1 OS=Mus musculus OX=10090 GN=Crybb1 PE=1 SV=3			0	99.00000095	GYQYLLEPGDFR	Formyl@N-term			0.0110181	1484.704712	743.3596	1484.693604	743.3540649	2	10	1.1.1.1324.8	8.3023	261.51	234.58	8.3	0.06	197.4007
7	21.61	21.61	69.99999881	69.99999881	66.00000262	sp|Q9WVJ5|CRBB1_MOUSE	Beta-crystallin B1 OS=Mus musculus OX=10090 GN=Crybb1 PE=1 SV=3			0	97.46000171	GYQYLLEPGDFR	Formyl@N-term			0.0110181	1484.704712	743.3596	1484.693604	743.3540649	2	11	1.1.1.1323.7	8.2888	261.51	218.06	8.3	0.06	149.133
7	21.61	21.61	69.99999881	69.99999881	66.00000262	sp|Q9WVJ5|CRBB1_MOUSE	Beta-crystallin B1 OS=Mus musculus OX=10090 GN=Crybb1 PE=1 SV=3			0	99.00000095	HWNEWGAFQPQMQAVR	Oxidation(M)@12			0.00339951	1999.914307	667.6454	1999.911133	667.6443481	3	16	1.1.1.1107.6	5.563183	2502.58	2384.74	5.57	0.05	1742.916
7	21.61	21.61	69.99999881	69.99999881	66.00000262	sp|Q9WVJ5|CRBB1_MOUSE	Beta-crystallin B1 OS=Mus musculus OX=10090 GN=Crybb1 PE=1 SV=3			0	89.6600008	ICLFEGANFK	Methyl(I)@1; Carbamidomethyl(C)@2	Methyl(I)@149		-0.0019892	1211.598877	606.8067	1211.60083	606.8077393	2	9	1.1.1.1176.5	6.434617	693.21	634.55	6.44	0.05	380.9278
7	21.61	21.61	69.99999881	69.99999881	66.00000262	sp|Q9WVJ5|CRBB1_MOUSE	Beta-crystallin B1 OS=Mus musculus OX=10090 GN=Crybb1 PE=1 SV=3			0	59.89000201	ICLFEGANFK	No Carbamidomethyl(C)@2			-0.0016786	1140.562134	571.2883	1140.563721	571.2891846	2	8	1.1.1.1194.2	6.661267	551.48	495.74	6.67	0.06	292.8368
7	21.61	21.61	69.99999881	69.99999881	66.00000262	sp|Q9WVJ5|CRBB1_MOUSE	Beta-crystallin B1 OS=Mus musculus OX=10090 GN=Crybb1 PE=1 SV=3			0	99.00000095	LIVFEQENFQGR				-0.000740918	1478.751099	740.3828	1478.751831	740.3831787	2	15	1.1.1.1144.7	6.032483	22463.74	5423.35	6.08	0.05	1529.309
7	21.61	21.61	69.99999881	69.99999881	66.00000262	sp|Q9WVJ5|CRBB1_MOUSE	Beta-crystallin B1 OS=Mus musculus OX=10090 GN=Crybb1 PE=1 SV=3			0	99.00000095	LIVFEQENFQGR				0.000766324	1478.752563	493.9248	1478.751831	493.92453	3	16	1.1.1.1145.3	6.041483	10439.74	4414.07	6.08	0.05	2240.483
7	21.61	21.61	69.99999881	69.99999881	66.00000262	sp|Q9WVJ5|CRBB1_MOUSE	Beta-crystallin B1 OS=Mus musculus OX=10090 GN=Crybb1 PE=1 SV=3			0	99.00000095	LIVFEQENFQGR	Deamidated(Q)@10			-0.00612502	1479.729614	740.8721	1479.73584	740.8751831	2	15	1.1.1.1158.9	6.211133	1169.84	862.23	6.23	0.06	526.8801
7	21.61	21.61	69.99999881	69.99999881	66.00000262	sp|Q9WVJ5|CRBB1_MOUSE	Beta-crystallin B1 OS=Mus musculus OX=10090 GN=Crybb1 PE=1 SV=3			0	99.00000095	LIVFEQENFQGR	Deamidated(N)@8			-0.00612502	1479.729614	740.8721	1479.73584	740.8751831	2	14	1.1.1.1159.6	6.221467	1169.84	1040.81	6.23	0.06	679.9276
7	21.61	21.61	69.99999881	69.99999881	66.00000262	sp|Q9WVJ5|CRBB1_MOUSE	Beta-crystallin B1 OS=Mus musculus OX=10090 GN=Crybb1 PE=1 SV=3			0	99.00000095	LIVFEQENFQGR	Formyl@N-term			0.00392198	1506.750732	754.3826	1506.746704	754.3806152	2	15	1.1.1.1400.2	9.1914	278.28	155.1	9.24	0.1	101.2449
7	21.61	21.61	69.99999881	69.99999881	66.00000262	sp|Q9WVJ5|CRBB1_MOUSE	Beta-crystallin B1 OS=Mus musculus OX=10090 GN=Crybb1 PE=1 SV=3			0	99.00000095	LIVFEQENFQGR	Formyl@N-term			0.00392198	1506.750732	754.3826	1506.746704	754.3806152	2	15	1.1.1.1401.3	9.204066	278.28	189.81	9.24	0.1	128.5392
7	21.61	21.61	69.99999881	69.99999881	66.00000262	sp|Q9WVJ5|CRBB1_MOUSE	Beta-crystallin B1 OS=Mus musculus OX=10090 GN=Crybb1 PE=1 SV=3			0	73.76000285	LIVFEQENFQGR	Deamidated(Q)@10			-0.00583788	1479.72998	494.2506	1479.73584	494.252533	3	8	1.1.1.1160.2	6.230633	395.17	359.2	6.24	0.04	242.5205
7	21.61	21.61	69.99999881	69.99999881	66.00000262	sp|Q9WVJ5|CRBB1_MOUSE	Beta-crystallin B1 OS=Mus musculus OX=10090 GN=Crybb1 PE=1 SV=3			0	99.00000095	MDSQEHK	Oxidation(M)@1			-0.00121155	889.3588867	445.6867	889.3599854	445.6872559	2	9	1.1.1.328.2	0.9671834	870.49	457.04	0.99	0.04	145.865
7	21.61	21.61	69.99999881	69.99999881	66.00000262	sp|Q9WVJ5|CRBB1_MOUSE	Beta-crystallin B1 OS=Mus musculus OX=10090 GN=Crybb1 PE=1 SV=3			0	96.79999948	SLIVVSGPWVAFEQ			cleaved Q-S@C-term	-0.00295984	1530.805298	766.4099	1530.808228	766.411377	2	9	1.1.1.1542.3	10.0265	18.98986	18.98986			74.19461
7	21.61	21.61	69.99999881	69.99999881	66.00000262	sp|Q9WVJ5|CRBB1_MOUSE	Beta-crystallin B1 OS=Mus musculus OX=10090 GN=Crybb1 PE=1 SV=3			0	99.00000095	SLIVVSGPWVAFEQSAFR				0.00313697	1992.049927	665.0239	1992.046875	665.0228882	3	22	1.1.1.1473.3	9.720533	3045.45	315.68	9.82	0.13	246.5103
7	21.61	21.61	69.99999881	69.99999881	66.00000262	sp|Q9WVJ5|CRBB1_MOUSE	Beta-crystallin B1 OS=Mus musculus OX=10090 GN=Crybb1 PE=1 SV=3			0	99.00000095	SLIVVSGPWVAFEQSAFR				0.00313697	1992.049927	665.0239	1992.046875	665.0228882	3	26	1.1.1.1510.2	9.887183	3045.45	1906.49	9.82	0.13	1491.814
7	21.61	21.61	69.99999881	69.99999881	66.00000262	sp|Q9WVJ5|CRBB1_MOUSE	Beta-crystallin B1 OS=Mus musculus OX=10090 GN=Crybb1 PE=1 SV=3			0	99.00000095	SLIVVSGPWVAFEQSAFR	Oxidation(W)@9			0.0141043	2008.05603	670.3593	2008.04187	670.3545532	3	15	1.1.1.1324.4	8.298966	224.98	213.63	8.3	0.05	355.8398
7	21.61	21.61	69.99999881	69.99999881	66.00000262	sp|Q9WVJ5|CRBB1_MOUSE	Beta-crystallin B1 OS=Mus musculus OX=10090 GN=Crybb1 PE=1 SV=3			0	99.00000095	SLIVVSGPWVAFEQSAFR	Dioxidation(W)@9			0.00328212	2024.040161	675.6873	2024.036743	675.6861572	3	16	1.1.1.1364.4	8.767433	489.81	410.57	8.79	0.09	285.6697
7	21.61	21.61	69.99999881	69.99999881	66.00000262	sp|Q9WVJ5|CRBB1_MOUSE	Beta-crystallin B1 OS=Mus musculus OX=10090 GN=Crybb1 PE=1 SV=3			0	99.00000095	SLIVVSGPWVAFEQSAFR	Trp->Kynurenin(W)@9			-0.00449772	1996.037231	666.353	1996.04187	666.3545532	3	14	1.1.1.1397.2	9.1529	138.07	64.3	9.12	0.04	110.4387
7	21.61	21.61	69.99999881	69.99999881	66.00000262	sp|Q9WVJ5|CRBB1_MOUSE	Beta-crystallin B1 OS=Mus musculus OX=10090 GN=Crybb1 PE=1 SV=3			0	99.00000095	SLIVVSGPWVAFEQSAFR	Dioxidation(W)@9			0.0111437	2024.047485	1013.031	2024.036743	1013.025635	2	11	1.1.1.1363.5	8.757267	366.2	271.48	8.79	0.08	139.2511
7	21.61	21.61	69.99999881	69.99999881	66.00000262	sp|Q9WVJ5|CRBB1_MOUSE	Beta-crystallin B1 OS=Mus musculus OX=10090 GN=Crybb1 PE=1 SV=3			0	98.8499999	SLIVVSGPWVAFEQSAFR	Oxidation(P)@8	Oxidation(P)@98		0.0141043	2008.05603	670.3593	2008.04187	670.3545532	3	10	1.1.1.1323.5	8.287133	224.98	173.2	8.3	0.05	232.0275
7	21.61	21.61	69.99999881	69.99999881	66.00000262	sp|Q9WVJ5|CRBB1_MOUSE	Beta-crystallin B1 OS=Mus musculus OX=10090 GN=Crybb1 PE=1 SV=3			0	36.37999892	SLIVVSGPWVAFEQSAFR	Oxidation(W)@9			0.0141043	2008.05603	670.3593	2008.04187	670.3545532	3	10	1.1.1.1323.5	8.287133	224.98	173.2	8.3	0.05	232.0275
7	21.61	21.61	69.99999881	69.99999881	66.00000262	sp|Q9WVJ5|CRBB1_MOUSE	Beta-crystallin B1 OS=Mus musculus OX=10090 GN=Crybb1 PE=1 SV=3			0	99.00000095	VGDLPPGSYR				-5.11E-05	1059.534912	530.7747	1059.534912	530.7747192	2	9	1.1.1.1001.7	4.231783	2965.45	823.21	3.97	0.15	466.4091
7	21.61	21.61	69.99999881	69.99999881	66.00000262	sp|Q9WVJ5|CRBB1_MOUSE	Beta-crystallin B1 OS=Mus musculus OX=10090 GN=Crybb1 PE=1 SV=3			0	99.00000095	VGDLPPGSYR				-5.11E-05	1059.534912	530.7747	1059.534912	530.7747192	2	9	1.1.1.987.9	4.0548	2965.45	1511.7	3.97	0.15	843.5181
7	21.61	21.61	69.99999881	69.99999881	66.00000262	sp|Q9WVJ5|CRBB1_MOUSE	Beta-crystallin B1 OS=Mus musculus OX=10090 GN=Crybb1 PE=1 SV=3			0	99.00000095	VGDLPPGSYR				-5.11E-05	1059.534912	530.7747	1059.534912	530.7747192	2	8	1.1.1.974.10	3.8918	2965.45	1085.61	3.97	0.15	508.4924
7	21.61	21.61	69.99999881	69.99999881	66.00000262	sp|Q9WVJ5|CRBB1_MOUSE	Beta-crystallin B1 OS=Mus musculus OX=10090 GN=Crybb1 PE=1 SV=3			0	99.00000095	VGDLPPGSYR				-5.11E-05	1059.534912	530.7747	1059.534912	530.7747192	2	8	1.1.1.973.9	3.8783	2965.45	585.8	3.97	0.15	344.0523
7	21.61	21.61	69.99999881	69.99999881	66.00000262	sp|Q9WVJ5|CRBB1_MOUSE	Beta-crystallin B1 OS=Mus musculus OX=10090 GN=Crybb1 PE=1 SV=3			0	83.19000006	VGDLPPGSYR				0.00153578	1059.536499	530.7755	1059.534912	530.7747192	2	7	1.1.1.1025.5	4.532417	110.9324	110.9324			224.6824
7	21.61	21.61	69.99999881	69.99999881	66.00000262	sp|Q9WVJ5|CRBB1_MOUSE	Beta-crystallin B1 OS=Mus musculus OX=10090 GN=Crybb1 PE=1 SV=3			0	99.00000095	VGSITVSGGTWVGYQYPGYR				0.00369368	2146.05127	1074.033	2146.04834	1074.031494	2	11	1.1.1.1179.11	6.4776	1227.47	1205.65	6.48	0.06	548.8654
7	21.61	21.61	69.99999881	69.99999881	66.00000262	sp|Q9WVJ5|CRBB1_MOUSE	Beta-crystallin B1 OS=Mus musculus OX=10090 GN=Crybb1 PE=1 SV=3			0	99.00000095	WDTWTSSYR				0.000235524	1200.520264	601.2674	1200.52002	601.2672729	2	11	1.1.1.1083.6	5.263867	3492.79	2948.54	5.27	0.05	1870.331
8	18.48	18.48	58.05000067	58.05000067	46.54999971	sp|Q61597|CRGC_MOUSE	Gamma-crystallin C OS=Mus musculus OX=10090 GN=Crygc PE=1 SV=3			2	99.00000095	FHLSEVR				0.00028949	886.4664917	444.2405	886.4661255	444.2403259	2	11	1.1.1.975.3	3.900133	13775.01	10188.06	3.92	0.04	5981.259
8	18.48	18.48	58.05000067	58.05000067	46.54999971	sp|Q61597|CRGC_MOUSE	Gamma-crystallin C OS=Mus musculus OX=10090 GN=Crygc PE=1 SV=3			2	99.00000095	FQDWGSVDAK				-6.97E-05	1151.524658	576.7696	1151.52478	576.7696533	2	15	1.1.1.1033.3	4.630084	17917.86	9551.88	4.65	0.04	4025.526
8	18.48	18.48	58.05000067	58.05000067	46.54999971	sp|Q61597|CRGC_MOUSE	Gamma-crystallin C OS=Mus musculus OX=10090 GN=Crygc PE=1 SV=3			2	99.00000095	GEYPDYQQWMGFSDSIR				0.00150674	2077.885742	693.6358	2077.884033	693.6352539	3	17	1.1.1.1257.5	7.4657	1014.95	669.12	7.49	0.06	518.8366
8	18.48	18.48	58.05000067	58.05000067	46.54999971	sp|Q61597|CRGC_MOUSE	Gamma-crystallin C OS=Mus musculus OX=10090 GN=Crygc PE=1 SV=3			2	99.00000095	ITFFEDR				0.000392833	926.4502563	464.2324	926.4497681	464.2321777	2	7	1.1.1.1105.3	5.53535	70759.05	2209.51	5.59	0.05	584.991
8	18.48	18.48	58.05000067	58.05000067	46.54999971	sp|Q61597|CRGC_MOUSE	Gamma-crystallin C OS=Mus musculus OX=10090 GN=Crygc PE=1 SV=3			2	99.00000095	RFQDWGSVDAK			missed R-F@1	0.00351615	1307.629272	436.8837	1307.625854	436.8825684	3	12	1.1.1.1000.4	4.21645	2516.93	1366.39	4.24	0.04	1144.017
8	18.48	18.48	58.05000067	58.05000067	46.54999971	sp|Q61597|CRGC_MOUSE	Gamma-crystallin C OS=Mus musculus OX=10090 GN=Crygc PE=1 SV=3			2	99.00000095	RGEYPDYQQWMGFSDSIR			missed R-G@1	-6.56E-05	2233.984863	745.6689	2233.985107	745.6690063	3	15	1.1.1.1189.7	6.602267	1241.14	773.84	6.62	0.05	754.4277
8	18.48	18.48	58.05000067	58.05000067	46.54999971	sp|Q61597|CRGC_MOUSE	Gamma-crystallin C OS=Mus musculus OX=10090 GN=Crygc PE=1 SV=3			1.769550562	99.00000095	QYLLRPQEYR	Gln->pyro-Glu@N-term			-0.00221973	1347.691284	674.8529	1347.693481	674.8540649	2	11	1.1.1.1124.3	5.777	8986.33	5618.51	5.81	0.05	2530.54
8	18.48	18.48	58.05000067	58.05000067	46.54999971	sp|Q61597|CRGC_MOUSE	Gamma-crystallin C OS=Mus musculus OX=10090 GN=Crygc PE=1 SV=3			1.7212466	99.00000095	LIPHAGSHR				-0.00058853	986.5404663	494.2775	986.5410156	494.277771	2	9	1.1.1.867.7	2.571733	3647.96	3634.03	2.58	0.04	2158.438
8	18.48	18.48	58.05000067	58.05000067	46.54999971	sp|Q61597|CRGC_MOUSE	Gamma-crystallin C OS=Mus musculus OX=10090 GN=Crygc PE=1 SV=3			1.552842021	98.8499999	LYEKEDHK			missed K-E@4	-0.000674036	1060.518311	531.2664	1060.518921	531.2667236	2	10	1.1.1.350.2	1.119183	264.77	152.63	1.1	0.03	156.258
8	18.48	18.48	58.05000067	58.05000067	46.54999971	sp|Q61597|CRGC_MOUSE	Gamma-crystallin C OS=Mus musculus OX=10090 GN=Crygc PE=1 SV=3			1.387216091	99.00000095	PNYQGHQYFLR			cleaved R-P@N-term	0.00282827	1421.68689	474.9029	1421.684082	474.901947	3	15	1.1.1.1013.3	4.3821	7487.5	6651.67	4.39	0.04	3985.245
8	18.48	18.48	58.05000067	58.05000067	46.54999971	sp|Q61597|CRGC_MOUSE	Gamma-crystallin C OS=Mus musculus OX=10090 GN=Crygc PE=1 SV=3			0.038578894	99.00000095	IPHAGSHR			cleaved L-I@N-term	-0.00023616	873.456665	437.7356	873.4569092	437.7357483	2	9	1.1.1.867.5	2.570067	684.23	586.45	2.58	0.03	805.0276
8	18.48	18.48	58.05000067	58.05000067	46.54999971	sp|Q61597|CRGC_MOUSE	Gamma-crystallin C OS=Mus musculus OX=10090 GN=Crygc PE=1 SV=3			0.009661152	94.3599999	PNYQGHQY			cleaved R-P@N-term; cleaved Y-F@C-term	-0.00513415	1005.425293	503.7199	1005.43042	503.7225037	2	8	1.1.1.905.3	3.0287	281.41	215.41	3.05	0.04	172.3789
8	18.48	18.48	58.05000067	58.05000067	46.54999971	sp|Q61597|CRGC_MOUSE	Gamma-crystallin C OS=Mus musculus OX=10090 GN=Crygc PE=1 SV=3			0.002176917	94.5200026	SLQVLEGCWVLYEMPNYR	Methyl(E)@6; Carbamidomethyl(C)@8; Oxidation(M)@14	Methyl(E)@128		-0.00969251	2286.071533	763.0311	2286.081299	763.0343628	3	11	1.1.1.1299.4	7.99965	61.24009	61.24009			171.0171
8	18.48	18.48	58.05000067	58.05000067	46.54999971	sp|Q61597|CRGC_MOUSE	Gamma-crystallin C OS=Mus musculus OX=10090 GN=Crygc PE=1 SV=3			0.000434506	69.11000013	YEMPNYR	Oxidation(M)@3		cleaved L-Y@N-term	0.000823754	987.4129028	494.7137	987.4119873	494.7132874	2	6	1.1.1.906.3	3.0397	444.97	320.12	3.07	0.06	198.1306
8	18.48	18.48	58.05000067	58.05000067	46.54999971	sp|Q61597|CRGC_MOUSE	Gamma-crystallin C OS=Mus musculus OX=10090 GN=Crygc PE=1 SV=3			0	98.54000211	FHLSEVR				0.00028949	886.4664917	444.2405	886.4661255	444.2403259	2	8	1.1.1.974.5	3.887633	13775.01	5283.99	3.92	0.04	1673.912
8	18.48	18.48	58.05000067	58.05000067	46.54999971	sp|Q61597|CRGC_MOUSE	Gamma-crystallin C OS=Mus musculus OX=10090 GN=Crygc PE=1 SV=3			0	99.00000095	FQDWGSVDAK				-6.97E-05	1151.524658	576.7696	1151.52478	576.7696533	2	15	1.1.1.1034.6	4.64525	17917.86	15936.15	4.65	0.04	8396.211
8	18.48	18.48	58.05000067	58.05000067	46.54999971	sp|Q61597|CRGC_MOUSE	Gamma-crystallin C OS=Mus musculus OX=10090 GN=Crygc PE=1 SV=3			0	99.00000095	FQDWGSVDAK	Dioxidation(W)@4			-0.00254263	1183.512085	592.7633	1183.514526	592.7645874	2	9	1.1.1.943.8	3.510167	422.5	416.46	3.51	0.04	238.3233
8	18.48	18.48	58.05000067	58.05000067	46.54999971	sp|Q61597|CRGC_MOUSE	Gamma-crystallin C OS=Mus musculus OX=10090 GN=Crygc PE=1 SV=3			0	99.00000095	GEYPDYQQWMGFSDSIR	Oxidation(M)@10			-0.000710345	2093.878174	698.9667	2093.878906	698.9669189	3	13	1.1.1.1178.7	6.461617	8105.98	2067.83	6.51	0.06	1143.617
8	18.48	18.48	58.05000067	58.05000067	46.54999971	sp|Q61597|CRGC_MOUSE	Gamma-crystallin C OS=Mus musculus OX=10090 GN=Crygc PE=1 SV=3			0	99.00000095	GEYPDYQQWMGFSDSIR				0.00150674	2077.885742	693.6358	2077.884033	693.6352539	3	11	1.1.1.1256.5	7.453033	1014.95	372.86	7.49	0.06	282.674
8	18.48	18.48	58.05000067	58.05000067	46.54999971	sp|Q61597|CRGC_MOUSE	Gamma-crystallin C OS=Mus musculus OX=10090 GN=Crygc PE=1 SV=3			0	99.00000095	GEYPDYQQWMGFSDSIR	Dioxidation(M)@10	Dioxidation(M)@70		-0.0031107	2109.87085	704.2975	2109.873779	704.2985229	3	15	1.1.1.1194.6	6.6646	629.67	596.5	6.66	0.05	494.3019
8	18.48	18.48	58.05000067	58.05000067	46.54999971	sp|Q61597|CRGC_MOUSE	Gamma-crystallin C OS=Mus musculus OX=10090 GN=Crygc PE=1 SV=3			0	98.36999774	GEYPDYQQWMGFSDSIR	Deamidated(Q)@7; Oxidation(M)@10			0.00586844	2094.868896	699.2969	2094.863037	699.2949219	3	10	1.1.1.1192.7	6.640267	636.98	558.42	6.65	0.09	583.3808
8	18.48	18.48	58.05000067	58.05000067	46.54999971	sp|Q61597|CRGC_MOUSE	Gamma-crystallin C OS=Mus musculus OX=10090 GN=Crygc PE=1 SV=3			0	98.36999774	GEYPDYQQWMGFSDSIR	Deamidated(Q)@8; Oxidation(M)@10			0.00586844	2094.868896	699.2969	2094.863037	699.2949219	3	10	1.1.1.1192.7	6.640267	636.98	558.42	6.65	0.09	583.3808
8	18.48	18.48	58.05000067	58.05000067	46.54999971	sp|Q61597|CRGC_MOUSE	Gamma-crystallin C OS=Mus musculus OX=10090 GN=Crygc PE=1 SV=3			0	36.37999892	GEYPDYQQWMGFSDSIR	Deamidated(Q)@7; Oxidation(M)@10			-0.00144305	2094.861328	1048.438	2094.863037	1048.438721	2	7	1.1.1.1191.11	6.6311	474.5	371.75	6.65	0.06	216.288
8	18.48	18.48	58.05000067	58.05000067	46.54999971	sp|Q61597|CRGC_MOUSE	Gamma-crystallin C OS=Mus musculus OX=10090 GN=Crygc PE=1 SV=3			0	22.9399994	GEYPDYQQWMGFSDSIR	Oxidation(M)@10			-0.000710345	2093.878174	698.9667	2093.878906	698.9669189	3	7	1.1.1.1177.7	6.449117	8105.98	805.37	6.51	0.06	420.901
8	18.48	18.48	58.05000067	58.05000067	46.54999971	sp|Q61597|CRGC_MOUSE	Gamma-crystallin C OS=Mus musculus OX=10090 GN=Crygc PE=1 SV=3			0	59.89000201	GKITFFEDR	Methyl(K)@2	Methyl(K)@3	cleaved M-G@N-term; missed K-I@2	-0.040067501	1125.54187	563.7782	1125.581909	563.7982178	2	8	1.1.1.1161.3	6.244633	306.05	290.99	6.24	0.03	275.8481
8	18.48	18.48	58.05000067	58.05000067	46.54999971	sp|Q61597|CRGC_MOUSE	Gamma-crystallin C OS=Mus musculus OX=10090 GN=Crygc PE=1 SV=3			0	29.37000096	GKITFFEDR			cleaved M-G@N-term; missed K-I@2	-0.0106623	1111.55542	556.785	1111.566162	556.7904053	2	5	1.1.1.1049.4	4.8319	262.9306	262.9306			283.3931
8	18.48	18.48	58.05000067	58.05000067	46.54999971	sp|Q61597|CRGC_MOUSE	Gamma-crystallin C OS=Mus musculus OX=10090 GN=Crygc PE=1 SV=3			0	36.37999892	IPHAGSHR			cleaved L-I@N-term	-0.00023616	873.456665	437.7356	873.4569092	437.7357483	2	6	1.1.1.866.5	2.557567	684.23	377.42	2.58	0.03	658.5419
8	18.48	18.48	58.05000067	58.05000067	46.54999971	sp|Q61597|CRGC_MOUSE	Gamma-crystallin C OS=Mus musculus OX=10090 GN=Crygc PE=1 SV=3			0	96.35000229	ITFFEDR				0.000392833	926.4502563	464.2324	926.4497681	464.2321777	2	7	1.1.1.1103.4	5.511183	70759.05	317.09	5.59	0.05	415.6545
8	18.48	18.48	58.05000067	58.05000067	46.54999971	sp|Q61597|CRGC_MOUSE	Gamma-crystallin C OS=Mus musculus OX=10090 GN=Crygc PE=1 SV=3			0	96.29999995	ITFFEDR	Formyl@N-term			0.00733358	954.4520874	478.2333	954.4447021	478.2296143	2	8	1.1.1.1339.2	8.4658	354.4	261.66	8.45	0.05	228.4103
8	18.48	18.48	58.05000067	58.05000067	46.54999971	sp|Q61597|CRGC_MOUSE	Gamma-crystallin C OS=Mus musculus OX=10090 GN=Crygc PE=1 SV=3			0	79.79999781	ITFFEDR	Methyl(D)@6	Methyl(D)@9		-0.00233603	940.4630737	471.2388	940.4654541	471.2399902	2	7	1.1.1.1148.2	6.078817	1269.84	992.76	6.1	0.08	615.7206
8	18.48	18.48	58.05000067	58.05000067	46.54999971	sp|Q61597|CRGC_MOUSE	Gamma-crystallin C OS=Mus musculus OX=10090 GN=Crygc PE=1 SV=3			0	79.79999781	ITFFEDR	Methyl(E)@5	Methyl(E)@8		-0.00233603	940.4630737	471.2388	940.4654541	471.2399902	2	7	1.1.1.1148.2	6.078817	1269.84	992.76	6.1	0.08	615.7206
8	18.48	18.48	58.05000067	58.05000067	46.54999971	sp|Q61597|CRGC_MOUSE	Gamma-crystallin C OS=Mus musculus OX=10090 GN=Crygc PE=1 SV=3			0	79.79999781	LIPHAGSHR				-0.00058853	986.5404663	494.2775	986.5410156	494.277771	2	7	1.1.1.866.9	2.5609	3647.96	3165.07	2.58	0.04	2170.829
8	18.48	18.48	58.05000067	58.05000067	46.54999971	sp|Q61597|CRGC_MOUSE	Gamma-crystallin C OS=Mus musculus OX=10090 GN=Crygc PE=1 SV=3			0	98.76000285	LYEKEDHK			missed K-E@4	-0.000674036	1060.518311	531.2664	1060.518921	531.2667236	2	8	1.1.1.348.9	1.094017	264.77	255.86	1.1	0.03	396.3979
8	18.48	18.48	58.05000067	58.05000067	46.54999971	sp|Q61597|CRGC_MOUSE	Gamma-crystallin C OS=Mus musculus OX=10090 GN=Crygc PE=1 SV=3			0	96.13999724	MGFSDSIR	Oxidation(M)@1		cleaved W-M@N-term	-5.49E-05	927.4120483	464.7133	927.4119873	464.7132874	2	8	1.1.1.977.5	3.9253	856.39	843.79	3.93	0.04	634.1083
8	18.48	18.48	58.05000067	58.05000067	46.54999971	sp|Q61597|CRGC_MOUSE	Gamma-crystallin C OS=Mus musculus OX=10090 GN=Crygc PE=1 SV=3			0	99.00000095	PNYQGHQYFLR			cleaved R-P@N-term	0.00282827	1421.68689	474.9029	1421.684082	474.901947	3	13	1.1.1.1012.5	4.369767	7487.5	4598.15	4.39	0.04	2588.7
8	18.48	18.48	58.05000067	58.05000067	46.54999971	sp|Q61597|CRGC_MOUSE	Gamma-crystallin C OS=Mus musculus OX=10090 GN=Crygc PE=1 SV=3			0	39.30000067	PNYQGHQYFLR	Formyl@N-term; Delta:H(2)C(2)(H)@6		cleaved R-P@N-term	-0.0139755	1475.680664	738.8476	1475.69458	738.8545532	2	10	1.1.1.1277.5	7.717683	293.87	240	7.69	0.08	260.5388
8	18.48	18.48	58.05000067	58.05000067	46.54999971	sp|Q61597|CRGC_MOUSE	Gamma-crystallin C OS=Mus musculus OX=10090 GN=Crygc PE=1 SV=3			0	99.00000095	QYLLRPQEYR	Gln->pyro-Glu@N-term			-0.00221973	1347.691284	674.8529	1347.693481	674.8540649	2	10	1.1.1.1123.3	5.766167	8986.33	3325.69	5.81	0.05	1492.895
8	18.48	18.48	58.05000067	58.05000067	46.54999971	sp|Q61597|CRGC_MOUSE	Gamma-crystallin C OS=Mus musculus OX=10090 GN=Crygc PE=1 SV=3			0	98.82000089	QYLLRPQEYR	Deamidated(Q)@1			0.00160202	1365.705688	456.2425	1365.704102	456.2419739	3	9	1.1.1.1024.4	4.519917	1557.66	1408.61	4.53	0.04	1381.438
8	18.48	18.48	58.05000067	58.05000067	46.54999971	sp|Q61597|CRGC_MOUSE	Gamma-crystallin C OS=Mus musculus OX=10090 GN=Crygc PE=1 SV=3			0	98.76000285	QYLLRPQEYR				0.000421826	1364.720703	683.3676	1364.720093	683.3673096	2	10	1.1.1.1010.10	4.348767	4212.82	3136.37	4.36	0.05	1435.772
8	18.48	18.48	58.05000067	58.05000067	46.54999971	sp|Q61597|CRGC_MOUSE	Gamma-crystallin C OS=Mus musculus OX=10090 GN=Crygc PE=1 SV=3			0	94.91000175	QYLLRPQEYR	Formyl@N-term			0.00081534	1392.71582	697.3652	1392.714966	697.3647461	2	8	1.1.1.1112.7	5.626833	539.57	522.78	5.62	0.03	479.4119
8	18.48	18.48	58.05000067	58.05000067	46.54999971	sp|Q61597|CRGC_MOUSE	Gamma-crystallin C OS=Mus musculus OX=10090 GN=Crygc PE=1 SV=3			0	92.76000261	QYLLRPQEYR	Deamidated(Q)@1			0.00160202	1365.705688	456.2425	1365.704102	456.2419739	3	8	1.1.1.1023.4	4.506433	1557.66	1034.03	4.53	0.04	1044.034
8	18.48	18.48	58.05000067	58.05000067	46.54999971	sp|Q61597|CRGC_MOUSE	Gamma-crystallin C OS=Mus musculus OX=10090 GN=Crygc PE=1 SV=3			0	99.00000095	RGEYPDYQQWMGFSDSIR	Oxidation(M)@11		missed R-G@1	-0.00118563	2249.97876	751.0002	2249.97998	751.0006104	3	22	1.1.1.1133.4	5.89215	9369.91	6163.46	5.91	0.05	3793.623
8	18.48	18.48	58.05000067	58.05000067	46.54999971	sp|Q61597|CRGC_MOUSE	Gamma-crystallin C OS=Mus musculus OX=10090 GN=Crygc PE=1 SV=3			0	99.00000095	RGEYPDYQQWMGFSDSIR	Oxidation(M)@11		missed R-G@1	-0.00118563	2249.97876	751.0002	2249.97998	751.0006104	3	21	1.1.1.1134.9	5.906317	9369.91	8768.21	5.91	0.05	6071.563
8	18.48	18.48	58.05000067	58.05000067	46.54999971	sp|Q61597|CRGC_MOUSE	Gamma-crystallin C OS=Mus musculus OX=10090 GN=Crygc PE=1 SV=3			0	99.00000095	RGEYPDYQQWMGFSDSIR			missed R-G@1	-6.56E-05	2233.984863	745.6689	2233.985107	745.6690063	3	15	1.1.1.1190.8	6.6156	1241.14	1136.2	6.62	0.05	1117.435
8	18.48	18.48	58.05000067	58.05000067	46.54999971	sp|Q61597|CRGC_MOUSE	Gamma-crystallin C OS=Mus musculus OX=10090 GN=Crygc PE=1 SV=3			0	99.00000095	RGEYPDYQQWMGFSDSIR	Dioxidation(M)@11	Dioxidation(M)@70	missed R-G@1	0.0145398	2265.989502	756.3371	2265.974854	756.3322754	3	13	1.1.1.1144.9	6.034133	632.35	490.77	6.05	0.05	563.6055
8	18.48	18.48	58.05000067	58.05000067	46.54999971	sp|Q61597|CRGC_MOUSE	Gamma-crystallin C OS=Mus musculus OX=10090 GN=Crygc PE=1 SV=3			0	99.00000095	RGEYPDYQQWMGFSDSIR	Dioxidation(M)@11	Dioxidation(M)@70	missed R-G@1	0.0145398	2265.989502	756.3371	2265.974854	756.3322754	3	13	1.1.1.1145.9	6.046467	632.35	595.46	6.05	0.05	560.4576
8	18.48	18.48	58.05000067	58.05000067	46.54999971	sp|Q61597|CRGC_MOUSE	Gamma-crystallin C OS=Mus musculus OX=10090 GN=Crygc PE=1 SV=3			0	99.00000095	RGEYPDYQQWMGFSDSIR	Dioxidation(W)@10; Oxidation(M)@11		missed R-G@1	-0.0199055	2281.949951	761.6572	2281.969727	761.6638794	3	12	1.1.1.1067.10	5.065883	37.79678	37.79678			367.3869
8	18.48	18.48	58.05000067	58.05000067	46.54999971	sp|Q61597|CRGC_MOUSE	Gamma-crystallin C OS=Mus musculus OX=10090 GN=Crygc PE=1 SV=3			0	65.31000137	SLQVLEGCWVLYEMPNYR	No Carbamidomethyl(C)@8; Dioxidation(W)@9; Oxidation(Y)@12; Oxidation(M)@14	Oxidation(Y)@134		0.00229731	2263.03125	755.351	2263.029053	755.3502808	3	12	1.1.1.1310.3	8.123484	193.3572	193.3572			485.0885
8	18.48	18.48	58.05000067	58.05000067	46.54999971	sp|Q61597|CRGC_MOUSE	Gamma-crystallin C OS=Mus musculus OX=10090 GN=Crygc PE=1 SV=3			0	26.71999931	YEMPNYR	Oxidation(M)@3		cleaved L-Y@N-term	0.000823754	987.4129028	494.7137	987.4119873	494.7132874	2	6	1.1.1.905.2	3.0262	444.97	194.3	3.07	0.06	137.852
8	18.48	18.48	58.05000067	58.05000067	46.54999971	sp|Q61597|CRGC_MOUSE	Gamma-crystallin C OS=Mus musculus OX=10090 GN=Crygc PE=1 SV=3			0	86.1100018	YQGHQYFLR	Delta:H(2)C(2)(H)@4		cleaved N-Y@N-term	-0.00867093	1236.595215	619.3049	1236.604004	619.3092651	2	11	1.1.1.1146.4	6.054966	880.42	825.64	6.05	0.06	589.9379
9	13.16	13.18	55.75000048	55.75000048	42.53000021	sp|P04345|CRGA_MOUSE	Gamma-crystallin A OS=Mus musculus OX=10090 GN=Cryga PE=2 SV=2			2	99.00000095	GDYPDYQQWMGFSDSIR				0.00213641	2063.871338	1032.943	2063.868408	1032.941406	2	13	1.1.1.1258.5	7.4797	620.18	450.43	7.5	0.06	282.3053
9	13.16	13.18	55.75000048	55.75000048	42.53000021	sp|P04345|CRGA_MOUSE	Gamma-crystallin A OS=Mus musculus OX=10090 GN=Cryga PE=2 SV=2			2	99.00000095	QYLLRPGDYR				0.001903	1279.669189	427.5637	1279.667358	427.5630493	3	11	1.1.1.1019.2	4.454267	42146.39	20082.02	4.49	0.05	9265.829
9	13.16	13.18	55.75000048	55.75000048	42.53000021	sp|P04345|CRGA_MOUSE	Gamma-crystallin A OS=Mus musculus OX=10090 GN=Cryga PE=2 SV=2			2	99.00000095	RGDYPDYQQWMGFSDSIR			missed R-G@1	-0.00214861	2219.967529	740.9964	2219.969482	740.9970703	3	17	1.1.1.1192.10	6.642766	1411.29	1348.47	6.63	0.06	1438.42
9	13.16	13.18	55.75000048	55.75000048	42.53000021	sp|P04345|CRGA_MOUSE	Gamma-crystallin A OS=Mus musculus OX=10090 GN=Cryga PE=2 SV=2			2	99.00000095	YHDWGAMDAK				-0.00177431	1192.495239	597.2549	1192.497192	597.2558594	2	14	1.1.1.971.10	3.8548	645.05	631.03	3.85	0.05	324.3961
9	13.16	13.18	55.75000048	55.75000048	42.53000021	sp|P04345|CRGA_MOUSE	Gamma-crystallin A OS=Mus musculus OX=10090 GN=Cryga PE=2 SV=2			1.7212466	99.00000095	ITFYEDR				0.000382798	942.4450684	472.2298	942.4447021	472.2296143	2	9	1.1.1.1023.5	4.507267	90387.7	25808.81	4.54	0.04	5815.289
9	13.16	13.18	55.75000048	55.75000048	42.53000021	sp|P04345|CRGA_MOUSE	Gamma-crystallin A OS=Mus musculus OX=10090 GN=Cryga PE=2 SV=2			1.43179822	99.00000095	PNYQGYQYFLR			cleaved R-P@N-term	0.0016274	1447.690063	724.8523	1447.688477	724.8515015	2	16	1.1.1.1159.4	6.2198	8017.28	4761.69	6.24	0.04	2144.385
9	13.16	13.18	55.75000048	55.75000048	42.53000021	sp|P04345|CRGA_MOUSE	Gamma-crystallin A OS=Mus musculus OX=10090 GN=Cryga PE=2 SV=2			0.939302146	94.84999776	SIPYTSSHR				-0.0016685	1046.512817	524.2637	1046.514526	524.2645264	2	7	1.1.1.887.6	2.822217	6364.53	1549.28	2.87	0.05	469.4185
9	13.16	13.18	55.75000048	55.75000048	42.53000021	sp|P04345|CRGA_MOUSE	Gamma-crystallin A OS=Mus musculus OX=10090 GN=Cryga PE=2 SV=2			0.530177951	85.07000208	LYERDDYR			missed R-D@4	-0.00201702	1128.517822	565.2662	1128.52002	565.2672729	2	6	1.1.1.887.9	2.824717	478.87	457.56	2.83	0.04	315.3216
9	13.16	13.18	55.75000048	55.75000048	42.53000021	sp|P04345|CRGA_MOUSE	Gamma-crystallin A OS=Mus musculus OX=10090 GN=Cryga PE=2 SV=2			0.446116984	79.33999896	RVMDLY	Oxidation(M)@3		missed R-V@1	0.00196611	811.3918457	406.7032	811.3898315	406.702179	2	6	1.1.1.982.3	3.986967	5878.56	4984.43	4	0.04	3290.879
9	13.16	13.18	55.75000048	55.75000048	42.53000021	sp|P04345|CRGA_MOUSE	Gamma-crystallin A OS=Mus musculus OX=10090 GN=Cryga PE=2 SV=2			0.062482111	95.66000104	GDYPDYQQWMGF	Oxidation(M)@10		cleaved F-S@C-term	0.00133	1521.588501	761.8015	1521.587036	761.8008423	2	8	1.1.1.1236.5	7.19755	467.63	399.7	7.2	0.06	344.3023
9	13.16	13.18	55.75000048	55.75000048	42.53000021	sp|P04345|CRGA_MOUSE	Gamma-crystallin A OS=Mus musculus OX=10090 GN=Cryga PE=2 SV=2			0.028724156	97.10999727	PYTSSHR			cleaved I-P@N-term	0.000386608	846.3988647	424.2067	846.3984375	424.2064819	2	11	1.1.1.889.2	2.84505	12469.75	9542.7	2.87	0.05	5164.755
9	13.16	13.18	55.75000048	55.75000048	42.53000021	sp|P04345|CRGA_MOUSE	Gamma-crystallin A OS=Mus musculus OX=10090 GN=Cryga PE=2 SV=2			0.003926347	95.32999992	YQGYQYFLR			cleaved N-Y@N-term	0.00256247	1236.595215	619.3049	1236.592773	619.3036499	2	9	1.1.1.1145.6	6.043967	880.42	794.16	6.05	0.06	596.7833
9	13.16	13.18	55.75000048	55.75000048	42.53000021	sp|P04345|CRGA_MOUSE	Gamma-crystallin A OS=Mus musculus OX=10090 GN=Cryga PE=2 SV=2			0	99.00000095	GDYPDYQQWMGFSDSIR	Oxidation(M)@10			0.00233231	2079.865479	694.2958	2079.863281	694.2950439	3	17	1.1.1.1178.6	6.460783	7831.06	2632.82	6.51	0.05	1571.231
9	13.16	13.18	55.75000048	55.75000048	42.53000021	sp|P04345|CRGA_MOUSE	Gamma-crystallin A OS=Mus musculus OX=10090 GN=Cryga PE=2 SV=2			0	99.00000095	GDYPDYQQWMGFSDSIR	Oxidation(M)@10			0.00233231	2079.865479	694.2958	2079.863281	694.2950439	3	22	1.1.1.1179.4	6.471783	7831.06	4530.14	6.51	0.05	3633.395
9	13.16	13.18	55.75000048	55.75000048	42.53000021	sp|P04345|CRGA_MOUSE	Gamma-crystallin A OS=Mus musculus OX=10090 GN=Cryga PE=2 SV=2			0	99.00000095	GDYPDYQQWMGFSDSIR				0.00213641	2063.871338	1032.943	2063.868408	1032.941406	2	13	1.1.1.1259.7	7.492367	620.18	589.48	7.5	0.06	323.9464
9	13.16	13.18	55.75000048	55.75000048	42.53000021	sp|P04345|CRGA_MOUSE	Gamma-crystallin A OS=Mus musculus OX=10090 GN=Cryga PE=2 SV=2			0	99.00000095	GDYPDYQQWMGFSDSIR	Oxidation(M)@10			0.00233231	2079.865479	694.2958	2079.863281	694.2950439	3	11	1.1.1.1179.3	6.47095	7831.06	4369.05	6.51	0.05	776.6129
9	13.16	13.18	55.75000048	55.75000048	42.53000021	sp|P04345|CRGA_MOUSE	Gamma-crystallin A OS=Mus musculus OX=10090 GN=Cryga PE=2 SV=2			0	26.71999931	GDYPDYQQWMGFSDSIR	Oxidation(M)@10			0.0041837	2079.867432	1040.941	2079.863281	1040.938965	2	5	1.1.1.1192.11	6.6436	5551.5	12.61	6.51	0.05	192.1542
9	13.16	13.18	55.75000048	55.75000048	42.53000021	sp|P04345|CRGA_MOUSE	Gamma-crystallin A OS=Mus musculus OX=10090 GN=Cryga PE=2 SV=2			0	98.76000285	ITFYEDR				0.000382798	942.4450684	472.2298	942.4447021	472.2296143	2	11	1.1.1.1024.5	4.521584	90387.7	60561	4.54	0.04	22324.17
9	13.16	13.18	55.75000048	55.75000048	42.53000021	sp|P04345|CRGA_MOUSE	Gamma-crystallin A OS=Mus musculus OX=10090 GN=Cryga PE=2 SV=2			0	87.99999952	ITFYEDR	Methyl(D)@6	Methyl(D)@9		0.00143769	956.461853	479.2382	956.4603271	479.2374573	2	7	1.1.1.1066.3	5.047217	1133.86	497.08	5.11	0.05	385.175
9	13.16	13.18	55.75000048	55.75000048	42.53000021	sp|P04345|CRGA_MOUSE	Gamma-crystallin A OS=Mus musculus OX=10090 GN=Cryga PE=2 SV=2			0	83.19000006	ITFYEDR	Methyl(E)@5	Methyl(E)@8		0.00143769	956.461853	479.2382	956.4603271	479.2374573	2	7	1.1.1.1069.3	5.085217	1133.86	838.28	5.11	0.05	551.7134
9	13.16	13.18	55.75000048	55.75000048	42.53000021	sp|P04345|CRGA_MOUSE	Gamma-crystallin A OS=Mus musculus OX=10090 GN=Cryga PE=2 SV=2			0	96.13999724	MGFSDSIR	Oxidation(M)@1		cleaved W-M@N-term	-5.49E-05	927.4120483	464.7133	927.4119873	464.7132874	2	8	1.1.1.977.5	3.9253	856.39	843.79	3.93	0.04	634.1083
9	13.16	13.18	55.75000048	55.75000048	42.53000021	sp|P04345|CRGA_MOUSE	Gamma-crystallin A OS=Mus musculus OX=10090 GN=Cryga PE=2 SV=2			0	99.00000095	PNYQGYQYFLR			cleaved R-P@N-term	0.0016274	1447.690063	724.8523	1447.688477	724.8515015	2	13	1.1.1.1158.8	6.2103	8017.28	2924.57	6.24	0.04	1078.261
9	13.16	13.18	55.75000048	55.75000048	42.53000021	sp|P04345|CRGA_MOUSE	Gamma-crystallin A OS=Mus musculus OX=10090 GN=Cryga PE=2 SV=2			0	97.07000256	PNYQGYQYFLR	Formyl@N-term		cleaved R-P@N-term	-0.00274206	1475.680664	738.8476	1475.68335	738.848938	2	9	1.1.1.1277.5	7.717683	293.87	240	7.69	0.08	260.5388
9	13.16	13.18	55.75000048	55.75000048	42.53000021	sp|P04345|CRGA_MOUSE	Gamma-crystallin A OS=Mus musculus OX=10090 GN=Cryga PE=2 SV=2			0	96.29999995	PYTSSHR			cleaved I-P@N-term	0.000386608	846.3988647	424.2067	846.3984375	424.2064819	2	8	1.1.1.888.4	2.833217	12469.75	5863.55	2.87	0.05	3340.896
9	13.16	13.18	55.75000048	55.75000048	42.53000021	sp|P04345|CRGA_MOUSE	Gamma-crystallin A OS=Mus musculus OX=10090 GN=Cryga PE=2 SV=2			0	96.29999995	QYLLRPGDYR	Formyl@N-term			-0.000944562	1307.661499	654.838	1307.662231	654.8383789	2	9	1.1.1.1118.4	5.700167	200.7317	200.7317			864.454
9	13.16	13.18	55.75000048	55.75000048	42.53000021	sp|P04345|CRGA_MOUSE	Gamma-crystallin A OS=Mus musculus OX=10090 GN=Cryga PE=2 SV=2			0	95.24000287	QYLLRPGDYR	Gln->pyro-Glu@N-term			-0.000809935	1262.640015	632.3273	1262.640747	632.3276367	2	8	1.1.1.1130.4	5.854983	18989.68	6084.07	5.9	0.05	1857.9
9	13.16	13.18	55.75000048	55.75000048	42.53000021	sp|P04345|CRGA_MOUSE	Gamma-crystallin A OS=Mus musculus OX=10090 GN=Cryga PE=2 SV=2			0	72.64000177	QYLLRPGDYR				0.001903	1279.669189	427.5637	1279.667358	427.5630493	3	7	1.1.1.1018.2	4.441933	42146.39	7957.53	4.49	0.05	2976.64
9	13.16	13.18	55.75000048	55.75000048	42.53000021	sp|P04345|CRGA_MOUSE	Gamma-crystallin A OS=Mus musculus OX=10090 GN=Cryga PE=2 SV=2			0	59.89000201	QYLLRPGDYR	Gln->pyro-Glu@N-term			-0.000809935	1262.640015	632.3273	1262.640747	632.3276367	2	7	1.1.1.1129.2	5.840983	18989.68	2035.36	5.9	0.05	713.9473
9	13.16	13.18	55.75000048	55.75000048	42.53000021	sp|P04345|CRGA_MOUSE	Gamma-crystallin A OS=Mus musculus OX=10090 GN=Cryga PE=2 SV=2			0	36.37999892	QYLLRPGDYR	Dehydrated(Y)@2	Dehydrated(Y)@144		-0.000342366	1261.656372	421.5594	1261.656738	421.5595398	3	8	1.1.1.1020.3	4.467933	3183.3	2332.96	4.49	0.04	1190.024
9	13.16	13.18	55.75000048	55.75000048	42.53000021	sp|P04345|CRGA_MOUSE	Gamma-crystallin A OS=Mus musculus OX=10090 GN=Cryga PE=2 SV=2			0	36.37999892	QYLLRPGDYR	Dehydrated(Y)@2	Dehydrated(Y)@144		-0.000342366	1261.656372	421.5594	1261.656738	421.5595398	3	8	1.1.1.1021.3	4.480433	3183.3	3045.71	4.49	0.04	1395.748
9	13.16	13.18	55.75000048	55.75000048	42.53000021	sp|P04345|CRGA_MOUSE	Gamma-crystallin A OS=Mus musculus OX=10090 GN=Cryga PE=2 SV=2			0	99.00000095	RGDYPDYQQWMGFSDSIR	Oxidation(M)@11		missed R-G@1	-0.00473334	2235.959473	746.3271	2235.964355	746.3287354	3	19	1.1.1.1134.8	5.905483	10451.24	9854.74	5.91	0.05	6781.143
9	13.16	13.18	55.75000048	55.75000048	42.53000021	sp|P04345|CRGA_MOUSE	Gamma-crystallin A OS=Mus musculus OX=10090 GN=Cryga PE=2 SV=2			0	99.00000095	RGDYPDYQQWMGFSDSIR			missed R-G@1	-0.00214861	2219.967529	740.9964	2219.969482	740.9970703	3	12	1.1.1.1189.6	6.601433	1411.29	509.7	6.63	0.06	905.6765
9	13.16	13.18	55.75000048	55.75000048	42.53000021	sp|P04345|CRGA_MOUSE	Gamma-crystallin A OS=Mus musculus OX=10090 GN=Cryga PE=2 SV=2			0	99.00000095	RGDYPDYQQWMGFSDSIR	Oxidation(M)@11		missed R-G@1	-0.00473334	2235.959473	746.3271	2235.964355	746.3287354	3	12	1.1.1.1141.6	5.992983	10451.24	811.54	5.91	0.05	856.9591
9	13.16	13.18	55.75000048	55.75000048	42.53000021	sp|P04345|CRGA_MOUSE	Gamma-crystallin A OS=Mus musculus OX=10090 GN=Cryga PE=2 SV=2			0	99.00000095	RGDYPDYQQWMGFSDSIR	Oxidation(M)@11		missed R-G@1	-0.00473334	2235.959473	746.3271	2235.964355	746.3287354	3	11	1.1.1.1142.11	6.010133	10451.24	375.06	5.91	0.05	606.4884
9	13.16	13.18	55.75000048	55.75000048	42.53000021	sp|P04345|CRGA_MOUSE	Gamma-crystallin A OS=Mus musculus OX=10090 GN=Cryga PE=2 SV=2			0	99.00000095	RGDYPDYQQWMGFSDSIR	Dioxidation(M)@11	Dioxidation(M)@70	missed R-G@1	0.00549907	2251.964844	751.6622	2251.959229	751.6604004	3	13	1.1.1.1147.6	6.06965	1004.1	728.9	6.05	0.05	631.7099
9	13.16	13.18	55.75000048	55.75000048	42.53000021	sp|P04345|CRGA_MOUSE	Gamma-crystallin A OS=Mus musculus OX=10090 GN=Cryga PE=2 SV=2			0	97.6000011	RGDYPDYQQWMGFSDSIR	Dioxidation(M)@11	Dioxidation(M)@70	missed R-G@1	0.00549907	2251.964844	751.6622	2251.959229	751.6604004	3	11	1.1.1.1149.6	6.095133	1004.1	301.01	6.05	0.05	563.6055
9	13.16	13.18	55.75000048	55.75000048	42.53000021	sp|P04345|CRGA_MOUSE	Gamma-crystallin A OS=Mus musculus OX=10090 GN=Cryga PE=2 SV=2			0	29.37000096	RVMDLY	Oxidation(M)@3		missed R-V@1	0.00196611	811.3918457	406.7032	811.3898315	406.702179	2	5	1.1.1.981.2	3.9733	5878.56	2648.24	4	0.04	1297.959
9	13.16	13.18	55.75000048	55.75000048	42.53000021	sp|P04345|CRGA_MOUSE	Gamma-crystallin A OS=Mus musculus OX=10090 GN=Cryga PE=2 SV=2			0	72.64000177	SIPYTSSHR				-0.0016685	1046.512817	524.2637	1046.514526	524.2645264	2	6	1.1.1.888.7	2.835717	6364.53	3517.97	2.87	0.05	1686.004
9	13.16	13.18	55.75000048	55.75000048	42.53000021	sp|P04345|CRGA_MOUSE	Gamma-crystallin A OS=Mus musculus OX=10090 GN=Cryga PE=2 SV=2			0	99.00000095	VDSGCWMLYERPNYQGYQYFLR	Oxidation(D)@2; No Carbamidomethyl(C)@5; Dioxidation(W)@6; Oxidation(M)@7	Oxidation(D)@39		0.00202613	2851.239014	951.4203	2851.237061	951.4196167	3	18	1.1.1.1263.5	7.543366	2659.89	1496.14	7.57	0.09	878.656
9	13.16	13.18	55.75000048	55.75000048	42.53000021	sp|P04345|CRGA_MOUSE	Gamma-crystallin A OS=Mus musculus OX=10090 GN=Cryga PE=2 SV=2			0	83.19000006	VDSGCWMLYERPNYQGYQYFLR	Carbamidomethyl(C)@5; Quinone(W)@6; Oxidation(M)@7	Quinone(W)@43		0.040670801	2890.288818	964.4368	2890.248047	964.4232788	3	11	1.1.1.1206.11	6.820583	833.2	734.14	6.81	0.05	496.4505
9	13.16	13.18	55.75000048	55.75000048	42.53000021	sp|P04345|CRGA_MOUSE	Gamma-crystallin A OS=Mus musculus OX=10090 GN=Cryga PE=2 SV=2			0	32.12000132	VDSGCWMLYERPNYQGYQYFLR	Carbamidomethyl(C)@5; Cation:Na(E)@10; Deamidated(R)@11	Deamidated(R)@48		-0.0112173	2867.233643	956.7518	2867.244873	956.7555542	3	11	1.1.1.1275.7	7.695683	1261.2	1221.39	7.7	0.08	780.3408
9	13.16	13.18	55.75000048	55.75000048	42.53000021	sp|P04345|CRGA_MOUSE	Gamma-crystallin A OS=Mus musculus OX=10090 GN=Cryga PE=2 SV=2			0	69.11000013	YEMPNYR	Oxidation(M)@3		cleaved L-Y@N-term	0.000823754	987.4129028	494.7137	987.4119873	494.7132874	2	6	1.1.1.906.3	3.0397	444.97	320.12	3.07	0.06	198.1306
9	13.16	13.18	55.75000048	55.75000048	42.53000021	sp|P04345|CRGA_MOUSE	Gamma-crystallin A OS=Mus musculus OX=10090 GN=Cryga PE=2 SV=2			0	26.71999931	YEMPNYR	Oxidation(M)@3		cleaved L-Y@N-term	0.000823754	987.4129028	494.7137	987.4119873	494.7132874	2	6	1.1.1.905.2	3.0262	444.97	194.3	3.07	0.06	137.852
9	13.16	13.18	55.75000048	55.75000048	42.53000021	sp|P04345|CRGA_MOUSE	Gamma-crystallin A OS=Mus musculus OX=10090 GN=Cryga PE=2 SV=2			0	28.0400008	YHDWGAM	Oxidation(M)@7		cleaved M-D@C-term	0.00110655	894.3340454	448.1743	894.3330078	448.1737976	2	6	1.1.1.952.3	3.619333	216.12	213.36	3.62	0.04	194.2528
9	13.16	13.18	55.75000048	55.75000048	42.53000021	sp|P04345|CRGA_MOUSE	Gamma-crystallin A OS=Mus musculus OX=10090 GN=Cryga PE=2 SV=2			0	99.00000095	YHDWGAMDAK	Oxidation(M)@7			0.00101686	1208.493042	605.2538	1208.492065	605.2532959	2	13	1.1.1.899.6	2.975533	3036.04	1445.08	3.01	0.04	651.3271
9	13.16	13.18	55.75000048	55.75000048	42.53000021	sp|P04345|CRGA_MOUSE	Gamma-crystallin A OS=Mus musculus OX=10090 GN=Cryga PE=2 SV=2			0	99.00000095	YHDWGAMDAK	Oxidation(M)@7			0.00101686	1208.493042	605.2538	1208.492065	605.2532959	2	16	1.1.1.900.4	2.989867	3036.04	2655.23	3.01	0.04	1357.523
9	13.16	13.18	55.75000048	55.75000048	42.53000021	sp|P04345|CRGA_MOUSE	Gamma-crystallin A OS=Mus musculus OX=10090 GN=Cryga PE=2 SV=2			0	99.00000095	YHDWGAMDAK				-0.00177431	1192.495239	597.2549	1192.497192	597.2558594	2	13	1.1.1.970.10	3.841483	645.05	591.56	3.85	0.05	334.8087
9	13.16	13.18	55.75000048	55.75000048	42.53000021	sp|P04345|CRGA_MOUSE	Gamma-crystallin A OS=Mus musculus OX=10090 GN=Cryga PE=2 SV=2			0	67.86999702	YHDWGAMDAK	Dioxidation(M)@7	Dioxidation(M)@160		0.00844635	1224.495483	613.255	1224.486938	613.2507324	2	8	1.1.1.914.8	3.146017	314.19	278.17	3.16	0.04	200.1293
9	13.16	13.18	55.75000048	55.75000048	42.53000021	sp|P04345|CRGA_MOUSE	Gamma-crystallin A OS=Mus musculus OX=10090 GN=Cryga PE=2 SV=2			0	48.24000001	YHDWGAMDAK	Formyl@N-term; Oxidation(M)@7			-0.00188065	1236.485107	619.2498	1236.486938	619.2507324	2	8	1.1.1.995.9	4.156783	36.33453	36.33453			259.2593
9	13.16	13.18	55.75000048	55.75000048	42.53000021	sp|P04345|CRGA_MOUSE	Gamma-crystallin A OS=Mus musculus OX=10090 GN=Cryga PE=2 SV=2			0	24.16999936	YHDWGAMDAK	Dioxidation(W)@4; Oxidation(M)@7			0.00244789	1240.484497	621.2495	1240.481934	621.24823	2	7	1.1.1.869.8	2.598067	168.78	147.48	2.59	0.04	506.6436
9	13.16	13.18	55.75000048	55.75000048	42.53000021	sp|P04345|CRGA_MOUSE	Gamma-crystallin A OS=Mus musculus OX=10090 GN=Cryga PE=2 SV=2			0	99.00000095	YQGYQYFLR			cleaved N-Y@N-term	0.00256247	1236.595215	619.3049	1236.592773	619.3036499	2	10	1.1.1.1146.4	6.054966	880.42	825.64	6.05	0.06	589.9379
10	12.97	13.05	52.81000137	52.81000137	48.87999892	sp|O35486|CRYGS_MOUSE	Gamma-crystallin S OS=Mus musculus OX=10090 GN=Crygs PE=1 SV=3			2	99.00000095	AVHLSSGGQAK				-0.00142841	1053.555298	527.7849	1053.556763	527.7856445	2	11	1.1.1.870.10	2.6124	1476.68	1146.84	2.6	0.03	581.4935
10	12.97	13.05	52.81000137	52.81000137	48.87999892	sp|O35486|CRYGS_MOUSE	Gamma-crystallin S OS=Mus musculus OX=10090 GN=Crygs PE=1 SV=3			2	99.00000095	ISFYEDR				-0.00171004	928.4272461	465.2209	928.4290771	465.2218018	2	9	1.1.1.1027.4	4.55675	7535.46	6843.53	4.57	0.04	3230.985
10	12.97	13.05	52.81000137	52.81000137	48.87999892	sp|O35486|CRYGS_MOUSE	Gamma-crystallin S OS=Mus musculus OX=10090 GN=Crygs PE=1 SV=3			2	99.00000095	KPVDWGAASPAIQSFR				0.00301788	1728.897705	577.3065	1728.894775	577.305542	3	21	1.1.1.1104.7	5.527683	5358.17	3820.53	5.55	0.04	2869.858
10	12.97	13.05	52.81000137	52.81000137	48.87999892	sp|O35486|CRYGS_MOUSE	Gamma-crystallin S OS=Mus musculus OX=10090 GN=Crygs PE=1 SV=3			2	99.00000095	VEGGTWAVYERPNFSGHMYILPQGEYPEYQR	Oxidation(M)@18			0.0108175	3688.715332	923.1861	3688.70459	923.1834106	4	13	1.1.1.1150.10	6.111133	47.98221	47.98221			1145.916
10	12.97	13.05	52.81000137	52.81000137	48.87999892	sp|O35486|CRYGS_MOUSE	Gamma-crystallin S OS=Mus musculus OX=10090 GN=Crygs PE=1 SV=3			2	99.00000095	VVEGTWIFYELPNYR				0.00339748	1884.944458	629.3221	1884.94104	629.3209839	3	14	1.1.1.1346.3	8.545617	2749.48	1332.43	8.59	0.09	750.6606
10	12.97	13.05	52.81000137	52.81000137	48.87999892	sp|O35486|CRYGS_MOUSE	Gamma-crystallin S OS=Mus musculus OX=10090 GN=Crygs PE=1 SV=3			1.376750708	99.00000095	VEGGTWAVYER			cleaved R-P@C-term	0.000735488	1265.604858	633.8097	1265.604004	633.8093262	2	15	1.1.1.1068.9	5.07755	1402.13	1365.74	5.08	0.05	779.411
10	12.97	13.05	52.81000137	52.81000137	48.87999892	sp|O35486|CRYGS_MOUSE	Gamma-crystallin S OS=Mus musculus OX=10090 GN=Crygs PE=1 SV=3			1.337242126	98.72000217	QYLLDKK			missed K-K@6	0.00160597	906.519104	454.2668	906.5174561	454.2660217	2	9	1.1.1.924.3	3.265017	1326.85	1223.72	3.27	0.04	891.2361
10	12.97	13.05	52.81000137	52.81000137	48.87999892	sp|O35486|CRYGS_MOUSE	Gamma-crystallin S OS=Mus musculus OX=10090 GN=Crygs PE=1 SV=3			0.243363902	65.96000195	WMGLNDR				0.000109748	890.4070435	446.2108	890.4068604	446.2107239	2	5	1.1.1.1068.2	5.071717	32.9295	32.9295			232.777
10	12.97	13.05	52.81000137	52.81000137	48.87999892	sp|O35486|CRYGS_MOUSE	Gamma-crystallin S OS=Mus musculus OX=10090 GN=Crygs PE=1 SV=3			0.012780763	98.40000272	VVEGTWIF			cleaved F-Y@C-term	-0.00230002	949.4886475	475.7516	949.4909058	475.7527466	2	8	1.1.1.1389.2	9.06975	389.24	379.31	9.06	0.08	245.1985
10	12.97	13.05	52.81000137	52.81000137	48.87999892	sp|O35486|CRYGS_MOUSE	Gamma-crystallin S OS=Mus musculus OX=10090 GN=Crygs PE=1 SV=3			0	99.00000095	ISFYEDR				-0.00171004	928.4272461	465.2209	928.4290771	465.2218018	2	8	1.1.1.1026.4	4.54425	7535.46	4784.33	4.57	0.04	1986.153
10	12.97	13.05	52.81000137	52.81000137	48.87999892	sp|O35486|CRYGS_MOUSE	Gamma-crystallin S OS=Mus musculus OX=10090 GN=Crygs PE=1 SV=3			0	99.00000095	KPVDWGAASPAIQSFR				0.00301788	1728.897705	577.3065	1728.894775	577.305542	3	15	1.1.1.1103.7	5.513683	5358.17	1839.44	5.55	0.04	1536.004
10	12.97	13.05	52.81000137	52.81000137	48.87999892	sp|O35486|CRYGS_MOUSE	Gamma-crystallin S OS=Mus musculus OX=10090 GN=Crygs PE=1 SV=3			0	99.00000095	VEGGTWAVYER			cleaved R-P@C-term	0.000735488	1265.604858	633.8097	1265.604004	633.8093262	2	12	1.1.1.1067.6	5.06255	1402.13	1010.24	5.08	0.05	594.9845
10	12.97	13.05	52.81000137	52.81000137	48.87999892	sp|O35486|CRYGS_MOUSE	Gamma-crystallin S OS=Mus musculus OX=10090 GN=Crygs PE=1 SV=3			0	99.00000095	VEGGTWAVYERPNFSGHMYILPQGEYPEYQR	Oxidation(M)@18			0.00251676	3688.707031	923.184	3688.70459	923.1834106	4	12	1.1.1.1149.9	6.097633	55.70346	55.70346			1201.345
10	12.97	13.05	52.81000137	52.81000137	48.87999892	sp|O35486|CRYGS_MOUSE	Gamma-crystallin S OS=Mus musculus OX=10090 GN=Crygs PE=1 SV=3			0	95.32999992	VVEGTWIF			cleaved F-Y@C-term	-0.00230002	949.4886475	475.7516	949.4909058	475.7527466	2	8	1.1.1.1387.2	9.04425	389.24	355.78	9.06	0.08	217.3671
10	12.97	13.05	52.81000137	52.81000137	48.87999892	sp|O35486|CRYGS_MOUSE	Gamma-crystallin S OS=Mus musculus OX=10090 GN=Crygs PE=1 SV=3			0	99.00000095	VVEGTWIFYELPNYR				0.00571737	1884.946899	943.4807	1884.94104	943.4777832	2	10	1.1.1.1345.5	8.537617	1992.39	517.02	8.59	0.08	222.1456
10	12.97	13.05	52.81000137	52.81000137	48.87999892	sp|O35486|CRYGS_MOUSE	Gamma-crystallin S OS=Mus musculus OX=10090 GN=Crygs PE=1 SV=3			0	29.37000096	WMGLNDR				0.0035277	890.4104614	446.2125	890.4068604	446.2107239	2	5	1.1.1.1067.2	5.059216	37.79678	37.79678			279.4457
10	12.97	13.05	52.81000137	52.81000137	48.87999892	sp|O35486|CRYGS_MOUSE	Gamma-crystallin S OS=Mus musculus OX=10090 GN=Crygs PE=1 SV=3			0	22.9399994	WMGLNDR	Oxidation(M)@2			-0.0011199	906.4006958	454.2076	906.4017944	454.2081604	2	6	1.1.1.983.3	3.999467	1532.24	523.79	4.03	0.06	397.3168
10	12.97	13.05	52.81000137	52.81000137	48.87999892	sp|O35486|CRYGS_MOUSE	Gamma-crystallin S OS=Mus musculus OX=10090 GN=Crygs PE=1 SV=3			0	16.17999971	WMGLNDR	Oxidation(M)@2			-0.0011199	906.4006958	454.2076	906.4017944	454.2081604	2	5	1.1.1.984.3	4.012133	1532.24	930.76	4.03	0.06	657.0429
11	12.75	12.84	26.66999996	22.46000022	21.05000019	sp|P02535|K1C10_MOUSE	Keratin, type I cytoskeletal 10 OS=Mus musculus OX=10090 GN=Krt10 PE=1 SV=3			2	99.00000095	ALEESNYELEGK				-0.00178274	1380.639038	691.3268	1380.640869	691.3276978	2	15	1.1.1.992.10	4.119283	3110.57	2294.9	4.14	0.04	1169.85
11	12.75	12.84	26.66999996	22.46000022	21.05000019	sp|P02535|K1C10_MOUSE	Keratin, type I cytoskeletal 10 OS=Mus musculus OX=10090 GN=Krt10 PE=1 SV=3			2	99.00000095	LAADDFR				0.000771005	806.3930664	404.2038	806.3922729	404.2033997	2	9	1.1.1.982.2	3.986133	2733.23	2640.1	3.98	0.04	1412.837
11	12.75	12.84	26.66999996	22.46000022	21.05000019	sp|P02535|K1C10_MOUSE	Keratin, type I cytoskeletal 10 OS=Mus musculus OX=10090 GN=Krt10 PE=1 SV=3			2	99.00000095	LENEIQTYR				0.000310689	1164.577881	583.2962	1164.577515	583.2960205	2	14	1.1.1.977.10	3.929467	954.48	924.33	3.93	0.05	529.6636
11	12.75	12.84	26.66999996	22.46000022	21.05000019	sp|P02535|K1C10_MOUSE	Keratin, type I cytoskeletal 10 OS=Mus musculus OX=10090 GN=Krt10 PE=1 SV=3			2	99.00000095	QSLEASLAETEGR				-0.0063382	1389.667236	695.8409	1389.673584	695.8440552	2	15	1.1.1.1048.4	4.820233	798.36	594.93	4.84	0.04	535.2548
11	12.75	12.84	26.66999996	22.46000022	21.05000019	sp|P02535|K1C10_MOUSE	Keratin, type I cytoskeletal 10 OS=Mus musculus OX=10090 GN=Krt10 PE=1 SV=3			2	99.00000095	VTMQNLNDR				-0.000485745	1089.523315	545.7689	1089.523682	545.769104	2	11	1.1.1.944.7	3.522	3150.53	2269.07	3.54	0.04	1261.138
11	12.75	12.84	26.66999996	22.46000022	21.05000019	sp|P02535|K1C10_MOUSE	Keratin, type I cytoskeletal 10 OS=Mus musculus OX=10090 GN=Krt10 PE=1 SV=3			1.698970437	99.00000095	QSVEADINGLR				-0.00870999	1200.601318	601.3079	1200.609863	601.3121948	2	11	1.1.1.1037.8	4.684417	102.6012	102.6012			436.5406
11	12.75	12.84	26.66999996	22.46000022	21.05000019	sp|P02535|K1C10_MOUSE	Keratin, type I cytoskeletal 10 OS=Mus musculus OX=10090 GN=Krt10 PE=1 SV=3			1.026872277	96.63000107	SEITELR				-0.000668066	846.4440918	424.2293	846.4447021	424.2296143	2	8	1.1.1.974.3	3.885967	760.4	736.31	3.88	0.04	596.8829
11	12.75	12.84	26.66999996	22.46000022	21.05000019	sp|P02535|K1C10_MOUSE	Keratin, type I cytoskeletal 10 OS=Mus musculus OX=10090 GN=Krt10 PE=1 SV=3			0.015922973	99.00000095	NVSTGDVNVEMNAAPGVDLTQLLNNMR			cleaved Q-N@N-term	0.00895391	2871.394287	958.1387	2871.385498	958.1358032	3	19	1.1.1.1370.2	8.832767	406.26	275.66	8.87	0.1	226.3238
11	12.75	12.84	26.66999996	22.46000022	21.05000019	sp|P02535|K1C10_MOUSE	Keratin, type I cytoskeletal 10 OS=Mus musculus OX=10090 GN=Krt10 PE=1 SV=3			0.005243066	99.00000095	TVQGLEIELQSQLALK	Delta:H(2)C(2)@N-term; Deamidated(Q)@3			0.00598241	1795.998901	599.6736	1795.993164	599.6716309	3	14	1.1.1.1299.3	7.996333	604.85	569.54	7.99	0.08	354.357
11	12.75	12.84	26.66999996	22.46000022	21.05000019	sp|P02535|K1C10_MOUSE	Keratin, type I cytoskeletal 10 OS=Mus musculus OX=10090 GN=Krt10 PE=1 SV=3			0.003050764	99.00000095	VLDELTLSK	Methyl(S)@8	Methyl(S)@263		0.00149528	1030.592529	516.3035	1030.591064	516.3027954	2	11	1.1.1.1089.7	5.3402	3027.39	2735.85	5.35	0.04	1706.59
11	12.75	12.84	26.66999996	22.46000022	21.05000019	sp|P02535|K1C10_MOUSE	Keratin, type I cytoskeletal 10 OS=Mus musculus OX=10090 GN=Krt10 PE=1 SV=3			0	81.5599978	AEEWFNQK	Carbamidomethyl@N-term; Deamidated(Q)@7		cleaved D-A@N-term	0.000760336	1108.483276	555.2489	1108.482544	555.2485352	2	11	1.1.1.1087.4	5.314867	1940.9	1689.07	5.32	0.04	1193.214
11	12.75	12.84	26.66999996	22.46000022	21.05000019	sp|P02535|K1C10_MOUSE	Keratin, type I cytoskeletal 10 OS=Mus musculus OX=10090 GN=Krt10 PE=1 SV=3			0	99.00000095	ALEESNYELEGK				-0.00178274	1380.639038	691.3268	1380.640869	691.3276978	2	13	1.1.1.991.9	4.107117	3110.57	1240.16	4.14	0.04	420.6316
11	12.75	12.84	26.66999996	22.46000022	21.05000019	sp|P02535|K1C10_MOUSE	Keratin, type I cytoskeletal 10 OS=Mus musculus OX=10090 GN=Krt10 PE=1 SV=3			0	95.24000287	LAADDFR				0.000771005	806.3930664	404.2038	806.3922729	404.2033997	2	8	1.1.1.979.2	3.947967	2733.23	580.16	3.98	0.04	285.6416
11	12.75	12.84	26.66999996	22.46000022	21.05000019	sp|P02535|K1C10_MOUSE	Keratin, type I cytoskeletal 10 OS=Mus musculus OX=10090 GN=Krt10 PE=1 SV=3			0	99.00000095	LENEIQTYR				0.000310689	1164.577881	583.2962	1164.577515	583.2960205	2	10	1.1.1.976.8	3.9153	954.48	727.44	3.93	0.05	349.299
11	12.75	12.84	26.66999996	22.46000022	21.05000019	sp|P02535|K1C10_MOUSE	Keratin, type I cytoskeletal 10 OS=Mus musculus OX=10090 GN=Krt10 PE=1 SV=3			0	99.00000095	NVSTGDVNVEMNAAPGVDLTQLLNNMR			cleaved Q-N@N-term	0.00895391	2871.394287	958.1387	2871.385498	958.1358032	3	21	1.1.1.1371.3	8.849767	406.26	375.95	8.87	0.1	287.6327
11	12.75	12.84	26.66999996	22.46000022	21.05000019	sp|P02535|K1C10_MOUSE	Keratin, type I cytoskeletal 10 OS=Mus musculus OX=10090 GN=Krt10 PE=1 SV=3			0	98.3099997	QSVEADINGLR				-0.030926701	1200.579102	601.2968	1200.609863	601.3121948	2	12	1.1.1.1036.6	4.672917	129.3365	129.3365			320.0989
11	12.75	12.84	26.66999996	22.46000022	21.05000019	sp|P02535|K1C10_MOUSE	Keratin, type I cytoskeletal 10 OS=Mus musculus OX=10090 GN=Krt10 PE=1 SV=3			0	79.79999781	SEITELR				-0.000668066	846.4440918	424.2293	846.4447021	424.2296143	2	7	1.1.1.973.3	3.8733	760.4	579.15	3.88	0.04	570.7459
11	12.75	12.84	26.66999996	22.46000022	21.05000019	sp|P02535|K1C10_MOUSE	Keratin, type I cytoskeletal 10 OS=Mus musculus OX=10090 GN=Krt10 PE=1 SV=3			0	98.58000278	VLDELTLSK	Methyl(S)@8	Methyl(S)@263		0.00149528	1030.592529	516.3035	1030.591064	516.3027954	2	10	1.1.1.1088.9	5.329033	3027.39	1963.33	5.35	0.04	1093.146
11	12.75	12.84	26.66999996	22.46000022	21.05000019	sp|P02535|K1C10_MOUSE	Keratin, type I cytoskeletal 10 OS=Mus musculus OX=10090 GN=Krt10 PE=1 SV=3			0	99.00000095	VTMQNLNDR				-0.000485745	1089.523315	545.7689	1089.523682	545.769104	2	9	1.1.1.943.6	3.5085	3150.53	1125.07	3.54	0.04	450.5149
12	12.26	12.47	62.68000007	59.32999849	54.54999804	sp|P14602|HSPB1_MOUSE	Heat shock protein beta-1 OS=Mus musculus OX=10090 GN=Hspb1 PE=1 SV=3			2	99.00000095	AVTQSAEITIPVTFEAR				-0.000577982	1831.967407	611.6631	1831.968018	611.663269	3	13	1.1.1.1199.2	6.725584	364.18	328.68	6.71	0.04	269.9325
12	12.26	12.47	62.68000007	59.32999849	54.54999804	sp|P14602|HSPB1_MOUSE	Heat shock protein beta-1 OS=Mus musculus OX=10090 GN=Hspb1 PE=1 SV=3			2	99.00000095	EGVVEITGK				0.000369643	930.5026855	466.2586	930.5021973	466.2583923	2	9	1.1.1.977.6	3.926133	1040.49	956.8	3.93	0.03	784.3077
12	12.26	12.47	62.68000007	59.32999849	54.54999804	sp|P14602|HSPB1_MOUSE	Heat shock protein beta-1 OS=Mus musculus OX=10090 GN=Hspb1 PE=1 SV=3			2	99.00000095	LFDQAFGVPR				0.000694986	1148.598511	575.3065	1148.5979	575.3062134	2	11	1.1.1.1157.4	6.194467	1593.46	532.81	6.23	0.06	342.1038
12	12.26	12.47	62.68000007	59.32999849	54.54999804	sp|P14602|HSPB1_MOUSE	Heat shock protein beta-1 OS=Mus musculus OX=10090 GN=Hspb1 PE=1 SV=3			2	99.00000095	QLSSGVSEIR				-0.00299307	1074.563843	538.2892	1074.566895	538.2907715	2	9	1.1.1.970.7	3.838983	1060.92	909.55	3.85	0.04	684.8243
12	12.26	12.47	62.68000007	59.32999849	54.54999804	sp|P14602|HSPB1_MOUSE	Heat shock protein beta-1 OS=Mus musculus OX=10090 GN=Hspb1 PE=1 SV=3			1.537602186	99.00000095	VSLDVNHFAPEELTVK				0.00226365	1796.933105	599.985	1796.930908	599.9842529	3	9	1.1.1.1142.6	6.005983	2564.85	1983.87	6.03	0.05	1181.592
12	12.26	12.47	62.68000007	59.32999849	54.54999804	sp|P14602|HSPB1_MOUSE	Heat shock protein beta-1 OS=Mus musculus OX=10090 GN=Hspb1 PE=1 SV=3			1.148741722	99.00000095	PLPAATAEGPAAVTLAAPAFSR			cleaved R-P@N-term	0.000169334	2078.116455	693.7127	2078.115967	693.7126465	3	12	1.1.1.1229.4	7.1114	349.01	339.25	7.1	0.05	321.7162
12	12.26	12.47	62.68000007	59.32999849	54.54999804	sp|P14602|HSPB1_MOUSE	Heat shock protein beta-1 OS=Mus musculus OX=10090 GN=Hspb1 PE=1 SV=3			1.142667294	97.81000018	YTLPPGVDPTLVSSSLSPEGTLTVEAPLPK				-0.016511999	3064.604248	1022.542	3064.62207	1022.547913	3	9	1.1.1.1319.7	8.2413	44.56615	44.56615			162.1047
12	12.26	12.47	62.68000007	59.32999849	54.54999804	sp|P14602|HSPB1_MOUSE	Heat shock protein beta-1 OS=Mus musculus OX=10090 GN=Hspb1 PE=1 SV=3			0.392545015	81.98000193	KYTLPPGVDPTLVSSSLSPEGTLTVEAPLPK			missed K-Y@1	-0.00736356	3192.710205	1065.244	3192.717041	1065.246216	3	8	1.1.1.1266.7	7.581517	304.65	269.57	7.6	0.1	188.4371
12	12.26	12.47	62.68000007	59.32999849	54.54999804	sp|P14602|HSPB1_MOUSE	Heat shock protein beta-1 OS=Mus musculus OX=10090 GN=Hspb1 PE=1 SV=3			0.037630666	19.99000013	VPFSLLR				0.00110277	830.5025024	416.2585	830.5014038	416.2579956	2	5	1.1.1.1175.2	6.41945	222.82	205.08	6.43	0.05	177.3025
12	12.26	12.47	62.68000007	59.32999849	54.54999804	sp|P14602|HSPB1_MOUSE	Heat shock protein beta-1 OS=Mus musculus OX=10090 GN=Hspb1 PE=1 SV=3			0	99.00000095	AVTQSAEITIPVTFEAR				0.00341854	1831.971436	916.993	1831.968018	916.991272	2	9	1.1.1.1201.6	6.755583	109.95	88.41	6.71	0.08	174.8462
12	12.26	12.47	62.68000007	59.32999849	54.54999804	sp|P14602|HSPB1_MOUSE	Heat shock protein beta-1 OS=Mus musculus OX=10090 GN=Hspb1 PE=1 SV=3			0	99.00000095	EGVVEITGK				0.000369643	930.5026855	466.2586	930.5021973	466.2583923	2	9	1.1.1.976.4	3.911967	1040.49	691.43	3.93	0.03	478.3126
12	12.26	12.47	62.68000007	59.32999849	54.54999804	sp|P14602|HSPB1_MOUSE	Heat shock protein beta-1 OS=Mus musculus OX=10090 GN=Hspb1 PE=1 SV=3			0	79.79999781	KYTLPPGVDPTLVSSSLSPEGTLTVEAPLPK			missed K-Y@1	-0.00736356	3192.710205	1065.244	3192.717041	1065.246216	3	9	1.1.1.1267.11	7.594017	304.65	301.31	7.6	0.1	313.8727
12	12.26	12.47	62.68000007	59.32999849	54.54999804	sp|P14602|HSPB1_MOUSE	Heat shock protein beta-1 OS=Mus musculus OX=10090 GN=Hspb1 PE=1 SV=3			0	99.00000095	LFDQAFGVPR				0.000694986	1148.598511	575.3065	1148.5979	575.3062134	2	14	1.1.1.1158.4	6.206967	1593.46	1015.46	6.23	0.06	601.9298
12	12.26	12.47	62.68000007	59.32999849	54.54999804	sp|P14602|HSPB1_MOUSE	Heat shock protein beta-1 OS=Mus musculus OX=10090 GN=Hspb1 PE=1 SV=3			0	98.6199975	PLPAATAEGPAAVTLAAPAFSR			cleaved R-P@N-term	0.000169334	2078.116455	693.7127	2078.115967	693.7126465	3	10	1.1.1.1228.5	7.096734	349.01	320.39	7.1	0.05	307.5769
12	12.26	12.47	62.68000007	59.32999849	54.54999804	sp|P14602|HSPB1_MOUSE	Heat shock protein beta-1 OS=Mus musculus OX=10090 GN=Hspb1 PE=1 SV=3			0	66.60000086	QDEHGYISR	Oxidation(D)@2; Dehydrated(E)@3	Oxidation(D)@133		-0.0035248	1101.480469	551.7475	1101.483887	551.7492676	2	10	1.1.1.929.7	3.331517	999.88	992.1	3.34	0.04	551.5136
12	12.26	12.47	62.68000007	59.32999849	54.54999804	sp|P14602|HSPB1_MOUSE	Heat shock protein beta-1 OS=Mus musculus OX=10090 GN=Hspb1 PE=1 SV=3			0	19.41999942	QDEHGYISR	Oxidation(D)@2; Dehydrated(E)@3	Oxidation(D)@133		-0.0035248	1101.480469	551.7475	1101.483887	551.7492676	2	9	1.1.1.928.4	3.31635	999.88	799.56	3.34	0.04	375.6313
12	12.26	12.47	62.68000007	59.32999849	54.54999804	sp|P14602|HSPB1_MOUSE	Heat shock protein beta-1 OS=Mus musculus OX=10090 GN=Hspb1 PE=1 SV=3			0	99.00000095	QLSSGVSEIR				-0.00299307	1074.563843	538.2892	1074.566895	538.2907715	2	9	1.1.1.971.5	3.849817	1060.92	1042.74	3.85	0.04	727.6457
13	12.06	12.07	50.51000118	50.51000118	50	sp|Q9JJV0|CRBA4_MOUSE	Beta-crystallin A4 OS=Mus musculus OX=10090 GN=Cryba4 PE=2 SV=3			2	99.00000095	EWGSHAHTFQVQSVR				-5.11E-05	1767.844116	442.9683	1767.844116	442.9682922	4	12	1.1.1.987.4	4.050633	4028.49	3686.94	4.06	0.04	3149.374
13	12.06	12.07	50.51000118	50.51000118	50	sp|Q9JJV0|CRBA4_MOUSE	Beta-crystallin A4 OS=Mus musculus OX=10090 GN=Cryba4 PE=2 SV=3			2	99.00000095	GDYPGWDAWGGNTAYPAER				-0.00428623	2081.882568	694.9681	2081.886719	694.9695435	3	24	1.1.1.1169.2	6.34745	2930.39	2178.75	6.37	0.06	2033.514
13	12.06	12.07	50.51000118	50.51000118	50	sp|Q9JJV0|CRBA4_MOUSE	Beta-crystallin A4 OS=Mus musculus OX=10090 GN=Cryba4 PE=2 SV=3			2	99.00000095	GFQYILESDHHSGDYK				0.00636403	1894.85498	632.6256	1894.848633	632.6234741	3	19	1.1.1.1045.3	4.787233	3605.9	3525.67	4.79	0.05	2058.997
13	12.06	12.07	50.51000118	50.51000118	50	sp|Q9JJV0|CRBA4_MOUSE	Beta-crystallin A4 OS=Mus musculus OX=10090 GN=Cryba4 PE=2 SV=3			2	99.00000095	LTIFEQENFLGR				-0.000461579	1465.755981	489.5926	1465.75647	489.5927734	3	17	1.1.1.1234.2	7.170883	6107.66	4183.73	7.19	0.06	1344.663
13	12.06	12.07	50.51000118	50.51000118	50	sp|Q9JJV0|CRBA4_MOUSE	Beta-crystallin A4 OS=Mus musculus OX=10090 GN=Cryba4 PE=2 SV=3			2	99.00000095	MVVWDEEGFQGR				-0.00192357	1451.648438	726.8315	1451.650391	726.8324585	2	14	1.1.1.1142.10	6.009316	2173.33	2064.49	6.01	0.05	1231.088
13	12.06	12.07	50.51000118	50.51000118	50	sp|Q9JJV0|CRBA4_MOUSE	Beta-crystallin A4 OS=Mus musculus OX=10090 GN=Cryba4 PE=2 SV=3			2	99.00000095	VLSGAWVGFEHAGFQGQQYVLER				0.000367544	2577.276611	860.0995	2577.276367	860.0994263	3	22	1.1.1.1221.7	7.011066	3944.39	3337.71	7.03	0.06	1968.566
13	12.06	12.07	50.51000118	50.51000118	50	sp|Q9JJV0|CRBA4_MOUSE	Beta-crystallin A4 OS=Mus musculus OX=10090 GN=Cryba4 PE=2 SV=3			0.047207549	99.00000095	MVVWDEEGFQGRR	Arg-loss@C-term		missed R-R@12	-0.00192357	1451.648438	726.8315	1451.650391	726.8324585	2	15	1.1.1.1141.5	5.99215	2173.33	1340.13	6.01	0.05	729.0447
13	12.06	12.07	50.51000118	50.51000118	50	sp|Q9JJV0|CRBA4_MOUSE	Beta-crystallin A4 OS=Mus musculus OX=10090 GN=Cryba4 PE=2 SV=3			0.010550178	99.00000095	VLSGAWVGFEHAGFQGQQY			cleaved Y-V@C-term	-0.00226073	2079.978271	694.3333	2079.980225	694.3340454	3	13	1.1.1.1240.3	7.249383	788.11	761.72	7.24	0.08	566.3151
13	12.06	12.07	50.51000118	50.51000118	50	sp|Q9JJV0|CRBA4_MOUSE	Beta-crystallin A4 OS=Mus musculus OX=10090 GN=Cryba4 PE=2 SV=3			0.002176917	72.64000177	TFQVQSVR			cleaved H-T@N-term	-0.00180317	963.512085	482.7633	963.5137939	482.7641602	2	6	1.1.1.987.6	4.0523	336.39	289.69	4.05	0.04	222.5339
13	12.06	12.07	50.51000118	50.51000118	50	sp|Q9JJV0|CRBA4_MOUSE	Beta-crystallin A4 OS=Mus musculus OX=10090 GN=Cryba4 PE=2 SV=3			0.000869447	87.99999952	EWGSHAHTFQVQSVRR	Arg-loss@C-term		missed R-R@15	-5.11E-05	1767.844116	442.9683	1767.844116	442.9682922	4	11	1.1.1.986.4	4.038133	4028.49	2641.12	4.06	0.04	2495.85
13	12.06	12.07	50.51000118	50.51000118	50	sp|Q9JJV0|CRBA4_MOUSE	Beta-crystallin A4 OS=Mus musculus OX=10090 GN=Cryba4 PE=2 SV=3			0	48.24000001	EWGSHAHTFQVQSVR				-5.11E-05	1767.844116	442.9683	1767.844116	442.9682922	4	10	1.1.1.986.4	4.038133	4028.49	2641.12	4.06	0.04	2495.85
13	12.06	12.07	50.51000118	50.51000118	50	sp|Q9JJV0|CRBA4_MOUSE	Beta-crystallin A4 OS=Mus musculus OX=10090 GN=Cryba4 PE=2 SV=3			0	99.00000095	GDYPGWDAWGGNTAYPAER				-0.00152035	2081.885254	1041.95	2081.886719	1041.950684	2	16	1.1.1.1168.4	6.339117	2500.44	1008.35	6.37	0.05	632.0585
13	12.06	12.07	50.51000118	50.51000118	50	sp|Q9JJV0|CRBA4_MOUSE	Beta-crystallin A4 OS=Mus musculus OX=10090 GN=Cryba4 PE=2 SV=3			0	99.00000095	GDYPGWDAWGGNTAYPAER				-0.00428623	2081.882568	694.9681	2081.886719	694.9695435	3	16	1.1.1.1170.5	6.35895	2930.39	2672.32	6.37	0.06	2470.068
13	12.06	12.07	50.51000118	50.51000118	50	sp|Q9JJV0|CRBA4_MOUSE	Beta-crystallin A4 OS=Mus musculus OX=10090 GN=Cryba4 PE=2 SV=3			0	99.00000095	LTIFEQENFLGR				0.00154858	1465.758057	733.8863	1465.75647	733.8855591	2	16	1.1.1.1231.6	7.138216	19659.11	2213.88	7.19	0.06	563.5859
13	12.06	12.07	50.51000118	50.51000118	50	sp|Q9JJV0|CRBA4_MOUSE	Beta-crystallin A4 OS=Mus musculus OX=10090 GN=Cryba4 PE=2 SV=3			0	99.00000095	LTIFEQENFLGR				0.00154858	1465.758057	733.8863	1465.75647	733.8855591	2	20	1.1.1.1232.3	7.14905	19659.11	4976.87	7.19	0.06	1620.108
13	12.06	12.07	50.51000118	50.51000118	50	sp|Q9JJV0|CRBA4_MOUSE	Beta-crystallin A4 OS=Mus musculus OX=10090 GN=Cryba4 PE=2 SV=3			0	99.00000095	LTIFEQENFLGR	Deamidated(N)@8			-0.00237067	1466.738037	734.3763	1466.740601	734.3775635	2	15	1.1.1.1259.4	7.487367	839.77	472.51	7.52	0.06	288.5701
13	12.06	12.07	50.51000118	50.51000118	50	sp|Q9JJV0|CRBA4_MOUSE	Beta-crystallin A4 OS=Mus musculus OX=10090 GN=Cryba4 PE=2 SV=3			0	99.00000095	LTIFEQENFLGR	Deamidated(N)@8			-0.00237067	1466.738037	734.3763	1466.740601	734.3775635	2	13	1.1.1.1260.5	7.500033	839.77	667.42	7.52	0.06	404.1123
13	12.06	12.07	50.51000118	50.51000118	50	sp|Q9JJV0|CRBA4_MOUSE	Beta-crystallin A4 OS=Mus musculus OX=10090 GN=Cryba4 PE=2 SV=3			0	99.00000095	LTIFEQENFLGR	Formyl@N-term			0.016343599	1493.767822	747.8912	1493.751465	747.8829956	2	13	1.1.1.1537.2	9.985333	147.99	115.12	10	0.1	90.54032
13	12.06	12.07	50.51000118	50.51000118	50	sp|Q9JJV0|CRBA4_MOUSE	Beta-crystallin A4 OS=Mus musculus OX=10090 GN=Cryba4 PE=2 SV=3			0	99.00000095	LTIFEQENFLGR	Formyl@N-term			0.016343599	1493.767822	747.8912	1493.751465	747.8829956	2	15	1.1.1.1538.2	9.998667	147.99	137.07	10	0.1	93.94975
13	12.06	12.07	50.51000118	50.51000118	50	sp|Q9JJV0|CRBA4_MOUSE	Beta-crystallin A4 OS=Mus musculus OX=10090 GN=Cryba4 PE=2 SV=3			0	99.00000095	LTIFEQENFLGR	Methyl(E)@7	Methyl(E)@113		-0.00149517	1479.77063	740.8926	1479.772217	740.8933716	2	13	1.1.1.1302.4	8.0345	439.79	427.59	8.04	0.04	273.1804
13	12.06	12.07	50.51000118	50.51000118	50	sp|Q9JJV0|CRBA4_MOUSE	Beta-crystallin A4 OS=Mus musculus OX=10090 GN=Cryba4 PE=2 SV=3			0	99.00000095	LTIFEQENFLGR				0.00154858	1465.758057	733.8863	1465.75647	733.8855591	2	8	1.1.1.1245.7	7.31255	19659.11	375.84	7.19	0.06	207.8937
13	12.06	12.07	50.51000118	50.51000118	50	sp|Q9JJV0|CRBA4_MOUSE	Beta-crystallin A4 OS=Mus musculus OX=10090 GN=Cryba4 PE=2 SV=3			0	99.00000095	LTIFEQENFLGR	Methyl(E)@5	Methyl(E)@111		-0.000884818	1479.77124	740.8929	1479.772217	740.8933716	2	12	1.1.1.1275.4	7.690683	237.89	195.57	7.71	0.06	221.3651
13	12.06	12.07	50.51000118	50.51000118	50	sp|Q9JJV0|CRBA4_MOUSE	Beta-crystallin A4 OS=Mus musculus OX=10090 GN=Cryba4 PE=2 SV=3			0	95.32999992	LTIFEQENFLGR	Methyl(E)@7	Methyl(E)@113		-0.00149517	1479.77063	740.8926	1479.772217	740.8933716	2	9	1.1.1.1301.6	8.020833	439.79	361.44	8.04	0.04	301.2809
13	12.06	12.07	50.51000118	50.51000118	50	sp|Q9JJV0|CRBA4_MOUSE	Beta-crystallin A4 OS=Mus musculus OX=10090 GN=Cryba4 PE=2 SV=3			0	72.64000177	LTIFEQENFLGR	Methyl(E)@5	Methyl(E)@111		-0.000884818	1479.77124	740.8929	1479.772217	740.8933716	2	8	1.1.1.1274.5	7.678184	237.89	157.9	7.71	0.06	234.1261
13	12.06	12.07	50.51000118	50.51000118	50	sp|Q9JJV0|CRBA4_MOUSE	Beta-crystallin A4 OS=Mus musculus OX=10090 GN=Cryba4 PE=2 SV=3			0	36.37999892	LTIFEQENFLGR	Deamidated(Q)@6			-0.00237067	1466.738037	734.3763	1466.740601	734.3775635	2	13	1.1.1.1260.5	7.500033	839.77	667.42	7.52	0.06	404.1123
13	12.06	12.07	50.51000118	50.51000118	50	sp|Q9JJV0|CRBA4_MOUSE	Beta-crystallin A4 OS=Mus musculus OX=10090 GN=Cryba4 PE=2 SV=3			0	24.16999936	LTIFEQENFLGR	Methyl(Q)@6	Methyl(Q)@112		-0.00149517	1479.77063	740.8926	1479.772217	740.8933716	2	9	1.1.1.1301.6	8.020833	439.79	361.44	8.04	0.04	301.2809
13	12.06	12.07	50.51000118	50.51000118	50	sp|Q9JJV0|CRBA4_MOUSE	Beta-crystallin A4 OS=Mus musculus OX=10090 GN=Cryba4 PE=2 SV=3			0	99.00000095	MVVWDEEGFQGR	Oxidation(M)@1			0.0102625	1467.655518	734.835	1467.645264	734.829895	2	20	1.1.1.1095.5	5.41785	4965.35	2268.72	5.45	0.05	1914.562
13	12.06	12.07	50.51000118	50.51000118	50	sp|Q9JJV0|CRBA4_MOUSE	Beta-crystallin A4 OS=Mus musculus OX=10090 GN=Cryba4 PE=2 SV=3			0	99.00000095	MVVWDEEGFQGR	Oxidation(M)@1			0.0102625	1467.655518	734.835	1467.645264	734.829895	2	21	1.1.1.1096.2	5.42585	4965.35	3313.83	5.45	0.05	2243.05
13	12.06	12.07	50.51000118	50.51000118	50	sp|Q9JJV0|CRBA4_MOUSE	Beta-crystallin A4 OS=Mus musculus OX=10090 GN=Cryba4 PE=2 SV=3			0	95.93999982	MVVWDEEGFQGR	Oxidation(M)@1; Deamidated(Q)@10			-0.0141645	1468.615112	735.3148	1468.629272	735.3218994	2	7	1.1.1.1110.9	5.603333	87.58807	87.58807			229.9289
13	12.06	12.07	50.51000118	50.51000118	50	sp|Q9JJV0|CRBA4_MOUSE	Beta-crystallin A4 OS=Mus musculus OX=10090 GN=Cryba4 PE=2 SV=3			0	99.00000095	VLSGAWVGFEHAGFQGQQYVLER				0.000367544	2577.276611	860.0995	2577.276367	860.0994263	3	20	1.1.1.1220.8	6.998067	3944.39	2309.92	7.03	0.06	1346.5
13	12.06	12.07	50.51000118	50.51000118	50	sp|Q9JJV0|CRBA4_MOUSE	Beta-crystallin A4 OS=Mus musculus OX=10090 GN=Cryba4 PE=2 SV=3			0	98.28000069	VLSGAWVGFEHAGFQGQQYVLER				-0.00686397	2577.269287	645.3246	2577.276367	645.326416	4	9	1.1.1.1228.3	7.095067	1569.93	340.45	7.03	0.06	360.0418
13	12.06	12.07	50.51000118	50.51000118	50	sp|Q9JJV0|CRBA4_MOUSE	Beta-crystallin A4 OS=Mus musculus OX=10090 GN=Cryba4 PE=2 SV=3			0	93.12999845	VLSGAWVGFEHAGFQGQQYVLER	Deamidated(Q)@15			0.022143699	2578.282715	860.4348	2578.260498	860.4274292	3	10	1.1.1.1239.8	7.238717	39.3742	39.3742			189.7839
13	12.06	12.07	50.51000118	50.51000118	50	sp|Q9JJV0|CRBA4_MOUSE	Beta-crystallin A4 OS=Mus musculus OX=10090 GN=Cryba4 PE=2 SV=3			0	93.12999845	VLSGAWVGFEHAGFQGQQYVLER	Deamidated(Q)@18			0.022143699	2578.282715	860.4348	2578.260498	860.4274292	3	10	1.1.1.1239.8	7.238717	39.3742	39.3742			189.7839
14	11.52	11.62	18.97000074	17.75999963	14.30999935	sp|Q922U2|K2C5_MOUSE	Keratin, type II cytoskeletal 5 OS=Mus musculus OX=10090 GN=Krt5 PE=1 SV=1			2	99.00000095	FASFIDK				-0.0019872	826.4204712	414.2175	826.4224854	414.2185364	2	9	1.1.1.1062.2	4.99605	1749.2	922.21	5.02	0.05	506.5437
14	11.52	11.62	18.97000074	17.75999963	14.30999935	sp|Q922U2|K2C5_MOUSE	Keratin, type II cytoskeletal 5 OS=Mus musculus OX=10090 GN=Krt5 PE=1 SV=1			2	99.00000095	LALDVEIATYR				0.00198055	1262.689087	632.3518	1262.687012	632.3508301	2	10	1.1.1.1183.6	6.524933	495.83	440.2	6.53	0.06	495.3512
14	11.52	11.62	18.97000074	17.75999963	14.30999935	sp|Q922U2|K2C5_MOUSE	Keratin, type II cytoskeletal 5 OS=Mus musculus OX=10090 GN=Krt5 PE=1 SV=1			2	99.00000095	NKYEDEINKR			missed K-Y@2; missed K-R@9	-0.00113382	1307.645752	436.8892	1307.646973	436.8895874	3	14	1.1.1.875.2	2.6709	1210.01	1008.32	2.68	0.02	1103.836
14	11.52	11.62	18.97000074	17.75999963	14.30999935	sp|Q922U2|K2C5_MOUSE	Keratin, type II cytoskeletal 5 OS=Mus musculus OX=10090 GN=Krt5 PE=1 SV=1			2	99.00000095	SLDLDSIIAEVK				-0.000133797	1301.707642	651.8611	1301.707886	651.8612061	2	21	1.1.1.1308.3	8.103483	12739.87	7514.97	8.13	0.07	3579.079
14	11.52	11.62	18.97000074	17.75999963	14.30999935	sp|Q922U2|K2C5_MOUSE	Keratin, type II cytoskeletal 5 OS=Mus musculus OX=10090 GN=Krt5 PE=1 SV=1			2	99.00000095	YEELQQTAGR				0.000572782	1193.568237	597.7914	1193.567627	597.7911377	2	10	1.1.1.919.4	3.20585	260.36	228.88	3.2	0.04	188.3372
14	11.52	11.62	18.97000074	17.75999963	14.30999935	sp|Q922U2|K2C5_MOUSE	Keratin, type II cytoskeletal 5 OS=Mus musculus OX=10090 GN=Krt5 PE=1 SV=1			0.847711623	97.13000059	DVDAAYMNK				0.0127745	1025.461426	513.738	1025.448853	513.7316895	2	6	1.1.1.951.4	3.609983	72.77781	72.77781			123.7804
14	11.52	11.62	18.97000074	17.75999963	14.30999935	sp|Q922U2|K2C5_MOUSE	Keratin, type II cytoskeletal 5 OS=Mus musculus OX=10090 GN=Krt5 PE=1 SV=1			0.576754153	90.42000175	VDALMDEINFMK				-0.00301954	1424.665039	713.3398	1424.667969	713.3412476	2	7	1.1.1.1270.5	7.627183	217.2	146.22	7.6	0.06	191.1049
14	11.52	11.62	18.97000074	17.75999963	14.30999935	sp|Q922U2|K2C5_MOUSE	Keratin, type II cytoskeletal 5 OS=Mus musculus OX=10090 GN=Krt5 PE=1 SV=1			0.069560409	37.11000085	FLEQQNK				0.000415098	905.4610596	453.7378	905.4606934	453.7376099	2	7	1.1.1.900.2	2.98405	769.1	587.93	2.98	0.04	513.2007
14	11.52	11.62	18.97000074	17.75999963	14.30999935	sp|Q922U2|K2C5_MOUSE	Keratin, type II cytoskeletal 5 OS=Mus musculus OX=10090 GN=Krt5 PE=1 SV=1			0.018634489	99.00000095	QNLDPLFEQYINNLR	Gln->pyro-Glu@N-term; Methyl(D)@4	Methyl(D)@210		0.0122614	1872.949219	937.4819	1872.937012	937.475769	2	15	1.1.1.1685.2	10.63513	10.11109	10.11109			77.66065
14	11.52	11.62	18.97000074	17.75999963	14.30999935	sp|Q922U2|K2C5_MOUSE	Keratin, type II cytoskeletal 5 OS=Mus musculus OX=10090 GN=Krt5 PE=1 SV=1			0.005682853	98.48999977	AQYEDIANR	Methyl(D)@5	Methyl(D)@342		-0.00314592	1092.516846	547.2657	1092.52002	547.2672729	2	10	1.1.1.930.6	3.343517	813.44	750.27	3.35	0.03	708.1587
14	11.52	11.62	18.97000074	17.75999963	14.30999935	sp|Q922U2|K2C5_MOUSE	Keratin, type II cytoskeletal 5 OS=Mus musculus OX=10090 GN=Krt5 PE=1 SV=1			0	22.9399994	LALDVEIATYR				0.00198055	1262.689087	632.3518	1262.687012	632.3508301	2	8	1.1.1.1181.5	6.498267	495.83	187.98	6.53	0.06	426.1475
14	11.52	11.62	18.97000074	17.75999963	14.30999935	sp|Q922U2|K2C5_MOUSE	Keratin, type II cytoskeletal 5 OS=Mus musculus OX=10090 GN=Krt5 PE=1 SV=1			0	79.79999781	LLEGEECR	No Carbamidomethyl(C)@7			-0.00434939	947.4338989	474.7242	947.4382324	474.7263794	2	8	1.1.1.940.4	3.469833	157.76	142.49	3.46	0.04	102.1948
14	11.52	11.62	18.97000074	17.75999963	14.30999935	sp|Q922U2|K2C5_MOUSE	Keratin, type II cytoskeletal 5 OS=Mus musculus OX=10090 GN=Krt5 PE=1 SV=1			0	99.00000095	QNLDPLFEQYINNLR	Methyl(D)@4	Methyl(D)@210		0.00378955	1889.967407	630.9964	1889.963501	630.9951172	3	16	1.1.1.1357.2	8.686283	381.24	293.12	8.72	0.11	248.359
14	11.52	11.62	18.97000074	17.75999963	14.30999935	sp|Q922U2|K2C5_MOUSE	Keratin, type II cytoskeletal 5 OS=Mus musculus OX=10090 GN=Krt5 PE=1 SV=1			0	99.00000095	QNLDPLFEQYINNLR	Methyl(D)@4	Methyl(D)@210		0.00378955	1889.967407	630.9964	1889.963501	630.9951172	3	14	1.1.1.1356.4	8.674283	381.24	236.99	8.72	0.11	208.9234
14	11.52	11.62	18.97000074	17.75999963	14.30999935	sp|Q922U2|K2C5_MOUSE	Keratin, type II cytoskeletal 5 OS=Mus musculus OX=10090 GN=Krt5 PE=1 SV=1			0	99.00000095	QNLDPLFEQYINNLR	Gln->pyro-Glu@N-term; Methyl(D)@4	Methyl(D)@210		0.000908975	1872.93811	937.4763	1872.937012	937.475769	2	11	1.1.1.1680.2	10.61063	10.11109	10.11109			70.26561
14	11.52	11.62	18.97000074	17.75999963	14.30999935	sp|Q922U2|K2C5_MOUSE	Keratin, type II cytoskeletal 5 OS=Mus musculus OX=10090 GN=Krt5 PE=1 SV=1			0	99.00000095	SLDLDSIIAEVK				-0.000133797	1301.707642	651.8611	1301.707886	651.8612061	2	17	1.1.1.1307.3	8.085816	12739.87	2867.87	8.13	0.07	1118.464
14	11.52	11.62	18.97000074	17.75999963	14.30999935	sp|Q922U2|K2C5_MOUSE	Keratin, type II cytoskeletal 5 OS=Mus musculus OX=10090 GN=Krt5 PE=1 SV=1			0	99.00000095	SLDLDSIIAEVK				-0.000133797	1301.707642	651.8611	1301.707886	651.8612061	2	17	1.1.1.1321.3	8.263467	12739.87	325.45	8.13	0.07	188.9178
14	11.52	11.62	18.97000074	17.75999963	14.30999935	sp|Q922U2|K2C5_MOUSE	Keratin, type II cytoskeletal 5 OS=Mus musculus OX=10090 GN=Krt5 PE=1 SV=1			0	99.00000095	YEELQQTAGR				0.000572782	1193.568237	597.7914	1193.567627	597.7911377	2	9	1.1.1.918.9	3.195017	260.36	232.71	3.2	0.04	201.5979
15	10.64	10.65	47.62000144	42.0599997	34.92000103	sp|Q8CGP2|H2B1P_MOUSE; sp|Q8CGP1|H2B1K_MOUSE; sp|Q6ZWY9|H2B1C_MOUSE; sp|Q64525|H2B2B_MOUSE; sp|Q64478|H2B1H_MOUSE; sp|Q64475|H2B1B_MOUSE; sp|P10854|H2B1M_MOUSE; sp|P10853|H2B1F_MOUSE	Histone H2B type 1-P OS=Mus musculus OX=10090 GN=Hist1h2bp PE=1 SV=3; Histone H2B type 1-K OS=Mus musculus OX=10090 GN=H2bc12 PE=1 SV=3; Histone H2B type 1-C/E/G OS=Mus musculus OX=10090 GN=H2bc4 PE=1 SV=3; Histone H2B type 2-B OS=Mus musculus OX=10090 GN=Hist2h2bb PE=1 SV=3; Histone H2B type 1-H OS=Mus musculus OX=10090 GN=H2bc9 PE=1 SV=3; Histone H2B type 1-B OS=Mus musculus OX=10090 GN=H2bc3 P…			2	99.00000095	AMGIMNSFVNDIFER	Oxidation(M)@2; Oxidation(M)@5			0.00111063	1774.803101	888.4088	1774.80188	888.4082031	2	17	1.1.1.1247.9	7.341217	3835.35	1579.65	7.38	0.06	767.72
15	10.64	10.65	47.62000144	42.0599997	34.92000103	sp|Q8CGP2|H2B1P_MOUSE; sp|Q8CGP1|H2B1K_MOUSE; sp|Q6ZWY9|H2B1C_MOUSE; sp|Q64525|H2B2B_MOUSE; sp|Q64478|H2B1H_MOUSE; sp|Q64475|H2B1B_MOUSE; sp|P10854|H2B1M_MOUSE; sp|P10853|H2B1F_MOUSE	Histone H2B type 1-P OS=Mus musculus OX=10090 GN=Hist1h2bp PE=1 SV=3; Histone H2B type 1-K OS=Mus musculus OX=10090 GN=H2bc12 PE=1 SV=3; Histone H2B type 1-C/E/G OS=Mus musculus OX=10090 GN=H2bc4 PE=1 SV=3; Histone H2B type 2-B OS=Mus musculus OX=10090 GN=Hist2h2bb PE=1 SV=3; Histone H2B type 1-H OS=Mus musculus OX=10090 GN=H2bc9 PE=1 SV=3; Histone H2B type 1-B OS=Mus musculus OX=10090 GN=H2bc3 P…			2	99.00000095	ESYSVYVYK				-0.00239223	1136.536621	569.2756	1136.53894	569.2767944	2	9	1.1.1.1039.9	4.7104	2510.6	2278.75	4.71	0.03	1122.132
15	10.64	10.65	47.62000144	42.0599997	34.92000103	sp|Q8CGP2|H2B1P_MOUSE; sp|Q8CGP1|H2B1K_MOUSE; sp|Q6ZWY9|H2B1C_MOUSE; sp|Q64525|H2B2B_MOUSE; sp|Q64478|H2B1H_MOUSE; sp|Q64475|H2B1B_MOUSE; sp|P10854|H2B1M_MOUSE; sp|P10853|H2B1F_MOUSE	Histone H2B type 1-P OS=Mus musculus OX=10090 GN=Hist1h2bp PE=1 SV=3; Histone H2B type 1-K OS=Mus musculus OX=10090 GN=H2bc12 PE=1 SV=3; Histone H2B type 1-C/E/G OS=Mus musculus OX=10090 GN=H2bc4 PE=1 SV=3; Histone H2B type 2-B OS=Mus musculus OX=10090 GN=Hist2h2bb PE=1 SV=3; Histone H2B type 1-H OS=Mus musculus OX=10090 GN=H2bc9 PE=1 SV=3; Histone H2B type 1-B OS=Mus musculus OX=10090 GN=H2bc3 P…			2	99.00000095	HAVSEGTK				-0.000176855	827.4136963	414.7141	827.4137573	414.7141418	2	12	1.1.1.348.3	1.08735	901.12	836.59	1.08	0.03	704.3613
15	10.64	10.65	47.62000144	42.0599997	34.92000103	sp|Q8CGP2|H2B1P_MOUSE; sp|Q8CGP1|H2B1K_MOUSE; sp|Q6ZWY9|H2B1C_MOUSE; sp|Q64525|H2B2B_MOUSE; sp|Q64478|H2B1H_MOUSE; sp|Q64475|H2B1B_MOUSE; sp|P10854|H2B1M_MOUSE; sp|P10853|H2B1F_MOUSE	Histone H2B type 1-P OS=Mus musculus OX=10090 GN=Hist1h2bp PE=1 SV=3; Histone H2B type 1-K OS=Mus musculus OX=10090 GN=H2bc12 PE=1 SV=3; Histone H2B type 1-C/E/G OS=Mus musculus OX=10090 GN=H2bc4 PE=1 SV=3; Histone H2B type 2-B OS=Mus musculus OX=10090 GN=Hist2h2bb PE=1 SV=3; Histone H2B type 1-H OS=Mus musculus OX=10090 GN=H2bc9 PE=1 SV=3; Histone H2B type 1-B OS=Mus musculus OX=10090 GN=H2bc3 P…			2	99.00000095	KESYSVYVYK			missed K-E@1	0.00257552	1264.636597	422.5528	1264.633911	422.5519409	3	10	1.1.1.989.3	4.075117	830.45	457.95	4.1	0.03	420.8011
15	10.64	10.65	47.62000144	42.0599997	34.92000103	sp|Q8CGP2|H2B1P_MOUSE; sp|Q8CGP1|H2B1K_MOUSE; sp|Q6ZWY9|H2B1C_MOUSE; sp|Q64525|H2B2B_MOUSE; sp|Q64478|H2B1H_MOUSE; sp|Q64475|H2B1B_MOUSE; sp|P10854|H2B1M_MOUSE; sp|P10853|H2B1F_MOUSE	Histone H2B type 1-P OS=Mus musculus OX=10090 GN=Hist1h2bp PE=1 SV=3; Histone H2B type 1-K OS=Mus musculus OX=10090 GN=H2bc12 PE=1 SV=3; Histone H2B type 1-C/E/G OS=Mus musculus OX=10090 GN=H2bc4 PE=1 SV=3; Histone H2B type 2-B OS=Mus musculus OX=10090 GN=Hist2h2bb PE=1 SV=3; Histone H2B type 1-H OS=Mus musculus OX=10090 GN=H2bc9 PE=1 SV=3; Histone H2B type 1-B OS=Mus musculus OX=10090 GN=H2bc3 P…			2	99.00000095	QVHPDTGISSK	Gln->pyro-Glu@N-term			-0.00202148	1150.559814	576.2872	1150.56189	576.288208	2	12	1.1.1.927.10	3.308683	3024.09	1905.1	3.33	0.04	939.1041
15	10.64	10.65	47.62000144	42.0599997	34.92000103	sp|Q8CGP2|H2B1P_MOUSE; sp|Q8CGP1|H2B1K_MOUSE; sp|Q6ZWY9|H2B1C_MOUSE; sp|Q64525|H2B2B_MOUSE; sp|Q64478|H2B1H_MOUSE; sp|Q64475|H2B1B_MOUSE; sp|P10854|H2B1M_MOUSE; sp|P10853|H2B1F_MOUSE	Histone H2B type 1-P OS=Mus musculus OX=10090 GN=Hist1h2bp PE=1 SV=3; Histone H2B type 1-K OS=Mus musculus OX=10090 GN=H2bc12 PE=1 SV=3; Histone H2B type 1-C/E/G OS=Mus musculus OX=10090 GN=H2bc4 PE=1 SV=3; Histone H2B type 2-B OS=Mus musculus OX=10090 GN=Hist2h2bb PE=1 SV=3; Histone H2B type 1-H OS=Mus musculus OX=10090 GN=H2bc9 PE=1 SV=3; Histone H2B type 1-B OS=Mus musculus OX=10090 GN=H2bc3 P…			0.636388004	92.18000174	LLLPGELAK				0.000487848	952.5962524	477.3054	952.5957031	477.3051453	2	9	1.1.1.1152.2	6.129633	17926.22	6241.07	6.17	0.05	2121.712
15	10.64	10.65	47.62000144	42.0599997	34.92000103	sp|Q8CGP2|H2B1P_MOUSE; sp|Q8CGP1|H2B1K_MOUSE; sp|Q6ZWY9|H2B1C_MOUSE; sp|Q64525|H2B2B_MOUSE; sp|Q64478|H2B1H_MOUSE; sp|Q64475|H2B1B_MOUSE; sp|P10854|H2B1M_MOUSE; sp|P10853|H2B1F_MOUSE	Histone H2B type 1-P OS=Mus musculus OX=10090 GN=Hist1h2bp PE=1 SV=3; Histone H2B type 1-K OS=Mus musculus OX=10090 GN=H2bc12 PE=1 SV=3; Histone H2B type 1-C/E/G OS=Mus musculus OX=10090 GN=H2bc4 PE=1 SV=3; Histone H2B type 2-B OS=Mus musculus OX=10090 GN=Hist2h2bb PE=1 SV=3; Histone H2B type 1-H OS=Mus musculus OX=10090 GN=H2bc9 PE=1 SV=3; Histone H2B type 1-B OS=Mus musculus OX=10090 GN=H2bc3 P…			0.004803699	21.15000039	EIQTAVR	Deamidated(Q)@3			0.000477826	816.4346924	409.2246	816.4341431	409.2243347	2	5	1.1.1.907.2	3.049867	185.76	166.11	3.06	0.1	213.0402
15	10.64	10.65	47.62000144	42.0599997	34.92000103	sp|Q8CGP2|H2B1P_MOUSE; sp|Q8CGP1|H2B1K_MOUSE; sp|Q6ZWY9|H2B1C_MOUSE; sp|Q64525|H2B2B_MOUSE; sp|Q64478|H2B1H_MOUSE; sp|Q64475|H2B1B_MOUSE; sp|P10854|H2B1M_MOUSE; sp|P10853|H2B1F_MOUSE	Histone H2B type 1-P OS=Mus musculus OX=10090 GN=Hist1h2bp PE=1 SV=3; Histone H2B type 1-K OS=Mus musculus OX=10090 GN=H2bc12 PE=1 SV=3; Histone H2B type 1-C/E/G OS=Mus musculus OX=10090 GN=H2bc4 PE=1 SV=3; Histone H2B type 2-B OS=Mus musculus OX=10090 GN=Hist2h2bb PE=1 SV=3; Histone H2B type 1-H OS=Mus musculus OX=10090 GN=H2bc9 PE=1 SV=3; Histone H2B type 1-B OS=Mus musculus OX=10090 GN=H2bc3 P…			0	99.00000095	AMGIMNSFVNDIFER	Oxidation(M)@2; Oxidation(M)@5			0.00111063	1774.803101	888.4088	1774.80188	888.4082031	2	13	1.1.1.1246.8	7.326717	3835.35	770.54	7.38	0.06	315.9018
15	10.64	10.65	47.62000144	42.0599997	34.92000103	sp|Q8CGP2|H2B1P_MOUSE; sp|Q8CGP1|H2B1K_MOUSE; sp|Q6ZWY9|H2B1C_MOUSE; sp|Q64525|H2B2B_MOUSE; sp|Q64478|H2B1H_MOUSE; sp|Q64475|H2B1B_MOUSE; sp|P10854|H2B1M_MOUSE; sp|P10853|H2B1F_MOUSE	Histone H2B type 1-P OS=Mus musculus OX=10090 GN=Hist1h2bp PE=1 SV=3; Histone H2B type 1-K OS=Mus musculus OX=10090 GN=H2bc12 PE=1 SV=3; Histone H2B type 1-C/E/G OS=Mus musculus OX=10090 GN=H2bc4 PE=1 SV=3; Histone H2B type 2-B OS=Mus musculus OX=10090 GN=Hist2h2bb PE=1 SV=3; Histone H2B type 1-H OS=Mus musculus OX=10090 GN=H2bc9 PE=1 SV=3; Histone H2B type 1-B OS=Mus musculus OX=10090 GN=H2bc3 P…			0	99.00000095	AMGIMNSFVNDIFER	Dioxidation(M)@2; Oxidation(M)@5	Dioxidation(M)@60		0.00181801	1790.798706	896.4066	1790.796753	896.4056396	2	13	1.1.1.1268.10	7.60685	661.04	642.04	7.62	0.08	378.4099
15	10.64	10.65	47.62000144	42.0599997	34.92000103	sp|Q8CGP2|H2B1P_MOUSE; sp|Q8CGP1|H2B1K_MOUSE; sp|Q6ZWY9|H2B1C_MOUSE; sp|Q64525|H2B2B_MOUSE; sp|Q64478|H2B1H_MOUSE; sp|Q64475|H2B1B_MOUSE; sp|P10854|H2B1M_MOUSE; sp|P10853|H2B1F_MOUSE	Histone H2B type 1-P OS=Mus musculus OX=10090 GN=Hist1h2bp PE=1 SV=3; Histone H2B type 1-K OS=Mus musculus OX=10090 GN=H2bc12 PE=1 SV=3; Histone H2B type 1-C/E/G OS=Mus musculus OX=10090 GN=H2bc4 PE=1 SV=3; Histone H2B type 2-B OS=Mus musculus OX=10090 GN=Hist2h2bb PE=1 SV=3; Histone H2B type 1-H OS=Mus musculus OX=10090 GN=H2bc9 PE=1 SV=3; Histone H2B type 1-B OS=Mus musculus OX=10090 GN=H2bc3 P…			0	99.00000095	AMGIMNSFVNDIFER	Oxidation(M)@2; Oxidation(M)@5			0.00111063	1774.803101	888.4088	1774.80188	888.4082031	2	9	1.1.1.1259.5	7.489033	3835.35	220.83	7.38	0.06	180.1926
15	10.64	10.65	47.62000144	42.0599997	34.92000103	sp|Q8CGP2|H2B1P_MOUSE; sp|Q8CGP1|H2B1K_MOUSE; sp|Q6ZWY9|H2B1C_MOUSE; sp|Q64525|H2B2B_MOUSE; sp|Q64478|H2B1H_MOUSE; sp|Q64475|H2B1B_MOUSE; sp|P10854|H2B1M_MOUSE; sp|P10853|H2B1F_MOUSE	Histone H2B type 1-P OS=Mus musculus OX=10090 GN=Hist1h2bp PE=1 SV=3; Histone H2B type 1-K OS=Mus musculus OX=10090 GN=H2bc12 PE=1 SV=3; Histone H2B type 1-C/E/G OS=Mus musculus OX=10090 GN=H2bc4 PE=1 SV=3; Histone H2B type 2-B OS=Mus musculus OX=10090 GN=Hist2h2bb PE=1 SV=3; Histone H2B type 1-H OS=Mus musculus OX=10090 GN=H2bc9 PE=1 SV=3; Histone H2B type 1-B OS=Mus musculus OX=10090 GN=H2bc3 P…			0	93.48000288	AMGIMNSFVNDIFER	Dioxidation(M)@2; Oxidation(M)@5	Dioxidation(M)@60		-0.000370061	1790.796265	597.9394	1790.796753	597.9395142	3	8	1.1.1.1267.5	7.589033	472.48	295.47	7.62	0.06	244.6191
15	10.64	10.65	47.62000144	42.0599997	34.92000103	sp|Q8CGP2|H2B1P_MOUSE; sp|Q8CGP1|H2B1K_MOUSE; sp|Q6ZWY9|H2B1C_MOUSE; sp|Q64525|H2B2B_MOUSE; sp|Q64478|H2B1H_MOUSE; sp|Q64475|H2B1B_MOUSE; sp|P10854|H2B1M_MOUSE; sp|P10853|H2B1F_MOUSE	Histone H2B type 1-P OS=Mus musculus OX=10090 GN=Hist1h2bp PE=1 SV=3; Histone H2B type 1-K OS=Mus musculus OX=10090 GN=H2bc12 PE=1 SV=3; Histone H2B type 1-C/E/G OS=Mus musculus OX=10090 GN=H2bc4 PE=1 SV=3; Histone H2B type 2-B OS=Mus musculus OX=10090 GN=Hist2h2bb PE=1 SV=3; Histone H2B type 1-H OS=Mus musculus OX=10090 GN=H2bc9 PE=1 SV=3; Histone H2B type 1-B OS=Mus musculus OX=10090 GN=H2bc3 P…			0	93.48000288	AMGIMNSFVNDIFER	Oxidation(M)@2; Dioxidation(M)@5	Dioxidation(M)@63		-0.000370061	1790.796265	597.9394	1790.796753	597.9395142	3	8	1.1.1.1267.5	7.589033	472.48	295.47	7.62	0.06	244.6191
15	10.64	10.65	47.62000144	42.0599997	34.92000103	sp|Q8CGP2|H2B1P_MOUSE; sp|Q8CGP1|H2B1K_MOUSE; sp|Q6ZWY9|H2B1C_MOUSE; sp|Q64525|H2B2B_MOUSE; sp|Q64478|H2B1H_MOUSE; sp|Q64475|H2B1B_MOUSE; sp|P10854|H2B1M_MOUSE; sp|P10853|H2B1F_MOUSE	Histone H2B type 1-P OS=Mus musculus OX=10090 GN=Hist1h2bp PE=1 SV=3; Histone H2B type 1-K OS=Mus musculus OX=10090 GN=H2bc12 PE=1 SV=3; Histone H2B type 1-C/E/G OS=Mus musculus OX=10090 GN=H2bc4 PE=1 SV=3; Histone H2B type 2-B OS=Mus musculus OX=10090 GN=Hist2h2bb PE=1 SV=3; Histone H2B type 1-H OS=Mus musculus OX=10090 GN=H2bc9 PE=1 SV=3; Histone H2B type 1-B OS=Mus musculus OX=10090 GN=H2bc3 P…			0	99.00000095	ESYSVYVYK				-0.00239223	1136.536621	569.2756	1136.53894	569.2767944	2	9	1.1.1.1040.5	4.719584	2510.6	2319.1	4.71	0.03	1147.365
15	10.64	10.65	47.62000144	42.0599997	34.92000103	sp|Q8CGP2|H2B1P_MOUSE; sp|Q8CGP1|H2B1K_MOUSE; sp|Q6ZWY9|H2B1C_MOUSE; sp|Q64525|H2B2B_MOUSE; sp|Q64478|H2B1H_MOUSE; sp|Q64475|H2B1B_MOUSE; sp|P10854|H2B1M_MOUSE; sp|P10853|H2B1F_MOUSE	Histone H2B type 1-P OS=Mus musculus OX=10090 GN=Hist1h2bp PE=1 SV=3; Histone H2B type 1-K OS=Mus musculus OX=10090 GN=H2bc12 PE=1 SV=3; Histone H2B type 1-C/E/G OS=Mus musculus OX=10090 GN=H2bc4 PE=1 SV=3; Histone H2B type 2-B OS=Mus musculus OX=10090 GN=Hist2h2bb PE=1 SV=3; Histone H2B type 1-H OS=Mus musculus OX=10090 GN=H2bc9 PE=1 SV=3; Histone H2B type 1-B OS=Mus musculus OX=10090 GN=H2bc3 P…			0	99.00000095	HAVSEGTK				-0.000176855	827.4136963	414.7141	827.4137573	414.7141418	2	10	1.1.1.347.2	1.073517	901.12	697.09	1.08	0.03	749.5309
15	10.64	10.65	47.62000144	42.0599997	34.92000103	sp|Q8CGP2|H2B1P_MOUSE; sp|Q8CGP1|H2B1K_MOUSE; sp|Q6ZWY9|H2B1C_MOUSE; sp|Q64525|H2B2B_MOUSE; sp|Q64478|H2B1H_MOUSE; sp|Q64475|H2B1B_MOUSE; sp|P10854|H2B1M_MOUSE; sp|P10853|H2B1F_MOUSE	Histone H2B type 1-P OS=Mus musculus OX=10090 GN=Hist1h2bp PE=1 SV=3; Histone H2B type 1-K OS=Mus musculus OX=10090 GN=H2bc12 PE=1 SV=3; Histone H2B type 1-C/E/G OS=Mus musculus OX=10090 GN=H2bc4 PE=1 SV=3; Histone H2B type 2-B OS=Mus musculus OX=10090 GN=Hist2h2bb PE=1 SV=3; Histone H2B type 1-H OS=Mus musculus OX=10090 GN=H2bc9 PE=1 SV=3; Histone H2B type 1-B OS=Mus musculus OX=10090 GN=H2bc3 P…			0	99.00000095	KESYSVYVYK			missed K-E@1	0.00257552	1264.636597	422.5528	1264.633911	422.5519409	3	10	1.1.1.990.2	4.0873	830.45	726.48	4.1	0.03	613.4721
15	10.64	10.65	47.62000144	42.0599997	34.92000103	sp|Q8CGP2|H2B1P_MOUSE; sp|Q8CGP1|H2B1K_MOUSE; sp|Q6ZWY9|H2B1C_MOUSE; sp|Q64525|H2B2B_MOUSE; sp|Q64478|H2B1H_MOUSE; sp|Q64475|H2B1B_MOUSE; sp|P10854|H2B1M_MOUSE; sp|P10853|H2B1F_MOUSE	Histone H2B type 1-P OS=Mus musculus OX=10090 GN=Hist1h2bp PE=1 SV=3; Histone H2B type 1-K OS=Mus musculus OX=10090 GN=H2bc12 PE=1 SV=3; Histone H2B type 1-C/E/G OS=Mus musculus OX=10090 GN=H2bc4 PE=1 SV=3; Histone H2B type 2-B OS=Mus musculus OX=10090 GN=Hist2h2bb PE=1 SV=3; Histone H2B type 1-H OS=Mus musculus OX=10090 GN=H2bc9 PE=1 SV=3; Histone H2B type 1-B OS=Mus musculus OX=10090 GN=H2bc3 P…			0	86.76999807	LLLPGELAK				0.000487848	952.5962524	477.3054	952.5957031	477.3051453	2	8	1.1.1.1151.2	6.117133	17926.22	2381.64	6.17	0.05	667.8357
15	10.64	10.65	47.62000144	42.0599997	34.92000103	sp|Q8CGP2|H2B1P_MOUSE; sp|Q8CGP1|H2B1K_MOUSE; sp|Q6ZWY9|H2B1C_MOUSE; sp|Q64525|H2B2B_MOUSE; sp|Q64478|H2B1H_MOUSE; sp|Q64475|H2B1B_MOUSE; sp|P10854|H2B1M_MOUSE; sp|P10853|H2B1F_MOUSE	Histone H2B type 1-P OS=Mus musculus OX=10090 GN=Hist1h2bp PE=1 SV=3; Histone H2B type 1-K OS=Mus musculus OX=10090 GN=H2bc12 PE=1 SV=3; Histone H2B type 1-C/E/G OS=Mus musculus OX=10090 GN=H2bc4 PE=1 SV=3; Histone H2B type 2-B OS=Mus musculus OX=10090 GN=Hist2h2bb PE=1 SV=3; Histone H2B type 1-H OS=Mus musculus OX=10090 GN=H2bc9 PE=1 SV=3; Histone H2B type 1-B OS=Mus musculus OX=10090 GN=H2bc3 P…			0	99.00000095	QVHPDTGISSK	Gln->pyro-Glu@N-term			-0.00202148	1150.559814	576.2872	1150.56189	576.288208	2	12	1.1.1.928.5	3.317183	3024.09	2531.16	3.33	0.04	1352.177
16	10.3	10.32	48.21999967	48.21999967	48.21999967	sp|Q9JJV1|CRBA2_MOUSE	Beta-crystallin A2 OS=Mus musculus OX=10090 GN=Cryba2 PE=2 SV=3			2	99.00000095	FELSDDYPSLPSMGWTSK				-0.00902605	2058.915283	1030.465	2058.924561	1030.469482	2	12	1.1.1.1277.7	7.721017	291.27	283.1	7.72	0.03	225.5123
16	10.3	10.32	48.21999967	48.21999967	48.21999967	sp|Q9JJV1|CRBA2_MOUSE	Beta-crystallin A2 OS=Mus musculus OX=10090 GN=Cryba2 PE=2 SV=3			2	99.00000095	GYQYVLER				-9.45E-07	1026.513428	514.264	1026.513428	514.2639771	2	12	1.1.1.1034.4	4.643583	11854.4	5233.97	4.68	0.04	2691.881
16	10.3	10.32	48.21999967	48.21999967	48.21999967	sp|Q9JJV1|CRBA2_MOUSE	Beta-crystallin A2 OS=Mus musculus OX=10090 GN=Cryba2 PE=2 SV=3			2	99.00000095	TYSDFGTQAHTGQLQSIR				-0.000547905	2008.959717	670.6605	2008.960327	670.6607056	3	20	1.1.1.1020.10	4.474583	8728.83	5711.24	4.49	0.04	3922.156
16	10.3	10.32	48.21999967	48.21999967	48.21999967	sp|Q9JJV1|CRBA2_MOUSE	Beta-crystallin A2 OS=Mus musculus OX=10090 GN=Cryba2 PE=2 SV=3			2	99.00000095	VENGAWVAFEYPDFQGQQFILEK	Deamidated(N)@3			0.00579545	2715.29126	906.1044	2715.285645	906.102478	3	14	1.1.1.1362.2	8.744267	235.06	184.35	8.72	0.12	186.1821
16	10.3	10.32	48.21999967	48.21999967	48.21999967	sp|Q9JJV1|CRBA2_MOUSE	Beta-crystallin A2 OS=Mus musculus OX=10090 GN=Cryba2 PE=2 SV=3			2	99.00000095	VSSGAWVAYQYPGYR				0.000393137	1702.810913	852.4127	1702.810303	852.4124756	2	20	1.1.1.1135.8	5.920817	3579.51	3290.62	5.94	0.05	1695.878
16	10.3	10.32	48.21999967	48.21999967	48.21999967	sp|Q9JJV1|CRBA2_MOUSE	Beta-crystallin A2 OS=Mus musculus OX=10090 GN=Cryba2 PE=2 SV=3			0.185086817	99.00000095	TYSDFGTQAH			cleaved H-T@C-term	-0.00122309	1125.471436	563.743	1125.472656	563.7436523	2	12	1.1.1.953.6	3.638483	582.31	569.61	3.63	0.04	360.1721
16	10.3	10.32	48.21999967	48.21999967	48.21999967	sp|Q9JJV1|CRBA2_MOUSE	Beta-crystallin A2 OS=Mus musculus OX=10090 GN=Cryba2 PE=2 SV=3			0.097997122	99.00000095	TGQLQSIR			cleaved H-T@N-term	-0.002587	901.4954834	451.755	901.4981079	451.7563477	2	10	1.1.1.926.3	3.290183	1961.43	1643.68	3.3	0.04	911.3227
16	10.3	10.32	48.21999967	48.21999967	48.21999967	sp|Q9JJV1|CRBA2_MOUSE	Beta-crystallin A2 OS=Mus musculus OX=10090 GN=Cryba2 PE=2 SV=3			0.013676231	99.00000095	VTLFEGENFQGCK	Carbamidomethyl(C)@12; Methyl(K)@13	Methyl(K)@120		-0.00295016	1541.715454	771.865	1541.718384	771.8665161	2	18	1.1.1.1115.9	5.668334	293.0402	293.0402			610.6544
16	10.3	10.32	48.21999967	48.21999967	48.21999967	sp|Q9JJV1|CRBA2_MOUSE	Beta-crystallin A2 OS=Mus musculus OX=10090 GN=Cryba2 PE=2 SV=3			0.001740665	98.53000045	VSSGAWVAY			cleaved Y-Q@C-term	0.00392601	938.4536743	470.2341	938.4497681	470.2321777	2	9	1.1.1.1149.2	6.0918	373.82	343.38	6.09	0.05	358.9425
16	10.3	10.32	48.21999967	48.21999967	48.21999967	sp|Q9JJV1|CRBA2_MOUSE	Beta-crystallin A2 OS=Mus musculus OX=10090 GN=Cryba2 PE=2 SV=3			0	99.00000095	FELSDDYPSLPSMGWTSK	Oxidation(M)@13			-0.00234007	2074.917236	1038.466	2074.919434	1038.466919	2	13	1.1.1.1196.10	6.693583	1703.26	1365.27	6.71	0.06	865.7032
16	10.3	10.32	48.21999967	48.21999967	48.21999967	sp|Q9JJV1|CRBA2_MOUSE	Beta-crystallin A2 OS=Mus musculus OX=10090 GN=Cryba2 PE=2 SV=3			0	99.00000095	FELSDDYPSLPSMGWTSK	Oxidation(M)@13			-0.00234007	2074.917236	1038.466	2074.919434	1038.466919	2	12	1.1.1.1197.11	6.7071	1703.26	1618.25	6.71	0.06	1123.276
16	10.3	10.32	48.21999967	48.21999967	48.21999967	sp|Q9JJV1|CRBA2_MOUSE	Beta-crystallin A2 OS=Mus musculus OX=10090 GN=Cryba2 PE=2 SV=3			0	65.31000137	FELSDDYPSLPSMGWTSK	Oxidation(M)@13			-0.004194	2074.915283	692.6457	2074.919434	692.6470947	3	7	1.1.1.1201.3	6.750583	1804.21	1102.51	6.71	0.05	456.5222
16	10.3	10.32	48.21999967	48.21999967	48.21999967	sp|Q9JJV1|CRBA2_MOUSE	Beta-crystallin A2 OS=Mus musculus OX=10090 GN=Cryba2 PE=2 SV=3			0	29.37000096	FELSDDYPSLPSMGWTSK				-0.00563921	2058.918701	687.3135	2058.924561	687.3154297	3	7	1.1.1.1278.4	7.728017	12.24731	12.24731			263.445
16	10.3	10.32	48.21999967	48.21999967	48.21999967	sp|Q9JJV1|CRBA2_MOUSE	Beta-crystallin A2 OS=Mus musculus OX=10090 GN=Cryba2 PE=2 SV=3			0	99.00000095	GYQYVLER				-9.45E-07	1026.513428	514.264	1026.513428	514.2639771	2	13	1.1.1.1035.5	4.656917	11854.4	9667.99	4.68	0.04	5380.426
16	10.3	10.32	48.21999967	48.21999967	48.21999967	sp|Q9JJV1|CRBA2_MOUSE	Beta-crystallin A2 OS=Mus musculus OX=10090 GN=Cryba2 PE=2 SV=3			0	98.82000089	GYQYVLER	Methyl(E)@7	Methyl(E)@166		-0.00218286	1040.5271	521.2708	1040.529053	521.2718506	2	9	1.1.1.1074.5	5.150717	21.01568	21.01568			339.0558
16	10.3	10.32	48.21999967	48.21999967	48.21999967	sp|Q9JJV1|CRBA2_MOUSE	Beta-crystallin A2 OS=Mus musculus OX=10090 GN=Cryba2 PE=2 SV=3			0	99.00000095	TGQLQSIR			cleaved H-T@N-term	-0.002587	901.4954834	451.755	901.4981079	451.7563477	2	9	1.1.1.925.3	3.27735	1961.43	945.67	3.3	0.04	570.2463
16	10.3	10.32	48.21999967	48.21999967	48.21999967	sp|Q9JJV1|CRBA2_MOUSE	Beta-crystallin A2 OS=Mus musculus OX=10090 GN=Cryba2 PE=2 SV=3			0	99.00000095	TYSDFGTQAH			cleaved H-T@C-term	-0.00122309	1125.471436	563.743	1125.472656	563.7436523	2	9	1.1.1.952.9	3.624317	582.31	529.36	3.63	0.04	337.5069
16	10.3	10.32	48.21999967	48.21999967	48.21999967	sp|Q9JJV1|CRBA2_MOUSE	Beta-crystallin A2 OS=Mus musculus OX=10090 GN=Cryba2 PE=2 SV=3			0	99.00000095	TYSDFGTQAHTGQLQSIR				-0.000547905	2008.959717	670.6605	2008.960327	670.6607056	3	19	1.1.1.1021.10	4.48625	8728.83	8070.82	4.49	0.04	6545.95
16	10.3	10.32	48.21999967	48.21999967	48.21999967	sp|Q9JJV1|CRBA2_MOUSE	Beta-crystallin A2 OS=Mus musculus OX=10090 GN=Cryba2 PE=2 SV=3			0	99.00000095	VENGAWVAFEYPDFQGQQFILEK				0.00342839	2714.304932	905.7756	2714.301758	905.7744751	3	15	1.1.1.1348.4	8.575784	670.09	642.84	8.59	0.09	404.5585
16	10.3	10.32	48.21999967	48.21999967	48.21999967	sp|Q9JJV1|CRBA2_MOUSE	Beta-crystallin A2 OS=Mus musculus OX=10090 GN=Cryba2 PE=2 SV=3			0	99.00000095	VENGAWVAFEYPDFQGQQFILEK				0.00342839	2714.304932	905.7756	2714.301758	905.7744751	3	21	1.1.1.1349.2	8.58845	670.09	656.24	8.59	0.09	405.3912
16	10.3	10.32	48.21999967	48.21999967	48.21999967	sp|Q9JJV1|CRBA2_MOUSE	Beta-crystallin A2 OS=Mus musculus OX=10090 GN=Cryba2 PE=2 SV=3			0	99.00000095	VSSGAWVAYQYPGYR				0.000393137	1702.810913	852.4127	1702.810303	852.4124756	2	18	1.1.1.1134.11	5.907983	3579.51	2115.59	5.94	0.05	1146.915
16	10.3	10.32	48.21999967	48.21999967	48.21999967	sp|Q9JJV1|CRBA2_MOUSE	Beta-crystallin A2 OS=Mus musculus OX=10090 GN=Cryba2 PE=2 SV=3			0	99.00000095	VTLFEGENFQGCK	Carbamidomethyl(C)@12; Methyl(K)@13	Methyl(K)@120		0.00986714	1541.728271	771.8714	1541.718384	771.8665161	2	15	1.1.1.1114.10	5.654667	92.73863	92.73863			567.8027
16	10.3	10.32	48.21999967	48.21999967	48.21999967	sp|Q9JJV1|CRBA2_MOUSE	Beta-crystallin A2 OS=Mus musculus OX=10090 GN=Cryba2 PE=2 SV=3			0	97.31000066	VTLFEGENFQGCK	No Carbamidomethyl(C)@12			-0.000661387	1470.680664	736.3476	1470.681274	736.3479614	2	12	1.1.1.1133.3	5.890483	139.0135	139.0135			477.2437
16	10.3	10.32	48.21999967	48.21999967	48.21999967	sp|Q9JJV1|CRBA2_MOUSE	Beta-crystallin A2 OS=Mus musculus OX=10090 GN=Cryba2 PE=2 SV=3			0	83.96999836	VTLFEGENFQGCK	No Carbamidomethyl(C)@12			0.00617451	1470.6875	736.351	1470.681274	736.3479614	2	10	1.1.1.1132.8	5.88015	189.3438	189.3438			504.8448
17	10	10	14.1900003	14.1900003	14.1900003	sp|P68369|TBA1A_MOUSE	Tubulin alpha-1A chain OS=Mus musculus OX=10090 GN=Tuba1a PE=1 SV=1			2	99.00000095	AVFVDLEPTVIDEVR				-0.00424452	1700.894287	851.4544	1700.89856	851.456543	2	15	1.1.1.1282.5	7.781183	38.84658	38.84658			211.2718
17	10	10	14.1900003	14.1900003	14.1900003	sp|P68369|TBA1A_MOUSE	Tubulin alpha-1A chain OS=Mus musculus OX=10090 GN=Tuba1a PE=1 SV=1			2	99.00000095	DVNAAIATIK				0.00310038	1014.574097	508.2943	1014.570984	508.2927551	2	11	1.1.1.1053.3	4.881733	779.9	617.66	4.87	0.04	467.7197
17	10	10	14.1900003	14.1900003	14.1900003	sp|P68369|TBA1A_MOUSE	Tubulin alpha-1A chain OS=Mus musculus OX=10090 GN=Tuba1a PE=1 SV=1			2	99.00000095	EIIDLVLDR				0.000864802	1084.613647	543.3141	1084.612793	543.3136597	2	9	1.1.1.1238.2	7.220883	753.54	681.94	7.23	0.06	369.316
17	10	10	14.1900003	14.1900003	14.1900003	sp|P68369|TBA1A_MOUSE	Tubulin alpha-1A chain OS=Mus musculus OX=10090 GN=Tuba1a PE=1 SV=1			2	99.00000095	IHFPLATYAPVISAEK				0.0028092	1755.958496	586.3268	1755.955933	586.3259277	3	11	1.1.1.1207.2	6.82575	419.35	397.01	6.84	0.08	349.5488
17	10	10	14.1900003	14.1900003	14.1900003	sp|P68369|TBA1A_MOUSE	Tubulin alpha-1A chain OS=Mus musculus OX=10090 GN=Tuba1a PE=1 SV=1			2	99.00000095	LIGQIVSSITASLR				-0.0021202	1456.859253	729.4369	1456.861328	729.4379272	2	15	1.1.1.1353.3	8.639283	443.07	431.02	8.64	0.1	303.4712
17	10	10	14.1900003	14.1900003	14.1900003	sp|P68369|TBA1A_MOUSE	Tubulin alpha-1A chain OS=Mus musculus OX=10090 GN=Tuba1a PE=1 SV=1			0	99.00000095	AVFVDLEPTVIDEVR				0.00112654	1700.899658	851.4571	1700.89856	851.456543	2	12	1.1.1.1284.4	7.806833	117.6951	117.6951			260.9386
17	10	10	14.1900003	14.1900003	14.1900003	sp|P68369|TBA1A_MOUSE	Tubulin alpha-1A chain OS=Mus musculus OX=10090 GN=Tuba1a PE=1 SV=1			0	98.46000075	EIIDLVLDR				0.000864802	1084.613647	543.3141	1084.612793	543.3136597	2	8	1.1.1.1237.2	7.207716	753.54	469.32	7.23	0.06	266.6543
17	10	10	14.1900003	14.1900003	14.1900003	sp|P68369|TBA1A_MOUSE	Tubulin alpha-1A chain OS=Mus musculus OX=10090 GN=Tuba1a PE=1 SV=1			0	99.00000095	IHFPLATYAPVISAEK				0.0028092	1755.958496	586.3268	1755.955933	586.3259277	3	9	1.1.1.1204.2	6.787583	419.35	194.15	6.84	0.08	314.872
17	10	10	14.1900003	14.1900003	14.1900003	sp|P68369|TBA1A_MOUSE	Tubulin alpha-1A chain OS=Mus musculus OX=10090 GN=Tuba1a PE=1 SV=1			0	99.00000095	LIGQIVSSITASLR				-0.0021202	1456.859253	729.4369	1456.861328	729.4379272	2	10	1.1.1.1351.5	8.61045	443.07	283.43	8.64	0.1	233.0919
18	9.55	11.7	58.05000067	58.05000067	48.8499999	sp|Q03740|CRGE_MOUSE	Gamma-crystallin E OS=Mus musculus OX=10090 GN=Cryge PE=2 SV=4			2	99.00000095	GDYPDYQQWMGFSDSVR				-0.00101429	2049.851807	684.2912	2049.852783	684.2915039	3	13	1.1.1.1225.3	7.057233	999.27	843.38	7.07	0.05	726.1967
18	9.55	11.7	58.05000067	58.05000067	48.8499999	sp|Q03740|CRGE_MOUSE	Gamma-crystallin E OS=Mus musculus OX=10090 GN=Cryge PE=2 SV=4			2	99.00000095	RGDYPDYQQWMGFSDSVR	Oxidation(M)@11		missed R-G@1	0.00288818	2221.95166	741.6578	2221.94873	741.6568604	3	14	1.1.1.1112.9	5.6285	6894.33	6379.6	5.63	0.04	1565.285
18	9.55	11.7	58.05000067	58.05000067	48.8499999	sp|Q03740|CRGE_MOUSE	Gamma-crystallin E OS=Mus musculus OX=10090 GN=Cryge PE=2 SV=4			2	99.00000095	YHDWGAMNAR				-0.00188482	1219.517456	407.5131	1219.519287	407.5137024	3	12	1.1.1.967.2	3.79765	1298.74	1178.87	3.81	0.04	951.2125
18	9.55	11.7	58.05000067	58.05000067	48.8499999	sp|Q03740|CRGE_MOUSE	Gamma-crystallin E OS=Mus musculus OX=10090 GN=Cryge PE=2 SV=4			1.853872061	99.00000095	QYLLRPGEYR	Gln->pyro-Glu@N-term			0.00322927	1276.659668	639.3371	1276.656372	639.3355103	2	9	1.1.1.1014.4	4.3996	377.0526	377.0526			301.7796
18	9.55	11.7	58.05000067	58.05000067	48.8499999	sp|Q03740|CRGE_MOUSE	Gamma-crystallin E OS=Mus musculus OX=10090 GN=Cryge PE=2 SV=4			1.26760602	98.22999835	RIMDFY	Oxidation(M)@3		missed R-I@1	0.00432833	859.394104	430.7043	859.3898315	430.702179	2	8	1.1.1.1045.2	4.783067	2737.42	2429.34	4.79	0.04	2130.937
18	9.55	11.7	58.05000067	58.05000067	48.8499999	sp|Q03740|CRGE_MOUSE	Gamma-crystallin E OS=Mus musculus OX=10090 GN=Cryge PE=2 SV=4			0.331614077	80.25000095	LIPHSSSHR				-0.00206167	1032.544434	517.2795	1032.546509	517.2805176	2	6	1.1.1.862.11	2.512233	1890.17	1313.86	2.53	0.03	745.379
18	9.55	11.7	58.05000067	58.05000067	48.8499999	sp|Q03740|CRGE_MOUSE	Gamma-crystallin E OS=Mus musculus OX=10090 GN=Cryge PE=2 SV=4			0.039053816	99.00000095	GQMVEITDDCSHLQDR	Oxidation(M)@3; Methyl(D)@9; Carbamidomethyl(C)@10	Methyl(D)@108		-0.00637053	1932.824097	645.282	1932.830566	645.2841187	3	18	1.1.1.967.4	3.801817	1853.97	1432.48	3.82	0.04	1205.237
18	9.55	11.7	58.05000067	58.05000067	48.8499999	sp|Q03740|CRGE_MOUSE	Gamma-crystallin E OS=Mus musculus OX=10090 GN=Cryge PE=2 SV=4			0.027334403	98.43999743	LLRPGEYR			cleaved Y-L@N-term	-0.00274222	1002.558289	502.2864	1002.561035	502.2878113	2	9	1.1.1.937.4	3.436167	364.86	361.37	3.44	0.05	253.2621
18	9.55	11.7	58.05000067	58.05000067	48.8499999	sp|Q03740|CRGE_MOUSE	Gamma-crystallin E OS=Mus musculus OX=10090 GN=Cryge PE=2 SV=4			0.010995374	98.9199996	HYECSTDHSNLQPYFSR	Methyl(E)@3; Carbamidomethyl(C)@4	Methyl(E)@18		0.00858118	2153.931396	539.4901	2153.922607	539.487915	4	11	1.1.1.1002.10	4.246783	1819.96	1704.37	4.24	0.04	1288.07
18	9.55	11.7	58.05000067	58.05000067	48.8499999	sp|Q03740|CRGE_MOUSE	Gamma-crystallin E OS=Mus musculus OX=10090 GN=Cryge PE=2 SV=4			0.009661152	94.19000149	PHSSSHR			cleaved I-P@N-term	0.000712738	806.3790894	404.1968	806.3783569	404.1964417	2	8	1.1.1.863.2	2.51725	3943.73	3255.89	2.53	0.04	2251.226
18	9.55	11.7	58.05000067	58.05000067	48.8499999	sp|Q03740|CRGE_MOUSE	Gamma-crystallin E OS=Mus musculus OX=10090 GN=Cryge PE=2 SV=4			0.004803699	97.69999981	QYLLRPGEYRR	Arg-loss@C-term		missed R-R@10	0.00271621	1293.685547	432.2358	1293.682983	432.2349243	3	10	1.1.1.1011.6	4.357934	56603.71	16890.98	4.39	0.04	5568.593
18	9.55	11.7	58.05000067	58.05000067	48.8499999	sp|Q03740|CRGE_MOUSE	Gamma-crystallin E OS=Mus musculus OX=10090 GN=Cryge PE=2 SV=4			0.001740665	99.00000095	QYLLRPGEY	Gln->pyro-Glu@N-term		cleaved Y-R@C-term	-0.00347893	1120.55188	561.2832	1120.555298	561.2849121	2	10	1.1.1.1238.3	7.22255	47.03313	47.03313			144.4373
18	9.55	11.7	58.05000067	58.05000067	48.8499999	sp|Q03740|CRGE_MOUSE	Gamma-crystallin E OS=Mus musculus OX=10090 GN=Cryge PE=2 SV=4			0.001304851	92.37999916	LRPGEYR			cleaved L-L@N-term	-0.000799664	889.4762573	445.7454	889.4769897	445.7457886	2	7	1.1.1.936.3	3.417	518.74	409.37	3.43	0.05	378.3795
18	9.55	11.7	58.05000067	58.05000067	48.8499999	sp|Q03740|CRGE_MOUSE	Gamma-crystallin E OS=Mus musculus OX=10090 GN=Cryge PE=2 SV=4			0	95.66000104	GDYPDYQQWMGF	Oxidation(M)@10		cleaved F-S@C-term	0.00133	1521.588501	761.8015	1521.587036	761.8008423	2	8	1.1.1.1236.5	7.19755	467.63	399.7	7.2	0.06	344.3023
18	9.55	11.7	58.05000067	58.05000067	48.8499999	sp|Q03740|CRGE_MOUSE	Gamma-crystallin E OS=Mus musculus OX=10090 GN=Cryge PE=2 SV=4			0	99.00000095	GDYPDYQQWMGFSDSVR	Oxidation(M)@10			0.00317758	2065.85083	689.6242	2065.847656	689.6231689	3	16	1.1.1.1154.7	6.158967	8160.77	2988.72	6.19	0.06	1484.639
18	9.55	11.7	58.05000067	58.05000067	48.8499999	sp|Q03740|CRGE_MOUSE	Gamma-crystallin E OS=Mus musculus OX=10090 GN=Cryge PE=2 SV=4			0	99.00000095	GDYPDYQQWMGFSDSVR	Oxidation(M)@10			0.00317758	2065.85083	689.6242	2065.847656	689.6231689	3	21	1.1.1.1155.9	6.173467	8160.77	5995.97	6.19	0.06	4506.916
18	9.55	11.7	58.05000067	58.05000067	48.8499999	sp|Q03740|CRGE_MOUSE	Gamma-crystallin E OS=Mus musculus OX=10090 GN=Cryge PE=2 SV=4			0	99.00000095	GDYPDYQQWMGFSDSVR				-0.000917478	2049.851318	1025.933	2049.852783	1025.933594	2	11	1.1.1.1224.8	7.0494	702.97	455.46	7.08	0.05	256.8413
18	9.55	11.7	58.05000067	58.05000067	48.8499999	sp|Q03740|CRGE_MOUSE	Gamma-crystallin E OS=Mus musculus OX=10090 GN=Cryge PE=2 SV=4			0	99.00000095	GQMVEITDDCSHLQDR	Oxidation(M)@3; Methyl(D)@9; Carbamidomethyl(C)@10	Methyl(D)@108		-0.00637053	1932.824097	645.282	1932.830566	645.2841187	3	17	1.1.1.968.10	3.8163	1853.97	1816.9	3.82	0.04	1328.243
18	9.55	11.7	58.05000067	58.05000067	48.8499999	sp|Q03740|CRGE_MOUSE	Gamma-crystallin E OS=Mus musculus OX=10090 GN=Cryge PE=2 SV=4			0	99.00000095	GQMVEITDDCSHLQDR	Oxidation(M)@3; No Carbamidomethyl(C)@10			0.00456784	1861.797974	621.6066	1861.793457	621.6051025	3	15	1.1.1.995.10	4.157617	971.13	894.33	4.16	0.04	850.3135
18	9.55	11.7	58.05000067	58.05000067	48.8499999	sp|Q03740|CRGE_MOUSE	Gamma-crystallin E OS=Mus musculus OX=10090 GN=Cryge PE=2 SV=4			0	99.00000095	GQMVEITDDCSHLQDR	Oxidation(M)@3; No Carbamidomethyl(C)@10			0.00456784	1861.797974	621.6066	1861.793457	621.6051025	3	13	1.1.1.994.10	4.144783	971.13	588.56	4.16	0.04	517.2865
18	9.55	11.7	58.05000067	58.05000067	48.8499999	sp|Q03740|CRGE_MOUSE	Gamma-crystallin E OS=Mus musculus OX=10090 GN=Cryge PE=2 SV=4			0	36.37999892	GQMVEITDDCSHLQDR	Oxidation(M)@3; Methyl(D)@8; Oxidation(D)@9; Carbamidomethyl(C)@10	Methyl(D)@107; Oxidation(D)@108		-0.00309284	1948.822144	650.6147	1948.825439	650.6157837	3	11	1.1.1.940.7	3.474833	1669.71	1167.08	3.5	0.06	753.3089
18	9.55	11.7	58.05000067	58.05000067	48.8499999	sp|Q03740|CRGE_MOUSE	Gamma-crystallin E OS=Mus musculus OX=10090 GN=Cryge PE=2 SV=4			0	36.37999892	GQMVEITDDCSHLQDR	Oxidation(M)@3; Oxidation(D)@8; Methyl(D)@9; Carbamidomethyl(C)@10	Oxidation(D)@107; Methyl(D)@108		-0.00309284	1948.822144	650.6147	1948.825439	650.6157837	3	11	1.1.1.940.7	3.474833	1669.71	1167.08	3.5	0.06	753.3089
18	9.55	11.7	58.05000067	58.05000067	48.8499999	sp|Q03740|CRGE_MOUSE	Gamma-crystallin E OS=Mus musculus OX=10090 GN=Cryge PE=2 SV=4			0	19.41999942	GQMVEITDDCSHLQDR	Carbamidomethyl(C)@10; Methyl(L)@13	Methyl(L)@112		0.00152096	1916.837158	639.953	1916.835693	639.9525146	3	8	1.1.1.1009.9	4.334933	370.2	368.78	4.33	0.03	309.6255
18	9.55	11.7	58.05000067	58.05000067	48.8499999	sp|Q03740|CRGE_MOUSE	Gamma-crystallin E OS=Mus musculus OX=10090 GN=Cryge PE=2 SV=4			0	98.9199996	HYECSTDHSNLQPYFSR	Carbamidomethyl(C)@4; Methyl(D)@7	Methyl(D)@22		0.00858118	2153.931396	539.4901	2153.922607	539.487915	4	11	1.1.1.1002.10	4.246783	1819.96	1704.37	4.24	0.04	1288.07
18	9.55	11.7	58.05000067	58.05000067	48.8499999	sp|Q03740|CRGE_MOUSE	Gamma-crystallin E OS=Mus musculus OX=10090 GN=Cryge PE=2 SV=4			0	98.82000089	HYECSTDHSNLQPYFSR	Methyl(E)@3; Carbamidomethyl(C)@4	Methyl(E)@18		0.00858118	2153.931396	539.4901	2153.922607	539.487915	4	11	1.1.1.1001.8	4.232617	1819.96	1600.97	4.24	0.04	1227.811
18	9.55	11.7	58.05000067	58.05000067	48.8499999	sp|Q03740|CRGE_MOUSE	Gamma-crystallin E OS=Mus musculus OX=10090 GN=Cryge PE=2 SV=4			0	36.37999892	HYECSTDHSNLQPYFSR	No Carbamidomethyl(C)@4			0.00118987	2082.886475	521.7289	2082.885498	521.7286377	4	8	1.1.1.1009.7	4.333267	762.82	637.14	4.34	0.03	569.1018
18	9.55	11.7	58.05000067	58.05000067	48.8499999	sp|Q03740|CRGE_MOUSE	Gamma-crystallin E OS=Mus musculus OX=10090 GN=Cryge PE=2 SV=4			0	29.37000096	HYECSTDHSNLQPYFSR	No Carbamidomethyl(C)@4			0.00118987	2082.886475	521.7289	2082.885498	521.7286377	4	10	1.1.1.1010.7	4.346267	762.82	755.11	4.34	0.03	755.527
18	9.55	11.7	58.05000067	58.05000067	48.8499999	sp|Q03740|CRGE_MOUSE	Gamma-crystallin E OS=Mus musculus OX=10090 GN=Cryge PE=2 SV=4			0	17.2299996	HYECSTDHSNLQPYFSR	Carbamidomethyl(C)@4; Methyl(T)@6	Methyl(T)@21		0.00858118	2153.931396	539.4901	2153.922607	539.487915	4	11	1.1.1.1002.10	4.246783	1819.96	1704.37	4.24	0.04	1288.07
18	9.55	11.7	58.05000067	58.05000067	48.8499999	sp|Q03740|CRGE_MOUSE	Gamma-crystallin E OS=Mus musculus OX=10090 GN=Cryge PE=2 SV=4			0	99.00000095	ITFYEDR				0.000382798	942.4450684	472.2298	942.4447021	472.2296143	2	9	1.1.1.1023.5	4.507267	90387.7	25808.81	4.54	0.04	5815.289
18	9.55	11.7	58.05000067	58.05000067	48.8499999	sp|Q03740|CRGE_MOUSE	Gamma-crystallin E OS=Mus musculus OX=10090 GN=Cryge PE=2 SV=4			0	98.76000285	ITFYEDR				0.000382798	942.4450684	472.2298	942.4447021	472.2296143	2	11	1.1.1.1024.5	4.521584	90387.7	60561	4.54	0.04	22324.17
18	9.55	11.7	58.05000067	58.05000067	48.8499999	sp|Q03740|CRGE_MOUSE	Gamma-crystallin E OS=Mus musculus OX=10090 GN=Cryge PE=2 SV=4			0	87.99999952	ITFYEDR	Methyl(D)@6	Methyl(D)@9		0.00143769	956.461853	479.2382	956.4603271	479.2374573	2	7	1.1.1.1066.3	5.047217	1133.86	497.08	5.11	0.05	385.175
18	9.55	11.7	58.05000067	58.05000067	48.8499999	sp|Q03740|CRGE_MOUSE	Gamma-crystallin E OS=Mus musculus OX=10090 GN=Cryge PE=2 SV=4			0	83.19000006	ITFYEDR	Methyl(E)@5	Methyl(E)@8		0.00143769	956.461853	479.2382	956.4603271	479.2374573	2	7	1.1.1.1069.3	5.085217	1133.86	838.28	5.11	0.05	551.7134
18	9.55	11.7	58.05000067	58.05000067	48.8499999	sp|Q03740|CRGE_MOUSE	Gamma-crystallin E OS=Mus musculus OX=10090 GN=Cryge PE=2 SV=4			0	36.37999892	LIPHSSSHR				-0.00206167	1032.544434	517.2795	1032.546509	517.2805176	2	6	1.1.1.863.10	2.5239	1890.17	1774.44	2.53	0.03	1096.199
18	9.55	11.7	58.05000067	58.05000067	48.8499999	sp|Q03740|CRGE_MOUSE	Gamma-crystallin E OS=Mus musculus OX=10090 GN=Cryge PE=2 SV=4			0	49.7299999	LLRPGEYR			cleaved Y-L@N-term	-0.00274222	1002.558289	502.2864	1002.561035	502.2878113	2	6	1.1.1.936.4	3.418667	364.86	266.6	3.44	0.05	209.094
18	9.55	11.7	58.05000067	58.05000067	48.8499999	sp|Q03740|CRGE_MOUSE	Gamma-crystallin E OS=Mus musculus OX=10090 GN=Cryge PE=2 SV=4			0	98.71000051	MGFSDSVR	Oxidation(M)@1		cleaved W-M@N-term	-0.000744324	913.3956909	457.7051	913.3963623	457.7054749	2	9	1.1.1.933.3	3.38035	480.3	328.92	3.4	0.04	275.7786
18	9.55	11.7	58.05000067	58.05000067	48.8499999	sp|Q03740|CRGE_MOUSE	Gamma-crystallin E OS=Mus musculus OX=10090 GN=Cryge PE=2 SV=4			0	98.08999896	MGFSDSVR	Oxidation(M)@1		cleaved W-M@N-term	-0.000744324	913.3956909	457.7051	913.3963623	457.7054749	2	9	1.1.1.934.4	3.39235	480.3	437.99	3.4	0.04	367.82
18	9.55	11.7	58.05000067	58.05000067	48.8499999	sp|Q03740|CRGE_MOUSE	Gamma-crystallin E OS=Mus musculus OX=10090 GN=Cryge PE=2 SV=4			0	67.86999702	PHSSSHR			cleaved I-P@N-term	0.000712738	806.3790894	404.1968	806.3783569	404.1964417	2	6	1.1.1.862.3	2.505583	3943.73	1964.48	2.53	0.04	864.2347
18	9.55	11.7	58.05000067	58.05000067	48.8499999	sp|Q03740|CRGE_MOUSE	Gamma-crystallin E OS=Mus musculus OX=10090 GN=Cryge PE=2 SV=4			0	98.79000187	QYLLRPGEY	Gln->pyro-Glu@N-term		cleaved Y-R@C-term	0.00152592	1120.556885	561.2857	1120.555298	561.2849121	2	8	1.1.1.1239.2	7.232883	39.3742	39.3742			164.8674
18	9.55	11.7	58.05000067	58.05000067	48.8499999	sp|Q03740|CRGE_MOUSE	Gamma-crystallin E OS=Mus musculus OX=10090 GN=Cryge PE=2 SV=4			0	98.6899972	QYLLRPGEY			cleaved Y-R@C-term	0.00234104	1137.584229	569.7994	1137.581909	569.7982178	2	10	1.1.1.1091.3	5.36835	1054.21	771.91	5.38	0.05	630.5913
18	9.55	11.7	58.05000067	58.05000067	48.8499999	sp|Q03740|CRGE_MOUSE	Gamma-crystallin E OS=Mus musculus OX=10090 GN=Cryge PE=2 SV=4			0	93.48000288	QYLLRPGEY			cleaved Y-R@C-term	0.00234104	1137.584229	569.7994	1137.581909	569.7982178	2	9	1.1.1.1094.4	5.405517	1054.21	790.31	5.38	0.05	528.4778
18	9.55	11.7	58.05000067	58.05000067	48.8499999	sp|Q03740|CRGE_MOUSE	Gamma-crystallin E OS=Mus musculus OX=10090 GN=Cryge PE=2 SV=4			0	99.00000095	QYLLRPGEYR	Formyl@N-term			-0.00239919	1321.675415	661.845	1321.677856	661.8461914	2	12	1.1.1.1111.6	5.616167	2068.46	1289.07	5.63	0.05	850.5438
18	9.55	11.7	58.05000067	58.05000067	48.8499999	sp|Q03740|CRGE_MOUSE	Gamma-crystallin E OS=Mus musculus OX=10090 GN=Cryge PE=2 SV=4			0	99.00000095	QYLLRPGEYR	Gln->pyro-Glu@N-term			-0.00214179	1276.654297	639.3344	1276.656372	639.3355103	2	10	1.1.1.1124.2	5.775333	29104.88	4019.49	5.82	0.05	944.8806
18	9.55	11.7	58.05000067	58.05000067	48.8499999	sp|Q03740|CRGE_MOUSE	Gamma-crystallin E OS=Mus musculus OX=10090 GN=Cryge PE=2 SV=4			0	97.61999846	QYLLRPGEYR	Gln->pyro-Glu@N-term			-0.00214179	1276.654297	639.3344	1276.656372	639.3355103	2	9	1.1.1.1125.3	5.788	29104.88	10096.89	5.82	0.05	3375.123
18	9.55	11.7	58.05000067	58.05000067	48.8499999	sp|Q03740|CRGE_MOUSE	Gamma-crystallin E OS=Mus musculus OX=10090 GN=Cryge PE=2 SV=4			0	94.76000071	QYLLRPGEYR	Dehydrated(Y)@2	Dehydrated(Y)@145		0.000837403	1275.673218	426.2317	1275.672363	426.2314148	3	9	1.1.1.1015.3	4.406933	3896.15	3443.2	4.4	0.04	1168.481
18	9.55	11.7	58.05000067	58.05000067	48.8499999	sp|Q03740|CRGE_MOUSE	Gamma-crystallin E OS=Mus musculus OX=10090 GN=Cryge PE=2 SV=4			0	90.64999819	QYLLRPGEYR	Deamidated(Q)@1			4.90E-05	1294.667114	432.563	1294.666992	432.5629272	3	7	1.1.1.1026.3	4.543417	1318.16	1272.38	4.54	0.04	1236.155
18	9.55	11.7	58.05000067	58.05000067	48.8499999	sp|Q03740|CRGE_MOUSE	Gamma-crystallin E OS=Mus musculus OX=10090 GN=Cryge PE=2 SV=4			0	32.12000132	QYLLRPGEYR				0.00271621	1293.685547	432.2358	1293.682983	432.2349243	3	6	1.1.1.1010.4	4.343767	56603.71	4068.97	4.39	0.04	856.0761
18	9.55	11.7	58.05000067	58.05000067	48.8499999	sp|Q03740|CRGE_MOUSE	Gamma-crystallin E OS=Mus musculus OX=10090 GN=Cryge PE=2 SV=4			0	22.9399994	QYLLRPGEYR				0.00271621	1293.685547	432.2358	1293.682983	432.2349243	3	9	1.1.1.1011.6	4.357934	56603.71	16890.98	4.39	0.04	5568.593
18	9.55	11.7	58.05000067	58.05000067	48.8499999	sp|Q03740|CRGE_MOUSE	Gamma-crystallin E OS=Mus musculus OX=10090 GN=Cryge PE=2 SV=4			0	99.00000095	RGDYPDYQQWMGFSDSVR	Oxidation(M)@11		missed R-G@1	0.00288818	2221.95166	741.6578	2221.94873	741.6568604	3	20	1.1.1.1111.7	5.617833	6894.33	4953.18	5.63	0.04	3868.996
18	9.55	11.7	58.05000067	58.05000067	48.8499999	sp|Q03740|CRGE_MOUSE	Gamma-crystallin E OS=Mus musculus OX=10090 GN=Cryge PE=2 SV=4			0	99.00000095	RGDYPDYQQWMGFSDSVR	Oxidation(M)@11		missed R-G@1	0.00288818	2221.95166	741.6578	2221.94873	741.6568604	3	19	1.1.1.1112.8	5.627666	6894.33	6279.84	5.63	0.04	5473.418
18	9.55	11.7	58.05000067	58.05000067	48.8499999	sp|Q03740|CRGE_MOUSE	Gamma-crystallin E OS=Mus musculus OX=10090 GN=Cryge PE=2 SV=4			0	99.00000095	RGDYPDYQQWMGFSDSVR			missed R-G@1	0.024698701	2205.978271	736.3334	2205.953857	736.3251953	3	16	1.1.1.1170.6	6.360617	209.6682	209.6682			680.7574
18	9.55	11.7	58.05000067	58.05000067	48.8499999	sp|Q03740|CRGE_MOUSE	Gamma-crystallin E OS=Mus musculus OX=10090 GN=Cryge PE=2 SV=4			0	99.00000095	RGDYPDYQQWMGFSDSVR			missed R-G@1	0.00748693	2205.961426	736.3277	2205.953857	736.3251953	3	15	1.1.1.1172.8	6.386617	120.0882	120.0882			623.3655
18	9.55	11.7	58.05000067	58.05000067	48.8499999	sp|Q03740|CRGE_MOUSE	Gamma-crystallin E OS=Mus musculus OX=10090 GN=Cryge PE=2 SV=4			0	98.54000211	RGDYPDYQQWMGFSDSVR	Oxidation(M)@11		missed R-G@1	0.00288818	2221.95166	741.6578	2221.94873	741.6568604	3	10	1.1.1.1113.9	5.641333	6894.33	6677.55	5.63	0.04	1551.789
18	9.55	11.7	58.05000067	58.05000067	48.8499999	sp|Q03740|CRGE_MOUSE	Gamma-crystallin E OS=Mus musculus OX=10090 GN=Cryge PE=2 SV=4			0	90.64999819	RIMDFY	Oxidation(M)@3		missed R-I@1	0.00432833	859.394104	430.7043	859.3898315	430.702179	2	8	1.1.1.1044.2	4.770733	2737.42	1671.79	4.79	0.04	1853.684
18	9.55	11.7	58.05000067	58.05000067	48.8499999	sp|Q03740|CRGE_MOUSE	Gamma-crystallin E OS=Mus musculus OX=10090 GN=Cryge PE=2 SV=4			0	69.11000013	YEMPNYR	Oxidation(M)@3		cleaved L-Y@N-term	0.000823754	987.4129028	494.7137	987.4119873	494.7132874	2	6	1.1.1.906.3	3.0397	444.97	320.12	3.07	0.06	198.1306
18	9.55	11.7	58.05000067	58.05000067	48.8499999	sp|Q03740|CRGE_MOUSE	Gamma-crystallin E OS=Mus musculus OX=10090 GN=Cryge PE=2 SV=4			0	26.71999931	YEMPNYR	Oxidation(M)@3		cleaved L-Y@N-term	0.000823754	987.4129028	494.7137	987.4119873	494.7132874	2	6	1.1.1.905.2	3.0262	444.97	194.3	3.07	0.06	137.852
18	9.55	11.7	58.05000067	58.05000067	48.8499999	sp|Q03740|CRGE_MOUSE	Gamma-crystallin E OS=Mus musculus OX=10090 GN=Cryge PE=2 SV=4			0	28.0400008	YHDWGAM	Oxidation(M)@7		cleaved M-N@C-term	0.00110655	894.3340454	448.1743	894.3330078	448.1737976	2	6	1.1.1.952.3	3.619333	216.12	213.36	3.62	0.04	194.2528
18	9.55	11.7	58.05000067	58.05000067	48.8499999	sp|Q03740|CRGE_MOUSE	Gamma-crystallin E OS=Mus musculus OX=10090 GN=Cryge PE=2 SV=4			0	99.00000095	YHDWGAMNAR	Oxidation(M)@7			0.00515839	1235.519165	412.847	1235.51416	412.8453369	3	13	1.1.1.899.2	2.969717	8600.51	7771.11	2.98	0.03	5561.909
18	9.55	11.7	58.05000067	58.05000067	48.8499999	sp|Q03740|CRGE_MOUSE	Gamma-crystallin E OS=Mus musculus OX=10090 GN=Cryge PE=2 SV=4			0	99.00000095	YHDWGAMNAR	Oxidation(M)@7			0.00515839	1235.519165	412.847	1235.51416	412.8453369	3	13	1.1.1.898.2	2.95905	8600.51	5117.8	2.98	0.03	2930.832
18	9.55	11.7	58.05000067	58.05000067	48.8499999	sp|Q03740|CRGE_MOUSE	Gamma-crystallin E OS=Mus musculus OX=10090 GN=Cryge PE=2 SV=4			0	99.00000095	YHDWGAMNAR	Dioxidation(M)@7	Dioxidation(M)@160		0.00249669	1251.511597	418.1778	1251.509155	418.1769714	3	10	1.1.1.913.2	3.1257	536.11	460.95	3.14	0.04	370.2848
18	9.55	11.7	58.05000067	58.05000067	48.8499999	sp|Q03740|CRGE_MOUSE	Gamma-crystallin E OS=Mus musculus OX=10090 GN=Cryge PE=2 SV=4			0	99.00000095	YHDWGAMNAR	Oxidation(M)@7; Deamidated(N)@8			0.00185036	1236.500122	413.174	1236.498169	413.1733398	3	7	1.1.1.915.3	3.1517	302.33	254.06	3.17	0.06	224.6324
18	9.55	11.7	58.05000067	58.05000067	48.8499999	sp|Q03740|CRGE_MOUSE	Gamma-crystallin E OS=Mus musculus OX=10090 GN=Cryge PE=2 SV=4			0	86.76999807	YHDWGAMNAR	Dioxidation(M)@7	Dioxidation(M)@160		0.00249669	1251.511597	418.1778	1251.509155	418.1769714	3	7	1.1.1.912.2	3.113033	536.11	280.67	3.14	0.04	255.0121
18	9.55	11.7	58.05000067	58.05000067	48.8499999	sp|Q03740|CRGE_MOUSE	Gamma-crystallin E OS=Mus musculus OX=10090 GN=Cryge PE=2 SV=4			0	80.69000244	YHDWGAMNAR	Oxidation(M)@7; Deamidated(N)@8			0.00185036	1236.500122	413.174	1236.498169	413.1733398	3	7	1.1.1.914.3	3.139367	302.33	190.5	3.17	0.06	201.5979
18	9.55	11.7	58.05000067	58.05000067	48.8499999	sp|Q03740|CRGE_MOUSE	Gamma-crystallin E OS=Mus musculus OX=10090 GN=Cryge PE=2 SV=4			0	73.76000285	YHDWGAMNAR	Dioxidation(W)@4; Oxidation(M)@7			-0.00730646	1267.496704	423.5062	1267.504028	423.508606	3	7	1.1.1.868.3	2.581233	340.8	258.5	2.59	0.04	429.2455
18	9.55	11.7	58.05000067	58.05000067	48.8499999	sp|Q03740|CRGE_MOUSE	Gamma-crystallin E OS=Mus musculus OX=10090 GN=Cryge PE=2 SV=4			0	71.49000168	YHDWGAMNAR	Dioxidation(M)@7; Deamidated(N)@8; Deamidated(R)@10	Dioxidation(M)@160; Deamidated(R)@163		0.0133449	1253.490479	627.7525	1253.477173	627.7458496	2	9	1.1.1.930.10	3.34685	298.59	269.4	3.34	0.03	197.4007
19	8.27	8.37	18.12999994	18.12999994	18.12999994	sp|P63260|ACTG_MOUSE; sp|P60710|ACTB_MOUSE	Actin, cytoplasmic 2 OS=Mus musculus OX=10090 GN=Actg1 PE=1 SV=1; Actin, cytoplasmic 1 OS=Mus musculus OX=10090 GN=Actb PE=1 SV=1			2	99.00000095	AGFAGDDAPR				0.00186881	975.4428711	488.7287	975.440979	488.7277832	2	11	1.1.1.928.3	3.315517	539.42	506.55	3.31	0.05	389.2387
19	8.27	8.37	18.12999994	18.12999994	18.12999994	sp|P63260|ACTG_MOUSE; sp|P60710|ACTB_MOUSE	Actin, cytoplasmic 2 OS=Mus musculus OX=10090 GN=Actg1 PE=1 SV=1; Actin, cytoplasmic 1 OS=Mus musculus OX=10090 GN=Actb PE=1 SV=1			2	99.00000095	GYSFTTTAER				0.00135117	1131.521118	566.7678	1131.519653	566.7670898	2	10	1.1.1.995.8	4.15595	424.4	397.35	4.16	0.04	312.8234
19	8.27	8.37	18.12999994	18.12999994	18.12999994	sp|P63260|ACTG_MOUSE; sp|P60710|ACTB_MOUSE	Actin, cytoplasmic 2 OS=Mus musculus OX=10090 GN=Actg1 PE=1 SV=1; Actin, cytoplasmic 1 OS=Mus musculus OX=10090 GN=Actb PE=1 SV=1			2	99.00000095	SYELPDGQVITIGNER				-0.0031772	1789.88147	895.948	1789.884644	895.949585	2	14	1.1.1.1173.8	6.399283	90.05187	90.05187			454.4286
19	8.27	8.37	18.12999994	18.12999994	18.12999994	sp|P63260|ACTG_MOUSE; sp|P60710|ACTB_MOUSE	Actin, cytoplasmic 2 OS=Mus musculus OX=10090 GN=Actg1 PE=1 SV=1; Actin, cytoplasmic 1 OS=Mus musculus OX=10090 GN=Actb PE=1 SV=1			1.346787333	98.97000194	QEYDESGPSIVHR				0.00195314	1515.697144	506.2397	1515.695435	506.2390747	3	9	1.1.1.951.3	3.608333	506.12	400.72	3.62	0.04	446.2622
19	8.27	8.37	18.12999994	18.12999994	18.12999994	sp|P63260|ACTG_MOUSE; sp|P60710|ACTB_MOUSE	Actin, cytoplasmic 2 OS=Mus musculus OX=10090 GN=Actg1 PE=1 SV=1; Actin, cytoplasmic 1 OS=Mus musculus OX=10090 GN=Actb PE=1 SV=1			0.906578243	96.96999788	VAPEEHPVLLTEAPLNPK				0.00120478	1953.058228	652.0267	1953.057129	652.0263062	3	9	1.1.1.1108.7	5.576517	658.88	240.75	5.55	0.04	393.6193
19	8.27	8.37	18.12999994	18.12999994	18.12999994	sp|P63260|ACTG_MOUSE; sp|P60710|ACTB_MOUSE	Actin, cytoplasmic 2 OS=Mus musculus OX=10090 GN=Actg1 PE=1 SV=1; Actin, cytoplasmic 1 OS=Mus musculus OX=10090 GN=Actb PE=1 SV=1			0.015922973	99.00000095	QEYDESGPSIVHRK	Lys-loss@C-term		missed R-K@13	0.00195314	1515.697144	506.2397	1515.695435	506.2390747	3	12	1.1.1.952.6	3.621817	506.12	489.45	3.62	0.04	539.2218
19	8.27	8.37	18.12999994	18.12999994	18.12999994	sp|P63260|ACTG_MOUSE; sp|P60710|ACTB_MOUSE	Actin, cytoplasmic 2 OS=Mus musculus OX=10090 GN=Actg1 PE=1 SV=1; Actin, cytoplasmic 1 OS=Mus musculus OX=10090 GN=Actb PE=1 SV=1			0	96.1499989	AGFAGDDAPR				0.00186881	975.4428711	488.7287	975.440979	488.7277832	2	7	1.1.1.926.4	3.291017	539.42	305.02	3.31	0.05	249.8656
19	8.27	8.37	18.12999994	18.12999994	18.12999994	sp|P63260|ACTG_MOUSE; sp|P60710|ACTB_MOUSE	Actin, cytoplasmic 2 OS=Mus musculus OX=10090 GN=Actg1 PE=1 SV=1; Actin, cytoplasmic 1 OS=Mus musculus OX=10090 GN=Actb PE=1 SV=1			0	99.00000095	SYELPDGQVITIGNER				0.00475732	1789.889526	895.952	1789.884644	895.949585	2	12	1.1.1.1172.10	6.388283	120.0882	120.0882			366.3376
19	8.27	8.37	18.12999994	18.12999994	18.12999994	sp|P63260|ACTG_MOUSE; sp|P60710|ACTB_MOUSE	Actin, cytoplasmic 2 OS=Mus musculus OX=10090 GN=Actg1 PE=1 SV=1; Actin, cytoplasmic 1 OS=Mus musculus OX=10090 GN=Actb PE=1 SV=1			0	99.00000095	SYELPDGQVITIGNER				0.00299599	1789.887573	597.6365	1789.884644	597.635498	3	10	1.1.1.1177.4	6.446617	505.96	300.09	6.42	0.06	505.7442
20	8	8	40.7799989	40.7799989	40.7799989	sp|P62806|H4_MOUSE	Histone H4 OS=Mus musculus OX=10090 GN=H4c1 PE=1 SV=2			2	99.00000095	DNIQGITKPAIR				-0.0128487	1324.733521	663.374	1324.746338	663.3804321	2	9	1.1.1.990.8	4.092283	76.84046	76.84046			263.4729
20	8	8	40.7799989	40.7799989	40.7799989	sp|P62806|H4_MOUSE	Histone H4 OS=Mus musculus OX=10090 GN=H4c1 PE=1 SV=2			2	99.00000095	ISGLIYEETR				0.00237696	1179.615845	590.8152	1179.613525	590.8140259	2	14	1.1.1.1068.7	5.075883	2591.64	1624.17	5.09	0.04	724.4478
20	8	8	40.7799989	40.7799989	40.7799989	sp|P62806|H4_MOUSE	Histone H4 OS=Mus musculus OX=10090 GN=H4c1 PE=1 SV=2			2	99.00000095	TVTAMDVVYALK	Oxidation(M)@5			-0.00132258	1325.688843	663.8517	1325.690063	663.8522949	2	10	1.1.1.1142.9	6.008483	684.23	501.22	6.03	0.05	373.6327
20	8	8	40.7799989	40.7799989	40.7799989	sp|P62806|H4_MOUSE	Histone H4 OS=Mus musculus OX=10090 GN=H4c1 PE=1 SV=2			2	99.00000095	VFLENVIR				4.34E-05	988.5706787	495.2926	988.5705566	495.292572	2	11	1.1.1.1156.3	6.180967	3903.26	2889.81	6.2	0.05	1630.891
20	8	8	40.7799989	40.7799989	40.7799989	sp|P62806|H4_MOUSE	Histone H4 OS=Mus musculus OX=10090 GN=H4c1 PE=1 SV=2			0	99.00000095	DNIQGITKPAIR				9.07E-05	1324.74646	663.3805	1324.746338	663.3804321	2	9	1.1.1.991.8	4.10545	78.74684	78.74684			243.85
20	8	8	40.7799989	40.7799989	40.7799989	sp|P62806|H4_MOUSE	Histone H4 OS=Mus musculus OX=10090 GN=H4c1 PE=1 SV=2			0	99.00000095	ISGLIYEETR				0.00237696	1179.615845	590.8152	1179.613525	590.8140259	2	13	1.1.1.1069.9	5.090217	2591.64	2400.3	5.09	0.04	1360.938
20	8	8	40.7799989	40.7799989	40.7799989	sp|P62806|H4_MOUSE	Histone H4 OS=Mus musculus OX=10090 GN=H4c1 PE=1 SV=2			0	99.00000095	TVTAMDVVYALK	Oxidation(M)@5			-0.00132258	1325.688843	663.8517	1325.690063	663.8522949	2	10	1.1.1.1143.9	6.021317	684.23	649.15	6.03	0.05	400.9596
20	8	8	40.7799989	40.7799989	40.7799989	sp|P62806|H4_MOUSE	Histone H4 OS=Mus musculus OX=10090 GN=H4c1 PE=1 SV=2			0	99.00000095	VFLENVIR				4.34E-05	988.5706787	495.2926	988.5705566	495.292572	2	10	1.1.1.1155.5	6.170133	3903.26	1815.82	6.2	0.05	1007.499
21	7.54	9.68	12.47000024	10.39000005	10.39000005	sp|Q9QWL7|K1C17_MOUSE	Keratin, type I cytoskeletal 17 OS=Mus musculus OX=10090 GN=Krt17 PE=1 SV=3			2	99.00000095	EVATNSELVQSGK				-0.00586138	1360.677734	681.3461	1360.683472	681.348999	2	15	1.1.1.934.8	3.396517	399.48	389.81	3.4	0.04	295.0657
21	7.54	9.68	12.47000024	10.39000005	10.39000005	sp|Q9QWL7|K1C17_MOUSE	Keratin, type I cytoskeletal 17 OS=Mus musculus OX=10090 GN=Krt17 PE=1 SV=3			2	99.00000095	LASYLDK				0.000790326	808.4338989	405.2242	808.4330444	405.2238159	2	11	1.1.1.970.2	3.834817	6907.96	6139.45	3.84	0.04	2998.125
21	7.54	9.68	12.47000024	10.39000005	10.39000005	sp|Q9QWL7|K1C17_MOUSE	Keratin, type I cytoskeletal 17 OS=Mus musculus OX=10090 GN=Krt17 PE=1 SV=3			2	99.00000095	VLDELTLAR				-0.00323164	1028.583496	515.299	1028.58667	515.3005981	2	12	1.1.1.1109.5	5.587517	781.25	674.27	5.6	0.04	524.2319
21	7.54	9.68	12.47000024	10.39000005	10.39000005	sp|Q9QWL7|K1C17_MOUSE	Keratin, type I cytoskeletal 17 OS=Mus musculus OX=10090 GN=Krt17 PE=1 SV=3			1.468521357	99.00000095	LEQEIATYR				-0.0116846	1121.560059	561.7873	1121.571655	561.7930908	2	7	1.1.1.987.10	4.055634	63.41647	63.41647			170.1804
21	7.54	9.68	12.47000024	10.39000005	10.39000005	sp|Q9QWL7|K1C17_MOUSE	Keratin, type I cytoskeletal 17 OS=Mus musculus OX=10090 GN=Krt17 PE=1 SV=3			0.071604155	46.00000083	ATMQNLNDR				-0.00637398	1061.486084	531.7503	1061.492432	531.753479	2	6	1.1.1.900.3	2.986533	83.80342	83.80342			85.73688
21	7.54	9.68	12.47000024	10.39000005	10.39000005	sp|Q9QWL7|K1C17_MOUSE	Keratin, type I cytoskeletal 17 OS=Mus musculus OX=10090 GN=Krt17 PE=1 SV=3			0	99.00000095	EVATNSELVQSGK				-0.00586138	1360.677734	681.3461	1360.683472	681.348999	2	10	1.1.1.933.6	3.385333	399.48	334.63	3.4	0.04	334.2894
21	7.54	9.68	12.47000024	10.39000005	10.39000005	sp|Q9QWL7|K1C17_MOUSE	Keratin, type I cytoskeletal 17 OS=Mus musculus OX=10090 GN=Krt17 PE=1 SV=3			0	99.00000095	LAADDFR				0.000771005	806.3930664	404.2038	806.3922729	404.2033997	2	9	1.1.1.982.2	3.986133	2733.23	2640.1	3.98	0.04	1412.837
21	7.54	9.68	12.47000024	10.39000005	10.39000005	sp|Q9QWL7|K1C17_MOUSE	Keratin, type I cytoskeletal 17 OS=Mus musculus OX=10090 GN=Krt17 PE=1 SV=3			0	95.24000287	LAADDFR				0.000771005	806.3930664	404.2038	806.3922729	404.2033997	2	8	1.1.1.979.2	3.947967	2733.23	580.16	3.98	0.04	285.6416
21	7.54	9.68	12.47000024	10.39000005	10.39000005	sp|Q9QWL7|K1C17_MOUSE	Keratin, type I cytoskeletal 17 OS=Mus musculus OX=10090 GN=Krt17 PE=1 SV=3			0	98.76000285	LASYLDK				0.000790326	808.4338989	405.2242	808.4330444	405.2238159	2	8	1.1.1.969.2	3.82215	6907.96	3847.89	3.84	0.04	1457.357
21	7.54	9.68	12.47000024	10.39000005	10.39000005	sp|Q9QWL7|K1C17_MOUSE	Keratin, type I cytoskeletal 17 OS=Mus musculus OX=10090 GN=Krt17 PE=1 SV=3			0	86.1100018	LEQEIATYR				0.0105321	1121.582275	561.7984	1121.571655	561.7930908	2	5	1.1.1.988.8	4.066783	68.1751	68.1751			150.1823
21	7.54	9.68	12.47000024	10.39000005	10.39000005	sp|Q9QWL7|K1C17_MOUSE	Keratin, type I cytoskeletal 17 OS=Mus musculus OX=10090 GN=Krt17 PE=1 SV=3			0	99.00000095	VLDELTLAR				-0.00323164	1028.583496	515.299	1028.58667	515.3005981	2	11	1.1.1.1108.5	5.57485	781.25	443.44	5.6	0.04	341.1045
22	7.19	7.26	32.55999982	32.55999982	32.55999982	sp|Q8R1M2|H2AJ_MOUSE; sp|Q8CGP7|H2A1K_MOUSE; sp|Q8CGP6|H2A1H_MOUSE; sp|Q8CGP5|H2A1F_MOUSE; sp|Q8BFU2|H2A3_MOUSE; sp|Q6GSS7|H2A2A_MOUSE; sp|Q64523|H2A2C_MOUSE; sp|C0HKE9|H2A1P_MOUSE; sp|C0HKE8|H2A1O_MOUSE; sp|C0HKE7|H2A1N_MOUSE; sp|C0HKE6|H2A1I_MOUSE; sp|C0HKE5|H2A1G_MOUSE; sp|C0HKE4|H2A1E_MOUSE; sp|C0HKE3|H2A1D_MOUSE; sp|C0HKE2|H2A1C_MOUSE; sp|C0HKE1|H2A1B_MOUSE; sp|P27661|H2AX_MOUSE	Histone H2A.J OS=Mus musculus OX=10090 GN=H2aj PE=1 SV=1; Histone H2A type 1-K OS=Mus musculus OX=10090 GN=H2ac15 PE=1 SV=3; Histone H2A type 1-H OS=Mus musculus OX=10090 GN=H2ac12 PE=1 SV=3; Histone H2A type 1-F OS=Mus musculus OX=10090 GN=Hist1h2af PE=1 SV=3; Histone H2A type 3 OS=Mus musculus OX=10090 GN=H2aw PE=1 SV=3; Histone H2A type 2-A OS=Mus musculus OX=10090 GN=Hist2h2aa1 PE=1 SV=3; His…			2	99.00000095	AGLQFPVGR				0.000102772	943.5240479	472.7693	943.5239258	472.7692566	2	14	1.1.1.1100.3	5.47285	6898.4	5319.68	5.49	0.05	3066.18
22	7.19	7.26	32.55999982	32.55999982	32.55999982	sp|Q8R1M2|H2AJ_MOUSE; sp|Q8CGP7|H2A1K_MOUSE; sp|Q8CGP6|H2A1H_MOUSE; sp|Q8CGP5|H2A1F_MOUSE; sp|Q8BFU2|H2A3_MOUSE; sp|Q6GSS7|H2A2A_MOUSE; sp|Q64523|H2A2C_MOUSE; sp|C0HKE9|H2A1P_MOUSE; sp|C0HKE8|H2A1O_MOUSE; sp|C0HKE7|H2A1N_MOUSE; sp|C0HKE6|H2A1I_MOUSE; sp|C0HKE5|H2A1G_MOUSE; sp|C0HKE4|H2A1E_MOUSE; sp|C0HKE3|H2A1D_MOUSE; sp|C0HKE2|H2A1C_MOUSE; sp|C0HKE1|H2A1B_MOUSE; sp|P27661|H2AX_MOUSE	Histone H2A.J OS=Mus musculus OX=10090 GN=H2aj PE=1 SV=1; Histone H2A type 1-K OS=Mus musculus OX=10090 GN=H2ac15 PE=1 SV=3; Histone H2A type 1-H OS=Mus musculus OX=10090 GN=H2ac12 PE=1 SV=3; Histone H2A type 1-F OS=Mus musculus OX=10090 GN=Hist1h2af PE=1 SV=3; Histone H2A type 3 OS=Mus musculus OX=10090 GN=H2aw PE=1 SV=3; Histone H2A type 2-A OS=Mus musculus OX=10090 GN=Hist2h2aa1 PE=1 SV=3; His…			2	99.00000095	VTIAQGGVLPNIQAVLLPK				0.00454552	1930.166138	644.396	1930.161499	644.3944702	3	19	1.1.1.1351.4	8.608784	4002.01	1677.14	8.67	0.1	1234.837
22	7.19	7.26	32.55999982	32.55999982	32.55999982	sp|Q8R1M2|H2AJ_MOUSE; sp|Q8CGP7|H2A1K_MOUSE; sp|Q8CGP6|H2A1H_MOUSE; sp|Q8CGP5|H2A1F_MOUSE; sp|Q8BFU2|H2A3_MOUSE; sp|Q6GSS7|H2A2A_MOUSE; sp|Q64523|H2A2C_MOUSE; sp|C0HKE9|H2A1P_MOUSE; sp|C0HKE8|H2A1O_MOUSE; sp|C0HKE7|H2A1N_MOUSE; sp|C0HKE6|H2A1I_MOUSE; sp|C0HKE5|H2A1G_MOUSE; sp|C0HKE4|H2A1E_MOUSE; sp|C0HKE3|H2A1D_MOUSE; sp|C0HKE2|H2A1C_MOUSE; sp|C0HKE1|H2A1B_MOUSE; sp|P27661|H2AX_MOUSE	Histone H2A.J OS=Mus musculus OX=10090 GN=H2aj PE=1 SV=1; Histone H2A type 1-K OS=Mus musculus OX=10090 GN=H2ac15 PE=1 SV=3; Histone H2A type 1-H OS=Mus musculus OX=10090 GN=H2ac12 PE=1 SV=3; Histone H2A type 1-F OS=Mus musculus OX=10090 GN=Hist1h2af PE=1 SV=3; Histone H2A type 3 OS=Mus musculus OX=10090 GN=H2aw PE=1 SV=3; Histone H2A type 2-A OS=Mus musculus OX=10090 GN=Hist2h2aa1 PE=1 SV=3; His…			1.886056304	99.00000095	HLQLAIR				0.00171283	849.5202637	425.7674	849.5184937	425.76651	2	9	1.1.1.1002.2	4.240117	2322.87	2187.63	4.25	0.04	1327.894
22	7.19	7.26	32.55999982	32.55999982	32.55999982	sp|Q8R1M2|H2AJ_MOUSE; sp|Q8CGP7|H2A1K_MOUSE; sp|Q8CGP6|H2A1H_MOUSE; sp|Q8CGP5|H2A1F_MOUSE; sp|Q8BFU2|H2A3_MOUSE; sp|Q6GSS7|H2A2A_MOUSE; sp|Q64523|H2A2C_MOUSE; sp|C0HKE9|H2A1P_MOUSE; sp|C0HKE8|H2A1O_MOUSE; sp|C0HKE7|H2A1N_MOUSE; sp|C0HKE6|H2A1I_MOUSE; sp|C0HKE5|H2A1G_MOUSE; sp|C0HKE4|H2A1E_MOUSE; sp|C0HKE3|H2A1D_MOUSE; sp|C0HKE2|H2A1C_MOUSE; sp|C0HKE1|H2A1B_MOUSE; sp|P27661|H2AX_MOUSE	Histone H2A.J OS=Mus musculus OX=10090 GN=H2aj PE=1 SV=1; Histone H2A type 1-K OS=Mus musculus OX=10090 GN=H2ac15 PE=1 SV=3; Histone H2A type 1-H OS=Mus musculus OX=10090 GN=H2ac12 PE=1 SV=3; Histone H2A type 1-F OS=Mus musculus OX=10090 GN=Hist1h2af PE=1 SV=3; Histone H2A type 3 OS=Mus musculus OX=10090 GN=H2aw PE=1 SV=3; Histone H2A type 2-A OS=Mus musculus OX=10090 GN=Hist2h2aa1 PE=1 SV=3; His…			1.292429805	98.90999794	NDEELNK				-0.000203428	860.3874512	431.201	860.3875732	431.2010498	2	8	1.1.1.867.4	2.569233	1661.78	1385.22	2.58	0.04	920.5051
22	7.19	7.26	32.55999982	32.55999982	32.55999982	sp|Q8R1M2|H2AJ_MOUSE; sp|Q8CGP7|H2A1K_MOUSE; sp|Q8CGP6|H2A1H_MOUSE; sp|Q8CGP5|H2A1F_MOUSE; sp|Q8BFU2|H2A3_MOUSE; sp|Q6GSS7|H2A2A_MOUSE; sp|Q64523|H2A2C_MOUSE; sp|C0HKE9|H2A1P_MOUSE; sp|C0HKE8|H2A1O_MOUSE; sp|C0HKE7|H2A1N_MOUSE; sp|C0HKE6|H2A1I_MOUSE; sp|C0HKE5|H2A1G_MOUSE; sp|C0HKE4|H2A1E_MOUSE; sp|C0HKE3|H2A1D_MOUSE; sp|C0HKE2|H2A1C_MOUSE; sp|C0HKE1|H2A1B_MOUSE; sp|P27661|H2AX_MOUSE	Histone H2A.J OS=Mus musculus OX=10090 GN=H2aj PE=1 SV=1; Histone H2A type 1-K OS=Mus musculus OX=10090 GN=H2ac15 PE=1 SV=3; Histone H2A type 1-H OS=Mus musculus OX=10090 GN=H2ac12 PE=1 SV=3; Histone H2A type 1-F OS=Mus musculus OX=10090 GN=Hist1h2af PE=1 SV=3; Histone H2A type 3 OS=Mus musculus OX=10090 GN=H2aw PE=1 SV=3; Histone H2A type 2-A OS=Mus musculus OX=10090 GN=Hist2h2aa1 PE=1 SV=3; His…			0.012333734	98.90000224	VTIAQGGVLPN			cleaved N-I@C-term	0.020797201	1067.618286	534.8164	1067.597534	534.8060303	2	9	1.1.1.1098.5	5.45135	496.7871	496.7871			279.4012
22	7.19	7.26	32.55999982	32.55999982	32.55999982	sp|Q8R1M2|H2AJ_MOUSE; sp|Q8CGP7|H2A1K_MOUSE; sp|Q8CGP6|H2A1H_MOUSE; sp|Q8CGP5|H2A1F_MOUSE; sp|Q8BFU2|H2A3_MOUSE; sp|Q6GSS7|H2A2A_MOUSE; sp|Q64523|H2A2C_MOUSE; sp|C0HKE9|H2A1P_MOUSE; sp|C0HKE8|H2A1O_MOUSE; sp|C0HKE7|H2A1N_MOUSE; sp|C0HKE6|H2A1I_MOUSE; sp|C0HKE5|H2A1G_MOUSE; sp|C0HKE4|H2A1E_MOUSE; sp|C0HKE3|H2A1D_MOUSE; sp|C0HKE2|H2A1C_MOUSE; sp|C0HKE1|H2A1B_MOUSE; sp|P27661|H2AX_MOUSE	Histone H2A.J OS=Mus musculus OX=10090 GN=H2aj PE=1 SV=1; Histone H2A type 1-K OS=Mus musculus OX=10090 GN=H2ac15 PE=1 SV=3; Histone H2A type 1-H OS=Mus musculus OX=10090 GN=H2ac12 PE=1 SV=3; Histone H2A type 1-F OS=Mus musculus OX=10090 GN=Hist1h2af PE=1 SV=3; Histone H2A type 3 OS=Mus musculus OX=10090 GN=H2aw PE=1 SV=3; Histone H2A type 2-A OS=Mus musculus OX=10090 GN=Hist2h2aa1 PE=1 SV=3; His…			0	99.00000095	AGLQFPVGR				0.000102772	943.5240479	472.7693	943.5239258	472.7692566	2	14	1.1.1.1098.4	5.449683	6898.4	1661.95	5.49	0.05	1153.091
22	7.19	7.26	32.55999982	32.55999982	32.55999982	sp|Q8R1M2|H2AJ_MOUSE; sp|Q8CGP7|H2A1K_MOUSE; sp|Q8CGP6|H2A1H_MOUSE; sp|Q8CGP5|H2A1F_MOUSE; sp|Q8BFU2|H2A3_MOUSE; sp|Q6GSS7|H2A2A_MOUSE; sp|Q64523|H2A2C_MOUSE; sp|C0HKE9|H2A1P_MOUSE; sp|C0HKE8|H2A1O_MOUSE; sp|C0HKE7|H2A1N_MOUSE; sp|C0HKE6|H2A1I_MOUSE; sp|C0HKE5|H2A1G_MOUSE; sp|C0HKE4|H2A1E_MOUSE; sp|C0HKE3|H2A1D_MOUSE; sp|C0HKE2|H2A1C_MOUSE; sp|C0HKE1|H2A1B_MOUSE; sp|P27661|H2AX_MOUSE	Histone H2A.J OS=Mus musculus OX=10090 GN=H2aj PE=1 SV=1; Histone H2A type 1-K OS=Mus musculus OX=10090 GN=H2ac15 PE=1 SV=3; Histone H2A type 1-H OS=Mus musculus OX=10090 GN=H2ac12 PE=1 SV=3; Histone H2A type 1-F OS=Mus musculus OX=10090 GN=Hist1h2af PE=1 SV=3; Histone H2A type 3 OS=Mus musculus OX=10090 GN=H2aw PE=1 SV=3; Histone H2A type 2-A OS=Mus musculus OX=10090 GN=Hist2h2aa1 PE=1 SV=3; His…			0	99.00000095	AGLQFPVGR	Deamidated(Q)@4			9.04E-05	944.5080566	473.2613	944.5079956	473.261261	2	8	1.1.1.1112.2	5.622684	572.56	482.96	5.63	0.05	354.6454
22	7.19	7.26	32.55999982	32.55999982	32.55999982	sp|Q8R1M2|H2AJ_MOUSE; sp|Q8CGP7|H2A1K_MOUSE; sp|Q8CGP6|H2A1H_MOUSE; sp|Q8CGP5|H2A1F_MOUSE; sp|Q8BFU2|H2A3_MOUSE; sp|Q6GSS7|H2A2A_MOUSE; sp|Q64523|H2A2C_MOUSE; sp|C0HKE9|H2A1P_MOUSE; sp|C0HKE8|H2A1O_MOUSE; sp|C0HKE7|H2A1N_MOUSE; sp|C0HKE6|H2A1I_MOUSE; sp|C0HKE5|H2A1G_MOUSE; sp|C0HKE4|H2A1E_MOUSE; sp|C0HKE3|H2A1D_MOUSE; sp|C0HKE2|H2A1C_MOUSE; sp|C0HKE1|H2A1B_MOUSE; sp|P27661|H2AX_MOUSE	Histone H2A.J OS=Mus musculus OX=10090 GN=H2aj PE=1 SV=1; Histone H2A type 1-K OS=Mus musculus OX=10090 GN=H2ac15 PE=1 SV=3; Histone H2A type 1-H OS=Mus musculus OX=10090 GN=H2ac12 PE=1 SV=3; Histone H2A type 1-F OS=Mus musculus OX=10090 GN=Hist1h2af PE=1 SV=3; Histone H2A type 3 OS=Mus musculus OX=10090 GN=H2aw PE=1 SV=3; Histone H2A type 2-A OS=Mus musculus OX=10090 GN=Hist2h2aa1 PE=1 SV=3; His…			0	96.35000229	HLQLAIR				0.00171283	849.5202637	425.7674	849.5184937	425.76651	2	7	1.1.1.1001.2	4.227617	2322.87	1543.97	4.25	0.04	794.6508
22	7.19	7.26	32.55999982	32.55999982	32.55999982	sp|Q8R1M2|H2AJ_MOUSE; sp|Q8CGP7|H2A1K_MOUSE; sp|Q8CGP6|H2A1H_MOUSE; sp|Q8CGP5|H2A1F_MOUSE; sp|Q8BFU2|H2A3_MOUSE; sp|Q6GSS7|H2A2A_MOUSE; sp|Q64523|H2A2C_MOUSE; sp|C0HKE9|H2A1P_MOUSE; sp|C0HKE8|H2A1O_MOUSE; sp|C0HKE7|H2A1N_MOUSE; sp|C0HKE6|H2A1I_MOUSE; sp|C0HKE5|H2A1G_MOUSE; sp|C0HKE4|H2A1E_MOUSE; sp|C0HKE3|H2A1D_MOUSE; sp|C0HKE2|H2A1C_MOUSE; sp|C0HKE1|H2A1B_MOUSE; sp|P27661|H2AX_MOUSE	Histone H2A.J OS=Mus musculus OX=10090 GN=H2aj PE=1 SV=1; Histone H2A type 1-K OS=Mus musculus OX=10090 GN=H2ac15 PE=1 SV=3; Histone H2A type 1-H OS=Mus musculus OX=10090 GN=H2ac12 PE=1 SV=3; Histone H2A type 1-F OS=Mus musculus OX=10090 GN=Hist1h2af PE=1 SV=3; Histone H2A type 3 OS=Mus musculus OX=10090 GN=H2aw PE=1 SV=3; Histone H2A type 2-A OS=Mus musculus OX=10090 GN=Hist2h2aa1 PE=1 SV=3; His…			0	72.64000177	NDEELNK				-0.000203428	860.3874512	431.201	860.3875732	431.2010498	2	6	1.1.1.866.4	2.556733	1661.78	763.72	2.58	0.04	314.8221
22	7.19	7.26	32.55999982	32.55999982	32.55999982	sp|Q8R1M2|H2AJ_MOUSE; sp|Q8CGP7|H2A1K_MOUSE; sp|Q8CGP6|H2A1H_MOUSE; sp|Q8CGP5|H2A1F_MOUSE; sp|Q8BFU2|H2A3_MOUSE; sp|Q6GSS7|H2A2A_MOUSE; sp|Q64523|H2A2C_MOUSE; sp|C0HKE9|H2A1P_MOUSE; sp|C0HKE8|H2A1O_MOUSE; sp|C0HKE7|H2A1N_MOUSE; sp|C0HKE6|H2A1I_MOUSE; sp|C0HKE5|H2A1G_MOUSE; sp|C0HKE4|H2A1E_MOUSE; sp|C0HKE3|H2A1D_MOUSE; sp|C0HKE2|H2A1C_MOUSE; sp|C0HKE1|H2A1B_MOUSE; sp|P27661|H2AX_MOUSE	Histone H2A.J OS=Mus musculus OX=10090 GN=H2aj PE=1 SV=1; Histone H2A type 1-K OS=Mus musculus OX=10090 GN=H2ac15 PE=1 SV=3; Histone H2A type 1-H OS=Mus musculus OX=10090 GN=H2ac12 PE=1 SV=3; Histone H2A type 1-F OS=Mus musculus OX=10090 GN=Hist1h2af PE=1 SV=3; Histone H2A type 3 OS=Mus musculus OX=10090 GN=H2aw PE=1 SV=3; Histone H2A type 2-A OS=Mus musculus OX=10090 GN=Hist2h2aa1 PE=1 SV=3; His…			0	99.00000095	VTIAQGGVLPNIQAVLLPK				0.00454552	1930.166138	644.396	1930.161499	644.3944702	3	15	1.1.1.1350.3	8.596283	4002.01	866.92	8.67	0.1	562.6372
[truncated: 398 more rows]
