# Supplementary material for: G91-deletion in βA3/A1-crystallin induces cellular and molecular changes in mouse lenses leading to congenital cataract development
Source: PLoS One. 2025 Jul 7;20(7):e0326305. doi: 10.1371/journal.pone.0326305 (PMC12233310; doi:10.1371/journal.pone.0326305)
Supplement: S19 Fig — (CSV) [file pone.0326305.s019.csv]

N	Unused	Total	%Cov	%Cov(50)	%Cov(95)	Accessions	Names	Used	Annotation	Contrib	Conf	Sequence	Modifications	ProteinModifications	Cleavages	dMass	Obs MW	Obs m/z	Theor MW	Theor m/z	Theor z	Sc	Spectrum	Acq Time	Intensity (Peptide)	PrecursorIntensityAcquisition	Apex Time (Peptide)	Elution Peak Width (Peptide)	MS2Counts
1	19.87	19.87	26.21000111	20.85999995	18.79000068	sp|Q922U2|K2C5_MOUSE	Keratin, type II cytoskeletal 5 OS=Mus musculus OX=10090 GN=Krt5 PE=1 SV=1			2	99.00000095	FASFIDK				-0.00117595	826.4212646	414.2179	826.4224854	414.2185364	2	8	1.1.1.1042.2	4.88625	4256.28	2299.32	4.91	0.04	1252.644
1	19.87	19.87	26.21000111	20.85999995	18.79000068	sp|Q922U2|K2C5_MOUSE	Keratin, type II cytoskeletal 5 OS=Mus musculus OX=10090 GN=Krt5 PE=1 SV=1			2	99.00000095	LLEGEECR	Carbamidomethyl(C)@7			-0.00216468	1004.457703	503.2361	1004.459717	503.2371216	2	9	1.1.1.897.4	3.10855	325.01	304.16	3.12	0.03	376.2747
1	19.87	19.87	26.21000111	20.85999995	18.79000068	sp|Q922U2|K2C5_MOUSE	Keratin, type II cytoskeletal 5 OS=Mus musculus OX=10090 GN=Krt5 PE=1 SV=1			2	99.00000095	LRSEIDNVKK			missed R-S@2; missed K-K@9	0.000601723	1200.683105	401.235	1200.682617	401.2348328	3	11	1.1.1.856.2	2.6066	1512.39	1261.57	2.62	0.04	1569.521
1	19.87	19.87	26.21000111	20.85999995	18.79000068	sp|Q922U2|K2C5_MOUSE	Keratin, type II cytoskeletal 5 OS=Mus musculus OX=10090 GN=Krt5 PE=1 SV=1			2	99.00000095	NKYEDEINKR			missed K-Y@2; missed K-R@9	-0.00301044	1307.643921	436.8886	1307.646973	436.8895874	3	15	1.1.1.858.2	2.639583	2280.01	2266.03	2.64	0.04	2483.65
1	19.87	19.87	26.21000111	20.85999995	18.79000068	sp|Q922U2|K2C5_MOUSE	Keratin, type II cytoskeletal 5 OS=Mus musculus OX=10090 GN=Krt5 PE=1 SV=1			2	99.00000095	SLDLDSIIAEVK				0.00164584	1301.709473	651.862	1301.707886	651.8612061	2	16	1.1.1.1153.5	6.27915	649.39	593.96	6.28	0.05	397.268
1	19.87	19.87	26.21000111	20.85999995	18.79000068	sp|Q922U2|K2C5_MOUSE	Keratin, type II cytoskeletal 5 OS=Mus musculus OX=10090 GN=Krt5 PE=1 SV=1			2	99.00000095	TEAESWYQTK				0.00289982	1241.559326	621.7869	1241.556396	621.7855225	2	11	1.1.1.975.8	4.056483	318.89	246.33	4.05	0.04	190.5357
1	19.87	19.87	26.21000111	20.85999995	18.79000068	sp|Q922U2|K2C5_MOUSE	Keratin, type II cytoskeletal 5 OS=Mus musculus OX=10090 GN=Krt5 PE=1 SV=1			2	99.00000095	TTAENEFVMLK	Oxidation(M)@9			0.00374839	1297.626221	649.8204	1297.622437	649.8184814	2	11	1.1.1.1043.6	4.90475	447.49	432.67	4.91	0.08	302.9604
1	19.87	19.87	26.21000111	20.85999995	18.79000068	sp|Q922U2|K2C5_MOUSE	Keratin, type II cytoskeletal 5 OS=Mus musculus OX=10090 GN=Krt5 PE=1 SV=1			2	99.00000095	VDALMDEINFMK	Oxidation(M)@5; Oxidation(M)@11			-0.00120065	1456.656616	729.3356	1456.657837	729.3361816	2	10	1.1.1.1077.11	5.334883	36.08612	36.08612			148.0837
1	19.87	19.87	26.21000111	20.85999995	18.79000068	sp|Q922U2|K2C5_MOUSE	Keratin, type II cytoskeletal 5 OS=Mus musculus OX=10090 GN=Krt5 PE=1 SV=1			2	99.00000095	YEELQQTAGR				-0.00198054	1193.565674	597.7901	1193.567627	597.7911377	2	14	1.1.1.896.5	3.099383	679.73	575.23	3.11	0.04	382.8069
1	19.87	19.87	26.21000111	20.85999995	18.79000068	sp|Q922U2|K2C5_MOUSE	Keratin, type II cytoskeletal 5 OS=Mus musculus OX=10090 GN=Krt5 PE=1 SV=1			0.78515619	83.55000019	GRLDSELR			missed R-L@2	-0.000763965	944.5032959	473.2589	944.5039673	473.2592468	2	9	1.1.1.889.5	3.006067	757.76	745.65	3.01	0.04	697.366
1	19.87	19.87	26.21000111	20.85999995	18.79000068	sp|Q922U2|K2C5_MOUSE	Keratin, type II cytoskeletal 5 OS=Mus musculus OX=10090 GN=Krt5 PE=1 SV=1			0.779891908	86.46000028	LRSEIDNVK			missed R-S@2	-0.00240108	1072.585327	537.2999	1072.587646	537.3010864	2	10	1.1.1.875.4	2.8519	267.37	243.48	2.84	0.03	223.5446
1	19.87	19.87	26.21000111	20.85999995	18.79000068	sp|Q922U2|K2C5_MOUSE	Keratin, type II cytoskeletal 5 OS=Mus musculus OX=10090 GN=Krt5 PE=1 SV=1			0.193141952	38.56000006	FLEQQNK				-0.0044756	905.4562988	453.7354	905.4606934	453.7376099	2	8	1.1.1.882.3	2.927733	1735.98	1402.95	2.95	0.04	1372.644
1	19.87	19.87	26.21000111	20.85999995	18.79000068	sp|Q922U2|K2C5_MOUSE	Keratin, type II cytoskeletal 5 OS=Mus musculus OX=10090 GN=Krt5 PE=1 SV=1			0.066006854	99.00000095	DLDSIIAEVK			cleaved L-D@N-term	-0.00547707	1101.586304	551.8004	1101.591797	551.8031616	2	12	1.1.1.1191.4	6.762784	171.75	154.32	6.77	0.07	137.2214
1	19.87	19.87	26.21000111	20.85999995	18.79000068	sp|Q922U2|K2C5_MOUSE	Keratin, type II cytoskeletal 5 OS=Mus musculus OX=10090 GN=Krt5 PE=1 SV=1			0.049148537	99.00000095	AQYEDIANR	Methyl(D)@5	Methyl(D)@342		7.40E-05	1092.52002	547.2673	1092.52002	547.2672729	2	11	1.1.1.907.5	3.235883	678.15	548.46	3.24	0.04	454.0289
1	19.87	19.87	26.21000111	20.85999995	18.79000068	sp|Q922U2|K2C5_MOUSE	Keratin, type II cytoskeletal 5 OS=Mus musculus OX=10090 GN=Krt5 PE=1 SV=1			0	96.24000192	ALDVEIATYR	Methyl(E)@5	Methyl(E)@460	cleaved L-A@N-term	-0.0030419	1163.615723	582.8151	1163.618652	582.8165894	2	9	1.1.1.1126.5	5.942017	286.36	208.59	5.96	0.05	198.3885
1	19.87	19.87	26.21000111	20.85999995	18.79000068	sp|Q922U2|K2C5_MOUSE	Keratin, type II cytoskeletal 5 OS=Mus musculus OX=10090 GN=Krt5 PE=1 SV=1			0	47.15999961	ALDVEIATYR	Methyl(D)@3	Methyl(D)@458	cleaved L-A@N-term	-0.0030419	1163.615723	582.8151	1163.618652	582.8165894	2	8	1.1.1.1127.2	5.952017	286.36	266.48	5.96	0.05	203.6965
1	19.87	19.87	26.21000111	20.85999995	18.79000068	sp|Q922U2|K2C5_MOUSE	Keratin, type II cytoskeletal 5 OS=Mus musculus OX=10090 GN=Krt5 PE=1 SV=1			0	47.15999961	ALDVEIATYR	Methyl(E)@5	Methyl(E)@460	cleaved L-A@N-term	-0.0030419	1163.615723	582.8151	1163.618652	582.8165894	2	8	1.1.1.1127.2	5.952017	286.36	266.48	5.96	0.05	203.6965
1	19.87	19.87	26.21000111	20.85999995	18.79000068	sp|Q922U2|K2C5_MOUSE	Keratin, type II cytoskeletal 5 OS=Mus musculus OX=10090 GN=Krt5 PE=1 SV=1			0	63.92999887	AQYEDIANR	Methyl(D)@5	Methyl(D)@342		7.40E-05	1092.52002	547.2673	1092.52002	547.2672729	2	7	1.1.1.906.5	3.223217	678.15	309.54	3.24	0.04	206.7944
1	19.87	19.87	26.21000111	20.85999995	18.79000068	sp|Q922U2|K2C5_MOUSE	Keratin, type II cytoskeletal 5 OS=Mus musculus OX=10090 GN=Krt5 PE=1 SV=1			0	99.00000095	DLDSIIAEVK			cleaved L-D@N-term	-0.00547707	1101.586304	551.8004	1101.591797	551.8031616	2	10	1.1.1.1195.4	6.8091	171.75	124.91	6.77	0.07	102.0133
1	19.87	19.87	26.21000111	20.85999995	18.79000068	sp|Q922U2|K2C5_MOUSE	Keratin, type II cytoskeletal 5 OS=Mus musculus OX=10090 GN=Krt5 PE=1 SV=1			0	87.12999821	FASFIDK	Carbamidomethyl@N-term			0.0032302	883.4472656	442.7309	883.4439697	442.729248	2	8	1.1.1.1074.3	5.2904	457.47	443.66	5.29	0.05	419.3021
1	19.87	19.87	26.21000111	20.85999995	18.79000068	sp|Q922U2|K2C5_MOUSE	Keratin, type II cytoskeletal 5 OS=Mus musculus OX=10090 GN=Krt5 PE=1 SV=1			0	42.71000028	FASFIDK				-0.00117595	826.4212646	414.2179	826.4224854	414.2185364	2	6	1.1.1.1041.2	4.873583	4256.28	919.86	4.91	0.04	269.0527
1	19.87	19.87	26.21000111	20.85999995	18.79000068	sp|Q922U2|K2C5_MOUSE	Keratin, type II cytoskeletal 5 OS=Mus musculus OX=10090 GN=Krt5 PE=1 SV=1			0	38.31999898	FLEQQNK				-0.0044756	905.4562988	453.7354	905.4606934	453.7376099	2	7	1.1.1.883.5	2.940233	1735.98	1658.86	2.95	0.04	1931.628
1	19.87	19.87	26.21000111	20.85999995	18.79000068	sp|Q922U2|K2C5_MOUSE	Keratin, type II cytoskeletal 5 OS=Mus musculus OX=10090 GN=Krt5 PE=1 SV=1			0	47.78999984	GRLDSELR			missed R-L@2	-0.000763965	944.5032959	473.2589	944.5039673	473.2592468	2	7	1.1.1.888.3	2.991733	757.76	536.77	3.01	0.04	460.4745
1	19.87	19.87	26.21000111	20.85999995	18.79000068	sp|Q922U2|K2C5_MOUSE	Keratin, type II cytoskeletal 5 OS=Mus musculus OX=10090 GN=Krt5 PE=1 SV=1			0	35.15000045	GRLDSELRN	Deamidated(R)@2	Deamidated(R)@233	cleaved N-M@C-term; missed R-L@2; missed R-N@8	0.0260386	1059.557129	530.7858	1059.530884	530.7727051	2	7	1.1.1.1048.4	4.964083	14417.54	3306.8	5	0.05	692.5192
1	19.87	19.87	26.21000111	20.85999995	18.79000068	sp|Q922U2|K2C5_MOUSE	Keratin, type II cytoskeletal 5 OS=Mus musculus OX=10090 GN=Krt5 PE=1 SV=1			0	53.99000049	LEARVDALMDEIN	Oxidation(M)@9		cleaved E-L@N-term; cleaved N-F@C-term; missed R-V@4	-0.00092467	1503.723022	752.8688	1503.723877	752.8692017	2	7	1.1.1.1171.4	6.511633	212.79	195.56	6.52	0.05	123.7488
1	19.87	19.87	26.21000111	20.85999995	18.79000068	sp|Q922U2|K2C5_MOUSE	Keratin, type II cytoskeletal 5 OS=Mus musculus OX=10090 GN=Krt5 PE=1 SV=1			0	91.61999822	LLEGEECR	Carbamidomethyl(C)@7			-0.00216468	1004.457703	503.2361	1004.459717	503.2371216	2	7	1.1.1.896.2	3.094383	325.01	195.38	3.12	0.03	207.9717
1	19.87	19.87	26.21000111	20.85999995	18.79000068	sp|Q922U2|K2C5_MOUSE	Keratin, type II cytoskeletal 5 OS=Mus musculus OX=10090 GN=Krt5 PE=1 SV=1			0	45.39000094	LRSEIDNVK			missed R-S@2	-0.00240108	1072.585327	537.2999	1072.587646	537.3010864	2	8	1.1.1.874.3	2.8419	267.37	255.08	2.84	0.03	232.0699
1	19.87	19.87	26.21000111	20.85999995	18.79000068	sp|Q922U2|K2C5_MOUSE	Keratin, type II cytoskeletal 5 OS=Mus musculus OX=10090 GN=Krt5 PE=1 SV=1			0	84.32000279	NKYEDEINKR			missed K-Y@2; missed K-R@9	-0.00301044	1307.643921	436.8886	1307.646973	436.8895874	3	9	1.1.1.857.3	2.619917	2280.01	1548.11	2.64	0.04	2037.419
1	19.87	19.87	26.21000111	20.85999995	18.79000068	sp|Q922U2|K2C5_MOUSE	Keratin, type II cytoskeletal 5 OS=Mus musculus OX=10090 GN=Krt5 PE=1 SV=1			0	99.00000095	SLDLDSIIAEVK				0.00164584	1301.709473	651.862	1301.707886	651.8612061	2	12	1.1.1.1152.7	6.264817	649.39	374.02	6.28	0.05	290.7881
1	19.87	19.87	26.21000111	20.85999995	18.79000068	sp|Q922U2|K2C5_MOUSE	Keratin, type II cytoskeletal 5 OS=Mus musculus OX=10090 GN=Krt5 PE=1 SV=1			0	99.00000095	SLDLDSIIAEVK				0.00347688	1301.711304	651.8629	1301.707886	651.8612061	2	17	1.1.1.1296.3	7.7822	3708.58	826.11	7.83	0.07	215.8498
1	19.87	19.87	26.21000111	20.85999995	18.79000068	sp|Q922U2|K2C5_MOUSE	Keratin, type II cytoskeletal 5 OS=Mus musculus OX=10090 GN=Krt5 PE=1 SV=1			0	99.00000095	SLDLDSIIAEVK				0.00347688	1301.711304	651.8629	1301.707886	651.8612061	2	19	1.1.1.1297.4	7.795533	3708.58	1871.33	7.83	0.07	881.432
1	19.87	19.87	26.21000111	20.85999995	18.79000068	sp|Q922U2|K2C5_MOUSE	Keratin, type II cytoskeletal 5 OS=Mus musculus OX=10090 GN=Krt5 PE=1 SV=1			0	99.00000095	SLDLDSIIAEVK				0.00347688	1301.711304	651.8629	1301.707886	651.8612061	2	14	1.1.1.1312.2	7.959017	3708.58	37.32	7.83	0.07	67.81725
1	19.87	19.87	26.21000111	20.85999995	18.79000068	sp|Q922U2|K2C5_MOUSE	Keratin, type II cytoskeletal 5 OS=Mus musculus OX=10090 GN=Krt5 PE=1 SV=1			0	99.00000095	SLDLDSIIAEVK	Carbamidomethyl@N-term			-0.00245192	1358.726929	680.3707	1358.72937	680.3719482	2	19	1.1.1.1307.2	7.905183	220.11	217.76	7.91	0.05	210.8215
1	19.87	19.87	26.21000111	20.85999995	18.79000068	sp|Q922U2|K2C5_MOUSE	Keratin, type II cytoskeletal 5 OS=Mus musculus OX=10090 GN=Krt5 PE=1 SV=1			0	99.00000095	TEAESWYQTK				0.00289982	1241.559326	621.7869	1241.556396	621.7855225	2	9	1.1.1.974.9	4.04215	318.89	315.7	4.05	0.04	246.7177
1	19.87	19.87	26.21000111	20.85999995	18.79000068	sp|Q922U2|K2C5_MOUSE	Keratin, type II cytoskeletal 5 OS=Mus musculus OX=10090 GN=Krt5 PE=1 SV=1			0	20.04999965	TLNNKFASFIDK	Carbamyl@N-term; Deamidated(N)@3		missed K-F@5	-0.030685499	1440.694214	721.3544	1440.724854	721.369751	2	10	1.1.1.1194.5	6.796117	225.86	156.62	6.81	0.03	164.0844
1	19.87	19.87	26.21000111	20.85999995	18.79000068	sp|Q922U2|K2C5_MOUSE	Keratin, type II cytoskeletal 5 OS=Mus musculus OX=10090 GN=Krt5 PE=1 SV=1			0	16.49000049	TLNNKFASFIDK	Carbamyl@N-term; Deamidated(N)@3		missed K-F@5	-0.030685499	1440.694214	721.3544	1440.724854	721.369751	2	9	1.1.1.1196.5	6.821767	225.86	170.1	6.81	0.03	142.3785
1	19.87	19.87	26.21000111	20.85999995	18.79000068	sp|Q922U2|K2C5_MOUSE	Keratin, type II cytoskeletal 5 OS=Mus musculus OX=10090 GN=Krt5 PE=1 SV=1			0	39.73999918	TSFSSVSR	Methyl(S)@4	Methyl(S)@33		0.00060015	883.4404907	442.7275	883.4399414	442.7272644	2	7	1.1.1.910.2	3.272383	225.59	201.34	3.28	0.05	199.4797
1	19.87	19.87	26.21000111	20.85999995	18.79000068	sp|Q922U2|K2C5_MOUSE	Keratin, type II cytoskeletal 5 OS=Mus musculus OX=10090 GN=Krt5 PE=1 SV=1			0	17.12000072	TTAENEFVMLK	Oxidation(M)@9			0.00374839	1297.626221	649.8204	1297.622437	649.8184814	2	6	1.1.1.1042.8	4.89125	447.49	344.71	4.91	0.08	278.1966
1	19.87	19.87	26.21000111	20.85999995	18.79000068	sp|Q922U2|K2C5_MOUSE	Keratin, type II cytoskeletal 5 OS=Mus musculus OX=10090 GN=Krt5 PE=1 SV=1			0	79.47000265	VDALMDEINFMK	Oxidation(M)@5; Oxidation(M)@11			0.00124074	1456.659058	729.3368	1456.657837	729.3361816	2	7	1.1.1.1079.6	5.357217	31.24379	31.24379			110.437
1	19.87	19.87	26.21000111	20.85999995	18.79000068	sp|Q922U2|K2C5_MOUSE	Keratin, type II cytoskeletal 5 OS=Mus musculus OX=10090 GN=Krt5 PE=1 SV=1			0	31.29000068	WALLQEQGTK	Oxidation(W)@1; Methyl(L)@3	Methyl(L)@196		0.000775011	1202.630249	602.3224	1202.629517	602.3220215	2	10	1.1.1.1077.8	5.332383	1233.47	1193.07	5.34	0.05	842.3189
1	19.87	19.87	26.21000111	20.85999995	18.79000068	sp|Q922U2|K2C5_MOUSE	Keratin, type II cytoskeletal 5 OS=Mus musculus OX=10090 GN=Krt5 PE=1 SV=1			0	20.73000073	WALLQEQGTK	Quinone(W)@1	Quinone(W)@194		0.037160501	1202.630249	602.3224	1202.59314	602.303833	2	9	1.1.1.1076.7	5.318883	1233.47	977.06	5.34	0.05	901.0296
1	19.87	19.87	26.21000111	20.85999995	18.79000068	sp|Q922U2|K2C5_MOUSE	Keratin, type II cytoskeletal 5 OS=Mus musculus OX=10090 GN=Krt5 PE=1 SV=1			0	99.00000095	YEELQQTAGR				-0.00198054	1193.565674	597.7901	1193.567627	597.7911377	2	16	1.1.1.897.7	3.11355	679.73	674.62	3.11	0.04	472.6468
2	17.56	17.56	67.35000014	67.35000014	66.83999896	sp|P24622|CRYAA_MOUSE	Alpha-crystallin A chain OS=Mus musculus OX=10090 GN=Cryaa PE=2 SV=1			2	99.00000095	ALGPFYPSR				0.000305933	1006.523865	504.2692	1006.523621	504.2690735	2	9	1.1.1.1094.4	5.545866	1134.34	737.83	5.58	0.08	485.3079
2	17.56	17.56	67.35000014	67.35000014	66.83999896	sp|P24622|CRYAA_MOUSE	Alpha-crystallin A chain OS=Mus musculus OX=10090 GN=Cryaa PE=2 SV=1			2	99.00000095	DVTIQHPWFK			cleaved M-D@N-term	0.000789707	1269.651245	635.8329	1269.650635	635.8325806	2	13	1.1.1.1131.3	6.003667	1325.46	1060.64	6.01	0.04	594.9845
2	17.56	17.56	67.35000014	67.35000014	66.83999896	sp|P24622|CRYAA_MOUSE	Alpha-crystallin A chain OS=Mus musculus OX=10090 GN=Cryaa PE=2 SV=1			2	99.00000095	EEKPSSAPSS				0.000179552	1017.46167	509.7381	1017.461487	509.7380066	2	14	1.1.1.849.2	2.525267	3599.22	2347.23	2.54	0.04	1582.353
2	17.56	17.56	67.35000014	67.35000014	66.83999896	sp|P24622|CRYAA_MOUSE	Alpha-crystallin A chain OS=Mus musculus OX=10090 GN=Cryaa PE=2 SV=1			2	99.00000095	FVIFLDVK				0.00247094	979.5768433	490.7957	979.5742798	490.7944031	2	10	1.1.1.1261.3	7.452883	525	489.6	7.46	0.08	259.7704
2	17.56	17.56	67.35000014	67.35000014	66.83999896	sp|P24622|CRYAA_MOUSE	Alpha-crystallin A chain OS=Mus musculus OX=10090 GN=Cryaa PE=2 SV=1			2	99.00000095	HFSPEDLTVK				-7.30E-07	1171.587524	586.801	1171.58728	586.8009644	2	13	1.1.1.978.10	4.09415	1247.92	1181.51	4.1	0.04	762.3224
2	17.56	17.56	67.35000014	67.35000014	66.83999896	sp|P24622|CRYAA_MOUSE	Alpha-crystallin A chain OS=Mus musculus OX=10090 GN=Cryaa PE=2 SV=1			2	99.00000095	QDDHGYISR	Gln->pyro-Glu@N-term			0.00190917	1072.459229	537.2369	1072.457397	537.2359619	2	14	1.1.1.905.3	3.211883	33857.45	6756.08	3.14	0.04	3902.731
2	17.56	17.56	67.35000014	67.35000014	66.83999896	sp|P24622|CRYAA_MOUSE	Alpha-crystallin A chain OS=Mus musculus OX=10090 GN=Cryaa PE=2 SV=1			2	99.00000095	VLEDFVEIHGK				0.00112965	1284.672363	429.2314	1284.671387	429.2310791	3	12	1.1.1.1049.3	4.97575	95461.21	8880.76	5.02	0.05	1096.649
2	17.56	17.56	67.35000014	67.35000014	66.83999896	sp|P24622|CRYAA_MOUSE	Alpha-crystallin A chain OS=Mus musculus OX=10090 GN=Cryaa PE=2 SV=1			0.841637552	99.00000095	VQSGLDAGHSER	Carbamidomethyl@N-term			-1.00E-04	1311.616699	656.8156	1311.616699	656.8156738	2	16	1.1.1.856.11	2.614083	2883.73	2743.48	2.62	0.04	1845.947
2	17.56	17.56	67.35000014	67.35000014	66.83999896	sp|P24622|CRYAA_MOUSE	Alpha-crystallin A chain OS=Mus musculus OX=10090 GN=Cryaa PE=2 SV=1			0.498940766	99.00000095	LSSTISPYYR			cleaved F-L@N-term	0.000599485	1185.603638	593.8091	1185.603027	593.8087769	2	14	1.1.1.1013.5	4.52545	3677.1	2072.5	4.55	0.05	968.3649
2	17.56	17.56	67.35000014	67.35000014	66.83999896	sp|P24622|CRYAA_MOUSE	Alpha-crystallin A chain OS=Mus musculus OX=10090 GN=Cryaa PE=2 SV=1			0.378823727	99.00000095	RALGPFYPSR	Carbamidomethyl@N-term		missed R-A@1	-0.00726341	1219.638916	407.5536	1219.64624	407.5559998	3	9	1.1.1.1011.2	4.494617	175.4322	175.4322			453.9789
2	17.56	17.56	67.35000014	67.35000014	66.83999896	sp|P24622|CRYAA_MOUSE	Alpha-crystallin A chain OS=Mus musculus OX=10090 GN=Cryaa PE=2 SV=1			0.362510264	99.00000095	TVLDSGISELMTH	Oxidation(M)@11		cleaved H-M@C-term	0.00348783	1417.679443	709.847	1417.675903	709.8452148	2	14	1.1.1.1080.7	5.370217	889.93	668.09	5.39	0.05	494.1857
2	17.56	17.56	67.35000014	67.35000014	66.83999896	sp|P24622|CRYAA_MOUSE	Alpha-crystallin A chain OS=Mus musculus OX=10090 GN=Cryaa PE=2 SV=1			0.344861537	98.86000156	SPEDLTVK			cleaved F-S@N-term	-0.000877803	887.4590454	444.7368	887.460022	444.7372742	2	11	1.1.1.920.4	3.4007	10390.23	4360.52	3.43	0.04	1646.431
2	17.56	17.56	67.35000014	67.35000014	66.83999896	sp|P24622|CRYAA_MOUSE	Alpha-crystallin A chain OS=Mus musculus OX=10090 GN=Cryaa PE=2 SV=1			0.330683112	99.00000095	SADGMLTFSGPK	Oxidation(M)@5		cleaved L-S@N-term	-0.00238014	1225.5625	613.7885	1225.564941	613.7897339	2	13	1.1.1.996.5	4.323633	783.03	470.59	4.36	0.08	305.3898
2	17.56	17.56	67.35000014	67.35000014	66.83999896	sp|P24622|CRYAA_MOUSE	Alpha-crystallin A chain OS=Mus musculus OX=10090 GN=Cryaa PE=2 SV=1			0.237321436	99.00000095	VIFLDVK			cleaved F-V@N-term	0.000470939	832.5062866	417.2604	832.5058594	417.2601929	2	10	1.1.1.1129.2	5.9775	13887.63	4223.31	6.01	0.06	1285.122
2	17.56	17.56	67.35000014	67.35000014	66.83999896	sp|P24622|CRYAA_MOUSE	Alpha-crystallin A chain OS=Mus musculus OX=10090 GN=Cryaa PE=2 SV=1			0.148130417	99.00000095	VLEDFVEIH			cleaved H-G@C-term	0.00324126	1099.558228	550.7864	1099.554932	550.78479	2	12	1.1.1.1129.6	5.980834	957.12	701.75	6	0.05	460.2747
2	17.56	17.56	67.35000014	67.35000014	66.83999896	sp|P24622|CRYAA_MOUSE	Alpha-crystallin A chain OS=Mus musculus OX=10090 GN=Cryaa PE=2 SV=1			0.112945609	98.40999842	SSTISPYYR			cleaved L-S@N-term	-0.00103512	1072.517822	537.2662	1072.518921	537.2667236	2	9	1.1.1.971.7	4.002316	759.27	720.04	4.01	0.05	593.4355
2	17.56	17.56	67.35000014	67.35000014	66.83999896	sp|P24622|CRYAA_MOUSE	Alpha-crystallin A chain OS=Mus musculus OX=10090 GN=Cryaa PE=2 SV=1			0.104577444	98.33999872	LPSNVDQSAL			cleaved L-S@C-term	-0.00198134	1042.52771	522.2711	1042.529541	522.2720337	2	9	1.1.1.1037.4	4.82425	448.37	257.49	4.86	0.06	230.9782
2	17.56	17.56	67.35000014	67.35000014	66.83999896	sp|P24622|CRYAA_MOUSE	Alpha-crystallin A chain OS=Mus musculus OX=10090 GN=Cryaa PE=2 SV=1			0.043831576	99.00000095	SLSADGMLTFSGPK	Oxidation(M)@7		cleaved C-S@N-term	0.00614936	1425.687134	713.8508	1425.68103	713.8477783	2	13	1.1.1.1049.10	4.982417	497.08	477.74	4.99	0.05	333.9397
2	17.56	17.56	67.35000014	67.35000014	66.83999896	sp|P24622|CRYAA_MOUSE	Alpha-crystallin A chain OS=Mus musculus OX=10090 GN=Cryaa PE=2 SV=1			0.032920271	99.00000095	SGLDAGHSER			cleaved Q-S@N-term	-0.00109393	1027.467041	514.7408	1027.468262	514.741394	2	11	1.1.1.855.8	2.598583	864.54	725.45	2.62	0.04	550.8141
2	17.56	17.56	67.35000014	67.35000014	66.83999896	sp|P24622|CRYAA_MOUSE	Alpha-crystallin A chain OS=Mus musculus OX=10090 GN=Cryaa PE=2 SV=1			0.028724156	99.00000095	LGPFYPSR			cleaved A-L@N-term	-0.00309705	935.4834595	468.749	935.4865112	468.7505188	2	11	1.1.1.1054.2	5.0449	11525.72	7039.95	5.07	0.05	3181.682
2	17.56	17.56	67.35000014	67.35000014	66.83999896	sp|P24622|CRYAA_MOUSE	Alpha-crystallin A chain OS=Mus musculus OX=10090 GN=Cryaa PE=2 SV=1			0.023191657	99.00000095	LEDFVEIHGK			cleaved V-L@N-term	0.00145397	1185.604492	593.8095	1185.603027	593.8087769	2	15	1.1.1.1051.8	5.004917	19.85178	19.85178			1747.663
2	17.56	17.56	67.35000014	67.35000014	66.83999896	sp|P24622|CRYAA_MOUSE	Alpha-crystallin A chain OS=Mus musculus OX=10090 GN=Cryaa PE=2 SV=1			0.015922973	99.00000095	EDFVEIHGK			cleaved L-E@N-term	0.00274903	1072.521729	537.2681	1072.518921	537.2667236	2	13	1.1.1.1051.5	5.002417	19.85178	19.85178			1515.718
2	17.56	17.56	67.35000014	67.35000014	66.83999896	sp|P24622|CRYAA_MOUSE	Alpha-crystallin A chain OS=Mus musculus OX=10090 GN=Cryaa PE=2 SV=1			0.010550178	98.48999977	FSPEDLTVK			cleaved H-F@N-term	-0.00305798	1034.525513	518.27	1034.528442	518.2714844	2	10	1.1.1.1058.2	5.088233	2071.26	1416.36	5.11	0.05	786.087
2	17.56	17.56	67.35000014	67.35000014	66.83999896	sp|P24622|CRYAA_MOUSE	Alpha-crystallin A chain OS=Mus musculus OX=10090 GN=Cryaa PE=2 SV=1			0.010550178	99.00000095	VQSGLDAGHSE			cleaved E-R@C-term	-0.00405671	1098.490112	550.2523	1098.494141	550.2543335	2	11	1.1.1.866.2	2.740583	966.83	929.37	2.74	0.05	579.5746
2	17.56	17.56	67.35000014	67.35000014	66.83999896	sp|P24622|CRYAA_MOUSE	Alpha-crystallin A chain OS=Mus musculus OX=10090 GN=Cryaa PE=2 SV=1			0.007446491	89.56999779	GPFYPSR			cleaved L-G@N-term	0.00091132	822.4035034	412.209	822.4024658	412.2084961	2	7	1.1.1.971.2	3.99815	2378.23	873.04	3.96	0.05	583.4422
2	17.56	17.56	67.35000014	67.35000014	66.83999896	sp|P24622|CRYAA_MOUSE	Alpha-crystallin A chain OS=Mus musculus OX=10090 GN=Cryaa PE=2 SV=1			0.006123085	99.00000095	VLEDFVEIHG			cleaved G-K@C-term	0.00222342	1156.578613	579.2966	1156.576416	579.2954712	2	11	1.1.1.1126.4	5.941184	846.45	501.49	5.96	0.05	289.5341
2	17.56	17.56	67.35000014	67.35000014	66.83999896	sp|P24622|CRYAA_MOUSE	Alpha-crystallin A chain OS=Mus musculus OX=10090 GN=Cryaa PE=2 SV=1			0.006123085	98.96000028	YRLPSNVDQSALS			cleaved S-C@C-term; missed R-L@2	0.00456265	1448.730713	725.3726	1448.725952	725.3702393	2	11	1.1.1.1031.7	4.752267	1135.48	1049.27	4.76	0.04	788.4354
2	17.56	17.56	67.35000014	67.35000014	66.83999896	sp|P24622|CRYAA_MOUSE	Alpha-crystallin A chain OS=Mus musculus OX=10090 GN=Cryaa PE=2 SV=1			0.004364801	98.6899972	STISPYYR			cleaved S-S@N-term	-5.61E-05	985.4868774	493.7507	985.4868774	493.7507324	2	8	1.1.1.971.6	4.001483	523.16	469.46	4.01	0.04	413.1562
2	17.56	17.56	67.35000014	67.35000014	66.83999896	sp|P24622|CRYAA_MOUSE	Alpha-crystallin A chain OS=Mus musculus OX=10090 GN=Cryaa PE=2 SV=1			0.002176917	65.5099988	HFSPEDL			cleaved L-T@C-term	-0.000230189	843.3760986	422.6953	843.3762817	422.6954041	2	6	1.1.1.1034.2	4.7846	644.46	540.2	4.8	0.04	477.2133
2	17.56	17.56	67.35000014	67.35000014	66.83999896	sp|P24622|CRYAA_MOUSE	Alpha-crystallin A chain OS=Mus musculus OX=10090 GN=Cryaa PE=2 SV=1			0.001304851	38.31999898	VQSGLDAGH			cleaved H-S@C-term	-0.00035423	882.4192505	442.2169	882.4195557	442.217041	2	6	1.1.1.864.2	2.707917	535.39	491.48	2.72	0.04	494.9628
2	17.56	17.56	67.35000014	67.35000014	66.83999896	sp|P24622|CRYAA_MOUSE	Alpha-crystallin A chain OS=Mus musculus OX=10090 GN=Cryaa PE=2 SV=1			0.000869447	99.00000095	MDVTIQHPWFK	Acetyl@N-term; Sulfide(D)@2	Acetyl@1; Sulfide(D)@2		0.018613899	1474.692505	738.3535	1474.673706	738.3441162	2	16	1.1.1.1151.9	6.255317	4779.5	2660.42	6.28	0.05	1021.929
2	17.56	17.56	67.35000014	67.35000014	66.83999896	sp|P24622|CRYAA_MOUSE	Alpha-crystallin A chain OS=Mus musculus OX=10090 GN=Cryaa PE=2 SV=1			0.000869447	84.32000279	YRLPSNVDQSALSC	Carbamidomethyl(C)@14		cleaved C-S@C-term; missed R-L@2	0.012489	1608.769043	805.3918	1608.756592	805.3855591	2	7	1.1.1.1034.11	4.7921	21.44048	21.44048			93.52023
2	17.56	17.56	67.35000014	67.35000014	66.83999896	sp|P24622|CRYAA_MOUSE	Alpha-crystallin A chain OS=Mus musculus OX=10090 GN=Cryaa PE=2 SV=1			0.000434506	77.74000168	LPSNVDQSALSC	Carbamidomethyl(C)@12		cleaved C-S@C-term	0.0102457	1289.602417	645.8085	1289.592163	645.8033447	2	7	1.1.1.1005.10	4.43645	58.30145	58.30145			242.4705
2	17.56	17.56	67.35000014	67.35000014	66.83999896	sp|P24622|CRYAA_MOUSE	Alpha-crystallin A chain OS=Mus musculus OX=10090 GN=Cryaa PE=2 SV=1			0.000434506	99.00000095	LSSTISPY			cleaved F-L@N-term; cleaved Y-Y@C-term	-0.00185683	866.4366455	434.2256	866.4385376	434.2265625	2	9	1.1.1.1047.2	4.94975	794.83	698.03	4.96	0.05	910.3733
2	17.56	17.56	67.35000014	67.35000014	66.83999896	sp|P24622|CRYAA_MOUSE	Alpha-crystallin A chain OS=Mus musculus OX=10090 GN=Cryaa PE=2 SV=1			0	35.15000045	ALGPFYPS			cleaved S-R@C-term	0.00666334	850.4292603	426.2219	850.4224854	426.2185364	2	6	1.1.1.1157.2	6.32665	102.25	75.87	6.35	0.05	116.1665
2	17.56	17.56	67.35000014	67.35000014	66.83999896	sp|P24622|CRYAA_MOUSE	Alpha-crystallin A chain OS=Mus musculus OX=10090 GN=Cryaa PE=2 SV=1			0	99.00000095	ALGPFYPSR				-0.00012131	1006.523499	504.269	1006.523621	504.2690735	2	10	1.1.1.1063.5	5.1534	88808.7	5315.25	5.22	0.06	1448.563
2	17.56	17.56	67.35000014	67.35000014	66.83999896	sp|P24622|CRYAA_MOUSE	Alpha-crystallin A chain OS=Mus musculus OX=10090 GN=Cryaa PE=2 SV=1			0	99.00000095	ALGPFYPSR				0.00293043	1006.526489	504.2705	1006.523621	504.2690735	2	9	1.1.1.1043.2	4.898917	446.16	335.11	4.92	0.06	267.7196
2	17.56	17.56	67.35000014	67.35000014	66.83999896	sp|P24622|CRYAA_MOUSE	Alpha-crystallin A chain OS=Mus musculus OX=10090 GN=Cryaa PE=2 SV=1			0	99.00000095	ALGPFYPSR				0.000305933	1006.523865	504.2692	1006.523621	504.2690735	2	7	1.1.1.1093.4	5.534033	1134.34	377.11	5.58	0.08	300.7619
2	17.56	17.56	67.35000014	67.35000014	66.83999896	sp|P24622|CRYAA_MOUSE	Alpha-crystallin A chain OS=Mus musculus OX=10090 GN=Cryaa PE=2 SV=1			0	98.3799994	ALGPFYPSR	Iodo(Y)@6	Iodo(Y)@18		0.00294669	1132.423218	567.2189	1132.420288	567.2174072	2	9	1.1.1.1146.4	6.185817	394.03	385.41	6.18	0.05	256.1613
2	17.56	17.56	67.35000014	67.35000014	66.83999896	sp|P24622|CRYAA_MOUSE	Alpha-crystallin A chain OS=Mus musculus OX=10090 GN=Cryaa PE=2 SV=1			0	98.29999804	ALGPFYPSR	Iodo(Y)@6	Iodo(Y)@18		0.00294669	1132.423218	567.2189	1132.420288	567.2174072	2	8	1.1.1.1145.4	6.178983	394.03	383.1	6.18	0.05	257.9578
2	17.56	17.56	67.35000014	67.35000014	66.83999896	sp|P24622|CRYAA_MOUSE	Alpha-crystallin A chain OS=Mus musculus OX=10090 GN=Cryaa PE=2 SV=1			0	98.29999804	ALGPFYPSR	Formyl@N-term			0.0047628	1034.523315	518.2689	1034.518555	518.2665405	2	9	1.1.1.1194.2	6.78945	133.1	121.1	6.78	0.08	139.32
2	17.56	17.56	67.35000014	67.35000014	66.83999896	sp|P24622|CRYAA_MOUSE	Alpha-crystallin A chain OS=Mus musculus OX=10090 GN=Cryaa PE=2 SV=1			0	95.77999711	ALGPFYPSR				-0.00012131	1006.523499	504.269	1006.523621	504.2690735	2	8	1.1.1.1076.4	5.316383	88808.7	2322.91	5.22	0.06	1043.18
2	17.56	17.56	67.35000014	67.35000014	66.83999896	sp|P24622|CRYAA_MOUSE	Alpha-crystallin A chain OS=Mus musculus OX=10090 GN=Cryaa PE=2 SV=1			0	93.32000017	ALGPFYPSR				-0.00012131	1006.523499	504.269	1006.523621	504.2690735	2	8	1.1.1.1062.5	5.140733	88808.7	1598.29	5.22	0.06	435.5364
2	17.56	17.56	67.35000014	67.35000014	66.83999896	sp|P24622|CRYAA_MOUSE	Alpha-crystallin A chain OS=Mus musculus OX=10090 GN=Cryaa PE=2 SV=1			0	84.32000279	ALGPFYPSR	Carbamidomethyl@N-term			-0.000146939	1063.544922	532.7797	1063.545044	532.7798462	2	9	1.1.1.1064.8	5.168733	19269.38	1436.09	5.24	0.06	516.8368
2	17.56	17.56	67.35000014	67.35000014	66.83999896	sp|P24622|CRYAA_MOUSE	Alpha-crystallin A chain OS=Mus musculus OX=10090 GN=Cryaa PE=2 SV=1			0	75.97000003	ALGPFYPSR				0.00293043	1006.526489	504.2705	1006.523621	504.2690735	2	6	1.1.1.1042.3	4.887084	446.16	217.48	4.92	0.06	225.7317
2	17.56	17.56	67.35000014	67.35000014	66.83999896	sp|P24622|CRYAA_MOUSE	Alpha-crystallin A chain OS=Mus musculus OX=10090 GN=Cryaa PE=2 SV=1			0	75.97000003	ALGPFYPSR	Carbamidomethyl(Y)@6			-0.000146939	1063.544922	532.7797	1063.545044	532.7798462	2	8	1.1.1.1063.7	5.155066	19269.38	653.08	5.24	0.06	284.4376
2	17.56	17.56	67.35000014	67.35000014	66.83999896	sp|P24622|CRYAA_MOUSE	Alpha-crystallin A chain OS=Mus musculus OX=10090 GN=Cryaa PE=2 SV=1			0	75.97000003	ALGPFYPSR	Carbamidomethyl@N-term			-0.000146939	1063.544922	532.7797	1063.545044	532.7798462	2	8	1.1.1.1077.4	5.32905	19269.38	514.83	5.24	0.06	372.4335
2	17.56	17.56	67.35000014	67.35000014	66.83999896	sp|P24622|CRYAA_MOUSE	Alpha-crystallin A chain OS=Mus musculus OX=10090 GN=Cryaa PE=2 SV=1			0	63.92999887	ALGPFYPSR	Formyl@N-term			0.0047628	1034.523315	518.2689	1034.518555	518.2665405	2	8	1.1.1.1191.3	6.761117	133.1	108.64	6.78	0.08	149.133
2	17.56	17.56	67.35000014	67.35000014	66.83999896	sp|P24622|CRYAA_MOUSE	Alpha-crystallin A chain OS=Mus musculus OX=10090 GN=Cryaa PE=2 SV=1			0	99.00000095	DVTIQHPWFK			cleaved M-D@N-term	0.000789707	1269.651245	635.8329	1269.650635	635.8325806	2	14	1.1.1.1130.5	5.992833	1325.46	685.96	6.01	0.04	417.6031
2	17.56	17.56	67.35000014	67.35000014	66.83999896	sp|P24622|CRYAA_MOUSE	Alpha-crystallin A chain OS=Mus musculus OX=10090 GN=Cryaa PE=2 SV=1			0	99.00000095	DVTIQHPWFK			cleaved M-D@N-term	-0.00250617	1269.648071	635.8313	1269.650635	635.8325806	2	9	1.1.1.1153.4	6.277483	143.26	139.93	6.28	0.04	110.4393
2	17.56	17.56	67.35000014	67.35000014	66.83999896	sp|P24622|CRYAA_MOUSE	Alpha-crystallin A chain OS=Mus musculus OX=10090 GN=Cryaa PE=2 SV=1			0	99.00000095	EDFVEIHGK			cleaved L-E@N-term	-0.00164547	1072.517334	537.2659	1072.518921	537.2667236	2	13	1.1.1.1052.4	5.01425	85.63846	85.63846			1991
2	17.56	17.56	67.35000014	67.35000014	66.83999896	sp|P24622|CRYAA_MOUSE	Alpha-crystallin A chain OS=Mus musculus OX=10090 GN=Cryaa PE=2 SV=1			0	99.00000095	EDFVEIHGK			cleaved L-E@N-term	-0.0031103	1072.515869	537.2652	1072.518921	537.2667236	2	13	1.1.1.1053.2	5.02575	379.596	379.596			1663.5
2	17.56	17.56	67.35000014	67.35000014	66.83999896	sp|P24622|CRYAA_MOUSE	Alpha-crystallin A chain OS=Mus musculus OX=10090 GN=Cryaa PE=2 SV=1			0	88.40000033	EEKPSSAPSS				0.000179552	1017.46167	509.7381	1017.461487	509.7380066	2	10	1.1.1.850.3	2.531267	3599.22	2807.76	2.54	0.04	3119.344
2	17.56	17.56	67.35000014	67.35000014	66.83999896	sp|P24622|CRYAA_MOUSE	Alpha-crystallin A chain OS=Mus musculus OX=10090 GN=Cryaa PE=2 SV=1			0	18.40000004	EEKPSSAPSS	Carbamidomethyl@N-term			-0.000702511	1074.4823	538.2484	1074.48291	538.2487183	2	8	1.1.1.851.4	2.550267	639.76	619.87	2.55	0.04	681.9604
2	17.56	17.56	67.35000014	67.35000014	66.83999896	sp|P24622|CRYAA_MOUSE	Alpha-crystallin A chain OS=Mus musculus OX=10090 GN=Cryaa PE=2 SV=1			0	87.12999821	FSPEDLTVK			cleaved H-F@N-term	-0.00305798	1034.525513	518.27	1034.528442	518.2714844	2	9	1.1.1.1057.3	5.077567	2071.26	859.48	5.11	0.05	546.3974
2	17.56	17.56	67.35000014	67.35000014	66.83999896	sp|P24622|CRYAA_MOUSE	Alpha-crystallin A chain OS=Mus musculus OX=10090 GN=Cryaa PE=2 SV=1			0	99.00000095	FVIFLDVK				0.00247094	979.5768433	490.7957	979.5742798	490.7944031	2	12	1.1.1.1260.2	7.443383	525	415.13	7.46	0.08	199.8289
2	17.56	17.56	67.35000014	67.35000014	66.83999896	sp|P24622|CRYAA_MOUSE	Alpha-crystallin A chain OS=Mus musculus OX=10090 GN=Cryaa PE=2 SV=1			0	99.00000095	FVIFLDVK				-0.000336659	979.5740967	490.7943	979.5742798	490.7944031	2	10	1.1.1.1296.2	7.7797	698.5	512.39	7.8	0.06	254.9736
2	17.56	17.56	67.35000014	67.35000014	66.83999896	sp|P24622|CRYAA_MOUSE	Alpha-crystallin A chain OS=Mus musculus OX=10090 GN=Cryaa PE=2 SV=1			0	99.00000095	FVIFLDVK				-0.000336659	979.5740967	490.7943	979.5742798	490.7944031	2	10	1.1.1.1297.3	7.793033	698.5	662.23	7.8	0.06	335.5363
2	17.56	17.56	67.35000014	67.35000014	66.83999896	sp|P24622|CRYAA_MOUSE	Alpha-crystallin A chain OS=Mus musculus OX=10090 GN=Cryaa PE=2 SV=1			0	36.48999929	HFSPEDL			cleaved L-T@C-term	-0.000230189	843.3760986	422.6953	843.3762817	422.6954041	2	6	1.1.1.1033.2	4.771934	644.46	346.86	4.8	0.04	481.6344
2	17.56	17.56	67.35000014	67.35000014	66.83999896	sp|P24622|CRYAA_MOUSE	Alpha-crystallin A chain OS=Mus musculus OX=10090 GN=Cryaa PE=2 SV=1			0	99.00000095	HFSPEDLTVK				0.00158617	1171.589111	586.8018	1171.58728	586.8009644	2	15	1.1.1.1002.8	4.39695	55758.37	6679.12	4.44	0.04	2295.246
2	17.56	17.56	67.35000014	67.35000014	66.83999896	sp|P24622|CRYAA_MOUSE	Alpha-crystallin A chain OS=Mus musculus OX=10090 GN=Cryaa PE=2 SV=1			0	99.00000095	HFSPEDLTVK				0.00158617	1171.589111	586.8018	1171.58728	586.8009644	2	11	1.1.1.1001.5	4.38145	55758.37	2188.7	4.44	0.04	605.5774
2	17.56	17.56	67.35000014	67.35000014	66.83999896	sp|P24622|CRYAA_MOUSE	Alpha-crystallin A chain OS=Mus musculus OX=10090 GN=Cryaa PE=2 SV=1			0	99.00000095	HFSPEDLTVK				-7.30E-07	1171.587524	586.801	1171.58728	586.8009644	2	11	1.1.1.979.7	4.104317	1247.92	1160.62	4.1	0.04	533.6255
2	17.56	17.56	67.35000014	67.35000014	66.83999896	sp|P24622|CRYAA_MOUSE	Alpha-crystallin A chain OS=Mus musculus OX=10090 GN=Cryaa PE=2 SV=1			0	99.00000095	HFSPEDLTVK	Carbamidomethyl@N-term			0.00141196	1228.610229	615.3124	1228.608765	615.3117065	2	15	1.1.1.1013.6	4.527117	4213.35	3755.8	4.54	0.05	1893.443
2	17.56	17.56	67.35000014	67.35000014	66.83999896	sp|P24622|CRYAA_MOUSE	Alpha-crystallin A chain OS=Mus musculus OX=10090 GN=Cryaa PE=2 SV=1			0	99.00000095	HFSPEDLTVK	Carbamidomethyl@N-term			0.00141196	1228.610229	615.3124	1228.608765	615.3117065	2	14	1.1.1.1016.7	4.561783	4213.35	2747.17	4.54	0.05	1216.957
2	17.56	17.56	67.35000014	67.35000014	66.83999896	sp|P24622|CRYAA_MOUSE	Alpha-crystallin A chain OS=Mus musculus OX=10090 GN=Cryaa PE=2 SV=1			0	99.00000095	HFSPEDLTVK	Carbamidomethyl@N-term			0.000679543	1228.609497	615.312	1228.608765	615.3117065	2	13	1.1.1.1036.7	4.81425	10698.54	2987.48	4.86	0.05	1133.074
2	17.56	17.56	67.35000014	67.35000014	66.83999896	sp|P24622|CRYAA_MOUSE	Alpha-crystallin A chain OS=Mus musculus OX=10090 GN=Cryaa PE=2 SV=1			0	99.00000095	HFSPEDLTVK	Carbamidomethyl(S)@3			0.00360921	1228.612427	615.3135	1228.608765	615.3117065	2	13	1.1.1.1001.7	4.383117	1250.04	1158.08	4.39	0.05	714.7542
2	17.56	17.56	67.35000014	67.35000014	66.83999896	sp|P24622|CRYAA_MOUSE	Alpha-crystallin A chain OS=Mus musculus OX=10090 GN=Cryaa PE=2 SV=1			0	98.51999879	HFSPEDLTVK	Carbamidomethyl@N-term			0.000679543	1228.609497	615.312	1228.608765	615.3117065	2	10	1.1.1.1035.7	4.801417	10698.54	1199.79	4.86	0.05	485.4078
2	17.56	17.56	67.35000014	67.35000014	66.83999896	sp|P24622|CRYAA_MOUSE	Alpha-crystallin A chain OS=Mus musculus OX=10090 GN=Cryaa PE=2 SV=1			0	98.04000258	HFSPEDLTVK	Carbamidomethyl@N-term			0.00305958	1228.611938	410.5446	1228.608765	410.5435486	3	9	1.1.1.1017.2	4.570283	1632.47	797.11	4.54	0.05	329.5622
2	17.56	17.56	67.35000014	67.35000014	66.83999896	sp|P24622|CRYAA_MOUSE	Alpha-crystallin A chain OS=Mus musculus OX=10090 GN=Cryaa PE=2 SV=1			0	89.56999779	HFSPEDLTVK	Formyl@N-term			0.00267286	1199.584839	600.7997	1199.582275	600.7984009	2	9	1.1.1.1077.7	5.33155	1277.09	1164.5	5.34	0.06	638.8052
2	17.56	17.56	67.35000014	67.35000014	66.83999896	sp|P24622|CRYAA_MOUSE	Alpha-crystallin A chain OS=Mus musculus OX=10090 GN=Cryaa PE=2 SV=1			0	48.44000041	HFSPEDLTVK	Formyl@N-term			0.00267286	1199.584839	600.7997	1199.582275	600.7984009	2	8	1.1.1.1076.6	5.31805	1277.09	855.68	5.34	0.06	463.8223
2	17.56	17.56	67.35000014	67.35000014	66.83999896	sp|P24622|CRYAA_MOUSE	Alpha-crystallin A chain OS=Mus musculus OX=10090 GN=Cryaa PE=2 SV=1			0	42.71000028	HFSPEDLTVK	Carbamidomethyl@N-term; Carbamidomethyl(E)@5			0.0263761	1285.656616	643.8356	1285.630249	643.8223877	2	8	1.1.1.1035.8	4.80225	806.89	451.33	4.9	0.11	290.988
2	17.56	17.56	67.35000014	67.35000014	66.83999896	sp|P24622|CRYAA_MOUSE	Alpha-crystallin A chain OS=Mus musculus OX=10090 GN=Cryaa PE=2 SV=1			0	42.71000028	HFSPEDLTVK	Carbamidomethyl@N-term; Didehydro(S)@3	Didehydro(S)@104		-0.00111078	1226.592041	614.3033	1226.59314	614.303833	2	10	1.1.1.1069.8	5.231733	4344.76	1900.67	5.27	0.06	1049.031
2	17.56	17.56	67.35000014	67.35000014	66.83999896	sp|P24622|CRYAA_MOUSE	Alpha-crystallin A chain OS=Mus musculus OX=10090 GN=Cryaa PE=2 SV=1			0	38.31999898	HFSPEDLTVK	Carbamidomethyl(E)@5			0.00424976	1228.613159	410.545	1228.608765	410.5435486	3	8	1.1.1.1002.2	4.39195	658.39	654.82	4.4	0.05	485.1031
2	17.56	17.56	67.35000014	67.35000014	66.83999896	sp|P24622|CRYAA_MOUSE	Alpha-crystallin A chain OS=Mus musculus OX=10090 GN=Cryaa PE=2 SV=1			0	37.86000013	HFSPEDLTVK	Carbamidomethyl@N-term; Carbamidomethyl(D)@6			0.0263761	1285.656616	643.8356	1285.630249	643.8223877	2	8	1.1.1.1035.8	4.80225	806.89	451.33	4.9	0.11	290.988
2	17.56	17.56	67.35000014	67.35000014	66.83999896	sp|P24622|CRYAA_MOUSE	Alpha-crystallin A chain OS=Mus musculus OX=10090 GN=Cryaa PE=2 SV=1			0	35.15000045	HFSPEDLTVK	Propionamide@N-term; Didehydro(S)@3	Didehydro(S)@104		-0.00722631	1240.60144	621.308	1240.608765	621.3117065	2	11	1.1.1.1056.2	5.064233	1743.33	607.26	5.01	0.06	357.0552
2	17.56	17.56	67.35000014	67.35000014	66.83999896	sp|P24622|CRYAA_MOUSE	Alpha-crystallin A chain OS=Mus musculus OX=10090 GN=Cryaa PE=2 SV=1			0	29.24999893	HFSPEDLTVK	Carbamidomethyl@N-term; Carbamidomethyl(S)@3			0.0263761	1285.656616	643.8356	1285.630249	643.8223877	2	8	1.1.1.1035.8	4.80225	806.89	451.33	4.9	0.11	290.988
2	17.56	17.56	67.35000014	67.35000014	66.83999896	sp|P24622|CRYAA_MOUSE	Alpha-crystallin A chain OS=Mus musculus OX=10090 GN=Cryaa PE=2 SV=1			0	28.45000029	HFSPEDLTVK	Carbamidomethyl@N-term			0.00305958	1228.611938	410.5446	1228.608765	410.5435486	3	6	1.1.1.1017.3	4.571116	1632.47	767.82	4.54	0.05	426.947
2	17.56	17.56	67.35000014	67.35000014	66.83999896	sp|P24622|CRYAA_MOUSE	Alpha-crystallin A chain OS=Mus musculus OX=10090 GN=Cryaa PE=2 SV=1			0	26.12999976	HFSPEDLTVK	Carbamidomethyl(S)@3			0.00424976	1228.613159	410.545	1228.608765	410.5435486	3	8	1.1.1.1002.2	4.39195	658.39	654.82	4.4	0.05	485.1031
2	17.56	17.56	67.35000014	67.35000014	66.83999896	sp|P24622|CRYAA_MOUSE	Alpha-crystallin A chain OS=Mus musculus OX=10090 GN=Cryaa PE=2 SV=1			0	99.00000095	LEDFVEIHGK			cleaved V-L@N-term	0.00474984	1185.60791	593.8112	1185.603027	593.8087769	2	16	1.1.1.1052.6	5.015917	85.63846	85.63846			2189.217
2	17.56	17.56	67.35000014	67.35000014	66.83999896	sp|P24622|CRYAA_MOUSE	Alpha-crystallin A chain OS=Mus musculus OX=10090 GN=Cryaa PE=2 SV=1			0	99.00000095	LGPFYPSR			cleaved A-L@N-term	-0.00309705	935.4834595	468.749	935.4865112	468.7505188	2	11	1.1.1.1055.2	5.051567	11525.72	8554.8	5.07	0.05	4508.276
2	17.56	17.56	67.35000014	67.35000014	66.83999896	sp|P24622|CRYAA_MOUSE	Alpha-crystallin A chain OS=Mus musculus OX=10090 GN=Cryaa PE=2 SV=1			0	42.19999909	LGPFYPSR	Carbamidomethyl@N-term		cleaved A-L@N-term	-0.000118525	992.5078735	497.2612	992.5079956	497.261261	2	7	1.1.1.1062.4	5.1399	645.81	550.41	5.16	0.05	357.8932
2	17.56	17.56	67.35000014	67.35000014	66.83999896	sp|P24622|CRYAA_MOUSE	Alpha-crystallin A chain OS=Mus musculus OX=10090 GN=Cryaa PE=2 SV=1			0	41.20000005	LGPFYPSR	Carbamidomethyl@N-term		cleaved A-L@N-term	-0.000118525	992.5078735	497.2612	992.5079956	497.261261	2	6	1.1.1.1061.5	5.1279	645.81	373.8	5.16	0.05	321.2678
2	17.56	17.56	67.35000014	67.35000014	66.83999896	sp|P24622|CRYAA_MOUSE	Alpha-crystallin A chain OS=Mus musculus OX=10090 GN=Cryaa PE=2 SV=1			0	97.72999883	LPSNVDQSAL			cleaved L-S@C-term	-0.00198134	1042.52771	522.2711	1042.529541	522.2720337	2	8	1.1.1.1038.4	4.8371	448.37	368.74	4.86	0.06	279.2459
2	17.56	17.56	67.35000014	67.35000014	66.83999896	sp|P24622|CRYAA_MOUSE	Alpha-crystallin A chain OS=Mus musculus OX=10090 GN=Cryaa PE=2 SV=1			0	82.77000189	LSSTISPY			cleaved F-L@N-term; cleaved Y-Y@C-term	-0.00185683	866.4366455	434.2256	866.4385376	434.2265625	2	8	1.1.1.1046.2	4.93725	794.83	473.42	4.96	0.05	523.2825
2	17.56	17.56	67.35000014	67.35000014	66.83999896	sp|P24622|CRYAA_MOUSE	Alpha-crystallin A chain OS=Mus musculus OX=10090 GN=Cryaa PE=2 SV=1			0	99.00000095	LSSTISPYYR			cleaved F-L@N-term	0.000599485	1185.603638	593.8091	1185.603027	593.8087769	2	11	1.1.1.1014.6	4.535617	3677.1	3094.04	4.55	0.05	1884.271
2	17.56	17.56	67.35000014	67.35000014	66.83999896	sp|P24622|CRYAA_MOUSE	Alpha-crystallin A chain OS=Mus musculus OX=10090 GN=Cryaa PE=2 SV=1			0	98.51999879	LSSTISPYYR	Carbamidomethyl@N-term		cleaved F-L@N-term	0.00555018	1242.630127	622.3223	1242.624512	622.319519	2	10	1.1.1.1019.7	4.601433	557.36	539.87	4.59	0.04	441.1179
2	17.56	17.56	67.35000014	67.35000014	66.83999896	sp|P24622|CRYAA_MOUSE	Alpha-crystallin A chain OS=Mus musculus OX=10090 GN=Cryaa PE=2 SV=1			0	48.44000041	LSSTISPYYR	Carbamidomethyl@N-term		cleaved F-L@N-term	0.00555018	1242.630127	622.3223	1242.624512	622.319519	2	8	1.1.1.1018.9	4.588933	557.36	509.81	4.59	0.04	433.3427
2	17.56	17.56	67.35000014	67.35000014	66.83999896	sp|P24622|CRYAA_MOUSE	Alpha-crystallin A chain OS=Mus musculus OX=10090 GN=Cryaa PE=2 SV=1			0	99.00000095	MDVTIQHPWFK	Dioxidation(M)@1; Carboxy(D)@2	Dioxidation(M)@1; Carboxy(D)@2		0.00765833	1476.678467	739.3465	1476.670776	739.3426514	2	13	1.1.1.1163.4	6.4058	459.72	447.93	6.4	0.06	248.5468
2	17.56	17.56	67.35000014	67.35000014	66.83999896	sp|P24622|CRYAA_MOUSE	Alpha-crystallin A chain OS=Mus musculus OX=10090 GN=Cryaa PE=2 SV=1			0	99.00000095	MDVTIQHPWFK	Acetyl@N-term; Oxidation(D)@2	Acetyl@1; Oxidation(D)@2		0.00188383	1458.698486	730.3565	1458.696533	730.3555908	2	16	1.1.1.1129.8	5.9825	65375.71	19785.32	6.01	0.05	4989.442
2	17.56	17.56	67.35000014	67.35000014	66.83999896	sp|P24622|CRYAA_MOUSE	Alpha-crystallin A chain OS=Mus musculus OX=10090 GN=Cryaa PE=2 SV=1			0	99.00000095	MDVTIQHPWFK	Acetyl@N-term; Sulfide(D)@2	Acetyl@1; Sulfide(D)@2		0.018613899	1474.692505	738.3535	1474.673706	738.3441162	2	15	1.1.1.1152.9	6.26815	4779.5	4104.07	6.28	0.05	1827.74
2	17.56	17.56	67.35000014	67.35000014	66.83999896	sp|P24622|CRYAA_MOUSE	Alpha-crystallin A chain OS=Mus musculus OX=10090 GN=Cryaa PE=2 SV=1			0	99.00000095	MDVTIQHPWFK	Acetyl@N-term; Oxidation(D)@2; Dioxidation(W)@9	Acetyl@1; Oxidation(D)@2		-0.0106715	1490.675903	746.3452	1490.686401	746.3504639	2	13	1.1.1.1052.10	5.020067	85.63846	85.63846			599.1621
2	17.56	17.56	67.35000014	67.35000014	66.83999896	sp|P24622|CRYAA_MOUSE	Alpha-crystallin A chain OS=Mus musculus OX=10090 GN=Cryaa PE=2 SV=1			0	99.00000095	MDVTIQHPWFK	Acetyl@N-term; Oxidation(D)@2; Dioxidation(W)@9	Acetyl@1; Oxidation(D)@2		0.00934786	1490.695923	746.3552	1490.686401	746.3504639	2	13	1.1.1.1053.4	5.0299	379.596	379.596			786.2179
2	17.56	17.56	67.35000014	67.35000014	66.83999896	sp|P24622|CRYAA_MOUSE	Alpha-crystallin A chain OS=Mus musculus OX=10090 GN=Cryaa PE=2 SV=1			0	99.00000095	MDVTIQHPWFK	Acetyl@N-term; Oxidation(D)@2	Acetyl@1; Oxidation(D)@2		0.00188383	1458.698486	730.3565	1458.696533	730.3555908	2	13	1.1.1.1128.8	5.970167	65375.71	5867.4	6.01	0.05	679.7777
2	17.56	17.56	67.35000014	67.35000014	66.83999896	sp|P24622|CRYAA_MOUSE	Alpha-crystallin A chain OS=Mus musculus OX=10090 GN=Cryaa PE=2 SV=1			0	99.00000095	MDVTIQHPWFK	Acetyl@N-term; Oxidation(D)@2; Oxidation(P)@8	Acetyl@1; Oxidation(D)@2; Oxidation(P)@8		0.00842367	1474.699829	738.3572	1474.691528	738.3530273	2	14	1.1.1.1087.6	5.462883	2785.67	1620.87	5.58	0.19	1001.493
2	17.56	17.56	67.35000014	67.35000014	66.83999896	sp|P24622|CRYAA_MOUSE	Alpha-crystallin A chain OS=Mus musculus OX=10090 GN=Cryaa PE=2 SV=1			0	98.87999892	MDVTIQHPWFK	Dioxidation(M)@1; Carboxy(D)@2	Dioxidation(M)@1; Carboxy(D)@2		0.00765833	1476.678467	739.3465	1476.670776	739.3426514	2	12	1.1.1.1161.6	6.3818	459.72	361.63	6.4	0.06	248.347
2	17.56	17.56	67.35000014	67.35000014	66.83999896	sp|P24622|CRYAA_MOUSE	Alpha-crystallin A chain OS=Mus musculus OX=10090 GN=Cryaa PE=2 SV=1			0	98.58999848	MDVTIQHPWFK	Acetyl@N-term; Oxidation(D)@2; Methyl+Deamidated(Q)@6	Acetyl@1; Oxidation(D)@2; Methyl+Deamidated(Q)@6		0.00282646	1473.699097	737.8568	1473.696289	737.8554077	2	12	1.1.1.1190.2	6.75495	150.6	150.44	6.75	0.04	100.995
2	17.56	17.56	67.35000014	67.35000014	66.83999896	sp|P24622|CRYAA_MOUSE	Alpha-crystallin A chain OS=Mus musculus OX=10090 GN=Cryaa PE=2 SV=1			0	98.51999879	MDVTIQHPWFK	Acetyl@N-term; Oxidation(D)@2; Carbamidomethyl(K)@11	Acetyl@1; Oxidation(D)@2		0.00545863	1515.723511	758.869	1515.718018	758.866272	2	14	1.1.1.1129.9	5.983333	5734.58	3962.18	5.96	0.05	1619.365
2	17.56	17.56	67.35000014	67.35000014	66.83999896	sp|P24622|CRYAA_MOUSE	Alpha-crystallin A chain OS=Mus musculus OX=10090 GN=Cryaa PE=2 SV=1			0	97.72999883	MDVTIQHPWFK	Acetyl@N-term; Oxidation(D)@2; Deamidated(Q)@6	Acetyl@1; Oxidation(D)@2		0.00479857	1459.685425	730.85	1459.680542	730.8475952	2	12	1.1.1.1149.8	6.226984	1909.88	1853.01	6.23	0.05	1034.59
2	17.56	17.56	67.35000014	67.35000014	66.83999896	sp|P24622|CRYAA_MOUSE	Alpha-crystallin A chain OS=Mus musculus OX=10090 GN=Cryaa PE=2 SV=1			0	70.6099987	MDVTIQHPWFK	Acetyl@N-term; Oxidation(D)@2; Carbamidomethyl(H)@7	Acetyl@1; Oxidation(D)@2		0.00594691	1515.724121	758.8693	1515.718018	758.866272	2	12	1.1.1.1116.9	5.818183	1685.12	1492.57	5.83	0.05	700.6636
2	17.56	17.56	67.35000014	67.35000014	66.83999896	sp|P24622|CRYAA_MOUSE	Alpha-crystallin A chain OS=Mus musculus OX=10090 GN=Cryaa PE=2 SV=1			0	42.71000028	MDVTIQHPWFK	Acetyl@N-term; Oxidation(D)@2; Trp->Kynurenin(W)@9	Acetyl@1; Oxidation(D)@2		0.0120631	1462.703613	732.3591	1462.691528	732.3530273	2	9	1.1.1.1107.5	5.700016	493.82	455.99	5.69	0.06	280.2952
2	17.56	17.56	67.35000014	67.35000014	66.83999896	sp|P24622|CRYAA_MOUSE	Alpha-crystallin A chain OS=Mus musculus OX=10090 GN=Cryaa PE=2 SV=1			0	38.31999898	MDVTIQHPWFK	Acetyl@N-term; Oxidation(D)@2; Dioxidation(P)@8	Acetyl@1; Oxidation(D)@2; Dioxidation(P)@8		-0.0106715	1490.675903	746.3452	1490.686401	746.3504639	2	14	1.1.1.1052.10	5.020067	85.63846	85.63846			599.1621
2	17.56	17.56	67.35000014	67.35000014	66.83999896	sp|P24622|CRYAA_MOUSE	Alpha-crystallin A chain OS=Mus musculus OX=10090 GN=Cryaa PE=2 SV=1			0	35.15000045	MDVTIQHPWFK	Acetyl@N-term; Oxidation(D)@2; Oxidation(W)@9	Acetyl@1; Oxidation(D)@2		0.00842367	1474.699829	738.3572	1474.691528	738.3530273	2	14	1.1.1.1087.6	5.462883	2785.67	1620.87	5.58	0.19	1001.493
2	17.56	17.56	67.35000014	67.35000014	66.83999896	sp|P24622|CRYAA_MOUSE	Alpha-crystallin A chain OS=Mus musculus OX=10090 GN=Cryaa PE=2 SV=1			0	98.6199975	MDVTIQHPWFKR	Acetyl@N-term; Oxidation(D)@2; Deamidated(Q)@6; Arg-loss@C-term	Acetyl@1; Oxidation(D)@2	missed K-R@11	0.00479857	1459.685425	730.85	1459.680542	730.8475952	2	13	1.1.1.1148.9	6.215317	1909.88	1628.35	6.23	0.05	848.7145
2	17.56	17.56	67.35000014	67.35000014	66.83999896	sp|P24622|CRYAA_MOUSE	Alpha-crystallin A chain OS=Mus musculus OX=10090 GN=Cryaa PE=2 SV=1			0	99.00000095	QDDHGYISR	Gln->pyro-Glu@N-term			0.00190917	1072.459229	537.2369	1072.457397	537.2359619	2	13	1.1.1.904.6	3.199217	33857.45	7046.53	3.14	0.04	3293.758
2	17.56	17.56	67.35000014	67.35000014	66.83999896	sp|P24622|CRYAA_MOUSE	Alpha-crystallin A chain OS=Mus musculus OX=10090 GN=Cryaa PE=2 SV=1			0	99.00000095	QDDHGYISR	Gln->pyro-Glu@N-term			-0.00175291	1072.455688	537.2351	1072.457397	537.2359619	2	13	1.1.1.893.2	3.05655	7444.06	6667.29	3.07	0.04	4039.74
2	17.56	17.56	67.35000014	67.35000014	66.83999896	sp|P24622|CRYAA_MOUSE	Alpha-crystallin A chain OS=Mus musculus OX=10090 GN=Cryaa PE=2 SV=1			0	99.00000095	QDDHGYISR	Gln->pyro-Glu@N-term; Carbamidomethyl(H)@4			-0.00264433	1129.476318	565.7454	1129.478882	565.7467041	2	12	1.1.1.889.8	3.0094	1552.25	1201.55	3.03	0.05	683.8761
2	17.56	17.56	67.35000014	67.35000014	66.83999896	sp|P24622|CRYAA_MOUSE	Alpha-crystallin A chain OS=Mus musculus OX=10090 GN=Cryaa PE=2 SV=1			0	97.33999968	QDDHGYISR	Gln->pyro-Glu@N-term; Iodo(Y)@6	Iodo(Y)@132		-0.000783927	1198.353271	600.1839	1198.354004	600.1842651	2	10	1.1.1.984.6	4.167634	440.82	414.03	4.16	0.04	422.0003
2	17.56	17.56	67.35000014	67.35000014	66.83999896	sp|P24622|CRYAA_MOUSE	Alpha-crystallin A chain OS=Mus musculus OX=10090 GN=Cryaa PE=2 SV=1			0	96.24000192	QDDHGYISR	Gln->pyro-Glu@N-term; Iodo(Y)@6	Iodo(Y)@132		-0.000783927	1198.353271	600.1839	1198.354004	600.1842651	2	9	1.1.1.983.10	4.1578	440.82	411.85	4.16	0.04	371.3342
2	17.56	17.56	67.35000014	67.35000014	66.83999896	sp|P24622|CRYAA_MOUSE	Alpha-crystallin A chain OS=Mus musculus OX=10090 GN=Cryaa PE=2 SV=1			0	95.77999711	QDDHGYISR	Gln->pyro-Glu@N-term; Oxidation(D)@2	Oxidation(D)@128		4.07E-05	1088.452515	545.2335	1088.452271	545.2333984	2	10	1.1.1.896.3	3.09605	488.16	416.83	3.1	0.05	312.4041
2	17.56	17.56	67.35000014	67.35000014	66.83999896	sp|P24622|CRYAA_MOUSE	Alpha-crystallin A chain OS=Mus musculus OX=10090 GN=Cryaa PE=2 SV=1			0	87.12999821	QDDHGYISR	Gln->pyro-Glu@N-term; Carbamidomethyl(D)@2			-0.00264433	1129.476318	565.7454	1129.478882	565.7467041	2	10	1.1.1.890.9	3.022383	1552.25	1487.63	3.03	0.05	965.9361
2	17.56	17.56	67.35000014	67.35000014	66.83999896	sp|P24622|CRYAA_MOUSE	Alpha-crystallin A chain OS=Mus musculus OX=10090 GN=Cryaa PE=2 SV=1			0	87.12999821	QDDHGYISR	Gln->pyro-Glu@N-term; Carbamidomethyl(D)@3			-0.00264433	1129.476318	565.7454	1129.478882	565.7467041	2	11	1.1.1.890.9	3.022383	1552.25	1487.63	3.03	0.05	965.9361
2	17.56	17.56	67.35000014	67.35000014	66.83999896	sp|P24622|CRYAA_MOUSE	Alpha-crystallin A chain OS=Mus musculus OX=10090 GN=Cryaa PE=2 SV=1			0	67.15999842	QDDHGYISR	Gln->pyro-Glu@N-term; Carbamidomethyl(S)@8			-0.00105743	1129.477905	565.7462	1129.478882	565.7467041	2	9	1.1.1.903.5	3.186383	3167.73	298.55	3.09	0.05	281.225
2	17.56	17.56	67.35000014	67.35000014	66.83999896	sp|P24622|CRYAA_MOUSE	Alpha-crystallin A chain OS=Mus musculus OX=10090 GN=Cryaa PE=2 SV=1			0	49.82999861	QDDHGYISR	Dehydrated(D)@2			-0.000274055	1071.473022	536.7438	1071.473389	536.7439575	2	8	1.1.1.879.8	2.8924	465.05	295.44	2.94	0.1	348.4496
2	17.56	17.56	67.35000014	67.35000014	66.83999896	sp|P24622|CRYAA_MOUSE	Alpha-crystallin A chain OS=Mus musculus OX=10090 GN=Cryaa PE=2 SV=1			0	34.27000046	QDDHGYISR	Gln->pyro-Glu@N-term; Carbamidomethyl(H)@4			-0.00264433	1129.476318	565.7454	1129.478882	565.7467041	2	11	1.1.1.890.9	3.022383	1552.25	1487.63	3.03	0.05	965.9361
2	17.56	17.56	67.35000014	67.35000014	66.83999896	sp|P24622|CRYAA_MOUSE	Alpha-crystallin A chain OS=Mus musculus OX=10090 GN=Cryaa PE=2 SV=1			0	33.82999897	QDDHGYISR	Dehydrated(D)@2			-0.000274055	1071.473022	536.7438	1071.473389	536.7439575	2	7	1.1.1.880.10	2.907567	465.05	338.93	2.94	0.1	241.9513
2	17.56	17.56	67.35000014	67.35000014	66.83999896	sp|P24622|CRYAA_MOUSE	Alpha-crystallin A chain OS=Mus musculus OX=10090 GN=Cryaa PE=2 SV=1			0	33.82999897	QDDHGYISR	Dehydrated(D)@3			-0.000274055	1071.473022	536.7438	1071.473389	536.7439575	2	7	1.1.1.880.10	2.907567	465.05	338.93	2.94	0.1	241.9513
2	17.56	17.56	67.35000014	67.35000014	66.83999896	sp|P24622|CRYAA_MOUSE	Alpha-crystallin A chain OS=Mus musculus OX=10090 GN=Cryaa PE=2 SV=1			0	68.86000037	QSGLDAGHSER	Gln->pyro-Glu@N-term		cleaved V-Q@N-term	-0.00110467	1138.499268	570.2569	1138.500366	570.2574463	2	8	1.1.1.870.5	2.789583	289.6	278.86	2.79	0.03	244.5495
2	17.56	17.56	67.35000014	67.35000014	66.83999896	sp|P24622|CRYAA_MOUSE	Alpha-crystallin A chain OS=Mus musculus OX=10090 GN=Cryaa PE=2 SV=1			0	56.04000092	QSGLDAGHSER	Gln->pyro-Glu@N-term		cleaved V-Q@N-term	-0.00110467	1138.499268	570.2569	1138.500366	570.2574463	2	8	1.1.1.871.5	2.803567	289.6	229.6	2.79	0.03	221.8457
2	17.56	17.56	67.35000014	67.35000014	66.83999896	sp|P24622|CRYAA_MOUSE	Alpha-crystallin A chain OS=Mus musculus OX=10090 GN=Cryaa PE=2 SV=1			0	99.00000095	SADGMLTFSGPK	Oxidation(M)@5		cleaved L-S@N-term	-0.00238014	1225.5625	613.7885	1225.564941	613.7897339	2	12	1.1.1.999.7	4.361117	783.03	779.89	4.36	0.08	495.5814
2	17.56	17.56	67.35000014	67.35000014	66.83999896	sp|P24622|CRYAA_MOUSE	Alpha-crystallin A chain OS=Mus musculus OX=10090 GN=Cryaa PE=2 SV=1			0	99.00000095	SLSADGMLTFSGPK	Oxidation(M)@7		cleaved C-S@N-term	0.00614936	1425.687134	713.8508	1425.68103	713.8477783	2	12	1.1.1.1048.11	4.969917	497.08	376.63	4.99	0.05	300.2318
2	17.56	17.56	67.35000014	67.35000014	66.83999896	sp|P24622|CRYAA_MOUSE	Alpha-crystallin A chain OS=Mus musculus OX=10090 GN=Cryaa PE=2 SV=1			0	45.39000094	SPEDLTVK	Carbamidomethyl@N-term		cleaved F-S@N-term	-0.000941049	944.4806519	473.2476	944.4815063	473.2480164	2	7	1.1.1.925.5	3.4652	620.62	460.22	3.45	0.05	651.9844
2	17.56	17.56	67.35000014	67.35000014	66.83999896	sp|P24622|CRYAA_MOUSE	Alpha-crystallin A chain OS=Mus musculus OX=10090 GN=Cryaa PE=2 SV=1			0	98.58999848	STISPYYR			cleaved S-S@N-term	-5.61E-05	985.4868774	493.7507	985.4868774	493.7507324	2	8	1.1.1.972.4	4.012483	523.16	502.76	4.01	0.04	415.4047
2	17.56	17.56	67.35000014	67.35000014	66.83999896	sp|P24622|CRYAA_MOUSE	Alpha-crystallin A chain OS=Mus musculus OX=10090 GN=Cryaa PE=2 SV=1			0	32.96999931	TFSGPKVQSGLDAGHSER	Formyl(K)@6		cleaved L-T@N-term; missed K-V@6	-0.0111213	1899.896362	634.3061	1899.907471	634.3097534	3	9	1.1.1.864.7	2.71375	86.4057	86.4057			253.3436
2	17.56	17.56	67.35000014	67.35000014	66.83999896	sp|P24622|CRYAA_MOUSE	Alpha-crystallin A chain OS=Mus musculus OX=10090 GN=Cryaa PE=2 SV=1			0	32.96999931	TFSGPKVQSGLDAGHSER	Formyl@N-term		cleaved L-T@N-term; missed K-V@6	-0.0111213	1899.896362	634.3061	1899.907471	634.3097534	3	9	1.1.1.864.7	2.71375	86.4057	86.4057			253.3436
2	17.56	17.56	67.35000014	67.35000014	66.83999896	sp|P24622|CRYAA_MOUSE	Alpha-crystallin A chain OS=Mus musculus OX=10090 GN=Cryaa PE=2 SV=1			0	59.64000225	TISPYYR			cleaved S-T@N-term	-0.000811795	898.4541016	450.2343	898.454895	450.2347107	2	7	1.1.1.964.4	3.911667	740.59	474.51	3.93	0.05	466.4206
2	17.56	17.56	67.35000014	67.35000014	66.83999896	sp|P24622|CRYAA_MOUSE	Alpha-crystallin A chain OS=Mus musculus OX=10090 GN=Cryaa PE=2 SV=1			0	22.12000042	TISPYYR			cleaved S-T@N-term	-0.000811795	898.4541016	450.2343	898.454895	450.2347107	2	6	1.1.1.965.6	3.92565	740.59	677.9	3.93	0.05	685.0194
2	17.56	17.56	67.35000014	67.35000014	66.83999896	sp|P24622|CRYAA_MOUSE	Alpha-crystallin A chain OS=Mus musculus OX=10090 GN=Cryaa PE=2 SV=1			0	99.00000095	TVLDSGISELMTH	Oxidation(M)@11		cleaved H-M@C-term	0.00348783	1417.679443	709.847	1417.675903	709.8452148	2	10	1.1.1.1079.5	5.35555	889.93	353.14	5.39	0.05	280.1223
2	17.56	17.56	67.35000014	67.35000014	66.83999896	sp|P24622|CRYAA_MOUSE	Alpha-crystallin A chain OS=Mus musculus OX=10090 GN=Cryaa PE=2 SV=1			0	53.99000049	VIFLDVK			cleaved F-V@N-term	0.000470939	832.5062866	417.2604	832.5058594	417.2601929	2	7	1.1.1.1128.2	5.965167	13887.63	1322.79	6.01	0.06	268.4531
2	17.56	17.56	67.35000014	67.35000014	66.83999896	sp|P24622|CRYAA_MOUSE	Alpha-crystallin A chain OS=Mus musculus OX=10090 GN=Cryaa PE=2 SV=1			0	32.96999931	VIFLDVK	Carbamidomethyl@N-term		cleaved F-V@N-term	-0.00177715	889.5256958	445.7701	889.5272827	445.7709351	2	7	1.1.1.1147.2	6.19665	690.82	522.67	6.22	0.05	374.3822
2	17.56	17.56	67.35000014	67.35000014	66.83999896	sp|P24622|CRYAA_MOUSE	Alpha-crystallin A chain OS=Mus musculus OX=10090 GN=Cryaa PE=2 SV=1			0	31.29000068	VIFLDVK	Carbamidomethyl@N-term		cleaved F-V@N-term	-0.00177715	889.5256958	445.7701	889.5272827	445.7709351	2	8	1.1.1.1148.3	6.210317	690.82	689.57	6.22	0.05	469.0091
2	17.56	17.56	67.35000014	67.35000014	66.83999896	sp|P24622|CRYAA_MOUSE	Alpha-crystallin A chain OS=Mus musculus OX=10090 GN=Cryaa PE=2 SV=1			0	21.77000046	VLEDFVE			cleaved E-I@C-term	-0.000219884	849.4118652	425.7132	849.4119873	425.7132874	2	5	1.1.1.1125.2	5.92685	139.18	135.46	5.9	0.08	115.5555
2	17.56	17.56	67.35000014	67.35000014	66.83999896	sp|P24622|CRYAA_MOUSE	Alpha-crystallin A chain OS=Mus musculus OX=10090 GN=Cryaa PE=2 SV=1			0	99.00000095	VLEDFVEIH			cleaved H-G@C-term	0.00324126	1099.558228	550.7864	1099.554932	550.78479	2	11	1.1.1.1130.2	5.990334	957.12	884.57	6	0.05	617.3195
2	17.56	17.56	67.35000014	67.35000014	66.83999896	sp|P24622|CRYAA_MOUSE	Alpha-crystallin A chain OS=Mus musculus OX=10090 GN=Cryaa PE=2 SV=1			0	48.44000041	VLEDFVEIHG			cleaved G-K@C-term	0.00222342	1156.578613	579.2966	1156.576416	579.2954712	2	7	1.1.1.1132.6	6.019166	846.45	143.02	5.96	0.05	215.0888
2	17.56	17.56	67.35000014	67.35000014	66.83999896	sp|P24622|CRYAA_MOUSE	Alpha-crystallin A chain OS=Mus musculus OX=10090 GN=Cryaa PE=2 SV=1			0	99.00000095	VLEDFVEIHGK				0.00112965	1284.672363	429.2314	1284.671387	429.2310791	3	14	1.1.1.1050.2	4.987583	95461.21	31892.58	5.02	0.05	6761.244
2	17.56	17.56	67.35000014	67.35000014	66.83999896	sp|P24622|CRYAA_MOUSE	Alpha-crystallin A chain OS=Mus musculus OX=10090 GN=Cryaa PE=2 SV=1			0	99.00000095	VLEDFVEIHGK	Carbamidomethyl(K)@11			-0.000938732	1341.691895	448.2379	1341.692871	448.2382202	3	16	1.1.1.1050.3	4.988417	8713.32	8395.28	4.98	0.06	4963.016
2	17.56	17.56	67.35000014	67.35000014	66.83999896	sp|P24622|CRYAA_MOUSE	Alpha-crystallin A chain OS=Mus musculus OX=10090 GN=Cryaa PE=2 SV=1			0	99.00000095	VLEDFVEIHGK	Carbamidomethyl@N-term			0.00235714	1341.69519	448.239	1341.692871	448.2382202	3	16	1.1.1.1065.2	5.176233	18339.76	12626.67	5.2	0.05	8563.599
2	17.56	17.56	67.35000014	67.35000014	66.83999896	sp|P24622|CRYAA_MOUSE	Alpha-crystallin A chain OS=Mus musculus OX=10090 GN=Cryaa PE=2 SV=1			0	99.00000095	VLEDFVEIHGK	Formyl@N-term			0.016111501	1312.682495	657.3485	1312.66626	657.3404541	2	15	1.1.1.1269.2	7.548883	41.86502	41.86502			140.9683
2	17.56	17.56	67.35000014	67.35000014	66.83999896	sp|P24622|CRYAA_MOUSE	Alpha-crystallin A chain OS=Mus musculus OX=10090 GN=Cryaa PE=2 SV=1			0	99.00000095	VLEDFVEIHGK	Carbamidomethyl@N-term			0.00235714	1341.69519	448.239	1341.692871	448.2382202	3	13	1.1.1.1064.4	5.1654	18339.76	6991.21	5.2	0.05	3018.45
2	17.56	17.56	67.35000014	67.35000014	66.83999896	sp|P24622|CRYAA_MOUSE	Alpha-crystallin A chain OS=Mus musculus OX=10090 GN=Cryaa PE=2 SV=1			0	99.00000095	VLEDFVEIHGK	Formyl@N-term			-0.000978217	1312.665527	657.34	1312.66626	657.3404541	2	13	1.1.1.1265.2	7.507383	10.11109	10.11109			124.4856
2	17.56	17.56	67.35000014	67.35000014	66.83999896	sp|P24622|CRYAA_MOUSE	Alpha-crystallin A chain OS=Mus musculus OX=10090 GN=Cryaa PE=2 SV=1			0	99.00000095	VLEDFVEIHGK	Carbamidomethyl@N-term; Carbamidomethyl(K)@11			0.000371817	1398.714722	467.2455	1398.714355	467.2453918	3	12	1.1.1.1060.4	5.1144	1283	943.75	5.14	0.05	857.4088
2	17.56	17.56	67.35000014	67.35000014	66.83999896	sp|P24622|CRYAA_MOUSE	Alpha-crystallin A chain OS=Mus musculus OX=10090 GN=Cryaa PE=2 SV=1			0	99.00000095	VLEDFVEIHGK	Carbamidomethyl@N-term; Carbamidomethyl(K)@11			0.000371817	1398.714722	467.2455	1398.714355	467.2453918	3	13	1.1.1.1061.3	5.126233	1283	1176.4	5.14	0.05	1136.972
2	17.56	17.56	67.35000014	67.35000014	66.83999896	sp|P24622|CRYAA_MOUSE	Alpha-crystallin A chain OS=Mus musculus OX=10090 GN=Cryaa PE=2 SV=1			0	97.33999968	VLEDFVEIHGK	Cation:Na(E)@7			-0.00895644	1306.644531	654.3295	1306.65332	654.3339233	2	10	1.1.1.1051.10	5.006567	19.85178	19.85178			405.8611
2	17.56	17.56	67.35000014	67.35000014	66.83999896	sp|P24622|CRYAA_MOUSE	Alpha-crystallin A chain OS=Mus musculus OX=10090 GN=Cryaa PE=2 SV=1			0	84.32000279	VLEDFVEIHGK	Methyl(E)@7	Methyl(E)@118		0.000462676	1298.6875	433.9031	1298.687012	433.9029541	3	9	1.1.1.1074.2	5.289567	1122.71	779.76	5.31	0.05	545.756
2	17.56	17.56	67.35000014	67.35000014	66.83999896	sp|P24622|CRYAA_MOUSE	Alpha-crystallin A chain OS=Mus musculus OX=10090 GN=Cryaa PE=2 SV=1			0	22.12000042	VQSGLDAGHSE			cleaved E-R@C-term	-0.00405671	1098.490112	550.2523	1098.494141	550.2543335	2	11	1.1.1.865.2	2.72375	966.83	676.85	2.74	0.05	392.2627
2	17.56	17.56	67.35000014	67.35000014	66.83999896	sp|P24622|CRYAA_MOUSE	Alpha-crystallin A chain OS=Mus musculus OX=10090 GN=Cryaa PE=2 SV=1			0	99.00000095	VQSGLDAGHSER				0.000638801	1254.595825	419.2059	1254.595337	419.2056885	3	13	1.1.1.855.6	2.596933	17881.94	10788.19	2.62	0.04	10353.9
2	17.56	17.56	67.35000014	67.35000014	66.83999896	sp|P24622|CRYAA_MOUSE	Alpha-crystallin A chain OS=Mus musculus OX=10090 GN=Cryaa PE=2 SV=1			0	99.00000095	VQSGLDAGHSER				0.000638801	1254.595825	419.2059	1254.595337	419.2056885	3	13	1.1.1.856.4	2.608267	17881.94	15651.96	2.62	0.04	14331.74
2	17.56	17.56	67.35000014	67.35000014	66.83999896	sp|P24622|CRYAA_MOUSE	Alpha-crystallin A chain OS=Mus musculus OX=10090 GN=Cryaa PE=2 SV=1			0	99.00000095	VQSGLDAGHSER	Carbamidomethyl@N-term			-1.00E-04	1311.616699	656.8156	1311.616699	656.8156738	2	13	1.1.1.855.10	2.60025	2883.73	1869.94	2.62	0.04	886.4393
2	17.56	17.56	67.35000014	67.35000014	66.83999896	sp|P24622|CRYAA_MOUSE	Alpha-crystallin A chain OS=Mus musculus OX=10090 GN=Cryaa PE=2 SV=1			0	99.00000095	VQSGLDAGHSER	Arg-loss@C-term			-0.00405671	1098.490112	550.2523	1098.494141	550.2543335	2	12	1.1.1.865.2	2.72375	966.83	676.85	2.74	0.05	392.2627
2	17.56	17.56	67.35000014	67.35000014	66.83999896	sp|P24622|CRYAA_MOUSE	Alpha-crystallin A chain OS=Mus musculus OX=10090 GN=Cryaa PE=2 SV=1			0	48.44000041	VQSGLDAGHSER	Formyl@N-term			0.00128867	1282.591431	642.303	1282.59021	642.3023682	2	8	1.1.1.920.10	3.4057	230.73	221.59	3.41	0.04	323.1665
2	17.56	17.56	67.35000014	67.35000014	66.83999896	sp|P24622|CRYAA_MOUSE	Alpha-crystallin A chain OS=Mus musculus OX=10090 GN=Cryaa PE=2 SV=1			0	31.29000068	YRLPSNVDQSAL			cleaved L-S@C-term; missed R-L@2	-0.986860991	1360.707031	681.3608	1361.69397	681.854248	2	8	1.1.1.1056.3	5.066733	243.5523	243.5523			130.8567
2	17.56	17.56	67.35000014	67.35000014	66.83999896	sp|P24622|CRYAA_MOUSE	Alpha-crystallin A chain OS=Mus musculus OX=10090 GN=Cryaa PE=2 SV=1			0	97.87999988	YRLPSNVDQSALS			cleaved S-C@C-term; missed R-L@2	0.00456265	1448.730713	725.3726	1448.725952	725.3702393	2	10	1.1.1.1032.9	4.7651	1135.48	1034.99	4.76	0.04	704.1499
2	17.56	17.56	67.35000014	67.35000014	66.83999896	sp|P24622|CRYAA_MOUSE	Alpha-crystallin A chain OS=Mus musculus OX=10090 GN=Cryaa PE=2 SV=1			0	95.77999711	YRLPSNVDQSALS	Carbamidomethyl@N-term		cleaved S-C@C-term; missed R-L@2	0.00325573	1505.750732	753.8826	1505.747437	753.8809814	2	12	1.1.1.1038.11	4.842916	421.05	417.06	4.83	0.06	379.9122
2	17.56	17.56	67.35000014	67.35000014	66.83999896	sp|P24622|CRYAA_MOUSE	Alpha-crystallin A chain OS=Mus musculus OX=10090 GN=Cryaa PE=2 SV=1			0	23.54000062	YRLPSNVDQSALS			cleaved S-C@C-term; missed R-L@2	0.00456265	1448.730713	725.3726	1448.725952	725.3702393	2	8	1.1.1.1029.7	4.7271	1135.48	427.01	4.76	0.04	429.0259
3	13.93	13.93	59.76999998	52.30000019	47.13000059	sp|P04345|CRGA_MOUSE	Gamma-crystallin A OS=Mus musculus OX=10090 GN=Cryga PE=2 SV=2			2	99.00000095	GDYPDYQQWMGFSDSIR	Oxidation(M)@10			0.00019401	2079.863525	694.2951	2079.863281	694.2950439	3	11	1.1.1.1149.4	6.22365	960.3	864.54	6.23	0.06	783.808
3	13.93	13.93	59.76999998	52.30000019	47.13000059	sp|P04345|CRGA_MOUSE	Gamma-crystallin A OS=Mus musculus OX=10090 GN=Cryga PE=2 SV=2			2	99.00000095	QYLLRPGDYR	Gln->pyro-Glu@N-term			0.00347903	1262.644287	632.3294	1262.640747	632.3276367	2	12	1.1.1.1103.7	5.651367	71546.82	35790.51	5.68	0.05	11482.49
3	13.93	13.93	59.76999998	52.30000019	47.13000059	sp|P04345|CRGA_MOUSE	Gamma-crystallin A OS=Mus musculus OX=10090 GN=Cryga PE=2 SV=2			2	99.00000095	RGDYPDYQQWMGFSDSIR	Oxidation(M)@11		missed R-G@1	0.0129725	2235.977783	746.3331	2235.964355	746.3287354	3	16	1.1.1.1105.10	5.679183	2117.85	2114.2	5.67	0.05	1636.937
3	13.93	13.93	59.76999998	52.30000019	47.13000059	sp|P04345|CRGA_MOUSE	Gamma-crystallin A OS=Mus musculus OX=10090 GN=Cryga PE=2 SV=2			2	99.00000095	YHDWGAMDAK	Oxidation(M)@7			-0.00161894	1208.490356	403.8374	1208.492065	403.8379517	3	12	1.1.1.881.2	2.9124	5045.34	3174.77	2.93	0.04	3191.196
3	13.93	13.93	59.76999998	52.30000019	47.13000059	sp|P04345|CRGA_MOUSE	Gamma-crystallin A OS=Mus musculus OX=10090 GN=Cryga PE=2 SV=2			1.795880795	98.96000028	ITFYEDR				0.000696225	942.4454956	472.23	942.4447021	472.2296143	2	8	1.1.1.1001.4	4.380617	43788.31	1404.81	4.43	0.04	569.3017
3	13.93	13.93	59.76999998	52.30000019	47.13000059	sp|P04345|CRGA_MOUSE	Gamma-crystallin A OS=Mus musculus OX=10090 GN=Cryga PE=2 SV=2			1.698970437	99.00000095	PNYQGYQYFLR			cleaved R-P@N-term	0.00448126	1447.693115	724.8538	1447.688477	724.8515015	2	13	1.1.1.1129.7	5.981667	909.1	883.29	5.99	0.05	501.4971
3	13.93	13.93	59.76999998	52.30000019	47.13000059	sp|P04345|CRGA_MOUSE	Gamma-crystallin A OS=Mus musculus OX=10090 GN=Cryga PE=2 SV=2			0.962573409	99.00000095	VDSGCWMLYER	Carbamidomethyl(C)@5; Oxidation(M)@7		cleaved R-P@C-term	-0.00338556	1430.592529	716.3035	1430.595825	716.3052368	2	9	1.1.1.1061.11	5.1329	286.49	283.82	5.13	0.04	212.0909
3	13.93	13.93	59.76999998	52.30000019	47.13000059	sp|P04345|CRGA_MOUSE	Gamma-crystallin A OS=Mus musculus OX=10090 GN=Cryga PE=2 SV=2			0.92811811	91.14999771	SIPYTSSHR				0.000886076	1046.515503	524.265	1046.514526	524.2645264	2	8	1.1.1.869.2	2.77425	5799.34	3752.19	2.79	0.04	1973.204
3	13.93	13.93	59.76999998	52.30000019	47.13000059	sp|P04345|CRGA_MOUSE	Gamma-crystallin A OS=Mus musculus OX=10090 GN=Cryga PE=2 SV=2			0.294136286	54.47999835	RVMDLY	Oxidation(M)@3		missed R-V@1	-0.00135803	811.3884888	406.7015	811.3898315	406.702179	2	6	1.1.1.965.3	3.923167	6298.25	3951.1	3.94	0.05	2654.094
3	13.93	13.93	59.76999998	52.30000019	47.13000059	sp|P04345|CRGA_MOUSE	Gamma-crystallin A OS=Mus musculus OX=10090 GN=Cryga PE=2 SV=2			0.107348956	98.75000119	PYTSSHR			cleaved I-P@N-term	0.000627856	846.3990479	424.2068	846.3984375	424.2064819	2	9	1.1.1.875.3	2.8494	5825.25	1606.22	2.79	0.06	972.0624
3	13.93	13.93	59.76999998	52.30000019	47.13000059	sp|P04345|CRGA_MOUSE	Gamma-crystallin A OS=Mus musculus OX=10090 GN=Cryga PE=2 SV=2			0.06449274	99.00000095	YQGYQYFLR			cleaved N-Y@N-term	0.0046985	1236.597534	619.306	1236.592773	619.3036499	2	11	1.1.1.1116.7	5.816517	691.04	625.46	5.83	0.05	477.4132
3	13.93	13.93	59.76999998	52.30000019	47.13000059	sp|P04345|CRGA_MOUSE	Gamma-crystallin A OS=Mus musculus OX=10090 GN=Cryga PE=2 SV=2			0.023191657	98.90999794	LHEIYSM	Oxidation(M)@7		cleaved M-H@C-term	-0.00255199	907.4084473	454.7115	907.4109497	454.7127686	2	9	1.1.1.935.4	3.591517	266.94	266.37	3.6	0.04	310.6249
3	13.93	13.93	59.76999998	52.30000019	47.13000059	sp|P04345|CRGA_MOUSE	Gamma-crystallin A OS=Mus musculus OX=10090 GN=Cryga PE=2 SV=2			0.013676231	97.87999988	QYLLRPGDYRR	Arg-loss@C-term		missed R-R@10	0.00307813	1279.67041	427.5641	1279.667358	427.5630493	3	10	1.1.1.997.3	4.329467	5141.99	4143.04	4.34	0.05	3361.477
3	13.93	13.93	59.76999998	52.30000019	47.13000059	sp|P04345|CRGA_MOUSE	Gamma-crystallin A OS=Mus musculus OX=10090 GN=Cryga PE=2 SV=2			0.012780763	99.00000095	QYLLRPGDY	Gln->pyro-Glu@N-term		cleaved Y-R@C-term	-0.000904138	1106.538818	554.2767	1106.539673	554.2770996	2	12	1.1.1.1204.3	6.923934	593.39	572.35	6.93	0.06	330.554
3	13.93	13.93	59.76999998	52.30000019	47.13000059	sp|P04345|CRGA_MOUSE	Gamma-crystallin A OS=Mus musculus OX=10090 GN=Cryga PE=2 SV=2			0.010995374	67.15999842	RGDYPDYQQWMGF	Oxidation(M)@11		cleaved F-S@C-term; missed R-G@1	0.0019425	1677.690308	839.8524	1677.688232	839.8513794	2	6	1.1.1.1141.11	6.12765	26.5535	26.5535			112.4076
3	13.93	13.93	59.76999998	52.30000019	47.13000059	sp|P04345|CRGA_MOUSE	Gamma-crystallin A OS=Mus musculus OX=10090 GN=Cryga PE=2 SV=2			0.006123085	99.00000095	QWMGFSDSIR	Gln->pyro-Glu@N-term; Oxidation(M)@3		cleaved Q-Q@N-term	0.00192692	1224.525269	613.2699	1224.523315	613.2689819	2	12	1.1.1.1181.6	6.638617	124.52	123.27	6.63	0.09	178.6436
3	13.93	13.93	59.76999998	52.30000019	47.13000059	sp|P04345|CRGA_MOUSE	Gamma-crystallin A OS=Mus musculus OX=10090 GN=Cryga PE=2 SV=2			0.004364801	90.64999819	TFYEDR			cleaved I-T@N-term	-0.00127366	829.3594971	415.687	829.3606567	415.6875916	2	7	1.1.1.908.2	3.247217	1933.03	1687.5	3.26	0.04	1208.854
3	13.93	13.93	59.76999998	52.30000019	47.13000059	sp|P04345|CRGA_MOUSE	Gamma-crystallin A OS=Mus musculus OX=10090 GN=Cryga PE=2 SV=2			0.003926347	99.00000095	QGYQYFLR	Gln->pyro-Glu@N-term		cleaved Y-Q@N-term	0.00182051	1056.504639	529.2596	1056.50293	529.258728	2	10	1.1.1.1195.2	6.803267	757.21	275.88	6.84	0.06	179.4741
3	13.93	13.93	59.76999998	52.30000019	47.13000059	sp|P04345|CRGA_MOUSE	Gamma-crystallin A OS=Mus musculus OX=10090 GN=Cryga PE=2 SV=2			0.000434506	59.64000225	LHEIYSMH	Oxidation(M)@7		cleaved H-V@C-term	-0.00462792	1044.465332	523.2399	1044.469849	523.2421875	2	8	1.1.1.887.2	2.981567	308.54	227.5	3	0.05	222.5763
3	13.93	13.93	59.76999998	52.30000019	47.13000059	sp|P04345|CRGA_MOUSE	Gamma-crystallin A OS=Mus musculus OX=10090 GN=Cryga PE=2 SV=2			0.000434506	21.07000053	LLRPGDYR			cleaved Y-L@N-term	-0.00378611	988.541687	495.2781	988.5454102	495.2799683	2	5	1.1.1.923.5	3.4397	1687.05	539.76	3.47	0.03	342.8533
3	13.93	13.93	59.76999998	52.30000019	47.13000059	sp|P04345|CRGA_MOUSE	Gamma-crystallin A OS=Mus musculus OX=10090 GN=Cryga PE=2 SV=2			0	89.56999779	GDYPDYQQWMGFSDSIR	Oxidation(M)@10			0.00019401	2079.863525	694.2951	2079.863281	694.2950439	3	9	1.1.1.1148.7	6.21365	960.3	661.27	6.23	0.06	592.8359
3	13.93	13.93	59.76999998	52.30000019	47.13000059	sp|P04345|CRGA_MOUSE	Gamma-crystallin A OS=Mus musculus OX=10090 GN=Cryga PE=2 SV=2			0	65.5099988	GDYPDYQQWMGFSDSIR	Carbamidomethyl@N-term; Oxidation(M)@10			0.015801501	2136.900391	713.3074	2136.884766	713.3021851	3	8	1.1.1.1149.5	6.224483	244.95	212.86	6.23	0.06	261.4078
3	13.93	13.93	59.76999998	52.30000019	47.13000059	sp|P04345|CRGA_MOUSE	Gamma-crystallin A OS=Mus musculus OX=10090 GN=Cryga PE=2 SV=2			0	22.12000042	GDYPDYQQWMGFSDSIR	Oxidation(M)@10			0.00550403	2079.868896	694.2969	2079.863281	694.2950439	3	5	1.1.1.1126.7	5.943666	258.91	242.54	5.95	0.05	238.3233
3	13.93	13.93	59.76999998	52.30000019	47.13000059	sp|P04345|CRGA_MOUSE	Gamma-crystallin A OS=Mus musculus OX=10090 GN=Cryga PE=2 SV=2			0	88.40000033	ITFYEDR	Carbamidomethyl@N-term			-0.00017182	999.4660645	500.7403	999.4661865	500.7403564	2	9	1.1.1.1011.6	4.49795	8552.58	5627.92	4.52	0.05	3476.705
3	13.93	13.93	59.76999998	52.30000019	47.13000059	sp|P04345|CRGA_MOUSE	Gamma-crystallin A OS=Mus musculus OX=10090 GN=Cryga PE=2 SV=2			0	74.18000102	ITFYEDR				0.000696225	942.4454956	472.23	942.4447021	472.2296143	2	7	1.1.1.1002.5	4.39445	43788.31	7600.22	4.43	0.04	1357.874
3	13.93	13.93	59.76999998	52.30000019	47.13000059	sp|P04345|CRGA_MOUSE	Gamma-crystallin A OS=Mus musculus OX=10090 GN=Cryga PE=2 SV=2			0	49.82999861	ITFYEDR	Carbamidomethyl@N-term			-0.00017182	999.4660645	500.7403	999.4661865	500.7403564	2	8	1.1.1.1012.3	4.508117	8552.58	7626.51	4.52	0.05	4379.401
3	13.93	13.93	59.76999998	52.30000019	47.13000059	sp|P04345|CRGA_MOUSE	Gamma-crystallin A OS=Mus musculus OX=10090 GN=Cryga PE=2 SV=2			0	32.96999931	ITFYEDR				0.000696225	942.4454956	472.23	942.4447021	472.2296143	2	7	1.1.1.1004.6	4.420617	43788.31	36893.45	4.43	0.04	3159.517
3	13.93	13.93	59.76999998	52.30000019	47.13000059	sp|P04345|CRGA_MOUSE	Gamma-crystallin A OS=Mus musculus OX=10090 GN=Cryga PE=2 SV=2			0	32.96999931	ITFYEDR	Methyl(E)@5	Methyl(E)@8		0.00313725	956.463501	479.239	956.4603271	479.2374573	2	6	1.1.1.1047.4	4.951416	259.39	218.19	4.97	0.05	218.3866
3	13.93	13.93	59.76999998	52.30000019	47.13000059	sp|P04345|CRGA_MOUSE	Gamma-crystallin A OS=Mus musculus OX=10090 GN=Cryga PE=2 SV=2			0	32.96999931	ITFYEDR	Methyl(D)@6	Methyl(D)@9		0.00313725	956.463501	479.239	956.4603271	479.2374573	2	6	1.1.1.1047.4	4.951416	259.39	218.19	4.97	0.05	218.3866
3	13.93	13.93	59.76999998	52.30000019	47.13000059	sp|P04345|CRGA_MOUSE	Gamma-crystallin A OS=Mus musculus OX=10090 GN=Cryga PE=2 SV=2			0	26.8900007	ITFYEDR	Methyl(D)@6	Methyl(D)@9		0.00313725	956.463501	479.239	956.4603271	479.2374573	2	6	1.1.1.1048.2	4.962417	259.39	257.71	4.97	0.05	266.6543
3	13.93	13.93	59.76999998	52.30000019	47.13000059	sp|P04345|CRGA_MOUSE	Gamma-crystallin A OS=Mus musculus OX=10090 GN=Cryga PE=2 SV=2			0	26.8900007	ITFYEDR	Methyl(E)@5	Methyl(E)@8		0.00313725	956.463501	479.239	956.4603271	479.2374573	2	6	1.1.1.1048.2	4.962417	259.39	257.71	4.97	0.05	266.6543
3	13.93	13.93	59.76999998	52.30000019	47.13000059	sp|P04345|CRGA_MOUSE	Gamma-crystallin A OS=Mus musculus OX=10090 GN=Cryga PE=2 SV=2			0	39.73999918	LHEIYSMH	Oxidation(M)@7		cleaved H-V@C-term	-0.00462792	1044.465332	523.2399	1044.469849	523.2421875	2	7	1.1.1.888.6	2.994233	308.54	298.73	3	0.05	280.0453
3	13.93	13.93	59.76999998	52.30000019	47.13000059	sp|P04345|CRGA_MOUSE	Gamma-crystallin A OS=Mus musculus OX=10090 GN=Cryga PE=2 SV=2			0	38.31999898	LHEIYSMHVLEG	Oxidation(M)@7		cleaved G-C@C-term	-0.00526811	1442.681152	481.901	1442.686401	481.9027405	3	7	1.1.1.997.7	4.3328	211.7813	211.7813			398.8658
3	13.93	13.93	59.76999998	52.30000019	47.13000059	sp|P04345|CRGA_MOUSE	Gamma-crystallin A OS=Mus musculus OX=10090 GN=Cryga PE=2 SV=2			0	18.40000004	LLRPGDYR			cleaved Y-L@N-term	-0.00378611	988.541687	495.2781	988.5454102	495.2799683	2	5	1.1.1.924.3	3.451033	1687.05	974.42	3.47	0.03	632.126
3	13.93	13.93	59.76999998	52.30000019	47.13000059	sp|P04345|CRGA_MOUSE	Gamma-crystallin A OS=Mus musculus OX=10090 GN=Cryga PE=2 SV=2			0	88.40000033	MGFSDSIR	Oxidation(M)@1		cleaved W-M@N-term	0.00204708	927.4140625	464.7143	927.4119873	464.7132874	2	8	1.1.1.959.2	3.8465	480.26	419.57	3.86	0.04	335.7079
3	13.93	13.93	59.76999998	52.30000019	47.13000059	sp|P04345|CRGA_MOUSE	Gamma-crystallin A OS=Mus musculus OX=10090 GN=Cryga PE=2 SV=2			0	99.00000095	PNYQGYQYFLR			cleaved R-P@N-term	0.00448126	1447.693115	724.8538	1447.688477	724.8515015	2	12	1.1.1.1128.7	5.969333	909.1	719.6	5.99	0.05	424.1326
3	13.93	13.93	59.76999998	52.30000019	47.13000059	sp|P04345|CRGA_MOUSE	Gamma-crystallin A OS=Mus musculus OX=10090 GN=Cryga PE=2 SV=2			0	99.00000095	PNYQGYQYFLR	Carbamidomethyl@N-term		cleaved R-P@N-term	0.000977202	1504.710815	753.3627	1504.709961	753.3622437	2	16	1.1.1.1134.4	6.0425	1271.78	1138.69	6.05	0.05	622.9658
3	13.93	13.93	59.76999998	52.30000019	47.13000059	sp|P04345|CRGA_MOUSE	Gamma-crystallin A OS=Mus musculus OX=10090 GN=Cryga PE=2 SV=2			0	44.8300004	PNYQGYQYFLR	Carbamidomethyl@N-term		cleaved R-P@N-term	0.000977202	1504.710815	753.3627	1504.709961	753.3622437	2	17	1.1.1.1133.2	6.035666	1271.78	999.26	6.05	0.05	553.8419
3	13.93	13.93	59.76999998	52.30000019	47.13000059	sp|P04345|CRGA_MOUSE	Gamma-crystallin A OS=Mus musculus OX=10090 GN=Cryga PE=2 SV=2			0	88.40000033	PYTSSHR			cleaved I-P@N-term	0.000627856	846.3990479	424.2068	846.3984375	424.2064819	2	7	1.1.1.868.2	2.758417	5825.25	1800.77	2.79	0.06	882.0423
3	13.93	13.93	59.76999998	52.30000019	47.13000059	sp|P04345|CRGA_MOUSE	Gamma-crystallin A OS=Mus musculus OX=10090 GN=Cryga PE=2 SV=2			0	98.87999892	QGYQYFLR	Gln->pyro-Glu@N-term		cleaved Y-Q@N-term	0.00182051	1056.504639	529.2596	1056.50293	529.258728	2	10	1.1.1.1196.2	6.8151	757.21	488.14	6.84	0.06	331.0416
3	13.93	13.93	59.76999998	52.30000019	47.13000059	sp|P04345|CRGA_MOUSE	Gamma-crystallin A OS=Mus musculus OX=10090 GN=Cryga PE=2 SV=2			0	98.58999848	QGYQYFLR			cleaved Y-Q@N-term	4.90E-05	1073.529419	537.772	1073.529419	537.7719727	2	9	1.1.1.1082.4	5.393384	505.96	495.88	5.39	0.04	325.27
3	13.93	13.93	59.76999998	52.30000019	47.13000059	sp|P04345|CRGA_MOUSE	Gamma-crystallin A OS=Mus musculus OX=10090 GN=Cryga PE=2 SV=2			0	99.00000095	QWMGFSDSIR	Gln->pyro-Glu@N-term; Oxidation(M)@3		cleaved Q-Q@N-term	0.00192692	1224.525269	613.2699	1224.523315	613.2689819	2	10	1.1.1.1179.2	6.614783	124.52	101.29	6.63	0.09	147.77
3	13.93	13.93	59.76999998	52.30000019	47.13000059	sp|P04345|CRGA_MOUSE	Gamma-crystallin A OS=Mus musculus OX=10090 GN=Cryga PE=2 SV=2			0	67.15999842	QYLLRPG	Gln->pyro-Glu@N-term		cleaved G-D@C-term	0.000736066	828.4500732	415.2323	828.4494019	415.2319641	2	7	1.1.1.1141.2	6.120167	383.7	278.78	6.13	0.04	377.6252
3	13.93	13.93	59.76999998	52.30000019	47.13000059	sp|P04345|CRGA_MOUSE	Gamma-crystallin A OS=Mus musculus OX=10090 GN=Cryga PE=2 SV=2			0	99.00000095	QYLLRPGDY	Gln->pyro-Glu@N-term		cleaved Y-R@C-term	-0.000904138	1106.538818	554.2767	1106.539673	554.2770996	2	10	1.1.1.1203.2	6.9056	593.39	379.54	6.93	0.06	225.2934
3	13.93	13.93	59.76999998	52.30000019	47.13000059	sp|P04345|CRGA_MOUSE	Gamma-crystallin A OS=Mus musculus OX=10090 GN=Cryga PE=2 SV=2			0	84.32000279	QYLLRPGDYR	Gln->pyro-Glu@N-term			0.00347903	1262.644287	632.3294	1262.640747	632.3276367	2	8	1.1.1.1102.5	5.637367	71546.82	15330.52	5.68	0.05	3981.317
3	13.93	13.93	59.76999998	52.30000019	47.13000059	sp|P04345|CRGA_MOUSE	Gamma-crystallin A OS=Mus musculus OX=10090 GN=Cryga PE=2 SV=2			0	65.5099988	QYLLRPGDYR	Gln->pyro-Glu@N-term; Iodo(Y)@9	Iodo(Y)@151		0.00182607	1388.539307	695.2769	1388.537354	695.276001	2	8	1.1.1.1167.4	6.458133	523.5	299.75	6.49	0.05	252.4752
3	13.93	13.93	59.76999998	52.30000019	47.13000059	sp|P04345|CRGA_MOUSE	Gamma-crystallin A OS=Mus musculus OX=10090 GN=Cryga PE=2 SV=2			0	49.82999861	QYLLRPGDYR	Carbamidomethyl@N-term			-0.00256002	1336.686035	446.5693	1336.688843	446.5701904	3	8	1.1.1.1010.3	4.484783	2800.54	2287	4.5	0.05	2815.128
3	13.93	13.93	59.76999998	52.30000019	47.13000059	sp|P04345|CRGA_MOUSE	Gamma-crystallin A OS=Mus musculus OX=10090 GN=Cryga PE=2 SV=2			0	48.44000041	QYLLRPGDYR	Gln->pyro-Glu@N-term; Iodo(Y)@9	Iodo(Y)@151		0.00182607	1388.539307	695.2769	1388.537354	695.276001	2	7	1.1.1.1168.3	6.473633	523.5	490.62	6.49	0.05	328.8298
3	13.93	13.93	59.76999998	52.30000019	47.13000059	sp|P04345|CRGA_MOUSE	Gamma-crystallin A OS=Mus musculus OX=10090 GN=Cryga PE=2 SV=2			0	40.22000134	QYLLRPGDYR	Gln->pyro-Glu@N-term; Oxidation(Y)@2	Oxidation(Y)@144		0.00782815	1278.643433	640.329	1278.635742	640.3251343	2	9	1.1.1.1106.5	5.687533	1537.16	1289.86	5.67	0.1	781.3597
3	13.93	13.93	59.76999998	52.30000019	47.13000059	sp|P04345|CRGA_MOUSE	Gamma-crystallin A OS=Mus musculus OX=10090 GN=Cryga PE=2 SV=2			0	38.31999898	QYLLRPGDYR	Carbamidomethyl@N-term			0.00199776	1336.690918	669.3527	1336.688843	669.3516846	2	7	1.1.1.1009.5	4.477117	1134.68	820.95	4.5	0.05	431.1057
3	13.93	13.93	59.76999998	52.30000019	47.13000059	sp|P04345|CRGA_MOUSE	Gamma-crystallin A OS=Mus musculus OX=10090 GN=Cryga PE=2 SV=2			0	35.15000045	QYLLRPGDYR	Gln->pyro-Glu@N-term			6.11E-05	1262.640869	632.3277	1262.640747	632.3276367	2	5	1.1.1.1130.4	5.992	159.95	156.68	5.99	0.05	163.7732
3	13.93	13.93	59.76999998	52.30000019	47.13000059	sp|P04345|CRGA_MOUSE	Gamma-crystallin A OS=Mus musculus OX=10090 GN=Cryga PE=2 SV=2			0	28.45000029	QYLLRPGDYR				0.00307812	1279.67041	427.5641	1279.667358	427.5630493	3	9	1.1.1.998.2	4.3413	5141.99	5106.47	4.34	0.05	3925.055
3	13.93	13.93	59.76999998	52.30000019	47.13000059	sp|P04345|CRGA_MOUSE	Gamma-crystallin A OS=Mus musculus OX=10090 GN=Cryga PE=2 SV=2			0	22.12000042	QYLLRPGDYR				0.00307812	1279.67041	427.5641	1279.667358	427.5630493	3	9	1.1.1.997.3	4.329467	5141.99	4143.04	4.34	0.05	3361.477
3	13.93	13.93	59.76999998	52.30000019	47.13000059	sp|P04345|CRGA_MOUSE	Gamma-crystallin A OS=Mus musculus OX=10090 GN=Cryga PE=2 SV=2			0	89.56999779	QYLLRPGDYRR	Arg-loss@C-term		missed R-R@10	0.00307813	1279.67041	427.5641	1279.667358	427.5630493	3	10	1.1.1.998.2	4.3413	5141.99	5106.47	4.34	0.05	3925.055
3	13.93	13.93	59.76999998	52.30000019	47.13000059	sp|P04345|CRGA_MOUSE	Gamma-crystallin A OS=Mus musculus OX=10090 GN=Cryga PE=2 SV=2			0	57.16000199	RGDYPDYQQ			cleaved Q-W@C-term; missed R-G@1	-0.00149676	1140.4823	571.2484	1140.483643	571.2490845	2	7	1.1.1.897.6	3.111883	110.61	100.34	3.1	0.05	136.2697
3	13.93	13.93	59.76999998	52.30000019	47.13000059	sp|P04345|CRGA_MOUSE	Gamma-crystallin A OS=Mus musculus OX=10090 GN=Cryga PE=2 SV=2			0	99.00000095	RGDYPDYQQWMGFSDSIR	Oxidation(M)@11		missed R-G@1	0.0129725	2235.977783	746.3331	2235.964355	746.3287354	3	18	1.1.1.1103.10	5.6547	2117.85	1229.58	5.67	0.05	879.6743
3	13.93	13.93	59.76999998	52.30000019	47.13000059	sp|P04345|CRGA_MOUSE	Gamma-crystallin A OS=Mus musculus OX=10090 GN=Cryga PE=2 SV=2			0	99.00000095	RGDYPDYQQWMGFSDSIR	Oxidation(M)@11		missed R-G@1	0.0129725	2235.977783	746.3331	2235.964355	746.3287354	3	16	1.1.1.1104.10	5.666683	2117.85	1915.76	5.67	0.05	1671.764
3	13.93	13.93	59.76999998	52.30000019	47.13000059	sp|P04345|CRGA_MOUSE	Gamma-crystallin A OS=Mus musculus OX=10090 GN=Cryga PE=2 SV=2			0	99.00000095	RGDYPDYQQWMGFSDSIR	Carbamidomethyl@N-term; Oxidation(M)@11		missed R-G@1	0.0197799	2293.005859	765.3425	2292.98584	765.3358765	3	14	1.1.1.1107.7	5.70335	97.68866	97.68866			355.4253
3	13.93	13.93	59.76999998	52.30000019	47.13000059	sp|P04345|CRGA_MOUSE	Gamma-crystallin A OS=Mus musculus OX=10090 GN=Cryga PE=2 SV=2			0	97.93999791	RGDYPDYQQWMGFSDSIR	Carbamidomethyl@N-term; Oxidation(M)@11		missed R-G@1	-0.0192213	2292.966797	765.3295	2292.98584	765.3358765	3	11	1.1.1.1106.11	5.692517	81.4614	81.4614			390.4714
3	13.93	13.93	59.76999998	52.30000019	47.13000059	sp|P04345|CRGA_MOUSE	Gamma-crystallin A OS=Mus musculus OX=10090 GN=Cryga PE=2 SV=2			0	46.54999971	RGDYPDYQQWMGFSDSIR	Deamidated(Q)@8; Deamidated(Q)@9; Dioxidation(M)@11	Dioxidation(M)@70	missed R-G@1	0.042918801	2253.970459	752.3307	2253.927246	752.3164063	3	8	1.1.1.1118.7	5.84385	11.3736	11.3736			130.7757
3	13.93	13.93	59.76999998	52.30000019	47.13000059	sp|P04345|CRGA_MOUSE	Gamma-crystallin A OS=Mus musculus OX=10090 GN=Cryga PE=2 SV=2			0	41.20000005	RVMDLY	Oxidation(M)@3		missed R-V@1	-0.00135803	811.3884888	406.7015	811.3898315	406.702179	2	5	1.1.1.964.2	3.91	6298.25	1599.56	3.94	0.05	536.5736
3	13.93	13.93	59.76999998	52.30000019	47.13000059	sp|P04345|CRGA_MOUSE	Gamma-crystallin A OS=Mus musculus OX=10090 GN=Cryga PE=2 SV=2			0	36.03999913	RVMDLY	Dioxidation(M)@3	Dioxidation(M)@171	missed R-V@1	0.000206572	827.3848877	414.6997	827.3847656	414.699646	2	5	1.1.1.982.2	4.13865	449.34	350.45	4.15	0.04	466.4705
3	13.93	13.93	59.76999998	52.30000019	47.13000059	sp|P04345|CRGA_MOUSE	Gamma-crystallin A OS=Mus musculus OX=10090 GN=Cryga PE=2 SV=2			0	31.29000068	RVMDLY	Dioxidation(M)@3	Dioxidation(M)@171	missed R-V@1	0.000206572	827.3848877	414.6997	827.3847656	414.699646	2	5	1.1.1.983.3	4.151983	449.34	446.46	4.15	0.04	574.3483
3	13.93	13.93	59.76999998	52.30000019	47.13000059	sp|P04345|CRGA_MOUSE	Gamma-crystallin A OS=Mus musculus OX=10090 GN=Cryga PE=2 SV=2			0	72.38000035	SIPYTSSHR				0.000886076	1046.515503	524.265	1046.514526	524.2645264	2	7	1.1.1.868.5	2.762583	5799.34	1957.39	2.79	0.04	1030.673
3	13.93	13.93	59.76999998	52.30000019	47.13000059	sp|P04345|CRGA_MOUSE	Gamma-crystallin A OS=Mus musculus OX=10090 GN=Cryga PE=2 SV=2			0	72.38000035	TFYEDR			cleaved I-T@N-term	-0.00127366	829.3594971	415.687	829.3606567	415.6875916	2	6	1.1.1.907.2	3.233383	1933.03	939.21	3.26	0.04	496.4005
3	13.93	13.93	59.76999998	52.30000019	47.13000059	sp|P04345|CRGA_MOUSE	Gamma-crystallin A OS=Mus musculus OX=10090 GN=Cryga PE=2 SV=2			0	36.48999929	VDSGCWMLYER	Carbamidomethyl(C)@5; Oxidation(M)@7		cleaved R-P@C-term	-0.00338556	1430.592529	716.3035	1430.595825	716.3052368	2	6	1.1.1.1060.11	5.120234	286.49	269.88	5.13	0.04	196.3514
3	13.93	13.93	59.76999998	52.30000019	47.13000059	sp|P04345|CRGA_MOUSE	Gamma-crystallin A OS=Mus musculus OX=10090 GN=Cryga PE=2 SV=2			0	32.96999931	VLYEMPNYR	Oxidation(M)@5		cleaved W-V@N-term	0.00395203	1199.568481	600.7915	1199.564453	600.7895508	2	6	1.1.1.981.7	4.13015	178.66	115.72	4.16	0.08	157.5274
3	13.93	13.93	59.76999998	52.30000019	47.13000059	sp|P04345|CRGA_MOUSE	Gamma-crystallin A OS=Mus musculus OX=10090 GN=Cryga PE=2 SV=2			0	35.15000045	YEMPNYR	Oxidation(M)@3		cleaved L-Y@N-term	-0.000385551	987.4116821	494.7131	987.4119873	494.7132874	2	6	1.1.1.889.6	3.0069	333.61	309.66	3	0.05	233.0268
3	13.93	13.93	59.76999998	52.30000019	47.13000059	sp|P04345|CRGA_MOUSE	Gamma-crystallin A OS=Mus musculus OX=10090 GN=Cryga PE=2 SV=2			0	26.8900007	YEMPNYR	Oxidation(M)@3		cleaved L-Y@N-term	-0.000385551	987.4116821	494.7131	987.4119873	494.7132874	2	6	1.1.1.888.4	2.992567	333.61	279.81	3	0.05	208.843
3	13.93	13.93	59.76999998	52.30000019	47.13000059	sp|P04345|CRGA_MOUSE	Gamma-crystallin A OS=Mus musculus OX=10090 GN=Cryga PE=2 SV=2			0	99.00000095	YHDWGAMDAK	Oxidation(M)@7			-0.00161894	1208.490356	403.8374	1208.492065	403.8379517	3	9	1.1.1.880.2	2.900067	5045.34	1446.03	2.93	0.04	745.0955
3	13.93	13.93	59.76999998	52.30000019	47.13000059	sp|P04345|CRGA_MOUSE	Gamma-crystallin A OS=Mus musculus OX=10090 GN=Cryga PE=2 SV=2			0	99.00000095	YHDWGAMDAK	Dioxidation(M)@7	Dioxidation(M)@160		-0.00182375	1224.485229	409.169	1224.486938	409.1695862	3	11	1.1.1.895.2	3.081217	407.65	391.35	3.08	0.04	417.4338
3	13.93	13.93	59.76999998	52.30000019	47.13000059	sp|P04345|CRGA_MOUSE	Gamma-crystallin A OS=Mus musculus OX=10090 GN=Cryga PE=2 SV=2			0	99.00000095	YHDWGAMDAK	Dioxidation(M)@7	Dioxidation(M)@160		-0.00182375	1224.485229	409.169	1224.486938	409.1695862	3	9	1.1.1.894.2	3.067717	407.65	316.55	3.08	0.04	398.7659
3	13.93	13.93	59.76999998	52.30000019	47.13000059	sp|P04345|CRGA_MOUSE	Gamma-crystallin A OS=Mus musculus OX=10090 GN=Cryga PE=2 SV=2			0	98.3799994	YHDWGAMDAK	Acetyl@N-term; Oxidation(H)@2; Oxidation(M)@7	Acetyl@154		-0.000392415	1266.497192	423.173	1266.497559	423.1731262	3	11	1.1.1.911.2	3.2857	380.43	261.9	3.31	0.05	559.1199
3	13.93	13.93	59.76999998	52.30000019	47.13000059	sp|P04345|CRGA_MOUSE	Gamma-crystallin A OS=Mus musculus OX=10090 GN=Cryga PE=2 SV=2			0	89.56999779	YHDWGAMDAK	Carbamidomethyl@N-term; Oxidation(M)@7			0.00319134	1265.516724	422.8462	1265.51355	422.8451233	3	8	1.1.1.897.2	3.10605	283.95	237.24	3.09	0.04	307.5269
3	13.93	13.93	59.76999998	52.30000019	47.13000059	sp|P04345|CRGA_MOUSE	Gamma-crystallin A OS=Mus musculus OX=10090 GN=Cryga PE=2 SV=2			0	84.32000279	YHDWGAMDAK	Acetyl@N-term; Oxidation(H)@2; Oxidation(M)@7	Acetyl@154		-0.000392415	1266.497192	423.173	1266.497559	423.1731262	3	9	1.1.1.912.2	3.297033	380.43	352.87	3.31	0.05	708.4086
3	13.93	13.93	59.76999998	52.30000019	47.13000059	sp|P04345|CRGA_MOUSE	Gamma-crystallin A OS=Mus musculus OX=10090 GN=Cryga PE=2 SV=2			0	53.99000049	YHDWGAMDAK	Carbamidomethyl@N-term; Oxidation(M)@7			0.00117719	1265.514648	422.8455	1265.51355	422.8451233	3	8	1.1.1.878.6	2.878233	311.11	269.71	2.89	0.04	462.5232
3	13.93	13.93	59.76999998	52.30000019	47.13000059	sp|P04345|CRGA_MOUSE	Gamma-crystallin A OS=Mus musculus OX=10090 GN=Cryga PE=2 SV=2			0	44.8300004	YHDWGAMDAK	Carbamidomethyl@N-term; Oxidation(M)@7			0.00117719	1265.514648	422.8455	1265.51355	422.8451233	3	8	1.1.1.879.5	2.8899	311.11	309.31	2.89	0.04	479.3619
3	13.93	13.93	59.76999998	52.30000019	47.13000059	sp|P04345|CRGA_MOUSE	Gamma-crystallin A OS=Mus musculus OX=10090 GN=Cryga PE=2 SV=2			0	24.26999956	YHDWGAMDAK	Dehydrated(D)@3; Trp->Hydroxykynurenin(W)@4; Dioxidation(M)@7	Dioxidation(M)@160		0.00227009	1226.468506	614.2415	1226.466187	614.2404175	2	8	1.1.1.909.3	3.266383	237.11	204.14	3.28	0.04	164.2154
3	13.93	13.93	59.76999998	52.30000019	47.13000059	sp|P04345|CRGA_MOUSE	Gamma-crystallin A OS=Mus musculus OX=10090 GN=Cryga PE=2 SV=2			0	24.26999956	YHDWGAMDAK	Trp->Hydroxykynurenin(W)@4; Dioxidation(M)@7; Dehydrated(D)@8	Dioxidation(M)@160		0.00227009	1226.468506	614.2415	1226.466187	614.2404175	2	8	1.1.1.909.3	3.266383	237.11	204.14	3.28	0.04	164.2154
3	13.93	13.93	59.76999998	52.30000019	47.13000059	sp|P04345|CRGA_MOUSE	Gamma-crystallin A OS=Mus musculus OX=10090 GN=Cryga PE=2 SV=2			0	15.88000059	YHDWGAMDAK	Methyl(D)@3; Trp->Kynurenin(W)@4; Oxidation(M)@7	Methyl(D)@156		-0.0341154	1226.468506	614.2415	1226.502563	614.258606	2	8	1.1.1.910.4	3.276533	237.11	230.09	3.28	0.04	188.2183
3	13.93	13.93	59.76999998	52.30000019	47.13000059	sp|P04345|CRGA_MOUSE	Gamma-crystallin A OS=Mus musculus OX=10090 GN=Cryga PE=2 SV=2			0	15.2700007	YHDWGAMDAK	Oxidation(W)@4; Oxidation(M)@7			0.004133	1224.491089	613.2528	1224.486938	613.2507324	2	6	1.1.1.873.3	2.825733	177.18	117.82	2.81	0.05	108.1219
3	13.93	13.93	59.76999998	52.30000019	47.13000059	sp|P04345|CRGA_MOUSE	Gamma-crystallin A OS=Mus musculus OX=10090 GN=Cryga PE=2 SV=2			0	99.00000095	YQGYQYFLR			cleaved N-Y@N-term	0.0046985	1236.597534	619.306	1236.592773	619.3036499	2	10	1.1.1.1115.5	5.803683	691.04	427.64	5.83	0.05	308.6066
3	13.93	13.93	59.76999998	52.30000019	47.13000059	sp|P04345|CRGA_MOUSE	Gamma-crystallin A OS=Mus musculus OX=10090 GN=Cryga PE=2 SV=2			0	41.20000005	YQGYQYFLR	Carbamidomethyl@N-term		cleaved N-Y@N-term	0.0020739	1293.616333	647.8154	1293.614258	647.8143921	2	7	1.1.1.1125.8	5.931833	10.11109	10.11109			153.2687
3	13.93	13.93	59.76999998	52.30000019	47.13000059	sp|P04345|CRGA_MOUSE	Gamma-crystallin A OS=Mus musculus OX=10090 GN=Cryga PE=2 SV=2			0	28.06000113	YQYFLR			cleaved G-Y@N-term	0.00137797	888.4508667	445.2327	888.4494019	445.2319641	2	6	1.1.1.1062.2	5.138233	254.21	242.62	5.15	0.04	226.6311
4	13.17	13.47	21.58000022	20.0000003	17.54000038	sp|P02535|K1C10_MOUSE	Keratin, type I cytoskeletal 10 OS=Mus musculus OX=10090 GN=Krt10 PE=1 SV=3			2	99.00000095	ALEESNYELEGK				0.000220656	1380.641113	691.3278	1380.640869	691.3276978	2	17	1.1.1.972.10	4.017483	6210.44	3537.88	4.05	0.05	1563.375
4	13.17	13.47	21.58000022	20.0000003	17.54000038	sp|P02535|K1C10_MOUSE	Keratin, type I cytoskeletal 10 OS=Mus musculus OX=10090 GN=Krt10 PE=1 SV=3			2	99.00000095	LENEIQTYR				-0.000975184	1164.576416	583.2955	1164.577515	583.2960205	2	14	1.1.1.959.7	3.852333	2000.22	1984.72	3.85	0.04	1073.066
4	13.17	13.47	21.58000022	20.0000003	17.54000038	sp|P02535|K1C10_MOUSE	Keratin, type I cytoskeletal 10 OS=Mus musculus OX=10090 GN=Krt10 PE=1 SV=3			2	99.00000095	QSLEASLAETEGR				0.00382712	1389.67749	695.846	1389.673584	695.8440552	2	17	1.1.1.1025.4	4.6756	171.3765	171.3765			451.6086
4	13.17	13.47	21.58000022	20.0000003	17.54000038	sp|P02535|K1C10_MOUSE	Keratin, type I cytoskeletal 10 OS=Mus musculus OX=10090 GN=Krt10 PE=1 SV=3			2	99.00000095	VTMQNLNDR				0.000175152	1089.523926	545.7692	1089.523682	545.769104	2	11	1.1.1.923.8	3.4422	2744.87	2592.4	3.45	0.04	1808.417
4	13.17	13.47	21.58000022	20.0000003	17.54000038	sp|P02535|K1C10_MOUSE	Keratin, type I cytoskeletal 10 OS=Mus musculus OX=10090 GN=Krt10 PE=1 SV=3			1.602060437	98.40000272	LAADDFR				0.000381403	806.3927002	404.2036	806.3922729	404.2033997	2	9	1.1.1.962.2	3.884833	7545.33	4085.63	3.91	0.04	1697.696
4	13.17	13.47	21.58000022	20.0000003	17.54000038	sp|P02535|K1C10_MOUSE	Keratin, type I cytoskeletal 10 OS=Mus musculus OX=10090 GN=Krt10 PE=1 SV=3			1.180456161	99.00000095	QSVEADINGLR	Gln->pyro-Glu@N-term; Deamidated(N)@8			-0.00255369	1184.564819	593.2897	1184.567383	593.2909546	2	12	1.1.1.1060.5	5.115233	636.84	614.55	5.11	0.05	504.7449
4	13.17	13.47	21.58000022	20.0000003	17.54000038	sp|P02535|K1C10_MOUSE	Keratin, type I cytoskeletal 10 OS=Mus musculus OX=10090 GN=Krt10 PE=1 SV=3			0.920818746	92.91999936	SEITELR				-0.000304798	846.444458	424.2295	846.4447021	424.2296143	2	9	1.1.1.956.3	3.8095	1536.63	1338.82	3.82	0.04	1264.986
4	13.17	13.47	21.58000022	20.0000003	17.54000038	sp|P02535|K1C10_MOUSE	Keratin, type I cytoskeletal 10 OS=Mus musculus OX=10090 GN=Krt10 PE=1 SV=3			0.747146904	99.00000095	QSVEADINGLRR	Gln->pyro-Glu@N-term; Deamidated(N)@8		missed R-R@11	0.00228782	1340.670898	671.3427	1340.668457	671.3414917	2	11	1.1.1.1004.11	4.424783	3177.2	2545.98	4.44	0.04	1207.424
4	13.17	13.47	21.58000022	20.0000003	17.54000038	sp|P02535|K1C10_MOUSE	Keratin, type I cytoskeletal 10 OS=Mus musculus OX=10090 GN=Krt10 PE=1 SV=3			0.585026681	85.04999876	IKEWYEK			missed K-E@2	0.00100477	994.5134888	498.264	994.5123901	498.2634583	2	9	1.1.1.936.7	3.607017	736.3	656.98	3.61	0.03	426.847
4	13.17	13.47	21.58000022	20.0000003	17.54000038	sp|P02535|K1C10_MOUSE	Keratin, type I cytoskeletal 10 OS=Mus musculus OX=10090 GN=Krt10 PE=1 SV=3			0.121478215	36.71000004	SEITELRR			missed R-R@7	0.00194601	1002.547852	502.2812	1002.545837	502.2801819	2	7	1.1.1.898.2	3.118883	816.09	730.89	3.13	0.05	638.8551
4	13.17	13.47	21.58000022	20.0000003	17.54000038	sp|P02535|K1C10_MOUSE	Keratin, type I cytoskeletal 10 OS=Mus musculus OX=10090 GN=Krt10 PE=1 SV=3			0.00921732	99.00000095	AETECQNAEYQQLLDIK	Carbamidomethyl(C)@5; Hydroxymethyl(N)@7	Hydroxymethyl(N)@427		0.00555306	2081.963135	694.995	2081.95752	694.993103	3	16	1.1.1.1117.3	5.827683	914.06	713.67	5.85	0.05	673.6122
4	13.17	13.47	21.58000022	20.0000003	17.54000038	sp|P02535|K1C10_MOUSE	Keratin, type I cytoskeletal 10 OS=Mus musculus OX=10090 GN=Krt10 PE=1 SV=3			0.00700489	99.00000095	VLDELTLSK	Methyl(S)@8	Methyl(S)@263		0.000166089	1030.591309	516.3029	1030.591064	516.3027954	2	13	1.1.1.1066.5	5.191566	10709.53	5645.72	5.21	0.04	2279.257
4	13.17	13.47	21.58000022	20.0000003	17.54000038	sp|P02535|K1C10_MOUSE	Keratin, type I cytoskeletal 10 OS=Mus musculus OX=10090 GN=Krt10 PE=1 SV=3			0.000434506	99.00000095	ISALEEQLQQIR			cleaved Q-I@N-term	0.00165776	1426.779663	714.3971	1426.777954	714.3963013	2	14	1.1.1.1114.9	5.79435	399.57	285.68	5.78	0.04	265.5355
4	13.17	13.47	21.58000022	20.0000003	17.54000038	sp|P02535|K1C10_MOUSE	Keratin, type I cytoskeletal 10 OS=Mus musculus OX=10090 GN=Krt10 PE=1 SV=3			0	44.8300004	AEEWFNQK	Carbamidomethyl@N-term; Deamidated(Q)@7		cleaved D-A@N-term	0.00139275	1108.484131	555.2493	1108.482544	555.2485352	2	10	1.1.1.1063.8	5.1559	3739.3	2588.38	5.17	0.05	1503.726
4	13.17	13.47	21.58000022	20.0000003	17.54000038	sp|P02535|K1C10_MOUSE	Keratin, type I cytoskeletal 10 OS=Mus musculus OX=10090 GN=Krt10 PE=1 SV=3			0	99.00000095	AETECQNAEYQQLLDIK	Carbamidomethyl(C)@5; Hydroxymethyl(N)@7	Hydroxymethyl(N)@427		0.00555306	2081.963135	694.995	2081.95752	694.993103	3	13	1.1.1.1118.4	5.839684	914.06	892.53	5.85	0.05	825.8799
4	13.17	13.47	21.58000022	20.0000003	17.54000038	sp|P02535|K1C10_MOUSE	Keratin, type I cytoskeletal 10 OS=Mus musculus OX=10090 GN=Krt10 PE=1 SV=3			0	99.00000095	ALEESNYELEGK				0.000220656	1380.641113	691.3278	1380.640869	691.3276978	2	19	1.1.1.973.9	4.02915	6210.44	5501.39	4.05	0.05	3131.436
4	13.17	13.47	21.58000022	20.0000003	17.54000038	sp|P02535|K1C10_MOUSE	Keratin, type I cytoskeletal 10 OS=Mus musculus OX=10090 GN=Krt10 PE=1 SV=3			0	99.00000095	ALEESNYELEGK	Carbamidomethyl@N-term			0.00197291	1437.664307	719.8394	1437.662354	719.8384399	2	11	1.1.1.973.10	4.029984	494.72	459.19	4.03	0.04	308.6262
4	13.17	13.47	21.58000022	20.0000003	17.54000038	sp|P02535|K1C10_MOUSE	Keratin, type I cytoskeletal 10 OS=Mus musculus OX=10090 GN=Krt10 PE=1 SV=3			0	99.00000095	ALEESNYELEGK	Carbamidomethyl@N-term			0.00197291	1437.664307	719.8394	1437.662354	719.8384399	2	11	1.1.1.974.11	4.043817	494.72	467.09	4.03	0.04	306.4729
4	13.17	13.47	21.58000022	20.0000003	17.54000038	sp|P02535|K1C10_MOUSE	Keratin, type I cytoskeletal 10 OS=Mus musculus OX=10090 GN=Krt10 PE=1 SV=3			0	42.71000028	IKEWYEK			missed K-E@2	0.00100477	994.5134888	498.264	994.5123901	498.2634583	2	6	1.1.1.935.6	3.593183	736.3	425.33	3.61	0.03	261.2579
4	13.17	13.47	21.58000022	20.0000003	17.54000038	sp|P02535|K1C10_MOUSE	Keratin, type I cytoskeletal 10 OS=Mus musculus OX=10090 GN=Krt10 PE=1 SV=3			0	99.00000095	ISALEEQLQQIR			cleaved Q-I@N-term	0.00165776	1426.779663	714.3971	1426.777954	714.3963013	2	12	1.1.1.1113.9	5.78135	399.57	390.65	5.78	0.04	283.0238
4	13.17	13.47	21.58000022	20.0000003	17.54000038	sp|P02535|K1C10_MOUSE	Keratin, type I cytoskeletal 10 OS=Mus musculus OX=10090 GN=Krt10 PE=1 SV=3			0	77.74000168	LAADDFR	Carbamidomethyl@N-term			0.000764137	863.4144897	432.7145	863.4137573	432.7141418	2	7	1.1.1.971.3	3.998983	701.87	376.05	3.97	0.04	342.8533
4	13.17	13.47	21.58000022	20.0000003	17.54000038	sp|P02535|K1C10_MOUSE	Keratin, type I cytoskeletal 10 OS=Mus musculus OX=10090 GN=Krt10 PE=1 SV=3			0	72.38000035	LAADDFR				0.000381403	806.3927002	404.2036	806.3922729	404.2033997	2	6	1.1.1.961.2	3.872	7545.33	1386.51	3.91	0.04	316.3211
4	13.17	13.47	21.58000022	20.0000003	17.54000038	sp|P02535|K1C10_MOUSE	Keratin, type I cytoskeletal 10 OS=Mus musculus OX=10090 GN=Krt10 PE=1 SV=3			0	99.00000095	LENEIQTYR				-0.000975184	1164.576416	583.2955	1164.577515	583.2960205	2	14	1.1.1.958.4	3.8415	2000.22	1860.89	3.85	0.04	1027.694
4	13.17	13.47	21.58000022	20.0000003	17.54000038	sp|P02535|K1C10_MOUSE	Keratin, type I cytoskeletal 10 OS=Mus musculus OX=10090 GN=Krt10 PE=1 SV=3			0	99.00000095	QSLEASLAETEGR				0.00639058	1389.680054	695.8473	1389.673584	695.8440552	2	17	1.1.1.1023.4	4.651433	132.664	132.664			402.2749
4	13.17	13.47	21.58000022	20.0000003	17.54000038	sp|P02535|K1C10_MOUSE	Keratin, type I cytoskeletal 10 OS=Mus musculus OX=10090 GN=Krt10 PE=1 SV=3			0	99.00000095	QSLEASLAETEGR	Gln->pyro-Glu@N-term			0.00793128	1372.655029	687.3348	1372.647095	687.3308105	2	17	1.1.1.1102.7	5.639033	977.49	815.41	5.66	0.05	557.4596
4	13.17	13.47	21.58000022	20.0000003	17.54000038	sp|P02535|K1C10_MOUSE	Keratin, type I cytoskeletal 10 OS=Mus musculus OX=10090 GN=Krt10 PE=1 SV=3			0	99.00000095	QSLEASLAETEGR	Gln->pyro-Glu@N-term			0.00793128	1372.655029	687.3348	1372.647095	687.3308105	2	14	1.1.1.1103.8	5.6522	977.49	970.64	5.66	0.05	655.6938
4	13.17	13.47	21.58000022	20.0000003	17.54000038	sp|P02535|K1C10_MOUSE	Keratin, type I cytoskeletal 10 OS=Mus musculus OX=10090 GN=Krt10 PE=1 SV=3			0	89.56999779	QSVEADINGLR	Deamidated(N)@8			-0.00115743	1201.592651	601.8036	1201.593872	601.8041992	2	7	1.1.1.987.9	4.2083	314.29	302.71	4.21	0.04	225.7317
4	13.17	13.47	21.58000022	20.0000003	17.54000038	sp|P02535|K1C10_MOUSE	Keratin, type I cytoskeletal 10 OS=Mus musculus OX=10090 GN=Krt10 PE=1 SV=3			0	49.82999861	QSVEADINGLR	Deamidated(N)@8			-0.00115743	1201.592651	601.8036	1201.593872	601.8041992	2	7	1.1.1.986.6	4.193967	314.29	231.48	4.21	0.04	197.2312
4	13.17	13.47	21.58000022	20.0000003	17.54000038	sp|P02535|K1C10_MOUSE	Keratin, type I cytoskeletal 10 OS=Mus musculus OX=10090 GN=Krt10 PE=1 SV=3			0	72.38000035	QSVEADINGLRR	Gln->pyro-Glu@N-term; Deamidated(N)@8		missed R-R@11	0.00228782	1340.670898	671.3427	1340.668457	671.3414917	2	9	1.1.1.1005.11	4.437284	3177.2	3099.89	4.44	0.04	1367.817
4	13.17	13.47	21.58000022	20.0000003	17.54000038	sp|P02535|K1C10_MOUSE	Keratin, type I cytoskeletal 10 OS=Mus musculus OX=10090 GN=Krt10 PE=1 SV=3			0	22.12000042	QSVEADINGLRR	Deamidated(N)@8		missed R-R@11	0.000978154	1357.695923	453.5726	1357.694946	453.5722656	3	6	1.1.1.938.4	3.63035	437.44	402.9	3.64	0.04	482.5098
4	13.17	13.47	21.58000022	20.0000003	17.54000038	sp|P02535|K1C10_MOUSE	Keratin, type I cytoskeletal 10 OS=Mus musculus OX=10090 GN=Krt10 PE=1 SV=3			0	52.18999982	SEITELR				-0.000304798	846.444458	424.2295	846.4447021	424.2296143	2	7	1.1.1.955.2	3.796333	1536.63	829.07	3.82	0.04	559.1096
4	13.17	13.47	21.58000022	20.0000003	17.54000038	sp|P02535|K1C10_MOUSE	Keratin, type I cytoskeletal 10 OS=Mus musculus OX=10090 GN=Krt10 PE=1 SV=3			0	98.51999879	VLDELTLSK	Carbamidomethyl@N-term; Methyl(S)@8	Methyl(S)@263		-0.00010793	1087.612427	544.8135	1087.612549	544.8135376	2	12	1.1.1.1081.3	5.379717	988.59	829.65	5.39	0.04	534.6749
4	13.17	13.47	21.58000022	20.0000003	17.54000038	sp|P02535|K1C10_MOUSE	Keratin, type I cytoskeletal 10 OS=Mus musculus OX=10090 GN=Krt10 PE=1 SV=3			0	98.3799994	VLDELTLSK	Methyl(K)@9	Methyl(K)@264		0.000166089	1030.591309	516.3029	1030.591064	516.3027954	2	10	1.1.1.1065.4	5.1779	10709.53	1994.9	5.21	0.04	566.9033
4	13.17	13.47	21.58000022	20.0000003	17.54000038	sp|P02535|K1C10_MOUSE	Keratin, type I cytoskeletal 10 OS=Mus musculus OX=10090 GN=Krt10 PE=1 SV=3			0	31.29000068	VLDELTLSK	Methyl(S)@8	Methyl(S)@263		0.000166089	1030.591309	516.3029	1030.591064	516.3027954	2	10	1.1.1.1065.4	5.1779	10709.53	1994.9	5.21	0.04	566.9033
4	13.17	13.47	21.58000022	20.0000003	17.54000038	sp|P02535|K1C10_MOUSE	Keratin, type I cytoskeletal 10 OS=Mus musculus OX=10090 GN=Krt10 PE=1 SV=3			0	99.00000095	VTMQNLNDR				0.000175152	1089.523926	545.7692	1089.523682	545.769104	2	10	1.1.1.922.9	3.430533	2744.87	2011.45	3.45	0.04	1276.517
4	13.17	13.47	21.58000022	20.0000003	17.54000038	sp|P02535|K1C10_MOUSE	Keratin, type I cytoskeletal 10 OS=Mus musculus OX=10090 GN=Krt10 PE=1 SV=3			0	99.00000095	VTMQNLNDR	Oxidation(M)@3			0.024550799	1105.543213	553.7789	1105.518555	553.7666016	2	10	1.1.1.860.2	2.660417	208.2229	208.2229			272.4429
5	10.75	12.39	12.92999983	12.92999983	12.47000024	sp|Q9QWL7|K1C17_MOUSE	Keratin, type I cytoskeletal 17 OS=Mus musculus OX=10090 GN=Krt17 PE=1 SV=3			2	99.00000095	DAEDWFFSK				-0.000569149	1143.486694	572.7506	1143.487305	572.7509155	2	14	1.1.1.1186.2	6.699616	244.32	201.33	6.72	0.05	170.9608
5	10.75	12.39	12.92999983	12.92999983	12.47000024	sp|Q9QWL7|K1C17_MOUSE	Keratin, type I cytoskeletal 17 OS=Mus musculus OX=10090 GN=Krt17 PE=1 SV=3			2	99.00000095	EVATNSELVQSGK				0.000206955	1360.683716	681.3491	1360.683472	681.348999	2	16	1.1.1.913.11	3.317033	944.78	906.33	3.32	0.04	717.5524
5	10.75	12.39	12.92999983	12.92999983	12.47000024	sp|Q9QWL7|K1C17_MOUSE	Keratin, type I cytoskeletal 17 OS=Mus musculus OX=10090 GN=Krt17 PE=1 SV=3			2	99.00000095	LASYLDK				-0.000577812	808.4324951	405.2235	808.4330444	405.2238159	2	10	1.1.1.953.2	3.772	7414.02	4515.3	3.79	0.05	2368.608
5	10.75	12.39	12.92999983	12.92999983	12.47000024	sp|Q9QWL7|K1C17_MOUSE	Keratin, type I cytoskeletal 17 OS=Mus musculus OX=10090 GN=Krt17 PE=1 SV=3			2	99.00000095	LEQEIATYR				-0.00118449	1121.570435	561.7925	1121.571655	561.7930908	2	13	1.1.1.967.6	3.951817	847.54	808.35	3.96	0.05	490.9845
5	10.75	12.39	12.92999983	12.92999983	12.47000024	sp|Q9QWL7|K1C17_MOUSE	Keratin, type I cytoskeletal 17 OS=Mus musculus OX=10090 GN=Krt17 PE=1 SV=3			2	99.00000095	VLDELTLAR				0.00313235	1028.589722	515.3021	1028.58667	515.3005981	2	13	1.1.1.1083.2	5.40505	3860.54	1653.86	5.44	0.05	713.5832
5	10.75	12.39	12.92999983	12.92999983	12.47000024	sp|Q9QWL7|K1C17_MOUSE	Keratin, type I cytoskeletal 17 OS=Mus musculus OX=10090 GN=Krt17 PE=1 SV=3			0.752026796	90.11999965	TRLEQEIATYR			missed R-L@2	-0.0084286	1378.712036	690.3633	1378.720459	690.3674927	2	8	1.1.1.992.8	4.2738	251.6674	251.6674			273.9798
5	10.75	12.39	12.92999983	12.92999983	12.47000024	sp|Q9QWL7|K1C17_MOUSE	Keratin, type I cytoskeletal 17 OS=Mus musculus OX=10090 GN=Krt17 PE=1 SV=3			0	99.00000095	DAEDWFFSK				-0.000569149	1143.486694	572.7506	1143.487305	572.7509155	2	13	1.1.1.1187.4	6.714283	244.32	243.49	6.72	0.05	207.4554
5	10.75	12.39	12.92999983	12.92999983	12.47000024	sp|Q9QWL7|K1C17_MOUSE	Keratin, type I cytoskeletal 17 OS=Mus musculus OX=10090 GN=Krt17 PE=1 SV=3			0	99.00000095	EVATNSELVQSGK				0.000206955	1360.683716	681.3491	1360.683472	681.348999	2	15	1.1.1.912.8	3.304533	944.78	700.33	3.32	0.04	531.1577
5	10.75	12.39	12.92999983	12.92999983	12.47000024	sp|Q9QWL7|K1C17_MOUSE	Keratin, type I cytoskeletal 17 OS=Mus musculus OX=10090 GN=Krt17 PE=1 SV=3			0	98.40000272	LAADDFR				0.000381403	806.3927002	404.2036	806.3922729	404.2033997	2	9	1.1.1.962.2	3.884833	7545.33	4085.63	3.91	0.04	1697.696
5	10.75	12.39	12.92999983	12.92999983	12.47000024	sp|Q9QWL7|K1C17_MOUSE	Keratin, type I cytoskeletal 17 OS=Mus musculus OX=10090 GN=Krt17 PE=1 SV=3			0	77.74000168	LAADDFR	Carbamidomethyl@N-term			0.000764137	863.4144897	432.7145	863.4137573	432.7141418	2	7	1.1.1.971.3	3.998983	701.87	376.05	3.97	0.04	342.8533
5	10.75	12.39	12.92999983	12.92999983	12.47000024	sp|Q9QWL7|K1C17_MOUSE	Keratin, type I cytoskeletal 17 OS=Mus musculus OX=10090 GN=Krt17 PE=1 SV=3			0	72.38000035	LAADDFR				0.000381403	806.3927002	404.2036	806.3922729	404.2033997	2	6	1.1.1.961.2	3.872	7545.33	1386.51	3.91	0.04	316.3211
5	10.75	12.39	12.92999983	12.92999983	12.47000024	sp|Q9QWL7|K1C17_MOUSE	Keratin, type I cytoskeletal 17 OS=Mus musculus OX=10090 GN=Krt17 PE=1 SV=3			0	97.33999968	LASYLDK				-0.000577812	808.4324951	405.2235	808.4330444	405.2238159	2	9	1.1.1.952.2	3.761333	7414.02	2390.13	3.79	0.05	601.8723
5	10.75	12.39	12.92999983	12.92999983	12.47000024	sp|Q9QWL7|K1C17_MOUSE	Keratin, type I cytoskeletal 17 OS=Mus musculus OX=10090 GN=Krt17 PE=1 SV=3			0	94.69000101	LASYLDK	Carbamidomethyl@N-term			-0.000866966	865.4536743	433.7341	865.4545288	433.7345581	2	8	1.1.1.966.2	3.936	1356.1	992.18	3.96	0.04	718.4822
5	10.75	12.39	12.92999983	12.92999983	12.47000024	sp|Q9QWL7|K1C17_MOUSE	Keratin, type I cytoskeletal 17 OS=Mus musculus OX=10090 GN=Krt17 PE=1 SV=3			0	79.47000265	LASYLDK	Carbamidomethyl@N-term			-0.000866966	865.4536743	433.7341	865.4545288	433.7345581	2	8	1.1.1.967.2	3.94765	1356.1	1345.46	3.96	0.04	899.9803
5	10.75	12.39	12.92999983	12.92999983	12.47000024	sp|Q9QWL7|K1C17_MOUSE	Keratin, type I cytoskeletal 17 OS=Mus musculus OX=10090 GN=Krt17 PE=1 SV=3			0	99.00000095	LEQEIATYR				-0.00118449	1121.570435	561.7925	1121.571655	561.7930908	2	13	1.1.1.966.3	3.93765	847.54	588.67	3.96	0.05	400.1953
5	10.75	12.39	12.92999983	12.92999983	12.47000024	sp|Q9QWL7|K1C17_MOUSE	Keratin, type I cytoskeletal 17 OS=Mus musculus OX=10090 GN=Krt17 PE=1 SV=3			0	99.00000095	VLDELTLAR				0.00313235	1028.589722	515.3021	1028.58667	515.3005981	2	14	1.1.1.1084.2	5.41705	3860.54	2921.69	5.44	0.05	1895.264
5	10.75	12.39	12.92999983	12.92999983	12.47000024	sp|Q9QWL7|K1C17_MOUSE	Keratin, type I cytoskeletal 17 OS=Mus musculus OX=10090 GN=Krt17 PE=1 SV=3			0	42.71000028	VLDELTLAR	Carbamidomethyl@N-term			-0.00727308	1085.60083	543.8077	1085.608032	543.8113403	2	8	1.1.1.1101.3	5.622867	102.6241	102.6241			252.8636
6	10.69	17.92	25.49999952	21.34000063	19.88999993	sp|P50446|K2C6A_MOUSE	Keratin, type II cytoskeletal 6A OS=Mus musculus OX=10090 GN=Krt6a PE=1 SV=3			2	99.00000095	AEAESWYQTK				-0.000218459	1211.545654	606.7801	1211.545898	606.7802124	2	8	1.1.1.972.6	4.01415	402.79	385.31	4.02	0.05	274.9987
6	10.69	17.92	25.49999952	21.34000063	19.88999993	sp|P50446|K2C6A_MOUSE	Keratin, type II cytoskeletal 6A OS=Mus musculus OX=10090 GN=Krt6a PE=1 SV=3			2	99.00000095	QEIAEINR	Gln->pyro-Glu@N-term			0.000415438	954.477478	478.246	954.4770508	478.2458191	2	12	1.1.1.1018.3	4.58395	506.1	454.65	4.59	0.04	456.3273
6	10.69	17.92	25.49999952	21.34000063	19.88999993	sp|P50446|K2C6A_MOUSE	Keratin, type II cytoskeletal 6A OS=Mus musculus OX=10090 GN=Krt6a PE=1 SV=3			2	99.00000095	TAAENEFVTLK				0.000554766	1221.624634	611.8196	1221.624146	611.8193359	2	12	1.1.1.1044.7	4.915916	854.82	806.45	4.91	0.04	489.9548
6	10.69	17.92	25.49999952	21.34000063	19.88999993	sp|P50446|K2C6A_MOUSE	Keratin, type II cytoskeletal 6A OS=Mus musculus OX=10090 GN=Krt6a PE=1 SV=3			2	99.00000095	TAAENEFVTLKK			missed K-K@11	0.000776933	1349.719849	450.9139	1349.719116	450.9136353	3	11	1.1.1.976.3	4.062817	974.19	745.65	4.07	0.04	693.2236
6	10.69	17.92	25.49999952	21.34000063	19.88999993	sp|P50446|K2C6A_MOUSE	Keratin, type II cytoskeletal 6A OS=Mus musculus OX=10090 GN=Krt6a PE=1 SV=3			2	99.00000095	YEELQVTAGR				-0.00317243	1164.574219	583.2944	1164.577515	583.2960205	2	15	1.1.1.976.9	4.067817	1109.26	764.1	4.08	0.04	594.6347
6	10.69	17.92	25.49999952	21.34000063	19.88999993	sp|P50446|K2C6A_MOUSE	Keratin, type II cytoskeletal 6A OS=Mus musculus OX=10090 GN=Krt6a PE=1 SV=3			0.6556077	99.00000095	GKLEGLEDALQK	Carbamidomethyl@N-term		missed K-L@2	0.018582299	1356.74353	679.379	1356.724854	679.369751	2	15	1.1.1.1024.5	4.6666	170.2618	170.2618			316.4324
6	10.69	17.92	25.49999952	21.34000063	19.88999993	sp|P50446|K2C6A_MOUSE	Keratin, type II cytoskeletal 6A OS=Mus musculus OX=10090 GN=Krt6a PE=1 SV=3			0.036212165	99.00000095	AQYEDIAQR	Methyl(D)@5	Methyl(D)@332		0.00238619	1106.538086	554.2763	1106.535645	554.2750854	2	13	1.1.1.913.6	3.312867	1927.99	1776.54	3.32	0.04	1239.603
6	10.69	17.92	25.49999952	21.34000063	19.88999993	sp|P50446|K2C6A_MOUSE	Keratin, type II cytoskeletal 6A OS=Mus musculus OX=10090 GN=Krt6a PE=1 SV=3			0	99.00000095	ADSLTDDINFLR	Methyl(S)@3; Methyl(D)@7	Methyl(S)@279; Methyl(D)@283		0.000704488	1406.704834	704.3597	1406.704102	704.359375	2	18	1.1.1.1197.2	6.8346	1083.22	1045.82	6.84	0.05	558.089
6	10.69	17.92	25.49999952	21.34000063	19.88999993	sp|P50446|K2C6A_MOUSE	Keratin, type II cytoskeletal 6A OS=Mus musculus OX=10090 GN=Krt6a PE=1 SV=3			0	96.24000192	ALDVEIATYR	Methyl(E)@5	Methyl(E)@460	cleaved L-A@N-term	-0.0030419	1163.615723	582.8151	1163.618652	582.8165894	2	9	1.1.1.1126.5	5.942017	286.36	208.59	5.96	0.05	198.3885
6	10.69	17.92	25.49999952	21.34000063	19.88999993	sp|P50446|K2C6A_MOUSE	Keratin, type II cytoskeletal 6A OS=Mus musculus OX=10090 GN=Krt6a PE=1 SV=3			0	47.15999961	ALDVEIATYR	Methyl(D)@3	Methyl(D)@458	cleaved L-A@N-term	-0.0030419	1163.615723	582.8151	1163.618652	582.8165894	2	8	1.1.1.1127.2	5.952017	286.36	266.48	5.96	0.05	203.6965
6	10.69	17.92	25.49999952	21.34000063	19.88999993	sp|P50446|K2C6A_MOUSE	Keratin, type II cytoskeletal 6A OS=Mus musculus OX=10090 GN=Krt6a PE=1 SV=3			0	47.15999961	ALDVEIATYR	Methyl(E)@5	Methyl(E)@460	cleaved L-A@N-term	-0.0030419	1163.615723	582.8151	1163.618652	582.8165894	2	8	1.1.1.1127.2	5.952017	286.36	266.48	5.96	0.05	203.6965
6	10.69	17.92	25.49999952	21.34000063	19.88999993	sp|P50446|K2C6A_MOUSE	Keratin, type II cytoskeletal 6A OS=Mus musculus OX=10090 GN=Krt6a PE=1 SV=3			0	99.00000095	AQYEDIAQR	Methyl(D)@5	Methyl(D)@332		0.00238619	1106.538086	554.2763	1106.535645	554.2750854	2	12	1.1.1.912.6	3.3012	1927.99	1261.09	3.32	0.04	711.2371
6	10.69	17.92	25.49999952	21.34000063	19.88999993	sp|P50446|K2C6A_MOUSE	Keratin, type II cytoskeletal 6A OS=Mus musculus OX=10090 GN=Krt6a PE=1 SV=3			0	96.24000192	AQYEDIAQR	Carbamidomethyl@N-term; Methyl(D)@5	Methyl(D)@332		-0.000585868	1163.556519	582.7855	1163.557129	582.7858276	2	10	1.1.1.915.4	3.3422	157.3	130.85	3.33	0.04	111.6557
6	10.69	17.92	25.49999952	21.34000063	19.88999993	sp|P50446|K2C6A_MOUSE	Keratin, type II cytoskeletal 6A OS=Mus musculus OX=10090 GN=Krt6a PE=1 SV=3			0	16.49000049	AQYEDIAQR	Carbamidomethyl@N-term; Methyl(D)@5	Methyl(D)@332		-0.000585868	1163.556519	582.7855	1163.557129	582.7858276	2	6	1.1.1.914.9	3.328033	157.3	144.2	3.33	0.04	116.6048
6	10.69	17.92	25.49999952	21.34000063	19.88999993	sp|P50446|K2C6A_MOUSE	Keratin, type II cytoskeletal 6A OS=Mus musculus OX=10090 GN=Krt6a PE=1 SV=3			0	99.00000095	DLDSIIAEVK			cleaved L-D@N-term	-0.00547707	1101.586304	551.8004	1101.591797	551.8031616	2	12	1.1.1.1191.4	6.762784	171.75	154.32	6.77	0.07	137.2214
6	10.69	17.92	25.49999952	21.34000063	19.88999993	sp|P50446|K2C6A_MOUSE	Keratin, type II cytoskeletal 6A OS=Mus musculus OX=10090 GN=Krt6a PE=1 SV=3			0	99.00000095	DLDSIIAEVK			cleaved L-D@N-term	-0.00547707	1101.586304	551.8004	1101.591797	551.8031616	2	10	1.1.1.1195.4	6.8091	171.75	124.91	6.77	0.07	102.0133
6	10.69	17.92	25.49999952	21.34000063	19.88999993	sp|P50446|K2C6A_MOUSE	Keratin, type II cytoskeletal 6A OS=Mus musculus OX=10090 GN=Krt6a PE=1 SV=3			0	99.00000095	FASFIDK				-0.00117595	826.4212646	414.2179	826.4224854	414.2185364	2	8	1.1.1.1042.2	4.88625	4256.28	2299.32	4.91	0.04	1252.644
6	10.69	17.92	25.49999952	21.34000063	19.88999993	sp|P50446|K2C6A_MOUSE	Keratin, type II cytoskeletal 6A OS=Mus musculus OX=10090 GN=Krt6a PE=1 SV=3			0	87.12999821	FASFIDK	Carbamidomethyl@N-term			0.0032302	883.4472656	442.7309	883.4439697	442.729248	2	8	1.1.1.1074.3	5.2904	457.47	443.66	5.29	0.05	419.3021
6	10.69	17.92	25.49999952	21.34000063	19.88999993	sp|P50446|K2C6A_MOUSE	Keratin, type II cytoskeletal 6A OS=Mus musculus OX=10090 GN=Krt6a PE=1 SV=3			0	42.71000028	FASFIDK				-0.00117595	826.4212646	414.2179	826.4224854	414.2185364	2	6	1.1.1.1041.2	4.873583	4256.28	919.86	4.91	0.04	269.0527
6	10.69	17.92	25.49999952	21.34000063	19.88999993	sp|P50446|K2C6A_MOUSE	Keratin, type II cytoskeletal 6A OS=Mus musculus OX=10090 GN=Krt6a PE=1 SV=3			0	38.56000006	FLEQQNK				-0.0044756	905.4562988	453.7354	905.4606934	453.7376099	2	8	1.1.1.882.3	2.927733	1735.98	1402.95	2.95	0.04	1372.644
6	10.69	17.92	25.49999952	21.34000063	19.88999993	sp|P50446|K2C6A_MOUSE	Keratin, type II cytoskeletal 6A OS=Mus musculus OX=10090 GN=Krt6a PE=1 SV=3			0	38.31999898	FLEQQNK				-0.0044756	905.4562988	453.7354	905.4606934	453.7376099	2	7	1.1.1.883.5	2.940233	1735.98	1658.86	2.95	0.04	1931.628
6	10.69	17.92	25.49999952	21.34000063	19.88999993	sp|P50446|K2C6A_MOUSE	Keratin, type II cytoskeletal 6A OS=Mus musculus OX=10090 GN=Krt6a PE=1 SV=3			0	99.00000095	GKLEGLEDALQK	Carbamidomethyl@N-term		missed K-L@2	-0.00578602	1356.719116	453.247	1356.724854	453.2489014	3	14	1.1.1.1026.3	4.686433	563.17	463.18	4.68	0.04	891.614
6	10.69	17.92	25.49999952	21.34000063	19.88999993	sp|P50446|K2C6A_MOUSE	Keratin, type II cytoskeletal 6A OS=Mus musculus OX=10090 GN=Krt6a PE=1 SV=3			0	99.00000095	GKLEGLEDALQK	Carbamidomethyl@N-term		missed K-L@2	-0.00578602	1356.719116	453.247	1356.724854	453.2489014	3	11	1.1.1.1025.2	4.672266	563.17	498.13	4.68	0.04	636.0874
6	10.69	17.92	25.49999952	21.34000063	19.88999993	sp|P50446|K2C6A_MOUSE	Keratin, type II cytoskeletal 6A OS=Mus musculus OX=10090 GN=Krt6a PE=1 SV=3			0	20.04999965	GKLEGLEDALQK	Carbamidomethyl(K)@2		missed K-L@2	0.018582299	1356.74353	679.379	1356.724854	679.369751	2	15	1.1.1.1024.5	4.6666	170.2618	170.2618			316.4324
6	10.69	17.92	25.49999952	21.34000063	19.88999993	sp|P50446|K2C6A_MOUSE	Keratin, type II cytoskeletal 6A OS=Mus musculus OX=10090 GN=Krt6a PE=1 SV=3			0	20.04999965	GKLEGLEDALQK	Carbamidomethyl(K)@2		missed K-L@2	-0.00578602	1356.719116	453.247	1356.724854	453.2489014	3	11	1.1.1.1025.2	4.672266	563.17	498.13	4.68	0.04	636.0874
6	10.69	17.92	25.49999952	21.34000063	19.88999993	sp|P50446|K2C6A_MOUSE	Keratin, type II cytoskeletal 6A OS=Mus musculus OX=10090 GN=Krt6a PE=1 SV=3			0	20.04999965	GKLEGLEDALQK	Carbamidomethyl(K)@2		missed K-L@2	-0.00578602	1356.719116	453.247	1356.724854	453.2489014	3	14	1.1.1.1026.3	4.686433	563.17	463.18	4.68	0.04	891.614
6	10.69	17.92	25.49999952	21.34000063	19.88999993	sp|P50446|K2C6A_MOUSE	Keratin, type II cytoskeletal 6A OS=Mus musculus OX=10090 GN=Krt6a PE=1 SV=3			0	83.55000019	GRLDSELR			missed R-L@2	-0.000763965	944.5032959	473.2589	944.5039673	473.2592468	2	9	1.1.1.889.5	3.006067	757.76	745.65	3.01	0.04	697.366
6	10.69	17.92	25.49999952	21.34000063	19.88999993	sp|P50446|K2C6A_MOUSE	Keratin, type II cytoskeletal 6A OS=Mus musculus OX=10090 GN=Krt6a PE=1 SV=3			0	47.78999984	GRLDSELR			missed R-L@2	-0.000763965	944.5032959	473.2589	944.5039673	473.2592468	2	7	1.1.1.888.3	2.991733	757.76	536.77	3.01	0.04	460.4745
6	10.69	17.92	25.49999952	21.34000063	19.88999993	sp|P50446|K2C6A_MOUSE	Keratin, type II cytoskeletal 6A OS=Mus musculus OX=10090 GN=Krt6a PE=1 SV=3			0	35.15000045	GRLDSELRN	Deamidated(R)@2	Deamidated(R)@233	cleaved N-M@C-term; missed R-L@2; missed R-N@8	0.0260386	1059.557129	530.7858	1059.530884	530.7727051	2	7	1.1.1.1048.4	4.964083	14417.54	3306.8	5	0.05	692.5192
6	10.69	17.92	25.49999952	21.34000063	19.88999993	sp|P50446|K2C6A_MOUSE	Keratin, type II cytoskeletal 6A OS=Mus musculus OX=10090 GN=Krt6a PE=1 SV=3			0	99.00000095	LLEGEECR	Carbamidomethyl(C)@7			-0.00216468	1004.457703	503.2361	1004.459717	503.2371216	2	9	1.1.1.897.4	3.10855	325.01	304.16	3.12	0.03	376.2747
6	10.69	17.92	25.49999952	21.34000063	19.88999993	sp|P50446|K2C6A_MOUSE	Keratin, type II cytoskeletal 6A OS=Mus musculus OX=10090 GN=Krt6a PE=1 SV=3			0	91.61999822	LLEGEECR	Carbamidomethyl(C)@7			-0.00216468	1004.457703	503.2361	1004.459717	503.2371216	2	7	1.1.1.896.2	3.094383	325.01	195.38	3.12	0.03	207.9717
6	10.69	17.92	25.49999952	21.34000063	19.88999993	sp|P50446|K2C6A_MOUSE	Keratin, type II cytoskeletal 6A OS=Mus musculus OX=10090 GN=Krt6a PE=1 SV=3			0	99.00000095	QEIAEINR	Gln->pyro-Glu@N-term			0.000415438	954.477478	478.246	954.4770508	478.2458191	2	9	1.1.1.1017.4	4.57195	506.1	318.81	4.59	0.04	300.032
6	10.69	17.92	25.49999952	21.34000063	19.88999993	sp|P50446|K2C6A_MOUSE	Keratin, type II cytoskeletal 6A OS=Mus musculus OX=10090 GN=Krt6a PE=1 SV=3			0	90.64999819	QEIAEINR				-0.000618	971.5030518	486.7588	971.5036011	486.7590942	2	8	1.1.1.918.2	3.376533	368.66	230.35	3.4	0.04	185.7509
6	10.69	17.92	25.49999952	21.34000063	19.88999993	sp|P50446|K2C6A_MOUSE	Keratin, type II cytoskeletal 6A OS=Mus musculus OX=10090 GN=Krt6a PE=1 SV=3			0	72.38000035	QEIAEINR				-0.000618	971.5030518	486.7588	971.5036011	486.7590942	2	8	1.1.1.919.5	3.388367	368.66	323.13	3.4	0.04	325.315
6	10.69	17.92	25.49999952	21.34000063	19.88999993	sp|P50446|K2C6A_MOUSE	Keratin, type II cytoskeletal 6A OS=Mus musculus OX=10090 GN=Krt6a PE=1 SV=3			0	99.00000095	SLDLDSIIAEVK				0.00164584	1301.709473	651.862	1301.707886	651.8612061	2	12	1.1.1.1152.7	6.264817	649.39	374.02	6.28	0.05	290.7881
6	10.69	17.92	25.49999952	21.34000063	19.88999993	sp|P50446|K2C6A_MOUSE	Keratin, type II cytoskeletal 6A OS=Mus musculus OX=10090 GN=Krt6a PE=1 SV=3			0	99.00000095	SLDLDSIIAEVK				0.00164584	1301.709473	651.862	1301.707886	651.8612061	2	16	1.1.1.1153.5	6.27915	649.39	593.96	6.28	0.05	397.268
6	10.69	17.92	25.49999952	21.34000063	19.88999993	sp|P50446|K2C6A_MOUSE	Keratin, type II cytoskeletal 6A OS=Mus musculus OX=10090 GN=Krt6a PE=1 SV=3			0	99.00000095	SLDLDSIIAEVK				0.00347688	1301.711304	651.8629	1301.707886	651.8612061	2	17	1.1.1.1296.3	7.7822	3708.58	826.11	7.83	0.07	215.8498
6	10.69	17.92	25.49999952	21.34000063	19.88999993	sp|P50446|K2C6A_MOUSE	Keratin, type II cytoskeletal 6A OS=Mus musculus OX=10090 GN=Krt6a PE=1 SV=3			0	99.00000095	SLDLDSIIAEVK				0.00347688	1301.711304	651.8629	1301.707886	651.8612061	2	19	1.1.1.1297.4	7.795533	3708.58	1871.33	7.83	0.07	881.432
6	10.69	17.92	25.49999952	21.34000063	19.88999993	sp|P50446|K2C6A_MOUSE	Keratin, type II cytoskeletal 6A OS=Mus musculus OX=10090 GN=Krt6a PE=1 SV=3			0	99.00000095	SLDLDSIIAEVK				0.00347688	1301.711304	651.8629	1301.707886	651.8612061	2	14	1.1.1.1312.2	7.959017	3708.58	37.32	7.83	0.07	67.81725
6	10.69	17.92	25.49999952	21.34000063	19.88999993	sp|P50446|K2C6A_MOUSE	Keratin, type II cytoskeletal 6A OS=Mus musculus OX=10090 GN=Krt6a PE=1 SV=3			0	99.00000095	SLDLDSIIAEVK	Carbamidomethyl@N-term			-0.00245192	1358.726929	680.3707	1358.72937	680.3719482	2	19	1.1.1.1307.2	7.905183	220.11	217.76	7.91	0.05	210.8215
6	10.69	17.92	25.49999952	21.34000063	19.88999993	sp|P50446|K2C6A_MOUSE	Keratin, type II cytoskeletal 6A OS=Mus musculus OX=10090 GN=Krt6a PE=1 SV=3			0	99.00000095	TAAENEFVTLK				0.000554766	1221.624634	611.8196	1221.624146	611.8193359	2	12	1.1.1.1043.3	4.89975	854.82	670.06	4.91	0.04	484.6584
6	10.69	17.92	25.49999952	21.34000063	19.88999993	sp|P50446|K2C6A_MOUSE	Keratin, type II cytoskeletal 6A OS=Mus musculus OX=10090 GN=Krt6a PE=1 SV=3			0	99.00000095	TAAENEFVTLKK			missed K-K@11	0.000776933	1349.719849	450.9139	1349.719116	450.9136353	3	9	1.1.1.978.3	4.088316	974.19	862.79	4.07	0.04	624.8145
6	10.69	17.92	25.49999952	21.34000063	19.88999993	sp|P50446|K2C6A_MOUSE	Keratin, type II cytoskeletal 6A OS=Mus musculus OX=10090 GN=Krt6a PE=1 SV=3			0	20.04999965	TLNNKFASFIDK	Carbamyl@N-term; Deamidated(N)@3		missed K-F@5	-0.030685499	1440.694214	721.3544	1440.724854	721.369751	2	10	1.1.1.1194.5	6.796117	225.86	156.62	6.81	0.03	164.0844
6	10.69	17.92	25.49999952	21.34000063	19.88999993	sp|P50446|K2C6A_MOUSE	Keratin, type II cytoskeletal 6A OS=Mus musculus OX=10090 GN=Krt6a PE=1 SV=3			0	16.49000049	TLNNKFASFIDK	Carbamyl@N-term; Deamidated(N)@3		missed K-F@5	-0.030685499	1440.694214	721.3544	1440.724854	721.369751	2	9	1.1.1.1196.5	6.821767	225.86	170.1	6.81	0.03	142.3785
6	10.69	17.92	25.49999952	21.34000063	19.88999993	sp|P50446|K2C6A_MOUSE	Keratin, type II cytoskeletal 6A OS=Mus musculus OX=10090 GN=Krt6a PE=1 SV=3			0	31.29000068	WALLQEQGTK	Oxidation(W)@1; Methyl(L)@3	Methyl(L)@196		0.000775011	1202.630249	602.3224	1202.629517	602.3220215	2	10	1.1.1.1077.8	5.332383	1233.47	1193.07	5.34	0.05	842.3189
6	10.69	17.92	25.49999952	21.34000063	19.88999993	sp|P50446|K2C6A_MOUSE	Keratin, type II cytoskeletal 6A OS=Mus musculus OX=10090 GN=Krt6a PE=1 SV=3			0	20.73000073	WALLQEQGTK	Quinone(W)@1	Quinone(W)@194		0.037160501	1202.630249	602.3224	1202.59314	602.303833	2	9	1.1.1.1076.7	5.318883	1233.47	977.06	5.34	0.05	901.0296
6	10.69	17.92	25.49999952	21.34000063	19.88999993	sp|P50446|K2C6A_MOUSE	Keratin, type II cytoskeletal 6A OS=Mus musculus OX=10090 GN=Krt6a PE=1 SV=3			0	99.00000095	YEELQVTAGR				-0.00317243	1164.574219	583.2944	1164.577515	583.2960205	2	14	1.1.1.977.6	4.077983	1109.26	998.39	4.08	0.04	816.4862
6	10.69	17.92	25.49999952	21.34000063	19.88999993	sp|P50446|K2C6A_MOUSE	Keratin, type II cytoskeletal 6A OS=Mus musculus OX=10090 GN=Krt6a PE=1 SV=3			0	99.00000095	YEELQVTAGR	Dimethyl(R)@10	Dimethyl(R)@358		-0.0016058	1192.6073	597.3109	1192.608765	597.3117065	2	12	1.1.1.1021.7	4.625433	40.507	40.507			612.9225
6	10.69	17.92	25.49999952	21.34000063	19.88999993	sp|P50446|K2C6A_MOUSE	Keratin, type II cytoskeletal 6A OS=Mus musculus OX=10090 GN=Krt6a PE=1 SV=3			0	99.00000095	YEELQVTAGR	Dimethyl(R)@10	Dimethyl(R)@358		-0.0128362	1192.595825	597.3052	1192.608765	597.3117065	2	12	1.1.1.1020.8	4.6136	50.81693	50.81693			426.9969
7	9.83	10.01	14.35000002	13.30000013	12.1100001	sp|A2AMT1|BFSP1_MOUSE	Filensin OS=Mus musculus OX=10090 GN=Bfsp1 PE=1 SV=1			2	99.00000095	AELQAQTTALEQAIK				0.000106201	1613.862427	807.9385	1613.862427	807.9384766	2	13	1.1.1.1088.8	5.475867	394.6	321.22	5.49	0.04	325.2455
7	9.83	10.01	14.35000002	13.30000013	12.1100001	sp|A2AMT1|BFSP1_MOUSE	Filensin OS=Mus musculus OX=10090 GN=Bfsp1 PE=1 SV=1			2	99.00000095	QLAVAQQTLR	Gln->pyro-Glu@N-term			-0.00476872	1109.614624	555.8146	1109.619263	555.8169556	2	11	1.1.1.1105.4	5.6742	537.5	520.86	5.67	0.04	289.6889
7	9.83	10.01	14.35000002	13.30000013	12.1100001	sp|A2AMT1|BFSP1_MOUSE	Filensin OS=Mus musculus OX=10090 GN=Bfsp1 PE=1 SV=1			1.769550562	99.00000095	EPEPEPPTDLFTK				-0.00221861	1498.716919	750.3657	1498.719116	750.3668213	2	10	1.1.1.1102.11	5.642367	937.39	901.94	5.65	0.08	584.3416
7	9.83	10.01	14.35000002	13.30000013	12.1100001	sp|A2AMT1|BFSP1_MOUSE	Filensin OS=Mus musculus OX=10090 GN=Bfsp1 PE=1 SV=1			1.408935666	99.00000095	AQPAGPAAQPGGTAPGLAALQALGER	Deamidated(Q)@9			0.0237724	2370.253174	791.0916	2370.229248	791.0836792	3	16	1.1.1.1188.3	6.726117	86.01	23.93	6.7	0.03	158.8617
7	9.83	10.01	14.35000002	13.30000013	12.1100001	sp|A2AMT1|BFSP1_MOUSE	Filensin OS=Mus musculus OX=10090 GN=Bfsp1 PE=1 SV=1			1.275724292	98.00000191	KVEVVESIEK			missed K-V@1	-0.00406268	1158.645508	580.33	1158.649658	580.3320923	2	10	1.1.1.933.8	3.570183	316.69	302.59	3.57	0.03	258.5402
7	9.83	10.01	14.35000002	13.30000013	12.1100001	sp|A2AMT1|BFSP1_MOUSE	Filensin OS=Mus musculus OX=10090 GN=Bfsp1 PE=1 SV=1			1.124938846	96.02000117	SYVFQAR				-0.00165912	869.4378662	435.7262	869.4395752	435.7270508	2	6	1.1.1.986.2	4.1898	160.94	153.71	4.2	0.06	155.4288
7	9.83	10.01	14.35000002	13.30000013	12.1100001	sp|A2AMT1|BFSP1_MOUSE	Filensin OS=Mus musculus OX=10090 GN=Bfsp1 PE=1 SV=1			0.249491632	60.29999852	IIEIEGSR				-0.000571355	915.5020752	458.7583	915.5025635	458.7585449	2	8	1.1.1.975.2	4.048983	949.43	751.9	4.06	0.04	653.5453
7	9.83	10.01	14.35000002	13.30000013	12.1100001	sp|A2AMT1|BFSP1_MOUSE	Filensin OS=Mus musculus OX=10090 GN=Bfsp1 PE=1 SV=1			0	45.39000094	AELQAQTTALEQAIK				0.000106201	1613.862427	807.9385	1613.862427	807.9384766	2	7	1.1.1.1089.10	5.487534	394.6	382.94	5.49	0.04	352.6967
7	9.83	10.01	14.35000002	13.30000013	12.1100001	sp|A2AMT1|BFSP1_MOUSE	Filensin OS=Mus musculus OX=10090 GN=Bfsp1 PE=1 SV=1			0	99.00000095	EPEPEPPTDLFTK				-0.00221861	1498.716919	750.3657	1498.719116	750.3668213	2	9	1.1.1.1104.11	5.667517	937.39	795.69	5.65	0.08	557.2598
7	9.83	10.01	14.35000002	13.30000013	12.1100001	sp|A2AMT1|BFSP1_MOUSE	Filensin OS=Mus musculus OX=10090 GN=Bfsp1 PE=1 SV=1			0	44.8300004	EPEPEPPTDLFTK				-0.00221861	1498.716919	750.3657	1498.719116	750.3668213	2	7	1.1.1.1101.11	5.629533	937.39	733.75	5.65	0.08	558.2091
7	9.83	10.01	14.35000002	13.30000013	12.1100001	sp|A2AMT1|BFSP1_MOUSE	Filensin OS=Mus musculus OX=10090 GN=Bfsp1 PE=1 SV=1			0	57.16000199	IIEIEGSR				-0.000571355	915.5020752	458.7583	915.5025635	458.7585449	2	8	1.1.1.976.4	4.06365	949.43	911.41	4.06	0.04	711.5565
7	9.83	10.01	14.35000002	13.30000013	12.1100001	sp|A2AMT1|BFSP1_MOUSE	Filensin OS=Mus musculus OX=10090 GN=Bfsp1 PE=1 SV=1			0	77.74000168	KVEVVESIEK			missed K-V@1	-0.00406268	1158.645508	580.33	1158.649658	580.3320923	2	8	1.1.1.934.9	3.583017	316.69	278.42	3.57	0.03	250.8649
7	9.83	10.01	14.35000002	13.30000013	12.1100001	sp|A2AMT1|BFSP1_MOUSE	Filensin OS=Mus musculus OX=10090 GN=Bfsp1 PE=1 SV=1			0	99.00000095	QLAVAQQTLR	Gln->pyro-Glu@N-term			-0.00476872	1109.614624	555.8146	1109.619263	555.8169556	2	10	1.1.1.1106.3	5.685867	537.5	457.48	5.67	0.04	329.7621
7	9.83	10.01	14.35000002	13.30000013	12.1100001	sp|A2AMT1|BFSP1_MOUSE	Filensin OS=Mus musculus OX=10090 GN=Bfsp1 PE=1 SV=1			0	33.82999897	VAVQVQR				-0.048030499	798.4230957	400.2188	798.4711914	400.2428589	2	6	1.1.1.878.2	2.8749	54.01	52.17	2.88	0.1	292.7868
7	9.83	10.01	14.35000002	13.30000013	12.1100001	sp|A2AMT1|BFSP1_MOUSE	Filensin OS=Mus musculus OX=10090 GN=Bfsp1 PE=1 SV=1			0	30.88000119	VAVQVQR				-0.048030499	798.4230957	400.2188	798.4711914	400.2428589	2	6	1.1.1.879.2	2.8874	54.01	42.65	2.88	0.1	261.158
8	8.16	8.16	48.53999913	48.53999913	48.53999913	sp|P62806|H4_MOUSE	Histone H4 OS=Mus musculus OX=10090 GN=H4c1 PE=1 SV=2			2	99.00000095	DNIQGITKPAIR				-0.00525057	1324.741089	663.3778	1324.746338	663.3804321	2	10	1.1.1.968.5	3.967983	419.12	384.7	3.97	0.04	354.1072
8	8.16	8.16	48.53999913	48.53999913	48.53999913	sp|P62806|H4_MOUSE	Histone H4 OS=Mus musculus OX=10090 GN=H4c1 PE=1 SV=2			2	99.00000095	ISGLIYEETR				-0.000886139	1179.612671	590.8136	1179.613525	590.8140259	2	14	1.1.1.1047.8	4.95475	2037.82	1912.82	4.95	0.04	1203.977
8	8.16	8.16	48.53999913	48.53999913	48.53999913	sp|P62806|H4_MOUSE	Histone H4 OS=Mus musculus OX=10090 GN=H4c1 PE=1 SV=2			2	99.00000095	TVTAMDVVYALK	Oxidation(M)@5			0.00383243	1325.693848	663.8542	1325.690063	663.8522949	2	14	1.1.1.1112.5	5.767017	1352.01	645.86	5.84	0.1	400.645
8	8.16	8.16	48.53999913	48.53999913	48.53999913	sp|P62806|H4_MOUSE	Histone H4 OS=Mus musculus OX=10090 GN=H4c1 PE=1 SV=2			2	99.00000095	VFLENVIR				0.000480515	988.5710449	495.2928	988.5705566	495.292572	2	12	1.1.1.1129.3	5.978333	2889.88	2450.58	5.99	0.05	1480.708
8	8.16	8.16	48.53999913	48.53999913	48.53999913	sp|P62806|H4_MOUSE	Histone H4 OS=Mus musculus OX=10090 GN=H4c1 PE=1 SV=2			0.160521969	98.25999737	DAVTYTEH			cleaved H-A@C-term	-0.00221091	934.401062	468.2078	934.4031982	468.2088928	2	8	1.1.1.880.5	2.902567	205.82	183.69	2.91	0.04	321.1678
8	8.16	8.16	48.53999913	48.53999913	48.53999913	sp|P62806|H4_MOUSE	Histone H4 OS=Mus musculus OX=10090 GN=H4c1 PE=1 SV=2			0.001304851	37.86000013	DNIQGITK			cleaved K-P@C-term	-0.00832705	887.4628906	444.7387	887.4712524	444.7428894	2	7	1.1.1.904.3	3.195883	384.81	364.7	3.19	0.05	311.6242
8	8.16	8.16	48.53999913	48.53999913	48.53999913	sp|P62806|H4_MOUSE	Histone H4 OS=Mus musculus OX=10090 GN=H4c1 PE=1 SV=2			0	97.02000022	DNIQGITKPAIR				0.00207799	1324.748413	442.5901	1324.746338	442.589386	3	9	1.1.1.969.4	3.976983	1179.17	1153.55	3.98	0.04	900.3604
8	8.16	8.16	48.53999913	48.53999913	48.53999913	sp|P62806|H4_MOUSE	Histone H4 OS=Mus musculus OX=10090 GN=H4c1 PE=1 SV=2			0	99.00000095	ISGLIYEETR				-0.000886139	1179.612671	590.8136	1179.613525	590.8140259	2	13	1.1.1.1046.8	4.94225	2037.82	1843.96	4.95	0.04	230.9782
8	8.16	8.16	48.53999913	48.53999913	48.53999913	sp|P62806|H4_MOUSE	Histone H4 OS=Mus musculus OX=10090 GN=H4c1 PE=1 SV=2			0	99.00000095	ISGLIYEETR				-0.000886139	1179.612671	590.8136	1179.613525	590.8140259	2	14	1.1.1.1046.9	4.943083	2037.82	1875.33	4.95	0.04	1243.85
8	8.16	8.16	48.53999913	48.53999913	48.53999913	sp|P62806|H4_MOUSE	Histone H4 OS=Mus musculus OX=10090 GN=H4c1 PE=1 SV=2			0	99.00000095	ISGLIYEETR	Carbamidomethyl@N-term			-0.00667669	1236.628418	619.3215	1236.63501	619.3247681	2	11	1.1.1.1059.5	5.104067	102.2775	102.2775			194.5038
8	8.16	8.16	48.53999913	48.53999913	48.53999913	sp|P62806|H4_MOUSE	Histone H4 OS=Mus musculus OX=10090 GN=H4c1 PE=1 SV=2			0	99.00000095	TVTAMDVVYALK	Oxidation(M)@5			0.00383243	1325.693848	663.8542	1325.690063	663.8522949	2	14	1.1.1.1113.8	5.779683	1352.01	876.32	5.84	0.1	503.0265
8	8.16	8.16	48.53999913	48.53999913	48.53999913	sp|P62806|H4_MOUSE	Histone H4 OS=Mus musculus OX=10090 GN=H4c1 PE=1 SV=2			0	99.00000095	VFLENVIR				0.000480515	988.5710449	495.2928	988.5705566	495.292572	2	10	1.1.1.1128.4	5.966833	2889.88	1682.68	5.99	0.05	825.3688
8	8.16	8.16	48.53999913	48.53999913	48.53999913	sp|P62806|H4_MOUSE	Histone H4 OS=Mus musculus OX=10090 GN=H4c1 PE=1 SV=2			0	98.12999964	VFLENVIR	Carbamidomethyl@N-term			0.00235023	1045.594238	523.8044	1045.592041	523.8032837	2	8	1.1.1.1132.4	6.0175	50.74402	50.74402			214.1395
9	6.87	6.92	40.47999978	40.47999978	34.92000103	sp|Q8CGP2|H2B1P_MOUSE; sp|Q8CGP1|H2B1K_MOUSE; sp|Q6ZWY9|H2B1C_MOUSE; sp|Q64525|H2B2B_MOUSE; sp|Q64478|H2B1H_MOUSE; sp|Q64475|H2B1B_MOUSE; sp|P10854|H2B1M_MOUSE; sp|P10853|H2B1F_MOUSE	Histone H2B type 1-P OS=Mus musculus OX=10090 GN=Hist1h2bp PE=1 SV=3; Histone H2B type 1-K OS=Mus musculus OX=10090 GN=H2bc12 PE=1 SV=3; Histone H2B type 1-C/E/G OS=Mus musculus OX=10090 GN=H2bc4 PE=1 SV=3; Histone H2B type 2-B OS=Mus musculus OX=10090 GN=Hist2h2bb PE=1 SV=3; Histone H2B type 1-H OS=Mus musculus OX=10090 GN=H2bc9 PE=1 SV=3; Histone H2B type 1-B OS=Mus musculus OX=10090 GN=H2bc3 P…			2	99.00000095	AMGIMNSFVNDIFER	Oxidation(M)@2; Oxidation(M)@5			0.00463499	1774.806519	888.4105	1774.80188	888.4082031	2	14	1.1.1.1210.5	7.000916	11.53417	11.53417			157.4831
9	6.87	6.92	40.47999978	40.47999978	34.92000103	sp|Q8CGP2|H2B1P_MOUSE; sp|Q8CGP1|H2B1K_MOUSE; sp|Q6ZWY9|H2B1C_MOUSE; sp|Q64525|H2B2B_MOUSE; sp|Q64478|H2B1H_MOUSE; sp|Q64475|H2B1B_MOUSE; sp|P10854|H2B1M_MOUSE; sp|P10853|H2B1F_MOUSE	Histone H2B type 1-P OS=Mus musculus OX=10090 GN=Hist1h2bp PE=1 SV=3; Histone H2B type 1-K OS=Mus musculus OX=10090 GN=H2bc12 PE=1 SV=3; Histone H2B type 1-C/E/G OS=Mus musculus OX=10090 GN=H2bc4 PE=1 SV=3; Histone H2B type 2-B OS=Mus musculus OX=10090 GN=Hist2h2bb PE=1 SV=3; Histone H2B type 1-H OS=Mus musculus OX=10090 GN=H2bc9 PE=1 SV=3; Histone H2B type 1-B OS=Mus musculus OX=10090 GN=H2bc3 P…			2	99.00000095	QVHPDTGISSK	Gln->pyro-Glu@N-term			-0.000233407	1150.561646	576.2881	1150.56189	576.288208	2	14	1.1.1.907.8	3.239217	1663.01	1421.43	3.26	0.04	941.8804
9	6.87	6.92	40.47999978	40.47999978	34.92000103	sp|Q8CGP2|H2B1P_MOUSE; sp|Q8CGP1|H2B1K_MOUSE; sp|Q6ZWY9|H2B1C_MOUSE; sp|Q64525|H2B2B_MOUSE; sp|Q64478|H2B1H_MOUSE; sp|Q64475|H2B1B_MOUSE; sp|P10854|H2B1M_MOUSE; sp|P10853|H2B1F_MOUSE	Histone H2B type 1-P OS=Mus musculus OX=10090 GN=Hist1h2bp PE=1 SV=3; Histone H2B type 1-K OS=Mus musculus OX=10090 GN=H2bc12 PE=1 SV=3; Histone H2B type 1-C/E/G OS=Mus musculus OX=10090 GN=H2bc4 PE=1 SV=3; Histone H2B type 2-B OS=Mus musculus OX=10090 GN=Hist2h2bb PE=1 SV=3; Histone H2B type 1-H OS=Mus musculus OX=10090 GN=H2bc9 PE=1 SV=3; Histone H2B type 1-B OS=Mus musculus OX=10090 GN=H2bc3 P…			1.508638024	99.00000095	ESYSVYVYK				0.00576539	1136.544922	569.2797	1136.53894	569.2767944	2	7	1.1.1.1018.5	4.585617	310.14	152.03	4.62	0.04	153.3302
9	6.87	6.92	40.47999978	40.47999978	34.92000103	sp|Q8CGP2|H2B1P_MOUSE; sp|Q8CGP1|H2B1K_MOUSE; sp|Q6ZWY9|H2B1C_MOUSE; sp|Q64525|H2B2B_MOUSE; sp|Q64478|H2B1H_MOUSE; sp|Q64475|H2B1B_MOUSE; sp|P10854|H2B1M_MOUSE; sp|P10853|H2B1F_MOUSE	Histone H2B type 1-P OS=Mus musculus OX=10090 GN=Hist1h2bp PE=1 SV=3; Histone H2B type 1-K OS=Mus musculus OX=10090 GN=H2bc12 PE=1 SV=3; Histone H2B type 1-C/E/G OS=Mus musculus OX=10090 GN=H2bc4 PE=1 SV=3; Histone H2B type 2-B OS=Mus musculus OX=10090 GN=Hist2h2bb PE=1 SV=3; Histone H2B type 1-H OS=Mus musculus OX=10090 GN=H2bc9 PE=1 SV=3; Histone H2B type 1-B OS=Mus musculus OX=10090 GN=H2bc3 P…			1.187086701	97.18000293	LLLPGELAK				0.000178172	952.5958862	477.3052	952.5957031	477.3051453	2	10	1.1.1.1125.4	5.9285	4314.2	2614.73	5.95	0.06	1385.305
9	6.87	6.92	40.47999978	40.47999978	34.92000103	sp|Q8CGP2|H2B1P_MOUSE; sp|Q8CGP1|H2B1K_MOUSE; sp|Q6ZWY9|H2B1C_MOUSE; sp|Q64525|H2B2B_MOUSE; sp|Q64478|H2B1H_MOUSE; sp|Q64475|H2B1B_MOUSE; sp|P10854|H2B1M_MOUSE; sp|P10853|H2B1F_MOUSE	Histone H2B type 1-P OS=Mus musculus OX=10090 GN=Hist1h2bp PE=1 SV=3; Histone H2B type 1-K OS=Mus musculus OX=10090 GN=H2bc12 PE=1 SV=3; Histone H2B type 1-C/E/G OS=Mus musculus OX=10090 GN=H2bc4 PE=1 SV=3; Histone H2B type 2-B OS=Mus musculus OX=10090 GN=Hist2h2bb PE=1 SV=3; Histone H2B type 1-H OS=Mus musculus OX=10090 GN=H2bc9 PE=1 SV=3; Histone H2B type 1-B OS=Mus musculus OX=10090 GN=H2bc3 P…			0.178486481	53.51999998	EIQTAVR				0.000518729	815.4506836	408.7326	815.4501343	408.7323303	2	7	1.1.1.878.3	2.875733	1011.11	772.41	2.89	0.04	737.0894
9	6.87	6.92	40.47999978	40.47999978	34.92000103	sp|Q8CGP2|H2B1P_MOUSE; sp|Q8CGP1|H2B1K_MOUSE; sp|Q6ZWY9|H2B1C_MOUSE; sp|Q64525|H2B2B_MOUSE; sp|Q64478|H2B1H_MOUSE; sp|Q64475|H2B1B_MOUSE; sp|P10854|H2B1M_MOUSE; sp|P10853|H2B1F_MOUSE	Histone H2B type 1-P OS=Mus musculus OX=10090 GN=Hist1h2bp PE=1 SV=3; Histone H2B type 1-K OS=Mus musculus OX=10090 GN=H2bc12 PE=1 SV=3; Histone H2B type 1-C/E/G OS=Mus musculus OX=10090 GN=H2bc4 PE=1 SV=3; Histone H2B type 2-B OS=Mus musculus OX=10090 GN=Hist2h2bb PE=1 SV=3; Histone H2B type 1-H OS=Mus musculus OX=10090 GN=H2bc9 PE=1 SV=3; Histone H2B type 1-B OS=Mus musculus OX=10090 GN=H2bc3 P…			0	99.00000095	AMGIMNSFVNDIFER	Oxidation(M)@2; Oxidation(M)@5			0.0124474	1774.814331	888.4144	1774.80188	888.4082031	2	13	1.1.1.1209.3	6.988417	10.11109	10.11109			136.5839
9	6.87	6.92	40.47999978	40.47999978	34.92000103	sp|Q8CGP2|H2B1P_MOUSE; sp|Q8CGP1|H2B1K_MOUSE; sp|Q6ZWY9|H2B1C_MOUSE; sp|Q64525|H2B2B_MOUSE; sp|Q64478|H2B1H_MOUSE; sp|Q64475|H2B1B_MOUSE; sp|P10854|H2B1M_MOUSE; sp|P10853|H2B1F_MOUSE	Histone H2B type 1-P OS=Mus musculus OX=10090 GN=Hist1h2bp PE=1 SV=3; Histone H2B type 1-K OS=Mus musculus OX=10090 GN=H2bc12 PE=1 SV=3; Histone H2B type 1-C/E/G OS=Mus musculus OX=10090 GN=H2bc4 PE=1 SV=3; Histone H2B type 2-B OS=Mus musculus OX=10090 GN=Hist2h2bb PE=1 SV=3; Histone H2B type 1-H OS=Mus musculus OX=10090 GN=H2bc9 PE=1 SV=3; Histone H2B type 1-B OS=Mus musculus OX=10090 GN=H2bc3 P…			0	99.00000095	AMGIMNSFVNDIFER	Oxidation(M)@2; Oxidation(M)@5; Deamidated(N)@10			-0.00160596	1775.784302	888.8994	1775.785889	888.9002075	2	11	1.1.1.1155.5	6.306817	129.73	127.64	6.3	0.06	107.7705
9	6.87	6.92	40.47999978	40.47999978	34.92000103	sp|Q8CGP2|H2B1P_MOUSE; sp|Q8CGP1|H2B1K_MOUSE; sp|Q6ZWY9|H2B1C_MOUSE; sp|Q64525|H2B2B_MOUSE; sp|Q64478|H2B1H_MOUSE; sp|Q64475|H2B1B_MOUSE; sp|P10854|H2B1M_MOUSE; sp|P10853|H2B1F_MOUSE	Histone H2B type 1-P OS=Mus musculus OX=10090 GN=Hist1h2bp PE=1 SV=3; Histone H2B type 1-K OS=Mus musculus OX=10090 GN=H2bc12 PE=1 SV=3; Histone H2B type 1-C/E/G OS=Mus musculus OX=10090 GN=H2bc4 PE=1 SV=3; Histone H2B type 2-B OS=Mus musculus OX=10090 GN=Hist2h2bb PE=1 SV=3; Histone H2B type 1-H OS=Mus musculus OX=10090 GN=H2bc9 PE=1 SV=3; Histone H2B type 1-B OS=Mus musculus OX=10090 GN=H2bc3 P…			0	67.15999842	ESYSVYVYK				0.00576539	1136.544922	569.2797	1136.53894	569.2767944	2	6	1.1.1.1021.4	4.62295	310.14	276.72	4.62	0.04	235.1754
9	6.87	6.92	40.47999978	40.47999978	34.92000103	sp|Q8CGP2|H2B1P_MOUSE; sp|Q8CGP1|H2B1K_MOUSE; sp|Q6ZWY9|H2B1C_MOUSE; sp|Q64525|H2B2B_MOUSE; sp|Q64478|H2B1H_MOUSE; sp|Q64475|H2B1B_MOUSE; sp|P10854|H2B1M_MOUSE; sp|P10853|H2B1F_MOUSE	Histone H2B type 1-P OS=Mus musculus OX=10090 GN=Hist1h2bp PE=1 SV=3; Histone H2B type 1-K OS=Mus musculus OX=10090 GN=H2bc12 PE=1 SV=3; Histone H2B type 1-C/E/G OS=Mus musculus OX=10090 GN=H2bc4 PE=1 SV=3; Histone H2B type 2-B OS=Mus musculus OX=10090 GN=Hist2h2bb PE=1 SV=3; Histone H2B type 1-H OS=Mus musculus OX=10090 GN=H2bc9 PE=1 SV=3; Histone H2B type 1-B OS=Mus musculus OX=10090 GN=H2bc3 P…			0	60.98999977	LLLPGELAK	Carbamidomethyl@N-term			-8.15E-05	1009.617065	505.8158	1009.617188	505.8158569	2	7	1.1.1.1129.4	5.979167	933.61	892.12	5.99	0.06	703.9116
9	6.87	6.92	40.47999978	40.47999978	34.92000103	sp|Q8CGP2|H2B1P_MOUSE; sp|Q8CGP1|H2B1K_MOUSE; sp|Q6ZWY9|H2B1C_MOUSE; sp|Q64525|H2B2B_MOUSE; sp|Q64478|H2B1H_MOUSE; sp|Q64475|H2B1B_MOUSE; sp|P10854|H2B1M_MOUSE; sp|P10853|H2B1F_MOUSE	Histone H2B type 1-P OS=Mus musculus OX=10090 GN=Hist1h2bp PE=1 SV=3; Histone H2B type 1-K OS=Mus musculus OX=10090 GN=H2bc12 PE=1 SV=3; Histone H2B type 1-C/E/G OS=Mus musculus OX=10090 GN=H2bc4 PE=1 SV=3; Histone H2B type 2-B OS=Mus musculus OX=10090 GN=Hist2h2bb PE=1 SV=3; Histone H2B type 1-H OS=Mus musculus OX=10090 GN=H2bc9 PE=1 SV=3; Histone H2B type 1-B OS=Mus musculus OX=10090 GN=H2bc3 P…			0	99.00000095	QVHPDTGISSK	Gln->pyro-Glu@N-term			-0.000233407	1150.561646	576.2881	1150.56189	576.288208	2	12	1.1.1.906.7	3.224883	1663.01	818.46	3.26	0.04	417.953
10	6.84	6.87	13.33000064	13.33000064	9.066999704	sp|P63260|ACTG_MOUSE; sp|P60710|ACTB_MOUSE	Actin, cytoplasmic 2 OS=Mus musculus OX=10090 GN=Actg1 PE=1 SV=1; Actin, cytoplasmic 1 OS=Mus musculus OX=10090 GN=Actb PE=1 SV=1			2	99.00000095	AGFAGDDAPR				-0.00109474	975.4398804	488.7272	975.440979	488.7277832	2	11	1.1.1.907.4	3.23505	235.76	230.08	3.24	0.04	183.7099
10	6.84	6.87	13.33000064	13.33000064	9.066999704	sp|P63260|ACTG_MOUSE; sp|P60710|ACTB_MOUSE	Actin, cytoplasmic 2 OS=Mus musculus OX=10090 GN=Actg1 PE=1 SV=1; Actin, cytoplasmic 1 OS=Mus musculus OX=10090 GN=Actb PE=1 SV=1			2	99.00000095	EITALAPSTMK	Oxidation(M)@10			-0.00041502	1176.605713	589.3101	1176.606079	589.3103027	2	10	1.1.1.975.7	4.054817	350.03	345.89	4.06	0.05	301.4591
10	6.84	6.87	13.33000064	13.33000064	9.066999704	sp|P63260|ACTG_MOUSE; sp|P60710|ACTB_MOUSE	Actin, cytoplasmic 2 OS=Mus musculus OX=10090 GN=Actg1 PE=1 SV=1; Actin, cytoplasmic 1 OS=Mus musculus OX=10090 GN=Actb PE=1 SV=1			2	99.00000095	QEYDESGPSIVHR	Gln->pyro-Glu@N-term			0.00084479	1498.669678	750.3421	1498.668823	750.3416748	2	13	1.1.1.988.9	4.222967	201.95	186.47	4.23	0.03	172.8975
10	6.84	6.87	13.33000064	13.33000064	9.066999704	sp|P63260|ACTG_MOUSE; sp|P60710|ACTB_MOUSE	Actin, cytoplasmic 2 OS=Mus musculus OX=10090 GN=Actg1 PE=1 SV=1; Actin, cytoplasmic 1 OS=Mus musculus OX=10090 GN=Actb PE=1 SV=1			0.844663918	93.69000196	SYELPDGQVITIGNER				-0.00151688	1789.883301	895.9489	1789.884644	895.949585	2	7	1.1.1.1143.8	6.153316	17.33535	17.33535			87.15491
10	6.84	6.87	13.33000064	13.33000064	9.066999704	sp|P63260|ACTG_MOUSE; sp|P60710|ACTB_MOUSE	Actin, cytoplasmic 2 OS=Mus musculus OX=10090 GN=Actg1 PE=1 SV=1; Actin, cytoplasmic 1 OS=Mus musculus OX=10090 GN=Actb PE=1 SV=1			0	99.00000095	EITALAPSTMK	Oxidation(M)@10			-0.00041502	1176.605713	589.3101	1176.606079	589.3103027	2	9	1.1.1.976.10	4.06865	350.03	305.68	4.06	0.05	307.5269
10	6.84	6.87	13.33000064	13.33000064	9.066999704	sp|P63260|ACTG_MOUSE; sp|P60710|ACTB_MOUSE	Actin, cytoplasmic 2 OS=Mus musculus OX=10090 GN=Actg1 PE=1 SV=1; Actin, cytoplasmic 1 OS=Mus musculus OX=10090 GN=Actb PE=1 SV=1			0	99.00000095	QEYDESGPSIVHR	Gln->pyro-Glu@N-term			0.00084479	1498.669678	750.3421	1498.668823	750.3416748	2	11	1.1.1.989.11	4.235466	201.95	169.84	4.23	0.03	185.8584
11	6.77	7.68	46.86000049	42.28999913	42.28999913	sp|P04344|CRGB_MOUSE	Gamma-crystallin B OS=Mus musculus OX=10090 GN=Crygb PE=2 SV=4			2	99.00000095	QYLLRPGEYR	Gln->pyro-Glu@N-term			-0.000562518	1276.655884	639.3352	1276.656372	639.3355103	2	13	1.1.1.1098.2	5.585533	14163.94	9827.91	5.61	0.05	3643.555
11	6.77	7.68	46.86000049	42.28999913	42.28999913	sp|P04344|CRGB_MOUSE	Gamma-crystallin B OS=Mus musculus OX=10090 GN=Crygb PE=2 SV=4			2	99.00000095	YLDWGAANAK				-6.68E-05	1107.534912	554.7747	1107.534912	554.7747192	2	13	1.1.1.1040.4	4.86275	2222.2	1701.37	4.88	0.05	1005.31
11	6.77	7.68	46.86000049	42.28999913	42.28999913	sp|P04344|CRGB_MOUSE	Gamma-crystallin B OS=Mus musculus OX=10090 GN=Crygb PE=2 SV=4			1.7212466	99.00000095	IYEKDDFR			missed K-D@4	-0.00100146	1084.517822	543.2662	1084.518921	543.2667236	2	8	1.1.1.895.3	3.082883	113.62	107.01	3.08	0.04	111.3387
11	6.77	7.68	46.86000049	42.28999913	42.28999913	sp|P04344|CRGB_MOUSE	Gamma-crystallin B OS=Mus musculus OX=10090 GN=Crygb PE=2 SV=4			0.974694133	95.52999735	ITFFEDR				0.00249599	926.4522705	464.2334	926.4497681	464.2321777	2	7	1.1.1.1082.2	5.391716	6042.3	1040.48	5.43	0.05	316.9156
11	6.77	7.68	46.86000049	42.28999913	42.28999913	sp|P04344|CRGB_MOUSE	Gamma-crystallin B OS=Mus musculus OX=10090 GN=Crygb PE=2 SV=4			0.066006854	98.0799973	FHFSEIH			cleaved H-S@C-term	0.0090426	915.4330444	458.7238	915.4238892	458.7192383	2	8	1.1.1.1000.2	4.3673	135.4007	135.4007			179.4431
11	6.77	7.68	46.86000049	42.28999913	42.28999913	sp|P04344|CRGB_MOUSE	Gamma-crystallin B OS=Mus musculus OX=10090 GN=Crygb PE=2 SV=4			0.005243066	99.00000095	QYLLRPGEY	Gln->pyro-Glu@N-term		cleaved Y-R@C-term	0.000919234	1120.556274	561.2854	1120.555298	561.2849121	2	11	1.1.1.1206.2	6.945766	253.3	247.37	6.95	0.06	194.9439
11	6.77	7.68	46.86000049	42.28999913	42.28999913	sp|P04344|CRGB_MOUSE	Gamma-crystallin B OS=Mus musculus OX=10090 GN=Crygb PE=2 SV=4			0.000869447	53.99000049	LLRPGEYR			cleaved Y-L@N-term	0.00207062	1002.563049	502.2888	1002.561035	502.2878113	2	6	1.1.1.914.7	3.326367	161.75	158.29	3.33	0.05	208.1935
11	6.77	7.68	46.86000049	42.28999913	42.28999913	sp|P04344|CRGB_MOUSE	Gamma-crystallin B OS=Mus musculus OX=10090 GN=Crygb PE=2 SV=4			0	19.3900004	GEYPDYQQWMGFSDSIR	Carbamyl@N-term; Oxidation(M)@10			0.015801501	2136.900391	713.3074	2136.884766	713.3021851	3	8	1.1.1.1149.5	6.224483	244.95	212.86	6.23	0.06	261.4078
11	6.77	7.68	46.86000049	42.28999913	42.28999913	sp|P04344|CRGB_MOUSE	Gamma-crystallin B OS=Mus musculus OX=10090 GN=Crygb PE=2 SV=4			0	84.32000279	ITFFEDR				0.00249599	926.4522705	464.2334	926.4497681	464.2321777	2	6	1.1.1.1081.2	5.378883	6042.3	278.68	5.43	0.05	143.8865
11	6.77	7.68	46.86000049	42.28999913	42.28999913	sp|P04344|CRGB_MOUSE	Gamma-crystallin B OS=Mus musculus OX=10090 GN=Crygb PE=2 SV=4			0	84.32000279	IYEKDDFR			missed K-D@4	-0.00100146	1084.517822	543.2662	1084.518921	543.2667236	2	6	1.1.1.894.5	3.071883	113.62	100.62	3.08	0.04	115.5359
11	6.77	7.68	46.86000049	42.28999913	42.28999913	sp|P04344|CRGB_MOUSE	Gamma-crystallin B OS=Mus musculus OX=10090 GN=Crygb PE=2 SV=4			0	88.40000033	MGFSDSIR	Oxidation(M)@1		cleaved W-M@N-term	0.00204708	927.4140625	464.7143	927.4119873	464.7132874	2	8	1.1.1.959.2	3.8465	480.26	419.57	3.86	0.04	335.7079
11	6.77	7.68	46.86000049	42.28999913	42.28999913	sp|P04344|CRGB_MOUSE	Gamma-crystallin B OS=Mus musculus OX=10090 GN=Crygb PE=2 SV=4			0	99.00000095	PNYQGHQYFLR	Carbamidomethyl@N-term; Delta:H(2)C(2)(H)@6		cleaved R-P@N-term	-0.0102562	1504.710815	753.3627	1504.721191	753.3678589	2	18	1.1.1.1133.2	6.035666	1271.78	999.26	6.05	0.05	553.8419
11	6.77	7.68	46.86000049	42.28999913	42.28999913	sp|P04344|CRGB_MOUSE	Gamma-crystallin B OS=Mus musculus OX=10090 GN=Crygb PE=2 SV=4			0	99.00000095	QWMGFSDSIR	Gln->pyro-Glu@N-term; Oxidation(M)@3		cleaved Q-Q@N-term	0.00192692	1224.525269	613.2699	1224.523315	613.2689819	2	12	1.1.1.1181.6	6.638617	124.52	123.27	6.63	0.09	178.6436
11	6.77	7.68	46.86000049	42.28999913	42.28999913	sp|P04344|CRGB_MOUSE	Gamma-crystallin B OS=Mus musculus OX=10090 GN=Crygb PE=2 SV=4			0	99.00000095	QWMGFSDSIR	Gln->pyro-Glu@N-term; Oxidation(M)@3		cleaved Q-Q@N-term	0.00192692	1224.525269	613.2699	1224.523315	613.2689819	2	10	1.1.1.1179.2	6.614783	124.52	101.29	6.63	0.09	147.77
11	6.77	7.68	46.86000049	42.28999913	42.28999913	sp|P04344|CRGB_MOUSE	Gamma-crystallin B OS=Mus musculus OX=10090 GN=Crygb PE=2 SV=4			0	67.15999842	QYLLRPG	Gln->pyro-Glu@N-term		cleaved G-E@C-term	0.000736066	828.4500732	415.2323	828.4494019	415.2319641	2	7	1.1.1.1141.2	6.120167	383.7	278.78	6.13	0.04	377.6252
11	6.77	7.68	46.86000049	42.28999913	42.28999913	sp|P04344|CRGB_MOUSE	Gamma-crystallin B OS=Mus musculus OX=10090 GN=Crygb PE=2 SV=4			0	99.00000095	QYLLRPGEY	Gln->pyro-Glu@N-term		cleaved Y-R@C-term	0.000919234	1120.556274	561.2854	1120.555298	561.2849121	2	9	1.1.1.1205.4	6.933767	253.3	228.25	6.95	0.06	170.699
11	6.77	7.68	46.86000049	42.28999913	42.28999913	sp|P04344|CRGB_MOUSE	Gamma-crystallin B OS=Mus musculus OX=10090 GN=Crygb PE=2 SV=4			0	99.00000095	QYLLRPGEYR	Gln->pyro-Glu@N-term			-0.000562518	1276.655884	639.3352	1276.656372	639.3355103	2	10	1.1.1.1097.3	5.5737	14163.94	5401.23	5.61	0.05	1818.146
11	6.77	7.68	46.86000049	42.28999913	42.28999913	sp|P04344|CRGB_MOUSE	Gamma-crystallin B OS=Mus musculus OX=10090 GN=Crygb PE=2 SV=4			0	48.44000041	QYLLRPGEYR				0.00424238	1293.687378	432.2364	1293.682983	432.2349243	3	6	1.1.1.990.4	4.242633	2578.53	2080.42	4.25	0.04	1462.304
11	6.77	7.68	46.86000049	42.28999913	42.28999913	sp|P04344|CRGB_MOUSE	Gamma-crystallin B OS=Mus musculus OX=10090 GN=Crygb PE=2 SV=4			0	47.15999961	QYLLRPGEYR				0.00424238	1293.687378	432.2364	1293.682983	432.2349243	3	6	1.1.1.989.3	4.2288	2578.53	1024.55	4.25	0.04	617.1696
11	6.77	7.68	46.86000049	42.28999913	42.28999913	sp|P04344|CRGB_MOUSE	Gamma-crystallin B OS=Mus musculus OX=10090 GN=Crygb PE=2 SV=4			0	20.04999965	RGEYPDYQQWMGFSDSIR	Carbamyl@N-term; Oxidation(M)@11		missed R-G@1	-0.0192213	2292.966797	765.3295	2292.98584	765.3358765	3	11	1.1.1.1106.11	5.692517	81.4614	81.4614			390.4714
11	6.77	7.68	46.86000049	42.28999913	42.28999913	sp|P04344|CRGB_MOUSE	Gamma-crystallin B OS=Mus musculus OX=10090 GN=Crygb PE=2 SV=4			0	20.04999965	RGEYPDYQQWMGFSDSIR	Carbamyl@N-term; Oxidation(M)@11		missed R-G@1	0.0197799	2293.005859	765.3425	2292.98584	765.3358765	3	14	1.1.1.1107.7	5.70335	97.68866	97.68866			355.4253
11	6.77	7.68	46.86000049	42.28999913	42.28999913	sp|P04344|CRGB_MOUSE	Gamma-crystallin B OS=Mus musculus OX=10090 GN=Crygb PE=2 SV=4			0	99.00000095	VDSGCWMLYER	Carbamidomethyl(C)@5; Oxidation(M)@7		cleaved R-P@C-term	-0.00338556	1430.592529	716.3035	1430.595825	716.3052368	2	9	1.1.1.1061.11	5.1329	286.49	283.82	5.13	0.04	212.0909
11	6.77	7.68	46.86000049	42.28999913	42.28999913	sp|P04344|CRGB_MOUSE	Gamma-crystallin B OS=Mus musculus OX=10090 GN=Crygb PE=2 SV=4			0	36.48999929	VDSGCWMLYER	Carbamidomethyl(C)@5; Oxidation(M)@7		cleaved R-P@C-term	-0.00338556	1430.592529	716.3035	1430.595825	716.3052368	2	6	1.1.1.1060.11	5.120234	286.49	269.88	5.13	0.04	196.3514
11	6.77	7.68	46.86000049	42.28999913	42.28999913	sp|P04344|CRGB_MOUSE	Gamma-crystallin B OS=Mus musculus OX=10090 GN=Crygb PE=2 SV=4			0	99.00000095	YLDWGAANAK				-6.68E-05	1107.534912	554.7747	1107.534912	554.7747192	2	11	1.1.1.1039.5	4.85075	2222.2	947	4.88	0.05	484.6584
11	6.77	7.68	46.86000049	42.28999913	42.28999913	sp|P04344|CRGB_MOUSE	Gamma-crystallin B OS=Mus musculus OX=10090 GN=Crygb PE=2 SV=4			0	99.00000095	YLDWGAANAK	Carbamidomethyl@N-term			-0.00706729	1164.549316	583.2819	1164.556396	583.2854614	2	12	1.1.1.1055.4	5.0574	318.3795	318.3795			368.4349
11	6.77	7.68	46.86000049	42.28999913	42.28999913	sp|P04344|CRGB_MOUSE	Gamma-crystallin B OS=Mus musculus OX=10090 GN=Crygb PE=2 SV=4			0	75.97000003	YLDWGAANAK	Carbamidomethyl@N-term			-0.0137811	1164.542725	583.2786	1164.556396	583.2854614	2	9	1.1.1.1053.3	5.027417	379.596	379.596			512.77
12	6.22	6.25	20.56999952	20.56999952	15.99999964	sp|P23927|CRYAB_MOUSE	Alpha-crystallin B chain OS=Mus musculus OX=10090 GN=Cryab PE=1 SV=2			2	99.00000095	HFSPEELK				-0.00243647	985.4844971	493.7495	985.4868774	493.7507324	2	10	1.1.1.934.5	3.579683	1173.91	1014.58	3.59	0.04	602.6179
12	6.22	6.25	20.56999952	20.56999952	15.99999964	sp|P23927|CRYAB_MOUSE	Alpha-crystallin B chain OS=Mus musculus OX=10090 GN=Cryab PE=1 SV=2			2	99.00000095	QDEHGFISR	Gln->pyro-Glu@N-term			0.00010918	1070.478271	536.2464	1070.478149	536.2463379	2	11	1.1.1.965.9	3.92815	1755.56	1541.81	3.94	0.04	1119.533
12	6.22	6.25	20.56999952	20.56999952	15.99999964	sp|P23927|CRYAB_MOUSE	Alpha-crystallin B chain OS=Mus musculus OX=10090 GN=Cryab PE=1 SV=2			2	99.00000095	VLGDVIEVHGK				-0.00111492	1164.649048	583.3318	1164.650269	583.3323975	2	13	1.1.1.998.5	4.3438	176.9604	176.9604			473.6927
12	6.22	6.25	20.56999952	20.56999952	15.99999964	sp|P23927|CRYAB_MOUSE	Alpha-crystallin B chain OS=Mus musculus OX=10090 GN=Cryab PE=1 SV=2			0.224753767	64.70999718	FSVNLDVK				-0.0027874	920.4938965	461.2542	920.4967041	461.2556458	2	6	1.1.1.1075.3	5.3029	347.3	252.05	5.29	0.04	249.7656
12	6.22	6.25	20.56999952	20.56999952	15.99999964	sp|P23927|CRYAB_MOUSE	Alpha-crystallin B chain OS=Mus musculus OX=10090 GN=Cryab PE=1 SV=2			0	84.32000279	HFSPEELK				-0.00243647	985.4844971	493.7495	985.4868774	493.7507324	2	7	1.1.1.933.5	3.56685	1173.91	652.01	3.59	0.04	344.6521
12	6.22	6.25	20.56999952	20.56999952	15.99999964	sp|P23927|CRYAB_MOUSE	Alpha-crystallin B chain OS=Mus musculus OX=10090 GN=Cryab PE=1 SV=2			0	97.87999988	QDEHGFISR	Gln->pyro-Glu@N-term			0.00010918	1070.478271	536.2464	1070.478149	536.2463379	2	8	1.1.1.964.6	3.913333	1755.56	840.92	3.94	0.04	492.5531
13	6.17	6.29	39.57999945	39.57999945	29.85999882	sp|Q9D1U0|GRIFN_MOUSE	Grifin OS=Mus musculus OX=10090 GN=Grifin PE=2 SV=1			2	99.00000095	FSSATVVGNAFQGGR				-0.00255203	1496.734619	749.3746	1496.737183	749.3758545	2	18	1.1.1.1056.4	5.070066	1193.46	751.12	5.1	0.04	466.2195
13	6.17	6.29	39.57999945	39.57999945	29.85999882	sp|Q9D1U0|GRIFN_MOUSE	Grifin OS=Mus musculus OX=10090 GN=Grifin PE=2 SV=1			2	99.00000095	LAQVELAK				0.000617939	870.5180664	436.2663	870.5174561	436.2660217	2	13	1.1.1.968.3	3.963	4422.19	3680.07	3.97	0.04	2456.04
13	6.17	6.29	39.57999945	39.57999945	29.85999882	sp|Q9D1U0|GRIFN_MOUSE	Grifin OS=Mus musculus OX=10090 GN=Grifin PE=2 SV=1			1.318758965	97.75999784	SLSWGDGGY				-0.00127011	940.3914795	471.203	940.3926392	471.2036133	2	8	1.1.1.1116.2	5.81235	213.65	204.09	5.81	0.05	208.943
13	6.17	6.29	39.57999945	39.57999945	29.85999882	sp|Q9D1U0|GRIFN_MOUSE	Grifin OS=Mus musculus OX=10090 GN=Grifin PE=2 SV=1			0.847711623	94.37000155	VLQFPHR				-0.00193116	895.5008545	448.7577	895.5028076	448.7586975	2	7	1.1.1.973.2	4.023317	735.02	432.23	4.05	0.05	289.8773
13	6.17	6.29	39.57999945	39.57999945	29.85999882	sp|Q9D1U0|GRIFN_MOUSE	Grifin OS=Mus musculus OX=10090 GN=Grifin PE=2 SV=1			0.003926347	99.00000095	GQEEVSSIFPL			cleaved W-G@N-term; cleaved L-T@C-term	0.00672766	1204.604248	603.3094	1204.597534	603.3060303	2	10	1.1.1.1370.2	8.256667	102.22	77.82	8.23	0.06	95.39878
13	6.17	6.29	39.57999945	39.57999945	29.85999882	sp|Q9D1U0|GRIFN_MOUSE	Grifin OS=Mus musculus OX=10090 GN=Grifin PE=2 SV=1			0.002176917	87.12999821	FSSATVVGN			cleaved N-A@C-term	-0.00203045	880.427063	441.2208	880.4290771	441.2218018	2	7	1.1.1.980.4	4.11465	182.23	171.63	4.11	0.04	204.7458
13	6.17	6.29	39.57999945	39.57999945	29.85999882	sp|Q9D1U0|GRIFN_MOUSE	Grifin OS=Mus musculus OX=10090 GN=Grifin PE=2 SV=1			0.000434506	67.15999842	TLQFEAF	Acetyl@N-term	Acetyl@2	cleaved M-T@N-term; cleaved F-C@C-term	0.00209852	896.4300537	449.2223	896.4279785	449.221283	2	8	1.1.1.1613.2	9.229917	84.9	60.88	9.25	0.03	158.5065
13	6.17	6.29	39.57999945	39.57999945	29.85999882	sp|Q9D1U0|GRIFN_MOUSE	Grifin OS=Mus musculus OX=10090 GN=Grifin PE=2 SV=1			0	47.15999961	FSSATVVGN			cleaved N-A@C-term	-0.00203045	880.427063	441.2208	880.4290771	441.2218018	2	6	1.1.1.979.3	4.100983	182.23	165.7	4.11	0.04	272.8502
13	6.17	6.29	39.57999945	39.57999945	29.85999882	sp|Q9D1U0|GRIFN_MOUSE	Grifin OS=Mus musculus OX=10090 GN=Grifin PE=2 SV=1			0	99.00000095	FSSATVVGNAFQGGR				-0.00255203	1496.734619	749.3746	1496.737183	749.3758545	2	17	1.1.1.1057.4	5.080067	1193.46	1019.09	5.1	0.04	772.2272
13	6.17	6.29	39.57999945	39.57999945	29.85999882	sp|Q9D1U0|GRIFN_MOUSE	Grifin OS=Mus musculus OX=10090 GN=Grifin PE=2 SV=1			0	99.00000095	FSSATVVGNAFQGGR	Deamidated(N)@9			-0.0152622	1497.705933	749.8602	1497.721191	749.8678589	2	11	1.1.1.1037.9	4.830083	11.07045	11.07045			176.3952
13	6.17	6.29	39.57999945	39.57999945	29.85999882	sp|Q9D1U0|GRIFN_MOUSE	Grifin OS=Mus musculus OX=10090 GN=Grifin PE=2 SV=1			0	98.58999848	GQEEVSSIFPL			cleaved W-G@N-term; cleaved L-T@C-term	0.00672766	1204.604248	603.3094	1204.597534	603.3060303	2	9	1.1.1.1368.2	8.241167	102.22	101.78	8.23	0.06	104.0799
13	6.17	6.29	39.57999945	39.57999945	29.85999882	sp|Q9D1U0|GRIFN_MOUSE	Grifin OS=Mus musculus OX=10090 GN=Grifin PE=2 SV=1			0	99.00000095	LAQVELAK				0.000617939	870.5180664	436.2663	870.5174561	436.2660217	2	11	1.1.1.967.3	3.948483	4422.19	1918.52	3.97	0.04	920.5165
13	6.17	6.29	39.57999945	39.57999945	29.85999882	sp|Q9D1U0|GRIFN_MOUSE	Grifin OS=Mus musculus OX=10090 GN=Grifin PE=2 SV=1			0	89.56999779	LAQVELAK	Carbamidomethyl@N-term			0.00135185	927.5402832	464.7774	927.5389404	464.7767334	2	9	1.1.1.974.5	4.038816	473.3	347.34	4.06	0.04	366.3374
13	6.17	6.29	39.57999945	39.57999945	29.85999882	sp|Q9D1U0|GRIFN_MOUSE	Grifin OS=Mus musculus OX=10090 GN=Grifin PE=2 SV=1			0	31.29000068	LAQVELAK	Carbamidomethyl@N-term			0.00135185	927.5402832	464.7774	927.5389404	464.7767334	2	7	1.1.1.975.4	4.05065	473.3	454.61	4.06	0.04	401.0143
13	6.17	6.29	39.57999945	39.57999945	29.85999882	sp|Q9D1U0|GRIFN_MOUSE	Grifin OS=Mus musculus OX=10090 GN=Grifin PE=2 SV=1			0	44.8300004	SLSWGDGGY				-0.00127011	940.3914795	471.203	940.3926392	471.2036133	2	6	1.1.1.1115.2	5.799517	213.65	191.23	5.81	0.05	163.8232
13	6.17	6.29	39.57999945	39.57999945	29.85999882	sp|Q9D1U0|GRIFN_MOUSE	Grifin OS=Mus musculus OX=10090 GN=Grifin PE=2 SV=1			0	57.16000199	TLQFEAF	Acetyl@N-term	Acetyl@2	cleaved M-T@N-term; cleaved F-C@C-term	0.00209852	896.4300537	449.2223	896.4279785	449.221283	2	8	1.1.1.1615.2	9.245584	84.9	81.76	9.25	0.03	167.3006
13	6.17	6.29	39.57999945	39.57999945	29.85999882	sp|Q9D1U0|GRIFN_MOUSE	Grifin OS=Mus musculus OX=10090 GN=Grifin PE=2 SV=1			0	87.12999821	VLQFPHR				-0.00193116	895.5008545	448.7577	895.5028076	448.7586975	2	7	1.1.1.974.3	4.03715	735.02	661.24	4.05	0.05	478.8123
14	6.11	8.13	9.1049999	8.790999651	7.220999897	sp|P04104|K2C1_MOUSE	Keratin, type II cytoskeletal 1 OS=Mus musculus OX=10090 GN=Krt1 PE=1 SV=4			2	99.00000095	FLEQQNQVLQTK				0.00162811	1474.779663	738.3971	1474.777954	738.3963013	2	20	1.1.1.1000.6	4.37395	16364.09	5513.5	4.4	0.04	1304.04
14	6.11	8.13	9.1049999	8.790999651	7.220999897	sp|P04104|K2C1_MOUSE	Keratin, type II cytoskeletal 1 OS=Mus musculus OX=10090 GN=Krt1 PE=1 SV=4			2	99.00000095	TNAENEFVTIK				0.000508965	1264.630493	633.3225	1264.629883	633.3222656	2	15	1.1.1.1028.4	4.711433	7028.02	2693.46	4.74	0.05	873.0287
14	6.11	8.13	9.1049999	8.790999651	7.220999897	sp|P04104|K2C1_MOUSE	Keratin, type II cytoskeletal 1 OS=Mus musculus OX=10090 GN=Krt1 PE=1 SV=4			2	99.00000095	TNAENEFVTIKK			missed K-K@11	-0.00172856	1392.723022	697.3688	1392.724854	697.369751	2	12	1.1.1.963.11	3.904817	1497.65	1270.54	3.92	0.05	815.5368
14	6.11	8.13	9.1049999	8.790999651	7.220999897	sp|P04104|K2C1_MOUSE	Keratin, type II cytoskeletal 1 OS=Mus musculus OX=10090 GN=Krt1 PE=1 SV=4			0.092051469	99.00000095	YEELQITAGK	Formyl(K)@10			0.011469	1178.593506	590.304	1178.581909	590.2982178	2	17	1.1.1.1013.4	4.523783	12620.77	10795.68	4.54	0.04	5380.361
14	6.11	8.13	9.1049999	8.790999651	7.220999897	sp|P04104|K2C1_MOUSE	Keratin, type II cytoskeletal 1 OS=Mus musculus OX=10090 GN=Krt1 PE=1 SV=4			0.014573523	99.00000095	SLNDKFASFIDK	Lys->Allysine(K)@5	Lys->Allysine(K)@198	missed K-F@5	0.0129991	1382.684814	692.3497	1382.671753	692.3432007	2	18	1.1.1.1142.4	6.135	12230.12	9911.54	6.16	0.05	5788.802
14	6.11	8.13	9.1049999	8.790999651	7.220999897	sp|P04104|K2C1_MOUSE	Keratin, type II cytoskeletal 1 OS=Mus musculus OX=10090 GN=Krt1 PE=1 SV=4			0	99.00000095	FASFIDK				-0.00117595	826.4212646	414.2179	826.4224854	414.2185364	2	8	1.1.1.1042.2	4.88625	4256.28	2299.32	4.91	0.04	1252.644
14	6.11	8.13	9.1049999	8.790999651	7.220999897	sp|P04104|K2C1_MOUSE	Keratin, type II cytoskeletal 1 OS=Mus musculus OX=10090 GN=Krt1 PE=1 SV=4			0	87.12999821	FASFIDK	Carbamidomethyl@N-term			0.0032302	883.4472656	442.7309	883.4439697	442.729248	2	8	1.1.1.1074.3	5.2904	457.47	443.66	5.29	0.05	419.3021
14	6.11	8.13	9.1049999	8.790999651	7.220999897	sp|P04104|K2C1_MOUSE	Keratin, type II cytoskeletal 1 OS=Mus musculus OX=10090 GN=Krt1 PE=1 SV=4			0	42.71000028	FASFIDK				-0.00117595	826.4212646	414.2179	826.4224854	414.2185364	2	6	1.1.1.1041.2	4.873583	4256.28	919.86	4.91	0.04	269.0527
14	6.11	8.13	9.1049999	8.790999651	7.220999897	sp|P04104|K2C1_MOUSE	Keratin, type II cytoskeletal 1 OS=Mus musculus OX=10090 GN=Krt1 PE=1 SV=4			0	99.00000095	FLEQQNQVLQTK				0.00162811	1474.779663	738.3971	1474.777954	738.3963013	2	21	1.1.1.1001.10	4.385617	16364.09	11524.8	4.4	0.04	5597.785
14	6.11	8.13	9.1049999	8.790999651	7.220999897	sp|P04104|K2C1_MOUSE	Keratin, type II cytoskeletal 1 OS=Mus musculus OX=10090 GN=Krt1 PE=1 SV=4			0	99.00000095	FLEQQNQVLQTK	Carbamidomethyl@N-term			-0.00261118	1531.796875	766.9057	1531.799438	766.9069824	2	19	1.1.1.1025.5	4.677267	1531.68	1159.38	4.69	0.04	653.9254
14	6.11	8.13	9.1049999	8.790999651	7.220999897	sp|P04104|K2C1_MOUSE	Keratin, type II cytoskeletal 1 OS=Mus musculus OX=10090 GN=Krt1 PE=1 SV=4			0	99.00000095	FLEQQNQVLQTK	Carbamidomethyl@N-term			-0.00261118	1531.796875	766.9057	1531.799438	766.9069824	2	19	1.1.1.1026.6	4.691433	1531.68	1501.19	4.69	0.04	896.7129
14	6.11	8.13	9.1049999	8.790999651	7.220999897	sp|P04104|K2C1_MOUSE	Keratin, type II cytoskeletal 1 OS=Mus musculus OX=10090 GN=Krt1 PE=1 SV=4			0	98.58999848	FLEQQNQVLQTK	Deamidated(Q)@4; Deamidated(N)@6			-0.00535974	1476.740723	739.3776	1476.745972	739.3803101	2	11	1.1.1.1015.11	4.552283	203.43	196.02	4.55	0.04	285.5417
14	6.11	8.13	9.1049999	8.790999651	7.220999897	sp|P04104|K2C1_MOUSE	Keratin, type II cytoskeletal 1 OS=Mus musculus OX=10090 GN=Krt1 PE=1 SV=4			0	98.12999964	FLEQQNQVLQTK	Deamidated(Q)@5; Deamidated(N)@6			-0.00535974	1476.740723	739.3776	1476.745972	739.3803101	2	10	1.1.1.1014.8	4.538116	203.43	143.72	4.55	0.04	236.0552
14	6.11	8.13	9.1049999	8.790999651	7.220999897	sp|P04104|K2C1_MOUSE	Keratin, type II cytoskeletal 1 OS=Mus musculus OX=10090 GN=Krt1 PE=1 SV=4			0	53.99000049	FLEQQNQVLQTK	Formyl@N-term; Deamidated(Q)@4			0.00426834	1503.76123	752.8879	1503.756958	752.8857422	2	9	1.1.1.1155.4	6.304317	95.38	87.22	6.3	0.06	107.4224
14	6.11	8.13	9.1049999	8.790999651	7.220999897	sp|P04104|K2C1_MOUSE	Keratin, type II cytoskeletal 1 OS=Mus musculus OX=10090 GN=Krt1 PE=1 SV=4			0	33.82999897	SLNDKFASF	Lys->Allysine(K)@5	Lys->Allysine(K)@198	cleaved F-I@C-term; missed K-F@5	0.00918536	1026.475098	514.2448	1026.46582	514.2401733	2	8	1.1.1.1152.3	6.261483	257.61	240.41	6.27	0.06	228.946
14	6.11	8.13	9.1049999	8.790999651	7.220999897	sp|P04104|K2C1_MOUSE	Keratin, type II cytoskeletal 1 OS=Mus musculus OX=10090 GN=Krt1 PE=1 SV=4			0	99.00000095	SLNDKFASFIDK	Carbamidomethyl@N-term; Lys->Allysine(K)@5	Lys->Allysine(K)@198	missed K-F@5	0.0104786	1439.703613	720.8591	1439.693237	720.8538818	2	18	1.1.1.1150.2	6.24265	730.32	710.45	6.24	0.05	397.7963
14	6.11	8.13	9.1049999	8.790999651	7.220999897	sp|P04104|K2C1_MOUSE	Keratin, type II cytoskeletal 1 OS=Mus musculus OX=10090 GN=Krt1 PE=1 SV=4			0	99.00000095	SLNDKFASFIDK	Carbamidomethyl@N-term; Lys->Allysine(K)@5	Lys->Allysine(K)@198	missed K-F@5	0.0104786	1439.703613	720.8591	1439.693237	720.8538818	2	14	1.1.1.1149.6	6.225317	730.32	529.06	6.24	0.05	327.4636
14	6.11	8.13	9.1049999	8.790999651	7.220999897	sp|P04104|K2C1_MOUSE	Keratin, type II cytoskeletal 1 OS=Mus musculus OX=10090 GN=Krt1 PE=1 SV=4			0	99.00000095	SLNDKFASFIDK	Deamidated(N)@3; Lys->Allysine(K)@5	Lys->Allysine(K)@198	missed K-F@5	0.0157919	1383.671631	692.8431	1383.655762	692.8352051	2	14	1.1.1.1159.5	6.356467	996.01	687.25	6.37	0.05	432.5736
14	6.11	8.13	9.1049999	8.790999651	7.220999897	sp|P04104|K2C1_MOUSE	Keratin, type II cytoskeletal 1 OS=Mus musculus OX=10090 GN=Krt1 PE=1 SV=4			0	99.00000095	SLNDKFASFIDK	Lys->Allysine(K)@5	Lys->Allysine(K)@198	missed K-F@5	0.0129991	1382.684814	692.3497	1382.671753	692.3432007	2	15	1.1.1.1141.6	6.1235	12230.12	6322.73	6.16	0.05	3076.123
14	6.11	8.13	9.1049999	8.790999651	7.220999897	sp|P04104|K2C1_MOUSE	Keratin, type II cytoskeletal 1 OS=Mus musculus OX=10090 GN=Krt1 PE=1 SV=4			0	98.58999848	SLNDKFASFIDK			missed K-F@5	-0.032803599	1383.670654	692.8426	1383.703491	692.8590088	2	10	1.1.1.1136.2	6.057833	941.68	332.05	6	0.04	236.8357
14	6.11	8.13	9.1049999	8.790999651	7.220999897	sp|P04104|K2C1_MOUSE	Keratin, type II cytoskeletal 1 OS=Mus musculus OX=10090 GN=Krt1 PE=1 SV=4			0	26.12999976	SLNDKFASFIDK	Carbamidomethyl(D)@4		missed K-F@5	-0.030685499	1440.694214	721.3544	1440.724854	721.369751	2	10	1.1.1.1194.5	6.796117	225.86	156.62	6.81	0.03	164.0844
14	6.11	8.13	9.1049999	8.790999651	7.220999897	sp|P04104|K2C1_MOUSE	Keratin, type II cytoskeletal 1 OS=Mus musculus OX=10090 GN=Krt1 PE=1 SV=4			0	22.82000035	SLNDKFASFIDKVR	Lys->Allysine(K)@5	Lys->Allysine(K)@198	missed K-F@5; missed K-V@12	0.0120804	1637.853271	546.9584	1637.841309	546.9544067	3	11	1.1.1.1159.3	6.353133	363.39	357.41	6.36	0.05	355.2754
14	6.11	8.13	9.1049999	8.790999651	7.220999897	sp|P04104|K2C1_MOUSE	Keratin, type II cytoskeletal 1 OS=Mus musculus OX=10090 GN=Krt1 PE=1 SV=4			0	52.18999982	TINQSLLQPL			cleaved V-T@N-term; cleaved L-N@C-term	-0.000541242	1125.638916	563.8267	1125.639404	563.8269653	2	8	1.1.1.1215.3	7.06125	688.15	565.33	7.09	0.07	348.4609
14	6.11	8.13	9.1049999	8.790999651	7.220999897	sp|P04104|K2C1_MOUSE	Keratin, type II cytoskeletal 1 OS=Mus musculus OX=10090 GN=Krt1 PE=1 SV=4			0	99.00000095	TNAENEFVTIK	Deamidated(N)@5			0.000250306	1265.614258	633.8144	1265.613892	633.81427	2	12	1.1.1.1019.8	4.6031	399.93	393.87	4.6	0.04	260.9885
14	6.11	8.13	9.1049999	8.790999651	7.220999897	sp|P04104|K2C1_MOUSE	Keratin, type II cytoskeletal 1 OS=Mus musculus OX=10090 GN=Krt1 PE=1 SV=4			0	99.00000095	TNAENEFVTIK				0.000508965	1264.630493	633.3225	1264.629883	633.3222656	2	18	1.1.1.1030.8	4.738934	7028.02	6941.67	4.74	0.05	3503.037
14	6.11	8.13	9.1049999	8.790999651	7.220999897	sp|P04104|K2C1_MOUSE	Keratin, type II cytoskeletal 1 OS=Mus musculus OX=10090 GN=Krt1 PE=1 SV=4			0	99.00000095	TNAENEFVTIK	Ammonia-loss(N)@2			0.000702233	1247.604126	624.8093	1247.603394	624.80896	2	14	1.1.1.1104.5	5.662533	71.32024	71.32024			309.6255
14	6.11	8.13	9.1049999	8.790999651	7.220999897	sp|P04104|K2C1_MOUSE	Keratin, type II cytoskeletal 1 OS=Mus musculus OX=10090 GN=Krt1 PE=1 SV=4			0	99.00000095	TNAENEFVTIK	Ammonia-loss(N)@2			9.19E-05	1247.603516	624.809	1247.603394	624.80896	2	14	1.1.1.1105.6	5.675867	73.41608	73.41608			373.6826
14	6.11	8.13	9.1049999	8.790999651	7.220999897	sp|P04104|K2C1_MOUSE	Keratin, type II cytoskeletal 1 OS=Mus musculus OX=10090 GN=Krt1 PE=1 SV=4			0	99.00000095	TNAENEFVTIK	Deamidated(N)@5			0.000250306	1265.614258	633.8144	1265.613892	633.81427	2	9	1.1.1.1018.10	4.589767	399.93	327.56	4.6	0.04	268.7529
14	6.11	8.13	9.1049999	8.790999651	7.220999897	sp|P04104|K2C1_MOUSE	Keratin, type II cytoskeletal 1 OS=Mus musculus OX=10090 GN=Krt1 PE=1 SV=4			0	98.51999879	TNAENEFVTIK	Carbamidomethyl@N-term			-0.00382826	1321.647705	661.8311	1321.651367	661.8329468	2	9	1.1.1.1035.9	4.803083	311.08	293.4	4.8	0.05	222.5838
14	6.11	8.13	9.1049999	8.790999651	7.220999897	sp|P04104|K2C1_MOUSE	Keratin, type II cytoskeletal 1 OS=Mus musculus OX=10090 GN=Krt1 PE=1 SV=4			0	38.31999898	TNAENEFVTIK	Deamidated(N)@5			-0.00121453	1265.612915	633.8137	1265.613892	633.81427	2	8	1.1.1.1043.5	4.903083	509.34	236.31	4.96	0.14	242.0219
14	6.11	8.13	9.1049999	8.790999651	7.220999897	sp|P04104|K2C1_MOUSE	Keratin, type II cytoskeletal 1 OS=Mus musculus OX=10090 GN=Krt1 PE=1 SV=4			0	33.82999897	TNAENEFVTIK	Dehydrated(T)@1; Deamidated(N)@2	Dehydrated(T)@286		0.000702233	1247.604126	624.8093	1247.603394	624.80896	2	14	1.1.1.1104.5	5.662533	71.32024	71.32024			309.6255
14	6.11	8.13	9.1049999	8.790999651	7.220999897	sp|P04104|K2C1_MOUSE	Keratin, type II cytoskeletal 1 OS=Mus musculus OX=10090 GN=Krt1 PE=1 SV=4			0	33.82999897	TNAENEFVTIK	Dehydrated(T)@1; Deamidated(N)@2	Dehydrated(T)@286		9.19E-05	1247.603516	624.809	1247.603394	624.80896	2	14	1.1.1.1105.6	5.675867	73.41608	73.41608			373.6826
14	6.11	8.13	9.1049999	8.790999651	7.220999897	sp|P04104|K2C1_MOUSE	Keratin, type II cytoskeletal 1 OS=Mus musculus OX=10090 GN=Krt1 PE=1 SV=4			0	22.12000042	TNAENEFVTIK	Deamidated(N)@5			-0.00121453	1265.612915	633.8137	1265.613892	633.81427	2	6	1.1.1.1044.9	4.917583	509.34	326.26	4.96	0.14	254.0013
14	6.11	8.13	9.1049999	8.790999651	7.220999897	sp|P04104|K2C1_MOUSE	Keratin, type II cytoskeletal 1 OS=Mus musculus OX=10090 GN=Krt1 PE=1 SV=4			0	17.44000018	TNAENEFVTIK				-0.0017321	1264.628052	422.55	1264.629883	422.5505981	3	6	1.1.1.1033.2	4.771934	335.06	151.18	4.74	0.04	481.6344
14	6.11	8.13	9.1049999	8.790999651	7.220999897	sp|P04104|K2C1_MOUSE	Keratin, type II cytoskeletal 1 OS=Mus musculus OX=10090 GN=Krt1 PE=1 SV=4			0	99.00000095	TNAENEFVTIKK			missed K-K@11	-0.00172856	1392.723022	697.3688	1392.724854	697.369751	2	15	1.1.1.964.9	3.917483	1497.65	1472.47	3.92	0.05	809.2214
14	6.11	8.13	9.1049999	8.790999651	7.220999897	sp|P04104|K2C1_MOUSE	Keratin, type II cytoskeletal 1 OS=Mus musculus OX=10090 GN=Krt1 PE=1 SV=4			0	99.00000095	TNAENEFVTIKK	Ammonia-loss(N)@2		missed K-K@11	0.00457295	1375.703125	688.8588	1375.698364	688.8564453	2	17	1.1.1.1027.2	4.703767	751.03	625.8	4.72	0.04	492.5829
14	6.11	8.13	9.1049999	8.790999651	7.220999897	sp|P04104|K2C1_MOUSE	Keratin, type II cytoskeletal 1 OS=Mus musculus OX=10090 GN=Krt1 PE=1 SV=4			0	99.00000095	TNAENEFVTIKK	Ammonia-loss(N)@2		missed K-K@11	0.00457295	1375.703125	688.8588	1375.698364	688.8564453	2	12	1.1.1.1029.5	4.723767	751.03	736.29	4.72	0.04	454.6784
14	6.11	8.13	9.1049999	8.790999651	7.220999897	sp|P04104|K2C1_MOUSE	Keratin, type II cytoskeletal 1 OS=Mus musculus OX=10090 GN=Krt1 PE=1 SV=4			0	89.56999779	TNAENEFVTIKK	Deamidated(N)@5		missed K-K@11	0.00182817	1393.710693	465.5775	1393.708862	465.5769043	3	9	1.1.1.953.3	3.7745	204.38	188.76	3.78	0.03	203.558
14	6.11	8.13	9.1049999	8.790999651	7.220999897	sp|P04104|K2C1_MOUSE	Keratin, type II cytoskeletal 1 OS=Mus musculus OX=10090 GN=Krt1 PE=1 SV=4			0	79.47000265	TNAENEFVTIKK	Deamidated(N)@2		missed K-K@11	0.00594802	1393.714844	465.5789	1393.708862	465.5769043	3	9	1.1.1.984.3	4.165133	295.56	261.47	4.17	0.06	437.4899
14	6.11	8.13	9.1049999	8.790999651	7.220999897	sp|P04104|K2C1_MOUSE	Keratin, type II cytoskeletal 1 OS=Mus musculus OX=10090 GN=Krt1 PE=1 SV=4			0	33.82999897	TNAENEFVTIKK	Dehydrated(T)@1; Deamidated(N)@2	Dehydrated(T)@286	missed K-K@11	0.00457295	1375.703125	688.8588	1375.698364	688.8564453	2	17	1.1.1.1027.2	4.703767	751.03	625.8	4.72	0.04	492.5829
14	6.11	8.13	9.1049999	8.790999651	7.220999897	sp|P04104|K2C1_MOUSE	Keratin, type II cytoskeletal 1 OS=Mus musculus OX=10090 GN=Krt1 PE=1 SV=4			0	33.82999897	TNAENEFVTIKK	Dehydrated(T)@1; Deamidated(N)@2	Dehydrated(T)@286	missed K-K@11	0.00457295	1375.703125	688.8588	1375.698364	688.8564453	2	12	1.1.1.1029.5	4.723767	751.03	736.29	4.72	0.04	454.6784
14	6.11	8.13	9.1049999	8.790999651	7.220999897	sp|P04104|K2C1_MOUSE	Keratin, type II cytoskeletal 1 OS=Mus musculus OX=10090 GN=Krt1 PE=1 SV=4			0	99.00000095	YEELQITAGK	Formyl(K)@10			0.011469	1178.593506	590.304	1178.581909	590.2982178	2	17	1.1.1.1012.5	4.51145	12620.77	6408.24	4.54	0.04	2692.429
14	6.11	8.13	9.1049999	8.790999651	7.220999897	sp|P04104|K2C1_MOUSE	Keratin, type II cytoskeletal 1 OS=Mus musculus OX=10090 GN=Krt1 PE=1 SV=4			0	99.00000095	YEELQITAGK	Carbamidomethyl@N-term; Formyl(K)@10			0.0136131	1235.617065	618.8158	1235.603394	618.80896	2	15	1.1.1.1019.6	4.599767	914.53	889.99	4.61	0.04	733.3223
14	6.11	8.13	9.1049999	8.790999651	7.220999897	sp|P04104|K2C1_MOUSE	Keratin, type II cytoskeletal 1 OS=Mus musculus OX=10090 GN=Krt1 PE=1 SV=4			0	99.00000095	YEELQITAGK	Carbamidomethyl@N-term; Formyl(K)@10			0.0136131	1235.617065	618.8158	1235.603394	618.80896	2	13	1.1.1.1018.8	4.5881	914.53	728.06	4.61	0.04	616.7699
15	6.01	6.01	16.79999977	12.80000061	12.80000061	sp|Q9WVJ5|CRBB1_MOUSE	Beta-crystallin B1 OS=Mus musculus OX=10090 GN=Crybb1 PE=1 SV=3			2	99.00000095	GEMFVLEK	Oxidation(M)@3			-0.00304736	967.4654541	484.74	967.4684448	484.7415161	2	11	1.1.1.1011.5	4.497117	175.4322	175.4322			737.1893
15	6.01	6.01	16.79999977	12.80000061	12.80000061	sp|Q9WVJ5|CRBB1_MOUSE	Beta-crystallin B1 OS=Mus musculus OX=10090 GN=Crybb1 PE=1 SV=3			2	99.00000095	GYQYLLEPGDFR				0.000158076	1456.698853	729.3567	1456.69873	729.3566284	2	13	1.1.1.1167.5	6.460633	332.67	293	6.46	0.08	212.7019
15	6.01	6.01	16.79999977	12.80000061	12.80000061	sp|Q9WVJ5|CRBB1_MOUSE	Beta-crystallin B1 OS=Mus musculus OX=10090 GN=Crybb1 PE=1 SV=3			2	99.00000095	LIVFEQENFQGR				0.00132063	1478.753296	740.3839	1478.751831	740.3831787	2	18	1.1.1.1117.5	5.831017	667.05	566.55	5.85	0.05	364.819
15	6.01	6.01	16.79999977	12.80000061	12.80000061	sp|Q9WVJ5|CRBB1_MOUSE	Beta-crystallin B1 OS=Mus musculus OX=10090 GN=Crybb1 PE=1 SV=3			0	99.00000095	GEMFVLEK	Oxidation(M)@3			0.00793889	967.4765015	484.7455	967.4684448	484.7415161	2	12	1.1.1.1010.4	4.48645	210.8308	210.8308			594.4153
15	6.01	6.01	16.79999977	12.80000061	12.80000061	sp|Q9WVJ5|CRBB1_MOUSE	Beta-crystallin B1 OS=Mus musculus OX=10090 GN=Crybb1 PE=1 SV=3			0	99.00000095	GYQYLLEPGDFR				0.000158076	1456.698853	729.3567	1456.69873	729.3566284	2	16	1.1.1.1166.4	6.447967	332.67	229.74	6.46	0.08	143.1358
15	6.01	6.01	16.79999977	12.80000061	12.80000061	sp|Q9WVJ5|CRBB1_MOUSE	Beta-crystallin B1 OS=Mus musculus OX=10090 GN=Crybb1 PE=1 SV=3			0	99.00000095	LIVFEQENFQGR				0.00132063	1478.753296	740.3839	1478.751831	740.3831787	2	12	1.1.1.1118.5	5.840517	667.05	645.32	5.85	0.05	331.5487
16	5.76	6.02	30.37	30.37	21.48000002	sp|Q05816|FABP5_MOUSE	Fatty acid-binding protein 5 OS=Mus musculus OX=10090 GN=Fabp5 PE=1 SV=3			2	99.00000095	ELGVGLALR				0.00136539	926.5562744	464.2854	926.5549316	464.284729	2	12	1.1.1.1111.2	5.749183	1258.79	1181.86	5.76	0.05	897.3832
16	5.76	6.02	30.37	30.37	21.48000002	sp|Q05816|FABP5_MOUSE	Fatty acid-binding protein 5 OS=Mus musculus OX=10090 GN=Fabp5 PE=1 SV=3			2	99.00000095	FDETTADGR				-0.00463189	1010.425903	506.2202	1010.430481	506.2225342	2	12	1.1.1.867.3	2.753083	613.66	607.98	2.75	0.04	422.2426
16	5.76	6.02	30.37	30.37	21.48000002	sp|Q05816|FABP5_MOUSE	Fatty acid-binding protein 5 OS=Mus musculus OX=10090 GN=Fabp5 PE=1 SV=3			1.522879124	99.00000095	TTVFSCNLGEK	Carbamidomethyl(C)@6			-0.00242219	1254.589111	628.3018	1254.591431	628.3029785	2	11	1.1.1.1012.6	4.513117	132.6911	132.6911			221.2151
16	5.76	6.02	30.37	30.37	21.48000002	sp|Q05816|FABP5_MOUSE	Fatty acid-binding protein 5 OS=Mus musculus OX=10090 GN=Fabp5 PE=1 SV=3			0.233587161	76.84999704	LMESHGFEEYMK	Oxidation(M)@2; Oxidation(M)@11			-0.000917266	1531.63147	511.5511	1531.632324	511.5513916	3	8	1.1.1.923.6	3.440533	879.36	714.32	3.45	0.04	750.0692
16	5.76	6.02	30.37	30.37	21.48000002	sp|Q05816|FABP5_MOUSE	Fatty acid-binding protein 5 OS=Mus musculus OX=10090 GN=Fabp5 PE=1 SV=3			0	99.00000095	ELGVGLALR				0.00136539	926.5562744	464.2854	926.5549316	464.284729	2	11	1.1.1.1110.2	5.73735	1258.79	901.54	5.76	0.05	693.0803
16	5.76	6.02	30.37	30.37	21.48000002	sp|Q05816|FABP5_MOUSE	Fatty acid-binding protein 5 OS=Mus musculus OX=10090 GN=Fabp5 PE=1 SV=3			0	99.00000095	ELGVGLALR	Glu->pyro-Glu@N-term			0.00405747	908.5484619	455.2815	908.5443726	455.2794495	2	12	1.1.1.1263.3	7.481884	10.11109	10.11109			166.9518
17	5.24	9.51	22.7699995	9.759999812	9.759999812	sp|Q3TTY5|K22E_MOUSE	Keratin, type II cytoskeletal 2 epidermal OS=Mus musculus OX=10090 GN=Krt2 PE=1 SV=1			2	99.00000095	DYQELMNTK				0.00415973	1140.516235	571.2654	1140.512085	571.2633667	2	11	1.1.1.998.4	4.342967	1633.66	1586.87	4.35	0.05	1180.581
17	5.24	9.51	22.7699995	9.759999812	9.759999812	sp|Q3TTY5|K22E_MOUSE	Keratin, type II cytoskeletal 2 epidermal OS=Mus musculus OX=10090 GN=Krt2 PE=1 SV=1			2	99.00000095	GFSSGSAVVSGGSR				-0.00380312	1253.596313	627.8054	1253.599976	627.807312	2	14	1.1.1.925.11	3.470183	1263.48	969.7	3.49	0.03	825.4802
17	5.24	9.51	22.7699995	9.759999812	9.759999812	sp|Q3TTY5|K22E_MOUSE	Keratin, type II cytoskeletal 2 epidermal OS=Mus musculus OX=10090 GN=Krt2 PE=1 SV=1			1.244125247	98.55999947	VDPEIQNVK				-0.00231668	1040.548096	521.2813	1040.550171	521.2824097	2	8	1.1.1.926.8	3.48085	2795.62	2430.27	3.49	0.04	1444.266
17	5.24	9.51	22.7699995	9.759999812	9.759999812	sp|Q3TTY5|K22E_MOUSE	Keratin, type II cytoskeletal 2 epidermal OS=Mus musculus OX=10090 GN=Krt2 PE=1 SV=1			0	99.00000095	DYQELMNTK	Oxidation(M)@6			0.000823356	1156.507935	579.2612	1156.50708	579.2608032	2	12	1.1.1.904.7	3.200883	783.51	741.59	3.21	0.05	452.1106
17	5.24	9.51	22.7699995	9.759999812	9.759999812	sp|Q3TTY5|K22E_MOUSE	Keratin, type II cytoskeletal 2 epidermal OS=Mus musculus OX=10090 GN=Krt2 PE=1 SV=1			0	50.56999922	DYQELMNTK	Methyl(N)@7	Methyl(N)@489		0.00244178	1154.530273	578.2724	1154.527832	578.2711792	2	8	1.1.1.961.8	3.877833	309.35	288.69	3.89	0.06	207.7242
17	5.24	9.51	22.7699995	9.759999812	9.759999812	sp|Q3TTY5|K22E_MOUSE	Keratin, type II cytoskeletal 2 epidermal OS=Mus musculus OX=10090 GN=Krt2 PE=1 SV=1			0	41.20000005	DYQELMNTK	Methyl(T)@8	Methyl(T)@490		0.00244178	1154.530273	578.2724	1154.527832	578.2711792	2	8	1.1.1.961.8	3.877833	309.35	288.69	3.89	0.06	207.7242
17	5.24	9.51	22.7699995	9.759999812	9.759999812	sp|Q3TTY5|K22E_MOUSE	Keratin, type II cytoskeletal 2 epidermal OS=Mus musculus OX=10090 GN=Krt2 PE=1 SV=1			0	38.31999898	DYQELMNTK	Methyl(N)@7	Methyl(N)@489		0.00244178	1154.530273	578.2724	1154.527832	578.2711792	2	7	1.1.1.962.10	3.8915	309.35	299.03	3.89	0.06	230.9734
17	5.24	9.51	22.7699995	9.759999812	9.759999812	sp|Q3TTY5|K22E_MOUSE	Keratin, type II cytoskeletal 2 epidermal OS=Mus musculus OX=10090 GN=Krt2 PE=1 SV=1			0	32.96999931	DYQELMNTK	Methyl(T)@8	Methyl(T)@490		0.00244178	1154.530273	578.2724	1154.527832	578.2711792	2	7	1.1.1.962.10	3.8915	309.35	299.03	3.89	0.06	230.9734
17	5.24	9.51	22.7699995	9.759999812	9.759999812	sp|Q3TTY5|K22E_MOUSE	Keratin, type II cytoskeletal 2 epidermal OS=Mus musculus OX=10090 GN=Krt2 PE=1 SV=1			0	99.00000095	FASFIDK				-0.00117595	826.4212646	414.2179	826.4224854	414.2185364	2	8	1.1.1.1042.2	4.88625	4256.28	2299.32	4.91	0.04	1252.644
17	5.24	9.51	22.7699995	9.759999812	9.759999812	sp|Q3TTY5|K22E_MOUSE	Keratin, type II cytoskeletal 2 epidermal OS=Mus musculus OX=10090 GN=Krt2 PE=1 SV=1			0	87.12999821	FASFIDK	Carbamidomethyl@N-term			0.0032302	883.4472656	442.7309	883.4439697	442.729248	2	8	1.1.1.1074.3	5.2904	457.47	443.66	5.29	0.05	419.3021
17	5.24	9.51	22.7699995	9.759999812	9.759999812	sp|Q3TTY5|K22E_MOUSE	Keratin, type II cytoskeletal 2 epidermal OS=Mus musculus OX=10090 GN=Krt2 PE=1 SV=1			0	42.71000028	FASFIDK				-0.00117595	826.4212646	414.2179	826.4224854	414.2185364	2	6	1.1.1.1041.2	4.873583	4256.28	919.86	4.91	0.04	269.0527
17	5.24	9.51	22.7699995	9.759999812	9.759999812	sp|Q3TTY5|K22E_MOUSE	Keratin, type II cytoskeletal 2 epidermal OS=Mus musculus OX=10090 GN=Krt2 PE=1 SV=1			0	99.00000095	GFSSGSAVVSGGSR				-0.00380312	1253.596313	627.8054	1253.599976	627.807312	2	14	1.1.1.926.10	3.482517	1263.48	1212.94	3.49	0.03	932.3586
17	5.24	9.51	22.7699995	9.759999812	9.759999812	sp|Q3TTY5|K22E_MOUSE	Keratin, type II cytoskeletal 2 epidermal OS=Mus musculus OX=10090 GN=Krt2 PE=1 SV=1			0	37.86000013	GFSSGSAVVSGGSR	Propionamide@N-term; Dehydrated(S)@3	Dehydrated(S)@25		-0.027474601	1306.599121	654.3068	1306.626587	654.3205566	2	9	1.1.1.927.8	3.496017	150.92	36.99	3.44	0.04	218.8667
17	5.24	9.51	22.7699995	9.759999812	9.759999812	sp|Q3TTY5|K22E_MOUSE	Keratin, type II cytoskeletal 2 epidermal OS=Mus musculus OX=10090 GN=Krt2 PE=1 SV=1			0	30.05999923	GGSGGGGVSSGGG	GG(S)@10	GG(S)@643	cleaved G-S@C-term	0.00973745	1005.420898	503.7177	1005.411194	503.7128601	2	9	1.1.1.313.2	1.069533	351.04	315.26	1.06	0.03	291.0178
17	5.24	9.51	22.7699995	9.759999812	9.759999812	sp|Q3TTY5|K22E_MOUSE	Keratin, type II cytoskeletal 2 epidermal OS=Mus musculus OX=10090 GN=Krt2 PE=1 SV=1			0	30.05999923	GGSGGGGVSSGGG	GG(S)@9	GG(S)@642	cleaved G-S@C-term	0.00973745	1005.420898	503.7177	1005.411194	503.7128601	2	8	1.1.1.313.2	1.069533	351.04	315.26	1.06	0.03	291.0178
17	5.24	9.51	22.7699995	9.759999812	9.759999812	sp|Q3TTY5|K22E_MOUSE	Keratin, type II cytoskeletal 2 epidermal OS=Mus musculus OX=10090 GN=Krt2 PE=1 SV=1			0	44.2900002	GSGSGSGGGGYSSGGGSRGGSGGGYGSGGGSR	Hex(S)@17; Deamidated(R)@18	Hex(S)@592; Deamidated(R)@593	missed R-G@18	0.010995	2686.083496	896.3684	2686.072266	896.3647461	3	14	1.1.1.857.11	2.626583	22.17834	22.17834			900.33
17	5.24	9.51	22.7699995	9.759999812	9.759999812	sp|Q3TTY5|K22E_MOUSE	Keratin, type II cytoskeletal 2 epidermal OS=Mus musculus OX=10090 GN=Krt2 PE=1 SV=1			0	99.00000095	GVQDSIADAEQR	Carbamidomethyl@N-term; Deoxy(D)@4	Deoxy(D)@443		-0.00261202	1328.629517	665.322	1328.63208	665.3233032	2	15	1.1.1.991.11	4.260967	773.69	727.53	4.26	0.05	507.8428
17	5.24	9.51	22.7699995	9.759999812	9.759999812	sp|Q3TTY5|K22E_MOUSE	Keratin, type II cytoskeletal 2 epidermal OS=Mus musculus OX=10090 GN=Krt2 PE=1 SV=1			0	99.00000095	GVQDSIADAEQR	Carbamidomethyl@N-term; Deoxy(D)@4	Deoxy(D)@443		-0.00261202	1328.629517	665.322	1328.63208	665.3233032	2	15	1.1.1.992.7	4.272133	773.69	711.2	4.26	0.05	564.8851
17	5.24	9.51	22.7699995	9.759999812	9.759999812	sp|Q3TTY5|K22E_MOUSE	Keratin, type II cytoskeletal 2 epidermal OS=Mus musculus OX=10090 GN=Krt2 PE=1 SV=1			0	99.00000095	LLEGEECR	Carbamidomethyl(C)@7			-0.00216468	1004.457703	503.2361	1004.459717	503.2371216	2	9	1.1.1.897.4	3.10855	325.01	304.16	3.12	0.03	376.2747
17	5.24	9.51	22.7699995	9.759999812	9.759999812	sp|Q3TTY5|K22E_MOUSE	Keratin, type II cytoskeletal 2 epidermal OS=Mus musculus OX=10090 GN=Krt2 PE=1 SV=1			0	91.61999822	LLEGEECR	Carbamidomethyl(C)@7			-0.00216468	1004.457703	503.2361	1004.459717	503.2371216	2	7	1.1.1.896.2	3.094383	325.01	195.38	3.12	0.03	207.9717
17	5.24	9.51	22.7699995	9.759999812	9.759999812	sp|Q3TTY5|K22E_MOUSE	Keratin, type II cytoskeletal 2 epidermal OS=Mus musculus OX=10090 GN=Krt2 PE=1 SV=1			0	98.79999757	SVNQSLLQPL			cleaved V-S@N-term; cleaved L-D@C-term	-0.00015985	1097.60791	549.8112	1097.608032	549.8113403	2	10	1.1.1.1185.2	6.687117	296.35	271.44	6.69	0.06	182.7529
17	5.24	9.51	22.7699995	9.759999812	9.759999812	sp|Q3TTY5|K22E_MOUSE	Keratin, type II cytoskeletal 2 epidermal OS=Mus musculus OX=10090 GN=Krt2 PE=1 SV=1			0	20.04999965	TLNNKFASFIDK	Carbamyl@N-term; Deamidated(N)@3		missed K-F@5	-0.030685499	1440.694214	721.3544	1440.724854	721.369751	2	10	1.1.1.1194.5	6.796117	225.86	156.62	6.81	0.03	164.0844
17	5.24	9.51	22.7699995	9.759999812	9.759999812	sp|Q3TTY5|K22E_MOUSE	Keratin, type II cytoskeletal 2 epidermal OS=Mus musculus OX=10090 GN=Krt2 PE=1 SV=1			0	16.49000049	TLNNKFASFIDK	Carbamyl@N-term; Deamidated(N)@3		missed K-F@5	-0.030685499	1440.694214	721.3544	1440.724854	721.369751	2	9	1.1.1.1196.5	6.821767	225.86	170.1	6.81	0.03	142.3785
17	5.24	9.51	22.7699995	9.759999812	9.759999812	sp|Q3TTY5|K22E_MOUSE	Keratin, type II cytoskeletal 2 epidermal OS=Mus musculus OX=10090 GN=Krt2 PE=1 SV=1			0	67.15999842	VDPEIQNVK				-0.00231668	1040.548096	521.2813	1040.550171	521.2824097	2	7	1.1.1.925.8	3.4677	2795.62	1356.68	3.49	0.04	637.0513
18	4.41	11.47	16.15000069	14.59999979	9.07099992	sp|Q6IFX2|K1C42_MOUSE	Keratin, type I cytoskeletal 42 OS=Mus musculus OX=10090 GN=Krt42 PE=1 SV=1			2	99.00000095	DAEEWFFTK				0.000754901	1171.519531	586.767	1171.518555	586.7666016	2	13	1.1.1.1181.5	6.63695	1095.45	1040.28	6.64	0.06	522.7133
18	4.41	11.47	16.15000069	14.59999979	9.07099992	sp|Q6IFX2|K1C42_MOUSE	Keratin, type I cytoskeletal 42 OS=Mus musculus OX=10090 GN=Krt42 PE=1 SV=1			1.602060437	99.00000095	DYSPYFK				-0.00541093	918.4068604	460.2107	918.4123535	460.2134399	2	9	1.1.1.1026.4	4.6881	661.59	610.66	4.69	0.05	704.9913
18	4.41	11.47	16.15000069	14.59999979	9.07099992	sp|Q6IFX2|K1C42_MOUSE	Keratin, type I cytoskeletal 42 OS=Mus musculus OX=10090 GN=Krt42 PE=1 SV=1			0.515700161	88.99999857	TKYETELNLR			missed K-Y@2	-0.00258108	1265.658936	422.8936	1265.661621	422.8944702	3	10	1.1.1.970.2	3.9855	618.51	559.56	4	0.05	584.3916
18	4.41	11.47	16.15000069	14.59999979	9.07099992	sp|Q6IFX2|K1C42_MOUSE	Keratin, type I cytoskeletal 42 OS=Mus musculus OX=10090 GN=Krt42 PE=1 SV=1			0.255707026	75.06999969	EVATNTEALQSSR				0.00220528	1404.686646	703.3506	1404.684448	703.3495483	2	9	1.1.1.910.5	3.279033	281.19	236.55	3.27	0.05	189.2676
18	4.41	11.47	16.15000069	14.59999979	9.07099992	sp|Q6IFX2|K1C42_MOUSE	Keratin, type I cytoskeletal 42 OS=Mus musculus OX=10090 GN=Krt42 PE=1 SV=1			0.036212165	23.72000068	TEITELR				-0.00744101	860.4528809	431.2337	860.4603271	431.2374573	2	6	1.1.1.964.3	3.910833	22.43211	22.43211			224.5825
18	4.41	11.47	16.15000069	14.59999979	9.07099992	sp|Q6IFX2|K1C42_MOUSE	Keratin, type I cytoskeletal 42 OS=Mus musculus OX=10090 GN=Krt42 PE=1 SV=1			0	99.00000095	DAEEWFFTK				0.000754901	1171.519531	586.767	1171.518555	586.7666016	2	15	1.1.1.1180.2	6.623283	1095.45	770.73	6.64	0.06	361.7331
18	4.41	11.47	16.15000069	14.59999979	9.07099992	sp|Q6IFX2|K1C42_MOUSE	Keratin, type I cytoskeletal 42 OS=Mus musculus OX=10090 GN=Krt42 PE=1 SV=1			0	98.40000272	LAADDFR				0.000381403	806.3927002	404.2036	806.3922729	404.2033997	2	9	1.1.1.962.2	3.884833	7545.33	4085.63	3.91	0.04	1697.696
18	4.41	11.47	16.15000069	14.59999979	9.07099992	sp|Q6IFX2|K1C42_MOUSE	Keratin, type I cytoskeletal 42 OS=Mus musculus OX=10090 GN=Krt42 PE=1 SV=1			0	77.74000168	LAADDFR	Carbamidomethyl@N-term			0.000764137	863.4144897	432.7145	863.4137573	432.7141418	2	7	1.1.1.971.3	3.998983	701.87	376.05	3.97	0.04	342.8533
18	4.41	11.47	16.15000069	14.59999979	9.07099992	sp|Q6IFX2|K1C42_MOUSE	Keratin, type I cytoskeletal 42 OS=Mus musculus OX=10090 GN=Krt42 PE=1 SV=1			0	72.38000035	LAADDFR				0.000381403	806.3927002	404.2036	806.3922729	404.2033997	2	6	1.1.1.961.2	3.872	7545.33	1386.51	3.91	0.04	316.3211
18	4.41	11.47	16.15000069	14.59999979	9.07099992	sp|Q6IFX2|K1C42_MOUSE	Keratin, type I cytoskeletal 42 OS=Mus musculus OX=10090 GN=Krt42 PE=1 SV=1			0	99.00000095	LEQEIATYR				-0.00118449	1121.570435	561.7925	1121.571655	561.7930908	2	13	1.1.1.966.3	3.93765	847.54	588.67	3.96	0.05	400.1953
18	4.41	11.47	16.15000069	14.59999979	9.07099992	sp|Q6IFX2|K1C42_MOUSE	Keratin, type I cytoskeletal 42 OS=Mus musculus OX=10090 GN=Krt42 PE=1 SV=1			0	99.00000095	LEQEIATYR				-0.00118449	1121.570435	561.7925	1121.571655	561.7930908	2	13	1.1.1.967.6	3.951817	847.54	808.35	3.96	0.05	490.9845
18	4.41	11.47	16.15000069	14.59999979	9.07099992	sp|Q6IFX2|K1C42_MOUSE	Keratin, type I cytoskeletal 42 OS=Mus musculus OX=10090 GN=Krt42 PE=1 SV=1			0	88.40000033	TKYETELNLR			missed K-Y@2	-0.00258108	1265.658936	422.8936	1265.661621	422.8944702	3	10	1.1.1.969.2	3.97365	618.51	393.69	4	0.05	405.142
18	4.41	11.47	16.15000069	14.59999979	9.07099992	sp|Q6IFX2|K1C42_MOUSE	Keratin, type I cytoskeletal 42 OS=Mus musculus OX=10090 GN=Krt42 PE=1 SV=1			0	90.11999965	TRLEQEIATYR			missed R-L@2	-0.0084286	1378.712036	690.3633	1378.720459	690.3674927	2	8	1.1.1.992.8	4.2738	251.6674	251.6674			273.9798
18	4.41	11.47	16.15000069	14.59999979	9.07099992	sp|Q6IFX2|K1C42_MOUSE	Keratin, type I cytoskeletal 42 OS=Mus musculus OX=10090 GN=Krt42 PE=1 SV=1			0	99.00000095	VLDELTLAR				0.00313235	1028.589722	515.3021	1028.58667	515.3005981	2	13	1.1.1.1083.2	5.40505	3860.54	1653.86	5.44	0.05	713.5832
18	4.41	11.47	16.15000069	14.59999979	9.07099992	sp|Q6IFX2|K1C42_MOUSE	Keratin, type I cytoskeletal 42 OS=Mus musculus OX=10090 GN=Krt42 PE=1 SV=1			0	99.00000095	VLDELTLAR				0.00313235	1028.589722	515.3021	1028.58667	515.3005981	2	14	1.1.1.1084.2	5.41705	3860.54	2921.69	5.44	0.05	1895.264
18	4.41	11.47	16.15000069	14.59999979	9.07099992	sp|Q6IFX2|K1C42_MOUSE	Keratin, type I cytoskeletal 42 OS=Mus musculus OX=10090 GN=Krt42 PE=1 SV=1			0	42.71000028	VLDELTLAR	Carbamidomethyl@N-term			-0.00727308	1085.60083	543.8077	1085.608032	543.8113403	2	8	1.1.1.1101.3	5.622867	102.6241	102.6241			252.8636
19	4.35	4.37	11.41000018	11.41000018	11.41000018	sp|P51180|MIP_MOUSE	Lens fiber major intrinsic protein OS=Mus musculus OX=10090 GN=Mip PE=2 SV=2			2	99.00000095	GARPSDSNGQPEGTGEPVELK	Deamidated(N)@8			0.00860458	2125.000977	709.3409	2124.992432	709.3380737	3	14	1.1.1.935.11	3.59735	546.91	540	3.6	0.05	507.8314
19	4.35	4.37	11.41000018	11.41000018	11.41000018	sp|P51180|MIP_MOUSE	Lens fiber major intrinsic protein OS=Mus musculus OX=10090 GN=Mip PE=2 SV=2			2	99.00000095	SFAPAILTR				-0.000188931	974.5546875	488.2846	974.5549316	488.284729	2	13	1.1.1.1100.2	5.609533	1621.6	1044.03	5.63	0.05	695.1174
19	4.35	4.37	11.41000018	11.41000018	11.41000018	sp|P51180|MIP_MOUSE	Lens fiber major intrinsic protein OS=Mus musculus OX=10090 GN=Mip PE=2 SV=2			0.346787512	99.00000095	PSDSNGQPEGTGEPVELK	Deamidated(N)@5		cleaved R-P@N-term	0.00069276	1840.833496	921.424	1840.832642	921.423584	2	14	1.1.1.967.8	3.95515	319.11	316.28	3.96	0.05	177.5444
19	4.35	4.37	11.41000018	11.41000018	11.41000018	sp|P51180|MIP_MOUSE	Lens fiber major intrinsic protein OS=Mus musculus OX=10090 GN=Mip PE=2 SV=2			0	99.00000095	PSDSNGQPEGTGEPVELK	Deamidated(N)@5		cleaved R-P@N-term	0.00069276	1840.833496	921.424	1840.832642	921.423584	2	12	1.1.1.966.6	3.94265	319.11	287.56	3.96	0.05	163.0541
19	4.35	4.37	11.41000018	11.41000018	11.41000018	sp|P51180|MIP_MOUSE	Lens fiber major intrinsic protein OS=Mus musculus OX=10090 GN=Mip PE=2 SV=2			0	99.00000095	SFAPAILTR				-0.000188931	974.5546875	488.2846	974.5549316	488.284729	2	9	1.1.1.1101.2	5.622033	1621.6	1503.75	5.63	0.05	941.8926
20	4.23	4.26	32.55999982	27.1299988	21.70999944	sp|Q8R1M2|H2AJ_MOUSE; sp|Q8CGP7|H2A1K_MOUSE; sp|Q8CGP6|H2A1H_MOUSE; sp|Q8CGP5|H2A1F_MOUSE; sp|Q8BFU2|H2A3_MOUSE; sp|Q6GSS7|H2A2A_MOUSE; sp|Q64523|H2A2C_MOUSE; sp|C0HKE9|H2A1P_MOUSE; sp|C0HKE8|H2A1O_MOUSE; sp|C0HKE7|H2A1N_MOUSE; sp|C0HKE6|H2A1I_MOUSE; sp|C0HKE5|H2A1G_MOUSE; sp|C0HKE4|H2A1E_MOUSE; sp|C0HKE3|H2A1D_MOUSE; sp|C0HKE2|H2A1C_MOUSE; sp|C0HKE1|H2A1B_MOUSE; sp|P27661|H2AX_MOUSE	Histone H2A.J OS=Mus musculus OX=10090 GN=H2aj PE=1 SV=1; Histone H2A type 1-K OS=Mus musculus OX=10090 GN=H2ac15 PE=1 SV=3; Histone H2A type 1-H OS=Mus musculus OX=10090 GN=H2ac12 PE=1 SV=3; Histone H2A type 1-F OS=Mus musculus OX=10090 GN=Hist1h2af PE=1 SV=3; Histone H2A type 3 OS=Mus musculus OX=10090 GN=H2aw PE=1 SV=3; Histone H2A type 2-A OS=Mus musculus OX=10090 GN=Hist2h2aa1 PE=1 SV=3; His…			2	99.00000095	AGLQFPVGR				0.000842096	943.5249023	472.7697	943.5239258	472.7692566	2	10	1.1.1.1074.4	5.291234	2393.22	1785.92	5.31	0.06	1207.225
20	4.23	4.26	32.55999982	27.1299988	21.70999944	sp|Q8R1M2|H2AJ_MOUSE; sp|Q8CGP7|H2A1K_MOUSE; sp|Q8CGP6|H2A1H_MOUSE; sp|Q8CGP5|H2A1F_MOUSE; sp|Q8BFU2|H2A3_MOUSE; sp|Q6GSS7|H2A2A_MOUSE; sp|Q64523|H2A2C_MOUSE; sp|C0HKE9|H2A1P_MOUSE; sp|C0HKE8|H2A1O_MOUSE; sp|C0HKE7|H2A1N_MOUSE; sp|C0HKE6|H2A1I_MOUSE; sp|C0HKE5|H2A1G_MOUSE; sp|C0HKE4|H2A1E_MOUSE; sp|C0HKE3|H2A1D_MOUSE; sp|C0HKE2|H2A1C_MOUSE; sp|C0HKE1|H2A1B_MOUSE; sp|P27661|H2AX_MOUSE	Histone H2A.J OS=Mus musculus OX=10090 GN=H2aj PE=1 SV=1; Histone H2A type 1-K OS=Mus musculus OX=10090 GN=H2ac15 PE=1 SV=3; Histone H2A type 1-H OS=Mus musculus OX=10090 GN=H2ac12 PE=1 SV=3; Histone H2A type 1-F OS=Mus musculus OX=10090 GN=Hist1h2af PE=1 SV=3; Histone H2A type 3 OS=Mus musculus OX=10090 GN=H2aw PE=1 SV=3; Histone H2A type 2-A OS=Mus musculus OX=10090 GN=Hist2h2aa1 PE=1 SV=3; His…			2	99.00000095	VTIAQGGVLPNIQAVLLPK				0.00525751	1930.16687	966.0907	1930.161499	966.0880127	2	13	1.1.1.1372.3	8.282833	10.11109	10.11109			92.81316
20	4.23	4.26	32.55999982	27.1299988	21.70999944	sp|Q8R1M2|H2AJ_MOUSE; sp|Q8CGP7|H2A1K_MOUSE; sp|Q8CGP6|H2A1H_MOUSE; sp|Q8CGP5|H2A1F_MOUSE; sp|Q8BFU2|H2A3_MOUSE; sp|Q6GSS7|H2A2A_MOUSE; sp|Q64523|H2A2C_MOUSE; sp|C0HKE9|H2A1P_MOUSE; sp|C0HKE8|H2A1O_MOUSE; sp|C0HKE7|H2A1N_MOUSE; sp|C0HKE6|H2A1I_MOUSE; sp|C0HKE5|H2A1G_MOUSE; sp|C0HKE4|H2A1E_MOUSE; sp|C0HKE3|H2A1D_MOUSE; sp|C0HKE2|H2A1C_MOUSE; sp|C0HKE1|H2A1B_MOUSE; sp|P27661|H2AX_MOUSE	Histone H2A.J OS=Mus musculus OX=10090 GN=H2aj PE=1 SV=1; Histone H2A type 1-K OS=Mus musculus OX=10090 GN=H2ac15 PE=1 SV=3; Histone H2A type 1-H OS=Mus musculus OX=10090 GN=H2ac12 PE=1 SV=3; Histone H2A type 1-F OS=Mus musculus OX=10090 GN=Hist1h2af PE=1 SV=3; Histone H2A type 3 OS=Mus musculus OX=10090 GN=H2aw PE=1 SV=3; Histone H2A type 2-A OS=Mus musculus OX=10090 GN=Hist2h2aa1 PE=1 SV=3; His…			0.180456087	66.32999778	HLQLAIR				-6.34E-05	849.5184937	425.7665	849.5184937	425.76651	2	7	1.1.1.980.2	4.112983	796.9	556.23	4.14	0.05	337.0072
20	4.23	4.26	32.55999982	27.1299988	21.70999944	sp|Q8R1M2|H2AJ_MOUSE; sp|Q8CGP7|H2A1K_MOUSE; sp|Q8CGP6|H2A1H_MOUSE; sp|Q8CGP5|H2A1F_MOUSE; sp|Q8BFU2|H2A3_MOUSE; sp|Q6GSS7|H2A2A_MOUSE; sp|Q64523|H2A2C_MOUSE; sp|C0HKE9|H2A1P_MOUSE; sp|C0HKE8|H2A1O_MOUSE; sp|C0HKE7|H2A1N_MOUSE; sp|C0HKE6|H2A1I_MOUSE; sp|C0HKE5|H2A1G_MOUSE; sp|C0HKE4|H2A1E_MOUSE; sp|C0HKE3|H2A1D_MOUSE; sp|C0HKE2|H2A1C_MOUSE; sp|C0HKE1|H2A1B_MOUSE; sp|P27661|H2AX_MOUSE	Histone H2A.J OS=Mus musculus OX=10090 GN=H2aj PE=1 SV=1; Histone H2A type 1-K OS=Mus musculus OX=10090 GN=H2ac15 PE=1 SV=3; Histone H2A type 1-H OS=Mus musculus OX=10090 GN=H2ac12 PE=1 SV=3; Histone H2A type 1-F OS=Mus musculus OX=10090 GN=Hist1h2af PE=1 SV=3; Histone H2A type 3 OS=Mus musculus OX=10090 GN=H2aw PE=1 SV=3; Histone H2A type 2-A OS=Mus musculus OX=10090 GN=Hist2h2aa1 PE=1 SV=3; His…			0.05207637	35.3700012	NDEELNK				-0.000831666	860.3869019	431.2007	860.3875732	431.2010498	2	6	1.1.1.854.5	2.5836	271.05	225.99	2.59	0.04	524.8315
20	4.23	4.26	32.55999982	27.1299988	21.70999944	sp|Q8R1M2|H2AJ_MOUSE; sp|Q8CGP7|H2A1K_MOUSE; sp|Q8CGP6|H2A1H_MOUSE; sp|Q8CGP5|H2A1F_MOUSE; sp|Q8BFU2|H2A3_MOUSE; sp|Q6GSS7|H2A2A_MOUSE; sp|Q64523|H2A2C_MOUSE; sp|C0HKE9|H2A1P_MOUSE; sp|C0HKE8|H2A1O_MOUSE; sp|C0HKE7|H2A1N_MOUSE; sp|C0HKE6|H2A1I_MOUSE; sp|C0HKE5|H2A1G_MOUSE; sp|C0HKE4|H2A1E_MOUSE; sp|C0HKE3|H2A1D_MOUSE; sp|C0HKE2|H2A1C_MOUSE; sp|C0HKE1|H2A1B_MOUSE; sp|P27661|H2AX_MOUSE	Histone H2A.J OS=Mus musculus OX=10090 GN=H2aj PE=1 SV=1; Histone H2A type 1-K OS=Mus musculus OX=10090 GN=H2ac15 PE=1 SV=3; Histone H2A type 1-H OS=Mus musculus OX=10090 GN=H2ac12 PE=1 SV=3; Histone H2A type 1-F OS=Mus musculus OX=10090 GN=Hist1h2af PE=1 SV=3; Histone H2A type 3 OS=Mus musculus OX=10090 GN=H2aw PE=1 SV=3; Histone H2A type 2-A OS=Mus musculus OX=10090 GN=Hist2h2aa1 PE=1 SV=3; His…			0.000434506	72.38000035	IQAVLLPK			cleaved N-I@N-term	-0.00597186	880.5686646	441.2916	880.574585	441.2945557	2	7	1.1.1.1064.3	5.164567	581.86	469.44	5.19	0.05	520.0011
20	4.23	4.26	32.55999982	27.1299988	21.70999944	sp|Q8R1M2|H2AJ_MOUSE; sp|Q8CGP7|H2A1K_MOUSE; sp|Q8CGP6|H2A1H_MOUSE; sp|Q8CGP5|H2A1F_MOUSE; sp|Q8BFU2|H2A3_MOUSE; sp|Q6GSS7|H2A2A_MOUSE; sp|Q64523|H2A2C_MOUSE; sp|C0HKE9|H2A1P_MOUSE; sp|C0HKE8|H2A1O_MOUSE; sp|C0HKE7|H2A1N_MOUSE; sp|C0HKE6|H2A1I_MOUSE; sp|C0HKE5|H2A1G_MOUSE; sp|C0HKE4|H2A1E_MOUSE; sp|C0HKE3|H2A1D_MOUSE; sp|C0HKE2|H2A1C_MOUSE; sp|C0HKE1|H2A1B_MOUSE; sp|P27661|H2AX_MOUSE	Histone H2A.J OS=Mus musculus OX=10090 GN=H2aj PE=1 SV=1; Histone H2A type 1-K OS=Mus musculus OX=10090 GN=H2ac15 PE=1 SV=3; Histone H2A type 1-H OS=Mus musculus OX=10090 GN=H2ac12 PE=1 SV=3; Histone H2A type 1-F OS=Mus musculus OX=10090 GN=Hist1h2af PE=1 SV=3; Histone H2A type 3 OS=Mus musculus OX=10090 GN=H2aw PE=1 SV=3; Histone H2A type 2-A OS=Mus musculus OX=10090 GN=Hist2h2aa1 PE=1 SV=3; His…			0	99.00000095	AGLQFPVGR				0.000842096	943.5249023	472.7697	943.5239258	472.7692566	2	10	1.1.1.1073.4	5.278383	2393.22	1108.7	5.31	0.06	751.8746
20	4.23	4.26	32.55999982	27.1299988	21.70999944	sp|Q8R1M2|H2AJ_MOUSE; sp|Q8CGP7|H2A1K_MOUSE; sp|Q8CGP6|H2A1H_MOUSE; sp|Q8CGP5|H2A1F_MOUSE; sp|Q8BFU2|H2A3_MOUSE; sp|Q6GSS7|H2A2A_MOUSE; sp|Q64523|H2A2C_MOUSE; sp|C0HKE9|H2A1P_MOUSE; sp|C0HKE8|H2A1O_MOUSE; sp|C0HKE7|H2A1N_MOUSE; sp|C0HKE6|H2A1I_MOUSE; sp|C0HKE5|H2A1G_MOUSE; sp|C0HKE4|H2A1E_MOUSE; sp|C0HKE3|H2A1D_MOUSE; sp|C0HKE2|H2A1C_MOUSE; sp|C0HKE1|H2A1B_MOUSE; sp|P27661|H2AX_MOUSE	Histone H2A.J OS=Mus musculus OX=10090 GN=H2aj PE=1 SV=1; Histone H2A type 1-K OS=Mus musculus OX=10090 GN=H2ac15 PE=1 SV=3; Histone H2A type 1-H OS=Mus musculus OX=10090 GN=H2ac12 PE=1 SV=3; Histone H2A type 1-F OS=Mus musculus OX=10090 GN=Hist1h2af PE=1 SV=3; Histone H2A type 3 OS=Mus musculus OX=10090 GN=H2aw PE=1 SV=3; Histone H2A type 2-A OS=Mus musculus OX=10090 GN=Hist2h2aa1 PE=1 SV=3; His…			0	99.00000095	AGLQFPVGR	Carbamidomethyl@N-term			0.00174384	1000.547302	501.2809	1000.54541	501.2799683	2	9	1.1.1.1073.5	5.279217	315.76	179.27	5.31	0.06	219.386
20	4.23	4.26	32.55999982	27.1299988	21.70999944	sp|Q8R1M2|H2AJ_MOUSE; sp|Q8CGP7|H2A1K_MOUSE; sp|Q8CGP6|H2A1H_MOUSE; sp|Q8CGP5|H2A1F_MOUSE; sp|Q8BFU2|H2A3_MOUSE; sp|Q6GSS7|H2A2A_MOUSE; sp|Q64523|H2A2C_MOUSE; sp|C0HKE9|H2A1P_MOUSE; sp|C0HKE8|H2A1O_MOUSE; sp|C0HKE7|H2A1N_MOUSE; sp|C0HKE6|H2A1I_MOUSE; sp|C0HKE5|H2A1G_MOUSE; sp|C0HKE4|H2A1E_MOUSE; sp|C0HKE3|H2A1D_MOUSE; sp|C0HKE2|H2A1C_MOUSE; sp|C0HKE1|H2A1B_MOUSE; sp|P27661|H2AX_MOUSE	Histone H2A.J OS=Mus musculus OX=10090 GN=H2aj PE=1 SV=1; Histone H2A type 1-K OS=Mus musculus OX=10090 GN=H2ac15 PE=1 SV=3; Histone H2A type 1-H OS=Mus musculus OX=10090 GN=H2ac12 PE=1 SV=3; Histone H2A type 1-F OS=Mus musculus OX=10090 GN=Hist1h2af PE=1 SV=3; Histone H2A type 3 OS=Mus musculus OX=10090 GN=H2aw PE=1 SV=3; Histone H2A type 2-A OS=Mus musculus OX=10090 GN=Hist2h2aa1 PE=1 SV=3; His…			0	99.00000095	AGLQFPVGR	Carbamidomethyl@N-term			0.00174384	1000.547302	501.2809	1000.54541	501.2799683	2	10	1.1.1.1075.5	5.30455	315.76	276.9	5.31	0.06	273.7995
20	4.23	4.26	32.55999982	27.1299988	21.70999944	sp|Q8R1M2|H2AJ_MOUSE; sp|Q8CGP7|H2A1K_MOUSE; sp|Q8CGP6|H2A1H_MOUSE; sp|Q8CGP5|H2A1F_MOUSE; sp|Q8BFU2|H2A3_MOUSE; sp|Q6GSS7|H2A2A_MOUSE; sp|Q64523|H2A2C_MOUSE; sp|C0HKE9|H2A1P_MOUSE; sp|C0HKE8|H2A1O_MOUSE; sp|C0HKE7|H2A1N_MOUSE; sp|C0HKE6|H2A1I_MOUSE; sp|C0HKE5|H2A1G_MOUSE; sp|C0HKE4|H2A1E_MOUSE; sp|C0HKE3|H2A1D_MOUSE; sp|C0HKE2|H2A1C_MOUSE; sp|C0HKE1|H2A1B_MOUSE; sp|P27661|H2AX_MOUSE	Histone H2A.J OS=Mus musculus OX=10090 GN=H2aj PE=1 SV=1; Histone H2A type 1-K OS=Mus musculus OX=10090 GN=H2ac15 PE=1 SV=3; Histone H2A type 1-H OS=Mus musculus OX=10090 GN=H2ac12 PE=1 SV=3; Histone H2A type 1-F OS=Mus musculus OX=10090 GN=Hist1h2af PE=1 SV=3; Histone H2A type 3 OS=Mus musculus OX=10090 GN=H2aw PE=1 SV=3; Histone H2A type 2-A OS=Mus musculus OX=10090 GN=Hist2h2aa1 PE=1 SV=3; His…			0	65.5099988	GLQFPVGR			cleaved A-G@N-term	-0.00160064	872.4852905	437.2499	872.4868164	437.2507019	2	6	1.1.1.1061.2	5.1254	537.56	160.08	5.16	0.05	148.0837
20	4.23	4.26	32.55999982	27.1299988	21.70999944	sp|Q8R1M2|H2AJ_MOUSE; sp|Q8CGP7|H2A1K_MOUSE; sp|Q8CGP6|H2A1H_MOUSE; sp|Q8CGP5|H2A1F_MOUSE; sp|Q8BFU2|H2A3_MOUSE; sp|Q6GSS7|H2A2A_MOUSE; sp|Q64523|H2A2C_MOUSE; sp|C0HKE9|H2A1P_MOUSE; sp|C0HKE8|H2A1O_MOUSE; sp|C0HKE7|H2A1N_MOUSE; sp|C0HKE6|H2A1I_MOUSE; sp|C0HKE5|H2A1G_MOUSE; sp|C0HKE4|H2A1E_MOUSE; sp|C0HKE3|H2A1D_MOUSE; sp|C0HKE2|H2A1C_MOUSE; sp|C0HKE1|H2A1B_MOUSE; sp|P27661|H2AX_MOUSE	Histone H2A.J OS=Mus musculus OX=10090 GN=H2aj PE=1 SV=1; Histone H2A type 1-K OS=Mus musculus OX=10090 GN=H2ac15 PE=1 SV=3; Histone H2A type 1-H OS=Mus musculus OX=10090 GN=H2ac12 PE=1 SV=3; Histone H2A type 1-F OS=Mus musculus OX=10090 GN=Hist1h2af PE=1 SV=3; Histone H2A type 3 OS=Mus musculus OX=10090 GN=H2aw PE=1 SV=3; Histone H2A type 2-A OS=Mus musculus OX=10090 GN=Hist2h2aa1 PE=1 SV=3; His…			0	53.99000049	GLQFPVGR			cleaved A-G@N-term	-0.00160064	872.4852905	437.2499	872.4868164	437.2507019	2	8	1.1.1.1063.2	5.1509	537.56	472.85	5.16	0.05	260.2586
20	4.23	4.26	32.55999982	27.1299988	21.70999944	sp|Q8R1M2|H2AJ_MOUSE; sp|Q8CGP7|H2A1K_MOUSE; sp|Q8CGP6|H2A1H_MOUSE; sp|Q8CGP5|H2A1F_MOUSE; sp|Q8BFU2|H2A3_MOUSE; sp|Q6GSS7|H2A2A_MOUSE; sp|Q64523|H2A2C_MOUSE; sp|C0HKE9|H2A1P_MOUSE; sp|C0HKE8|H2A1O_MOUSE; sp|C0HKE7|H2A1N_MOUSE; sp|C0HKE6|H2A1I_MOUSE; sp|C0HKE5|H2A1G_MOUSE; sp|C0HKE4|H2A1E_MOUSE; sp|C0HKE3|H2A1D_MOUSE; sp|C0HKE2|H2A1C_MOUSE; sp|C0HKE1|H2A1B_MOUSE; sp|P27661|H2AX_MOUSE	Histone H2A.J OS=Mus musculus OX=10090 GN=H2aj PE=1 SV=1; Histone H2A type 1-K OS=Mus musculus OX=10090 GN=H2ac15 PE=1 SV=3; Histone H2A type 1-H OS=Mus musculus OX=10090 GN=H2ac12 PE=1 SV=3; Histone H2A type 1-F OS=Mus musculus OX=10090 GN=Hist1h2af PE=1 SV=3; Histone H2A type 3 OS=Mus musculus OX=10090 GN=H2aw PE=1 SV=3; Histone H2A type 2-A OS=Mus musculus OX=10090 GN=Hist2h2aa1 PE=1 SV=3; His…			0	63.92999887	HLQLAIR				-6.34E-05	849.5184937	425.7665	849.5184937	425.76651	2	6	1.1.1.981.3	4.126817	796.9	774.25	4.14	0.05	651.9963
21	4.09	4.11	18.00999939	11.37000024	11.37000024	sp|Q9JJU9|CRBB3_MOUSE	Beta-crystallin B3 OS=Mus musculus OX=10090 GN=Crybb3 PE=2 SV=3			2	99.00000095	LHLFENPAFSGR				0.0090685	1386.713379	463.2451	1386.704468	463.2420959	3	11	1.1.1.1094.2	5.5442	175.5623	175.5623			364.2294
21	4.09	4.11	18.00999939	11.37000024	11.37000024	sp|Q9JJU9|CRBB3_MOUSE	Beta-crystallin B3 OS=Mus musculus OX=10090 GN=Crybb3 PE=2 SV=3			2	99.00000095	VTVYELENFQGK				0.00133269	1425.715332	713.8649	1425.713989	713.8642578	2	11	1.1.1.1101.8	5.627033	102.6241	102.6241			230.983
21	4.09	4.11	18.00999939	11.37000024	11.37000024	sp|Q9JJU9|CRBB3_MOUSE	Beta-crystallin B3 OS=Mus musculus OX=10090 GN=Crybb3 PE=2 SV=3			0.085128166	46.86000049	QYVFER				-0.00494827	840.4080811	421.2113	840.4130249	421.2137756	2	5	1.1.1.981.2	4.125983	166.32	165.68	4.12	0.06	199.3993
21	4.09	4.11	18.00999939	11.37000024	11.37000024	sp|Q9JJU9|CRBB3_MOUSE	Beta-crystallin B3 OS=Mus musculus OX=10090 GN=Crybb3 PE=2 SV=3			0.006563763	41.20000005	GEQFVLEK	Deamidated(Q)@3			0.0204628	949.4960938	475.7553	949.475647	475.7451172	2	6	1.1.1.1004.7	4.42145	260.93	219.13	4.43	0.04	480.3112
21	4.09	4.11	18.00999939	11.37000024	11.37000024	sp|Q9JJU9|CRBB3_MOUSE	Beta-crystallin B3 OS=Mus musculus OX=10090 GN=Crybb3 PE=2 SV=3			0	23.54000062	GEQFVLEK	Deamidated(Q)@3			0.0204628	949.4960938	475.7553	949.475647	475.7451172	2	6	1.1.1.1005.5	4.432283	260.93	250.46	4.43	0.04	644.2515
21	4.09	4.11	18.00999939	11.37000024	11.37000024	sp|Q9JJU9|CRBB3_MOUSE	Beta-crystallin B3 OS=Mus musculus OX=10090 GN=Crybb3 PE=2 SV=3			0	44.2900002	VTVYELENFQGK				-0.017954299	1425.696045	713.8553	1425.713989	713.8642578	2	7	1.1.1.1102.8	5.639867	110.9324	110.9324			232.0275
22	4.01	4.02	30.39000034	23.53000045	23.53000045	sp|Q64433|CH10_MOUSE	10 kDa heat shock protein, mitochondrial OS=Mus musculus OX=10090 GN=Hspe1 PE=1 SV=2			2	99.00000095	SGEIEPVSVK				-0.000783399	1043.549316	522.7819	1043.549927	522.7822266	2	10	1.1.1.961.3	3.872833	312.63	310.7	3.87	0.05	271.7509
22	4.01	4.02	30.39000034	23.53000045	23.53000045	sp|Q64433|CH10_MOUSE	10 kDa heat shock protein, mitochondrial OS=Mus musculus OX=10090 GN=Hspe1 PE=1 SV=2			2	99.00000095	VLQATVVAVGSGGK				0.00182567	1284.741821	643.3782	1284.740112	643.3773804	2	18	1.1.1.1012.7	4.514783	350.86	330.61	4.52	0.05	316.2515
22	4.01	4.02	30.39000034	23.53000045	23.53000045	sp|Q64433|CH10_MOUSE	10 kDa heat shock protein, mitochondrial OS=Mus musculus OX=10090 GN=Hspe1 PE=1 SV=2			0	99.00000095	SGEIEPVSVK				-0.000783399	1043.549316	522.7819	1043.549927	522.7822266	2	10	1.1.1.960.7	3.8635	312.63	266.48	3.87	0.05	214.1894
22	4.01	4.02	30.39000034	23.53000045	23.53000045	sp|Q64433|CH10_MOUSE	10 kDa heat shock protein, mitochondrial OS=Mus musculus OX=10090 GN=Hspe1 PE=1 SV=2			0	32.55000114	TVVAVGSGGK			cleaved A-T@N-term	-0.00156429	873.4904785	437.7525	873.4920044	437.7532654	2	8	1.1.1.994.4	4.2953	12260.18	10569.75	4.28	0.04	5984.856
23	3.9	4.01	16.91000015	11.76000014	11.76000014	sp|P84244|H33_MOUSE; sp|P84228|H32_MOUSE; sp|P68433|H31_MOUSE; sp|P02301|H3C_MOUSE	Histone H3.3 OS=Mus musculus OX=10090 GN=H3-3a PE=1 SV=2; Histone H3.2 OS=Mus musculus OX=10090 GN=H3c2 PE=1 SV=2; Histone H3.1 OS=Mus musculus OX=10090 GN=H3c1 PE=1 SV=2; Histone H3.3C OS=Mus musculus OX=10090 GN=H3-5 PE=3 SV=3			2	99.00000095	STELLIR				-0.00163271	830.4844971	416.2495	830.486145	416.2503662	2	11	1.1.1.1030.2	4.733933	2217.49	2118.06	4.73	0.05	1214.67
23	3.9	4.01	16.91000015	11.76000014	11.76000014	sp|P84244|H33_MOUSE; sp|P84228|H32_MOUSE; sp|P68433|H31_MOUSE; sp|P02301|H3C_MOUSE	Histone H3.3 OS=Mus musculus OX=10090 GN=H3-3a PE=1 SV=2; Histone H3.2 OS=Mus musculus OX=10090 GN=H3c2 PE=1 SV=2; Histone H3.1 OS=Mus musculus OX=10090 GN=H3c1 PE=1 SV=2; Histone H3.3C OS=Mus musculus OX=10090 GN=H3-5 PE=3 SV=3			1.853872061	99.00000095	YRPGTVALR				0.000886927	1031.588501	516.8015	1031.587646	516.8010864	2	10	1.1.1.920.8	3.404033	1256.13	1019.93	3.42	0.04	1141.219
23	3.9	4.01	16.91000015	11.76000014	11.76000014	sp|P84244|H33_MOUSE; sp|P84228|H32_MOUSE; sp|P68433|H31_MOUSE; sp|P02301|H3C_MOUSE	Histone H3.3 OS=Mus musculus OX=10090 GN=H3-3a PE=1 SV=2; Histone H3.2 OS=Mus musculus OX=10090 GN=H3c2 PE=1 SV=2; Histone H3.1 OS=Mus musculus OX=10090 GN=H3c1 PE=1 SV=2; Histone H3.3C OS=Mus musculus OX=10090 GN=H3-5 PE=3 SV=3			0.041436128	33.61999989	EIAQDFK				-0.000650135	849.4226685	425.7186	849.4232178	425.7189026	2	5	1.1.1.935.2	3.58985	836.93	792.72	3.59	0.04	593.9852
23	3.9	4.01	16.91000015	11.76000014	11.76000014	sp|P84244|H33_MOUSE; sp|P84228|H32_MOUSE; sp|P68433|H31_MOUSE; sp|P02301|H3C_MOUSE	Histone H3.3 OS=Mus musculus OX=10090 GN=H3-3a PE=1 SV=2; Histone H3.2 OS=Mus musculus OX=10090 GN=H3c2 PE=1 SV=2; Histone H3.1 OS=Mus musculus OX=10090 GN=H3c1 PE=1 SV=2; Histone H3.3C OS=Mus musculus OX=10090 GN=H3-5 PE=3 SV=3			0	60.98999977	STELLIR	Carbamidomethyl@N-term			-0.0021103	887.5054932	444.76	887.5076294	444.7610779	2	8	1.1.1.1036.3	4.810933	256.72	235.74	4.82	0.04	197.4007
23	3.9	4.01	16.91000015	11.76000014	11.76000014	sp|P84244|H33_MOUSE; sp|P84228|H32_MOUSE; sp|P68433|H31_MOUSE; sp|P02301|H3C_MOUSE	Histone H3.3 OS=Mus musculus OX=10090 GN=H3-3a PE=1 SV=2; Histone H3.2 OS=Mus musculus OX=10090 GN=H3c2 PE=1 SV=2; Histone H3.1 OS=Mus musculus OX=10090 GN=H3c1 PE=1 SV=2; Histone H3.3C OS=Mus musculus OX=10090 GN=H3-5 PE=3 SV=3			0	99.00000095	YRPGTVALR				0.000886927	1031.588501	516.8015	1031.587646	516.8010864	2	11	1.1.1.921.5	3.414033	1256.13	1217.89	3.42	0.04	937.705
24	3.51	3.66	13.66000026	13.66000026	13.66000026	sp|P62696|CRBB2_MOUSE	Beta-crystallin B2 OS=Mus musculus OX=10090 GN=Crybb2 PE=1 SV=2			2	99.00000095	IILYENPNFTGK				-0.00615255	1407.733643	704.8741	1407.739868	704.8771973	2	9	1.1.1.1101.7	5.6262	102.6241	102.6241			281.2945
24	3.51	3.66	13.66000026	13.66000026	13.66000026	sp|P62696|CRBB2_MOUSE	Beta-crystallin B2 OS=Mus musculus OX=10090 GN=Crybb2 PE=1 SV=2			0.946921647	97.49000072	GLQYLLEK				-0.00345866	962.5402832	482.2774	962.5437012	482.2791138	2	8	1.1.1.1093.2	5.531533	333.26	327.89	5.53	0.03	352.3969
24	3.51	3.66	13.66000026	13.66000026	13.66000026	sp|P62696|CRBB2_MOUSE	Beta-crystallin B2 OS=Mus musculus OX=10090 GN=Crybb2 PE=1 SV=2			0.562249482	99.00000095	GEQFVFEK				0.042907398	982.5188599	492.2667	982.4760132	492.2452698	2	9	1.1.1.1036.5	4.812583	54.66	44.65	4.81	0.08	200.5486
24	3.51	3.66	13.66000026	13.66000026	13.66000026	sp|P62696|CRBB2_MOUSE	Beta-crystallin B2 OS=Mus musculus OX=10090 GN=Crybb2 PE=1 SV=2			0	84.32000279	GLQYLLEK				-0.00345866	962.5402832	482.2774	962.5437012	482.2791138	2	9	1.1.1.1092.2	5.520033	333.26	197.89	5.53	0.03	278.9265
24	3.51	3.66	13.66000026	13.66000026	13.66000026	sp|P62696|CRBB2_MOUSE	Beta-crystallin B2 OS=Mus musculus OX=10090 GN=Crybb2 PE=1 SV=2			0	99.00000095	IILYENPNFTGK				0.0121579	1407.751831	704.8832	1407.739868	704.8771973	2	8	1.1.1.1100.7	5.6137	137.6386	137.6386			361.0911
25	3.43	3.61	11.2999998	8.653999865	5.528999865	sp|Q6NVD9|BFSP2_MOUSE	Phakinin OS=Mus musculus OX=10090 GN=Bfsp2 PE=1 SV=1			2	99.00000095	LEAELAEIR				-0.00687294	1042.559082	522.2868	1042.565918	522.2902222	2	13	1.1.1.1051.4	5.001583	1312.74	1268.65	5	0.05	838.5214
25	3.43	3.61	11.2999998	8.653999865	5.528999865	sp|Q6NVD9|BFSP2_MOUSE	Phakinin OS=Mus musculus OX=10090 GN=Bfsp2 PE=1 SV=1			1.017728686	98.21000099	SSGLANVPAPGPER				-0.00143828	1350.687622	676.3511	1350.689209	676.3518677	2	7	1.1.1.982.10	4.1453	216.36	202.01	4.15	0.05	242.5205
25	3.43	3.61	11.2999998	8.653999865	5.528999865	sp|Q6NVD9|BFSP2_MOUSE	Phakinin OS=Mus musculus OX=10090 GN=Bfsp2 PE=1 SV=1			0.395773947	92.07999706	QVQSLQAETESLR	Gln->pyro-Glu@N-term			-0.00549296	1470.72583	736.3702	1470.731445	736.3729858	2	8	1.1.1.1109.7	5.728683	83.45659	83.45659			159.7063
25	3.43	3.61	11.2999998	8.653999865	5.528999865	sp|Q6NVD9|BFSP2_MOUSE	Phakinin OS=Mus musculus OX=10090 GN=Bfsp2 PE=1 SV=1			0.020451628	28.25999856	DVASYHALLDR				-0.00938993	1258.621216	630.3179	1258.630615	630.3225708	2	5	1.1.1.1032.8	4.764266	39.06111	39.06111			159.626
25	3.43	3.61	11.2999998	8.653999865	5.528999865	sp|Q6NVD9|BFSP2_MOUSE	Phakinin OS=Mus musculus OX=10090 GN=Bfsp2 PE=1 SV=1			0	98.90000224	LEAELAEIR				-0.00687294	1042.559082	522.2868	1042.565918	522.2902222	2	12	1.1.1.1055.3	5.054067	1312.74	513.43	5	0.05	295.5964
25	3.43	3.61	11.2999998	8.653999865	5.528999865	sp|Q6NVD9|BFSP2_MOUSE	Phakinin OS=Mus musculus OX=10090 GN=Bfsp2 PE=1 SV=1			0	49.82999861	SSGLANVPAPGPER				-0.00143828	1350.687622	676.3511	1350.689209	676.3518677	2	6	1.1.1.983.11	4.158633	216.36	196.58	4.15	0.05	160.6753
26	3.21	3.35	38.83000016	38.83000016	23.29999954	sp|P63024|VAMP3_MOUSE	Vesicle-associated membrane protein 3 OS=Mus musculus OX=10090 GN=Vamp3 PE=1 SV=1			2	99.00000095	ADALQAGASQFETSAAK				-0.00327786	1664.797241	833.4059	1664.800537	833.4075928	2	18	1.1.1.1017.10	4.577767	51.9704	51.9704			181.2419
26	3.21	3.35	38.83000016	38.83000016	23.29999954	sp|P63024|VAMP3_MOUSE	Vesicle-associated membrane protein 3 OS=Mus musculus OX=10090 GN=Vamp3 PE=1 SV=1			1.187086701	98.71000051	LSELDDR				-0.00829156	846.4000854	424.2073	846.4083252	424.2114258	2	9	1.1.1.899.2	3.131383	457.13	451.65	3.2	0.11	427.1469
26	3.21	3.35	38.83000016	38.83000016	23.29999954	sp|P63024|VAMP3_MOUSE	Vesicle-associated membrane protein 3 OS=Mus musculus OX=10090 GN=Vamp3 PE=1 SV=1			0.027334403	72.38000035	STGVPSGSSAATGSNR	Acetyl@N-term	Acetyl@2	cleaved M-S@N-term	0.00478115	1476.685303	739.3499	1476.68042	739.3475342	2	7	1.1.1.895.5	3.086217	13.88556	13.88556			98.64722
26	3.21	3.35	38.83000016	38.83000016	23.29999954	sp|P63024|VAMP3_MOUSE	Vesicle-associated membrane protein 3 OS=Mus musculus OX=10090 GN=Vamp3 PE=1 SV=1			0	99.00000095	ADALQAGASQFETSAAK	Deamidated(Q)@5			0.035030201	1665.819702	556.2805	1665.784546	556.2687988	3	10	1.1.1.1018.4	4.584784	56.49764	56.49764			212.0909
26	3.21	3.35	38.83000016	38.83000016	23.29999954	sp|P63024|VAMP3_MOUSE	Vesicle-associated membrane protein 3 OS=Mus musculus OX=10090 GN=Vamp3 PE=1 SV=1			0	90.64999819	LSELDDR				-0.00829156	846.4000854	424.2073	846.4083252	424.2114258	2	8	1.1.1.900.2	3.145883	457.13	426.35	3.2	0.11	373.6441
27	3.09	5.61	51.1500001	37.36000061	34.47999954	sp|Q61597|CRGC_MOUSE	Gamma-crystallin C OS=Mus musculus OX=10090 GN=Crygc PE=1 SV=3			1.7212466	99.00000095	FQDWGSVDAK				-0.00194525	1151.522827	576.7687	1151.52478	576.7696533	2	10	1.1.1.1014.5	4.534783	846.25	782.51	4.54	0.04	509.6916
27	3.09	5.61	51.1500001	37.36000061	34.47999954	sp|Q61597|CRGC_MOUSE	Gamma-crystallin C OS=Mus musculus OX=10090 GN=Crygc PE=1 SV=3			1.301029921	99.00000095	QYLLRPQEYR	Gln->pyro-Glu@N-term			0.00118671	1347.694702	674.8546	1347.693481	674.8540649	2	9	1.1.1.1097.4	5.5762	1886.66	1483.39	5.59	0.05	941.0642
27	3.09	5.61	51.1500001	37.36000061	34.47999954	sp|Q61597|CRGC_MOUSE	Gamma-crystallin C OS=Mus musculus OX=10090 GN=Crygc PE=1 SV=3			0.056505475	40.95000029	FHLSEVR				-0.0021378	886.4640503	444.2393	886.4661255	444.2403259	2	5	1.1.1.956.4	3.810333	346.62	317.42	3.82	0.05	314.0226
27	3.09	5.61	51.1500001	37.36000061	34.47999954	sp|Q61597|CRGC_MOUSE	Gamma-crystallin C OS=Mus musculus OX=10090 GN=Crygc PE=1 SV=3			0.011887164	60.98999977	VVDLY				-0.00826611	607.3134155	608.3207	607.3217163	608.3289795	1	6	1.1.1.1080.5	5.36855	27.60053	27.60053			293.7862
27	3.09	5.61	51.1500001	37.36000061	34.47999954	sp|Q61597|CRGC_MOUSE	Gamma-crystallin C OS=Mus musculus OX=10090 GN=Crygc PE=1 SV=3			0.001304851	97.99000025	QYLLRPQEYRR	Gln->pyro-Glu@N-term; Arg-loss@C-term		missed R-R@10	0.00118671	1347.694702	674.8546	1347.693481	674.8540649	2	10	1.1.1.1098.3	5.588033	1886.66	1773.38	5.59	0.05	1016.314
27	3.09	5.61	51.1500001	37.36000061	34.47999954	sp|Q61597|CRGC_MOUSE	Gamma-crystallin C OS=Mus musculus OX=10090 GN=Crygc PE=1 SV=3			0	32.96999931	FHLSEVR				-0.0021378	886.4640503	444.2393	886.4661255	444.2403259	2	5	1.1.1.955.3	3.798	346.62	244.62	3.82	0.05	224.0632
27	3.09	5.61	51.1500001	37.36000061	34.47999954	sp|Q61597|CRGC_MOUSE	Gamma-crystallin C OS=Mus musculus OX=10090 GN=Crygc PE=1 SV=3			0	87.12999821	FQDWGSVDAK				-0.00194525	1151.522827	576.7687	1151.52478	576.7696533	2	8	1.1.1.1015.7	4.54895	846.25	737.59	4.54	0.04	475.4146
27	3.09	5.61	51.1500001	37.36000061	34.47999954	sp|Q61597|CRGC_MOUSE	Gamma-crystallin C OS=Mus musculus OX=10090 GN=Crygc PE=1 SV=3			0	19.3900004	GEYPDYQQWMGFSDSIR	Carbamyl@N-term; Oxidation(M)@10			0.015801501	2136.900391	713.3074	2136.884766	713.3021851	3	8	1.1.1.1149.5	6.224483	244.95	212.86	6.23	0.06	261.4078
27	3.09	5.61	51.1500001	37.36000061	34.47999954	sp|Q61597|CRGC_MOUSE	Gamma-crystallin C OS=Mus musculus OX=10090 GN=Crygc PE=1 SV=3			0	95.52999735	ITFFEDR				0.00249599	926.4522705	464.2334	926.4497681	464.2321777	2	7	1.1.1.1082.2	5.391716	6042.3	1040.48	5.43	0.05	316.9156
27	3.09	5.61	51.1500001	37.36000061	34.47999954	sp|Q61597|CRGC_MOUSE	Gamma-crystallin C OS=Mus musculus OX=10090 GN=Crygc PE=1 SV=3			0	84.32000279	ITFFEDR				0.00249599	926.4522705	464.2334	926.4497681	464.2321777	2	6	1.1.1.1081.2	5.378883	6042.3	278.68	5.43	0.05	143.8865
27	3.09	5.61	51.1500001	37.36000061	34.47999954	sp|Q61597|CRGC_MOUSE	Gamma-crystallin C OS=Mus musculus OX=10090 GN=Crygc PE=1 SV=3			0	88.40000033	MGFSDSIR	Oxidation(M)@1		cleaved W-M@N-term	0.00204708	927.4140625	464.7143	927.4119873	464.7132874	2	8	1.1.1.959.2	3.8465	480.26	419.57	3.86	0.04	335.7079
27	3.09	5.61	51.1500001	37.36000061	34.47999954	sp|Q61597|CRGC_MOUSE	Gamma-crystallin C OS=Mus musculus OX=10090 GN=Crygc PE=1 SV=3			0	99.00000095	PNYQGHQYFLR	Carbamidomethyl@N-term; Delta:H(2)C(2)(H)@6		cleaved R-P@N-term	-0.0102562	1504.710815	753.3627	1504.721191	753.3678589	2	18	1.1.1.1133.2	6.035666	1271.78	999.26	6.05	0.05	553.8419
27	3.09	5.61	51.1500001	37.36000061	34.47999954	sp|Q61597|CRGC_MOUSE	Gamma-crystallin C OS=Mus musculus OX=10090 GN=Crygc PE=1 SV=3			0	99.00000095	QWMGFSDSIR	Gln->pyro-Glu@N-term; Oxidation(M)@3		cleaved Q-Q@N-term	0.00192692	1224.525269	613.2699	1224.523315	613.2689819	2	12	1.1.1.1181.6	6.638617	124.52	123.27	6.63	0.09	178.6436
27	3.09	5.61	51.1500001	37.36000061	34.47999954	sp|Q61597|CRGC_MOUSE	Gamma-crystallin C OS=Mus musculus OX=10090 GN=Crygc PE=1 SV=3			0	99.00000095	QWMGFSDSIR	Gln->pyro-Glu@N-term; Oxidation(M)@3		cleaved Q-Q@N-term	0.00192692	1224.525269	613.2699	1224.523315	613.2689819	2	10	1.1.1.1179.2	6.614783	124.52	101.29	6.63	0.09	147.77
27	3.09	5.61	51.1500001	37.36000061	34.47999954	sp|Q61597|CRGC_MOUSE	Gamma-crystallin C OS=Mus musculus OX=10090 GN=Crygc PE=1 SV=3			0	97.79000282	QYLLRPQ	Gln->pyro-Glu@N-term		cleaved Q-E@C-term	0.00337435	899.4898682	450.7522	899.4865112	450.7505188	2	7	1.1.1.1125.3	5.927667	268.57	226.34	5.95	0.05	187.957
27	3.09	5.61	51.1500001	37.36000061	34.47999954	sp|Q61597|CRGC_MOUSE	Gamma-crystallin C OS=Mus musculus OX=10090 GN=Crygc PE=1 SV=3			0	48.44000041	QYLLRPQEY	Gln->pyro-Glu@N-term		cleaved Y-R@C-term	-0.00401845	1191.588501	596.8015	1191.592407	596.8034668	2	8	1.1.1.1189.3	6.739117	10.11109	10.11109			73.84484
27	3.09	5.61	51.1500001	37.36000061	34.47999954	sp|Q61597|CRGC_MOUSE	Gamma-crystallin C OS=Mus musculus OX=10090 GN=Crygc PE=1 SV=3			0	18.40000004	QYLLRPQEYR	Gln->pyro-Glu@N-term			0.00118671	1347.694702	674.8546	1347.693481	674.8540649	2	9	1.1.1.1098.3	5.588033	1886.66	1773.38	5.59	0.05	1016.314
27	3.09	5.61	51.1500001	37.36000061	34.47999954	sp|Q61597|CRGC_MOUSE	Gamma-crystallin C OS=Mus musculus OX=10090 GN=Crygc PE=1 SV=3			0	20.04999965	RGEYPDYQQWMGFSDSIR	Carbamyl@N-term; Oxidation(M)@11		missed R-G@1	-0.0192213	2292.966797	765.3295	2292.98584	765.3358765	3	11	1.1.1.1106.11	5.692517	81.4614	81.4614			390.4714
27	3.09	5.61	51.1500001	37.36000061	34.47999954	sp|Q61597|CRGC_MOUSE	Gamma-crystallin C OS=Mus musculus OX=10090 GN=Crygc PE=1 SV=3			0	20.04999965	RGEYPDYQQWMGFSDSIR	Carbamyl@N-term; Oxidation(M)@11		missed R-G@1	0.0197799	2293.005859	765.3425	2292.98584	765.3358765	3	14	1.1.1.1107.7	5.70335	97.68866	97.68866			355.4253
27	3.09	5.61	51.1500001	37.36000061	34.47999954	sp|Q61597|CRGC_MOUSE	Gamma-crystallin C OS=Mus musculus OX=10090 GN=Crygc PE=1 SV=3			0	99.00000095	VDSGCWMLYER	Carbamidomethyl(C)@5; Oxidation(M)@7		cleaved R-P@C-term	-0.00338556	1430.592529	716.3035	1430.595825	716.3052368	2	9	1.1.1.1061.11	5.1329	286.49	283.82	5.13	0.04	212.0909
27	3.09	5.61	51.1500001	37.36000061	34.47999954	sp|Q61597|CRGC_MOUSE	Gamma-crystallin C OS=Mus musculus OX=10090 GN=Crygc PE=1 SV=3			0	36.48999929	VDSGCWMLYER	Carbamidomethyl(C)@5; Oxidation(M)@7		cleaved R-P@C-term	-0.00338556	1430.592529	716.3035	1430.595825	716.3052368	2	6	1.1.1.1060.11	5.120234	286.49	269.88	5.13	0.04	196.3514
27	3.09	5.61	51.1500001	37.36000061	34.47999954	sp|Q61597|CRGC_MOUSE	Gamma-crystallin C OS=Mus musculus OX=10090 GN=Crygc PE=1 SV=3			0	32.96999931	VLYEMPNYR	Oxidation(M)@5		cleaved W-V@N-term	0.00395203	1199.568481	600.7915	1199.564453	600.7895508	2	6	1.1.1.981.7	4.13015	178.66	115.72	4.16	0.08	157.5274
27	3.09	5.61	51.1500001	37.36000061	34.47999954	sp|Q61597|CRGC_MOUSE	Gamma-crystallin C OS=Mus musculus OX=10090 GN=Crygc PE=1 SV=3			0	35.15000045	YEMPNYR	Oxidation(M)@3		cleaved L-Y@N-term	-0.000385551	987.4116821	494.7131	987.4119873	494.7132874	2	6	1.1.1.889.6	3.0069	333.61	309.66	3	0.05	233.0268
27	3.09	5.61	51.1500001	37.36000061	34.47999954	sp|Q61597|CRGC_MOUSE	Gamma-crystallin C OS=Mus musculus OX=10090 GN=Crygc PE=1 SV=3			0	26.8900007	YEMPNYR	Oxidation(M)@3		cleaved L-Y@N-term	-0.000385551	987.4116821	494.7131	987.4119873	494.7132874	2	6	1.1.1.888.4	2.992567	333.61	279.81	3	0.05	208.843
28	2.91	3.26	10.98000035	10.98000035	10.98000035	sp|P17742|PPIA_MOUSE	Peptidyl-prolyl cis-trans isomerase A OS=Mus musculus OX=10090 GN=Ppia PE=1 SV=2			1.769550562	99.00000095	VSFELFADK				-0.00255139	1054.531128	528.2728	1054.533569	528.2740479	2	9	1.1.1.1165.2	6.434967	126.35	116.12	6.45	0.06	115.3854
28	2.91	3.26	10.98000035	10.98000035	10.98000035	sp|P17742|PPIA_MOUSE	Peptidyl-prolyl cis-trans isomerase A OS=Mus musculus OX=10090 GN=Ppia PE=1 SV=2			1.142667294	98.83999825	FEDENFILK				0.00386793	1153.569458	577.792	1153.565552	577.7900391	2	8	1.1.1.1115.3	5.80035	422.14	415.7	5.8	0.05	240.3219
28	2.91	3.26	10.98000035	10.98000035	10.98000035	sp|P17742|PPIA_MOUSE	Peptidyl-prolyl cis-trans isomerase A OS=Mus musculus OX=10090 GN=Ppia PE=1 SV=2			0	91.61999822	FEDENFILK				0.00386793	1153.569458	577.792	1153.565552	577.7900391	2	8	1.1.1.1114.4	5.788517	422.14	366.97	5.8	0.05	259.2093
28	2.91	3.26	10.98000035	10.98000035	10.98000035	sp|P17742|PPIA_MOUSE	Peptidyl-prolyl cis-trans isomerase A OS=Mus musculus OX=10090 GN=Ppia PE=1 SV=2			0	97.87999988	VSFELFADK				-0.00255139	1054.531128	528.2728	1054.533569	528.2740479	2	8	1.1.1.1166.3	6.444633	126.35	123.26	6.45	0.06	121.7628
29	2.06	2.07	15.15000015	15.15000015	9.696999937	sp|P35979|RL12_MOUSE	60S ribosomal protein L12 OS=Mus musculus OX=10090 GN=Rpl12 PE=1 SV=2			2	99.00000095	QAQIEVVPSASALIIK	Gln->pyro-Glu@N-term			-0.0102112	1648.929932	825.4722	1648.939941	825.4772339	2	14	1.1.1.1309.2	7.930517	43.54333	43.54333			119.033
29	2.06	2.07	15.15000015	15.15000015	9.696999937	sp|P35979|RL12_MOUSE	60S ribosomal protein L12 OS=Mus musculus OX=10090 GN=Rpl12 PE=1 SV=2			0.064996846	55.50000072	IGPLGLSPK				0.00319214	880.5415039	441.278	880.538208	441.2763672	2	6	1.1.1.1063.3	5.151733	370.36	357.81	5.17	0.08	379.3788
29	2.06	2.07	15.15000015	15.15000015	9.696999937	sp|P35979|RL12_MOUSE	60S ribosomal protein L12 OS=Mus musculus OX=10090 GN=Rpl12 PE=1 SV=2			0	18.40000004	IGPLGLSPK				0.00319214	880.5415039	441.278	880.538208	441.2763672	2	7	1.1.1.1064.3	5.164567	370.36	324.67	5.17	0.08	520.0011
29	2.06	2.07	15.15000015	15.15000015	9.696999937	sp|P35979|RL12_MOUSE	60S ribosomal protein L12 OS=Mus musculus OX=10090 GN=Rpl12 PE=1 SV=2			0	99.00000095	QAQIEVVPSASALIIK	Gln->pyro-Glu@N-term			-0.0069153	1648.933105	825.4738	1648.939941	825.4772339	2	10	1.1.1.1308.4	7.918016	50.64235	50.64235			120.6009
30	2	10.1	14.06999975	9.594999999	9.167999774	sp|Q9Z2K1|K1C16_MOUSE	Keratin, type I cytoskeletal 16 OS=Mus musculus OX=10090 GN=Krt16 PE=1 SV=3			2	99.00000095	ASLENSLEETK				-0.00184847	1219.591431	610.803	1219.593262	610.803894	2	14	1.1.1.972.7	4.014983	1274.37	957.28	4.03	0.05	700.9136
30	2	10.1	14.06999975	9.594999999	9.167999774	sp|Q9Z2K1|K1C16_MOUSE	Keratin, type I cytoskeletal 16 OS=Mus musculus OX=10090 GN=Krt16 PE=1 SV=3			0	99.00000095	ASLENSLEETK				-0.00184847	1219.591431	610.803	1219.593262	610.803894	2	16	1.1.1.973.8	4.028316	1274.37	1225.73	4.03	0.05	780.1105
30	2	10.1	14.06999975	9.594999999	9.167999774	sp|Q9Z2K1|K1C16_MOUSE	Keratin, type I cytoskeletal 16 OS=Mus musculus OX=10090 GN=Krt16 PE=1 SV=3			0	99.00000095	ASLENSLEETK	Deamidated(N)@5			-0.00332771	1220.574097	611.2943	1220.577271	611.2958984	2	12	1.1.1.931.4	3.546517	51.76054	51.76054			184.4082
30	2	10.1	14.06999975	9.594999999	9.167999774	sp|Q9Z2K1|K1C16_MOUSE	Keratin, type I cytoskeletal 16 OS=Mus musculus OX=10090 GN=Krt16 PE=1 SV=3			0	99.00000095	DYSPYFK				-0.00541093	918.4068604	460.2107	918.4123535	460.2134399	2	9	1.1.1.1026.4	4.6881	661.59	610.66	4.69	0.05	704.9913
30	2	10.1	14.06999975	9.594999999	9.167999774	sp|Q9Z2K1|K1C16_MOUSE	Keratin, type I cytoskeletal 16 OS=Mus musculus OX=10090 GN=Krt16 PE=1 SV=3			0	21.42000049	GQTGGDVNVEMDAAPGVDLSR	Carbamidomethyl(E)@10			0.00531822	2143.98584	715.6692	2143.980469	715.6674194	3	8	1.1.1.977.11	4.08215	557.53	541.87	4.08	0.04	479.6617
30	2	10.1	14.06999975	9.594999999	9.167999774	sp|Q9Z2K1|K1C16_MOUSE	Keratin, type I cytoskeletal 16 OS=Mus musculus OX=10090 GN=Krt16 PE=1 SV=3			0	20.04999965	GQTGGDVNVEMDAAPGVDLSR	Carbamidomethyl(D)@6			0.00531822	2143.98584	715.6692	2143.980469	715.6674194	3	8	1.1.1.977.11	4.08215	557.53	541.87	4.08	0.04	479.6617
30	2	10.1	14.06999975	9.594999999	9.167999774	sp|Q9Z2K1|K1C16_MOUSE	Keratin, type I cytoskeletal 16 OS=Mus musculus OX=10090 GN=Krt16 PE=1 SV=3			0	20.04999965	GQTGGDVNVEMDAAPGVDLSR	Carbamidomethyl(D)@12			0.00531822	2143.98584	715.6692	2143.980469	715.6674194	3	8	1.1.1.977.11	4.08215	557.53	541.87	4.08	0.04	479.6617
30	2	10.1	14.06999975	9.594999999	9.167999774	sp|Q9Z2K1|K1C16_MOUSE	Keratin, type I cytoskeletal 16 OS=Mus musculus OX=10090 GN=Krt16 PE=1 SV=3			0	98.40000272	LAADDFR				0.000381403	806.3927002	404.2036	806.3922729	404.2033997	2	9	1.1.1.962.2	3.884833	7545.33	4085.63	3.91	0.04	1697.696
30	2	10.1	14.06999975	9.594999999	9.167999774	sp|Q9Z2K1|K1C16_MOUSE	Keratin, type I cytoskeletal 16 OS=Mus musculus OX=10090 GN=Krt16 PE=1 SV=3			0	77.74000168	LAADDFR	Carbamidomethyl@N-term			0.000764137	863.4144897	432.7145	863.4137573	432.7141418	2	7	1.1.1.971.3	3.998983	701.87	376.05	3.97	0.04	342.8533
30	2	10.1	14.06999975	9.594999999	9.167999774	sp|Q9Z2K1|K1C16_MOUSE	Keratin, type I cytoskeletal 16 OS=Mus musculus OX=10090 GN=Krt16 PE=1 SV=3			0	72.38000035	LAADDFR				0.000381403	806.3927002	404.2036	806.3922729	404.2033997	2	6	1.1.1.961.2	3.872	7545.33	1386.51	3.91	0.04	316.3211
30	2	10.1	14.06999975	9.594999999	9.167999774	sp|Q9Z2K1|K1C16_MOUSE	Keratin, type I cytoskeletal 16 OS=Mus musculus OX=10090 GN=Krt16 PE=1 SV=3			0	99.00000095	LEQEIATYR				-0.00118449	1121.570435	561.7925	1121.571655	561.7930908	2	13	1.1.1.966.3	3.93765	847.54	588.67	3.96	0.05	400.1953
30	2	10.1	14.06999975	9.594999999	9.167999774	sp|Q9Z2K1|K1C16_MOUSE	Keratin, type I cytoskeletal 16 OS=Mus musculus OX=10090 GN=Krt16 PE=1 SV=3			0	99.00000095	LEQEIATYR				-0.00118449	1121.570435	561.7925	1121.571655	561.7930908	2	13	1.1.1.967.6	3.951817	847.54	808.35	3.96	0.05	490.9845
30	2	10.1	14.06999975	9.594999999	9.167999774	sp|Q9Z2K1|K1C16_MOUSE	Keratin, type I cytoskeletal 16 OS=Mus musculus OX=10090 GN=Krt16 PE=1 SV=3			0	90.11999965	TRLEQEIATYR			missed R-L@2	-0.0084286	1378.712036	690.3633	1378.720459	690.3674927	2	8	1.1.1.992.8	4.2738	251.6674	251.6674			273.9798
30	2	10.1	14.06999975	9.594999999	9.167999774	sp|Q9Z2K1|K1C16_MOUSE	Keratin, type I cytoskeletal 16 OS=Mus musculus OX=10090 GN=Krt16 PE=1 SV=3			0	99.00000095	VTMQNLNDR				0.000175152	1089.523926	545.7692	1089.523682	545.769104	2	11	1.1.1.923.8	3.4422	2744.87	2592.4	3.45	0.04	1808.417
30	2	10.1	14.06999975	9.594999999	9.167999774	sp|Q9Z2K1|K1C16_MOUSE	Keratin, type I cytoskeletal 16 OS=Mus musculus OX=10090 GN=Krt16 PE=1 SV=3			0	99.00000095	VTMQNLNDR				0.000175152	1089.523926	545.7692	1089.523682	545.769104	2	10	1.1.1.922.9	3.430533	2744.87	2011.45	3.45	0.04	1276.517
30	2	10.1	14.06999975	9.594999999	9.167999774	sp|Q9Z2K1|K1C16_MOUSE	Keratin, type I cytoskeletal 16 OS=Mus musculus OX=10090 GN=Krt16 PE=1 SV=3			0	99.00000095	VTMQNLNDR	Oxidation(M)@3			0.024550799	1105.543213	553.7789	1105.518555	553.7666016	2	10	1.1.1.860.2	2.660417	208.2229	208.2229			272.4429
31	2	8.14	13.17999959	9.228000045	9.228000045	sp|Q8VED5|K2C79_MOUSE	Keratin, type II cytoskeletal 79 OS=Mus musculus OX=10090 GN=Krt79 PE=1 SV=2			2	99.00000095	NLDLDSIIAEVK				0.00188405	1328.720703	665.3676	1328.71875	665.3666382	2	19	1.1.1.1296.4	7.785533	921.08	740.96	7.8	0.06	451.929
31	2	8.14	13.17999959	9.228000045	9.228000045	sp|Q8VED5|K2C79_MOUSE	Keratin, type II cytoskeletal 79 OS=Mus musculus OX=10090 GN=Krt79 PE=1 SV=2			0	99.00000095	AEAESWYQTK				-0.000218459	1211.545654	606.7801	1211.545898	606.7802124	2	8	1.1.1.972.6	4.01415	402.79	385.31	4.02	0.05	274.9987
31	2	8.14	13.17999959	9.228000045	9.228000045	sp|Q8VED5|K2C79_MOUSE	Keratin, type II cytoskeletal 79 OS=Mus musculus OX=10090 GN=Krt79 PE=1 SV=2			0	34.70999897	AQYELIAQK	Carbamidomethyl@N-term; Deamidated(Q)@2			-0.00177766	1120.574707	561.2946	1120.576416	561.2954712	2	9	1.1.1.997.8	4.334466	1877.44	1849.71	4.34	0.05	1168.381
31	2	8.14	13.17999959	9.228000045	9.228000045	sp|Q8VED5|K2C79_MOUSE	Keratin, type II cytoskeletal 79 OS=Mus musculus OX=10090 GN=Krt79 PE=1 SV=2			0	31.29000068	AQYELIAQK	Carbamidomethyl@N-term; Deamidated(Q)@2			-0.00177766	1120.574707	561.2946	1120.576416	561.2954712	2	9	1.1.1.996.4	4.321133	1877.44	1534.68	4.34	0.05	1067.23
31	2	8.14	13.17999959	9.228000045	9.228000045	sp|Q8VED5|K2C79_MOUSE	Keratin, type II cytoskeletal 79 OS=Mus musculus OX=10090 GN=Krt79 PE=1 SV=2			0	99.00000095	DLDSIIAEVK			cleaved L-D@N-term	-0.00547707	1101.586304	551.8004	1101.591797	551.8031616	2	12	1.1.1.1191.4	6.762784	171.75	154.32	6.77	0.07	137.2214
31	2	8.14	13.17999959	9.228000045	9.228000045	sp|Q8VED5|K2C79_MOUSE	Keratin, type II cytoskeletal 79 OS=Mus musculus OX=10090 GN=Krt79 PE=1 SV=2			0	99.00000095	DLDSIIAEVK			cleaved L-D@N-term	-0.00547707	1101.586304	551.8004	1101.591797	551.8031616	2	10	1.1.1.1195.4	6.8091	171.75	124.91	6.77	0.07	102.0133
31	2	8.14	13.17999959	9.228000045	9.228000045	sp|Q8VED5|K2C79_MOUSE	Keratin, type II cytoskeletal 79 OS=Mus musculus OX=10090 GN=Krt79 PE=1 SV=2			0	99.00000095	FASFIDK				-0.00117595	826.4212646	414.2179	826.4224854	414.2185364	2	8	1.1.1.1042.2	4.88625	4256.28	2299.32	4.91	0.04	1252.644
31	2	8.14	13.17999959	9.228000045	9.228000045	sp|Q8VED5|K2C79_MOUSE	Keratin, type II cytoskeletal 79 OS=Mus musculus OX=10090 GN=Krt79 PE=1 SV=2			0	87.12999821	FASFIDK	Carbamidomethyl@N-term			0.0032302	883.4472656	442.7309	883.4439697	442.729248	2	8	1.1.1.1074.3	5.2904	457.47	443.66	5.29	0.05	419.3021
31	2	8.14	13.17999959	9.228000045	9.228000045	sp|Q8VED5|K2C79_MOUSE	Keratin, type II cytoskeletal 79 OS=Mus musculus OX=10090 GN=Krt79 PE=1 SV=2			0	42.71000028	FASFIDK				-0.00117595	826.4212646	414.2179	826.4224854	414.2185364	2	6	1.1.1.1041.2	4.873583	4256.28	919.86	4.91	0.04	269.0527
31	2	8.14	13.17999959	9.228000045	9.228000045	sp|Q8VED5|K2C79_MOUSE	Keratin, type II cytoskeletal 79 OS=Mus musculus OX=10090 GN=Krt79 PE=1 SV=2			0	38.56000006	FLEQQNK				-0.0044756	905.4562988	453.7354	905.4606934	453.7376099	2	8	1.1.1.882.3	2.927733	1735.98	1402.95	2.95	0.04	1372.644
31	2	8.14	13.17999959	9.228000045	9.228000045	sp|Q8VED5|K2C79_MOUSE	Keratin, type II cytoskeletal 79 OS=Mus musculus OX=10090 GN=Krt79 PE=1 SV=2			0	38.31999898	FLEQQNK				-0.0044756	905.4562988	453.7354	905.4606934	453.7376099	2	7	1.1.1.883.5	2.940233	1735.98	1658.86	2.95	0.04	1931.628
31	2	8.14	13.17999959	9.228000045	9.228000045	sp|Q8VED5|K2C79_MOUSE	Keratin, type II cytoskeletal 79 OS=Mus musculus OX=10090 GN=Krt79 PE=1 SV=2			0	99.00000095	NKYEDEINKR			missed K-Y@2; missed K-R@9	-0.00301044	1307.643921	436.8886	1307.646973	436.8895874	3	15	1.1.1.858.2	2.639583	2280.01	2266.03	2.64	0.04	2483.65
31	2	8.14	13.17999959	9.228000045	9.228000045	sp|Q8VED5|K2C79_MOUSE	Keratin, type II cytoskeletal 79 OS=Mus musculus OX=10090 GN=Krt79 PE=1 SV=2			0	84.32000279	NKYEDEINKR			missed K-Y@2; missed K-R@9	-0.00301044	1307.643921	436.8886	1307.646973	436.8895874	3	9	1.1.1.857.3	2.619917	2280.01	1548.11	2.64	0.04	2037.419
31	2	8.14	13.17999959	9.228000045	9.228000045	sp|Q8VED5|K2C79_MOUSE	Keratin, type II cytoskeletal 79 OS=Mus musculus OX=10090 GN=Krt79 PE=1 SV=2			0	99.00000095	NLDLDSIIAEVK				0.00188405	1328.720703	665.3676	1328.71875	665.3666382	2	17	1.1.1.1297.5	7.798033	921.08	894.31	7.8	0.06	541.2819
31	2	8.14	13.17999959	9.228000045	9.228000045	sp|Q8VED5|K2C79_MOUSE	Keratin, type II cytoskeletal 79 OS=Mus musculus OX=10090 GN=Krt79 PE=1 SV=2			0	99.00000095	NLDLDSIIAEVK				0.00517992	1328.724121	665.3693	1328.71875	665.3666382	2	9	1.1.1.1153.6	6.280817	10.51783	10.51783			134.4732
31	2	8.14	13.17999959	9.228000045	9.228000045	sp|Q8VED5|K2C79_MOUSE	Keratin, type II cytoskeletal 79 OS=Mus musculus OX=10090 GN=Krt79 PE=1 SV=2			0	99.00000095	NLDLDSIIAEVK				0.00432543	1328.723022	665.3688	1328.71875	665.3666382	2	10	1.1.1.1152.8	6.266483	11.7841	11.7841			149.3633
31	2	8.14	13.17999959	9.228000045	9.228000045	sp|Q8VED5|K2C79_MOUSE	Keratin, type II cytoskeletal 79 OS=Mus musculus OX=10090 GN=Krt79 PE=1 SV=2			0	99.00000095	NVEIDPEIQR	Arg-loss@C-term		cleaved L-N@N-term	-0.00391367	1055.509644	528.7621	1055.51355	528.7640381	2	12	1.1.1.1066.7	5.193233	546.24	522.12	5.2	0.05	290.6882
31	2	8.14	13.17999959	9.228000045	9.228000045	sp|Q8VED5|K2C79_MOUSE	Keratin, type II cytoskeletal 79 OS=Mus musculus OX=10090 GN=Krt79 PE=1 SV=2			0	99.00000095	NVEIDPEIQR	Arg-loss@C-term		cleaved L-N@N-term	-0.00391367	1055.509644	528.7621	1055.51355	528.7640381	2	12	1.1.1.1065.6	5.179567	546.24	416.43	5.2	0.05	309.5256
31	2	8.14	13.17999959	9.228000045	9.228000045	sp|Q8VED5|K2C79_MOUSE	Keratin, type II cytoskeletal 79 OS=Mus musculus OX=10090 GN=Krt79 PE=1 SV=2			0	20.04999965	TLNNKFASFIDK	Carbamyl@N-term; Deamidated(N)@3		missed K-F@5	-0.030685499	1440.694214	721.3544	1440.724854	721.369751	2	10	1.1.1.1194.5	6.796117	225.86	156.62	6.81	0.03	164.0844
31	2	8.14	13.17999959	9.228000045	9.228000045	sp|Q8VED5|K2C79_MOUSE	Keratin, type II cytoskeletal 79 OS=Mus musculus OX=10090 GN=Krt79 PE=1 SV=2			0	16.49000049	TLNNKFASFIDK	Carbamyl@N-term; Deamidated(N)@3		missed K-F@5	-0.030685499	1440.694214	721.3544	1440.724854	721.369751	2	9	1.1.1.1196.5	6.821767	225.86	170.1	6.81	0.03	142.3785
32	2	8	13.45999986	7.168000191	7.168000191	sp|Q6IFZ6|K2C1B_MOUSE	Keratin, type II cytoskeletal 1b OS=Mus musculus OX=10090 GN=Krt77 PE=1 SV=1			2	99.00000095	WELLQQVNTSTR	Deamidated(N)@8			0.00371214	1474.745239	738.3799	1474.741577	738.3780518	2	18	1.1.1.1136.3	6.060333	2139.96	2014.97	6.06	0.05	1500.19
32	2	8	13.45999986	7.168000191	7.168000191	sp|Q6IFZ6|K2C1B_MOUSE	Keratin, type II cytoskeletal 1b OS=Mus musculus OX=10090 GN=Krt77 PE=1 SV=1			0.000869447	99.00000095	ELLQQVNTSTR	Deamidated(N)@7		cleaved W-E@N-term	-0.00213602	1288.660034	645.3373	1288.662354	645.3384399	2	10	1.1.1.990.10	4.247633	28.37467	28.37467			282.3938
32	2	8	13.45999986	7.168000191	7.168000191	sp|Q6IFZ6|K2C1B_MOUSE	Keratin, type II cytoskeletal 1b OS=Mus musculus OX=10090 GN=Krt77 PE=1 SV=1			0	34.70999897	AQYEIIAQK	Carbamidomethyl@N-term; Deamidated(Q)@2			-0.00177766	1120.574707	561.2946	1120.576416	561.2954712	2	9	1.1.1.997.8	4.334466	1877.44	1849.71	4.34	0.05	1168.381
32	2	8	13.45999986	7.168000191	7.168000191	sp|Q6IFZ6|K2C1B_MOUSE	Keratin, type II cytoskeletal 1b OS=Mus musculus OX=10090 GN=Krt77 PE=1 SV=1			0	31.29000068	AQYEIIAQK	Carbamidomethyl@N-term; Deamidated(Q)@2			-0.00177766	1120.574707	561.2946	1120.576416	561.2954712	2	9	1.1.1.996.4	4.321133	1877.44	1534.68	4.34	0.05	1067.23
32	2	8	13.45999986	7.168000191	7.168000191	sp|Q6IFZ6|K2C1B_MOUSE	Keratin, type II cytoskeletal 1b OS=Mus musculus OX=10090 GN=Krt77 PE=1 SV=1			0	99.00000095	ELLQQVNTSTR	Deamidated(N)@7		cleaved W-E@N-term	0.00592056	1288.668213	645.3414	1288.662354	645.3384399	2	10	1.1.1.991.10	4.260133	88.03082	88.03082			362.0404
32	2	8	13.45999986	7.168000191	7.168000191	sp|Q6IFZ6|K2C1B_MOUSE	Keratin, type II cytoskeletal 1b OS=Mus musculus OX=10090 GN=Krt77 PE=1 SV=1			0	99.00000095	FASFIDK				-0.00117595	826.4212646	414.2179	826.4224854	414.2185364	2	8	1.1.1.1042.2	4.88625	4256.28	2299.32	4.91	0.04	1252.644
32	2	8	13.45999986	7.168000191	7.168000191	sp|Q6IFZ6|K2C1B_MOUSE	Keratin, type II cytoskeletal 1b OS=Mus musculus OX=10090 GN=Krt77 PE=1 SV=1			0	87.12999821	FASFIDK	Carbamidomethyl@N-term			0.0032302	883.4472656	442.7309	883.4439697	442.729248	2	8	1.1.1.1074.3	5.2904	457.47	443.66	5.29	0.05	419.3021
32	2	8	13.45999986	7.168000191	7.168000191	sp|Q6IFZ6|K2C1B_MOUSE	Keratin, type II cytoskeletal 1b OS=Mus musculus OX=10090 GN=Krt77 PE=1 SV=1			0	42.71000028	FASFIDK				-0.00117595	826.4212646	414.2179	826.4224854	414.2185364	2	6	1.1.1.1041.2	4.873583	4256.28	919.86	4.91	0.04	269.0527
32	2	8	13.45999986	7.168000191	7.168000191	sp|Q6IFZ6|K2C1B_MOUSE	Keratin, type II cytoskeletal 1b OS=Mus musculus OX=10090 GN=Krt77 PE=1 SV=1			0	99.00000095	FLEQQNQVLQTK				0.00162811	1474.779663	738.3971	1474.777954	738.3963013	2	20	1.1.1.1000.6	4.37395	16364.09	5513.5	4.4	0.04	1304.04
32	2	8	13.45999986	7.168000191	7.168000191	sp|Q6IFZ6|K2C1B_MOUSE	Keratin, type II cytoskeletal 1b OS=Mus musculus OX=10090 GN=Krt77 PE=1 SV=1			0	99.00000095	FLEQQNQVLQTK				0.00162811	1474.779663	738.3971	1474.777954	738.3963013	2	21	1.1.1.1001.10	4.385617	16364.09	11524.8	4.4	0.04	5597.785
32	2	8	13.45999986	7.168000191	7.168000191	sp|Q6IFZ6|K2C1B_MOUSE	Keratin, type II cytoskeletal 1b OS=Mus musculus OX=10090 GN=Krt77 PE=1 SV=1			0	99.00000095	FLEQQNQVLQTK	Carbamidomethyl@N-term			-0.00261118	1531.796875	766.9057	1531.799438	766.9069824	2	19	1.1.1.1025.5	4.677267	1531.68	1159.38	4.69	0.04	653.9254
32	2	8	13.45999986	7.168000191	7.168000191	sp|Q6IFZ6|K2C1B_MOUSE	Keratin, type II cytoskeletal 1b OS=Mus musculus OX=10090 GN=Krt77 PE=1 SV=1			0	99.00000095	FLEQQNQVLQTK	Carbamidomethyl@N-term			-0.00261118	1531.796875	766.9057	1531.799438	766.9069824	2	19	1.1.1.1026.6	4.691433	1531.68	1501.19	4.69	0.04	896.7129
32	2	8	13.45999986	7.168000191	7.168000191	sp|Q6IFZ6|K2C1B_MOUSE	Keratin, type II cytoskeletal 1b OS=Mus musculus OX=10090 GN=Krt77 PE=1 SV=1			0	98.58999848	FLEQQNQVLQTK	Deamidated(Q)@4; Deamidated(N)@6			-0.00535974	1476.740723	739.3776	1476.745972	739.3803101	2	11	1.1.1.1015.11	4.552283	203.43	196.02	4.55	0.04	285.5417
32	2	8	13.45999986	7.168000191	7.168000191	sp|Q6IFZ6|K2C1B_MOUSE	Keratin, type II cytoskeletal 1b OS=Mus musculus OX=10090 GN=Krt77 PE=1 SV=1			0	98.12999964	FLEQQNQVLQTK	Deamidated(Q)@5; Deamidated(N)@6			-0.00535974	1476.740723	739.3776	1476.745972	739.3803101	2	10	1.1.1.1014.8	4.538116	203.43	143.72	4.55	0.04	236.0552
32	2	8	13.45999986	7.168000191	7.168000191	sp|Q6IFZ6|K2C1B_MOUSE	Keratin, type II cytoskeletal 1b OS=Mus musculus OX=10090 GN=Krt77 PE=1 SV=1			0	53.99000049	FLEQQNQVLQTK	Formyl@N-term; Deamidated(Q)@4			0.00426834	1503.76123	752.8879	1503.756958	752.8857422	2	9	1.1.1.1155.4	6.304317	95.38	87.22	6.3	0.06	107.4224
32	2	8	13.45999986	7.168000191	7.168000191	sp|Q6IFZ6|K2C1B_MOUSE	Keratin, type II cytoskeletal 1b OS=Mus musculus OX=10090 GN=Krt77 PE=1 SV=1			0	99.00000095	NKYEDEINKR			missed K-Y@2; missed K-R@9	-0.00301044	1307.643921	436.8886	1307.646973	436.8895874	3	15	1.1.1.858.2	2.639583	2280.01	2266.03	2.64	0.04	2483.65
32	2	8	13.45999986	7.168000191	7.168000191	sp|Q6IFZ6|K2C1B_MOUSE	Keratin, type II cytoskeletal 1b OS=Mus musculus OX=10090 GN=Krt77 PE=1 SV=1			0	84.32000279	NKYEDEINKR			missed K-Y@2; missed K-R@9	-0.00301044	1307.643921	436.8886	1307.646973	436.8895874	3	9	1.1.1.857.3	2.619917	2280.01	1548.11	2.64	0.04	2037.419
32	2	8	13.45999986	7.168000191	7.168000191	sp|Q6IFZ6|K2C1B_MOUSE	Keratin, type II cytoskeletal 1b OS=Mus musculus OX=10090 GN=Krt77 PE=1 SV=1			0	20.04999965	TLNNKFASFIDK	Carbamyl@N-term; Deamidated(N)@3		missed K-F@5	-0.030685499	1440.694214	721.3544	1440.724854	721.369751	2	10	1.1.1.1194.5	6.796117	225.86	156.62	6.81	0.03	164.0844
32	2	8	13.45999986	7.168000191	7.168000191	sp|Q6IFZ6|K2C1B_MOUSE	Keratin, type II cytoskeletal 1b OS=Mus musculus OX=10090 GN=Krt77 PE=1 SV=1			0	16.49000049	TLNNKFASFIDK	Carbamyl@N-term; Deamidated(N)@3		missed K-F@5	-0.030685499	1440.694214	721.3544	1440.724854	721.369751	2	9	1.1.1.1196.5	6.821767	225.86	170.1	6.81	0.03	142.3785
32	2	8	13.45999986	7.168000191	7.168000191	sp|Q6IFZ6|K2C1B_MOUSE	Keratin, type II cytoskeletal 1b OS=Mus musculus OX=10090 GN=Krt77 PE=1 SV=1			0	99.00000095	WELLQQVNTSTR	Dioxidation(W)@1; Deamidated(N)@8			0.00494969	1506.73645	754.3755	1506.731445	754.3729858	2	11	1.1.1.1088.7	5.4742	589.32	446.8	5.49	0.05	313.6033
32	2	8	13.45999986	7.168000191	7.168000191	sp|Q6IFZ6|K2C1B_MOUSE	Keratin, type II cytoskeletal 1b OS=Mus musculus OX=10090 GN=Krt77 PE=1 SV=1			0	99.00000095	WELLQQVNTSTR	Dioxidation(W)@1; Deamidated(N)@8			0.00494969	1506.73645	754.3755	1506.731445	754.3729858	2	11	1.1.1.1089.9	5.4867	589.32	559.91	5.49	0.05	373.6826
32	2	8	13.45999986	7.168000191	7.168000191	sp|Q6IFZ6|K2C1B_MOUSE	Keratin, type II cytoskeletal 1b OS=Mus musculus OX=10090 GN=Krt77 PE=1 SV=1			0	93.32000017	WELLQQVNTSTR	Oxidation(W)@1; Deamidated(N)@8			-0.00342025	1490.733032	746.3738	1490.736572	746.3755493	2	9	1.1.1.1080.8	5.37105	362.14	360.06	5.38	0.04	294.9854
32	2	8	13.45999986	7.168000191	7.168000191	sp|Q6IFZ6|K2C1B_MOUSE	Keratin, type II cytoskeletal 1b OS=Mus musculus OX=10090 GN=Krt77 PE=1 SV=1			0	21.42000049	WELLQQVNTSTR	Oxidation(W)@1; Deamidated(N)@8			-0.00342025	1490.733032	746.3738	1490.736572	746.3755493	2	7	1.1.1.1079.7	5.358883	362.14	313.73	5.38	0.04	234.3063
33	2	2	8.107999712	8.107999712	8.107999712	sp|P17897|LYZ1_MOUSE; sp|P08905|LYZ2_MOUSE	Lysozyme C-1 OS=Mus musculus OX=10090 GN=Lyz1 PE=1 SV=1; Lysozyme C-2 OS=Mus musculus OX=10090 GN=Lyz2 PE=1 SV=2			2	99.00000095	STDYGIFQINSR				0.00548243	1399.678711	700.8466	1399.673218	700.8438721	2	10	1.1.1.1117.4	5.82935	188.14	175.6	5.82	0.04	174.6963
33	2	2	8.107999712	8.107999712	8.107999712	sp|P17897|LYZ1_MOUSE; sp|P08905|LYZ2_MOUSE	Lysozyme C-1 OS=Mus musculus OX=10090 GN=Lyz1 PE=1 SV=1; Lysozyme C-2 OS=Mus musculus OX=10090 GN=Lyz2 PE=1 SV=2			0.001304851	98.17000031	STDYGIFQI			cleaved I-N@C-term	-0.00282146	1042.494507	522.2545	1042.49707	522.2558594	2	9	1.1.1.1322.2	8.027017	10.11109	10.11109			96.84781
34	2	2	1.379000023	1.379000023	1.379000023	sp|Q8C3P7|MTA70_MOUSE	N6-adenosine-methyltransferase subunit METTL3 OS=Mus musculus OX=10090 GN=Mettl3 PE=1 SV=2			2	99.00000095	QLDSLRER	Gln->pyro-Glu@N-term		missed R-E@6	-0.00890036	998.5056763	500.2601	998.5145264	500.2645264	2	11	1.1.1.1113.4	5.775517	1235.02	1080.2	5.78	0.04	735.1406
34	2	2	1.379000023	1.379000023	1.379000023	sp|Q8C3P7|MTA70_MOUSE	N6-adenosine-methyltransferase subunit METTL3 OS=Mus musculus OX=10090 GN=Mettl3 PE=1 SV=2			0	99.00000095	QLDSLRER	Gln->pyro-Glu@N-term		missed R-E@6	-0.00890036	998.5056763	500.2601	998.5145264	500.2645264	2	12	1.1.1.1112.2	5.762017	1235.02	671.68	5.78	0.04	429.4258
34	2	2	1.379000023	1.379000023	1.379000023	sp|Q8C3P7|MTA70_MOUSE	N6-adenosine-methyltransferase subunit METTL3 OS=Mus musculus OX=10090 GN=Mettl3 PE=1 SV=2			0	82.77000189	QLDSLRER			missed R-E@6	-0.0121946	1015.52887	508.7717	1015.541077	508.7778015	2	7	1.1.1.989.8	4.232967	973.83	963.03	4.23	0.04	581.2936
34	2	2	1.379000023	1.379000023	1.379000023	sp|Q8C3P7|MTA70_MOUSE	N6-adenosine-methyltransferase subunit METTL3 OS=Mus musculus OX=10090 GN=Mettl3 PE=1 SV=2			0	75.97000003	QLDSLRER			missed R-E@6	-0.0121946	1015.52887	508.7717	1015.541077	508.7778015	2	8	1.1.1.988.7	4.219633	973.83	838.92	4.23	0.04	605.3276
35	2	2	16.89999998	16.89999998	16.89999998	sp|Q06185|ATP5I_MOUSE	ATP synthase subunit e, mitochondrial OS=Mus musculus OX=10090 GN=Atp5me PE=1 SV=2			2	99.00000095	ELAEAQDDSILK				0.0140675	1330.675659	666.3451	1330.661621	666.3380737	2	11	1.1.1.1022.7	4.6416	257.75	126.59	4.62	0.03	240.3523
35	2	2	16.89999998	16.89999998	16.89999998	sp|Q06185|ATP5I_MOUSE	ATP synthase subunit e, mitochondrial OS=Mus musculus OX=10090 GN=Atp5me PE=1 SV=2			0	99.00000095	ELAEAQDDSILK				0.0140675	1330.675659	666.3451	1330.661621	666.3380737	2	10	1.1.1.1021.10	4.627934	257.75	228.78	4.62	0.03	299.1825
36	2	2	6.936000288	6.936000288	6.936000288	sp|P56563|LMIP_MOUSE	Lens fiber membrane intrinsic protein OS=Mus musculus OX=10090 GN=Lim2 PE=2 SV=2			2	99.00000095	LSGSFAHQGLWR				0.00291464	1357.692017	453.5713	1357.689087	453.5703125	3	11	1.1.1.1039.2	4.84825	1375.7	1324.97	4.85	0.04	946.1993
36	2	2	6.936000288	6.936000288	6.936000288	sp|P56563|LMIP_MOUSE	Lens fiber membrane intrinsic protein OS=Mus musculus OX=10090 GN=Lim2 PE=2 SV=2			0	99.00000095	LSGSFAHQGLWR				0.00291464	1357.692017	453.5713	1357.689087	453.5703125	3	10	1.1.1.1038.2	4.835433	1375.7	1193.75	4.85	0.04	822.5821
36	2	2	6.936000288	6.936000288	6.936000288	sp|P56563|LMIP_MOUSE	Lens fiber membrane intrinsic protein OS=Mus musculus OX=10090 GN=Lim2 PE=2 SV=2			0	30.88000119	LSGSFAHQGLWR	Carbamidomethyl@N-term			-0.0045661	1414.706177	472.576	1414.710571	472.5774841	3	6	1.1.1.1046.4	4.938917	374.02	355.9	4.93	0.04	346.1963
37	2	2	13.63999993	13.63999993	13.63999993	sp|P56135|ATPK_MOUSE	ATP synthase subunit f, mitochondrial OS=Mus musculus OX=10090 GN=Atp5mf PE=1 SV=3			2	99.00000095	DFTPSGIAGAFR				0.00100757	1237.610229	619.8124	1237.609131	619.8118286	2	9	1.1.1.1157.3	6.32915	210.77	187.75	6.31	0.08	146.2464
37	2	2	13.63999993	13.63999993	13.63999993	sp|P56135|ATPK_MOUSE	ATP synthase subunit f, mitochondrial OS=Mus musculus OX=10090 GN=Atp5mf PE=1 SV=3			0	99.00000095	DFTPSGIAGAFR				0.00100757	1237.610229	619.8124	1237.609131	619.8118286	2	9	1.1.1.1155.2	6.30015	210.77	178.42	6.31	0.08	121.7318
38	2	2	7.432000339	7.432000339	7.432000339	sp|P14115|RL27A_MOUSE	60S ribosomal protein L27a OS=Mus musculus OX=10090 GN=Rpl27a PE=1 SV=5			2	99.00000095	TGVAPIIDVVR				0.00251628	1138.673706	570.3441	1138.671021	570.3427734	2	9	1.1.1.1144.4	6.162817	145.45	130.92	6.16	0.06	171.6982
39	1.85	2	0.482799998	0.482799998	0.482799998	sp|Q6P5H2|NEST_MOUSE	Nestin OS=Mus musculus OX=10090 GN=Nes PE=1 SV=1			1.853872061	99.00000095	TLLEAENSR	Deamidated(N)@7			0.00100439	1032.509644	517.2621	1032.508789	517.2616577	2	10	1.1.1.935.7	3.594017	15006.79	7402.43	3.61	0.04	2778.023
39	1.85	2	0.482799998	0.482799998	0.482799998	sp|Q6P5H2|NEST_MOUSE	Nestin OS=Mus musculus OX=10090 GN=Nes PE=1 SV=1			0	99.00000095	TLLEAENSR	Deamidated(N)@7			0.00100439	1032.509644	517.2621	1032.508789	517.2616577	2	11	1.1.1.936.8	3.60785	15006.79	13149.65	3.61	0.04	8086.519
39	1.85	2	0.482799998	0.482799998	0.482799998	sp|Q6P5H2|NEST_MOUSE	Nestin OS=Mus musculus OX=10090 GN=Nes PE=1 SV=1			0	79.47000265	TLLEAENSR	Carbamidomethyl@N-term; Deamidated(N)@7			-0.00305411	1089.527222	545.7709	1089.530273	545.7723999	2	9	1.1.1.936.10	3.609517	844.84	750.2	3.6	0.05	610.674
40	1.57	1.8	4.544999823	2.954999916	2.954999916	sp|P28236|CXA8_MOUSE	Gap junction alpha-8 protein OS=Mus musculus OX=10090 GN=Gja8 PE=1 SV=2			1.56863606	99.00000095	RPVEQPLGEIAEK				-0.00350413	1464.790161	489.2707	1464.793701	489.2718201	3	9	1.1.1.980.6	4.116317	449.48	445.78	4.11	0.04	417.5822
40	1.57	1.8	4.544999823	2.954999916	2.954999916	sp|P28236|CXA8_MOUSE	Gap junction alpha-8 protein OS=Mus musculus OX=10090 GN=Gja8 PE=1 SV=2			0	44.8300004	RPVEQPLGEIAEK				-0.00350413	1464.790161	489.2707	1464.793701	489.2718201	3	7	1.1.1.979.4	4.101817	449.48	354.17	4.11	0.04	399.8152
41	1.46	12.2	15.97000062	13.78999949	13.78999949	sp|Q8BGZ7|K2C75_MOUSE	Keratin, type II cytoskeletal 75 OS=Mus musculus OX=10090 GN=Krt75 PE=1 SV=1			1.455931664	99.00000095	NMQEVVEDFK				-0.00491486	1237.560059	619.7873	1237.564941	619.7897339	2	10	1.1.1.1137.3	6.072834	71.63079	71.63079			176.3262
41	1.46	12.2	15.97000062	13.78999949	13.78999949	sp|Q8BGZ7|K2C75_MOUSE	Keratin, type II cytoskeletal 75 OS=Mus musculus OX=10090 GN=Krt75 PE=1 SV=1			0	99.00000095	AEAESWYQTK				-0.000218459	1211.545654	606.7801	1211.545898	606.7802124	2	8	1.1.1.972.6	4.01415	402.79	385.31	4.02	0.05	274.9987
41	1.46	12.2	15.97000062	13.78999949	13.78999949	sp|Q8BGZ7|K2C75_MOUSE	Keratin, type II cytoskeletal 75 OS=Mus musculus OX=10090 GN=Krt75 PE=1 SV=1			0	96.24000192	ALDVEIATYR	Methyl(E)@5	Methyl(E)@460	cleaved L-A@N-term	-0.0030419	1163.615723	582.8151	1163.618652	582.8165894	2	9	1.1.1.1126.5	5.942017	286.36	208.59	5.96	0.05	198.3885
41	1.46	12.2	15.97000062	13.78999949	13.78999949	sp|Q8BGZ7|K2C75_MOUSE	Keratin, type II cytoskeletal 75 OS=Mus musculus OX=10090 GN=Krt75 PE=1 SV=1			0	47.15999961	ALDVEIATYR	Methyl(E)@5	Methyl(E)@460	cleaved L-A@N-term	-0.0030419	1163.615723	582.8151	1163.618652	582.8165894	2	8	1.1.1.1127.2	5.952017	286.36	266.48	5.96	0.05	203.6965
41	1.46	12.2	15.97000062	13.78999949	13.78999949	sp|Q8BGZ7|K2C75_MOUSE	Keratin, type II cytoskeletal 75 OS=Mus musculus OX=10090 GN=Krt75 PE=1 SV=1			0	47.15999961	ALDVEIATYR	Methyl(D)@3	Methyl(D)@458	cleaved L-A@N-term	-0.0030419	1163.615723	582.8151	1163.618652	582.8165894	2	8	1.1.1.1127.2	5.952017	286.36	266.48	5.96	0.05	203.6965
41	1.46	12.2	15.97000062	13.78999949	13.78999949	sp|Q8BGZ7|K2C75_MOUSE	Keratin, type II cytoskeletal 75 OS=Mus musculus OX=10090 GN=Krt75 PE=1 SV=1			0	99.00000095	AQYEDIANR	Methyl(D)@5	Methyl(D)@342		7.40E-05	1092.52002	547.2673	1092.52002	547.2672729	2	11	1.1.1.907.5	3.235883	678.15	548.46	3.24	0.04	454.0289
41	1.46	12.2	15.97000062	13.78999949	13.78999949	sp|Q8BGZ7|K2C75_MOUSE	Keratin, type II cytoskeletal 75 OS=Mus musculus OX=10090 GN=Krt75 PE=1 SV=1			0	63.92999887	AQYEDIANR	Methyl(D)@5	Methyl(D)@342		7.40E-05	1092.52002	547.2673	1092.52002	547.2672729	2	7	1.1.1.906.5	3.223217	678.15	309.54	3.24	0.04	206.7944
41	1.46	12.2	15.97000062	13.78999949	13.78999949	sp|Q8BGZ7|K2C75_MOUSE	Keratin, type II cytoskeletal 75 OS=Mus musculus OX=10090 GN=Krt75 PE=1 SV=1			0	99.00000095	DLDSIIAEVK			cleaved L-D@N-term	-0.00547707	1101.586304	551.8004	1101.591797	551.8031616	2	12	1.1.1.1191.4	6.762784	171.75	154.32	6.77	0.07	137.2214
41	1.46	12.2	15.97000062	13.78999949	13.78999949	sp|Q8BGZ7|K2C75_MOUSE	Keratin, type II cytoskeletal 75 OS=Mus musculus OX=10090 GN=Krt75 PE=1 SV=1			0	99.00000095	DLDSIIAEVK			cleaved L-D@N-term	-0.00547707	1101.586304	551.8004	1101.591797	551.8031616	2	10	1.1.1.1195.4	6.8091	171.75	124.91	6.77	0.07	102.0133
41	1.46	12.2	15.97000062	13.78999949	13.78999949	sp|Q8BGZ7|K2C75_MOUSE	Keratin, type II cytoskeletal 75 OS=Mus musculus OX=10090 GN=Krt75 PE=1 SV=1			0	99.00000095	FASFIDK				-0.00117595	826.4212646	414.2179	826.4224854	414.2185364	2	8	1.1.1.1042.2	4.88625	4256.28	2299.32	4.91	0.04	1252.644
41	1.46	12.2	15.97000062	13.78999949	13.78999949	sp|Q8BGZ7|K2C75_MOUSE	Keratin, type II cytoskeletal 75 OS=Mus musculus OX=10090 GN=Krt75 PE=1 SV=1			0	87.12999821	FASFIDK	Carbamidomethyl@N-term			0.0032302	883.4472656	442.7309	883.4439697	442.729248	2	8	1.1.1.1074.3	5.2904	457.47	443.66	5.29	0.05	419.3021
41	1.46	12.2	15.97000062	13.78999949	13.78999949	sp|Q8BGZ7|K2C75_MOUSE	Keratin, type II cytoskeletal 75 OS=Mus musculus OX=10090 GN=Krt75 PE=1 SV=1			0	42.71000028	FASFIDK				-0.00117595	826.4212646	414.2179	826.4224854	414.2185364	2	6	1.1.1.1041.2	4.873583	4256.28	919.86	4.91	0.04	269.0527
41	1.46	12.2	15.97000062	13.78999949	13.78999949	sp|Q8BGZ7|K2C75_MOUSE	Keratin, type II cytoskeletal 75 OS=Mus musculus OX=10090 GN=Krt75 PE=1 SV=1			0	38.56000006	FLEQQNK				-0.0044756	905.4562988	453.7354	905.4606934	453.7376099	2	8	1.1.1.882.3	2.927733	1735.98	1402.95	2.95	0.04	1372.644
41	1.46	12.2	15.97000062	13.78999949	13.78999949	sp|Q8BGZ7|K2C75_MOUSE	Keratin, type II cytoskeletal 75 OS=Mus musculus OX=10090 GN=Krt75 PE=1 SV=1			0	38.31999898	FLEQQNK				-0.0044756	905.4562988	453.7354	905.4606934	453.7376099	2	7	1.1.1.883.5	2.940233	1735.98	1658.86	2.95	0.04	1931.628
41	1.46	12.2	15.97000062	13.78999949	13.78999949	sp|Q8BGZ7|K2C75_MOUSE	Keratin, type II cytoskeletal 75 OS=Mus musculus OX=10090 GN=Krt75 PE=1 SV=1			0	99.00000095	LLEGEECR	Carbamidomethyl(C)@7			-0.00216468	1004.457703	503.2361	1004.459717	503.2371216	2	9	1.1.1.897.4	3.10855	325.01	304.16	3.12	0.03	376.2747
41	1.46	12.2	15.97000062	13.78999949	13.78999949	sp|Q8BGZ7|K2C75_MOUSE	Keratin, type II cytoskeletal 75 OS=Mus musculus OX=10090 GN=Krt75 PE=1 SV=1			0	91.61999822	LLEGEECR	Carbamidomethyl(C)@7			-0.00216468	1004.457703	503.2361	1004.459717	503.2371216	2	7	1.1.1.896.2	3.094383	325.01	195.38	3.12	0.03	207.9717
41	1.46	12.2	15.97000062	13.78999949	13.78999949	sp|Q8BGZ7|K2C75_MOUSE	Keratin, type II cytoskeletal 75 OS=Mus musculus OX=10090 GN=Krt75 PE=1 SV=1			0	99.00000095	SLDLDSIIAEVK				0.00164584	1301.709473	651.862	1301.707886	651.8612061	2	12	1.1.1.1152.7	6.264817	649.39	374.02	6.28	0.05	290.7881
41	1.46	12.2	15.97000062	13.78999949	13.78999949	sp|Q8BGZ7|K2C75_MOUSE	Keratin, type II cytoskeletal 75 OS=Mus musculus OX=10090 GN=Krt75 PE=1 SV=1			0	99.00000095	SLDLDSIIAEVK				0.00164584	1301.709473	651.862	1301.707886	651.8612061	2	16	1.1.1.1153.5	6.27915	649.39	593.96	6.28	0.05	397.268
41	1.46	12.2	15.97000062	13.78999949	13.78999949	sp|Q8BGZ7|K2C75_MOUSE	Keratin, type II cytoskeletal 75 OS=Mus musculus OX=10090 GN=Krt75 PE=1 SV=1			0	99.00000095	SLDLDSIIAEVK				0.00347688	1301.711304	651.8629	1301.707886	651.8612061	2	17	1.1.1.1296.3	7.7822	3708.58	826.11	7.83	0.07	215.8498
41	1.46	12.2	15.97000062	13.78999949	13.78999949	sp|Q8BGZ7|K2C75_MOUSE	Keratin, type II cytoskeletal 75 OS=Mus musculus OX=10090 GN=Krt75 PE=1 SV=1			0	99.00000095	SLDLDSIIAEVK				0.00347688	1301.711304	651.8629	1301.707886	651.8612061	2	19	1.1.1.1297.4	7.795533	3708.58	1871.33	7.83	0.07	881.432
41	1.46	12.2	15.97000062	13.78999949	13.78999949	sp|Q8BGZ7|K2C75_MOUSE	Keratin, type II cytoskeletal 75 OS=Mus musculus OX=10090 GN=Krt75 PE=1 SV=1			0	99.00000095	SLDLDSIIAEVK				0.00347688	1301.711304	651.8629	1301.707886	651.8612061	2	14	1.1.1.1312.2	7.959017	3708.58	37.32	7.83	0.07	67.81725
41	1.46	12.2	15.97000062	13.78999949	13.78999949	sp|Q8BGZ7|K2C75_MOUSE	Keratin, type II cytoskeletal 75 OS=Mus musculus OX=10090 GN=Krt75 PE=1 SV=1			0	99.00000095	SLDLDSIIAEVK	Carbamidomethyl@N-term			-0.00245192	1358.726929	680.3707	1358.72937	680.3719482	2	19	1.1.1.1307.2	7.905183	220.11	217.76	7.91	0.05	210.8215
41	1.46	12.2	15.97000062	13.78999949	13.78999949	sp|Q8BGZ7|K2C75_MOUSE	Keratin, type II cytoskeletal 75 OS=Mus musculus OX=10090 GN=Krt75 PE=1 SV=1			0	20.04999965	TLNNKFASFIDK	Carbamyl@N-term; Deamidated(N)@3		missed K-F@5	-0.030685499	1440.694214	721.3544	1440.724854	721.369751	2	10	1.1.1.1194.5	6.796117	225.86	156.62	6.81	0.03	164.0844
41	1.46	12.2	15.97000062	13.78999949	13.78999949	sp|Q8BGZ7|K2C75_MOUSE	Keratin, type II cytoskeletal 75 OS=Mus musculus OX=10090 GN=Krt75 PE=1 SV=1			0	16.49000049	TLNNKFASFIDK	Carbamyl@N-term; Deamidated(N)@3		missed K-F@5	-0.030685499	1440.694214	721.3544	1440.724854	721.369751	2	9	1.1.1.1196.5	6.821767	225.86	170.1	6.81	0.03	142.3785
41	1.46	12.2	15.97000062	13.78999949	13.78999949	sp|Q8BGZ7|K2C75_MOUSE	Keratin, type II cytoskeletal 75 OS=Mus musculus OX=10090 GN=Krt75 PE=1 SV=1			0	99.00000095	YEELQVTAGR				-0.00317243	1164.574219	583.2944	1164.577515	583.2960205	2	15	1.1.1.976.9	4.067817	1109.26	764.1	4.08	0.04	594.6347
41	1.46	12.2	15.97000062	13.78999949	13.78999949	sp|Q8BGZ7|K2C75_MOUSE	Keratin, type II cytoskeletal 75 OS=Mus musculus OX=10090 GN=Krt75 PE=1 SV=1			0	99.00000095	YEELQVTAGR				-0.00317243	1164.574219	583.2944	1164.577515	583.2960205	2	14	1.1.1.977.6	4.077983	1109.26	998.39	4.08	0.04	816.4862
41	1.46	12.2	15.97000062	13.78999949	13.78999949	sp|Q8BGZ7|K2C75_MOUSE	Keratin, type II cytoskeletal 75 OS=Mus musculus OX=10090 GN=Krt75 PE=1 SV=1			0	99.00000095	YEELQVTAGR	Dimethyl(R)@10	Dimethyl(R)@358		-0.0016058	1192.6073	597.3109	1192.608765	597.3117065	2	12	1.1.1.1021.7	4.625433	40.507	40.507			612.9225
41	1.46	12.2	15.97000062	13.78999949	13.78999949	sp|Q8BGZ7|K2C75_MOUSE	Keratin, type II cytoskeletal 75 OS=Mus musculus OX=10090 GN=Krt75 PE=1 SV=1			0	99.00000095	YEELQVTAGR	Dimethyl(R)@10	Dimethyl(R)@358		-0.0128362	1192.595825	597.3052	1192.608765	597.3117065	2	12	1.1.1.1020.8	4.6136	50.81693	50.81693			426.9969
42	1.45	5.65	31.02999926	20.11000067	20.11000067	sp|Q9CXV3|CRGF_MOUSE; sp|Q03740|CRGE_MOUSE	Gamma-crystallin F OS=Mus musculus OX=10090 GN=Crygf PE=2 SV=3; Gamma-crystallin E OS=Mus musculus OX=10090 GN=Cryge PE=2 SV=4			1.443697333	99.00000095	RGDYPDYQQWMGFSDSVR	Oxidation(M)@11		missed R-G@1	0.00377582	2221.952393	741.6581	2221.94873	741.6568604	3	9	1.1.1.1084.8	5.42455	11.20917	11.20917			195.4824
42	1.45	5.65	31.02999926	20.11000067	20.11000067	sp|Q9CXV3|CRGF_MOUSE; sp|Q03740|CRGE_MOUSE	Gamma-crystallin F OS=Mus musculus OX=10090 GN=Crygf PE=2 SV=3; Gamma-crystallin E OS=Mus musculus OX=10090 GN=Cryge PE=2 SV=4			0	98.96000028	ITFYEDR				0.000696225	942.4454956	472.23	942.4447021	472.2296143	2	8	1.1.1.1001.4	4.380617	43788.31	1404.81	4.43	0.04	569.3017
42	1.45	5.65	31.02999926	20.11000067	20.11000067	sp|Q9CXV3|CRGF_MOUSE; sp|Q03740|CRGE_MOUSE	Gamma-crystallin F OS=Mus musculus OX=10090 GN=Crygf PE=2 SV=3; Gamma-crystallin E OS=Mus musculus OX=10090 GN=Cryge PE=2 SV=4			0	88.40000033	ITFYEDR	Carbamidomethyl@N-term			-0.00017182	999.4660645	500.7403	999.4661865	500.7403564	2	9	1.1.1.1011.6	4.49795	8552.58	5627.92	4.52	0.05	3476.705
42	1.45	5.65	31.02999926	20.11000067	20.11000067	sp|Q9CXV3|CRGF_MOUSE; sp|Q03740|CRGE_MOUSE	Gamma-crystallin F OS=Mus musculus OX=10090 GN=Crygf PE=2 SV=3; Gamma-crystallin E OS=Mus musculus OX=10090 GN=Cryge PE=2 SV=4			0	74.18000102	ITFYEDR				0.000696225	942.4454956	472.23	942.4447021	472.2296143	2	7	1.1.1.1002.5	4.39445	43788.31	7600.22	4.43	0.04	1357.874
42	1.45	5.65	31.02999926	20.11000067	20.11000067	sp|Q9CXV3|CRGF_MOUSE; sp|Q03740|CRGE_MOUSE	Gamma-crystallin F OS=Mus musculus OX=10090 GN=Crygf PE=2 SV=3; Gamma-crystallin E OS=Mus musculus OX=10090 GN=Cryge PE=2 SV=4			0	49.82999861	ITFYEDR	Carbamidomethyl@N-term			-0.00017182	999.4660645	500.7403	999.4661865	500.7403564	2	8	1.1.1.1012.3	4.508117	8552.58	7626.51	4.52	0.05	4379.401
42	1.45	5.65	31.02999926	20.11000067	20.11000067	sp|Q9CXV3|CRGF_MOUSE; sp|Q03740|CRGE_MOUSE	Gamma-crystallin F OS=Mus musculus OX=10090 GN=Crygf PE=2 SV=3; Gamma-crystallin E OS=Mus musculus OX=10090 GN=Cryge PE=2 SV=4			0	32.96999931	ITFYEDR				0.000696225	942.4454956	472.23	942.4447021	472.2296143	2	7	1.1.1.1004.6	4.420617	43788.31	36893.45	4.43	0.04	3159.517
42	1.45	5.65	31.02999926	20.11000067	20.11000067	sp|Q9CXV3|CRGF_MOUSE; sp|Q03740|CRGE_MOUSE	Gamma-crystallin F OS=Mus musculus OX=10090 GN=Crygf PE=2 SV=3; Gamma-crystallin E OS=Mus musculus OX=10090 GN=Cryge PE=2 SV=4			0	32.96999931	ITFYEDR	Methyl(D)@6	Methyl(D)@9		0.00313725	956.463501	479.239	956.4603271	479.2374573	2	6	1.1.1.1047.4	4.951416	259.39	218.19	4.97	0.05	218.3866
42	1.45	5.65	31.02999926	20.11000067	20.11000067	sp|Q9CXV3|CRGF_MOUSE; sp|Q03740|CRGE_MOUSE	Gamma-crystallin F OS=Mus musculus OX=10090 GN=Crygf PE=2 SV=3; Gamma-crystallin E OS=Mus musculus OX=10090 GN=Cryge PE=2 SV=4			0	32.96999931	ITFYEDR	Methyl(E)@5	Methyl(E)@8		0.00313725	956.463501	479.239	956.4603271	479.2374573	2	6	1.1.1.1047.4	4.951416	259.39	218.19	4.97	0.05	218.3866
42	1.45	5.65	31.02999926	20.11000067	20.11000067	sp|Q9CXV3|CRGF_MOUSE; sp|Q03740|CRGE_MOUSE	Gamma-crystallin F OS=Mus musculus OX=10090 GN=Crygf PE=2 SV=3; Gamma-crystallin E OS=Mus musculus OX=10090 GN=Cryge PE=2 SV=4			0	26.8900007	ITFYEDR	Methyl(E)@5	Methyl(E)@8		0.00313725	956.463501	479.239	956.4603271	479.2374573	2	6	1.1.1.1048.2	4.962417	259.39	257.71	4.97	0.05	266.6543
42	1.45	5.65	31.02999926	20.11000067	20.11000067	sp|Q9CXV3|CRGF_MOUSE; sp|Q03740|CRGE_MOUSE	Gamma-crystallin F OS=Mus musculus OX=10090 GN=Crygf PE=2 SV=3; Gamma-crystallin E OS=Mus musculus OX=10090 GN=Cryge PE=2 SV=4			0	26.8900007	ITFYEDR	Methyl(D)@6	Methyl(D)@9		0.00313725	956.463501	479.239	956.4603271	479.2374573	2	6	1.1.1.1048.2	4.962417	259.39	257.71	4.97	0.05	266.6543
42	1.45	5.65	31.02999926	20.11000067	20.11000067	sp|Q9CXV3|CRGF_MOUSE; sp|Q03740|CRGE_MOUSE	Gamma-crystallin F OS=Mus musculus OX=10090 GN=Crygf PE=2 SV=3; Gamma-crystallin E OS=Mus musculus OX=10090 GN=Cryge PE=2 SV=4			0	53.99000049	LLRPGEYR			cleaved Y-L@N-term	0.00207062	1002.563049	502.2888	1002.561035	502.2878113	2	6	1.1.1.914.7	3.326367	161.75	158.29	3.33	0.05	208.1935
42	1.45	5.65	31.02999926	20.11000067	20.11000067	sp|Q9CXV3|CRGF_MOUSE; sp|Q03740|CRGE_MOUSE	Gamma-crystallin F OS=Mus musculus OX=10090 GN=Crygf PE=2 SV=3; Gamma-crystallin E OS=Mus musculus OX=10090 GN=Cryge PE=2 SV=4			0	67.15999842	QYLLRPG	Gln->pyro-Glu@N-term		cleaved G-E@C-term	0.000736066	828.4500732	415.2323	828.4494019	415.2319641	2	7	1.1.1.1141.2	6.120167	383.7	278.78	6.13	0.04	377.6252
42	1.45	5.65	31.02999926	20.11000067	20.11000067	sp|Q9CXV3|CRGF_MOUSE; sp|Q03740|CRGE_MOUSE	Gamma-crystallin F OS=Mus musculus OX=10090 GN=Crygf PE=2 SV=3; Gamma-crystallin E OS=Mus musculus OX=10090 GN=Cryge PE=2 SV=4			0	99.00000095	QYLLRPGEY	Gln->pyro-Glu@N-term		cleaved Y-R@C-term	0.000919234	1120.556274	561.2854	1120.555298	561.2849121	2	11	1.1.1.1206.2	6.945766	253.3	247.37	6.95	0.06	194.9439
42	1.45	5.65	31.02999926	20.11000067	20.11000067	sp|Q9CXV3|CRGF_MOUSE; sp|Q03740|CRGE_MOUSE	Gamma-crystallin F OS=Mus musculus OX=10090 GN=Crygf PE=2 SV=3; Gamma-crystallin E OS=Mus musculus OX=10090 GN=Cryge PE=2 SV=4			0	99.00000095	QYLLRPGEY	Gln->pyro-Glu@N-term		cleaved Y-R@C-term	0.000919234	1120.556274	561.2854	1120.555298	561.2849121	2	9	1.1.1.1205.4	6.933767	253.3	228.25	6.95	0.06	170.699
42	1.45	5.65	31.02999926	20.11000067	20.11000067	sp|Q9CXV3|CRGF_MOUSE; sp|Q03740|CRGE_MOUSE	Gamma-crystallin F OS=Mus musculus OX=10090 GN=Crygf PE=2 SV=3; Gamma-crystallin E OS=Mus musculus OX=10090 GN=Cryge PE=2 SV=4			0	99.00000095	QYLLRPGEYR	Gln->pyro-Glu@N-term			-0.000562518	1276.655884	639.3352	1276.656372	639.3355103	2	13	1.1.1.1098.2	5.585533	14163.94	9827.91	5.61	0.05	3643.555
42	1.45	5.65	31.02999926	20.11000067	20.11000067	sp|Q9CXV3|CRGF_MOUSE; sp|Q03740|CRGE_MOUSE	Gamma-crystallin F OS=Mus musculus OX=10090 GN=Crygf PE=2 SV=3; Gamma-crystallin E OS=Mus musculus OX=10090 GN=Cryge PE=2 SV=4			0	99.00000095	QYLLRPGEYR	Gln->pyro-Glu@N-term			-0.000562518	1276.655884	639.3352	1276.656372	639.3355103	2	10	1.1.1.1097.3	5.5737	14163.94	5401.23	5.61	0.05	1818.146
42	1.45	5.65	31.02999926	20.11000067	20.11000067	sp|Q9CXV3|CRGF_MOUSE; sp|Q03740|CRGE_MOUSE	Gamma-crystallin F OS=Mus musculus OX=10090 GN=Crygf PE=2 SV=3; Gamma-crystallin E OS=Mus musculus OX=10090 GN=Cryge PE=2 SV=4			0	48.44000041	QYLLRPGEYR				0.00424238	1293.687378	432.2364	1293.682983	432.2349243	3	6	1.1.1.990.4	4.242633	2578.53	2080.42	4.25	0.04	1462.304
42	1.45	5.65	31.02999926	20.11000067	20.11000067	sp|Q9CXV3|CRGF_MOUSE; sp|Q03740|CRGE_MOUSE	Gamma-crystallin F OS=Mus musculus OX=10090 GN=Crygf PE=2 SV=3; Gamma-crystallin E OS=Mus musculus OX=10090 GN=Cryge PE=2 SV=4			0	47.15999961	QYLLRPGEYR				0.00424238	1293.687378	432.2364	1293.682983	432.2349243	3	6	1.1.1.989.3	4.2288	2578.53	1024.55	4.25	0.04	617.1696
42	1.45	5.65	31.02999926	20.11000067	20.11000067	sp|Q9CXV3|CRGF_MOUSE; sp|Q03740|CRGE_MOUSE	Gamma-crystallin F OS=Mus musculus OX=10090 GN=Crygf PE=2 SV=3; Gamma-crystallin E OS=Mus musculus OX=10090 GN=Cryge PE=2 SV=4			0	57.16000199	RGDYPDYQQ			cleaved Q-W@C-term; missed R-G@1	-0.00149676	1140.4823	571.2484	1140.483643	571.2490845	2	7	1.1.1.897.6	3.111883	110.61	100.34	3.1	0.05	136.2697
42	1.45	5.65	31.02999926	20.11000067	20.11000067	sp|Q9CXV3|CRGF_MOUSE; sp|Q03740|CRGE_MOUSE	Gamma-crystallin F OS=Mus musculus OX=10090 GN=Crygf PE=2 SV=3; Gamma-crystallin E OS=Mus musculus OX=10090 GN=Cryge PE=2 SV=4			0	67.15999842	RGDYPDYQQWMGF	Oxidation(M)@11		cleaved F-S@C-term; missed R-G@1	0.0019425	1677.690308	839.8524	1677.688232	839.8513794	2	6	1.1.1.1141.11	6.12765	26.5535	26.5535			112.4076
42	1.45	5.65	31.02999926	20.11000067	20.11000067	sp|Q9CXV3|CRGF_MOUSE; sp|Q03740|CRGE_MOUSE	Gamma-crystallin F OS=Mus musculus OX=10090 GN=Crygf PE=2 SV=3; Gamma-crystallin E OS=Mus musculus OX=10090 GN=Cryge PE=2 SV=4			0	90.64999819	TFYEDR			cleaved I-T@N-term	-0.00127366	829.3594971	415.687	829.3606567	415.6875916	2	7	1.1.1.908.2	3.247217	1933.03	1687.5	3.26	0.04	1208.854
42	1.45	5.65	31.02999926	20.11000067	20.11000067	sp|Q9CXV3|CRGF_MOUSE; sp|Q03740|CRGE_MOUSE	Gamma-crystallin F OS=Mus musculus OX=10090 GN=Crygf PE=2 SV=3; Gamma-crystallin E OS=Mus musculus OX=10090 GN=Cryge PE=2 SV=4			0	72.38000035	TFYEDR			cleaved I-T@N-term	-0.00127366	829.3594971	415.687	829.3606567	415.6875916	2	6	1.1.1.907.2	3.233383	1933.03	939.21	3.26	0.04	496.4005
42	1.45	5.65	31.02999926	20.11000067	20.11000067	sp|Q9CXV3|CRGF_MOUSE; sp|Q03740|CRGE_MOUSE	Gamma-crystallin F OS=Mus musculus OX=10090 GN=Crygf PE=2 SV=3; Gamma-crystallin E OS=Mus musculus OX=10090 GN=Cryge PE=2 SV=4			0	32.96999931	VLYEMPNYR	Oxidation(M)@5		cleaved W-V@N-term	0.00395203	1199.568481	600.7915	1199.564453	600.7895508	2	6	1.1.1.981.7	4.13015	178.66	115.72	4.16	0.08	157.5274
42	1.45	5.65	31.02999926	20.11000067	20.11000067	sp|Q9CXV3|CRGF_MOUSE; sp|Q03740|CRGE_MOUSE	Gamma-crystallin F OS=Mus musculus OX=10090 GN=Crygf PE=2 SV=3; Gamma-crystallin E OS=Mus musculus OX=10090 GN=Cryge PE=2 SV=4			0	35.15000045	YEMPNYR	Oxidation(M)@3		cleaved L-Y@N-term	-0.000385551	987.4116821	494.7131	987.4119873	494.7132874	2	6	1.1.1.889.6	3.0069	333.61	309.66	3	0.05	233.0268
42	1.45	5.65	31.02999926	20.11000067	20.11000067	sp|Q9CXV3|CRGF_MOUSE; sp|Q03740|CRGE_MOUSE	Gamma-crystallin F OS=Mus musculus OX=10090 GN=Crygf PE=2 SV=3; Gamma-crystallin E OS=Mus musculus OX=10090 GN=Cryge PE=2 SV=4			0	26.8900007	YEMPNYR	Oxidation(M)@3		cleaved L-Y@N-term	-0.000385551	987.4116821	494.7131	987.4119873	494.7132874	2	6	1.1.1.888.4	2.992567	333.61	279.81	3	0.05	208.843
43	1.41	1.62	0.966900028	0.966900028	0.966900028	sp|P11499|HS90B_MOUSE	Heat shock protein HSP 90-beta OS=Mus musculus OX=10090 GN=Hsp90ab1 PE=1 SV=3			1.408935666	99.00000095	ALLFIPR				-0.00660569	828.5155029	415.265	828.5221558	415.2683411	2	10	1.1.1.1178.2	6.597617	125.17	114.8	6.59	0.05	214.3818
43	1.41	1.62	0.966900028	0.966900028	0.966900028	sp|P11499|HS90B_MOUSE	Heat shock protein HSP 90-beta OS=Mus musculus OX=10090 GN=Hsp90ab1 PE=1 SV=3			0	53.99000049	ALLFIPR				-0.00660569	828.5155029	415.265	828.5221558	415.2683411	2	6	1.1.1.1177.2	6.58345	125.17	119.2	6.59	0.05	216.5493
44	1.04	1.24	6.848999858	6.848999858	6.848999858	sp|P14131|RS16_MOUSE	40S ribosomal protein S16 OS=Mus musculus OX=10090 GN=Rps16 PE=1 SV=4			1.036212087	99.00000095	LLEPVLLLGK				-0.00145487	1093.709717	547.8621	1093.71106	547.862793	2	9	1.1.1.1310.2	7.94335	35.71199	35.71199			98.047
45	0.63	0.82	5.556000024	5.556000024	5.556000024	sp|Q8R3U1|PLAT3_MOUSE	Phospholipase A and acyltransferase 3 OS=Mus musculus OX=10090 GN=Plaat3 PE=1 SV=2			0.634512007	96.84000015	LVGQEVLYR				-0.0113635	1075.591309	538.8029	1075.602539	538.8085938	2	8	1.1.1.1036.6	4.813416	609.83	470.64	4.87	0.1	330.4116
45	0.63	0.82	5.556000024	5.556000024	5.556000024	sp|Q8R3U1|PLAT3_MOUSE	Phospholipase A and acyltransferase 3 OS=Mus musculus OX=10090 GN=Plaat3 PE=1 SV=2			0	82.77000189	LVGQEVLYR				-0.0113635	1075.591309	538.8029	1075.602539	538.8085938	2	7	1.1.1.1035.4	4.798934	609.83	396.86	4.87	0.1	306.5776
46	0.44	0.48	1.937999949	1.937999949	0	RRRRRsp|Q3UTH8|ARHG9_MOUSE	REVERSED Rho guanine nucleotide exchange factor 9 OS=Mus musculus OX=10090 GN=Arhgef9 PE=1 SV=1			0.441291451	94.98000145	RENIQQTVNR			missed R-E@1	-0.00826785	1256.650269	629.3324	1256.658569	629.3365479	2	9	1.1.1.1176.4	6.573633	987.28	743.19	6.59	0.06	408.5707
46	0.44	0.48	1.937999949	1.937999949	0	RRRRRsp|Q3UTH8|ARHG9_MOUSE	REVERSED Rho guanine nucleotide exchange factor 9 OS=Mus musculus OX=10090 GN=Arhgef9 PE=1 SV=1			0	84.32000279	RENIQQTVNR			missed R-E@1	-0.00826785	1256.650269	629.3324	1256.658569	629.3365479	2	9	1.1.1.1177.4	6.589283	987.28	964.74	6.59	0.06	499.5471
47	0.42	0.47	0.804099999	0.507800002	0.507800002	sp|Q62261|SPTB2_MOUSE	Spectrin beta chain, non-erythrocytic 1 OS=Mus musculus OX=10090 GN=Sptbn1 PE=1 SV=2			0.421360791	96.450001	LSDGNEYLFQAK				-0.00386431	1383.66333	692.8389	1383.666992	692.8408203	2	8	1.1.1.1060.9	5.118567	71.96179	71.96179			191.1049
48	0.16	0.18	0.538499979	0.538499979	0	sp|Q9WTL4|INSRR_MOUSE	Insulin receptor-related protein OS=Mus musculus OX=10090 GN=Insrr PE=1 SV=2			0.162411585	81.97000027	SEVTELR				-0.00171429	832.4272461	417.2209	832.4290771	417.2218018	2	8	1.1.1.908.3	3.248883	207.87	171.33	3.26	0.04	338.9863
48	0.16	0.18	0.538499979	0.538499979	0	sp|Q9WTL4|INSRR_MOUSE	Insulin receptor-related protein OS=Mus musculus OX=10090 GN=Insrr PE=1 SV=2			0	70.6099987	SEVTELR				-0.00171429	832.4272461	417.2209	832.4290771	417.2218018	2	8	1.1.1.909.2	3.262217	207.87	206.11	3.26	0.04	307.7192
49	0.11	0.12	1.38600003	1.269999985	0	sp|Q4KMM3|OXR1_MOUSE	Oxidation resistance protein 1 OS=Mus musculus OX=10090 GN=Oxr1 PE=1 SV=3			0.10846255	78.60999703	LWKTHSMQQAK			missed K-T@3	-0.00881647	1356.688477	679.3515	1356.697266	679.355896	2	10	1.1.1.1069.10	5.233383	5439.58	3367.66	5.25	0.04	2064.839
49	0.11	0.12	1.38600003	1.269999985	0	sp|Q4KMM3|OXR1_MOUSE	Oxidation resistance protein 1 OS=Mus musculus OX=10090 GN=Oxr1 PE=1 SV=3			0	35.15000045	KLWKTHSMQQAK	GG(K)@1	GG(K)@497	missed K-L@1; missed K-T@4	-0.0099211	1598.825317	800.4199	1598.835083	800.4248657	2	10	1.1.1.1071.5	5.25905	115.5588	115.5588			490.0162
49	0.11	0.12	1.38600003	1.269999985	0	sp|Q4KMM3|OXR1_MOUSE	Oxidation resistance protein 1 OS=Mus musculus OX=10090 GN=Oxr1 PE=1 SV=3			0	22.12000042	LWKTHSMQQAK			missed K-T@3	-0.00881647	1356.688477	679.3515	1356.697266	679.355896	2	9	1.1.1.1070.5	5.244884	5439.58	4919.67	5.25	0.04	2855.601
50	0.11	0.12	1.032000035	1.032000035	0	sp|Q64727|VINC_MOUSE	Vinculin OS=Mus musculus OX=10090 GN=Vcl PE=1 SV=4			0.10513036	80.32000065	SLLDASEEAIK				0.0127504	1174.62085	588.3177	1174.608154	588.3113403	2	7	1.1.1.1047.7	4.953917	859.53	536.61	4.97	0.04	502.8626
50	0.11	0.12	1.032000035	1.032000035	0	sp|Q64727|VINC_MOUSE	Vinculin OS=Mus musculus OX=10090 GN=Vcl PE=1 SV=4			0	50.56999922	SLLDASEEAIK				0.0107973	1174.618896	588.3167	1174.608154	588.3113403	2	7	1.1.1.1019.5	4.5981	122738.8	11051.6	4.64	0.04	1051.629
50	0.11	0.12	1.032000035	1.032000035	0	sp|Q64727|VINC_MOUSE	Vinculin OS=Mus musculus OX=10090 GN=Vcl PE=1 SV=4			0	47.15999961	SLLDASEEAIK				0.0107973	1174.618896	588.3167	1174.608154	588.3113403	2	6	1.1.1.1033.6	4.775267	122738.8	1050.18	4.64	0.04	717.4525
50	0.11	0.12	1.032000035	1.032000035	0	sp|Q64727|VINC_MOUSE	Vinculin OS=Mus musculus OX=10090 GN=Vcl PE=1 SV=4			0	45.39000094	SLLDASEEAIK				0.0107973	1174.618896	588.3167	1174.608154	588.3113403	2	6	1.1.1.1018.6	4.586433	122738.8	1498.74	4.64	0.04	281.2945
50	0.11	0.12	1.032000035	1.032000035	0	sp|Q64727|VINC_MOUSE	Vinculin OS=Mus musculus OX=10090 GN=Vcl PE=1 SV=4			0	44.8300004	SLLDASEEAIK				0.0109194	1174.619019	588.3168	1174.608154	588.3113403	2	7	1.1.1.999.5	4.357783	13726.76	3524.38	4.39	0.04	717.0831
50	0.11	0.12	1.032000035	1.032000035	0	sp|Q64727|VINC_MOUSE	Vinculin OS=Mus musculus OX=10090 GN=Vcl PE=1 SV=4			0	39.73999918	SLLDASEEAIK				0.0127504	1174.62085	588.3177	1174.608154	588.3113403	2	6	1.1.1.1048.8	4.967417	859.53	793.99	4.97	0.04	750.7802
50	0.11	0.12	1.032000035	1.032000035	0	sp|Q64727|VINC_MOUSE	Vinculin OS=Mus musculus OX=10090 GN=Vcl PE=1 SV=4			0	30.05999923	SLLDASEEAIK				0.0107973	1174.618896	588.3167	1174.608154	588.3113403	2	6	1.1.1.1032.6	4.7626	122738.8	1077.03	4.64	0.04	748.1819
51	0.08	0.1	0.392499985	0.392499985	0	RRRRRsp|Q5PRF0|HTR5A_MOUSE	REVERSED HEAT repeat-containing protein 5A OS=Mus musculus OX=10090 GN=Heatr5a PE=1 SV=2			0.084600158	73.28000069	TVVDRASK			missed R-A@5	-0.01098	874.4762573	438.2454	874.4872437	438.250885	2	6	1.1.1.981.4	4.12765	298.59	252.8	4.14	0.04	301.1312
51	0.08	0.1	0.392499985	0.392499985	0	RRRRRsp|Q5PRF0|HTR5A_MOUSE	REVERSED HEAT repeat-containing protein 5A OS=Mus musculus OX=10090 GN=Heatr5a PE=1 SV=2			0	29.64999974	TVVDRASK			missed R-A@5	-0.01098	874.4762573	438.2454	874.4872437	438.250885	2	4	1.1.1.980.3	4.113817	298.59	154.02	4.14	0.04	168.0204
52	0.07	0.09	1.381999999	1.381999999	0	RRRRRsp|P98083|SHC1_MOUSE	REVERSED SHC-transforming protein 1 OS=Mus musculus OX=10090 GN=Shc1 PE=1 SV=3			0.073143274	68.00000072	GLISSLPR				7.25E-05	841.5022583	421.7584	841.5021362	421.7583618	2	9	1.1.1.988.3	4.2163	211709.1	10382.81	4.28	0.05	2946.86
52	0.07	0.09	1.381999999	1.381999999	0	RRRRRsp|P98083|SHC1_MOUSE	REVERSED SHC-transforming protein 1 OS=Mus musculus OX=10090 GN=Shc1 PE=1 SV=3			0	46.54999971	GLISSLPR				7.25E-05	841.5022583	421.7584	841.5021362	421.7583618	2	9	1.1.1.987.2	4.202466	211709.1	2240.76	4.28	0.05	626.6018
52	0.07	0.09	1.381999999	1.381999999	0	RRRRRsp|P98083|SHC1_MOUSE	REVERSED SHC-transforming protein 1 OS=Mus musculus OX=10090 GN=Shc1 PE=1 SV=3			0	17.28000045	GLISSLPR				7.25E-05	841.5022583	421.7584	841.5021362	421.7583618	2	7	1.1.1.1001.2	4.378967	211709.1	1066.75	4.28	0.05	479.9115
53	0.06	0.08	13.68999928	0	0	sp|Q9D3D9|ATPD_MOUSE	ATP synthase subunit delta, mitochondrial OS=Mus musculus OX=10090 GN=Atp5f1d PE=1 SV=1			0.032452036	48.1099993	IEANEALVK				-0.00355526	985.5408936	493.7777	985.5444336	493.77948	2	6	1.1.1.960.3	3.860167	23.18577	23.18577			161.7246
53	0.06	0.08	13.68999928	0	0	sp|Q9D3D9|ATPD_MOUSE	ATP synthase subunit delta, mitochondrial OS=Mus musculus OX=10090 GN=Atp5f1d PE=1 SV=1			0.025949083	45.10999918	AQSELSGAADEAAR				-0.00528776	1374.632324	688.3234	1374.637573	688.3260498	2	5	1.1.1.908.6	3.253883	20.66706	20.66706			59.67331
54	0.06	0.08	0.835100003	0.835100003	0	sp|Q7SIG6|ASAP2_MOUSE	Arf-GAP with SH3 domain, ANK repeat and PH domain-containing protein 2 OS=Mus musculus OX=10090 GN=Asap2 PE=1 SV=3			0.057495899	71.49000168	EIISEVQR				-0.00125086	972.522644	487.2686	972.5239868	487.2692871	2	9	1.1.1.1005.6	4.433116	16515.67	8504	4.45	0.04	2198.111
54	0.06	0.08	0.835100003	0.835100003	0	sp|Q7SIG6|ASAP2_MOUSE	Arf-GAP with SH3 domain, ANK repeat and PH domain-containing protein 2 OS=Mus musculus OX=10090 GN=Asap2 PE=1 SV=3			0	58.35999846	EIISEVQR				-0.00125086	972.522644	487.2686	972.5239868	487.2692871	2	10	1.1.1.1006.5	4.448283	16515.67	15128.38	4.45	0.04	6811.703
55	0.05	0.07	0.935600046	0.935600046	0	sp|P98203|ARVC_MOUSE	Armadillo repeat protein deleted in velo-cardio-facial syndrome homolog OS=Mus musculus OX=10090 GN=Arvcf PE=1 SV=2			0.053547733	69.73000169	DAEWTTVFK				0.0013682	1095.525024	548.7698	1095.523682	548.769104	2	6	1.1.1.1151.8	6.25365	1164.89	555.25	6.28	0.05	233.8567
55	0.05	0.07	0.935600046	0.935600046	0	sp|P98203|ARVC_MOUSE	Armadillo repeat protein deleted in velo-cardio-facial syndrome homolog OS=Mus musculus OX=10090 GN=Arvcf PE=1 SV=2			0	63.92999887	DAEWTTVFK				0.0013682	1095.525024	548.7698	1095.523682	548.769104	2	7	1.1.1.1152.4	6.262317	1164.89	799.89	6.28	0.05	467.9196
