# Supplementary material for: G91-deletion in βA3/A1-crystallin induces cellular and molecular changes in mouse lenses leading to congenital cataract development
Source: PLoS One. 2025 Jul 7;20(7):e0326305. doi: 10.1371/journal.pone.0326305 (PMC12233310; doi:10.1371/journal.pone.0326305)
Supplement: S20 Fig — (CSV) [file pone.0326305.s020.csv]

N	Unused	Total	%Cov	%Cov(50)	%Cov(95)	Accessions	Names	Used	Annotation	Contrib	Conf	Sequence	Modifications	ProteinModifications	Cleavages	dMass	Obs MW	Obs m/z	Theor MW	Theor m/z	Theor z	Sc	Spectrum	Acq Time	Intensity (Peptide)	PrecursorIntensityAcquisition	Apex Time (Peptide)	Elution Peak Width (Peptide)	MS2Counts
1	23.85	23.85	73.47000241	67.35000014	67.35000014	sp|P24622|CRYAA_MOUSE	Alpha-crystallin A chain OS=Mus musculus OX=10090 GN=Cryaa PE=2 SV=1			2	99.00000095	ALGPFYPSR				-0.0015662	1006.522095	504.2683	1006.523621	504.2690735	2	12	1.1.1.1066.2	5.570333	2844.02	2764.38	5.58	0.06	1520.095
1	23.85	23.85	73.47000241	67.35000014	67.35000014	sp|P24622|CRYAA_MOUSE	Alpha-crystallin A chain OS=Mus musculus OX=10090 GN=Cryaa PE=2 SV=1			2	99.00000095	DVTIQHPWFK			cleaved M-D@N-term	0.0023856	1269.653076	635.8338	1269.650635	635.8325806	2	11	1.1.1.1122.4	6.281116	340.6	329.8	6.28	0.05	239.3226
1	23.85	23.85	73.47000241	67.35000014	67.35000014	sp|P24622|CRYAA_MOUSE	Alpha-crystallin A chain OS=Mus musculus OX=10090 GN=Cryaa PE=2 SV=1			2	99.00000095	EEKPSSAPSS				0.00230293	1017.463867	509.7392	1017.461487	509.7380066	2	14	1.1.1.827.7	2.539883	10325.76	10086.24	2.54	0.04	6846.449
1	23.85	23.85	73.47000241	67.35000014	67.35000014	sp|P24622|CRYAA_MOUSE	Alpha-crystallin A chain OS=Mus musculus OX=10090 GN=Cryaa PE=2 SV=1			2	99.00000095	FVIFLDVK				-0.00133594	979.572876	490.7937	979.5742798	490.7944031	2	10	1.1.1.1251.2	7.7815	1040.63	1007.06	7.79	0.05	527.1603
1	23.85	23.85	73.47000241	67.35000014	67.35000014	sp|P24622|CRYAA_MOUSE	Alpha-crystallin A chain OS=Mus musculus OX=10090 GN=Cryaa PE=2 SV=1			2	99.00000095	HFSPEDLTVK				-0.00184893	1171.585449	586.8	1171.58728	586.8009644	2	13	1.1.1.984.9	4.540067	127212	1460.6	4.44	0.05	614.4714
1	23.85	23.85	73.47000241	67.35000014	67.35000014	sp|P24622|CRYAA_MOUSE	Alpha-crystallin A chain OS=Mus musculus OX=10090 GN=Cryaa PE=2 SV=1			2	99.00000095	LPSNVDQSALSCSLSADGMLTFSGPK	Carbamidomethyl(C)@12; Oxidation(M)@19			-0.00900877	2697.253662	900.0918	2697.262695	900.0947876	3	19	1.1.1.1106.4	6.082117	277.6391	277.6391			552.6743
1	23.85	23.85	73.47000241	67.35000014	67.35000014	sp|P24622|CRYAA_MOUSE	Alpha-crystallin A chain OS=Mus musculus OX=10090 GN=Cryaa PE=2 SV=1			2	99.00000095	QDDHGYISR	Gln->pyro-Glu@N-term			0.000140055	1072.45752	537.236	1072.457397	537.2359619	2	13	1.1.1.866.4	3.036017	29343.83	27130.35	3.04	0.05	13563.25
1	23.85	23.85	73.47000241	67.35000014	67.35000014	sp|P24622|CRYAA_MOUSE	Alpha-crystallin A chain OS=Mus musculus OX=10090 GN=Cryaa PE=2 SV=1			2	99.00000095	RALGPFYPSR			missed R-A@1	-0.00117529	1162.623413	582.319	1162.624756	582.3196411	2	13	1.1.1.973.6	4.39925	2637.44	1687.43	4.42	0.05	1001.196
1	23.85	23.85	73.47000241	67.35000014	67.35000014	sp|P24622|CRYAA_MOUSE	Alpha-crystallin A chain OS=Mus musculus OX=10090 GN=Cryaa PE=2 SV=1			2	99.00000095	VLEDFVEIHGK				0.0031561	1284.674438	429.2321	1284.671387	429.2310791	3	17	1.1.1.1020.3	4.992367	291573.4	239797.5	5.01	0.04	90151.02
1	23.85	23.85	73.47000241	67.35000014	67.35000014	sp|P24622|CRYAA_MOUSE	Alpha-crystallin A chain OS=Mus musculus OX=10090 GN=Cryaa PE=2 SV=1			2	99.00000095	VQSGLDAGHSER				0.00429693	1254.599487	419.2071	1254.595337	419.2056885	3	11	1.1.1.831.3	2.587717	60397.49	19212.07	2.62	0.04	2770.366
1	23.85	23.85	73.47000241	67.35000014	67.35000014	sp|P24622|CRYAA_MOUSE	Alpha-crystallin A chain OS=Mus musculus OX=10090 GN=Cryaa PE=2 SV=1			0.688246191	99.00000095	YRLPSNVDQSAL			cleaved L-S@C-term; missed R-L@2	0.0140252	1361.70813	681.8613	1361.69397	681.854248	2	15	1.1.1.1024.3	5.045367	1044.06	955.71	5.05	0.04	793.2132
1	23.85	23.85	73.47000241	67.35000014	67.35000014	sp|P24622|CRYAA_MOUSE	Alpha-crystallin A chain OS=Mus musculus OX=10090 GN=Cryaa PE=2 SV=1			0.607303083	99.00000095	SADGMLTFSGPK	Oxidation(M)@5		cleaved L-S@N-term	0.000469578	1225.56543	613.79	1225.564941	613.7897339	2	14	1.1.1.967.4	4.32525	1624.74	1153.82	4.34	0.06	824.5217
1	23.85	23.85	73.47000241	67.35000014	67.35000014	sp|P24622|CRYAA_MOUSE	Alpha-crystallin A chain OS=Mus musculus OX=10090 GN=Cryaa PE=2 SV=1			0.49079746	99.00000095	TVLDSGISELMTH	Oxidation(M)@11		cleaved H-M@C-term	0.0039268	1417.679932	709.8472	1417.675903	709.8452148	2	16	1.1.1.1050.7	5.3725	797.76	705.45	5.39	0.05	503.6956
1	23.85	23.85	73.47000241	67.35000014	67.35000014	sp|P24622|CRYAA_MOUSE	Alpha-crystallin A chain OS=Mus musculus OX=10090 GN=Cryaa PE=2 SV=1			0.350665152	99.00000095	LSSTISPYYR			cleaved F-L@N-term	0.00077902	1185.603638	593.8091	1185.603027	593.8087769	2	13	1.1.1.983.10	4.528234	15305.14	10472.42	4.54	0.04	5450.084
1	23.85	23.85	73.47000241	67.35000014	67.35000014	sp|P24622|CRYAA_MOUSE	Alpha-crystallin A chain OS=Mus musculus OX=10090 GN=Cryaa PE=2 SV=1			0.331614077	99.00000095	VQSGLDAGH			cleaved H-S@C-term	-0.00187787	882.4176636	442.2161	882.4195557	442.217041	2	10	1.1.1.842.3	2.728217	1467.47	1390.97	2.74	0.04	1279.331
1	23.85	23.85	73.47000241	67.35000014	67.35000014	sp|P24622|CRYAA_MOUSE	Alpha-crystallin A chain OS=Mus musculus OX=10090 GN=Cryaa PE=2 SV=1			0.268411219	99.00000095	SSTISPYYR			cleaved L-S@N-term	-0.00317064	1072.515625	537.2651	1072.518921	537.2667236	2	10	1.1.1.942.7	4.006283	1758.93	1634.04	4	0.11	1234.606
1	23.85	23.85	73.47000241	67.35000014	67.35000014	sp|P24622|CRYAA_MOUSE	Alpha-crystallin A chain OS=Mus musculus OX=10090 GN=Cryaa PE=2 SV=1			0.228412554	99.00000095	LPSNVDQSAL			cleaved L-S@C-term	-0.00280287	1042.526733	522.2706	1042.529541	522.2720337	2	10	1.1.1.1008.6	4.84205	1260.09	1130.36	4.85	0.08	692.4692
1	23.85	23.85	73.47000241	67.35000014	67.35000014	sp|P24622|CRYAA_MOUSE	Alpha-crystallin A chain OS=Mus musculus OX=10090 GN=Cryaa PE=2 SV=1			0.205511943	99.00000095	VLEDFVEIH			cleaved H-G@C-term	0.00126391	1099.556274	550.7854	1099.554932	550.78479	2	14	1.1.1.1097.6	5.967633	3070.12	1400.28	6	0.05	633.3588
1	23.85	23.85	73.47000241	67.35000014	67.35000014	sp|P24622|CRYAA_MOUSE	Alpha-crystallin A chain OS=Mus musculus OX=10090 GN=Cryaa PE=2 SV=1			0.178486481	98.86999726	VIFLDVK			cleaved F-V@N-term	-0.000925921	832.5048828	417.2597	832.5058594	417.2601929	2	11	1.1.1.1098.2	5.9768	49705.26	13967.71	6.01	0.05	4895.805
1	23.85	23.85	73.47000241	67.35000014	67.35000014	sp|P24622|CRYAA_MOUSE	Alpha-crystallin A chain OS=Mus musculus OX=10090 GN=Cryaa PE=2 SV=1			0.173277482	96.78999782	SPEDLTVK			cleaved F-S@N-term	0.00118634	887.4613037	444.7379	887.460022	444.7372742	2	8	1.1.1.901.4	3.479817	38411.58	2018.93	3.42	0.04	755.0159
1	23.85	23.85	73.47000241	67.35000014	67.35000014	sp|P24622|CRYAA_MOUSE	Alpha-crystallin A chain OS=Mus musculus OX=10090 GN=Cryaa PE=2 SV=1			0.094743937	99.00000095	GPFYPSR			cleaved L-G@N-term	0.00198047	822.40448	412.2095	822.4024658	412.2084961	2	9	1.1.1.941.2	3.989617	9461.63	3648.8	3.95	0.05	1946.58
1	23.85	23.85	73.47000241	67.35000014	67.35000014	sp|P24622|CRYAA_MOUSE	Alpha-crystallin A chain OS=Mus musculus OX=10090 GN=Cryaa PE=2 SV=1			0.076238044	99.00000095	SLSADGMLTFSGPK	Oxidation(M)@7		cleaved C-S@N-term	0.000576352	1425.681641	713.8481	1425.68103	713.8477783	2	15	1.1.1.1017.11	4.960866	1896.72	1657.12	4.98	0.05	1102.944
1	23.85	23.85	73.47000241	67.35000014	67.35000014	sp|P24622|CRYAA_MOUSE	Alpha-crystallin A chain OS=Mus musculus OX=10090 GN=Cryaa PE=2 SV=1			0.039053816	99.00000095	LGPFYPSR			cleaved A-L@N-term	-0.000552835	935.4859009	468.7502	935.4865112	468.7505188	2	11	1.1.1.1022.2	5.018034	36876.77	9117.08	5.06	0.05	3828.581
1	23.85	23.85	73.47000241	67.35000014	67.35000014	sp|P24622|CRYAA_MOUSE	Alpha-crystallin A chain OS=Mus musculus OX=10090 GN=Cryaa PE=2 SV=1			0.034798309	99.00000095	LPSNVDQSALSC	Carbamidomethyl(C)@12		cleaved C-S@C-term	-0.0087374	1289.583496	645.799	1289.592163	645.8033447	2	13	1.1.1.976.7	4.439917	288.3682	288.3682			497.2303
1	23.85	23.85	73.47000241	67.35000014	67.35000014	sp|P24622|CRYAA_MOUSE	Alpha-crystallin A chain OS=Mus musculus OX=10090 GN=Cryaa PE=2 SV=1			0.023650009	99.00000095	LEDFVEIHGK			cleaved V-L@N-term	-0.00703339	1185.595825	593.8052	1185.603027	593.8087769	2	17	1.1.1.1023.2	5.0362	3439.6	1499.8	5	0.05	3481.182
1	23.85	23.85	73.47000241	67.35000014	67.35000014	sp|P24622|CRYAA_MOUSE	Alpha-crystallin A chain OS=Mus musculus OX=10090 GN=Cryaa PE=2 SV=1			0.016373713	99.00000095	LPSNVDQSALS			cleaved S-C@C-term	-0.00193745	1129.559448	565.787	1129.561523	565.7880249	2	13	1.1.1.975.8	4.42625	5470.9	5037.57	4.43	0.05	2585.402
1	23.85	23.85	73.47000241	67.35000014	67.35000014	sp|P24622|CRYAA_MOUSE	Alpha-crystallin A chain OS=Mus musculus OX=10090 GN=Cryaa PE=2 SV=1			0.010105437	98.11000228	FSPEDLTVK			cleaved H-F@N-term	0.000539494	1034.529053	518.2718	1034.528442	518.2714844	2	9	1.1.1.1027.2	5.078367	6694.15	4090.14	5.11	0.06	2181.822
1	23.85	23.85	73.47000241	67.35000014	67.35000014	sp|P24622|CRYAA_MOUSE	Alpha-crystallin A chain OS=Mus musculus OX=10090 GN=Cryaa PE=2 SV=1			0.006123085	99.00000095	STISPYYR			cleaved S-S@N-term	0.000148032	985.4870605	493.7508	985.4868774	493.7507324	2	9	1.1.1.944.5	4.030117	1381.56	865.55	4.01	0.04	501.1973
1	23.85	23.85	73.47000241	67.35000014	67.35000014	sp|P24622|CRYAA_MOUSE	Alpha-crystallin A chain OS=Mus musculus OX=10090 GN=Cryaa PE=2 SV=1			0.005682853	56.90000057	VTIQHPWFK			cleaved D-V@N-term	-0.00136796	1154.622314	578.3184	1154.623657	578.3190918	2	7	1.1.1.1013.4	4.90405	501.19	341.64	4.93	0.05	248.7663
1	23.85	23.85	73.47000241	67.35000014	67.35000014	sp|P24622|CRYAA_MOUSE	Alpha-crystallin A chain OS=Mus musculus OX=10090 GN=Cryaa PE=2 SV=1			0.004364801	97.78000116	VQSGLDAGHSE			cleaved E-R@C-term	0.000561094	1098.494629	550.2546	1098.494141	550.2543335	2	9	1.1.1.841.6	2.717717	6937.29	1679.44	2.75	0.04	752.8673
1	23.85	23.85	73.47000241	67.35000014	67.35000014	sp|P24622|CRYAA_MOUSE	Alpha-crystallin A chain OS=Mus musculus OX=10090 GN=Cryaa PE=2 SV=1			0.004364801	98.54000211	YRLPSNVDQSALS			cleaved S-C@C-term; missed R-L@2	0.00158654	1448.727417	725.371	1448.725952	725.3702393	2	12	1.1.1.1001.9	4.754717	6504.93	6337.68	4.76	0.04	3459.516
1	23.85	23.85	73.47000241	67.35000014	67.35000014	sp|P24622|CRYAA_MOUSE	Alpha-crystallin A chain OS=Mus musculus OX=10090 GN=Cryaa PE=2 SV=1			0.003926347	99.00000095	EDFVEIHGK	Glu->pyro-Glu@N-term		cleaved L-E@N-term	-0.0065779	1054.501831	528.2582	1054.508301	528.2614746	2	14	1.1.1.994.2	4.668233	1270.61	1174.86	4.67	0.04	646.4798
1	23.85	23.85	73.47000241	67.35000014	67.35000014	sp|P24622|CRYAA_MOUSE	Alpha-crystallin A chain OS=Mus musculus OX=10090 GN=Cryaa PE=2 SV=1			0.003488335	96.23000026	YRLPSNVDQSALSC	Carbamidomethyl(C)@14		cleaved C-S@C-term; missed R-L@2	-0.00211003	1608.754517	805.3845	1608.756592	805.3855591	2	8	1.1.1.1001.11	4.756383	426.78	326.56	4.77	0.03	230.9782
1	23.85	23.85	73.47000241	67.35000014	67.35000014	sp|P24622|CRYAA_MOUSE	Alpha-crystallin A chain OS=Mus musculus OX=10090 GN=Cryaa PE=2 SV=1			0.001740665	99.00000095	MDVTIQHPWFK	Acetyl@N-term; Oxidation(D)@2; Deamidated(Q)@6	Acetyl@1; Oxidation(D)@2		-0.000173052	1459.68042	730.8475	1459.680542	730.8475952	2	16	1.1.1.1117.9	6.222116	4854.3	4366.22	6.24	0.05	2000.943
1	23.85	23.85	73.47000241	67.35000014	67.35000014	sp|P24622|CRYAA_MOUSE	Alpha-crystallin A chain OS=Mus musculus OX=10090 GN=Cryaa PE=2 SV=1			0.001740665	99.00000095	YRLPSNVDQ	Carbamidomethyl@N-term		cleaved Q-S@C-term; missed R-L@2	-0.000359839	1147.56189	574.7882	1147.562134	574.7883911	2	12	1.1.1.946.9	4.058784	809.85	751.82	4.06	0.04	463.7224
1	23.85	23.85	73.47000241	67.35000014	67.35000014	sp|P24622|CRYAA_MOUSE	Alpha-crystallin A chain OS=Mus musculus OX=10090 GN=Cryaa PE=2 SV=1			0.001304851	49.16000068	HFSPEDL			cleaved L-T@C-term	-0.000433253	843.3758545	422.6952	843.3762817	422.6954041	2	6	1.1.1.1004.3	4.788217	800.3	716.88	4.8	0.04	772.9653
1	23.85	23.85	73.47000241	67.35000014	67.35000014	sp|P24622|CRYAA_MOUSE	Alpha-crystallin A chain OS=Mus musculus OX=10090 GN=Cryaa PE=2 SV=1			0.000869447	96.95000052	SLSADGMLTF	Oxidation(M)@7		cleaved C-S@N-term; cleaved F-S@C-term	-0.0004614	1056.479248	529.2469	1056.479736	529.2471313	2	8	1.1.1.1120.3	6.25495	253.22	242.49	6.25	0.05	257.2105
1	23.85	23.85	73.47000241	67.35000014	67.35000014	sp|P24622|CRYAA_MOUSE	Alpha-crystallin A chain OS=Mus musculus OX=10090 GN=Cryaa PE=2 SV=1			0.000869447	98.19999933	VQSGLDAGHS			cleaved S-E@C-term	-0.00111271	969.4505005	485.7325	969.4515991	485.7330627	2	9	1.1.1.841.3	2.715217	545.36	445.4	2.72	0.05	480.8109
1	23.85	23.85	73.47000241	67.35000014	67.35000014	sp|P24622|CRYAA_MOUSE	Alpha-crystallin A chain OS=Mus musculus OX=10090 GN=Cryaa PE=2 SV=1			0.000434506	96.03000283	GMLTFSGPK	Oxidation(M)@2		cleaved D-G@N-term	-0.00383218	952.4650879	477.2398	952.468811	477.2416687	2	8	1.1.1.960.6	4.2361	709.21	708.48	4.23	0.04	585.4409
1	23.85	23.85	73.47000241	67.35000014	67.35000014	sp|P24622|CRYAA_MOUSE	Alpha-crystallin A chain OS=Mus musculus OX=10090 GN=Cryaa PE=2 SV=1			0.000434506	98.75000119	LSSTISPY			cleaved F-L@N-term; cleaved Y-Y@C-term	7.90E-05	866.4386597	434.2266	866.4385376	434.2265625	2	10	1.1.1.1016.2	4.940717	1672.5	1490.69	4.95	0.04	1212.321
1	23.85	23.85	73.47000241	67.35000014	67.35000014	sp|P24622|CRYAA_MOUSE	Alpha-crystallin A chain OS=Mus musculus OX=10090 GN=Cryaa PE=2 SV=1			0.000434506	99.00000095	QSGLDAGHSER	Gln->pyro-Glu@N-term		cleaved V-Q@N-term	-0.000401187	1138.500122	570.2573	1138.500366	570.2574463	2	11	1.1.1.846.8	2.783367	594.14	542.17	2.79	0.03	416.554
1	23.85	23.85	73.47000241	67.35000014	67.35000014	sp|P24622|CRYAA_MOUSE	Alpha-crystallin A chain OS=Mus musculus OX=10090 GN=Cryaa PE=2 SV=1			0	99.00000095	ALGPFYPSR				0.00203484	1006.525696	504.2701	1006.523621	504.2690735	2	8	1.1.1.1011.3	4.877717	1345.76	628.6	4.93	0.06	409.1089
1	23.85	23.85	73.47000241	67.35000014	67.35000014	sp|P24622|CRYAA_MOUSE	Alpha-crystallin A chain OS=Mus musculus OX=10090 GN=Cryaa PE=2 SV=1			0	99.00000095	ALGPFYPSR				0.00142449	1006.525085	504.2698	1006.523621	504.2690735	2	8	1.1.1.1031.7	5.132867	257653.2	3214.15	5.22	0.05	794.0012
1	23.85	23.85	73.47000241	67.35000014	67.35000014	sp|P24622|CRYAA_MOUSE	Alpha-crystallin A chain OS=Mus musculus OX=10090 GN=Cryaa PE=2 SV=1			0	99.00000095	ALGPFYPSR				0.00142449	1006.525085	504.2698	1006.523621	504.2690735	2	10	1.1.1.1032.8	5.146683	257653.2	13057.37	5.22	0.05	3304.52
1	23.85	23.85	73.47000241	67.35000014	67.35000014	sp|P24622|CRYAA_MOUSE	Alpha-crystallin A chain OS=Mus musculus OX=10090 GN=Cryaa PE=2 SV=1			0	99.00000095	ALGPFYPSR				0.00142449	1006.525085	504.2698	1006.523621	504.2690735	2	10	1.1.1.1045.4	5.30635	257653.2	8715.68	5.22	0.05	3167.762
1	23.85	23.85	73.47000241	67.35000014	67.35000014	sp|P24622|CRYAA_MOUSE	Alpha-crystallin A chain OS=Mus musculus OX=10090 GN=Cryaa PE=2 SV=1			0	99.00000095	ALGPFYPSR				-0.0015662	1006.522095	504.2683	1006.523621	504.2690735	2	10	1.1.1.1067.3	5.582833	2844.02	2449.65	5.58	0.06	1340.588
1	23.85	23.85	73.47000241	67.35000014	67.35000014	sp|P24622|CRYAA_MOUSE	Alpha-crystallin A chain OS=Mus musculus OX=10090 GN=Cryaa PE=2 SV=1			0	99.00000095	ALGPFYPSR				0.00203484	1006.525696	504.2701	1006.523621	504.2690735	2	8	1.1.1.1012.4	4.891383	1345.76	973.93	4.93	0.06	735.5404
1	23.85	23.85	73.47000241	67.35000014	67.35000014	sp|P24622|CRYAA_MOUSE	Alpha-crystallin A chain OS=Mus musculus OX=10090 GN=Cryaa PE=2 SV=1			0	99.00000095	ALGPFYPSR	Carbamidomethyl@N-term			-0.00115569	1063.543823	532.7792	1063.545044	532.7798462	2	11	1.1.1.1044.6	5.295516	40842.19	6849.48	5.23	0.06	2708.219
1	23.85	23.85	73.47000241	67.35000014	67.35000014	sp|P24622|CRYAA_MOUSE	Alpha-crystallin A chain OS=Mus musculus OX=10090 GN=Cryaa PE=2 SV=1			0	98.94999862	ALGPFYPSR	Formyl@N-term			5.96E-05	1034.518677	518.2666	1034.518555	518.2665405	2	10	1.1.1.1157.2	6.72775	271.7	189.29	6.75	0.08	211.5423
1	23.85	23.85	73.47000241	67.35000014	67.35000014	sp|P24622|CRYAA_MOUSE	Alpha-crystallin A chain OS=Mus musculus OX=10090 GN=Cryaa PE=2 SV=1			0	97.18999863	ALGPFYPSR	Carbamidomethyl(Y)@6			-0.00115569	1063.543823	532.7792	1063.545044	532.7798462	2	8	1.1.1.1031.8	5.1337	40842.19	611.03	5.23	0.06	307.477
1	23.85	23.85	73.47000241	67.35000014	67.35000014	sp|P24622|CRYAA_MOUSE	Alpha-crystallin A chain OS=Mus musculus OX=10090 GN=Cryaa PE=2 SV=1			0	51.37000084	ALGPFYPSR	Carbamidomethyl(S)@8			-0.00115569	1063.543823	532.7792	1063.545044	532.7798462	2	8	1.1.1.1030.4	5.1177	40842.19	459.21	5.23	0.06	306.6775
1	23.85	23.85	73.47000241	67.35000014	67.35000014	sp|P24622|CRYAA_MOUSE	Alpha-crystallin A chain OS=Mus musculus OX=10090 GN=Cryaa PE=2 SV=1			0	38.62999976	ALGPFYPSR	Iodo(Y)@6	Iodo(Y)@18		-0.00316569	1132.417114	567.2158	1132.420288	567.2174072	2	7	1.1.1.1113.4	6.167284	796.55	709.54	6.19	0.08	477.2633
1	23.85	23.85	73.47000241	67.35000014	67.35000014	sp|P24622|CRYAA_MOUSE	Alpha-crystallin A chain OS=Mus musculus OX=10090 GN=Cryaa PE=2 SV=1			0	33.73000026	ALGPFYPSR	Iodo(Y)@6	Iodo(Y)@18		-0.00316569	1132.417114	567.2158	1132.420288	567.2174072	2	7	1.1.1.1112.3	6.15345	796.55	473.76	6.19	0.08	368.4312
1	23.85	23.85	73.47000241	67.35000014	67.35000014	sp|P24622|CRYAA_MOUSE	Alpha-crystallin A chain OS=Mus musculus OX=10090 GN=Cryaa PE=2 SV=1			0	33.25000107	ALGPFYPSR	Formyl@N-term			5.96E-05	1034.518677	518.2666	1034.518555	518.2665405	2	7	1.1.1.1156.2	6.714733	271.7	124.31	6.75	0.08	170.3492
1	23.85	23.85	73.47000241	67.35000014	67.35000014	sp|P24622|CRYAA_MOUSE	Alpha-crystallin A chain OS=Mus musculus OX=10090 GN=Cryaa PE=2 SV=1			0	99.00000095	DVTIQHPWFK			cleaved M-D@N-term	-0.0029204	1269.647827	424.2232	1269.650635	424.2241516	3	8	1.1.1.1049.2	5.355516	302.81	250.85	5.37	0.04	383.8758
1	23.85	23.85	73.47000241	67.35000014	67.35000014	sp|P24622|CRYAA_MOUSE	Alpha-crystallin A chain OS=Mus musculus OX=10090 GN=Cryaa PE=2 SV=1			0	99.00000095	DVTIQHPWFK			cleaved M-D@N-term	0.000432495	1269.651123	635.8328	1269.650635	635.8325806	2	13	1.1.1.1099.4	5.9913	3198.41	2258.06	6.01	0.05	1096.249
1	23.85	23.85	73.47000241	67.35000014	67.35000014	sp|P24622|CRYAA_MOUSE	Alpha-crystallin A chain OS=Mus musculus OX=10090 GN=Cryaa PE=2 SV=1			0	99.00000095	DVTIQHPWFK			cleaved M-D@N-term	0.000432495	1269.651123	635.8328	1269.650635	635.8325806	2	14	1.1.1.1100.4	6.0038	3198.41	3079.55	6.01	0.05	1622.946
1	23.85	23.85	73.47000241	67.35000014	67.35000014	sp|P24622|CRYAA_MOUSE	Alpha-crystallin A chain OS=Mus musculus OX=10090 GN=Cryaa PE=2 SV=1			0	99.00000095	DVTIQHPWFK			cleaved M-D@N-term	0.0023856	1269.653076	635.8338	1269.650635	635.8325806	2	9	1.1.1.1121.7	6.271117	340.6	300.9	6.28	0.05	262.4072
1	23.85	23.85	73.47000241	67.35000014	67.35000014	sp|P24622|CRYAA_MOUSE	Alpha-crystallin A chain OS=Mus musculus OX=10090 GN=Cryaa PE=2 SV=1			0	99.00000095	EDFVEIHGK			cleaved L-E@N-term	0.00171212	1072.52063	537.2676	1072.518921	537.2667236	2	15	1.1.1.1022.3	5.020534	6247.87	4649.58	5	0.04	4144.569
1	23.85	23.85	73.47000241	67.35000014	67.35000014	sp|P24622|CRYAA_MOUSE	Alpha-crystallin A chain OS=Mus musculus OX=10090 GN=Cryaa PE=2 SV=1			0	98.78000021	EDFVEIHGK	Glu->pyro-Glu@N-term		cleaved L-E@N-term	-0.0065779	1054.501831	528.2582	1054.508301	528.2614746	2	10	1.1.1.996.2	4.6864	1270.61	978.54	4.67	0.04	610.4545
1	23.85	23.85	73.47000241	67.35000014	67.35000014	sp|P24622|CRYAA_MOUSE	Alpha-crystallin A chain OS=Mus musculus OX=10090 GN=Cryaa PE=2 SV=1			0	99.00000095	EEKPSSAPSS				0.00230293	1017.463867	509.7392	1017.461487	509.7380066	2	15	1.1.1.826.6	2.52655	10325.76	8287.41	2.54	0.04	7526.543
1	23.85	23.85	73.47000241	67.35000014	67.35000014	sp|P24622|CRYAA_MOUSE	Alpha-crystallin A chain OS=Mus musculus OX=10090 GN=Cryaa PE=2 SV=1			0	26.8599987	EEKPSSAPSS	Carbamidomethyl@N-term			0.00118406	1074.484131	538.2493	1074.48291	538.2487183	2	8	1.1.1.827.8	2.540717	1096.36	996.87	2.55	0.04	837.4174
1	23.85	23.85	73.47000241	67.35000014	67.35000014	sp|P24622|CRYAA_MOUSE	Alpha-crystallin A chain OS=Mus musculus OX=10090 GN=Cryaa PE=2 SV=1			0	97.32999802	FSPEDLTVK			cleaved H-F@N-term	0.000539494	1034.529053	518.2718	1034.528442	518.2714844	2	9	1.1.1.1028.3	5.0917	6694.15	5833.14	5.11	0.06	3299.024
1	23.85	23.85	73.47000241	67.35000014	67.35000014	sp|P24622|CRYAA_MOUSE	Alpha-crystallin A chain OS=Mus musculus OX=10090 GN=Cryaa PE=2 SV=1			0	38.62999976	FSPEDLTVK	Carbamidomethyl@N-term		cleaved H-F@N-term	0.00374872	1091.553711	546.7841	1091.549927	546.7822266	2	9	1.1.1.1041.3	5.25735	306.8434	306.8434			565.5346
1	23.85	23.85	73.47000241	67.35000014	67.35000014	sp|P24622|CRYAA_MOUSE	Alpha-crystallin A chain OS=Mus musculus OX=10090 GN=Cryaa PE=2 SV=1			0	29.0899992	FSPEDLTVK	Carbamidomethyl@N-term		cleaved H-F@N-term	0.00545768	1091.55542	546.785	1091.549927	546.7822266	2	8	1.1.1.1040.4	5.247517	345.3442	345.3442			561.4184
1	23.85	23.85	73.47000241	67.35000014	67.35000014	sp|P24622|CRYAA_MOUSE	Alpha-crystallin A chain OS=Mus musculus OX=10090 GN=Cryaa PE=2 SV=1			0	99.00000095	FVIFLDVK				6.79E-05	979.5742798	490.7944	979.5742798	490.7944031	2	10	1.1.1.1215.2	7.40485	1294.66	462.11	7.45	0.08	188.4492
1	23.85	23.85	73.47000241	67.35000014	67.35000014	sp|P24622|CRYAA_MOUSE	Alpha-crystallin A chain OS=Mus musculus OX=10090 GN=Cryaa PE=2 SV=1			0	99.00000095	FVIFLDVK				6.79E-05	979.5742798	490.7944	979.5742798	490.7944031	2	13	1.1.1.1216.2	7.417683	1294.66	814.58	7.45	0.08	387.9782
1	23.85	23.85	73.47000241	67.35000014	67.35000014	sp|P24622|CRYAA_MOUSE	Alpha-crystallin A chain OS=Mus musculus OX=10090 GN=Cryaa PE=2 SV=1			0	99.00000095	FVIFLDVK				-0.00170215	979.5724487	490.7935	979.5742798	490.7944031	2	10	1.1.1.1237.2	7.618834	175.25	158.49	7.62	0.07	127.8271
1	23.85	23.85	73.47000241	67.35000014	67.35000014	sp|P24622|CRYAA_MOUSE	Alpha-crystallin A chain OS=Mus musculus OX=10090 GN=Cryaa PE=2 SV=1			0	99.00000095	FVIFLDVK				-0.00133594	979.572876	490.7937	979.5742798	490.7944031	2	13	1.1.1.1249.2	7.758667	1040.63	636.44	7.79	0.05	289.1287
1	23.85	23.85	73.47000241	67.35000014	67.35000014	sp|P24622|CRYAA_MOUSE	Alpha-crystallin A chain OS=Mus musculus OX=10090 GN=Cryaa PE=2 SV=1			0	99.00000095	FVIFLDVK				0.000495094	979.574646	490.7946	979.5742798	490.7944031	2	9	1.1.1.1323.2	8.487433	217.41	151.19	8.5	0.06	101.8071
1	23.85	23.85	73.47000241	67.35000014	67.35000014	sp|P24622|CRYAA_MOUSE	Alpha-crystallin A chain OS=Mus musculus OX=10090 GN=Cryaa PE=2 SV=1			0	99.00000095	FVIFLDVK				0.000495094	979.574646	490.7946	979.5742798	490.7944031	2	9	1.1.1.1324.2	8.504267	217.41	204.37	8.5	0.06	129.476
1	23.85	23.85	73.47000241	67.35000014	67.35000014	sp|P24622|CRYAA_MOUSE	Alpha-crystallin A chain OS=Mus musculus OX=10090 GN=Cryaa PE=2 SV=1			0	98.65000248	FVIFLDVK	Carbamidomethyl@N-term			0.00463759	1036.60022	519.3074	1036.595703	519.3051147	2	10	1.1.1.1272.2	8.020984	140.79	138.18	8.03	0.08	170.1614
1	23.85	23.85	73.47000241	67.35000014	67.35000014	sp|P24622|CRYAA_MOUSE	Alpha-crystallin A chain OS=Mus musculus OX=10090 GN=Cryaa PE=2 SV=1			0	95.21999955	FVIFLDVK	Carbamidomethyl@N-term			0.00378311	1036.599487	519.307	1036.595703	519.3051147	2	9	1.1.1.1323.3	8.4916	188.31	149.11	8.5	0.06	177.3566
1	23.85	23.85	73.47000241	67.35000014	67.35000014	sp|P24622|CRYAA_MOUSE	Alpha-crystallin A chain OS=Mus musculus OX=10090 GN=Cryaa PE=2 SV=1			0	44.29999888	FVIFLDVK	Carbamidomethyl@N-term			0.00378311	1036.599487	519.307	1036.595703	519.3051147	2	8	1.1.1.1322.2	8.4781	188.31	110.9	8.5	0.06	158.9562
1	23.85	23.85	73.47000241	67.35000014	67.35000014	sp|P24622|CRYAA_MOUSE	Alpha-crystallin A chain OS=Mus musculus OX=10090 GN=Cryaa PE=2 SV=1			0	25.99000037	FVIFLDVK	Carbamidomethyl@N-term			0.00463759	1036.60022	519.3074	1036.595703	519.3051147	2	7	1.1.1.1271.3	8.007483	140.79	123.81	8.03	0.08	164.0034
1	23.85	23.85	73.47000241	67.35000014	67.35000014	sp|P24622|CRYAA_MOUSE	Alpha-crystallin A chain OS=Mus musculus OX=10090 GN=Cryaa PE=2 SV=1			0	53.06000113	GMLTFSGPK	Oxidation(M)@2		cleaved D-G@N-term	-0.00383218	952.4650879	477.2398	952.468811	477.2416687	2	8	1.1.1.959.4	4.2216	709.21	589.13	4.23	0.04	441.5872
1	23.85	23.85	73.47000241	67.35000014	67.35000014	sp|P24622|CRYAA_MOUSE	Alpha-crystallin A chain OS=Mus musculus OX=10090 GN=Cryaa PE=2 SV=1			0	97.32999802	GPFYPSR			cleaved L-G@N-term	-0.00381782	822.3986816	412.2066	822.4024658	412.2084961	2	7	1.1.1.1037.2	5.206017	897.66	751.04	5.2	0.05	633.0394
1	23.85	23.85	73.47000241	67.35000014	67.35000014	sp|P24622|CRYAA_MOUSE	Alpha-crystallin A chain OS=Mus musculus OX=10090 GN=Cryaa PE=2 SV=1			0	96.86999917	GPFYPSR			cleaved L-G@N-term	-0.00381782	822.3986816	412.2066	822.4024658	412.2084961	2	7	1.1.1.1035.2	5.17985	897.66	255.63	5.2	0.05	280.6448
1	23.85	23.85	73.47000241	67.35000014	67.35000014	sp|P24622|CRYAA_MOUSE	Alpha-crystallin A chain OS=Mus musculus OX=10090 GN=Cryaa PE=2 SV=1			0	33.73000026	GPFYPSR	Carbamidomethyl@N-term		cleaved L-G@N-term	0.00221572	879.4260864	440.7203	879.4238892	440.7192383	2	7	1.1.1.936.3	3.92645	914.24	900.48	3.92	0.06	653.1955
1	23.85	23.85	73.47000241	67.35000014	67.35000014	sp|P24622|CRYAA_MOUSE	Alpha-crystallin A chain OS=Mus musculus OX=10090 GN=Cryaa PE=2 SV=1			0	46.43999934	HFSPEDL			cleaved L-T@C-term	-0.000433253	843.3758545	422.6952	843.3762817	422.6954041	2	6	1.1.1.1005.2	4.80005	800.3	781.56	4.8	0.04	662.5279
1	23.85	23.85	73.47000241	67.35000014	67.35000014	sp|P24622|CRYAA_MOUSE	Alpha-crystallin A chain OS=Mus musculus OX=10090 GN=Cryaa PE=2 SV=1			0	99.00000095	HFSPEDLTVK				0.000714521	1171.588013	586.8013	1171.58728	586.8009644	2	15	1.1.1.947.9	4.071767	3639.74	2357.09	4.09	0.04	1259.628
1	23.85	23.85	73.47000241	67.35000014	67.35000014	sp|P24622|CRYAA_MOUSE	Alpha-crystallin A chain OS=Mus musculus OX=10090 GN=Cryaa PE=2 SV=1			0	99.00000095	HFSPEDLTVK				0.000714521	1171.588013	586.8013	1171.58728	586.8009644	2	16	1.1.1.948.6	4.081933	3639.74	3226.02	4.09	0.04	2081.04
1	23.85	23.85	73.47000241	67.35000014	67.35000014	sp|P24622|CRYAA_MOUSE	Alpha-crystallin A chain OS=Mus musculus OX=10090 GN=Cryaa PE=2 SV=1			0	99.00000095	HFSPEDLTVK				-0.00184893	1171.585449	586.8	1171.58728	586.8009644	2	13	1.1.1.970.8	4.362916	127212	1697.33	4.44	0.05	930.6097
1	23.85	23.85	73.47000241	67.35000014	67.35000014	sp|P24622|CRYAA_MOUSE	Alpha-crystallin A chain OS=Mus musculus OX=10090 GN=Cryaa PE=2 SV=1			0	99.00000095	HFSPEDLTVK				-0.00184893	1171.585449	586.8	1171.58728	586.8009644	2	15	1.1.1.971.6	4.37375	127212	3132.55	4.44	0.05	1312.054
1	23.85	23.85	73.47000241	67.35000014	67.35000014	sp|P24622|CRYAA_MOUSE	Alpha-crystallin A chain OS=Mus musculus OX=10090 GN=Cryaa PE=2 SV=1			0	99.00000095	HFSPEDLTVK	Carbamidomethyl@N-term			0.00242003	1228.611328	615.3129	1228.608765	615.3117065	2	14	1.1.1.1014.5	4.921033	22670.64	2484.55	4.85	0.06	1019.98
1	23.85	23.85	73.47000241	67.35000014	67.35000014	sp|P24622|CRYAA_MOUSE	Alpha-crystallin A chain OS=Mus musculus OX=10090 GN=Cryaa PE=2 SV=1			0	99.00000095	HFSPEDLTVK	Carbamidomethyl@N-term			0.00242003	1228.611328	615.3129	1228.608765	615.3117065	2	15	1.1.1.1012.8	4.894717	22670.64	7822.41	4.85	0.06	3560.444
1	23.85	23.85	73.47000241	67.35000014	67.35000014	sp|P24622|CRYAA_MOUSE	Alpha-crystallin A chain OS=Mus musculus OX=10090 GN=Cryaa PE=2 SV=1			0	99.00000095	HFSPEDLTVK	Carbamidomethyl@N-term			-0.00173031	1228.607056	615.3108	1228.608765	615.3117065	2	15	1.1.1.984.10	4.5409	9570.26	9462.98	4.53	0.05	4138.961
1	23.85	23.85	73.47000241	67.35000014	67.35000014	sp|P24622|CRYAA_MOUSE	Alpha-crystallin A chain OS=Mus musculus OX=10090 GN=Cryaa PE=2 SV=1			0	99.00000095	HFSPEDLTVK	Carbamidomethyl(E)@5			-0.00392755	1228.604858	615.3097	1228.608765	615.3117065	2	15	1.1.1.971.8	4.37625	2671.1	2018.89	4.39	0.05	1041.066
1	23.85	23.85	73.47000241	67.35000014	67.35000014	sp|P24622|CRYAA_MOUSE	Alpha-crystallin A chain OS=Mus musculus OX=10090 GN=Cryaa PE=2 SV=1			0	99.00000095	HFSPEDLTVK	Carbamidomethyl@N-term			0.00242003	1228.611328	615.3129	1228.608765	615.3117065	2	12	1.1.1.1005.8	4.80505	22670.64	4051.23	4.85	0.06	1679.059
1	23.85	23.85	73.47000241	67.35000014	67.35000014	sp|P24622|CRYAA_MOUSE	Alpha-crystallin A chain OS=Mus musculus OX=10090 GN=Cryaa PE=2 SV=1			0	99.00000095	HFSPEDLTVK	Formyl@N-term			0.00231641	1199.584717	600.7996	1199.582275	600.7984009	2	13	1.1.1.1046.7	5.321683	2270.55	1773.89	5.34	0.06	1185.039
1	23.85	23.85	73.47000241	67.35000014	67.35000014	sp|P24622|CRYAA_MOUSE	Alpha-crystallin A chain OS=Mus musculus OX=10090 GN=Cryaa PE=2 SV=1			0	99.00000095	HFSPEDLTVK	Carbamidomethyl@N-term; Didehydro(S)@3	Didehydro(S)@104		0.00490132	1226.598022	409.8733	1226.59314	409.8716736	3	14	1.1.1.1041.2	5.255683	4440.2	3356.78	5.27	0.06	3047.523
1	23.85	23.85	73.47000241	67.35000014	67.35000014	sp|P24622|CRYAA_MOUSE	Alpha-crystallin A chain OS=Mus musculus OX=10090 GN=Cryaa PE=2 SV=1			0	99.00000095	HFSPEDLTVK	Formyl@N-term			0.00231641	1199.584717	600.7996	1199.582275	600.7984009	2	12	1.1.1.1045.6	5.308017	2270.55	1272.19	5.34	0.06	729.0898
1	23.85	23.85	73.47000241	67.35000014	67.35000014	sp|P24622|CRYAA_MOUSE	Alpha-crystallin A chain OS=Mus musculus OX=10090 GN=Cryaa PE=2 SV=1			0	98.78000021	HFSPEDLTVK	Carbamidomethyl@N-term			-0.00136707	1228.607422	410.5431	1228.608765	410.5435486	3	9	1.1.1.982.2	4.509083	3411.07	1696.44	4.54	0.04	664.8877
1	23.85	23.85	73.47000241	67.35000014	67.35000014	sp|P24622|CRYAA_MOUSE	Alpha-crystallin A chain OS=Mus musculus OX=10090 GN=Cryaa PE=2 SV=1			0	98.72000217	HFSPEDLTVK	Carbamidomethyl@N-term; Didehydro(S)@3	Didehydro(S)@104		0.00490132	1226.598022	409.8733	1226.59314	409.8716736	3	14	1.1.1.1042.2	5.267183	4440.2	4373.5	5.27	0.06	3382.601
1	23.85	23.85	73.47000241	67.35000014	67.35000014	sp|P24622|CRYAA_MOUSE	Alpha-crystallin A chain OS=Mus musculus OX=10090 GN=Cryaa PE=2 SV=1			0	98.58000278	HFSPEDLTVK	Carbamidomethyl@N-term; Didehydro(S)@3	Didehydro(S)@104		0.00210157	1226.595215	614.3049	1226.59314	614.303833	2	15	1.1.1.1043.5	5.282017	19415.33	17880.82	5.27	0.06	6708.541
1	23.85	23.85	73.47000241	67.35000014	67.35000014	sp|P24622|CRYAA_MOUSE	Alpha-crystallin A chain OS=Mus musculus OX=10090 GN=Cryaa PE=2 SV=1			0	97.03000188	HFSPEDLTVK	Carbamidomethyl(S)@3			-0.00392755	1228.604858	615.3097	1228.608765	615.3117065	2	10	1.1.1.970.10	4.364583	2671.1	1230.62	4.39	0.05	807.4922
1	23.85	23.85	73.47000241	67.35000014	67.35000014	sp|P24622|CRYAA_MOUSE	Alpha-crystallin A chain OS=Mus musculus OX=10090 GN=Cryaa PE=2 SV=1			0	96.13000154	HFSPEDLTVK	Carbamidomethyl@N-term			0.00256967	1228.611328	410.5444	1228.608765	410.5435486	3	9	1.1.1.1004.2	4.787384	9329.27	392.27	4.85	0.04	323.2548
1	23.85	23.85	73.47000241	67.35000014	67.35000014	sp|P24622|CRYAA_MOUSE	Alpha-crystallin A chain OS=Mus musculus OX=10090 GN=Cryaa PE=2 SV=1			0	96.13000154	HFSPEDLTVK	Carbamidomethyl@N-term; Didehydro(S)@3	Didehydro(S)@104		0.00210157	1226.595215	614.3049	1226.59314	614.303833	2	12	1.1.1.1037.4	5.20935	19415.33	2921.92	5.27	0.06	1126.459
1	23.85	23.85	73.47000241	67.35000014	67.35000014	sp|P24622|CRYAA_MOUSE	Alpha-crystallin A chain OS=Mus musculus OX=10090 GN=Cryaa PE=2 SV=1			0	55.90999722	HFSPEDLTVK	Propionamide@N-term; Didehydro(S)@3	Didehydro(S)@104		-0.00259809	1240.606323	621.3104	1240.608765	621.3117065	2	12	1.1.1.1039.2	5.23335	857.13	688.42	5.21	0.06	532.4188
1	23.85	23.85	73.47000241	67.35000014	67.35000014	sp|P24622|CRYAA_MOUSE	Alpha-crystallin A chain OS=Mus musculus OX=10090 GN=Cryaa PE=2 SV=1			0	53.61999869	HFSPEDLTVK	Methyl(H)@1; Oxidation(F)@2; Dehydrated(S)@3	Methyl(H)@102; Oxidation(F)@103; Dehydrated(S)@104		0.00119258	1183.588501	592.8015	1183.58728	592.8009644	2	15	1.1.1.1003.4	4.776217	22243.49	15339.02	4.76	0.05	5449.772
1	23.85	23.85	73.47000241	67.35000014	67.35000014	sp|P24622|CRYAA_MOUSE	Alpha-crystallin A chain OS=Mus musculus OX=10090 GN=Cryaa PE=2 SV=1			0	49.16000068	HFSPEDLTVK	Propionamide@N-term; Didehydro(S)@3	Didehydro(S)@104		-0.000278778	1240.608521	621.3115	1240.608765	621.3117065	2	13	1.1.1.1025.3	5.056033	6453.08	1441.72	5	0.05	954.1744
1	23.85	23.85	73.47000241	67.35000014	67.35000014	sp|P24622|CRYAA_MOUSE	Alpha-crystallin A chain OS=Mus musculus OX=10090 GN=Cryaa PE=2 SV=1			0	48.05999994	HFSPEDLTVK	GG(S)@3	GG(S)@104		0.0291354	1285.659424	643.837	1285.630249	643.8223877	2	10	1.1.1.1005.9	4.805883	1591.14	967.85	4.89	0.1	631.6548
1	23.85	23.85	73.47000241	67.35000014	67.35000014	sp|P24622|CRYAA_MOUSE	Alpha-crystallin A chain OS=Mus musculus OX=10090 GN=Cryaa PE=2 SV=1			0	45.35999894	HFSPEDLTVK	Methyl(H)@1; Oxidation(F)@2; Dehydrated(S)@3	Methyl(H)@102; Oxidation(F)@103; Dehydrated(S)@104		-0.000394321	1183.586914	592.8007	1183.58728	592.8009644	2	12	1.1.1.1046.6	5.32085	4481.01	2196.33	5.36	0.06	1194.433
1	23.85	23.85	73.47000241	67.35000014	67.35000014	sp|P24622|CRYAA_MOUSE	Alpha-crystallin A chain OS=Mus musculus OX=10090 GN=Cryaa PE=2 SV=1			0	38.62999976	HFSPEDLTVK	Propionamide@N-term; Oxidation(F)@2; Dehydrated(S)@3	Oxidation(F)@103; Dehydrated(S)@104		-0.000278778	1240.608521	621.3115	1240.608765	621.3117065	2	14	1.1.1.1025.3	5.056033	6453.08	1441.72	5	0.05	954.1744
1	23.85	23.85	73.47000241	67.35000014	67.35000014	sp|P24622|CRYAA_MOUSE	Alpha-crystallin A chain OS=Mus musculus OX=10090 GN=Cryaa PE=2 SV=1			0	27.7399987	HFSPEDLTVK	Carbamidomethyl(S)@3			-0.00392755	1228.604858	615.3097	1228.608765	615.3117065	2	15	1.1.1.971.8	4.37625	2671.1	2018.89	4.39	0.05	1041.066
1	23.85	23.85	73.47000241	67.35000014	67.35000014	sp|P24622|CRYAA_MOUSE	Alpha-crystallin A chain OS=Mus musculus OX=10090 GN=Cryaa PE=2 SV=1			0	24.69999939	HFSPEDLTVK	Acetyl@N-term; Didehydro(S)@3	Acetyl@102; Didehydro(S)@104		0.00206052	1211.584229	606.7994	1211.582275	606.7984009	2	10	1.1.1.1031.10	5.135366	1218.08	795.65	5.16	0.06	539.3717
1	23.85	23.85	73.47000241	67.35000014	67.35000014	sp|P24622|CRYAA_MOUSE	Alpha-crystallin A chain OS=Mus musculus OX=10090 GN=Cryaa PE=2 SV=1			0	23.01000059	HFSPEDLTVK	Carbamidomethyl@N-term; Carbamidomethyl(S)@3			0.0291354	1285.659424	643.837	1285.630249	643.8223877	2	9	1.1.1.1004.9	4.793217	1591.14	560.54	4.89	0.1	407.3553
1	23.85	23.85	73.47000241	67.35000014	67.35000014	sp|P24622|CRYAA_MOUSE	Alpha-crystallin A chain OS=Mus musculus OX=10090 GN=Cryaa PE=2 SV=1			0	16.65000021	HFSPEDLTVK	Formyl@N-term; Dehydrated(S)@3	Dehydrated(S)@104		0.00246059	1181.574219	591.7944	1181.571655	591.7930908	2	9	1.1.1.1085.3	5.811316	527.7	525.52	5.81	0.06	360.6414
1	23.85	23.85	73.47000241	67.35000014	67.35000014	sp|P24622|CRYAA_MOUSE	Alpha-crystallin A chain OS=Mus musculus OX=10090 GN=Cryaa PE=2 SV=1			0	99.00000095	LEDFVEIHGK			cleaved V-L@N-term	-0.00642305	1185.596436	593.8055	1185.603027	593.8087769	2	11	1.1.1.1012.6	4.89305	3742.86	361.45	4.77	0.06	741.6861
1	23.85	23.85	73.47000241	67.35000014	67.35000014	sp|P24622|CRYAA_MOUSE	Alpha-crystallin A chain OS=Mus musculus OX=10090 GN=Cryaa PE=2 SV=1			0	98.58000278	LEDFVEIHGK			cleaved V-L@N-term	0.00077902	1185.603638	593.8091	1185.603027	593.8087769	2	12	1.1.1.981.5	4.502083	15305.14	1704.51	4.54	0.04	522.5134
1	23.85	23.85	73.47000241	67.35000014	67.35000014	sp|P24622|CRYAA_MOUSE	Alpha-crystallin A chain OS=Mus musculus OX=10090 GN=Cryaa PE=2 SV=1			0	40.13999999	LEDFVEIHGK	Carbamidomethyl(H)@8		cleaved V-L@N-term	-0.0155853	1242.608887	622.3117	1242.624512	622.319519	2	10	1.1.1.1018.10	4.973033	1416.07	589.76	5.01	0.06	933.1081
1	23.85	23.85	73.47000241	67.35000014	67.35000014	sp|P24622|CRYAA_MOUSE	Alpha-crystallin A chain OS=Mus musculus OX=10090 GN=Cryaa PE=2 SV=1			0	27.30000019	LFDQFFG			cleaved G-E@C-term	-0.00191238	872.4048462	437.2097	872.4068604	437.2106934	2	6	1.1.1.1300.2	8.324783	80.43	73	8.31	0.05	175.4393
1	23.85	23.85	73.47000241	67.35000014	67.35000014	sp|P24622|CRYAA_MOUSE	Alpha-crystallin A chain OS=Mus musculus OX=10090 GN=Cryaa PE=2 SV=1			0	98.65000248	LGPFYPSR			cleaved A-L@N-term	-0.000552835	935.4859009	468.7502	935.4865112	468.7505188	2	9	1.1.1.1021.3	5.0047	36876.77	3600.11	5.06	0.05	1549.995
1	23.85	23.85	73.47000241	67.35000014	67.35000014	sp|P24622|CRYAA_MOUSE	Alpha-crystallin A chain OS=Mus musculus OX=10090 GN=Cryaa PE=2 SV=1			0	95.45999765	LGPFYPSR	Carbamidomethyl@N-term		cleaved A-L@N-term	-0.00219327	992.5058594	497.2602	992.5079956	497.261261	2	8	1.1.1.1031.5	5.1312	2157.43	1509.12	5.15	0.05	800.1471
1	23.85	23.85	73.47000241	67.35000014	67.35000014	sp|P24622|CRYAA_MOUSE	Alpha-crystallin A chain OS=Mus musculus OX=10090 GN=Cryaa PE=2 SV=1			0	37.13000119	LGPFYPSR	Carbamidomethyl@N-term		cleaved A-L@N-term	-0.00219327	992.5058594	497.2602	992.5079956	497.261261	2	7	1.1.1.1032.7	5.14585	2157.43	2074.93	5.15	0.05	1068.268
1	23.85	23.85	73.47000241	67.35000014	67.35000014	sp|P24622|CRYAA_MOUSE	Alpha-crystallin A chain OS=Mus musculus OX=10090 GN=Cryaa PE=2 SV=1			0	37.13000119	LGPFYPSR			cleaved A-L@N-term	-0.000552835	935.4859009	468.7502	935.4865112	468.7505188	2	6	1.1.1.1035.5	5.18235	36876.77	340.07	5.06	0.05	286.3862
1	23.85	23.85	73.47000241	67.35000014	67.35000014	sp|P24622|CRYAA_MOUSE	Alpha-crystallin A chain OS=Mus musculus OX=10090 GN=Cryaa PE=2 SV=1			0	98.90000224	LPSNVDQSAL			cleaved L-S@C-term	-0.00280287	1042.526733	522.2706	1042.529541	522.2720337	2	9	1.1.1.1007.3	4.82655	1260.09	730.44	4.85	0.08	521.5337
1	23.85	23.85	73.47000241	67.35000014	67.35000014	sp|P24622|CRYAA_MOUSE	Alpha-crystallin A chain OS=Mus musculus OX=10090 GN=Cryaa PE=2 SV=1			0	99.00000095	LPSNVDQSALS			cleaved S-C@C-term	-0.00193745	1129.559448	565.787	1129.561523	565.7880249	2	12	1.1.1.976.6	4.43825	5470.9	4961.72	4.43	0.05	2321.459
1	23.85	23.85	73.47000241	67.35000014	67.35000014	sp|P24622|CRYAA_MOUSE	Alpha-crystallin A chain OS=Mus musculus OX=10090 GN=Cryaa PE=2 SV=1			0	56.90000057	LPSNVDQSALS			cleaved S-C@C-term	-0.00193745	1129.559448	565.787	1129.561523	565.7880249	2	9	1.1.1.973.5	4.398417	5470.9	1901.81	4.43	0.05	672.4326
1	23.85	23.85	73.47000241	67.35000014	67.35000014	sp|P24622|CRYAA_MOUSE	Alpha-crystallin A chain OS=Mus musculus OX=10090 GN=Cryaa PE=2 SV=1			0	98.58000278	LPSNVDQSALSC	Carbamidomethyl(C)@12		cleaved C-S@C-term	-0.00214568	1289.590088	645.8023	1289.592163	645.8033447	2	9	1.1.1.975.9	4.427083	63.07313	63.07313			382.9764
1	23.85	23.85	73.47000241	67.35000014	67.35000014	sp|P24622|CRYAA_MOUSE	Alpha-crystallin A chain OS=Mus musculus OX=10090 GN=Cryaa PE=2 SV=1			0	98.58000278	LSSTISPY			cleaved F-L@N-term; cleaved Y-Y@C-term	7.90E-05	866.4386597	434.2266	866.4385376	434.2265625	2	8	1.1.1.1015.2	4.927883	1672.5	962.49	4.95	0.04	671.2335
1	23.85	23.85	73.47000241	67.35000014	67.35000014	sp|P24622|CRYAA_MOUSE	Alpha-crystallin A chain OS=Mus musculus OX=10090 GN=Cryaa PE=2 SV=1			0	99.00000095	LSSTISPYYR	Carbamidomethyl@N-term		cleaved F-L@N-term	0.00162646	1242.626099	622.3203	1242.624512	622.319519	2	11	1.1.1.987.9	4.577734	1585.24	1328.21	4.59	0.04	1092.551
1	23.85	23.85	73.47000241	67.35000014	67.35000014	sp|P24622|CRYAA_MOUSE	Alpha-crystallin A chain OS=Mus musculus OX=10090 GN=Cryaa PE=2 SV=1			0	98.90000224	LSSTISPYYR	Carbamidomethyl@N-term		cleaved F-L@N-term	0.00162646	1242.626099	622.3203	1242.624512	622.319519	2	11	1.1.1.988.9	4.590567	1585.24	1552.07	4.59	0.04	1211.472
1	23.85	23.85	73.47000241	67.35000014	67.35000014	sp|P24622|CRYAA_MOUSE	Alpha-crystallin A chain OS=Mus musculus OX=10090 GN=Cryaa PE=2 SV=1			0	97.65999913	MDVTIQHP	Acetyl@N-term; Oxidation(D)@2	Acetyl@1; Oxidation(D)@2	cleaved P-W@C-term	-0.00412774	997.449646	499.7321	997.4538574	499.7342224	2	10	1.1.1.971.5	4.372917	680.56	417.57	4.39	0.04	309.5593
1	23.85	23.85	73.47000241	67.35000014	67.35000014	sp|P24622|CRYAA_MOUSE	Alpha-crystallin A chain OS=Mus musculus OX=10090 GN=Cryaa PE=2 SV=1			0	45.35999894	MDVTIQHP	Acetyl@N-term; Oxidation(D)@2	Acetyl@1; Oxidation(D)@2	cleaved P-W@C-term	-0.00412774	997.449646	499.7321	997.4538574	499.7342224	2	9	1.1.1.972.5	4.38575	680.56	578.36	4.39	0.04	403.9124
1	23.85	23.85	73.47000241	67.35000014	67.35000014	sp|P24622|CRYAA_MOUSE	Alpha-crystallin A chain OS=Mus musculus OX=10090 GN=Cryaa PE=2 SV=1			0	48.05999994	MDVTIQHPWF	Acetyl@N-term; Oxidation(D)@2	Acetyl@1; Oxidation(D)@2	cleaved F-K@C-term	0.0039275	1330.605713	666.3101	1330.601563	666.3081055	2	10	1.1.1.1268.3	7.97415	279.69	218.98	7.99	0.08	157.8696
1	23.85	23.85	73.47000241	67.35000014	67.35000014	sp|P24622|CRYAA_MOUSE	Alpha-crystallin A chain OS=Mus musculus OX=10090 GN=Cryaa PE=2 SV=1			0	26.8599987	MDVTIQHPWF	Acetyl@N-term; Oxidation(D)@2	Acetyl@1; Oxidation(D)@2	cleaved F-K@C-term	0.0039275	1330.605713	666.3101	1330.601563	666.3081055	2	12	1.1.1.1269.2	7.986817	279.69	270.67	7.99	0.08	179.5924
1	23.85	23.85	73.47000241	67.35000014	67.35000014	sp|P24622|CRYAA_MOUSE	Alpha-crystallin A chain OS=Mus musculus OX=10090 GN=Cryaa PE=2 SV=1			0	99.00000095	MDVTIQHPWFK	Acetyl@N-term; Oxidation(D)@2	Acetyl@1; Oxidation(D)@2		0.00204292	1458.69873	730.3566	1458.696533	730.3555908	2	16	1.1.1.1097.9	5.970133	195119	26752.89	6.01	0.04	3504.437
1	23.85	23.85	73.47000241	67.35000014	67.35000014	sp|P24622|CRYAA_MOUSE	Alpha-crystallin A chain OS=Mus musculus OX=10090 GN=Cryaa PE=2 SV=1			0	99.00000095	MDVTIQHPWFK	Acetyl@N-term; Sulfide(D)@2	Acetyl@1; Sulfide(D)@2		0.0176122	1474.691528	738.353	1474.673706	738.3441162	2	15	1.1.1.1119.10	6.248267	13060.92	4453.74	6.28	0.05	1489.286
1	23.85	23.85	73.47000241	67.35000014	67.35000014	sp|P24622|CRYAA_MOUSE	Alpha-crystallin A chain OS=Mus musculus OX=10090 GN=Cryaa PE=2 SV=1			0	99.00000095	MDVTIQHPWFK	Acetyl@N-term; Oxidation(D)@2; Dioxidation(W)@9	Acetyl@1; Oxidation(D)@2		0.00523175	1490.69165	746.3531	1490.686401	746.3504639	2	17	1.1.1.1026.4	5.073534	5309.26	4785.42	5.06	0.06	1902.958
1	23.85	23.85	73.47000241	67.35000014	67.35000014	sp|P24622|CRYAA_MOUSE	Alpha-crystallin A chain OS=Mus musculus OX=10090 GN=Cryaa PE=2 SV=1			0	99.00000095	MDVTIQHPWFK	Acetyl@N-term; Oxidation(D)@2; Deamidated(Q)@6	Acetyl@1; Oxidation(D)@2		-0.000173052	1459.68042	730.8475	1459.680542	730.8475952	2	16	1.1.1.1118.7	6.23295	4854.3	4831.36	6.24	0.05	2307.723
1	23.85	23.85	73.47000241	67.35000014	67.35000014	sp|P24622|CRYAA_MOUSE	Alpha-crystallin A chain OS=Mus musculus OX=10090 GN=Cryaa PE=2 SV=1			0	99.00000095	MDVTIQHPWFK	Dioxidation(M)@1; Carboxy(D)@2	Dioxidation(M)@1; Carboxy(D)@2		0.00347504	1476.674316	739.3444	1476.670776	739.3426514	2	14	1.1.1.1131.6	6.400267	1549.68	1537.71	6.39	0.06	706.0905
1	23.85	23.85	73.47000241	67.35000014	67.35000014	sp|P24622|CRYAA_MOUSE	Alpha-crystallin A chain OS=Mus musculus OX=10090 GN=Cryaa PE=2 SV=1			0	99.00000095	MDVTIQHPWFK	Dioxidation(M)@1; Carboxy(D)@2	Dioxidation(M)@1; Carboxy(D)@2		0.00347504	1476.674316	739.3444	1476.670776	739.3426514	2	14	1.1.1.1130.6	6.384767	1549.68	1323.42	6.39	0.06	709.3079
1	23.85	23.85	73.47000241	67.35000014	67.35000014	sp|P24622|CRYAA_MOUSE	Alpha-crystallin A chain OS=Mus musculus OX=10090 GN=Cryaa PE=2 SV=1			0	99.00000095	MDVTIQHPWFK	Acetyl@N-term; Oxidation(D)@2; Dioxidation(W)@9	Acetyl@1; Oxidation(D)@2		0.00523175	1490.69165	746.3531	1490.686401	746.3504639	2	16	1.1.1.1022.4	5.023867	5309.26	2189.01	5.06	0.06	2144.446
1	23.85	23.85	73.47000241	67.35000014	67.35000014	sp|P24622|CRYAA_MOUSE	Alpha-crystallin A chain OS=Mus musculus OX=10090 GN=Cryaa PE=2 SV=1			0	99.00000095	MDVTIQHPWFK	Acetyl@N-term; Oxidation(D)@2	Acetyl@1; Oxidation(D)@2		0.00204292	1458.69873	730.3566	1458.696533	730.3555908	2	13	1.1.1.1110.6	6.13145	195119	1693.02	6.01	0.04	671.0487
1	23.85	23.85	73.47000241	67.35000014	67.35000014	sp|P24622|CRYAA_MOUSE	Alpha-crystallin A chain OS=Mus musculus OX=10090 GN=Cryaa PE=2 SV=1			0	99.00000095	MDVTIQHPWFK	Acetyl@N-term; Oxidation(D)@2; Carbamidomethyl(H)@7	Acetyl@1; Oxidation(D)@2		0.00161003	1515.719727	758.8671	1515.718018	758.866272	2	17	1.1.1.1097.11	5.9718	16097.59	13000.25	5.95	0.05	4775.985
1	23.85	23.85	73.47000241	67.35000014	67.35000014	sp|P24622|CRYAA_MOUSE	Alpha-crystallin A chain OS=Mus musculus OX=10090 GN=Cryaa PE=2 SV=1			0	99.00000095	MDVTIQHPWFK	Acetyl@N-term; Oxidation(D)@2; Lys-loss@C-term	Acetyl@1; Oxidation(D)@2		0.0039275	1330.605713	666.3101	1330.601563	666.3081055	2	13	1.1.1.1269.2	7.986817	279.69	270.67	7.99	0.08	179.5924
1	23.85	23.85	73.47000241	67.35000014	67.35000014	sp|P24622|CRYAA_MOUSE	Alpha-crystallin A chain OS=Mus musculus OX=10090 GN=Cryaa PE=2 SV=1			0	99.00000095	MDVTIQHPWFK	Acetyl@N-term; Oxidation(D)@2; Oxidation(W)@9	Acetyl@1; Oxidation(D)@2		-0.00112292	1474.69043	738.3525	1474.691528	738.3530273	2	14	1.1.1.1057.9	5.463	11016.32	4598.13	5.57	0.12	2493.397
1	23.85	23.85	73.47000241	67.35000014	67.35000014	sp|P24622|CRYAA_MOUSE	Alpha-crystallin A chain OS=Mus musculus OX=10090 GN=Cryaa PE=2 SV=1			0	98.58000278	MDVTIQHPWFK	Acetyl@N-term; Oxidation(D)@2; Oxidation(P)@8	Acetyl@1; Oxidation(D)@2; Oxidation(P)@8		-0.00112292	1474.69043	738.3525	1474.691528	738.3530273	2	14	1.1.1.1058.7	5.474167	11016.32	4938.89	5.57	0.12	2964.948
1	23.85	23.85	73.47000241	67.35000014	67.35000014	sp|P24622|CRYAA_MOUSE	Alpha-crystallin A chain OS=Mus musculus OX=10090 GN=Cryaa PE=2 SV=1			0	97.18999863	MDVTIQHPWFK	Acetyl@N-term; Oxidation(D)@2; Dioxidation(W)@9	Acetyl@1; Oxidation(D)@2		0.0118235	1490.698242	746.3564	1490.686401	746.3504639	2	11	1.1.1.1063.4	5.5375	507.3044	507.3044			640.4155
1	23.85	23.85	73.47000241	67.35000014	67.35000014	sp|P24622|CRYAA_MOUSE	Alpha-crystallin A chain OS=Mus musculus OX=10090 GN=Cryaa PE=2 SV=1			0	97.18999863	MDVTIQHPWFK	Acetyl@N-term; Oxidation(D)@2	Acetyl@1; Oxidation(D)@2		0.00204292	1458.69873	730.3566	1458.696533	730.3555908	2	10	1.1.1.1096.5	5.954134	195119	3416.18	6.01	0.04	381.8772
1	23.85	23.85	73.47000241	67.35000014	67.35000014	sp|P24622|CRYAA_MOUSE	Alpha-crystallin A chain OS=Mus musculus OX=10090 GN=Cryaa PE=2 SV=1			0	33.73000026	MDVTIQHPWFK	Acetyl@N-term; Oxidation(D)@2; Trp->Kynurenin(W)@9	Acetyl@1; Oxidation(D)@2		0.0368645	1462.728516	732.3715	1462.691528	732.3530273	2	10	1.1.1.1075.7	5.687483	834.62	677.19	5.7	0.05	724.5977
1	23.85	23.85	73.47000241	67.35000014	67.35000014	sp|P24622|CRYAA_MOUSE	Alpha-crystallin A chain OS=Mus musculus OX=10090 GN=Cryaa PE=2 SV=1			0	30.91000021	MDVTIQHPWFK	Acetyl@N-term; Oxidation(D)@2; Oxidation(W)@9	Acetyl@1; Oxidation(D)@2		-0.00112292	1474.69043	738.3525	1474.691528	738.3530273	2	14	1.1.1.1058.7	5.474167	11016.32	4938.89	5.57	0.12	2964.948
1	23.85	23.85	73.47000241	67.35000014	67.35000014	sp|P24622|CRYAA_MOUSE	Alpha-crystallin A chain OS=Mus musculus OX=10090 GN=Cryaa PE=2 SV=1			0	29.53999937	MDVTIQHPWFK	Acetyl@N-term; Oxidation(D)@2; Carbamidomethyl(H)@7	Acetyl@1; Oxidation(D)@2		0.00161003	1515.719727	758.8671	1515.718018	758.866272	2	12	1.1.1.1085.9	5.8163	4981.03	4067.97	5.83	0.05	1975.96
1	23.85	23.85	73.47000241	67.35000014	67.35000014	sp|P24622|CRYAA_MOUSE	Alpha-crystallin A chain OS=Mus musculus OX=10090 GN=Cryaa PE=2 SV=1			0	29.53999937	MDVTIQHPWFK	Formyl@N-term; Dehydrated(D)@2			0.018379999	1410.693848	706.3542	1410.675415	706.3449707	2	9	1.1.1.1108.4	6.103783	1125.1	662.2	6.13	0.05	482.5598
1	23.85	23.85	73.47000241	67.35000014	67.35000014	sp|P24622|CRYAA_MOUSE	Alpha-crystallin A chain OS=Mus musculus OX=10090 GN=Cryaa PE=2 SV=1			0	36.64000034	MDVTIQHPWFKR	Acetyl@N-term; Oxidation(D)@2; Oxidation(W)@9	Acetyl@1; Oxidation(D)@2	missed K-R@11	-0.00131495	1630.79126	544.6044	1630.792603	544.6047974	3	10	1.1.1.1001.4	4.75055	1130.73	859.23	4.81	0.18	722.6489
1	23.85	23.85	73.47000241	67.35000014	67.35000014	sp|P24622|CRYAA_MOUSE	Alpha-crystallin A chain OS=Mus musculus OX=10090 GN=Cryaa PE=2 SV=1			0	22.59999961	MDVTIQHPWFKR	Acetyl@N-term; Oxidation(D)@2; Oxidation(W)@9	Acetyl@1; Oxidation(D)@2	missed K-R@11	-0.00131495	1630.79126	544.6044	1630.792603	544.6047974	3	9	1.1.1.1004.5	4.789883	1130.73	1062.36	4.81	0.18	706.8596
1	23.85	23.85	73.47000241	67.35000014	67.35000014	sp|P24622|CRYAA_MOUSE	Alpha-crystallin A chain OS=Mus musculus OX=10090 GN=Cryaa PE=2 SV=1			0	99.00000095	QDDHGYISR	Gln->pyro-Glu@N-term			0.000140055	1072.45752	537.236	1072.457397	537.2359619	2	13	1.1.1.865.5	3.02385	29343.83	19519.32	3.04	0.05	8803.738
1	23.85	23.85	73.47000241	67.35000014	67.35000014	sp|P24622|CRYAA_MOUSE	Alpha-crystallin A chain OS=Mus musculus OX=10090 GN=Cryaa PE=2 SV=1			0	99.00000095	QDDHGYISR	Gln->pyro-Glu@N-term			0.00160488	1072.459106	537.2368	1072.457397	537.2359619	2	15	1.1.1.879.5	3.200833	19198.31	16378.87	3.21	0.05	8246.562
1	23.85	23.85	73.47000241	67.35000014	67.35000014	sp|P24622|CRYAA_MOUSE	Alpha-crystallin A chain OS=Mus musculus OX=10090 GN=Cryaa PE=2 SV=1			0	99.00000095	QDDHGYISR	Gln->pyro-Glu@N-term			0.00160488	1072.459106	537.2368	1072.457397	537.2359619	2	14	1.1.1.880.4	3.2135	19198.31	18887.27	3.21	0.05	10059.58
1	23.85	23.85	73.47000241	67.35000014	67.35000014	sp|P24622|CRYAA_MOUSE	Alpha-crystallin A chain OS=Mus musculus OX=10090 GN=Cryaa PE=2 SV=1			0	98.78000021	QDDHGYISR	Dehydrated(D)@2			0.00101164	1071.474243	536.7444	1071.473389	536.7439575	2	11	1.1.1.852.8	2.8612	1582.11	799.58	2.93	0.08	569.9013
1	23.85	23.85	73.47000241	67.35000014	67.35000014	sp|P24622|CRYAA_MOUSE	Alpha-crystallin A chain OS=Mus musculus OX=10090 GN=Cryaa PE=2 SV=1			0	98.50000143	QDDHGYISR	Gln->pyro-Glu@N-term; Dehydrated(D)@2			0.00674244	1054.453613	528.2341	1054.446777	528.2307129	2	9	1.1.1.872.3	3.11335	240.42	211.09	3.1	0.04	253.2437
1	23.85	23.85	73.47000241	67.35000014	67.35000014	sp|P24622|CRYAA_MOUSE	Alpha-crystallin A chain OS=Mus musculus OX=10090 GN=Cryaa PE=2 SV=1			0	98.50000143	QDDHGYISR	Gln->pyro-Glu@N-term; Dehydrated(D)@3			0.00674244	1054.453613	528.2341	1054.446777	528.2307129	2	9	1.1.1.872.3	3.11335	240.42	211.09	3.1	0.04	253.2437
1	23.85	23.85	73.47000241	67.35000014	67.35000014	sp|P24622|CRYAA_MOUSE	Alpha-crystallin A chain OS=Mus musculus OX=10090 GN=Cryaa PE=2 SV=1			0	98.50000143	QDDHGYISR	Gln->pyro-Glu@N-term; Carbamidomethyl(H)@4			0.00077434	1129.479614	565.7471	1129.478882	565.7467041	2	10	1.1.1.873.2	3.124017	8389	1465.34	3.07	0.05	669.1152
1	23.85	23.85	73.47000241	67.35000014	67.35000014	sp|P24622|CRYAA_MOUSE	Alpha-crystallin A chain OS=Mus musculus OX=10090 GN=Cryaa PE=2 SV=1			0	97.18999863	QDDHGYISR	Gln->pyro-Glu@N-term; Oxidation(D)@3	Oxidation(D)@129		0.00224921	1088.454712	545.2346	1088.452271	545.2333984	2	10	1.1.1.867.3	3.049517	1042.96	531.15	3.08	0.05	383.7563
1	23.85	23.85	73.47000241	67.35000014	67.35000014	sp|P24622|CRYAA_MOUSE	Alpha-crystallin A chain OS=Mus musculus OX=10090 GN=Cryaa PE=2 SV=1			0	97.18999863	QDDHGYISR	Gln->pyro-Glu@N-term; Oxidation(D)@2	Oxidation(D)@128		0.00224921	1088.454712	545.2346	1088.452271	545.2333984	2	11	1.1.1.867.3	3.049517	1042.96	531.15	3.08	0.05	383.7563
1	23.85	23.85	73.47000241	67.35000014	67.35000014	sp|P24622|CRYAA_MOUSE	Alpha-crystallin A chain OS=Mus musculus OX=10090 GN=Cryaa PE=2 SV=1			0	33.73000026	QDDHGYISR	Gln->pyro-Glu@N-term; Dehydrated(D)@3			0.00674244	1054.453613	528.2341	1054.446777	528.2307129	2	7	1.1.1.871.4	3.099683	240.42	235.89	3.1	0.04	280.7449
1	23.85	23.85	73.47000241	67.35000014	67.35000014	sp|P24622|CRYAA_MOUSE	Alpha-crystallin A chain OS=Mus musculus OX=10090 GN=Cryaa PE=2 SV=1			0	33.73000026	QDDHGYISR	Gln->pyro-Glu@N-term; Dehydrated(D)@2			0.00674244	1054.453613	528.2341	1054.446777	528.2307129	2	7	1.1.1.871.4	3.099683	240.42	235.89	3.1	0.04	280.7449
1	23.85	23.85	73.47000241	67.35000014	67.35000014	sp|P24622|CRYAA_MOUSE	Alpha-crystallin A chain OS=Mus musculus OX=10090 GN=Cryaa PE=2 SV=1			0	29.53999937	QDDHGYISR	Deamidated(Q)@1			0.000615919	1090.468628	546.2416	1090.467896	546.241272	2	6	1.1.1.840.8	2.70655	616.31	605.69	2.71	0.04	628.6619
1	23.85	23.85	73.47000241	67.35000014	67.35000014	sp|P24622|CRYAA_MOUSE	Alpha-crystallin A chain OS=Mus musculus OX=10090 GN=Cryaa PE=2 SV=1			0	23.8499999	QDDHGYISR	Gln->pyro-Glu@N-term; Oxidation(Y)@6	Oxidation(Y)@132		0.00652162	1088.458862	545.2367	1088.452271	545.2333984	2	7	1.1.1.851.8	2.848367	336.44	306.04	2.84	0.05	236.5242
1	23.85	23.85	73.47000241	67.35000014	67.35000014	sp|P24622|CRYAA_MOUSE	Alpha-crystallin A chain OS=Mus musculus OX=10090 GN=Cryaa PE=2 SV=1			0	99.00000095	QSGLDAGHSER	Gln->pyro-Glu@N-term		cleaved V-Q@N-term	-0.000401187	1138.500122	570.2573	1138.500366	570.2574463	2	10	1.1.1.847.9	2.7967	594.14	548.17	2.79	0.03	352.247
1	23.85	23.85	73.47000241	67.35000014	67.35000014	sp|P24622|CRYAA_MOUSE	Alpha-crystallin A chain OS=Mus musculus OX=10090 GN=Cryaa PE=2 SV=1			0	99.00000095	RALGPFYPSR			missed R-A@1	-0.00117529	1162.623413	582.319	1162.624756	582.3196411	2	11	1.1.1.974.7	4.413084	2637.44	2272.84	4.42	0.05	1404.243
1	23.85	23.85	73.47000241	67.35000014	67.35000014	sp|P24622|CRYAA_MOUSE	Alpha-crystallin A chain OS=Mus musculus OX=10090 GN=Cryaa PE=2 SV=1			0	99.00000095	SADGMLTFSGPK	Oxidation(M)@5		cleaved L-S@N-term	0.000469578	1225.56543	613.79	1225.564941	613.7897339	2	13	1.1.1.968.9	4.33875	1624.74	1509.41	4.34	0.06	1078.411
1	23.85	23.85	73.47000241	67.35000014	67.35000014	sp|P24622|CRYAA_MOUSE	Alpha-crystallin A chain OS=Mus musculus OX=10090 GN=Cryaa PE=2 SV=1			0	99.00000095	SLSADGMLTFSGPK	Oxidation(M)@7		cleaved C-S@N-term	0.000576352	1425.681641	713.8481	1425.68103	713.8477783	2	16	1.1.1.1018.11	4.973866	1896.72	1876.44	4.98	0.05	1150.801
1	23.85	23.85	73.47000241	67.35000014	67.35000014	sp|P24622|CRYAA_MOUSE	Alpha-crystallin A chain OS=Mus musculus OX=10090 GN=Cryaa PE=2 SV=1			0	99.00000095	SLSADGMLTFSGPK	Oxidation(M)@7		cleaved C-S@N-term	0.000576352	1425.681641	713.8481	1425.68103	713.8477783	2	11	1.1.1.1025.5	5.059367	1896.72	117.57	4.98	0.05	263.3369
1	23.85	23.85	73.47000241	67.35000014	67.35000014	sp|P24622|CRYAA_MOUSE	Alpha-crystallin A chain OS=Mus musculus OX=10090 GN=Cryaa PE=2 SV=1			0	45.89999914	SPEDLTVK			cleaved F-S@N-term	0.00118634	887.4613037	444.7379	887.460022	444.7372742	2	7	1.1.1.888.4	3.3135	38411.58	589.89	3.42	0.04	460.4246
1	23.85	23.85	73.47000241	67.35000014	67.35000014	sp|P24622|CRYAA_MOUSE	Alpha-crystallin A chain OS=Mus musculus OX=10090 GN=Cryaa PE=2 SV=1			0	27.30000019	SPEDLTVK			cleaved F-S@N-term	0.00118634	887.4613037	444.7379	887.460022	444.7372742	2	6	1.1.1.887.4	3.300833	38411.58	434.62	3.42	0.04	369.8852
1	23.85	23.85	73.47000241	67.35000014	67.35000014	sp|P24622|CRYAA_MOUSE	Alpha-crystallin A chain OS=Mus musculus OX=10090 GN=Cryaa PE=2 SV=1			0	98.00000191	TISPYYR			cleaved S-T@N-term	0.00104004	898.4558716	450.2352	898.454895	450.2347107	2	8	1.1.1.934.3	3.90095	1667.11	1056.6	3.92	0.05	742.5856
1	23.85	23.85	73.47000241	67.35000014	67.35000014	sp|P24622|CRYAA_MOUSE	Alpha-crystallin A chain OS=Mus musculus OX=10090 GN=Cryaa PE=2 SV=1			0	97.03000188	TISPYYR			cleaved S-T@N-term	0.00104004	898.4558716	450.2352	898.454895	450.2347107	2	8	1.1.1.935.6	3.91645	1667.11	1583.51	3.92	0.05	1076.112
1	23.85	23.85	73.47000241	67.35000014	67.35000014	sp|P24622|CRYAA_MOUSE	Alpha-crystallin A chain OS=Mus musculus OX=10090 GN=Cryaa PE=2 SV=1			0	99.00000095	TVLDSGISELMTH	Oxidation(M)@11		cleaved H-M@C-term	0.0039268	1417.679932	709.8472	1417.675903	709.8452148	2	16	1.1.1.1051.10	5.387667	797.76	795.85	5.39	0.05	535.1746
1	23.85	23.85	73.47000241	67.35000014	67.35000014	sp|P24622|CRYAA_MOUSE	Alpha-crystallin A chain OS=Mus musculus OX=10090 GN=Cryaa PE=2 SV=1			0	98.50000143	VIFLDVK			cleaved F-V@N-term	-0.000925921	832.5048828	417.2597	832.5058594	417.2601929	2	9	1.1.1.1097.2	5.9643	49705.26	4311.13	6.01	0.05	797.5489
1	23.85	23.85	73.47000241	67.35000014	67.35000014	sp|P24622|CRYAA_MOUSE	Alpha-crystallin A chain OS=Mus musculus OX=10090 GN=Cryaa PE=2 SV=1			0	49.16000068	VIFLDVK			cleaved F-V@N-term	0.00267512	832.5084839	417.2615	832.5058594	417.2601929	2	7	1.1.1.1076.2	5.69615	695.81	595.09	5.69	0.03	592.0317
1	23.85	23.85	73.47000241	67.35000014	67.35000014	sp|P24622|CRYAA_MOUSE	Alpha-crystallin A chain OS=Mus musculus OX=10090 GN=Cryaa PE=2 SV=1			0	48.05999994	VIFLDVK	Carbamidomethyl@N-term		cleaved F-V@N-term	-0.00069502	889.5266724	445.7706	889.5272827	445.7709351	2	10	1.1.1.1116.3	6.204283	2582.22	2159.77	6.21	0.05	1509.722
1	23.85	23.85	73.47000241	67.35000014	67.35000014	sp|P24622|CRYAA_MOUSE	Alpha-crystallin A chain OS=Mus musculus OX=10090 GN=Cryaa PE=2 SV=1			0	30.91000021	VIFLDVK	Carbamidomethyl@N-term		cleaved F-V@N-term	-0.00069502	889.5266724	445.7706	889.5272827	445.7709351	2	8	1.1.1.1115.3	6.19195	2582.22	1348.05	6.21	0.05	827.3174
1	23.85	23.85	73.47000241	67.35000014	67.35000014	sp|P24622|CRYAA_MOUSE	Alpha-crystallin A chain OS=Mus musculus OX=10090 GN=Cryaa PE=2 SV=1			0	99.00000095	VLEDFVEIH			cleaved H-G@C-term	0.00126391	1099.556274	550.7854	1099.554932	550.78479	2	13	1.1.1.1098.7	5.980967	3070.12	2486.41	6	0.05	1424.404
1	23.85	23.85	73.47000241	67.35000014	67.35000014	sp|P24622|CRYAA_MOUSE	Alpha-crystallin A chain OS=Mus musculus OX=10090 GN=Cryaa PE=2 SV=1			0	48.05999994	VLEDFVEIHG			cleaved G-K@C-term	0.00128001	1156.577637	579.2961	1156.576416	579.2954712	2	7	1.1.1.1090.4	5.875967	1735.45	152.65	5.96	0.05	165.9218
1	23.85	23.85	73.47000241	67.35000014	67.35000014	sp|P24622|CRYAA_MOUSE	Alpha-crystallin A chain OS=Mus musculus OX=10090 GN=Cryaa PE=2 SV=1			0	99.00000095	VLEDFVEIHGK				0.0031561	1284.674438	429.2321	1284.671387	429.2310791	3	16	1.1.1.1021.2	5.003867	291573.4	289635.1	5.01	0.04	92041.8
1	23.85	23.85	73.47000241	67.35000014	67.35000014	sp|P24622|CRYAA_MOUSE	Alpha-crystallin A chain OS=Mus musculus OX=10090 GN=Cryaa PE=2 SV=1			0	99.00000095	VLEDFVEIHGK	Formyl@N-term			-0.00295519	1312.66333	657.3389	1312.66626	657.3404541	2	14	1.1.1.1218.3	7.447516	699.75	246.56	7.5	0.09	159.4685
1	23.85	23.85	73.47000241	67.35000014	67.35000014	sp|P24622|CRYAA_MOUSE	Alpha-crystallin A chain OS=Mus musculus OX=10090 GN=Cryaa PE=2 SV=1			0	99.00000095	VLEDFVEIHGK	Formyl@N-term			-0.00295519	1312.66333	657.3389	1312.66626	657.3404541	2	13	1.1.1.1217.3	7.43435	699.75	167.41	7.5	0.09	119.895
1	23.85	23.85	73.47000241	67.35000014	67.35000014	sp|P24622|CRYAA_MOUSE	Alpha-crystallin A chain OS=Mus musculus OX=10090 GN=Cryaa PE=2 SV=1			0	99.00000095	VLEDFVEIHGK	Carbamidomethyl(K)@11			0.00396069	1341.696899	448.2396	1341.692871	448.2382202	3	16	1.1.1.1018.2	4.966367	24852.89	24248.26	4.96	0.05	12730.16
1	23.85	23.85	73.47000241	67.35000014	67.35000014	sp|P24622|CRYAA_MOUSE	Alpha-crystallin A chain OS=Mus musculus OX=10090 GN=Cryaa PE=2 SV=1			0	99.00000095	VLEDFVEIHGK	Carbamidomethyl@N-term; Carbamidomethyl(K)@11			-0.000651571	1398.713745	467.2452	1398.714355	467.2453918	3	13	1.1.1.1031.3	5.129533	2672.1	2547.59	5.14	0.05	1825.61
1	23.85	23.85	73.47000241	67.35000014	67.35000014	sp|P24622|CRYAA_MOUSE	Alpha-crystallin A chain OS=Mus musculus OX=10090 GN=Cryaa PE=2 SV=1			0	99.00000095	VLEDFVEIHGK	Methyl(E)@7	Methyl(E)@118		0.00153781	1298.688599	433.9035	1298.687012	433.9029541	3	13	1.1.1.1045.2	5.304683	3234.88	3197.3	5.3	0.05	1871.325
1	23.85	23.85	73.47000241	67.35000014	67.35000014	sp|P24622|CRYAA_MOUSE	Alpha-crystallin A chain OS=Mus musculus OX=10090 GN=Cryaa PE=2 SV=1			0	99.00000095	VLEDFVEIHGK	Carbamidomethyl@N-term			-0.000800012	1341.692139	448.238	1341.692871	448.2382202	3	16	1.1.1.1035.4	5.181517	37699.71	31804.03	5.19	0.04	21709.65
1	23.85	23.85	73.47000241	67.35000014	67.35000014	sp|P24622|CRYAA_MOUSE	Alpha-crystallin A chain OS=Mus musculus OX=10090 GN=Cryaa PE=2 SV=1			0	99.00000095	VLEDFVEIHGK	Carbamidomethyl(K)@11			0.00396069	1341.696899	448.2396	1341.692871	448.2382202	3	14	1.1.1.1017.2	4.953383	24852.89	23037.8	4.96	0.05	12820.05
1	23.85	23.85	73.47000241	67.35000014	67.35000014	sp|P24622|CRYAA_MOUSE	Alpha-crystallin A chain OS=Mus musculus OX=10090 GN=Cryaa PE=2 SV=1			0	99.00000095	VLEDFVEIHGK	Dioxidation(K)@11	Dioxidation(K)@122		-0.00292109	1316.658325	659.3364	1316.661255	659.3378906	2	13	1.1.1.1076.9	5.701983	667.93	530.21	5.68	0.05	446.1458
1	23.85	23.85	73.47000241	67.35000014	67.35000014	sp|P24622|CRYAA_MOUSE	Alpha-crystallin A chain OS=Mus musculus OX=10090 GN=Cryaa PE=2 SV=1			0	99.00000095	VLEDFVEIHGK	Carbamidomethyl@N-term			-0.000800012	1341.692139	448.238	1341.692871	448.2382202	3	14	1.1.1.1034.3	5.1682	37699.71	18350.82	5.19	0.04	10197.36
1	23.85	23.85	73.47000241	67.35000014	67.35000014	sp|P24622|CRYAA_MOUSE	Alpha-crystallin A chain OS=Mus musculus OX=10090 GN=Cryaa PE=2 SV=1			0	98.78000021	VLEDFVEIHGK	Carbamidomethyl@N-term; Carbamidomethyl(K)@11			-0.000651571	1398.713745	467.2452	1398.714355	467.2453918	3	11	1.1.1.1028.2	5.090867	2672.1	900.86	5.14	0.05	835.9731
1	23.85	23.85	73.47000241	67.35000014	67.35000014	sp|P24622|CRYAA_MOUSE	Alpha-crystallin A chain OS=Mus musculus OX=10090 GN=Cryaa PE=2 SV=1			0	98.05999994	VLEDFVEIHGK	Carbamidomethyl@N-term; Carbamidomethyl(K)@11			-0.000651571	1398.713745	467.2452	1398.714355	467.2453918	3	12	1.1.1.1030.3	5.116867	2672.1	2171.78	5.14	0.05	1541.351
1	23.85	23.85	73.47000241	67.35000014	67.35000014	sp|P24622|CRYAA_MOUSE	Alpha-crystallin A chain OS=Mus musculus OX=10090 GN=Cryaa PE=2 SV=1			0	97.32999802	VLEDFVEIHGK	Methyl(E)@7	Methyl(E)@118		0.00153781	1298.688599	433.9035	1298.687012	433.9029541	3	10	1.1.1.1044.2	5.292183	3234.88	2535.3	5.3	0.05	1886.142
1	23.85	23.85	73.47000241	67.35000014	67.35000014	sp|P24622|CRYAA_MOUSE	Alpha-crystallin A chain OS=Mus musculus OX=10090 GN=Cryaa PE=2 SV=1			0	96.13000154	VLEDFVEIHGK	GG(K)@11	GG(K)@122		-0.00422209	1398.710083	467.244	1398.714355	467.2453918	3	9	1.1.1.1016.3	4.94155	1263.2	728.15	4.89	0.08	467.7697
1	23.85	23.85	73.47000241	67.35000014	67.35000014	sp|P24622|CRYAA_MOUSE	Alpha-crystallin A chain OS=Mus musculus OX=10090 GN=Cryaa PE=2 SV=1			0	54.18999791	VLEDFVEIHGK	Carbamidomethyl(K)@11			0.0048762	1341.697876	448.2399	1341.692871	448.2382202	3	9	1.1.1.1005.4	4.801717	62.34065	62.34065			864.3041
1	23.85	23.85	73.47000241	67.35000014	67.35000014	sp|P24622|CRYAA_MOUSE	Alpha-crystallin A chain OS=Mus musculus OX=10090 GN=Cryaa PE=2 SV=1			0	54.18999791	VLEDFVEIHGK				0.00343075	1284.674805	429.2322	1284.671387	429.2310791	3	9	1.1.1.1009.2	4.851383	24777.81	3839.51	4.89	0.04	1114.287
1	23.85	23.85	73.47000241	67.35000014	67.35000014	sp|P24622|CRYAA_MOUSE	Alpha-crystallin A chain OS=Mus musculus OX=10090 GN=Cryaa PE=2 SV=1			0	45.35999894	VLEDFVEIHGK	Propionamide@N-term; Dehydrated(E)@3; Oxidation(D)@4	Oxidation(D)@115		0.00212073	1353.695068	677.8548	1353.692871	677.8536987	2	11	1.1.1.1286.2	8.184466	166.95	157.82	8.17	0.07	113.5866
1	23.85	23.85	73.47000241	67.35000014	67.35000014	sp|P24622|CRYAA_MOUSE	Alpha-crystallin A chain OS=Mus musculus OX=10090 GN=Cryaa PE=2 SV=1			0	38.62999976	VLEDFVEIHGK	Dioxidation(K)@11	Dioxidation(K)@122		-0.00292109	1316.658325	659.3364	1316.661255	659.3378906	2	9	1.1.1.1073.8	5.662983	667.93	456.05	5.68	0.05	381.0229
1	23.85	23.85	73.47000241	67.35000014	67.35000014	sp|P24622|CRYAA_MOUSE	Alpha-crystallin A chain OS=Mus musculus OX=10090 GN=Cryaa PE=2 SV=1			0	37.13000119	VLEDFVEIHGK	Carbamidomethyl@N-term			-5.77E-05	1341.692871	671.8537	1341.692871	671.8536987	2	8	1.1.1.1041.5	5.26235	11035.51	1038.93	5.19	0.04	258.871
1	23.85	23.85	73.47000241	67.35000014	67.35000014	sp|P24622|CRYAA_MOUSE	Alpha-crystallin A chain OS=Mus musculus OX=10090 GN=Cryaa PE=2 SV=1			0	27.7399987	VLEDFVEIHGK	Acetyl@N-term; Dehydrated(E)@3; Oxidation(D)@4	Acetyl@112; Oxidation(D)@115		0.0022763	1324.668701	663.3416	1324.66626	663.3404541	2	9	1.1.1.1282.3	8.133467	124.36	70.46	8.09	0.07	88.41611
1	23.85	23.85	73.47000241	67.35000014	67.35000014	sp|P24622|CRYAA_MOUSE	Alpha-crystallin A chain OS=Mus musculus OX=10090 GN=Cryaa PE=2 SV=1			0	26.8599987	VLEDFVEIHGK	Carbamidomethyl(K)@11			0.0126581	1341.705688	448.2425	1341.692871	448.2382202	3	8	1.1.1.1003.2	4.774567	83.57697	83.57697			477.6131
1	23.85	23.85	73.47000241	67.35000014	67.35000014	sp|P24622|CRYAA_MOUSE	Alpha-crystallin A chain OS=Mus musculus OX=10090 GN=Cryaa PE=2 SV=1			0	23.01000059	VLEDFVEIHGK	Cation:K(D)@4			-0.0110352	1322.616333	662.3154	1322.627319	662.3209229	2	9	1.1.1.1020.9	4.997366	871.15	821.64	4.99	0.04	653.7451
1	23.85	23.85	73.47000241	67.35000014	67.35000014	sp|P24622|CRYAA_MOUSE	Alpha-crystallin A chain OS=Mus musculus OX=10090 GN=Cryaa PE=2 SV=1			0	46.43999934	VQSGLDAGH			cleaved H-S@C-term	-0.00187787	882.4176636	442.2161	882.4195557	442.217041	2	7	1.1.1.841.2	2.714383	1467.47	1016.22	2.74	0.04	589.838
1	23.85	23.85	73.47000241	67.35000014	67.35000014	sp|P24622|CRYAA_MOUSE	Alpha-crystallin A chain OS=Mus musculus OX=10090 GN=Cryaa PE=2 SV=1			0	32.31000006	VQSGLDAGH			cleaved H-S@C-term	-0.00187787	882.4176636	442.2161	882.4195557	442.217041	2	6	1.1.1.840.3	2.702383	1467.47	558.35	2.74	0.04	537.0233
1	23.85	23.85	73.47000241	67.35000014	67.35000014	sp|P24622|CRYAA_MOUSE	Alpha-crystallin A chain OS=Mus musculus OX=10090 GN=Cryaa PE=2 SV=1			0	96.86999917	VQSGLDAGHSE	Carbamidomethyl(E)@11		cleaved E-R@C-term	-0.000154911	1155.515503	578.765	1155.515625	578.7650757	2	10	1.1.1.842.8	2.732367	1049.73	535.22	2.76	0.05	402.0137
1	23.85	23.85	73.47000241	67.35000014	67.35000014	sp|P24622|CRYAA_MOUSE	Alpha-crystallin A chain OS=Mus musculus OX=10090 GN=Cryaa PE=2 SV=1			0	48.05999994	VQSGLDAGHSE	Carbamidomethyl@N-term		cleaved E-R@C-term	-0.000154911	1155.515503	578.765	1155.515625	578.7650757	2	10	1.1.1.846.9	2.7842	1049.73	787.38	2.76	0.05	443.6858
1	23.85	23.85	73.47000241	67.35000014	67.35000014	sp|P24622|CRYAA_MOUSE	Alpha-crystallin A chain OS=Mus musculus OX=10090 GN=Cryaa PE=2 SV=1			0	27.7399987	VQSGLDAGHSE	Carbamidomethyl(S)@10		cleaved E-R@C-term	-0.000154911	1155.515503	578.765	1155.515625	578.7650757	2	10	1.1.1.842.8	2.732367	1049.73	535.22	2.76	0.05	402.0137
1	23.85	23.85	73.47000241	67.35000014	67.35000014	sp|P24622|CRYAA_MOUSE	Alpha-crystallin A chain OS=Mus musculus OX=10090 GN=Cryaa PE=2 SV=1			0	27.7399987	VQSGLDAGHSE	Carbamidomethyl(H)@9		cleaved E-R@C-term	-0.000154911	1155.515503	578.765	1155.515625	578.7650757	2	10	1.1.1.842.8	2.732367	1049.73	535.22	2.76	0.05	402.0137
1	23.85	23.85	73.47000241	67.35000014	67.35000014	sp|P24622|CRYAA_MOUSE	Alpha-crystallin A chain OS=Mus musculus OX=10090 GN=Cryaa PE=2 SV=1			0	17.40999967	VQSGLDAGHSE			cleaved E-R@C-term	0.000561094	1098.494629	550.2546	1098.494141	550.2543335	2	11	1.1.1.842.7	2.731533	6937.29	4139.66	2.75	0.04	1891.022
1	23.85	23.85	73.47000241	67.35000014	67.35000014	sp|P24622|CRYAA_MOUSE	Alpha-crystallin A chain OS=Mus musculus OX=10090 GN=Cryaa PE=2 SV=1			0	99.00000095	VQSGLDAGHSER				0.00429693	1254.599487	419.2071	1254.595337	419.2056885	3	14	1.1.1.832.4	2.60155	60397.49	46226.54	2.62	0.04	31037.64
1	23.85	23.85	73.47000241	67.35000014	67.35000014	sp|P24622|CRYAA_MOUSE	Alpha-crystallin A chain OS=Mus musculus OX=10090 GN=Cryaa PE=2 SV=1			0	99.00000095	VQSGLDAGHSER	Arg-loss@C-term			0.000561094	1098.494629	550.2546	1098.494141	550.2543335	2	12	1.1.1.842.7	2.731533	6937.29	4139.66	2.75	0.04	1891.022
1	23.85	23.85	73.47000241	67.35000014	67.35000014	sp|P24622|CRYAA_MOUSE	Alpha-crystallin A chain OS=Mus musculus OX=10090 GN=Cryaa PE=2 SV=1			0	98.94999862	VQSGLDAGHSER	Carbamidomethyl(D)@6			0.000532394	1311.617188	438.213	1311.616699	438.2128601	3	14	1.1.1.832.5	2.602383	15909.01	10524.08	2.62	0.05	5165.553
1	23.85	23.85	73.47000241	67.35000014	67.35000014	sp|P24622|CRYAA_MOUSE	Alpha-crystallin A chain OS=Mus musculus OX=10090 GN=Cryaa PE=2 SV=1			0	98.90000224	VQSGLDAGHSER	Formyl@N-term			-0.00131205	1282.588867	642.3017	1282.59021	642.3023682	2	10	1.1.1.894.10	3.394817	327.57	279.52	3.41	0.04	340.8546
1	23.85	23.85	73.47000241	67.35000014	67.35000014	sp|P24622|CRYAA_MOUSE	Alpha-crystallin A chain OS=Mus musculus OX=10090 GN=Cryaa PE=2 SV=1			0	98.78000021	VQSGLDAGHSER	Phospho(S)@3	Phospho(S)@171		-0.0101952	1334.551514	668.283	1334.561646	668.2880859	2	13	1.1.1.837.3	2.670383	170.517	170.517			642.695
1	23.85	23.85	73.47000241	67.35000014	67.35000014	sp|P24622|CRYAA_MOUSE	Alpha-crystallin A chain OS=Mus musculus OX=10090 GN=Cryaa PE=2 SV=1			0	97.18999863	VQSGLDAGHSER	Carbamidomethyl(H)@9			0.000532394	1311.617188	438.213	1311.616699	438.2128601	3	12	1.1.1.831.6	2.590217	15909.01	5740.34	2.62	0.05	4638.089
1	23.85	23.85	73.47000241	67.35000014	67.35000014	sp|P24622|CRYAA_MOUSE	Alpha-crystallin A chain OS=Mus musculus OX=10090 GN=Cryaa PE=2 SV=1			0	48.05999994	VQSGLDAGHSER	Methyl(Q)@2; Didehydro(S)@3	Methyl(Q)@170; Didehydro(S)@171		0.00513818	1266.600464	634.3075	1266.595337	634.3049316	2	11	1.1.1.842.10	2.734033	943.81	913.48	2.74	0.03	670.0842
1	23.85	23.85	73.47000241	67.35000014	67.35000014	sp|P24622|CRYAA_MOUSE	Alpha-crystallin A chain OS=Mus musculus OX=10090 GN=Cryaa PE=2 SV=1			0	30.00000119	VQSGLDAGHSER	Carbamidomethyl(H)@9			0.000532394	1311.617188	438.213	1311.616699	438.2128601	3	14	1.1.1.832.5	2.602383	15909.01	10524.08	2.62	0.05	5165.553
1	23.85	23.85	73.47000241	67.35000014	67.35000014	sp|P24622|CRYAA_MOUSE	Alpha-crystallin A chain OS=Mus musculus OX=10090 GN=Cryaa PE=2 SV=1			0	33.73000026	VTIQHPWFK			cleaved D-V@N-term	-0.00136796	1154.622314	578.3184	1154.623657	578.3190918	2	6	1.1.1.1015.8	4.932883	501.19	455.29	4.93	0.05	245.5137
1	23.85	23.85	73.47000241	67.35000014	67.35000014	sp|P24622|CRYAA_MOUSE	Alpha-crystallin A chain OS=Mus musculus OX=10090 GN=Cryaa PE=2 SV=1			0	54.18999791	YRLPSNVD			cleaved D-Q@C-term; missed R-L@2	0.000549798	962.482666	482.2486	962.4821167	482.2483521	2	8	1.1.1.951.8	4.1226	961.12	784.82	4.14	0.04	451.9255
1	23.85	23.85	73.47000241	67.35000014	67.35000014	sp|P24622|CRYAA_MOUSE	Alpha-crystallin A chain OS=Mus musculus OX=10090 GN=Cryaa PE=2 SV=1			0	24.26999956	YRLPSNVD			cleaved D-Q@C-term; missed R-L@2	0.000549798	962.482666	482.2486	962.4821167	482.2483521	2	7	1.1.1.952.7	4.1346	961.12	943.93	4.14	0.04	666.4366
1	23.85	23.85	73.47000241	67.35000014	67.35000014	sp|P24622|CRYAA_MOUSE	Alpha-crystallin A chain OS=Mus musculus OX=10090 GN=Cryaa PE=2 SV=1			0	99.00000095	YRLPSNVDQ	Carbamidomethyl@N-term		cleaved Q-S@C-term; missed R-L@2	-0.000359839	1147.56189	574.7882	1147.562134	574.7883911	2	10	1.1.1.947.7	4.0701	809.85	715.39	4.06	0.04	449.2321
1	23.85	23.85	73.47000241	67.35000014	67.35000014	sp|P24622|CRYAA_MOUSE	Alpha-crystallin A chain OS=Mus musculus OX=10090 GN=Cryaa PE=2 SV=1			0	99.00000095	YRLPSNVDQSAL			cleaved L-S@C-term; missed R-L@2	0.0140252	1361.70813	681.8613	1361.69397	681.854248	2	13	1.1.1.1025.4	5.0577	1044.06	714.37	5.05	0.04	632.4397
1	23.85	23.85	73.47000241	67.35000014	67.35000014	sp|P24622|CRYAA_MOUSE	Alpha-crystallin A chain OS=Mus musculus OX=10090 GN=Cryaa PE=2 SV=1			0	55.90999722	YRLPSNVDQSALS	Carbamidomethyl@N-term		cleaved S-C@C-term; missed R-L@2	0.00542793	1505.75293	753.8837	1505.747437	753.8809814	2	10	1.1.1.1007.10	4.832383	1834.16	1761.48	4.84	0.05	1136.422
1	23.85	23.85	73.47000241	67.35000014	67.35000014	sp|P24622|CRYAA_MOUSE	Alpha-crystallin A chain OS=Mus musculus OX=10090 GN=Cryaa PE=2 SV=1			0	49.16000068	YRLPSNVDQSALS			cleaved S-C@C-term; missed R-L@2	0.00158654	1448.727417	725.371	1448.725952	725.3702393	2	10	1.1.1.998.4	4.71555	6504.93	1284.14	4.76	0.04	880.681
1	23.85	23.85	73.47000241	67.35000014	67.35000014	sp|P24622|CRYAA_MOUSE	Alpha-crystallin A chain OS=Mus musculus OX=10090 GN=Cryaa PE=2 SV=1			0	48.05999994	YRLPSNVDQSALS			cleaved S-C@C-term; missed R-L@2	0.00158654	1448.727417	725.371	1448.725952	725.3702393	2	9	1.1.1.996.4	4.690567	6504.93	177.98	4.76	0.04	266.9156
1	23.85	23.85	73.47000241	67.35000014	67.35000014	sp|P24622|CRYAA_MOUSE	Alpha-crystallin A chain OS=Mus musculus OX=10090 GN=Cryaa PE=2 SV=1			0	32.78000057	YRLPSNVDQSALS	Carbamidomethyl@N-term		cleaved S-C@C-term; missed R-L@2	0.00542793	1505.75293	753.8837	1505.747437	753.8809814	2	9	1.1.1.1005.11	4.80755	1834.16	932.09	4.84	0.05	520.5843
2	19.46	19.46	58.77000093	58.77000093	58.77000093	sp|Q9JJU9|CRBB3_MOUSE	Beta-crystallin B3 OS=Mus musculus OX=10090 GN=Crybb3 PE=2 SV=3			2	99.00000095	GEQFVLEK				-0.00258935	948.4890747	475.2518	948.4916382	475.2531128	2	12	1.1.1.976.3	4.434916	9642.48	9523.78	4.43	0.04	5152.133
2	19.46	19.46	58.77000093	58.77000093	58.77000093	sp|Q9JJU9|CRBB3_MOUSE	Beta-crystallin B3 OS=Mus musculus OX=10090 GN=Crybb3 PE=2 SV=3			2	99.00000095	HWNEWDANQPQLQSVR				0.00464243	2006.939575	669.9871	2006.934692	669.9855347	3	13	1.1.1.1007.9	4.83155	687.99	617.51	4.82	0.05	528.2292
2	19.46	19.46	58.77000093	58.77000093	58.77000093	sp|Q9JJU9|CRBB3_MOUSE	Beta-crystallin B3 OS=Mus musculus OX=10090 GN=Crybb3 PE=2 SV=3			2	99.00000095	LHLFENPAFSGR				-0.00656999	1386.697876	463.2399	1386.704468	463.2420959	3	14	1.1.1.1061.2	5.508667	8984.86	5083.49	5.53	0.05	2683.467
2	19.46	19.46	58.77000093	58.77000093	58.77000093	sp|Q9JJU9|CRBB3_MOUSE	Beta-crystallin B3 OS=Mus musculus OX=10090 GN=Crybb3 PE=2 SV=3			2	99.00000095	MEIVDDDVPSLWAHGFQDR	Oxidation(M)@1			0.00328489	2245.01416	749.3453	2245.010986	749.3442993	3	11	1.1.1.1135.7	6.452917	1023.57	404.03	6.4	0.05	298.9131
2	19.46	19.46	58.77000093	58.77000093	58.77000093	sp|Q9JJU9|CRBB3_MOUSE	Beta-crystallin B3 OS=Mus musculus OX=10090 GN=Crybb3 PE=2 SV=3			2	99.00000095	QYVFER	Gln->pyro-Glu@N-term			0.00135462	823.3878784	412.7012	823.3864746	412.7005005	2	8	1.1.1.1068.2	5.594833	2498.13	1673.24	5.62	0.05	2142.832
2	19.46	19.46	58.77000093	58.77000093	58.77000093	sp|Q9JJU9|CRBB3_MOUSE	Beta-crystallin B3 OS=Mus musculus OX=10090 GN=Crybb3 PE=2 SV=3			2	99.00000095	VGSIQVESGPWLAFER				0.00144277	1773.906494	887.9605	1773.905029	887.9597778	2	15	1.1.1.1222.3	7.498183	248.65	247.12	7.49	0.06	193.3459
2	19.46	19.46	58.77000093	58.77000093	58.77000093	sp|Q9JJU9|CRBB3_MOUSE	Beta-crystallin B3 OS=Mus musculus OX=10090 GN=Crybb3 PE=2 SV=3			2	99.00000095	VINGTWVGYEFPGYR	Deamidated(N)@3			0.00354757	1757.844849	879.9297	1757.841309	879.9279175	2	14	1.1.1.1175.9	6.955217	1971.78	998.07	7	0.06	410.1387
2	19.46	19.46	58.77000093	58.77000093	58.77000093	sp|Q9JJU9|CRBB3_MOUSE	Beta-crystallin B3 OS=Mus musculus OX=10090 GN=Crybb3 PE=2 SV=3			2	99.00000095	VTVYELENFQGK				-0.0149825	1425.699097	713.8568	1425.713989	713.8642578	2	15	1.1.1.1069.7	5.61315	203.8711	203.8711			651.0273
2	19.46	19.46	58.77000093	58.77000093	58.77000093	sp|Q9JJU9|CRBB3_MOUSE	Beta-crystallin B3 OS=Mus musculus OX=10090 GN=Crybb3 PE=2 SV=3			2	99.00000095	WDAWSSSR				0.000551418	993.4310913	497.7228	993.4304199	497.7225037	2	7	1.1.1.986.3	4.5604	838.62	809.02	4.56	0.04	587.3396
2	19.46	19.46	58.77000093	58.77000093	58.77000093	sp|Q9JJU9|CRBB3_MOUSE	Beta-crystallin B3 OS=Mus musculus OX=10090 GN=Crybb3 PE=2 SV=3			0.616184652	99.00000095	LHLFENPAF			cleaved F-S@C-term	0.00105362	1086.550903	544.2827	1086.549805	544.2821655	2	10	1.1.1.1163.2	6.805567	606.97	557.19	6.81	0.05	302.8915
2	19.46	19.46	58.77000093	58.77000093	58.77000093	sp|Q9JJU9|CRBB3_MOUSE	Beta-crystallin B3 OS=Mus musculus OX=10090 GN=Crybb3 PE=2 SV=3			0.407823265	99.00000095	SDILLSLRPL			cleaved L-H@C-term	-0.00139137	1125.674438	563.8445	1125.675781	563.8451538	2	13	1.1.1.1252.2	7.80065	954.8	651.83	7.83	0.06	301.0111
2	19.46	19.46	58.77000093	58.77000093	58.77000093	sp|Q9JJU9|CRBB3_MOUSE	Beta-crystallin B3 OS=Mus musculus OX=10090 GN=Crybb3 PE=2 SV=3			0.137868628	99.00000095	MEIVDDDVPSLWAH	Oxidation(M)@1		cleaved H-G@C-term	-0.00200158	1641.732422	821.8735	1641.734497	821.8745117	2	17	1.1.1.1134.8	6.439933	528.56	521.58	6.44	0.05	363.6198
2	19.46	19.46	58.77000093	58.77000093	58.77000093	sp|Q9JJU9|CRBB3_MOUSE	Beta-crystallin B3 OS=Mus musculus OX=10090 GN=Crybb3 PE=2 SV=3			0.135488927	99.00000095	RSDILLSLRPL			cleaved L-H@C-term; missed R-S@1	0.00245067	1281.779419	428.2671	1281.776855	428.2662354	3	8	1.1.1.1142.2	6.536417	247.57	157.16	6.56	0.05	260.9885
2	19.46	19.46	58.77000093	58.77000093	58.77000093	sp|Q9JJU9|CRBB3_MOUSE	Beta-crystallin B3 OS=Mus musculus OX=10090 GN=Crybb3 PE=2 SV=3			0.10513036	99.00000095	KMEIVDDDVPSLWAH	Oxidation(M)@2		cleaved H-G@C-term; missed K-M@1	0.00203014	1769.831421	590.9511	1769.829468	590.9504395	3	12	1.1.1.1078.3	5.723983	147.49	65.95	5.78	0.06	448.3131
2	19.46	19.46	58.77000093	58.77000093	58.77000093	sp|Q9JJU9|CRBB3_MOUSE	Beta-crystallin B3 OS=Mus musculus OX=10090 GN=Crybb3 PE=2 SV=3			0.017728776	99.00000095	SGPWLAFER			cleaved E-S@N-term	0.00243042	1061.53186	531.7732	1061.529419	531.7719727	2	9	1.1.1.1132.5	6.409433	2534.83	249.26	6.33	0.06	185.8084
2	19.46	19.46	58.77000093	58.77000093	58.77000093	sp|Q9JJU9|CRBB3_MOUSE	Beta-crystallin B3 OS=Mus musculus OX=10090 GN=Crybb3 PE=2 SV=3			0.015022865	99.00000095	GPWLAFER			cleaved S-G@N-term	0.000189436	974.4976807	488.2561	974.4973755	488.2559814	2	10	1.1.1.1123.2	6.292267	782.63	767.74	6.3	0.05	547.6162
2	19.46	19.46	58.77000093	58.77000093	58.77000093	sp|Q9JJU9|CRBB3_MOUSE	Beta-crystallin B3 OS=Mus musculus OX=10090 GN=Crybb3 PE=2 SV=3			0.012333734	99.00000095	INGTWVGYEFPGYR	Deamidated(N)@2		cleaved V-I@N-term	0.0029261	1658.775879	830.3952	1658.772949	830.3937378	2	14	1.1.1.1163.4	6.8114	326.78	198.63	6.83	0.05	140.4376
2	19.46	19.46	58.77000093	58.77000093	58.77000093	sp|Q9JJU9|CRBB3_MOUSE	Beta-crystallin B3 OS=Mus musculus OX=10090 GN=Crybb3 PE=2 SV=3			0.00833099	20.14999986	SDILLSLR			cleaved R-P@C-term	-0.00359617	915.5352783	458.7749	915.5389404	458.7767334	2	7	1.1.1.1115.5	6.193617	321.85	156.71	6.16	0.05	379.817
2	19.46	19.46	58.77000093	58.77000093	58.77000093	sp|Q9JJU9|CRBB3_MOUSE	Beta-crystallin B3 OS=Mus musculus OX=10090 GN=Crybb3 PE=2 SV=3			0	99.00000095	GEQFVLEK				-0.00258935	948.4890747	475.2518	948.4916382	475.2531128	2	12	1.1.1.975.6	4.424583	9642.48	7813.15	4.43	0.04	4521.655
2	19.46	19.46	58.77000093	58.77000093	58.77000093	sp|Q9JJU9|CRBB3_MOUSE	Beta-crystallin B3 OS=Mus musculus OX=10090 GN=Crybb3 PE=2 SV=3			0	99.00000095	GEQFVLEK	Carbamidomethyl@N-term			-0.00484477	1005.508301	503.7614	1005.513123	503.7638245	2	13	1.1.1.976.5	4.436584	1824.69	1615.35	4.44	0.04	981.5257
2	19.46	19.46	58.77000093	58.77000093	58.77000093	sp|Q9JJU9|CRBB3_MOUSE	Beta-crystallin B3 OS=Mus musculus OX=10090 GN=Crybb3 PE=2 SV=3			0	99.00000095	GEQFVLEK	Carbamidomethyl@N-term			-0.00484477	1005.508301	503.7614	1005.513123	503.7638245	2	13	1.1.1.977.5	4.450583	1824.69	1596.26	4.44	0.04	994.1476
2	19.46	19.46	58.77000093	58.77000093	58.77000093	sp|Q9JJU9|CRBB3_MOUSE	Beta-crystallin B3 OS=Mus musculus OX=10090 GN=Crybb3 PE=2 SV=3			0	48.05999994	GPWLAFER			cleaved S-G@N-term	0.000189436	974.4976807	488.2561	974.4973755	488.2559814	2	8	1.1.1.1121.2	6.26695	782.63	380.9	6.3	0.05	290.6882
2	19.46	19.46	58.77000093	58.77000093	58.77000093	sp|Q9JJU9|CRBB3_MOUSE	Beta-crystallin B3 OS=Mus musculus OX=10090 GN=Crybb3 PE=2 SV=3			0	99.00000095	HWNEWDANQPQLQSVR				0.00464243	2006.939575	669.9871	2006.934692	669.9855347	3	15	1.1.1.1006.9	4.818883	687.99	652.48	4.82	0.05	620.8555
2	19.46	19.46	58.77000093	58.77000093	58.77000093	sp|Q9JJU9|CRBB3_MOUSE	Beta-crystallin B3 OS=Mus musculus OX=10090 GN=Crybb3 PE=2 SV=3			0	99.00000095	INGTWVGYEFPGYR	Deamidated(N)@2		cleaved V-I@N-term	0.0029261	1658.775879	830.3952	1658.772949	830.3937378	2	12	1.1.1.1164.4	6.8244	326.78	263.35	6.83	0.05	168.8528
2	19.46	19.46	58.77000093	58.77000093	58.77000093	sp|Q9JJU9|CRBB3_MOUSE	Beta-crystallin B3 OS=Mus musculus OX=10090 GN=Crybb3 PE=2 SV=3			0	98.50000143	LHLFENPAF			cleaved F-S@C-term	0.00105362	1086.550903	544.2827	1086.549805	544.2821655	2	8	1.1.1.1162.3	6.792067	606.97	397.04	6.81	0.05	268.6982
2	19.46	19.46	58.77000093	58.77000093	58.77000093	sp|Q9JJU9|CRBB3_MOUSE	Beta-crystallin B3 OS=Mus musculus OX=10090 GN=Crybb3 PE=2 SV=3			0	99.00000095	LHLFENPAFSGR				-0.00656999	1386.697876	463.2399	1386.704468	463.2420959	3	17	1.1.1.1062.2	5.523667	8984.86	8107.48	5.53	0.05	6004.555
2	19.46	19.46	58.77000093	58.77000093	58.77000093	sp|Q9JJU9|CRBB3_MOUSE	Beta-crystallin B3 OS=Mus musculus OX=10090 GN=Crybb3 PE=2 SV=3			0	99.00000095	MEIVDDDVPSLWAH	Oxidation(M)@1		cleaved H-G@C-term	-0.00200158	1641.732422	821.8735	1641.734497	821.8745117	2	12	1.1.1.1133.7	6.427433	528.56	463.88	6.44	0.05	279.676
2	19.46	19.46	58.77000093	58.77000093	58.77000093	sp|Q9JJU9|CRBB3_MOUSE	Beta-crystallin B3 OS=Mus musculus OX=10090 GN=Crybb3 PE=2 SV=3			0	46.43999934	MEIVDDDVPSLWAHGFQDR	Oxidation(M)@1			0.00328489	2245.01416	749.3453	2245.010986	749.3442993	3	8	1.1.1.1121.10	6.2736	1023.57	78.68	6.4	0.05	313.8227
2	19.46	19.46	58.77000093	58.77000093	58.77000093	sp|Q9JJU9|CRBB3_MOUSE	Beta-crystallin B3 OS=Mus musculus OX=10090 GN=Crybb3 PE=2 SV=3			0	55.90999722	QYVFER	Gln->pyro-Glu@N-term			0.00135462	823.3878784	412.7012	823.3864746	412.7005005	2	8	1.1.1.1067.2	5.582	2498.13	1302.12	5.62	0.05	1227.972
2	19.46	19.46	58.77000093	58.77000093	58.77000093	sp|Q9JJU9|CRBB3_MOUSE	Beta-crystallin B3 OS=Mus musculus OX=10090 GN=Crybb3 PE=2 SV=3			0	29.53999937	QYVFER				-0.00392324	840.4090576	421.2118	840.4130249	421.2137756	2	5	1.1.1.951.3	4.118433	353.46	349.06	4.13	0.05	377.5301
2	19.46	19.46	58.77000093	58.77000093	58.77000093	sp|Q9JJU9|CRBB3_MOUSE	Beta-crystallin B3 OS=Mus musculus OX=10090 GN=Crybb3 PE=2 SV=3			0	32.78000057	RSDILLSLRPL			cleaved L-H@C-term; missed R-S@1	0.00245067	1281.779419	428.2671	1281.776855	428.2662354	3	6	1.1.1.1144.3	6.561584	247.57	241.52	6.56	0.05	304.3291
2	19.46	19.46	58.77000093	58.77000093	58.77000093	sp|Q9JJU9|CRBB3_MOUSE	Beta-crystallin B3 OS=Mus musculus OX=10090 GN=Crybb3 PE=2 SV=3			0	99.00000095	SDILLSLRPL			cleaved L-H@C-term	-0.00139137	1125.674438	563.8445	1125.675781	563.8451538	2	11	1.1.1.1251.3	7.783167	954.8	247.15	7.83	0.06	133.8736
2	19.46	19.46	58.77000093	58.77000093	58.77000093	sp|Q9JJU9|CRBB3_MOUSE	Beta-crystallin B3 OS=Mus musculus OX=10090 GN=Crybb3 PE=2 SV=3			0	99.00000095	VGSIQVESGPWLAFER				0.00144277	1773.906494	887.9605	1773.905029	887.9597778	2	12	1.1.1.1220.5	7.47285	248.65	169.47	7.49	0.06	139.2511
2	19.46	19.46	58.77000093	58.77000093	58.77000093	sp|Q9JJU9|CRBB3_MOUSE	Beta-crystallin B3 OS=Mus musculus OX=10090 GN=Crybb3 PE=2 SV=3			0	99.00000095	VINGTWVGYEFPGYR	Deamidated(N)@3			0.00354757	1757.844849	879.9297	1757.841309	879.9279175	2	18	1.1.1.1176.3	6.968383	1971.78	1519.9	7	0.06	656.7356
2	19.46	19.46	58.77000093	58.77000093	58.77000093	sp|Q9JJU9|CRBB3_MOUSE	Beta-crystallin B3 OS=Mus musculus OX=10090 GN=Crybb3 PE=2 SV=3			0	99.00000095	VINGTWVGYEFPGYR	Carbamidomethyl@N-term; Deamidated(N)@3			0.0114885	1814.874268	908.4444	1814.862793	908.4386597	2	12	1.1.1.1187.2	7.09905	19.24119	19.24119			120.2821
2	19.46	19.46	58.77000093	58.77000093	58.77000093	sp|Q9JJU9|CRBB3_MOUSE	Beta-crystallin B3 OS=Mus musculus OX=10090 GN=Crybb3 PE=2 SV=3			0	98.58000278	VINGTWVGYEFPGYR	Carbamidomethyl@N-term; Deamidated(N)@3			0.0127091	1814.875488	908.445	1814.862793	908.4386597	2	10	1.1.1.1183.5	7.05755	37.74008	37.74008			135.7534
2	19.46	19.46	58.77000093	58.77000093	58.77000093	sp|Q9JJU9|CRBB3_MOUSE	Beta-crystallin B3 OS=Mus musculus OX=10090 GN=Crybb3 PE=2 SV=3			0	49.16000068	VINGTWVGYEFPGYR	Carbamidomethyl@N-term; Deamidated(N)@3			-0.016620999	1814.846069	605.956	1814.862793	605.9615479	3	9	1.1.1.1182.4	7.042383	38.37617	38.37617			222.8451
2	19.46	19.46	58.77000093	58.77000093	58.77000093	sp|Q9JJU9|CRBB3_MOUSE	Beta-crystallin B3 OS=Mus musculus OX=10090 GN=Crybb3 PE=2 SV=3			0	45.35999894	VINGTWVGYEFPGYR	Deamidated(N)@3; Oxidation(W)@6			0.00336467	1773.839722	592.2872	1773.836182	592.2860107	3	8	1.1.1.1143.5	6.55075	167.03	122.24	6.57	0.08	192.1494
2	19.46	19.46	58.77000093	58.77000093	58.77000093	sp|Q9JJU9|CRBB3_MOUSE	Beta-crystallin B3 OS=Mus musculus OX=10090 GN=Crybb3 PE=2 SV=3			0	25.99000037	VINGTWVGYEFPGYR	Deamidated(N)@3; Oxidation(W)@6			-0.00341641	1773.832886	887.9237	1773.836182	887.925415	2	6	1.1.1.1144.10	6.56825	123.79	94.7	6.56	0.03	90.02371
2	19.46	19.46	58.77000093	58.77000093	58.77000093	sp|Q9JJU9|CRBB3_MOUSE	Beta-crystallin B3 OS=Mus musculus OX=10090 GN=Crybb3 PE=2 SV=3			0	99.00000095	VTVYELENFQGK				0.0039382	1425.718018	713.8663	1425.713989	713.8642578	2	12	1.1.1.1070.8	5.624983	185.3699	185.3699			566.7534
3	18.46	18.49	23.33000004	20.25000006	20.25000006	sp|P50446|K2C6A_MOUSE	Keratin, type II cytoskeletal 6A OS=Mus musculus OX=10090 GN=Krt6a PE=1 SV=3			2	99.00000095	AEAESWYQTK				0.0043888	1211.550293	606.7824	1211.545898	606.7802124	2	10	1.1.1.943.7	4.019117	485.61	449.69	4.01	0.04	305.3784
3	18.46	18.49	23.33000004	20.25000006	20.25000006	sp|P50446|K2C6A_MOUSE	Keratin, type II cytoskeletal 6A OS=Mus musculus OX=10090 GN=Krt6a PE=1 SV=3			2	99.00000095	DVDAAYMNK				-0.00408735	1025.444702	513.7296	1025.448853	513.7316895	2	10	1.1.1.902.3	3.493483	404.82	389.65	3.5	0.04	334.2102
3	18.46	18.49	23.33000004	20.25000006	20.25000006	sp|P50446|K2C6A_MOUSE	Keratin, type II cytoskeletal 6A OS=Mus musculus OX=10090 GN=Krt6a PE=1 SV=3			2	99.00000095	FASFIDK				0.000493804	826.4230957	414.2188	826.4224854	414.2185364	2	8	1.1.1.1011.2	4.876884	3429.1	1974.57	4.9	0.04	983.7194
3	18.46	18.49	23.33000004	20.25000006	20.25000006	sp|P50446|K2C6A_MOUSE	Keratin, type II cytoskeletal 6A OS=Mus musculus OX=10090 GN=Krt6a PE=1 SV=3			2	99.00000095	LLEGEECR	Carbamidomethyl(C)@7			0.00439211	1004.46405	503.2393	1004.459717	503.2371216	2	8	1.1.1.870.3	3.086183	253.42	252.98	3.09	0.04	409.009
3	18.46	18.49	23.33000004	20.25000006	20.25000006	sp|P50446|K2C6A_MOUSE	Keratin, type II cytoskeletal 6A OS=Mus musculus OX=10090 GN=Krt6a PE=1 SV=3			2	99.00000095	QEIAEINR	Gln->pyro-Glu@N-term			0.00473728	954.4818726	478.2482	954.4770508	478.2458191	2	11	1.1.1.987.3	4.572733	491.46	384.45	4.58	0.05	496.2506
3	18.46	18.49	23.33000004	20.25000006	20.25000006	sp|P50446|K2C6A_MOUSE	Keratin, type II cytoskeletal 6A OS=Mus musculus OX=10090 GN=Krt6a PE=1 SV=3			2	99.00000095	SLDLDSIIAEVK				-0.00114583	1301.706909	651.8607	1301.707886	651.8612061	2	21	1.1.1.1251.5	7.78815	13143.32	8440.13	7.82	0.06	4317.054
3	18.46	18.49	23.33000004	20.25000006	20.25000006	sp|P50446|K2C6A_MOUSE	Keratin, type II cytoskeletal 6A OS=Mus musculus OX=10090 GN=Krt6a PE=1 SV=3			2	99.00000095	TAAENEFVTLK				-0.00195285	1221.622314	611.8184	1221.624146	611.8193359	2	12	1.1.1.1012.7	4.893883	33.60743	33.60743			546.5669
3	18.46	18.49	23.33000004	20.25000006	20.25000006	sp|P50446|K2C6A_MOUSE	Keratin, type II cytoskeletal 6A OS=Mus musculus OX=10090 GN=Krt6a PE=1 SV=3			2	99.00000095	TAAENEFVTLKK			missed K-K@11	0.00402886	1349.723022	675.8688	1349.719116	675.8668213	2	7	1.1.1.947.10	4.0726	245.84	232.55	4.08	0.04	259.1479
3	18.46	18.49	23.33000004	20.25000006	20.25000006	sp|P50446|K2C6A_MOUSE	Keratin, type II cytoskeletal 6A OS=Mus musculus OX=10090 GN=Krt6a PE=1 SV=3			2	99.00000095	YEELQVTAGR				0.000496048	1164.578125	583.2963	1164.577515	583.2960205	2	15	1.1.1.947.8	4.070933	1078.32	954.33	4.08	0.04	842.9684
3	18.46	18.49	23.33000004	20.25000006	20.25000006	sp|P50446|K2C6A_MOUSE	Keratin, type II cytoskeletal 6A OS=Mus musculus OX=10090 GN=Krt6a PE=1 SV=3			0.131943613	36.88000143	SRAEAESWYQTK			missed R-A@2	-0.00957727	1454.669434	485.8971	1454.678955	485.9002686	3	8	1.1.1.904.6	3.519317	333.75	330.03	3.53	0.05	1353.726
3	18.46	18.49	23.33000004	20.25000006	20.25000006	sp|P50446|K2C6A_MOUSE	Keratin, type II cytoskeletal 6A OS=Mus musculus OX=10090 GN=Krt6a PE=1 SV=3			0.113509282	99.00000095	DLDSIIAEVK			cleaved L-D@N-term	-0.00514163	1101.58667	551.8006	1101.591797	551.8031616	2	14	1.1.1.1159.3	6.7554	335.83	334.5	6.76	0.05	229.907
3	18.46	18.49	23.33000004	20.25000006	20.25000006	sp|P50446|K2C6A_MOUSE	Keratin, type II cytoskeletal 6A OS=Mus musculus OX=10090 GN=Krt6a PE=1 SV=3			0.083019964	25.76999962	FLEQQNK				0.00339988	905.4640503	453.7393	905.4606934	453.7376099	2	7	1.1.1.856.3	2.911367	1845.87	1230.72	2.93	0.03	1115.098
3	18.46	18.49	23.33000004	20.25000006	20.25000006	sp|P50446|K2C6A_MOUSE	Keratin, type II cytoskeletal 6A OS=Mus musculus OX=10090 GN=Krt6a PE=1 SV=3			0.082494482	99.00000095	AQYEDIAQR	Methyl(D)@5	Methyl(D)@332		0.00441464	1106.540039	554.2773	1106.535645	554.2750854	2	14	1.1.1.887.7	3.303333	2688.28	2317.82	3.31	0.04	1572.48
3	18.46	18.49	23.33000004	20.25000006	20.25000006	sp|P50446|K2C6A_MOUSE	Keratin, type II cytoskeletal 6A OS=Mus musculus OX=10090 GN=Krt6a PE=1 SV=3			0.0172766	99.00000095	SLDLDSIIAEV			cleaved V-K@C-term	0.000780961	1173.613647	587.8141	1173.612915	587.8137207	2	14	1.1.1.1480.2	9.10555	279.09	264.03	9.12	0.07	157.0017
3	18.46	18.49	23.33000004	20.25000006	20.25000006	sp|P50446|K2C6A_MOUSE	Keratin, type II cytoskeletal 6A OS=Mus musculus OX=10090 GN=Krt6a PE=1 SV=3			0.006563763	99.00000095	LDLDSIIAEVK			cleaved S-L@N-term	-0.020739101	1214.655029	608.3348	1214.675781	608.3452148	2	16	1.1.1.1254.4	7.825984	155.73	151.2	7.83	0.05	156.6767
3	18.46	18.49	23.33000004	20.25000006	20.25000006	sp|P50446|K2C6A_MOUSE	Keratin, type II cytoskeletal 6A OS=Mus musculus OX=10090 GN=Krt6a PE=1 SV=3			0.004803699	99.00000095	TLNNKFASFIDK	Carbamyl@N-term		missed K-F@5	-0.037640199	1439.703247	720.8589	1439.740845	720.8776855	2	14	1.1.1.1118.6	6.232117	1009.61	919.65	6.24	0.05	534.0253
3	18.46	18.49	23.33000004	20.25000006	20.25000006	sp|P50446|K2C6A_MOUSE	Keratin, type II cytoskeletal 6A OS=Mus musculus OX=10090 GN=Krt6a PE=1 SV=3			0	99.00000095	ADSLTDDINFLR	Methyl(S)@3; Methyl(D)@7	Methyl(S)@279; Methyl(D)@283		-0.00137821	1406.702637	704.3586	1406.704102	704.359375	2	16	1.1.1.1162.5	6.7954	1762.92	863.68	6.82	0.05	431.4744
3	18.46	18.49	23.33000004	20.25000006	20.25000006	sp|P50446|K2C6A_MOUSE	Keratin, type II cytoskeletal 6A OS=Mus musculus OX=10090 GN=Krt6a PE=1 SV=3			0	99.00000095	AEAESWYQTK				0.0043888	1211.550293	606.7824	1211.545898	606.7802124	2	10	1.1.1.942.9	4.00795	485.61	459.35	4.01	0.04	273.8995
3	18.46	18.49	23.33000004	20.25000006	20.25000006	sp|P50446|K2C6A_MOUSE	Keratin, type II cytoskeletal 6A OS=Mus musculus OX=10090 GN=Krt6a PE=1 SV=3			0	99.00000095	AQYEDIAQR	Methyl(D)@5	Methyl(D)@332		0.00441464	1106.540039	554.2773	1106.535645	554.2750854	2	12	1.1.1.886.5	3.289333	2688.28	1330.13	3.31	0.04	692.769
3	18.46	18.49	23.33000004	20.25000006	20.25000006	sp|P50446|K2C6A_MOUSE	Keratin, type II cytoskeletal 6A OS=Mus musculus OX=10090 GN=Krt6a PE=1 SV=3			0	99.00000095	AQYEDIAQR	Carbamidomethyl@N-term; Methyl(D)@5	Methyl(D)@332		-0.000942264	1163.55603	582.7853	1163.557129	582.7858276	2	11	1.1.1.889.5	3.328667	193.89	172.51	3.32	0.04	153.7927
3	18.46	18.49	23.33000004	20.25000006	20.25000006	sp|P50446|K2C6A_MOUSE	Keratin, type II cytoskeletal 6A OS=Mus musculus OX=10090 GN=Krt6a PE=1 SV=3			0	99.00000095	DVDAAYMNK				-0.00408735	1025.444702	513.7296	1025.448853	513.7316895	2	9	1.1.1.903.4	3.504983	404.82	373.95	3.5	0.04	307.5268
3	18.46	18.49	23.33000004	20.25000006	20.25000006	sp|P50446|K2C6A_MOUSE	Keratin, type II cytoskeletal 6A OS=Mus musculus OX=10090 GN=Krt6a PE=1 SV=3			0	99.00000095	FASFIDK				0.000493804	826.4230957	414.2188	826.4224854	414.2185364	2	9	1.1.1.1012.3	4.89055	3429.1	3098.85	4.9	0.04	2267.764
3	18.46	18.49	23.33000004	20.25000006	20.25000006	sp|P50446|K2C6A_MOUSE	Keratin, type II cytoskeletal 6A OS=Mus musculus OX=10090 GN=Krt6a PE=1 SV=3			0	48.05999994	FASFIDK				0.000493804	826.4230957	414.2188	826.4224854	414.2185364	2	6	1.1.1.1010.3	4.86505	3429.1	792.47	4.9	0.04	274.7989
3	18.46	18.49	23.33000004	20.25000006	20.25000006	sp|P50446|K2C6A_MOUSE	Keratin, type II cytoskeletal 6A OS=Mus musculus OX=10090 GN=Krt6a PE=1 SV=3			0	40.65000117	FASFIDK	Carbamidomethyl@N-term			-0.00208029	883.4418945	442.7282	883.4439697	442.729248	2	7	1.1.1.1045.3	5.305517	143.1502	143.1502			407.6599
3	18.46	18.49	23.33000004	20.25000006	20.25000006	sp|P50446|K2C6A_MOUSE	Keratin, type II cytoskeletal 6A OS=Mus musculus OX=10090 GN=Krt6a PE=1 SV=3			0	99.00000095	LDLDSIIAEVK			cleaved S-L@N-term	-0.020739101	1214.655029	608.3348	1214.675781	608.3452148	2	11	1.1.1.1253.3	7.8085	155.73	101.05	7.83	0.05	154.9095
3	18.46	18.49	23.33000004	20.25000006	20.25000006	sp|P50446|K2C6A_MOUSE	Keratin, type II cytoskeletal 6A OS=Mus musculus OX=10090 GN=Krt6a PE=1 SV=3			0	95.57999969	NMQDTVEDYK	Oxidation(D)@4; Methyl(T)@5; Formyl(K)@10	Oxidation(D)@233; Methyl(T)@234		-0.00588579	1299.523071	650.7688	1299.528931	650.7717285	2	14	1.1.1.999.3	4.73055	993.24	930.23	4.73	0.04	696.6589
3	18.46	18.49	23.33000004	20.25000006	20.25000006	sp|P50446|K2C6A_MOUSE	Keratin, type II cytoskeletal 6A OS=Mus musculus OX=10090 GN=Krt6a PE=1 SV=3			0	99.00000095	QEIAEINR				-0.00519493	971.4984741	486.7565	971.5036011	486.7590942	2	8	1.1.1.893.6	3.378667	205.68	182.93	3.4	0.05	202.6472
3	18.46	18.49	23.33000004	20.25000006	20.25000006	sp|P50446|K2C6A_MOUSE	Keratin, type II cytoskeletal 6A OS=Mus musculus OX=10090 GN=Krt6a PE=1 SV=3			0	99.00000095	QEIAEINR	Gln->pyro-Glu@N-term			0.00473728	954.4818726	478.2482	954.4770508	478.2458191	2	11	1.1.1.988.3	4.585567	491.46	473.18	4.58	0.05	506.6436
3	18.46	18.49	23.33000004	20.25000006	20.25000006	sp|P50446|K2C6A_MOUSE	Keratin, type II cytoskeletal 6A OS=Mus musculus OX=10090 GN=Krt6a PE=1 SV=3			0	99.00000095	SLDLDSIIAEV			cleaved V-K@C-term	0.000780961	1173.613647	587.8141	1173.612915	587.8137207	2	15	1.1.1.1479.2	9.092383	279.09	193.02	9.12	0.07	115.4917
3	18.46	18.49	23.33000004	20.25000006	20.25000006	sp|P50446|K2C6A_MOUSE	Keratin, type II cytoskeletal 6A OS=Mus musculus OX=10090 GN=Krt6a PE=1 SV=3			0	99.00000095	SLDLDSIIAEVK				0.000441068	1301.708496	651.8615	1301.707886	651.8612061	2	12	1.1.1.1120.8	6.2591	1353.01	645.74	6.29	0.06	402.9131
3	18.46	18.49	23.33000004	20.25000006	20.25000006	sp|P50446|K2C6A_MOUSE	Keratin, type II cytoskeletal 6A OS=Mus musculus OX=10090 GN=Krt6a PE=1 SV=3			0	99.00000095	SLDLDSIIAEVK				0.000441068	1301.708496	651.8615	1301.707886	651.8612061	2	15	1.1.1.1121.8	6.27195	1353.01	1082.74	6.29	0.06	720.3503
3	18.46	18.49	23.33000004	20.25000006	20.25000006	sp|P50446|K2C6A_MOUSE	Keratin, type II cytoskeletal 6A OS=Mus musculus OX=10090 GN=Krt6a PE=1 SV=3			0	99.00000095	SLDLDSIIAEVK				-0.00114583	1301.706909	651.8607	1301.707886	651.8612061	2	16	1.1.1.1250.2	7.7695	13143.32	2914.56	7.82	0.06	684.7653
3	18.46	18.49	23.33000004	20.25000006	20.25000006	sp|P50446|K2C6A_MOUSE	Keratin, type II cytoskeletal 6A OS=Mus musculus OX=10090 GN=Krt6a PE=1 SV=3			0	99.00000095	SLDLDSIIAEVK				-0.00114583	1301.706909	651.8607	1301.707886	651.8612061	2	14	1.1.1.1267.3	7.958317	13143.32	240.97	7.82	0.06	145.8966
3	18.46	18.49	23.33000004	20.25000006	20.25000006	sp|P50446|K2C6A_MOUSE	Keratin, type II cytoskeletal 6A OS=Mus musculus OX=10090 GN=Krt6a PE=1 SV=3			0	99.00000095	SLDLDSIIAEVK	Carbamidomethyl@N-term			-0.0022791	1358.727051	680.3708	1358.72937	680.3719482	2	18	1.1.1.1256.2	7.851316	659.91	409.01	7.87	0.07	280.0252
3	18.46	18.49	23.33000004	20.25000006	20.25000006	sp|P50446|K2C6A_MOUSE	Keratin, type II cytoskeletal 6A OS=Mus musculus OX=10090 GN=Krt6a PE=1 SV=3			0	99.00000095	SLDLDSIIAEVK	Carbamidomethyl@N-term			-0.0022791	1358.727051	680.3708	1358.72937	680.3719482	2	14	1.1.1.1266.2	7.948483	659.91	179.63	7.87	0.07	185.7383
3	18.46	18.49	23.33000004	20.25000006	20.25000006	sp|P50446|K2C6A_MOUSE	Keratin, type II cytoskeletal 6A OS=Mus musculus OX=10090 GN=Krt6a PE=1 SV=3			0	99.00000095	SLDLDSIIAEVK	Acetyl@N-term; Oxidation(D)@3	Acetyl@316; Oxidation(D)@318		0.00307355	1359.716431	680.8655	1359.713379	680.8639526	2	15	1.1.1.1290.2	8.221467	226.04	217.28	8.23	0.08	187.8995
3	18.46	18.49	23.33000004	20.25000006	20.25000006	sp|P50446|K2C6A_MOUSE	Keratin, type II cytoskeletal 6A OS=Mus musculus OX=10090 GN=Krt6a PE=1 SV=3			0	99.00000095	SLDLDSIIAEVK	Acetyl@N-term; Oxidation(D)@3	Acetyl@316; Oxidation(D)@318		0.00307355	1359.716431	680.8655	1359.713379	680.8639526	2	14	1.1.1.1289.2	8.2088	226.04	177.05	8.23	0.08	139.1821
3	18.46	18.49	23.33000004	20.25000006	20.25000006	sp|P50446|K2C6A_MOUSE	Keratin, type II cytoskeletal 6A OS=Mus musculus OX=10090 GN=Krt6a PE=1 SV=3			0	31.83999956	SLDLDSIIAEVK	Cation:Na(E)@10			-0.00397546	1323.685913	662.8502	1323.689819	662.8521729	2	8	1.1.1.1253.4	7.811	155.8	142.36	7.8	0.04	109.5194
3	18.46	18.49	23.33000004	20.25000006	20.25000006	sp|P50446|K2C6A_MOUSE	Keratin, type II cytoskeletal 6A OS=Mus musculus OX=10090 GN=Krt6a PE=1 SV=3			0	99.00000095	TAAENEFVTLK				0.00378439	1221.62793	611.8212	1221.624146	611.8193359	2	12	1.1.1.1013.5	4.904883	93.87939	93.87939			603.4288
3	18.46	18.49	23.33000004	20.25000006	20.25000006	sp|P50446|K2C6A_MOUSE	Keratin, type II cytoskeletal 6A OS=Mus musculus OX=10090 GN=Krt6a PE=1 SV=3			0	55.90999722	TAAENEFVTLKK			missed K-K@11	0.00402886	1349.723022	675.8688	1349.719116	675.8668213	2	7	1.1.1.948.8	4.0836	245.84	225.09	4.08	0.04	179.5127
3	18.46	18.49	23.33000004	20.25000006	20.25000006	sp|P50446|K2C6A_MOUSE	Keratin, type II cytoskeletal 6A OS=Mus musculus OX=10090 GN=Krt6a PE=1 SV=3			0	38.62999976	TAAENEFVTLKK			missed K-K@11	-0.0014861	1349.717407	450.9131	1349.719116	450.9136353	3	7	1.1.1.946.4	4.054616	1153.49	633.37	4.08	0.04	598.9318
3	18.46	18.49	23.33000004	20.25000006	20.25000006	sp|P50446|K2C6A_MOUSE	Keratin, type II cytoskeletal 6A OS=Mus musculus OX=10090 GN=Krt6a PE=1 SV=3			0	35.65999866	TLNNKFASFIDK	Acetyl@N-term; Deamidated(N)@3; Deamidated(N)@4	Acetyl@158	missed K-F@5	-0.026913701	1440.686646	721.3506	1440.713623	721.3641357	2	10	1.1.1.1161.5	6.784067	451.97	422.83	6.79	0.05	270.1324
3	18.46	18.49	23.33000004	20.25000006	20.25000006	sp|P50446|K2C6A_MOUSE	Keratin, type II cytoskeletal 6A OS=Mus musculus OX=10090 GN=Krt6a PE=1 SV=3			0	31.83999956	TLNNKFASFIDK	Carbamyl@N-term; Deamidated(N)@3		missed K-F@5	-0.038147099	1440.686646	721.3506	1440.724854	721.369751	2	9	1.1.1.1160.4	6.7699	451.97	296.11	6.79	0.05	185.7389
3	18.46	18.49	23.33000004	20.25000006	20.25000006	sp|P50446|K2C6A_MOUSE	Keratin, type II cytoskeletal 6A OS=Mus musculus OX=10090 GN=Krt6a PE=1 SV=3			0	99.00000095	YEELQVTAGR				0.000496048	1164.578125	583.2963	1164.577515	583.2960205	2	13	1.1.1.946.10	4.059617	1078.32	648.29	4.08	0.04	472.1831
4	14.28	14.28	35.60000062	35.60000062	35.60000062	sp|Q9WVJ5|CRBB1_MOUSE	Beta-crystallin B1 OS=Mus musculus OX=10090 GN=Crybb1 PE=1 SV=3			2	99.00000095	GEMFVLEK	Oxidation(M)@3			-0.00120402	967.4672852	484.7409	967.4684448	484.7415161	2	12	1.1.1.980.3	4.486417	7120.67	5561.52	4.51	0.04	3002.498
4	14.28	14.28	35.60000062	35.60000062	35.60000062	sp|Q9WVJ5|CRBB1_MOUSE	Beta-crystallin B1 OS=Mus musculus OX=10090 GN=Crybb1 PE=1 SV=3			2	99.00000095	GYQYLLEPGDFR				0.00069115	1456.699219	729.3569	1456.69873	729.3566284	2	13	1.1.1.1134.7	6.438267	1287.3	677.3	6.47	0.06	380.9582
4	14.28	14.28	35.60000062	35.60000062	35.60000062	sp|Q9WVJ5|CRBB1_MOUSE	Beta-crystallin B1 OS=Mus musculus OX=10090 GN=Crybb1 PE=1 SV=3			2	99.00000095	LIVFEQENFQGR	Deamidated(N)@8			-0.00667368	1479.729126	740.8718	1479.73584	740.8751831	2	10	1.1.1.1101.3	6.017467	619.25	180.2	5.99	0.09	114.4366
4	14.28	14.28	35.60000062	35.60000062	35.60000062	sp|Q9WVJ5|CRBB1_MOUSE	Beta-crystallin B1 OS=Mus musculus OX=10090 GN=Crybb1 PE=1 SV=3			2	99.00000095	MDSQEHK	Oxidation(M)@1			-0.000606461	889.3594971	445.687	889.3599854	445.6872559	2	8	1.1.1.302.2	0.9636667	216.01	202.17	0.97	0.04	149.8619
4	14.28	14.28	35.60000062	35.60000062	35.60000062	sp|Q9WVJ5|CRBB1_MOUSE	Beta-crystallin B1 OS=Mus musculus OX=10090 GN=Crybb1 PE=1 SV=3			2	99.00000095	RVEFSGECLNLGDR	Carbamidomethyl(C)@8		missed R-V@1	-0.0119916	1650.766602	551.2628	1650.778442	551.2667236	3	14	1.1.1.1001.5	4.751383	105.8621	105.8621			684.1747
4	14.28	14.28	35.60000062	35.60000062	35.60000062	sp|Q9WVJ5|CRBB1_MOUSE	Beta-crystallin B1 OS=Mus musculus OX=10090 GN=Crybb1 PE=1 SV=3			2	99.00000095	VGDLPPGSYR				-0.000586628	1059.534302	530.7744	1059.534912	530.7747192	2	10	1.1.1.927.9	3.817617	1133.54	654.31	3.87	0.19	510.3078
4	14.28	14.28	35.60000062	35.60000062	35.60000062	sp|Q9WVJ5|CRBB1_MOUSE	Beta-crystallin B1 OS=Mus musculus OX=10090 GN=Crybb1 PE=1 SV=3			2	99.00000095	WDTWTSSYR				0.00500154	1200.525024	601.2698	1200.52002	601.2672729	2	10	1.1.1.1030.5	5.118533	491.57	472.1	5.12	0.05	425.0982
4	14.28	14.28	35.60000062	35.60000062	35.60000062	sp|Q9WVJ5|CRBB1_MOUSE	Beta-crystallin B1 OS=Mus musculus OX=10090 GN=Crybb1 PE=1 SV=3			0.159893885	99.00000095	IVFEQENFQGR			cleaved L-I@N-term	3.21E-05	1365.667725	683.8411	1365.667725	683.8411255	2	12	1.1.1.1009.11	4.858883	615.71	611.72	4.86	0.05	434.4919
4	14.28	14.28	35.60000062	35.60000062	35.60000062	sp|Q9WVJ5|CRBB1_MOUSE	Beta-crystallin B1 OS=Mus musculus OX=10090 GN=Crybb1 PE=1 SV=3			0.118615322	99.00000095	VFEQENFQGR			cleaved I-V@N-term	0.00215459	1252.585815	627.3002	1252.583618	627.2990723	2	12	1.1.1.937.9	3.944283	393.9	373.53	3.95	0.04	330.6115
4	14.28	14.28	35.60000062	35.60000062	35.60000062	sp|Q9WVJ5|CRBB1_MOUSE	Beta-crystallin B1 OS=Mus musculus OX=10090 GN=Crybb1 PE=1 SV=3			0.003488335	98.46000075	GPAPAPGPTPVPASVPR			cleaved T-G@N-term; cleaved R-P@C-term	0.000484925	1566.852295	784.4334	1566.851807	784.4331665	2	13	1.1.1.982.6	4.5149	179.7857	179.7857			237.425
4	14.28	14.28	35.60000062	35.60000062	35.60000062	sp|Q9WVJ5|CRBB1_MOUSE	Beta-crystallin B1 OS=Mus musculus OX=10090 GN=Crybb1 PE=1 SV=3			0	99.00000095	GEMFVLEK	Oxidation(M)@3			-0.00120402	967.4672852	484.7409	967.4684448	484.7415161	2	13	1.1.1.979.3	4.47875	7120.67	3990.34	4.51	0.04	1606.35
4	14.28	14.28	35.60000062	35.60000062	35.60000062	sp|Q9WVJ5|CRBB1_MOUSE	Beta-crystallin B1 OS=Mus musculus OX=10090 GN=Crybb1 PE=1 SV=3			0	99.00000095	GEMFVLEK	Carbamidomethyl@N-term; Oxidation(M)@3			0.00556707	1024.495483	513.255	1024.48999	513.2522583	2	13	1.1.1.980.4	4.4889	1569.49	1175.31	4.51	0.05	860.9163
4	14.28	14.28	35.60000062	35.60000062	35.60000062	sp|Q9WVJ5|CRBB1_MOUSE	Beta-crystallin B1 OS=Mus musculus OX=10090 GN=Crybb1 PE=1 SV=3			0	36.1499995	GPTPVPASVPR			cleaved P-G@N-term; cleaved R-P@C-term	-0.00327512	1076.594727	539.3046	1076.5979	539.3062134	2	6	1.1.1.940.8	3.981783	179.28	154.02	3.97	0.05	187.957
4	14.28	14.28	35.60000062	35.60000062	35.60000062	sp|Q9WVJ5|CRBB1_MOUSE	Beta-crystallin B1 OS=Mus musculus OX=10090 GN=Crybb1 PE=1 SV=3			0	99.00000095	GYQYLLEPGDFR				0.00069115	1456.699219	729.3569	1456.69873	729.3566284	2	13	1.1.1.1135.5	6.4496	1287.3	1008.06	6.47	0.06	575.9776
4	14.28	14.28	35.60000062	35.60000062	35.60000062	sp|Q9WVJ5|CRBB1_MOUSE	Beta-crystallin B1 OS=Mus musculus OX=10090 GN=Crybb1 PE=1 SV=3			0	99.00000095	GYQYLLEPGDFR	Carbamidomethyl@N-term			0.00880343	1513.729126	757.8718	1513.720093	757.8673706	2	14	1.1.1.1137.7	6.478917	330.23	299.41	6.49	0.08	233.0072
4	14.28	14.28	35.60000062	35.60000062	35.60000062	sp|Q9WVJ5|CRBB1_MOUSE	Beta-crystallin B1 OS=Mus musculus OX=10090 GN=Crybb1 PE=1 SV=3			0	99.00000095	GYQYLLEPGDFR	Carbamidomethyl@N-term			0.00880343	1513.729126	757.8718	1513.720093	757.8673706	2	15	1.1.1.1139.6	6.50425	330.23	307.99	6.49	0.08	231.6082
4	14.28	14.28	35.60000062	35.60000062	35.60000062	sp|Q9WVJ5|CRBB1_MOUSE	Beta-crystallin B1 OS=Mus musculus OX=10090 GN=Crybb1 PE=1 SV=3			0	99.00000095	IVFEQENFQGR			cleaved L-I@N-term	3.21E-05	1365.667725	683.8411	1365.667725	683.8411255	2	11	1.1.1.1008.11	4.846217	615.71	558.15	4.86	0.05	438.6776
4	14.28	14.28	35.60000062	35.60000062	35.60000062	sp|Q9WVJ5|CRBB1_MOUSE	Beta-crystallin B1 OS=Mus musculus OX=10090 GN=Crybb1 PE=1 SV=3			0	99.00000095	LIVFEQENFQGR				0.000791321	1478.752441	740.3835	1478.751831	740.3831787	2	17	1.1.1.1085.8	5.815467	4502.12	1912	5.85	0.05	837.1723
4	14.28	14.28	35.60000062	35.60000062	35.60000062	sp|Q9WVJ5|CRBB1_MOUSE	Beta-crystallin B1 OS=Mus musculus OX=10090 GN=Crybb1 PE=1 SV=3			0	99.00000095	LIVFEQENFQGR				0.000791321	1478.752441	740.3835	1478.751831	740.3831787	2	20	1.1.1.1086.7	5.827633	4502.12	3315.31	5.85	0.05	1997.845
4	14.28	14.28	35.60000062	35.60000062	35.60000062	sp|Q9WVJ5|CRBB1_MOUSE	Beta-crystallin B1 OS=Mus musculus OX=10090 GN=Crybb1 PE=1 SV=3			0	99.00000095	LIVFEQENFQGR	Carbamidomethyl@N-term			-0.00306325	1535.770264	768.8924	1535.773193	768.8939209	2	11	1.1.1.1094.7	5.929966	593.46	581.53	5.94	0.05	415.4547
4	14.28	14.28	35.60000062	35.60000062	35.60000062	sp|Q9WVJ5|CRBB1_MOUSE	Beta-crystallin B1 OS=Mus musculus OX=10090 GN=Crybb1 PE=1 SV=3			0	98.42000008	LIVFEQENFQGR	Carbamidomethyl@N-term			-0.00306325	1535.770264	768.8924	1535.773193	768.8939209	2	9	1.1.1.1093.8	5.9178	593.46	491.01	5.94	0.05	372.5998
4	14.28	14.28	35.60000062	35.60000062	35.60000062	sp|Q9WVJ5|CRBB1_MOUSE	Beta-crystallin B1 OS=Mus musculus OX=10090 GN=Crybb1 PE=1 SV=3			0	31.83999956	LIVFEQENFQGR	Deamidated(Q)@10			-0.00667368	1479.729126	740.8718	1479.73584	740.8751831	2	9	1.1.1.1101.3	6.017467	619.25	180.2	5.99	0.09	114.4366
4	14.28	14.28	35.60000062	35.60000062	35.60000062	sp|Q9WVJ5|CRBB1_MOUSE	Beta-crystallin B1 OS=Mus musculus OX=10090 GN=Crybb1 PE=1 SV=3			0	31.83999956	LIVFEQENFQGR	Deamidated(Q)@6			-0.00667368	1479.729126	740.8718	1479.73584	740.8751831	2	10	1.1.1.1101.3	6.017467	619.25	180.2	5.99	0.09	114.4366
4	14.28	14.28	35.60000062	35.60000062	35.60000062	sp|Q9WVJ5|CRBB1_MOUSE	Beta-crystallin B1 OS=Mus musculus OX=10090 GN=Crybb1 PE=1 SV=3			0	22.59999961	LIVFEQENFQGR				0.00292228	1478.754639	493.9255	1478.751831	493.92453	3	6	1.1.1.1100.3	6.002967	1565.57	34.89	5.85	0.06	245.6684
4	14.28	14.28	35.60000062	35.60000062	35.60000062	sp|Q9WVJ5|CRBB1_MOUSE	Beta-crystallin B1 OS=Mus musculus OX=10090 GN=Crybb1 PE=1 SV=3			0	54.18999791	MDSQEHK	Oxidation(M)@1			-0.000606461	889.3594971	445.687	889.3599854	445.6872559	2	8	1.1.1.303.2	0.977	216.01	208.13	0.97	0.04	166.801
4	14.28	14.28	35.60000062	35.60000062	35.60000062	sp|Q9WVJ5|CRBB1_MOUSE	Beta-crystallin B1 OS=Mus musculus OX=10090 GN=Crybb1 PE=1 SV=3			0	54.75000143	QYLLEPGDFR	Gln->pyro-Glu@N-term		cleaved Y-Q@N-term	0.00298901	1219.590332	610.8024	1219.58728	610.8009644	2	7	1.1.1.1245.4	7.711333	91.88	90.84	7.71	0.09	85.82417
4	14.28	14.28	35.60000062	35.60000062	35.60000062	sp|Q9WVJ5|CRBB1_MOUSE	Beta-crystallin B1 OS=Mus musculus OX=10090 GN=Crybb1 PE=1 SV=3			0	99.00000095	RVEFSGECLNLGDR	Carbamidomethyl(C)@8		missed R-V@1	-0.00393502	1650.774292	551.2654	1650.778442	551.2667236	3	15	1.1.1.1002.5	4.76455	90.36652	90.36652			921.1661
4	14.28	14.28	35.60000062	35.60000062	35.60000062	sp|Q9WVJ5|CRBB1_MOUSE	Beta-crystallin B1 OS=Mus musculus OX=10090 GN=Crybb1 PE=1 SV=3			0	56.90000057	VFEQENFQGR			cleaved I-V@N-term	0.00215459	1252.585815	627.3002	1252.583618	627.2990723	2	8	1.1.1.938.10	3.957783	393.9	354.17	3.95	0.04	294.9354
4	14.28	14.28	35.60000062	35.60000062	35.60000062	sp|Q9WVJ5|CRBB1_MOUSE	Beta-crystallin B1 OS=Mus musculus OX=10090 GN=Crybb1 PE=1 SV=3			0	99.00000095	VGDLPPGSYR				-0.000586628	1059.534302	530.7744	1059.534912	530.7747192	2	9	1.1.1.940.7	3.98095	1133.54	604.24	3.87	0.19	431.0443
4	14.28	14.28	35.60000062	35.60000062	35.60000062	sp|Q9WVJ5|CRBB1_MOUSE	Beta-crystallin B1 OS=Mus musculus OX=10090 GN=Crybb1 PE=1 SV=3			0	99.00000095	VGDLPPGSYR				-0.00144111	1059.533447	530.774	1059.534912	530.7747192	2	7	1.1.1.956.7	4.1861	392.21	228.7	4.09	0.17	229.9289
4	14.28	14.28	35.60000062	35.60000062	35.60000062	sp|Q9WVJ5|CRBB1_MOUSE	Beta-crystallin B1 OS=Mus musculus OX=10090 GN=Crybb1 PE=1 SV=3			0	49.70999956	VGDLPPGSYR				-0.00144111	1059.533447	530.774	1059.534912	530.7747192	2	6	1.1.1.958.6	4.210767	392.21	245.22	4.09	0.17	241.4097
4	14.28	14.28	35.60000062	35.60000062	35.60000062	sp|Q9WVJ5|CRBB1_MOUSE	Beta-crystallin B1 OS=Mus musculus OX=10090 GN=Crybb1 PE=1 SV=3			0	48.05999994	VGDLPPGSYR				-0.000586628	1059.534302	530.7744	1059.534912	530.7747192	2	7	1.1.1.926.9	3.803133	1133.54	483.58	3.87	0.19	383.871
4	14.28	14.28	35.60000062	35.60000062	35.60000062	sp|Q9WVJ5|CRBB1_MOUSE	Beta-crystallin B1 OS=Mus musculus OX=10090 GN=Crybb1 PE=1 SV=3			0	36.1499995	VGDLPPGSYR	Carbamidomethyl@N-term			0.00212667	1116.558472	559.2865	1116.556396	559.2854614	2	7	1.1.1.934.8	3.905117	189.94	186.5	3.9	0.13	173.2668
5	14.15	14.16	14.55000043	12.92999983	12.92999983	sp|Q9QWL7|K1C17_MOUSE	Keratin, type I cytoskeletal 17 OS=Mus musculus OX=10090 GN=Krt17 PE=1 SV=3			2	99.00000095	DAEDWFFSK				0.000972351	1143.488281	572.7514	1143.487305	572.7509155	2	8	1.1.1.1154.5	6.692067	321.75	293.32	6.7	0.06	235.7054
5	14.15	14.16	14.55000043	12.92999983	12.92999983	sp|Q9QWL7|K1C17_MOUSE	Keratin, type I cytoskeletal 17 OS=Mus musculus OX=10090 GN=Krt17 PE=1 SV=3			2	99.00000095	EVATNSELVQSGK				0.00293596	1360.686523	681.3505	1360.683472	681.348999	2	15	1.1.1.886.8	3.294333	1017.39	650.72	3.31	0.04	494.0325
5	14.15	14.16	14.55000043	12.92999983	12.92999983	sp|Q9QWL7|K1C17_MOUSE	Keratin, type I cytoskeletal 17 OS=Mus musculus OX=10090 GN=Krt17 PE=1 SV=3			2	99.00000095	LAADDFR				0.000878504	806.3932495	404.2039	806.3922729	404.2033997	2	9	1.1.1.933.2	3.887617	7175.5	5681.17	3.9	0.04	3366.532
5	14.15	14.16	14.55000043	12.92999983	12.92999983	sp|Q9QWL7|K1C17_MOUSE	Keratin, type I cytoskeletal 17 OS=Mus musculus OX=10090 GN=Krt17 PE=1 SV=3			2	99.00000095	LASYLDK				0.00168447	808.4346924	405.2246	808.4330444	405.2238159	2	11	1.1.1.924.2	3.773467	8615.68	5987.86	3.79	0.05	3527.183
5	14.15	14.16	14.55000043	12.92999983	12.92999983	sp|Q9QWL7|K1C17_MOUSE	Keratin, type I cytoskeletal 17 OS=Mus musculus OX=10090 GN=Krt17 PE=1 SV=3			2	99.00000095	LASYLDKVR			missed K-V@7	-0.00129811	1063.601318	532.8079	1063.602539	532.8085938	2	8	1.1.1.943.6	4.018283	204.89	169.96	4.03	0.04	215.0389
5	14.15	14.16	14.55000043	12.92999983	12.92999983	sp|Q9QWL7|K1C17_MOUSE	Keratin, type I cytoskeletal 17 OS=Mus musculus OX=10090 GN=Krt17 PE=1 SV=3			2	99.00000095	LEQEIATYR				0.00213798	1121.573853	561.7942	1121.571655	561.7930908	2	12	1.1.1.938.9	3.95695	827.54	749.38	3.95	0.04	454.2787
5	14.15	14.16	14.55000043	12.92999983	12.92999983	sp|Q9QWL7|K1C17_MOUSE	Keratin, type I cytoskeletal 17 OS=Mus musculus OX=10090 GN=Krt17 PE=1 SV=3			2	99.00000095	VLDELTLAR				0.000278267	1028.586914	515.3007	1028.58667	515.3005981	2	13	1.1.1.1053.4	5.407667	4466.71	2324.08	5.43	0.04	1099.946
5	14.15	14.16	14.55000043	12.92999983	12.92999983	sp|Q9QWL7|K1C17_MOUSE	Keratin, type I cytoskeletal 17 OS=Mus musculus OX=10090 GN=Krt17 PE=1 SV=3			0.151195318	44.56999898	SEISELR				-0.00231749	832.4266968	417.2206	832.4290771	417.2218018	2	8	1.1.1.914.2	3.6443	194.28	173.74	3.65	0.03	153.1955
5	14.15	14.16	14.55000043	12.92999983	12.92999983	sp|Q9QWL7|K1C17_MOUSE	Keratin, type I cytoskeletal 17 OS=Mus musculus OX=10090 GN=Krt17 PE=1 SV=3			0	99.00000095	DAEDWFFSK				0.000972351	1143.488281	572.7514	1143.487305	572.7509155	2	11	1.1.1.1155.3	6.7034	321.75	314.33	6.7	0.06	251.9945
5	14.15	14.16	14.55000043	12.92999983	12.92999983	sp|Q9QWL7|K1C17_MOUSE	Keratin, type I cytoskeletal 17 OS=Mus musculus OX=10090 GN=Krt17 PE=1 SV=3			0	99.00000095	EVATNSELVQSGK				0.00293596	1360.686523	681.3505	1360.683472	681.348999	2	13	1.1.1.887.11	3.306667	1017.39	956.82	3.31	0.04	748.132
5	14.15	14.16	14.55000043	12.92999983	12.92999983	sp|Q9QWL7|K1C17_MOUSE	Keratin, type I cytoskeletal 17 OS=Mus musculus OX=10090 GN=Krt17 PE=1 SV=3			0	99.00000095	LAADDFR				0.000878504	806.3932495	404.2039	806.3922729	404.2033997	2	9	1.1.1.932.3	3.875617	7175.5	3311.41	3.9	0.04	1498.375
5	14.15	14.16	14.55000043	12.92999983	12.92999983	sp|Q9QWL7|K1C17_MOUSE	Keratin, type I cytoskeletal 17 OS=Mus musculus OX=10090 GN=Krt17 PE=1 SV=3			0	99.00000095	LAADDFR				0.000878504	806.3932495	404.2039	806.3922729	404.2033997	2	10	1.1.1.934.2	3.900117	7175.5	7090.92	3.9	0.04	4025.887
5	14.15	14.16	14.55000043	12.92999983	12.92999983	sp|Q9QWL7|K1C17_MOUSE	Keratin, type I cytoskeletal 17 OS=Mus musculus OX=10090 GN=Krt17 PE=1 SV=3			0	98.78000021	LAADDFR	Carbamidomethyl@N-term			0.00130389	863.4151001	432.7148	863.4137573	432.7141418	2	8	1.1.1.940.4	3.97845	861.34	785.03	3.97	0.04	497.15
5	14.15	14.16	14.55000043	12.92999983	12.92999983	sp|Q9QWL7|K1C17_MOUSE	Keratin, type I cytoskeletal 17 OS=Mus musculus OX=10090 GN=Krt17 PE=1 SV=3			0	55.90999722	LASYLDK	Carbamidomethyl@N-term			-0.00173624	865.4528809	433.7337	865.4545288	433.7345581	2	7	1.1.1.937.2	3.93845	1942.89	1775.19	3.95	0.04	1214.07
5	14.15	14.16	14.55000043	12.92999983	12.92999983	sp|Q9QWL7|K1C17_MOUSE	Keratin, type I cytoskeletal 17 OS=Mus musculus OX=10090 GN=Krt17 PE=1 SV=3			0	51.9299984	LASYLDK				0.00168447	808.4346924	405.2246	808.4330444	405.2238159	2	7	1.1.1.923.2	3.758967	8615.68	2519.92	3.79	0.05	810.3068
5	14.15	14.16	14.55000043	12.92999983	12.92999983	sp|Q9QWL7|K1C17_MOUSE	Keratin, type I cytoskeletal 17 OS=Mus musculus OX=10090 GN=Krt17 PE=1 SV=3			0	45.35999894	LASYLDK	Carbamidomethyl@N-term			-0.00173624	865.4528809	433.7337	865.4545288	433.7345581	2	8	1.1.1.938.3	3.95195	1942.89	1844.91	3.95	0.04	1077.062
5	14.15	14.16	14.55000043	12.92999983	12.92999983	sp|Q9QWL7|K1C17_MOUSE	Keratin, type I cytoskeletal 17 OS=Mus musculus OX=10090 GN=Krt17 PE=1 SV=3			0	26.8599987	SEISELR				-0.00231749	832.4266968	417.2206	832.4290771	417.2218018	2	7	1.1.1.915.2	3.659467	194.28	181.34	3.65	0.03	162.0051
5	14.15	14.16	14.55000043	12.92999983	12.92999983	sp|Q9QWL7|K1C17_MOUSE	Keratin, type I cytoskeletal 17 OS=Mus musculus OX=10090 GN=Krt17 PE=1 SV=3			0	99.00000095	VLDELTLAR				0.000278267	1028.586914	515.3007	1028.58667	515.3005981	2	7	1.1.1.1052.3	5.394516	4466.71	860.1	5.43	0.04	334.7587
6	13.87	13.95	48.8499999	41.94999933	38.51000071	sp|P04345|CRGA_MOUSE	Gamma-crystallin A OS=Mus musculus OX=10090 GN=Cryga PE=2 SV=2			2	99.00000095	GDYPDYQQWMGFSDSIR	Oxidation(M)@10			0.0101845	2079.873535	694.2984	2079.863281	694.2950439	3	9	1.1.1.1096.4	5.9533	309.02	293.38	5.95	0.04	285.5417
6	13.87	13.95	48.8499999	41.94999933	38.51000071	sp|P04345|CRGA_MOUSE	Gamma-crystallin A OS=Mus musculus OX=10090 GN=Cryga PE=2 SV=2			2	99.00000095	ITFYEDR				-0.00178384	942.4428711	472.2287	942.4447021	472.2296143	2	7	1.1.1.972.3	4.384083	37493.85	1992.94	4.43	0.03	732.6423
6	13.87	13.95	48.8499999	41.94999933	38.51000071	sp|P04345|CRGA_MOUSE	Gamma-crystallin A OS=Mus musculus OX=10090 GN=Cryga PE=2 SV=2			2	99.00000095	QYLLRPGDYR	Gln->pyro-Glu@N-term			0.00278053	1262.643433	632.329	1262.640747	632.3276367	2	9	1.1.1.1071.4	5.634817	50607.8	11790.16	5.68	0.05	3318.241
6	13.87	13.95	48.8499999	41.94999933	38.51000071	sp|P04345|CRGA_MOUSE	Gamma-crystallin A OS=Mus musculus OX=10090 GN=Cryga PE=2 SV=2			2	99.00000095	RGDYPDYQQWMGFSDSIR	Oxidation(M)@11		missed R-G@1	0.0117425	2235.976074	746.3326	2235.964355	746.3287354	3	19	1.1.1.1077.6	5.714483	3025.32	1191.98	5.68	0.05	1183.706
6	13.87	13.95	48.8499999	41.94999933	38.51000071	sp|P04345|CRGA_MOUSE	Gamma-crystallin A OS=Mus musculus OX=10090 GN=Cryga PE=2 SV=2			2	99.00000095	SIPYTSSHR				-0.000680133	1046.513916	524.2642	1046.514526	524.2645264	2	7	1.1.1.844.9	2.758533	5054.25	1591.45	2.79	0.04	689.6711
6	13.87	13.95	48.8499999	41.94999933	38.51000071	sp|P04345|CRGA_MOUSE	Gamma-crystallin A OS=Mus musculus OX=10090 GN=Cryga PE=2 SV=2			2	99.00000095	YHDWGAMDAK	Oxidation(M)@7			0.000868789	1208.493042	403.8383	1208.492065	403.8379517	3	11	1.1.1.859.3	2.9462	3468.42	1424.52	2.92	0.04	1044.733
6	13.87	13.95	48.8499999	41.94999933	38.51000071	sp|P04345|CRGA_MOUSE	Gamma-crystallin A OS=Mus musculus OX=10090 GN=Cryga PE=2 SV=2			1.552842021	99.00000095	PNYQGYQYFLR			cleaved R-P@N-term	-7.77E-05	1447.688232	724.8514	1447.688477	724.8515015	2	12	1.1.1.1097.8	5.9693	787.31	699.88	5.98	0.04	447.978
6	13.87	13.95	48.8499999	41.94999933	38.51000071	sp|P04345|CRGA_MOUSE	Gamma-crystallin A OS=Mus musculus OX=10090 GN=Cryga PE=2 SV=2			0.237321436	53.89999747	RVMDLY	Oxidation(M)@3		missed R-V@1	-0.00191036	811.3878784	406.7012	811.3898315	406.702179	2	6	1.1.1.935.2	3.913117	4940.1	2602.48	3.94	0.04	1542.838
6	13.87	13.95	48.8499999	41.94999933	38.51000071	sp|P04345|CRGA_MOUSE	Gamma-crystallin A OS=Mus musculus OX=10090 GN=Cryga PE=2 SV=2			0.046723664	97.5399971	PYTSSHR			cleaved I-P@N-term	0.00200414	846.4004517	424.2075	846.3984375	424.2064819	2	9	1.1.1.846.4	2.780033	4648.39	4000.38	2.79	0.04	2945.93
6	13.87	13.95	48.8499999	41.94999933	38.51000071	sp|P04345|CRGA_MOUSE	Gamma-crystallin A OS=Mus musculus OX=10090 GN=Cryga PE=2 SV=2			0.018634489	99.00000095	ERPNYQGYQYFLR			cleaved Y-E@N-term	-0.00479793	1732.827271	578.6164	1732.832153	578.617981	3	11	1.1.1.1049.4	5.357183	48.56706	48.56706			385.2249
6	13.87	13.95	48.8499999	41.94999933	38.51000071	sp|P04345|CRGA_MOUSE	Gamma-crystallin A OS=Mus musculus OX=10090 GN=Cryga PE=2 SV=2			0.010550178	96.42999768	TFYEDR			cleaved I-T@N-term	0.00191479	829.3624878	415.6885	829.3606567	415.6875916	2	6	1.1.1.883.2	3.249667	514.37	479.89	3.26	0.05	436.9707
6	13.87	13.95	48.8499999	41.94999933	38.51000071	sp|P04345|CRGA_MOUSE	Gamma-crystallin A OS=Mus musculus OX=10090 GN=Cryga PE=2 SV=2			0.004364801	99.00000095	QYLLRPGDY	Gln->pyro-Glu@N-term		cleaved Y-R@C-term	0.0003919	1106.540039	554.2773	1106.539673	554.2770996	2	9	1.1.1.1173.4	6.9239	326.76	299.62	6.92	0.08	305.4283
6	13.87	13.95	48.8499999	41.94999933	38.51000071	sp|P04345|CRGA_MOUSE	Gamma-crystallin A OS=Mus musculus OX=10090 GN=Cryga PE=2 SV=2			0.000434506	39.64000046	LLRPGDYR			cleaved Y-L@N-term	-0.000600228	988.5448608	495.2797	988.5454102	495.2799683	2	7	1.1.1.898.3	3.4405	1025.27	553.12	3.46	0.04	555.1611
6	13.87	13.95	48.8499999	41.94999933	38.51000071	sp|P04345|CRGA_MOUSE	Gamma-crystallin A OS=Mus musculus OX=10090 GN=Cryga PE=2 SV=2			0.000434506	50.81999898	YQGYQYFLR			cleaved N-Y@N-term	0.00360351	1236.596436	619.3055	1236.592773	619.3036499	2	8	1.1.1.1085.5	5.812984	503.55	395.03	5.83	0.05	435.3913
6	13.87	13.95	48.8499999	41.94999933	38.51000071	sp|P04345|CRGA_MOUSE	Gamma-crystallin A OS=Mus musculus OX=10090 GN=Cryga PE=2 SV=2			0	15.15000015	DYPDYQQWMGFSDSIR	Carbamidomethyl(D)@4; Oxidation(M)@9		cleaved G-D@N-term	0.00195637	2079.865234	1040.94	2079.863281	1040.938965	2	13	1.1.1.1118.11	6.236267	898.05	892.4	6.24	0.06	654.8943
6	13.87	13.95	48.8499999	41.94999933	38.51000071	sp|P04345|CRGA_MOUSE	Gamma-crystallin A OS=Mus musculus OX=10090 GN=Cryga PE=2 SV=2			0	99.00000095	GDYPDYQQWMGFSDSIR	Oxidation(M)@10			0.00195639	2079.865234	1040.94	2079.863281	1040.938965	2	11	1.1.1.1117.11	6.223767	898.05	826.04	6.24	0.06	564.6548
6	13.87	13.95	48.8499999	41.94999933	38.51000071	sp|P04345|CRGA_MOUSE	Gamma-crystallin A OS=Mus musculus OX=10090 GN=Cryga PE=2 SV=2			0	99.00000095	GDYPDYQQWMGFSDSIR	Oxidation(M)@10			0.00195639	2079.865234	1040.94	2079.863281	1040.938965	2	12	1.1.1.1118.11	6.236267	898.05	892.4	6.24	0.06	654.8943
6	13.87	13.95	48.8499999	41.94999933	38.51000071	sp|P04345|CRGA_MOUSE	Gamma-crystallin A OS=Mus musculus OX=10090 GN=Cryga PE=2 SV=2			0	99.00000095	ITFYEDR				-0.00178384	942.4428711	472.2287	942.4447021	472.2296143	2	8	1.1.1.973.4	4.397583	37493.85	8838.95	4.43	0.03	2088.285
6	13.87	13.95	48.8499999	41.94999933	38.51000071	sp|P04345|CRGA_MOUSE	Gamma-crystallin A OS=Mus musculus OX=10090 GN=Cryga PE=2 SV=2			0	51.37000084	ITFYEDR	Carbamidomethyl@N-term			-0.00165678	999.4644775	500.7395	999.4661865	500.7403564	2	8	1.1.1.981.2	4.497083	4724.73	3249.52	4.52	0.05	1641.364
6	13.87	13.95	48.8499999	41.94999933	38.51000071	sp|P04345|CRGA_MOUSE	Gamma-crystallin A OS=Mus musculus OX=10090 GN=Cryga PE=2 SV=2			0	51.37000084	ITFYEDR	Carbamidomethyl@N-term			-0.00165678	999.4644775	500.7395	999.4661865	500.7403564	2	8	1.1.1.982.3	4.5099	4724.73	4447.57	4.52	0.05	2634.219
6	13.87	13.95	48.8499999	41.94999933	38.51000071	sp|P04345|CRGA_MOUSE	Gamma-crystallin A OS=Mus musculus OX=10090 GN=Cryga PE=2 SV=2			0	20.14999986	LHEIYSMHVLEG	Oxidation(M)@7		cleaved G-C@C-term	-0.000775936	1442.685669	722.3501	1442.686401	722.3504639	2	6	1.1.1.966.9	4.315417	258.1252	258.1252			171.3985
6	13.87	13.95	48.8499999	41.94999933	38.51000071	sp|P04345|CRGA_MOUSE	Gamma-crystallin A OS=Mus musculus OX=10090 GN=Cryga PE=2 SV=2			0	95.92000246	PYTSSHR			cleaved I-P@N-term	0.00200414	846.4004517	424.2075	846.3984375	424.2064819	2	7	1.1.1.845.2	2.76555	4648.39	2362.23	2.79	0.04	1648.329
6	13.87	13.95	48.8499999	41.94999933	38.51000071	sp|P04345|CRGA_MOUSE	Gamma-crystallin A OS=Mus musculus OX=10090 GN=Cryga PE=2 SV=2			0	99.00000095	QYLLRPGDYR	Gln->pyro-Glu@N-term			0.00278053	1262.643433	632.329	1262.640747	632.3276367	2	10	1.1.1.1072.4	5.646817	50607.8	23579.27	5.68	0.05	8522.5
6	13.87	13.95	48.8499999	41.94999933	38.51000071	sp|P04345|CRGA_MOUSE	Gamma-crystallin A OS=Mus musculus OX=10090 GN=Cryga PE=2 SV=2			0	99.00000095	RGDYPDYQQWMGFSDSIR	Oxidation(M)@11		missed R-G@1	0.0117425	2235.976074	746.3326	2235.964355	746.3287354	3	15	1.1.1.1074.9	5.67665	3025.32	2950.67	5.68	0.05	3588.48
6	13.87	13.95	48.8499999	41.94999933	38.51000071	sp|P04345|CRGA_MOUSE	Gamma-crystallin A OS=Mus musculus OX=10090 GN=Cryga PE=2 SV=2			0	99.00000095	RGDYPDYQQWMGFSDSIR	Carbamidomethyl@N-term; Oxidation(M)@11		missed R-G@1	-0.0171977	2292.968506	765.3301	2292.98584	765.3358765	3	14	1.1.1.1076.10	5.702816	402.26	264.89	5.68	0.04	459.6636
6	13.87	13.95	48.8499999	41.94999933	38.51000071	sp|P04345|CRGA_MOUSE	Gamma-crystallin A OS=Mus musculus OX=10090 GN=Cryga PE=2 SV=2			0	36.64000034	RVMDLY	Oxidation(M)@3		missed R-V@1	-0.00191036	811.3878784	406.7012	811.3898315	406.702179	2	6	1.1.1.936.2	3.925617	4940.1	4103.04	3.94	0.04	3228.471
6	13.87	13.95	48.8499999	41.94999933	38.51000071	sp|P04345|CRGA_MOUSE	Gamma-crystallin A OS=Mus musculus OX=10090 GN=Cryga PE=2 SV=2			0	17.40999967	RVMDLY	Dioxidation(M)@3	Dioxidation(M)@171	missed R-V@1	0.00120259	827.3860474	414.7003	827.3847656	414.699646	2	5	1.1.1.952.3	4.131267	296.36	246.5	4.14	0.04	355.3449
6	13.87	13.95	48.8499999	41.94999933	38.51000071	sp|P04345|CRGA_MOUSE	Gamma-crystallin A OS=Mus musculus OX=10090 GN=Cryga PE=2 SV=2			0	49.70999956	SIPYTSSHR				-0.000680133	1046.513916	524.2642	1046.514526	524.2645264	2	7	1.1.1.845.8	2.770533	5054.25	3247.47	2.79	0.04	1776.938
6	13.87	13.95	48.8499999	41.94999933	38.51000071	sp|P04345|CRGA_MOUSE	Gamma-crystallin A OS=Mus musculus OX=10090 GN=Cryga PE=2 SV=2			0	36.1499995	SIPYTSSHR				0.036306798	1046.550903	524.2827	1046.514526	524.2645264	2	6	1.1.1.857.5	2.9257	122.26	120.6	2.93	0.04	246.5189
6	13.87	13.95	48.8499999	41.94999933	38.51000071	sp|P04345|CRGA_MOUSE	Gamma-crystallin A OS=Mus musculus OX=10090 GN=Cryga PE=2 SV=2			0	48.05999994	TFYEDR			cleaved I-T@N-term	0.00191479	829.3624878	415.6885	829.3606567	415.6875916	2	6	1.1.1.884.3	3.2625	514.37	485.13	3.26	0.05	404.7618
6	13.87	13.95	48.8499999	41.94999933	38.51000071	sp|P04345|CRGA_MOUSE	Gamma-crystallin A OS=Mus musculus OX=10090 GN=Cryga PE=2 SV=2			0	99.00000095	YHDWGAMDAK	Oxidation(M)@7			0.000868789	1208.493042	403.8383	1208.492065	403.8379517	3	13	1.1.1.855.2	2.895033	3468.42	2299.28	2.92	0.04	2268.897
6	13.87	13.95	48.8499999	41.94999933	38.51000071	sp|P04345|CRGA_MOUSE	Gamma-crystallin A OS=Mus musculus OX=10090 GN=Cryga PE=2 SV=2			0	99.00000095	YHDWGAMDAK	Oxidation(M)@7			0.0024465	1208.494507	605.2545	1208.492065	605.2532959	2	8	1.1.1.854.6	2.887367	1773	1002.12	2.92	0.04	555.991
6	13.87	13.95	48.8499999	41.94999933	38.51000071	sp|P04345|CRGA_MOUSE	Gamma-crystallin A OS=Mus musculus OX=10090 GN=Cryga PE=2 SV=2			0	99.00000095	YHDWGAMDAK	Carbamidomethyl@N-term; Oxidation(M)@7			0.00892804	1265.522461	422.8481	1265.51355	422.8451233	3	11	1.1.1.869.2	3.074017	343.21	335	3.07	0.03	487.0682
6	13.87	13.95	48.8499999	41.94999933	38.51000071	sp|P04345|CRGA_MOUSE	Gamma-crystallin A OS=Mus musculus OX=10090 GN=Cryga PE=2 SV=2			0	27.7399987	YQGYQYFLR			cleaved N-Y@N-term	0.00360351	1236.596436	619.3055	1236.592773	619.3036499	2	7	1.1.1.1084.8	5.802817	503.55	269.39	5.83	0.05	329.5122
7	12.24	12.24	63.99999857	57.70999789	53.71000171	sp|P23927|CRYAB_MOUSE	Alpha-crystallin B chain OS=Mus musculus OX=10090 GN=Cryab PE=1 SV=2			2	99.00000095	APSWIDTGLSEMR	Oxidation(M)@12			0.000878286	1477.68811	739.8513	1477.687134	739.8508301	2	19	1.1.1.1063.3	5.535	6856.23	5897.25	5.54	0.05	3360.234
7	12.24	12.24	63.99999857	57.70999789	53.71000171	sp|P23927|CRYAB_MOUSE	Alpha-crystallin B chain OS=Mus musculus OX=10090 GN=Cryab PE=1 SV=2			2	99.00000095	FSVNLDVK				-0.00325349	920.4934692	461.254	920.4967041	461.2556458	2	11	1.1.1.1044.4	5.29385	1624.12	1496.78	5.29	0.04	964.4823
7	12.24	12.24	63.99999857	57.70999789	53.71000171	sp|P23927|CRYAB_MOUSE	Alpha-crystallin B chain OS=Mus musculus OX=10090 GN=Cryab PE=1 SV=2			2	99.00000095	HFSPEELK				-0.000218166	985.4866943	493.7506	985.4868774	493.7507324	2	12	1.1.1.907.4	3.557983	7786.03	3480.98	3.59	0.04	1168.831
7	12.24	12.24	63.99999857	57.70999789	53.71000171	sp|P23927|CRYAB_MOUSE	Alpha-crystallin B chain OS=Mus musculus OX=10090 GN=Cryab PE=1 SV=2			2	99.00000095	KQVSGPER			missed K-Q@1	-0.00259454	899.4798584	450.7472	899.4824829	450.7485046	2	8	1.1.1.317.2	1.095333	255.96	245.85	1.09	0.05	349.7411
7	12.24	12.24	63.99999857	57.70999789	53.71000171	sp|P23927|CRYAB_MOUSE	Alpha-crystallin B chain OS=Mus musculus OX=10090 GN=Cryab PE=1 SV=2			2	99.00000095	QDEHGFISR	Gln->pyro-Glu@N-term			0.00164216	1070.479614	536.2471	1070.478149	536.2463379	2	10	1.1.1.944.8	4.032617	17185.12	1586.58	3.93	0.04	1062.133
7	12.24	12.24	63.99999857	57.70999789	53.71000171	sp|P23927|CRYAB_MOUSE	Alpha-crystallin B chain OS=Mus musculus OX=10090 GN=Cryab PE=1 SV=2			2	99.00000095	VLGDVIEVHGK				0.00316366	1164.653442	583.334	1164.650269	583.3323975	2	13	1.1.1.966.7	4.312083	6171.38	1914.41	4.34	0.04	688.272
7	12.24	12.24	63.99999857	57.70999789	53.71000171	sp|P23927|CRYAB_MOUSE	Alpha-crystallin B chain OS=Mus musculus OX=10090 GN=Cryab PE=1 SV=2			0.109578975	99.00000095	SWIDTGLSEMR	Oxidation(M)@10		cleaved P-S@N-term	-0.0012366	1309.596069	655.8053	1309.59729	655.8059082	2	14	1.1.1.1043.7	5.28535	1009.92	662.84	5.31	0.04	533.7559
7	12.24	12.24	63.99999857	57.70999789	53.71000171	sp|P23927|CRYAB_MOUSE	Alpha-crystallin B chain OS=Mus musculus OX=10090 GN=Cryab PE=1 SV=2			0.094204113	99.00000095	IPADVDPLTITSSL			cleaved L-S@C-term	-0.00642662	1440.764648	721.3896	1440.771118	721.3928833	2	11	1.1.1.1312.2	8.410116	151.41	139.61	8.43	0.07	95.59865
7	12.24	12.24	63.99999857	57.70999789	53.71000171	sp|P23927|CRYAB_MOUSE	Alpha-crystallin B chain OS=Mus musculus OX=10090 GN=Cryab PE=1 SV=2			0.016373713	98.9199996	VLGDVIEVH			cleaved H-G@C-term	-0.00291947	979.5308838	490.7727	979.5338745	490.7742004	2	9	1.1.1.1036.2	5.192683	200.306	200.306			294.8758
7	12.24	12.24	63.99999857	57.70999789	53.71000171	sp|P23927|CRYAB_MOUSE	Alpha-crystallin B chain OS=Mus musculus OX=10090 GN=Cryab PE=1 SV=2			0.014573523	98.6800015	SSDGVLTVNGPR	Deamidated(N)@9		cleaved L-S@N-term	-0.00164283	1201.592285	601.8034	1201.593872	601.8041992	2	9	1.1.1.954.8	4.160933	329.99	252.36	4.19	0.1	240.4219
7	12.24	12.24	63.99999857	57.70999789	53.71000171	sp|P23927|CRYAB_MOUSE	Alpha-crystallin B chain OS=Mus musculus OX=10090 GN=Cryab PE=1 SV=2			0.001304851	98.29000235	MDIAIHHPWIR	Acetyl@N-term; Oxidation(D)@2	Acetyl@1; Oxidation(D)@2		0.000935265	1445.724609	482.9155	1445.723755	482.9151917	3	13	1.1.1.1032.6	5.145033	8201.33	7163.93	5.15	0.04	4989.842
7	12.24	12.24	63.99999857	57.70999789	53.71000171	sp|P23927|CRYAB_MOUSE	Alpha-crystallin B chain OS=Mus musculus OX=10090 GN=Cryab PE=1 SV=2			0.000434506	54.75000143	PFHSPSR			cleaved F-P@N-term	-0.0065834	826.4020996	414.2083	826.4085693	414.2115784	2	7	1.1.1.991.3	4.623734	1062.51	497.68	4.67	0.09	572.2681
7	12.24	12.24	63.99999857	57.70999789	53.71000171	sp|P23927|CRYAB_MOUSE	Alpha-crystallin B chain OS=Mus musculus OX=10090 GN=Cryab PE=1 SV=2			0.000434506	46.43999934	RPFFPF			cleaved F-H@C-term	0.00149683	809.4238892	405.7192	809.4224243	405.7185059	2	6	1.1.1.1239.2	7.637667	1110.3	279.17	7.69	0.08	150.0128
7	12.24	12.24	63.99999857	57.70999789	53.71000171	sp|P23927|CRYAB_MOUSE	Alpha-crystallin B chain OS=Mus musculus OX=10090 GN=Cryab PE=1 SV=2			0	99.00000095	APSWIDTGLSEMR	Oxidation(M)@12			0.000878286	1477.68811	739.8513	1477.687134	739.8508301	2	21	1.1.1.1064.2	5.548	6856.23	6788.65	5.54	0.05	3606.261
7	12.24	12.24	63.99999857	57.70999789	53.71000171	sp|P23927|CRYAB_MOUSE	Alpha-crystallin B chain OS=Mus musculus OX=10090 GN=Cryab PE=1 SV=2			0	99.00000095	APSWIDTGLSEMR	Carbamidomethyl@N-term; Oxidation(M)@12			-0.0177464	1534.690918	768.3527	1534.708618	768.3615723	2	16	1.1.1.1064.3	5.552166	507.3044	507.3044			547.2589
7	12.24	12.24	63.99999857	57.70999789	53.71000171	sp|P23927|CRYAB_MOUSE	Alpha-crystallin B chain OS=Mus musculus OX=10090 GN=Cryab PE=1 SV=2			0	99.00000095	FSVNLDVK				-0.00325349	920.4934692	461.254	920.4967041	461.2556458	2	10	1.1.1.1042.4	5.26885	1624.12	1146.58	5.29	0.04	858.9078
7	12.24	12.24	63.99999857	57.70999789	53.71000171	sp|P23927|CRYAB_MOUSE	Alpha-crystallin B chain OS=Mus musculus OX=10090 GN=Cryab PE=1 SV=2			0	23.43000025	FSVNLDVK	Carbamidomethyl@N-term			-6.68E-05	977.5180664	489.7663	977.5181885	489.7663879	2	6	1.1.1.1054.2	5.419167	308.46	262.74	5.43	0.04	169.0197
7	12.24	12.24	63.99999857	57.70999789	53.71000171	sp|P23927|CRYAB_MOUSE	Alpha-crystallin B chain OS=Mus musculus OX=10090 GN=Cryab PE=1 SV=2			0	99.00000095	HFSPEELK				-0.000218166	985.4866943	493.7506	985.4868774	493.7507324	2	11	1.1.1.906.4	3.545317	7786.03	1485.16	3.59	0.04	467.7453
7	12.24	12.24	63.99999857	57.70999789	53.71000171	sp|P23927|CRYAB_MOUSE	Alpha-crystallin B chain OS=Mus musculus OX=10090 GN=Cryab PE=1 SV=2			0	99.00000095	HFSPEELK	Carbamidomethyl@N-term			0.00038235	1042.508911	522.2617	1042.508301	522.2614746	2	11	1.1.1.949.5	4.094617	1714.51	1683.98	4.1	0.05	1168.617
7	12.24	12.24	63.99999857	57.70999789	53.71000171	sp|P23927|CRYAB_MOUSE	Alpha-crystallin B chain OS=Mus musculus OX=10090 GN=Cryab PE=1 SV=2			0	98.50000143	HFSPEELK	Carbamidomethyl@N-term			0.00038235	1042.508911	522.2617	1042.508301	522.2614746	2	11	1.1.1.948.4	4.080266	1714.51	1382	4.1	0.05	918.368
7	12.24	12.24	63.99999857	57.70999789	53.71000171	sp|P23927|CRYAB_MOUSE	Alpha-crystallin B chain OS=Mus musculus OX=10090 GN=Cryab PE=1 SV=2			0	99.00000095	IPADVDPLTITSSL			cleaved L-S@C-term	-0.00642662	1440.764648	721.3896	1440.771118	721.3928833	2	11	1.1.1.1313.4	8.422617	151.41	143.23	8.43	0.07	108.6089
7	12.24	12.24	63.99999857	57.70999789	53.71000171	sp|P23927|CRYAB_MOUSE	Alpha-crystallin B chain OS=Mus musculus OX=10090 GN=Cryab PE=1 SV=2			0	99.00000095	KQVSGPER			missed K-Q@1	-0.00259454	899.4798584	450.7472	899.4824829	450.7485046	2	9	1.1.1.314.2	1.070667	255.96	189.9	1.09	0.05	402.4932
7	12.24	12.24	63.99999857	57.70999789	53.71000171	sp|P23927|CRYAB_MOUSE	Alpha-crystallin B chain OS=Mus musculus OX=10090 GN=Cryab PE=1 SV=2			0	27.30000019	LFDQFFG			cleaved G-E@C-term	-0.00191238	872.4048462	437.2097	872.4068604	437.2106934	2	6	1.1.1.1300.2	8.324783	80.43	73	8.31	0.05	175.4393
7	12.24	12.24	63.99999857	57.70999789	53.71000171	sp|P23927|CRYAB_MOUSE	Alpha-crystallin B chain OS=Mus musculus OX=10090 GN=Cryab PE=1 SV=2			0	37.63000071	MDIAIHHPWIR	Acetyl@N-term; Oxidation(D)@2	Acetyl@1; Oxidation(D)@2		0.000935265	1445.724609	482.9155	1445.723755	482.9151917	3	10	1.1.1.1031.4	5.130367	8201.33	4003.18	5.15	0.04	1876.127
7	12.24	12.24	63.99999857	57.70999789	53.71000171	sp|P23927|CRYAB_MOUSE	Alpha-crystallin B chain OS=Mus musculus OX=10090 GN=Cryab PE=1 SV=2			0	38.62999976	PFHSPSR			cleaved F-P@N-term	-0.0065834	826.4020996	414.2083	826.4085693	414.2115784	2	6	1.1.1.990.2	4.610233	1062.51	347.28	4.67	0.09	396.7624
7	12.24	12.24	63.99999857	57.70999789	53.71000171	sp|P23927|CRYAB_MOUSE	Alpha-crystallin B chain OS=Mus musculus OX=10090 GN=Cryab PE=1 SV=2			0	98.25000167	QDEHGFISR	Gln->pyro-Glu@N-term; Carbamidomethyl(E)@3			-0.00065263	1127.498901	564.7567	1127.499634	564.7570801	2	10	1.1.1.931.8	3.866283	1097.56	969.43	3.87	0.05	728.8948
7	12.24	12.24	63.99999857	57.70999789	53.71000171	sp|P23927|CRYAB_MOUSE	Alpha-crystallin B chain OS=Mus musculus OX=10090 GN=Cryab PE=1 SV=2			0	97.18999863	QDEHGFISR	Gln->pyro-Glu@N-term; Carbamidomethyl(E)@3			-0.00065263	1127.498901	564.7567	1127.499634	564.7570801	2	10	1.1.1.932.9	3.880617	1097.56	1089.49	3.87	0.05	771.916
7	12.24	12.24	63.99999857	57.70999789	53.71000171	sp|P23927|CRYAB_MOUSE	Alpha-crystallin B chain OS=Mus musculus OX=10090 GN=Cryab PE=1 SV=2			0	95.21999955	QDEHGFISR	Gln->pyro-Glu@N-term; Methyl(E)@3	Methyl(E)@110		0.00330063	1084.49707	543.2558	1084.493774	543.2541504	2	9	1.1.1.978.2	4.45975	322.8291	322.8291			175.7933
7	12.24	12.24	63.99999857	57.70999789	53.71000171	sp|P23927|CRYAB_MOUSE	Alpha-crystallin B chain OS=Mus musculus OX=10090 GN=Cryab PE=1 SV=2			0	95.21999955	QDEHGFISR	Gln->pyro-Glu@N-term; Methyl(D)@2	Methyl(D)@109		0.00330063	1084.49707	543.2558	1084.493774	543.2541504	2	9	1.1.1.978.2	4.45975	322.8291	322.8291			175.7933
7	12.24	12.24	63.99999857	57.70999789	53.71000171	sp|P23927|CRYAB_MOUSE	Alpha-crystallin B chain OS=Mus musculus OX=10090 GN=Cryab PE=1 SV=2			0	40.65000117	QDEHGFISR	Gln->pyro-Glu@N-term; Carbamidomethyl(D)@2			-0.00065263	1127.498901	564.7567	1127.499634	564.7570801	2	10	1.1.1.932.9	3.880617	1097.56	1089.49	3.87	0.05	771.916
7	12.24	12.24	63.99999857	57.70999789	53.71000171	sp|P23927|CRYAB_MOUSE	Alpha-crystallin B chain OS=Mus musculus OX=10090 GN=Cryab PE=1 SV=2			0	35.65999866	QDEHGFISR	Gln->pyro-Glu@N-term			0.00164216	1070.479614	536.2471	1070.478149	536.2463379	2	6	1.1.1.933.6	3.89095	17185.12	2416.12	3.93	0.04	482.8096
7	12.24	12.24	63.99999857	57.70999789	53.71000171	sp|P23927|CRYAB_MOUSE	Alpha-crystallin B chain OS=Mus musculus OX=10090 GN=Cryab PE=1 SV=2			0	29.53999937	QDEHGFISR	Gln->pyro-Glu@N-term; Carboxy(E)@3; Oxidation(F)@6	Carboxy(E)@110; Oxidation(F)@113		0.00112314	1130.464111	566.2393	1130.462891	566.2387085	2	9	1.1.1.890.5	3.343333	212.68	201.2	3.35	0.05	219.966
7	12.24	12.24	63.99999857	57.70999789	53.71000171	sp|P23927|CRYAB_MOUSE	Alpha-crystallin B chain OS=Mus musculus OX=10090 GN=Cryab PE=1 SV=2			0	27.7399987	QDEHGFISR	Gln->pyro-Glu@N-term; Carbamidomethyl(H)@4			-0.00065263	1127.498901	564.7567	1127.499634	564.7570801	2	11	1.1.1.931.8	3.866283	1097.56	969.43	3.87	0.05	728.8948
7	12.24	12.24	63.99999857	57.70999789	53.71000171	sp|P23927|CRYAB_MOUSE	Alpha-crystallin B chain OS=Mus musculus OX=10090 GN=Cryab PE=1 SV=2			0	27.7399987	QDEHGFISR	Gln->pyro-Glu@N-term; Carbamidomethyl(H)@4			-0.00065263	1127.498901	564.7567	1127.499634	564.7570801	2	10	1.1.1.932.9	3.880617	1097.56	1089.49	3.87	0.05	771.916
7	12.24	12.24	63.99999857	57.70999789	53.71000171	sp|P23927|CRYAB_MOUSE	Alpha-crystallin B chain OS=Mus musculus OX=10090 GN=Cryab PE=1 SV=2			0	44.29999888	RPFFPF			cleaved F-H@C-term	0.00149683	809.4238892	405.7192	809.4224243	405.7185059	2	6	1.1.1.1240.2	7.651	1110.3	523.72	7.69	0.08	311.7855
7	12.24	12.24	63.99999857	57.70999789	53.71000171	sp|P23927|CRYAB_MOUSE	Alpha-crystallin B chain OS=Mus musculus OX=10090 GN=Cryab PE=1 SV=2			0	32.31000006	SSDGVLTVNGPR	Deamidated(N)@9		cleaved L-S@N-term	-0.00164283	1201.592285	601.8034	1201.593872	601.8041992	2	7	1.1.1.955.8	4.173767	329.99	293.19	4.19	0.1	234.1261
7	12.24	12.24	63.99999857	57.70999789	53.71000171	sp|P23927|CRYAB_MOUSE	Alpha-crystallin B chain OS=Mus musculus OX=10090 GN=Cryab PE=1 SV=2			0	99.00000095	SWIDTGLSEMR	Oxidation(M)@10		cleaved P-S@N-term	-0.0012366	1309.596069	655.8053	1309.59729	655.8059082	2	12	1.1.1.1044.7	5.29635	1009.92	889.84	5.31	0.04	715.8036
7	12.24	12.24	63.99999857	57.70999789	53.71000171	sp|P23927|CRYAB_MOUSE	Alpha-crystallin B chain OS=Mus musculus OX=10090 GN=Cryab PE=1 SV=2			0	99.00000095	VLGDVIEVHGK				0.00316366	1164.653442	583.334	1164.650269	583.3323975	2	17	1.1.1.967.3	4.32275	6171.38	3721.01	4.34	0.04	2180.953
7	12.24	12.24	63.99999857	57.70999789	53.71000171	sp|P23927|CRYAB_MOUSE	Alpha-crystallin B chain OS=Mus musculus OX=10090 GN=Cryab PE=1 SV=2			0	99.00000095	VLGDVIEVHGK	Carbamidomethyl@N-term			0.00366104	1221.675293	408.2324	1221.671753	408.2312012	3	13	1.1.1.980.2	4.48475	3096.67	3064.3	4.49	0.04	2946.911
8	12.15	12.16	16.29000008	15.25000036	15.25000036	sp|A2AMT1|BFSP1_MOUSE	Filensin OS=Mus musculus OX=10090 GN=Bfsp1 PE=1 SV=1			2	99.00000095	AELQAQTTALEQAIK				-0.00133028	1613.861328	807.9379	1613.862427	807.9384766	2	11	1.1.1.1058.11	5.4775	616.8	563.94	5.48	0.04	696.8663
8	12.15	12.16	16.29000008	15.25000036	15.25000036	sp|A2AMT1|BFSP1_MOUSE	Filensin OS=Mus musculus OX=10090 GN=Bfsp1 PE=1 SV=1			2	99.00000095	AQPAGPAAQPGGTAPGLAALQALGER				-0.00214386	2369.24292	790.7549	2369.245117	790.7556763	3	15	1.1.1.1153.6	6.681233	234.19	162.66	6.7	0.06	169.8495
8	12.15	12.16	16.29000008	15.25000036	15.25000036	sp|A2AMT1|BFSP1_MOUSE	Filensin OS=Mus musculus OX=10090 GN=Bfsp1 PE=1 SV=1			2	99.00000095	EVAALQNQLEEGR				-0.00931676	1455.722534	728.8685	1455.731812	728.8731689	2	17	1.1.1.982.5	4.513233	179.7857	179.7857			217.2678
8	12.15	12.16	16.29000008	15.25000036	15.25000036	sp|A2AMT1|BFSP1_MOUSE	Filensin OS=Mus musculus OX=10090 GN=Bfsp1 PE=1 SV=1			2	99.00000095	IIEIEGSR				-0.00218346	915.5002441	458.7574	915.5025635	458.7585449	2	8	1.1.1.946.5	4.05545	1546.62	1535.96	4.06	0.05	1341.784
8	12.15	12.16	16.29000008	15.25000036	15.25000036	sp|A2AMT1|BFSP1_MOUSE	Filensin OS=Mus musculus OX=10090 GN=Bfsp1 PE=1 SV=1			2	99.00000095	LGEQPGPEDALAR				0.014615	1351.687866	676.8512	1351.673218	676.8438721	2	15	1.1.1.967.5	4.32775	208.1502	208.1502			400.7759
8	12.15	12.16	16.29000008	15.25000036	15.25000036	sp|A2AMT1|BFSP1_MOUSE	Filensin OS=Mus musculus OX=10090 GN=Bfsp1 PE=1 SV=1			2	99.00000095	QLAVAQQTLR	Gln->pyro-Glu@N-term			-0.000675016	1109.618652	555.8166	1109.619263	555.8169556	2	13	1.1.1.1073.3	5.658817	1000.9	592.23	5.68	0.05	566.3536
8	12.15	12.16	16.29000008	15.25000036	15.25000036	sp|A2AMT1|BFSP1_MOUSE	Filensin OS=Mus musculus OX=10090 GN=Bfsp1 PE=1 SV=1			0.1023729	99.00000095	LSSVFIETPISLITPSH			cleaved H-G@C-term	-0.00183735	1839.99646	921.0055	1839.998169	921.0064087	2	16	1.1.1.1356.3	8.637934	192.91	185.86	8.64	0.09	108.6152
8	12.15	12.16	16.29000008	15.25000036	15.25000036	sp|A2AMT1|BFSP1_MOUSE	Filensin OS=Mus musculus OX=10090 GN=Bfsp1 PE=1 SV=1			0.049635135	20.35000026	SYVFQAR				-0.00113484	869.4384766	435.7265	869.4395752	435.7270508	2	5	1.1.1.957.4	4.196267	221.8	217.39	4.19	0.08	232.0275
8	12.15	12.16	16.29000008	15.25000036	15.25000036	sp|A2AMT1|BFSP1_MOUSE	Filensin OS=Mus musculus OX=10090 GN=Bfsp1 PE=1 SV=1			0	99.00000095	AQPAGPAAQPGGTAPGLAALQALGER				-0.00214386	2369.24292	790.7549	2369.245117	790.7556763	3	15	1.1.1.1154.7	6.6954	234.19	224.42	6.7	0.06	216.0686
8	12.15	12.16	16.29000008	15.25000036	15.25000036	sp|A2AMT1|BFSP1_MOUSE	Filensin OS=Mus musculus OX=10090 GN=Bfsp1 PE=1 SV=1			0	99.00000095	IIEIEGSR				-0.00218346	915.5002441	458.7574	915.5025635	458.7585449	2	10	1.1.1.945.4	4.042117	1546.62	1221.63	4.06	0.05	1127.778
8	12.15	12.16	16.29000008	15.25000036	15.25000036	sp|A2AMT1|BFSP1_MOUSE	Filensin OS=Mus musculus OX=10090 GN=Bfsp1 PE=1 SV=1			0	40.65000117	IIEIEGSR	Carbamidomethyl@N-term			-0.0052204	972.5188599	487.2667	972.5239868	487.2692871	2	8	1.1.1.960.7	4.236933	231.13	195.53	4.23	0.03	515.6876
8	12.15	12.16	16.29000008	15.25000036	15.25000036	sp|A2AMT1|BFSP1_MOUSE	Filensin OS=Mus musculus OX=10090 GN=Bfsp1 PE=1 SV=1			0	99.00000095	LSSVFIETPISLITPSH			cleaved H-G@C-term	-0.00183735	1839.99646	921.0055	1839.998169	921.0064087	2	14	1.1.1.1355.2	8.625433	192.91	153.56	8.64	0.09	105.6919
8	12.15	12.16	16.29000008	15.25000036	15.25000036	sp|A2AMT1|BFSP1_MOUSE	Filensin OS=Mus musculus OX=10090 GN=Bfsp1 PE=1 SV=1			0	30.00000119	LSSVFIETPISLITPSH			cleaved H-G@C-term	-0.00183735	1839.99646	921.0055	1839.998169	921.0064087	2	8	1.1.1.1358.3	8.653584	192.91	186.98	8.64	0.09	108.6026
8	12.15	12.16	16.29000008	15.25000036	15.25000036	sp|A2AMT1|BFSP1_MOUSE	Filensin OS=Mus musculus OX=10090 GN=Bfsp1 PE=1 SV=1			0	99.00000095	QLAVAQQTLR	Gln->pyro-Glu@N-term			-0.000675016	1109.618652	555.8166	1109.619263	555.8169556	2	11	1.1.1.1075.3	5.68415	1000.9	954.12	5.68	0.05	576.3969
9	11.94	14.19	21.40000015	18.77000034	18.77000034	sp|P02535|K1C10_MOUSE	Keratin, type I cytoskeletal 10 OS=Mus musculus OX=10090 GN=Krt10 PE=1 SV=3			2	99.00000095	ALEESNYELEGK				0.00165434	1380.6427	691.3286	1380.640869	691.3276978	2	16	1.1.1.942.11	4.009617	8019.15	3217.89	4.04	0.04	1114.237
9	11.94	14.19	21.40000015	18.77000034	18.77000034	sp|P02535|K1C10_MOUSE	Keratin, type I cytoskeletal 10 OS=Mus musculus OX=10090 GN=Krt10 PE=1 SV=3			2	99.00000095	LENEIQTYR				-0.00133499	1164.57605	583.2953	1164.577515	583.2960205	2	14	1.1.1.928.8	3.827967	2080.65	1428.03	3.85	0.04	888.5831
9	11.94	14.19	21.40000015	18.77000034	18.77000034	sp|P02535|K1C10_MOUSE	Keratin, type I cytoskeletal 10 OS=Mus musculus OX=10090 GN=Krt10 PE=1 SV=3			2	99.00000095	QSLEASLAETEGR				0.00217508	1389.675903	695.8452	1389.673584	695.8440552	2	9	1.1.1.1073.9	5.663816	100.1404	100.1404			396.7172
9	11.94	14.19	21.40000015	18.77000034	18.77000034	sp|P02535|K1C10_MOUSE	Keratin, type I cytoskeletal 10 OS=Mus musculus OX=10090 GN=Krt10 PE=1 SV=3			2	99.00000095	SEITELR				9.48E-05	846.4448853	424.2297	846.4447021	424.2296143	2	9	1.1.1.926.3	3.798133	1725.67	1196.84	3.82	0.04	902.3287
9	11.94	14.19	21.40000015	18.77000034	18.77000034	sp|P02535|K1C10_MOUSE	Keratin, type I cytoskeletal 10 OS=Mus musculus OX=10090 GN=Krt10 PE=1 SV=3			2	99.00000095	VTMQNLNDR				0.000305086	1089.524048	545.7693	1089.523682	545.769104	2	9	1.1.1.895.9	3.406983	5171.01	2051.48	3.44	0.04	795.9999
9	11.94	14.19	21.40000015	18.77000034	18.77000034	sp|P02535|K1C10_MOUSE	Keratin, type I cytoskeletal 10 OS=Mus musculus OX=10090 GN=Krt10 PE=1 SV=3			1.346787333	99.00000095	QSVEADINGLR	Gln->pyro-Glu@N-term; Deamidated(N)@8			0.00666248	1184.574097	593.2943	1184.567383	593.2909546	2	14	1.1.1.1027.3	5.0792	853.03	376.28	5.11	0.05	338.0065
9	11.94	14.19	21.40000015	18.77000034	18.77000034	sp|P02535|K1C10_MOUSE	Keratin, type I cytoskeletal 10 OS=Mus musculus OX=10090 GN=Krt10 PE=1 SV=3			0.469800323	98.6100018	QSVEADINGLRR	Gln->pyro-Glu@N-term; Deamidated(N)@8		missed R-R@11	-0.000402125	1340.668091	671.3413	1340.668457	671.3414917	2	11	1.1.1.975.10	4.427917	4090.27	3732.13	4.43	0.04	2056.556
9	11.94	14.19	21.40000015	18.77000034	18.77000034	sp|P02535|K1C10_MOUSE	Keratin, type I cytoskeletal 10 OS=Mus musculus OX=10090 GN=Krt10 PE=1 SV=3			0.099632859	41.42999947	IKEWYEK			missed K-E@2	-0.00577554	994.5066528	498.2606	994.5123901	498.2634583	2	6	1.1.1.911.6	3.610967	383.04	368.68	3.61	0.04	263.7867
9	11.94	14.19	21.40000015	18.77000034	18.77000034	sp|P02535|K1C10_MOUSE	Keratin, type I cytoskeletal 10 OS=Mus musculus OX=10090 GN=Krt10 PE=1 SV=3			0.011441053	99.00000095	VLDELTLSK	Methyl(S)@8	Methyl(S)@263		0.000845906	1030.591919	516.3032	1030.591064	516.3027954	2	14	1.1.1.1035.8	5.18485	10418.03	6200.28	5.21	0.05	2624.026
9	11.94	14.19	21.40000015	18.77000034	18.77000034	sp|P02535|K1C10_MOUSE	Keratin, type I cytoskeletal 10 OS=Mus musculus OX=10090 GN=Krt10 PE=1 SV=3			0.00921732	99.00000095	AETECQNAEYQQLLDIK	Carbamidomethyl(C)@5; Hydroxymethyl(N)@7	Hydroxymethyl(N)@427		-0.000760572	2081.957031	694.9929	2081.95752	694.993103	3	16	1.1.1.1086.5	5.825967	1070.83	820.43	5.85	0.06	782.8587
9	11.94	14.19	21.40000015	18.77000034	18.77000034	sp|P02535|K1C10_MOUSE	Keratin, type I cytoskeletal 10 OS=Mus musculus OX=10090 GN=Krt10 PE=1 SV=3			0.000434506	99.00000095	ISALEEQLQQIR			cleaved Q-I@N-term	-0.0040415	1426.773926	714.3942	1426.777954	714.3963013	2	14	1.1.1.1082.6	5.775483	472.72	403.22	5.78	0.04	350.4704
9	11.94	14.19	21.40000015	18.77000034	18.77000034	sp|P02535|K1C10_MOUSE	Keratin, type I cytoskeletal 10 OS=Mus musculus OX=10090 GN=Krt10 PE=1 SV=3			0	25.99000037	AEEWFNQK	Carbamidomethyl@N-term; Deamidated(Q)@7		cleaved D-A@N-term	0.000607333	1108.483032	555.2488	1108.482544	555.2485352	2	9	1.1.1.1031.9	5.134533	5127.56	1193.7	5.17	0.04	534.1252
9	11.94	14.19	21.40000015	18.77000034	18.77000034	sp|P02535|K1C10_MOUSE	Keratin, type I cytoskeletal 10 OS=Mus musculus OX=10090 GN=Krt10 PE=1 SV=3			0	99.00000095	AETECQNAEYQQLLDIK	Carbamidomethyl(C)@5; Hydroxymethyl(N)@7	Hydroxymethyl(N)@427		-0.000760572	2081.957031	694.9929	2081.95752	694.993103	3	17	1.1.1.1087.6	5.839483	1070.83	1055.21	5.85	0.06	991.6689
9	11.94	14.19	21.40000015	18.77000034	18.77000034	sp|P02535|K1C10_MOUSE	Keratin, type I cytoskeletal 10 OS=Mus musculus OX=10090 GN=Krt10 PE=1 SV=3			0	99.00000095	ALEESNYELEGK				0.00165434	1380.6427	691.3286	1380.640869	691.3276978	2	20	1.1.1.943.10	4.021616	8019.15	5983.5	4.04	0.04	3395.21
9	11.94	14.19	21.40000015	18.77000034	18.77000034	sp|P02535|K1C10_MOUSE	Keratin, type I cytoskeletal 10 OS=Mus musculus OX=10090 GN=Krt10 PE=1 SV=3			0	99.00000095	ALEESNYELEGK	Carbamidomethyl@N-term			-0.000350198	1437.662109	719.8383	1437.662354	719.8384399	2	11	1.1.1.944.10	4.034266	588.19	571.13	4.04	0.04	391.2709
9	11.94	14.19	21.40000015	18.77000034	18.77000034	sp|P02535|K1C10_MOUSE	Keratin, type I cytoskeletal 10 OS=Mus musculus OX=10090 GN=Krt10 PE=1 SV=3			0	98.78000021	ALEESNYELEGK	Carbamidomethyl@N-term			-0.000350198	1437.662109	719.8383	1437.662354	719.8384399	2	9	1.1.1.945.11	4.04795	588.19	477.17	4.04	0.04	269.7023
9	11.94	14.19	21.40000015	18.77000034	18.77000034	sp|P02535|K1C10_MOUSE	Keratin, type I cytoskeletal 10 OS=Mus musculus OX=10090 GN=Krt10 PE=1 SV=3			0	30.00000119	IKEWYEK			missed K-E@2	-0.00577554	994.5066528	498.2606	994.5123901	498.2634583	2	6	1.1.1.910.6	3.595817	383.04	279.37	3.61	0.04	221.4346
9	11.94	14.19	21.40000015	18.77000034	18.77000034	sp|P02535|K1C10_MOUSE	Keratin, type I cytoskeletal 10 OS=Mus musculus OX=10090 GN=Krt10 PE=1 SV=3			0	99.00000095	LAADDFR				0.000878504	806.3932495	404.2039	806.3922729	404.2033997	2	9	1.1.1.932.3	3.875617	7175.5	3311.41	3.9	0.04	1498.375
9	11.94	14.19	21.40000015	18.77000034	18.77000034	sp|P02535|K1C10_MOUSE	Keratin, type I cytoskeletal 10 OS=Mus musculus OX=10090 GN=Krt10 PE=1 SV=3			0	99.00000095	LAADDFR				0.000878504	806.3932495	404.2039	806.3922729	404.2033997	2	9	1.1.1.933.2	3.887617	7175.5	5681.17	3.9	0.04	3366.532
9	11.94	14.19	21.40000015	18.77000034	18.77000034	sp|P02535|K1C10_MOUSE	Keratin, type I cytoskeletal 10 OS=Mus musculus OX=10090 GN=Krt10 PE=1 SV=3			0	99.00000095	LAADDFR				0.000878504	806.3932495	404.2039	806.3922729	404.2033997	2	10	1.1.1.934.2	3.900117	7175.5	7090.92	3.9	0.04	4025.887
9	11.94	14.19	21.40000015	18.77000034	18.77000034	sp|P02535|K1C10_MOUSE	Keratin, type I cytoskeletal 10 OS=Mus musculus OX=10090 GN=Krt10 PE=1 SV=3			0	98.78000021	LAADDFR	Carbamidomethyl@N-term			0.00130389	863.4151001	432.7148	863.4137573	432.7141418	2	8	1.1.1.940.4	3.97845	861.34	785.03	3.97	0.04	497.15
9	11.94	14.19	21.40000015	18.77000034	18.77000034	sp|P02535|K1C10_MOUSE	Keratin, type I cytoskeletal 10 OS=Mus musculus OX=10090 GN=Krt10 PE=1 SV=3			0	99.00000095	LENEIQTYR				-0.00133499	1164.57605	583.2953	1164.577515	583.2960205	2	15	1.1.1.929.7	3.843117	2080.65	2015.97	3.85	0.04	1258.72
9	11.94	14.19	21.40000015	18.77000034	18.77000034	sp|P02535|K1C10_MOUSE	Keratin, type I cytoskeletal 10 OS=Mus musculus OX=10090 GN=Krt10 PE=1 SV=3			0	33.73000026	LENEIQTYR	Carbamidomethyl@N-term			0.00183718	1221.60083	611.8077	1221.598999	611.8067627	2	6	1.1.1.936.8	3.930617	33.38316	33.38316			154.3795
9	11.94	14.19	21.40000015	18.77000034	18.77000034	sp|P02535|K1C10_MOUSE	Keratin, type I cytoskeletal 10 OS=Mus musculus OX=10090 GN=Krt10 PE=1 SV=3			0	99.00000095	QSLEASLAETEGR	Gln->pyro-Glu@N-term			0.00243698	1372.649414	687.332	1372.647095	687.3308105	2	17	1.1.1.1071.5	5.636483	1802.76	1337.91	5.66	0.05	957.2224
9	11.94	14.19	21.40000015	18.77000034	18.77000034	sp|P02535|K1C10_MOUSE	Keratin, type I cytoskeletal 10 OS=Mus musculus OX=10090 GN=Krt10 PE=1 SV=3			0	99.00000095	QSLEASLAETEGR	Gln->pyro-Glu@N-term			0.00243698	1372.649414	687.332	1372.647095	687.3308105	2	18	1.1.1.1072.6	5.649317	1802.76	1699.86	5.66	0.05	1115.466
9	11.94	14.19	21.40000015	18.77000034	18.77000034	sp|P02535|K1C10_MOUSE	Keratin, type I cytoskeletal 10 OS=Mus musculus OX=10090 GN=Krt10 PE=1 SV=3			0	48.05999994	QSLEASLAETEGR	Didehydro(S)@2	Didehydro(S)@386		-0.0104711	1387.647461	694.831	1387.657959	694.8362427	2	9	1.1.1.995.2	4.6764	887.37	93.86	4.71	0.04	410.3506
9	11.94	14.19	21.40000015	18.77000034	18.77000034	sp|P02535|K1C10_MOUSE	Keratin, type I cytoskeletal 10 OS=Mus musculus OX=10090 GN=Krt10 PE=1 SV=3			0	48.05999994	QSLEASLAETEGR	Didehydro(S)@6	Didehydro(S)@390		-0.0104711	1387.647461	694.831	1387.657959	694.8362427	2	10	1.1.1.995.2	4.6764	887.37	93.86	4.71	0.04	410.3506
9	11.94	14.19	21.40000015	18.77000034	18.77000034	sp|P02535|K1C10_MOUSE	Keratin, type I cytoskeletal 10 OS=Mus musculus OX=10090 GN=Krt10 PE=1 SV=3			0	99.00000095	QSVEADINGLR	Gln->pyro-Glu@N-term; Deamidated(N)@8			0.00666248	1184.574097	593.2943	1184.567383	593.2909546	2	15	1.1.1.1029.3	5.105866	853.03	808.77	5.11	0.05	559.3387
9	11.94	14.19	21.40000015	18.77000034	18.77000034	sp|P02535|K1C10_MOUSE	Keratin, type I cytoskeletal 10 OS=Mus musculus OX=10090 GN=Krt10 PE=1 SV=3			0	99.00000095	QSVEADINGLR	Gln->pyro-Glu@N-term; Deamidated(N)@8			-0.0299582	1184.537231	593.2759	1184.567383	593.2909546	2	10	1.1.1.1083.8	5.789817	203.73	194.19	5.78	0.05	280.2452
9	11.94	14.19	21.40000015	18.77000034	18.77000034	sp|P02535|K1C10_MOUSE	Keratin, type I cytoskeletal 10 OS=Mus musculus OX=10090 GN=Krt10 PE=1 SV=3			0	97.18999863	QSVEADINGLRR	Gln->pyro-Glu@N-term; Deamidated(N)@8		missed R-R@11	-0.000402125	1340.668091	671.3413	1340.668457	671.3414917	2	9	1.1.1.974.9	4.41475	4090.27	2251.66	4.43	0.04	880.0773
9	11.94	14.19	21.40000015	18.77000034	18.77000034	sp|P02535|K1C10_MOUSE	Keratin, type I cytoskeletal 10 OS=Mus musculus OX=10090 GN=Krt10 PE=1 SV=3			0	96.5200007	QSVEADINGLRR	Gln->pyro-Glu@N-term; Deamidated(N)@8		missed R-R@11	0.00179511	1340.670288	671.3424	1340.668457	671.3414917	2	9	1.1.1.1027.6	5.0842	1565.19	825.64	5.11	0.05	531.1077
9	11.94	14.19	21.40000015	18.77000034	18.77000034	sp|P02535|K1C10_MOUSE	Keratin, type I cytoskeletal 10 OS=Mus musculus OX=10090 GN=Krt10 PE=1 SV=3			0	45.35999894	QSVEADINGLRR	Gln->pyro-Glu@N-term; Deamidated(N)@8		missed R-R@11	0.00179511	1340.670288	671.3424	1340.668457	671.3414917	2	9	1.1.1.1028.7	5.098367	1565.19	1298.6	5.11	0.05	886.3698
9	11.94	14.19	21.40000015	18.77000034	18.77000034	sp|P02535|K1C10_MOUSE	Keratin, type I cytoskeletal 10 OS=Mus musculus OX=10090 GN=Krt10 PE=1 SV=3			0	38.62999976	SEITELR				9.48E-05	846.4448853	424.2297	846.4447021	424.2296143	2	7	1.1.1.925.3	3.7853	1725.67	528.8	3.82	0.04	257.1607
9	11.94	14.19	21.40000015	18.77000034	18.77000034	sp|P02535|K1C10_MOUSE	Keratin, type I cytoskeletal 10 OS=Mus musculus OX=10090 GN=Krt10 PE=1 SV=3			0	99.00000095	VLDELTLSK	Methyl(S)@8	Methyl(S)@263		0.000845906	1030.591919	516.3032	1030.591064	516.3027954	2	14	1.1.1.1036.5	5.195183	10418.03	8970.22	5.21	0.05	4466.992
9	11.94	14.19	21.40000015	18.77000034	18.77000034	sp|P02535|K1C10_MOUSE	Keratin, type I cytoskeletal 10 OS=Mus musculus OX=10090 GN=Krt10 PE=1 SV=3			0	97.32999802	VLDELTLSK	Carbamidomethyl@N-term; Methyl(S)@8	Methyl(S)@263		-0.00192502	1087.610718	544.8126	1087.612549	544.8135376	2	12	1.1.1.1051.3	5.38185	1285.45	1167	5.39	0.05	869.6506
9	11.94	14.19	21.40000015	18.77000034	18.77000034	sp|P02535|K1C10_MOUSE	Keratin, type I cytoskeletal 10 OS=Mus musculus OX=10090 GN=Krt10 PE=1 SV=3			0	97.18999863	VLDELTLSK	Carbamidomethyl@N-term; Methyl(S)@8	Methyl(S)@263		-0.00192502	1087.610718	544.8126	1087.612549	544.8135376	2	11	1.1.1.1050.3	5.369184	1285.45	770.4	5.39	0.05	610.2243
9	11.94	14.19	21.40000015	18.77000034	18.77000034	sp|P02535|K1C10_MOUSE	Keratin, type I cytoskeletal 10 OS=Mus musculus OX=10090 GN=Krt10 PE=1 SV=3			0	96.5200007	VTMQNLNDR	Carbamidomethyl@N-term			-0.00651181	1146.538696	574.2766	1146.545166	574.2798462	2	8	1.1.1.903.8	3.50915	219.79	177.74	3.5	0.05	178.8143
9	11.94	14.19	21.40000015	18.77000034	18.77000034	sp|P02535|K1C10_MOUSE	Keratin, type I cytoskeletal 10 OS=Mus musculus OX=10090 GN=Krt10 PE=1 SV=3			0	30.00000119	VTMQNLNDR	Deamidated(Q)@4; Deamidated(N)@7			0.028834799	1091.52063	546.7676	1091.491699	546.7531128	2	6	1.1.1.903.6	3.50665	666.46	99.92	3.44	0.08	287.379
10	10.29	10.29	22.12000042	12.98000067	12.98000067	sp|Q6NVD9|BFSP2_MOUSE	Phakinin OS=Mus musculus OX=10090 GN=Bfsp2 PE=1 SV=1			2	99.00000095	AEAGALLQAK				-0.00933461	970.5354614	486.275	970.5447388	486.2796631	2	8	1.1.1.942.4	4.003783	182.13	176.5	4.01	0.04	226.7762
10	10.29	10.29	22.12000042	12.98000067	12.98000067	sp|Q6NVD9|BFSP2_MOUSE	Phakinin OS=Mus musculus OX=10090 GN=Bfsp2 PE=1 SV=1			2	99.00000095	ALGISSVFLQGLR				0.0019623	1359.789429	680.902	1359.787476	680.901001	2	13	1.1.1.1270.3	7.999467	112	93.43	7.99	0.04	116.5473
10	10.29	10.29	22.12000042	12.98000067	12.98000067	sp|Q6NVD9|BFSP2_MOUSE	Phakinin OS=Mus musculus OX=10090 GN=Bfsp2 PE=1 SV=1			2	99.00000095	LEAELAEIR				-0.00281179	1042.56311	522.2888	1042.565918	522.2902222	2	11	1.1.1.1024.2	5.042867	2197.15	528.4	4.99	0.04	427.8079
10	10.29	10.29	22.12000042	12.98000067	12.98000067	sp|Q6NVD9|BFSP2_MOUSE	Phakinin OS=Mus musculus OX=10090 GN=Bfsp2 PE=1 SV=1			2	99.00000095	QVQSLQAETESLR	Gln->pyro-Glu@N-term			0.00414076	1470.735718	736.3751	1470.731445	736.3729858	2	15	1.1.1.1075.8	5.68915	1256.95	1043.9	5.68	0.04	664.6183
10	10.29	10.29	22.12000042	12.98000067	12.98000067	sp|Q6NVD9|BFSP2_MOUSE	Phakinin OS=Mus musculus OX=10090 GN=Bfsp2 PE=1 SV=1			2	99.00000095	VIDEANLTK				-0.00141733	1001.537903	501.7762	1001.539307	501.776947	2	9	1.1.1.917.3	3.6858	167.05	164.63	3.68	0.05	136.4529
10	10.29	10.29	22.12000042	12.98000067	12.98000067	sp|Q6NVD9|BFSP2_MOUSE	Phakinin OS=Mus musculus OX=10090 GN=Bfsp2 PE=1 SV=1			0.115204625	42.46000051	LLLQMETIQAGADDFKER	Oxidation(M)@5		missed K-E@16	0.00672642	2093.053467	698.6917	2093.046387	698.6893921	3	6	1.1.1.1048.8	5.34785	63.74527	63.74527			225.7317
10	10.29	10.29	22.12000042	12.98000067	12.98000067	sp|Q6NVD9|BFSP2_MOUSE	Phakinin OS=Mus musculus OX=10090 GN=Bfsp2 PE=1 SV=1			0.094743937	99.00000095	ALGISSVFLQ			cleaved Q-G@C-term	-0.000795286	1033.580078	517.7973	1033.580811	517.7976685	2	14	1.1.1.1284.2	8.1588	137.87	116.3	8.15	0.04	92.65062
10	10.29	10.29	22.12000042	12.98000067	12.98000067	sp|Q6NVD9|BFSP2_MOUSE	Phakinin OS=Mus musculus OX=10090 GN=Bfsp2 PE=1 SV=1			0.082494482	33.73000026	APGVYVGVAPSGGIGGLGAR				0.00934022	1753.956909	877.9857	1753.94751	877.9810181	2	7	1.1.1.1087.11	5.843633	16.35147	16.35147			127.0978
10	10.29	10.29	22.12000042	12.98000067	12.98000067	sp|Q6NVD9|BFSP2_MOUSE	Phakinin OS=Mus musculus OX=10090 GN=Bfsp2 PE=1 SV=1			0	99.00000095	ALGISSVFLQ			cleaved Q-G@C-term	-0.000795286	1033.580078	517.7973	1033.580811	517.7976685	2	14	1.1.1.1283.2	8.1463	137.87	133.02	8.15	0.04	94.69925
10	10.29	10.29	22.12000042	12.98000067	12.98000067	sp|Q6NVD9|BFSP2_MOUSE	Phakinin OS=Mus musculus OX=10090 GN=Bfsp2 PE=1 SV=1			0	99.00000095	QVQSLQAETESLR	Gln->pyro-Glu@N-term			0.00414076	1470.735718	736.3751	1470.731445	736.3729858	2	15	1.1.1.1074.8	5.675817	1256.95	1215.13	5.68	0.04	753.6782
10	10.29	10.29	22.12000042	12.98000067	12.98000067	sp|Q6NVD9|BFSP2_MOUSE	Phakinin OS=Mus musculus OX=10090 GN=Bfsp2 PE=1 SV=1			0	99.00000095	VIDEANLTK				-0.00141733	1001.537903	501.7762	1001.539307	501.776947	2	8	1.1.1.916.2	3.670633	167.05	123.95	3.68	0.05	124.5609
11	10.04	10.04	41.38000011	35.62999964	35.62999964	sp|Q61597|CRGC_MOUSE	Gamma-crystallin C OS=Mus musculus OX=10090 GN=Crygc PE=1 SV=3			2	99.00000095	FHLSEVR				-0.000254132	886.4658813	444.2402	886.4661255	444.2403259	2	9	1.1.1.926.4	3.798967	469.59	364.53	3.81	0.04	378.3795
11	10.04	10.04	41.38000011	35.62999964	35.62999964	sp|Q61597|CRGC_MOUSE	Gamma-crystallin C OS=Mus musculus OX=10090 GN=Crygc PE=1 SV=3			2	99.00000095	FQDWGSVDAK				-0.00763249	1151.51709	576.7658	1151.52478	576.7696533	2	12	1.1.1.984.8	4.539233	799.09	778.83	4.54	0.05	549.2651
11	10.04	10.04	41.38000011	35.62999964	35.62999964	sp|Q61597|CRGC_MOUSE	Gamma-crystallin C OS=Mus musculus OX=10090 GN=Crygc PE=1 SV=3			2	99.00000095	GEYPDYQQWMGFSDSIR	Oxidation(M)@10			-0.00612049	2093.872559	698.9648	2093.878906	698.9669189	3	9	1.1.1.1119.8	6.2466	176.43	164.42	6.24	0.04	237.274
11	10.04	10.04	41.38000011	35.62999964	35.62999964	sp|Q61597|CRGC_MOUSE	Gamma-crystallin C OS=Mus musculus OX=10090 GN=Crygc PE=1 SV=3			2	99.00000095	ITFFEDR				-0.00054994	926.4492798	464.2319	926.4497681	464.2321777	2	9	1.1.1.1053.2	5.406	4400.12	2449.18	5.43	0.04	1154.96
11	10.04	10.04	41.38000011	35.62999964	35.62999964	sp|Q61597|CRGC_MOUSE	Gamma-crystallin C OS=Mus musculus OX=10090 GN=Crygc PE=1 SV=3			2	99.00000095	QYLLRPQEYR	Gln->pyro-Glu@N-term			-0.00384849	1347.689697	674.8521	1347.693481	674.8540649	2	10	1.1.1.1066.5	5.575333	2373.67	2194.19	5.59	0.05	1361.302
11	10.04	10.04	41.38000011	35.62999964	35.62999964	sp|Q61597|CRGC_MOUSE	Gamma-crystallin C OS=Mus musculus OX=10090 GN=Crygc PE=1 SV=3			0.038578894	99.00000095	PNYQGHQYFLR	Delta:H(2)C(2)(H)@6		cleaved R-P@N-term	-0.0113111	1447.688232	724.8514	1447.699707	724.8571167	2	13	1.1.1.1098.8	5.9818	787.31	767.39	5.98	0.04	505.6943
11	10.04	10.04	41.38000011	35.62999964	35.62999964	sp|Q61597|CRGC_MOUSE	Gamma-crystallin C OS=Mus musculus OX=10090 GN=Crygc PE=1 SV=3			0	37.13000119	FHLSEVR				-0.000254132	886.4658813	444.2402	886.4661255	444.2403259	2	6	1.1.1.927.5	3.812633	469.59	458.04	3.81	0.04	403.9624
11	10.04	10.04	41.38000011	35.62999964	35.62999964	sp|Q61597|CRGC_MOUSE	Gamma-crystallin C OS=Mus musculus OX=10090 GN=Crygc PE=1 SV=3			0	99.00000095	ITFFEDR				-0.00054994	926.4492798	464.2319	926.4497681	464.2321777	2	7	1.1.1.1052.2	5.393683	4400.12	1020.42	5.43	0.04	347.8999
11	10.04	10.04	41.38000011	35.62999964	35.62999964	sp|Q61597|CRGC_MOUSE	Gamma-crystallin C OS=Mus musculus OX=10090 GN=Crygc PE=1 SV=3			0	45.35999894	QYLLRPQEY	Gln->pyro-Glu@N-term		cleaved Y-R@C-term	-0.0119158	1191.580444	596.7975	1191.592407	596.8034668	2	7	1.1.1.1155.4	6.7059	10.11109	10.11109			110.2205
11	10.04	10.04	41.38000011	35.62999964	35.62999964	sp|Q61597|CRGC_MOUSE	Gamma-crystallin C OS=Mus musculus OX=10090 GN=Crygc PE=1 SV=3			0	99.00000095	QYLLRPQEYR	Gln->pyro-Glu@N-term			-0.00384849	1347.689697	674.8521	1347.693481	674.8540649	2	9	1.1.1.1067.7	5.587833	2373.67	2369.23	5.59	0.05	1462.134
11	10.04	10.04	41.38000011	35.62999964	35.62999964	sp|Q61597|CRGC_MOUSE	Gamma-crystallin C OS=Mus musculus OX=10090 GN=Crygc PE=1 SV=3			0	32.78000057	YQGHQYFLR	Delta:H(2)C(2)(H)@4		cleaved N-Y@N-term	-0.00762989	1236.596436	619.3055	1236.604004	619.3092651	2	9	1.1.1.1085.5	5.812984	503.55	395.03	5.83	0.05	435.3913
12	8.09	16.36	18.27999949	14.13999945	14.13999945	sp|Q922U2|K2C5_MOUSE	Keratin, type II cytoskeletal 5 OS=Mus musculus OX=10090 GN=Krt5 PE=1 SV=1			2	99.00000095	NKYEDEINKR			missed K-Y@2; missed K-R@9	-0.00314856	1307.643677	436.8885	1307.646973	436.8895874	3	14	1.1.1.835.2	2.638383	3326.96	2988.01	2.65	0.03	2799.189
12	8.09	16.36	18.27999949	14.13999945	14.13999945	sp|Q922U2|K2C5_MOUSE	Keratin, type II cytoskeletal 5 OS=Mus musculus OX=10090 GN=Krt5 PE=1 SV=1			2	99.00000095	SRTEAESWYQTK			missed R-T@2	-0.0072574	1484.682373	495.9014	1484.689575	495.9038086	3	10	1.1.1.907.5	3.55965	220	210.14	3.56	0.03	250.4955
12	8.09	16.36	18.27999949	14.13999945	14.13999945	sp|Q922U2|K2C5_MOUSE	Keratin, type II cytoskeletal 5 OS=Mus musculus OX=10090 GN=Krt5 PE=1 SV=1			2	99.00000095	TEAESWYQTK				-0.00224082	1241.554321	621.7844	1241.556396	621.7855225	2	9	1.1.1.945.10	4.047117	404.75	366.54	4.04	0.04	318.9645
12	8.09	16.36	18.27999949	14.13999945	14.13999945	sp|Q922U2|K2C5_MOUSE	Keratin, type II cytoskeletal 5 OS=Mus musculus OX=10090 GN=Krt5 PE=1 SV=1			2	99.00000095	YEELQQTAGR				0.00818154	1193.575928	597.7952	1193.567627	597.7911377	2	14	1.1.1.869.3	3.076517	698.67	573.08	3.08	0.04	498.8382
12	8.09	16.36	18.27999949	14.13999945	14.13999945	sp|Q922U2|K2C5_MOUSE	Keratin, type II cytoskeletal 5 OS=Mus musculus OX=10090 GN=Krt5 PE=1 SV=1			0.072116591	37.38000095	LRSEIDNVK			missed R-S@2	-0.00465887	1072.58313	537.2988	1072.587646	537.3010864	2	7	1.1.1.850.3	2.8342	289.32	273.12	2.83	0.04	255.7231
12	8.09	16.36	18.27999949	14.13999945	14.13999945	sp|Q922U2|K2C5_MOUSE	Keratin, type II cytoskeletal 5 OS=Mus musculus OX=10090 GN=Krt5 PE=1 SV=1			0.015922973	99.00000095	AQYEDIANR	Methyl(D)@5	Methyl(D)@342		0.00312399	1092.523315	547.2689	1092.52002	547.2672729	2	10	1.1.1.882.5	3.238667	920.75	741.11	3.25	0.04	567.5914
12	8.09	16.36	18.27999949	14.13999945	14.13999945	sp|Q922U2|K2C5_MOUSE	Keratin, type II cytoskeletal 5 OS=Mus musculus OX=10090 GN=Krt5 PE=1 SV=1			0	99.00000095	DLDSIIAEVK			cleaved L-D@N-term	-0.00514163	1101.58667	551.8006	1101.591797	551.8031616	2	14	1.1.1.1159.3	6.7554	335.83	334.5	6.76	0.05	229.907
12	8.09	16.36	18.27999949	14.13999945	14.13999945	sp|Q922U2|K2C5_MOUSE	Keratin, type II cytoskeletal 5 OS=Mus musculus OX=10090 GN=Krt5 PE=1 SV=1			0	99.00000095	DVDAAYMNK				-0.00408735	1025.444702	513.7296	1025.448853	513.7316895	2	10	1.1.1.902.3	3.493483	404.82	389.65	3.5	0.04	334.2102
12	8.09	16.36	18.27999949	14.13999945	14.13999945	sp|Q922U2|K2C5_MOUSE	Keratin, type II cytoskeletal 5 OS=Mus musculus OX=10090 GN=Krt5 PE=1 SV=1			0	99.00000095	DVDAAYMNK				-0.00408735	1025.444702	513.7296	1025.448853	513.7316895	2	9	1.1.1.903.4	3.504983	404.82	373.95	3.5	0.04	307.5268
12	8.09	16.36	18.27999949	14.13999945	14.13999945	sp|Q922U2|K2C5_MOUSE	Keratin, type II cytoskeletal 5 OS=Mus musculus OX=10090 GN=Krt5 PE=1 SV=1			0	99.00000095	FASFIDK				0.000493804	826.4230957	414.2188	826.4224854	414.2185364	2	8	1.1.1.1011.2	4.876884	3429.1	1974.57	4.9	0.04	983.7194
12	8.09	16.36	18.27999949	14.13999945	14.13999945	sp|Q922U2|K2C5_MOUSE	Keratin, type II cytoskeletal 5 OS=Mus musculus OX=10090 GN=Krt5 PE=1 SV=1			0	99.00000095	FASFIDK				0.000493804	826.4230957	414.2188	826.4224854	414.2185364	2	9	1.1.1.1012.3	4.89055	3429.1	3098.85	4.9	0.04	2267.764
12	8.09	16.36	18.27999949	14.13999945	14.13999945	sp|Q922U2|K2C5_MOUSE	Keratin, type II cytoskeletal 5 OS=Mus musculus OX=10090 GN=Krt5 PE=1 SV=1			0	48.05999994	FASFIDK				0.000493804	826.4230957	414.2188	826.4224854	414.2185364	2	6	1.1.1.1010.3	4.86505	3429.1	792.47	4.9	0.04	274.7989
12	8.09	16.36	18.27999949	14.13999945	14.13999945	sp|Q922U2|K2C5_MOUSE	Keratin, type II cytoskeletal 5 OS=Mus musculus OX=10090 GN=Krt5 PE=1 SV=1			0	40.65000117	FASFIDK	Carbamidomethyl@N-term			-0.00208029	883.4418945	442.7282	883.4439697	442.729248	2	7	1.1.1.1045.3	5.305517	143.1502	143.1502			407.6599
12	8.09	16.36	18.27999949	14.13999945	14.13999945	sp|Q922U2|K2C5_MOUSE	Keratin, type II cytoskeletal 5 OS=Mus musculus OX=10090 GN=Krt5 PE=1 SV=1			0	25.76999962	FLEQQNK				0.00339988	905.4640503	453.7393	905.4606934	453.7376099	2	7	1.1.1.856.3	2.911367	1845.87	1230.72	2.93	0.03	1115.098
12	8.09	16.36	18.27999949	14.13999945	14.13999945	sp|Q922U2|K2C5_MOUSE	Keratin, type II cytoskeletal 5 OS=Mus musculus OX=10090 GN=Krt5 PE=1 SV=1			0	99.00000095	LDLDSIIAEVK			cleaved S-L@N-term	-0.020739101	1214.655029	608.3348	1214.675781	608.3452148	2	16	1.1.1.1254.4	7.825984	155.73	151.2	7.83	0.05	156.6767
12	8.09	16.36	18.27999949	14.13999945	14.13999945	sp|Q922U2|K2C5_MOUSE	Keratin, type II cytoskeletal 5 OS=Mus musculus OX=10090 GN=Krt5 PE=1 SV=1			0	99.00000095	LDLDSIIAEVK			cleaved S-L@N-term	-0.020739101	1214.655029	608.3348	1214.675781	608.3452148	2	11	1.1.1.1253.3	7.8085	155.73	101.05	7.83	0.05	154.9095
12	8.09	16.36	18.27999949	14.13999945	14.13999945	sp|Q922U2|K2C5_MOUSE	Keratin, type II cytoskeletal 5 OS=Mus musculus OX=10090 GN=Krt5 PE=1 SV=1			0	99.00000095	LLEGEECR	Carbamidomethyl(C)@7			0.00439211	1004.46405	503.2393	1004.459717	503.2371216	2	8	1.1.1.870.3	3.086183	253.42	252.98	3.09	0.04	409.009
12	8.09	16.36	18.27999949	14.13999945	14.13999945	sp|Q922U2|K2C5_MOUSE	Keratin, type II cytoskeletal 5 OS=Mus musculus OX=10090 GN=Krt5 PE=1 SV=1			0	99.00000095	SLDLDSIIAEV			cleaved V-K@C-term	0.000780961	1173.613647	587.8141	1173.612915	587.8137207	2	15	1.1.1.1479.2	9.092383	279.09	193.02	9.12	0.07	115.4917
12	8.09	16.36	18.27999949	14.13999945	14.13999945	sp|Q922U2|K2C5_MOUSE	Keratin, type II cytoskeletal 5 OS=Mus musculus OX=10090 GN=Krt5 PE=1 SV=1			0	99.00000095	SLDLDSIIAEV			cleaved V-K@C-term	0.000780961	1173.613647	587.8141	1173.612915	587.8137207	2	14	1.1.1.1480.2	9.10555	279.09	264.03	9.12	0.07	157.0017
12	8.09	16.36	18.27999949	14.13999945	14.13999945	sp|Q922U2|K2C5_MOUSE	Keratin, type II cytoskeletal 5 OS=Mus musculus OX=10090 GN=Krt5 PE=1 SV=1			0	99.00000095	SLDLDSIIAEVK				0.000441068	1301.708496	651.8615	1301.707886	651.8612061	2	12	1.1.1.1120.8	6.2591	1353.01	645.74	6.29	0.06	402.9131
12	8.09	16.36	18.27999949	14.13999945	14.13999945	sp|Q922U2|K2C5_MOUSE	Keratin, type II cytoskeletal 5 OS=Mus musculus OX=10090 GN=Krt5 PE=1 SV=1			0	99.00000095	SLDLDSIIAEVK				0.000441068	1301.708496	651.8615	1301.707886	651.8612061	2	15	1.1.1.1121.8	6.27195	1353.01	1082.74	6.29	0.06	720.3503
12	8.09	16.36	18.27999949	14.13999945	14.13999945	sp|Q922U2|K2C5_MOUSE	Keratin, type II cytoskeletal 5 OS=Mus musculus OX=10090 GN=Krt5 PE=1 SV=1			0	99.00000095	SLDLDSIIAEVK				-0.00114583	1301.706909	651.8607	1301.707886	651.8612061	2	16	1.1.1.1250.2	7.7695	13143.32	2914.56	7.82	0.06	684.7653
12	8.09	16.36	18.27999949	14.13999945	14.13999945	sp|Q922U2|K2C5_MOUSE	Keratin, type II cytoskeletal 5 OS=Mus musculus OX=10090 GN=Krt5 PE=1 SV=1			0	99.00000095	SLDLDSIIAEVK				-0.00114583	1301.706909	651.8607	1301.707886	651.8612061	2	21	1.1.1.1251.5	7.78815	13143.32	8440.13	7.82	0.06	4317.054
12	8.09	16.36	18.27999949	14.13999945	14.13999945	sp|Q922U2|K2C5_MOUSE	Keratin, type II cytoskeletal 5 OS=Mus musculus OX=10090 GN=Krt5 PE=1 SV=1			0	99.00000095	SLDLDSIIAEVK				-0.00114583	1301.706909	651.8607	1301.707886	651.8612061	2	14	1.1.1.1267.3	7.958317	13143.32	240.97	7.82	0.06	145.8966
12	8.09	16.36	18.27999949	14.13999945	14.13999945	sp|Q922U2|K2C5_MOUSE	Keratin, type II cytoskeletal 5 OS=Mus musculus OX=10090 GN=Krt5 PE=1 SV=1			0	99.00000095	SLDLDSIIAEVK	Carbamidomethyl@N-term			-0.0022791	1358.727051	680.3708	1358.72937	680.3719482	2	18	1.1.1.1256.2	7.851316	659.91	409.01	7.87	0.07	280.0252
12	8.09	16.36	18.27999949	14.13999945	14.13999945	sp|Q922U2|K2C5_MOUSE	Keratin, type II cytoskeletal 5 OS=Mus musculus OX=10090 GN=Krt5 PE=1 SV=1			0	99.00000095	SLDLDSIIAEVK	Carbamidomethyl@N-term			-0.0022791	1358.727051	680.3708	1358.72937	680.3719482	2	14	1.1.1.1266.2	7.948483	659.91	179.63	7.87	0.07	185.7383
12	8.09	16.36	18.27999949	14.13999945	14.13999945	sp|Q922U2|K2C5_MOUSE	Keratin, type II cytoskeletal 5 OS=Mus musculus OX=10090 GN=Krt5 PE=1 SV=1			0	99.00000095	SLDLDSIIAEVK	Acetyl@N-term; Oxidation(D)@3	Acetyl@316; Oxidation(D)@318		0.00307355	1359.716431	680.8655	1359.713379	680.8639526	2	15	1.1.1.1290.2	8.221467	226.04	217.28	8.23	0.08	187.8995
12	8.09	16.36	18.27999949	14.13999945	14.13999945	sp|Q922U2|K2C5_MOUSE	Keratin, type II cytoskeletal 5 OS=Mus musculus OX=10090 GN=Krt5 PE=1 SV=1			0	99.00000095	SLDLDSIIAEVK	Acetyl@N-term; Oxidation(D)@3	Acetyl@316; Oxidation(D)@318		0.00307355	1359.716431	680.8655	1359.713379	680.8639526	2	14	1.1.1.1289.2	8.2088	226.04	177.05	8.23	0.08	139.1821
12	8.09	16.36	18.27999949	14.13999945	14.13999945	sp|Q922U2|K2C5_MOUSE	Keratin, type II cytoskeletal 5 OS=Mus musculus OX=10090 GN=Krt5 PE=1 SV=1			0	31.83999956	SLDLDSIIAEVK	Cation:Na(E)@10			-0.00397546	1323.685913	662.8502	1323.689819	662.8521729	2	8	1.1.1.1253.4	7.811	155.8	142.36	7.8	0.04	109.5194
12	8.09	16.36	18.27999949	14.13999945	14.13999945	sp|Q922U2|K2C5_MOUSE	Keratin, type II cytoskeletal 5 OS=Mus musculus OX=10090 GN=Krt5 PE=1 SV=1			0	99.00000095	TEAESWYQTK				-0.00224082	1241.554321	621.7844	1241.556396	621.7855225	2	9	1.1.1.944.9	4.033433	404.75	373.23	4.04	0.04	308.5762
12	8.09	16.36	18.27999949	14.13999945	14.13999945	sp|Q922U2|K2C5_MOUSE	Keratin, type II cytoskeletal 5 OS=Mus musculus OX=10090 GN=Krt5 PE=1 SV=1			0	99.00000095	TLNNKFASFIDK	Carbamyl@N-term		missed K-F@5	-0.037640199	1439.703247	720.8589	1439.740845	720.8776855	2	14	1.1.1.1118.6	6.232117	1009.61	919.65	6.24	0.05	534.0253
12	8.09	16.36	18.27999949	14.13999945	14.13999945	sp|Q922U2|K2C5_MOUSE	Keratin, type II cytoskeletal 5 OS=Mus musculus OX=10090 GN=Krt5 PE=1 SV=1			0	35.65999866	TLNNKFASFIDK	Acetyl@N-term; Deamidated(N)@3; Deamidated(N)@4	Acetyl@158	missed K-F@5	-0.026913701	1440.686646	721.3506	1440.713623	721.3641357	2	10	1.1.1.1161.5	6.784067	451.97	422.83	6.79	0.05	270.1324
12	8.09	16.36	18.27999949	14.13999945	14.13999945	sp|Q922U2|K2C5_MOUSE	Keratin, type II cytoskeletal 5 OS=Mus musculus OX=10090 GN=Krt5 PE=1 SV=1			0	31.83999956	TLNNKFASFIDK	Carbamyl@N-term; Deamidated(N)@3		missed K-F@5	-0.038147099	1440.686646	721.3506	1440.724854	721.369751	2	9	1.1.1.1160.4	6.7699	451.97	296.11	6.79	0.05	185.7389
12	8.09	16.36	18.27999949	14.13999945	14.13999945	sp|Q922U2|K2C5_MOUSE	Keratin, type II cytoskeletal 5 OS=Mus musculus OX=10090 GN=Krt5 PE=1 SV=1			0	99.00000095	YEELQQTAGR				0.00818154	1193.575928	597.7952	1193.567627	597.7911377	2	13	1.1.1.870.5	3.08785	698.67	653.01	3.08	0.04	550.5642
13	8	12.01	17.96000004	14.13999945	14.13999945	sp|Q3TTY5|K22E_MOUSE	Keratin, type II cytoskeletal 2 epidermal OS=Mus musculus OX=10090 GN=Krt2 PE=1 SV=1			2	99.00000095	DYQELMNTK				-0.000880674	1140.51123	571.2629	1140.512085	571.2633667	2	14	1.1.1.969.8	4.350417	2720.52	2275.32	4.34	0.04	1330.942
13	8	12.01	17.96000004	14.13999945	14.13999945	sp|Q3TTY5|K22E_MOUSE	Keratin, type II cytoskeletal 2 epidermal OS=Mus musculus OX=10090 GN=Krt2 PE=1 SV=1			2	99.00000095	GFSSGSAVVSGGSR				-0.00141786	1253.598633	627.8066	1253.599976	627.807312	2	13	1.1.1.899.11	3.459817	1458.53	1338.51	3.47	0.04	1223.714
13	8	12.01	17.96000004	14.13999945	14.13999945	sp|Q3TTY5|K22E_MOUSE	Keratin, type II cytoskeletal 2 epidermal OS=Mus musculus OX=10090 GN=Krt2 PE=1 SV=1			2	99.00000095	LLRDYQELMNTK			missed R-D@3	0.00600403	1522.787476	508.6031	1522.781372	508.6010742	3	9	1.1.1.1008.5	4.841217	589.44	548.38	4.84	0.04	418.6478
13	8	12.01	17.96000004	14.13999945	14.13999945	sp|Q3TTY5|K22E_MOUSE	Keratin, type II cytoskeletal 2 epidermal OS=Mus musculus OX=10090 GN=Krt2 PE=1 SV=1			2	99.00000095	VDPEIQNVK				0.00126237	1040.551514	521.283	1040.550171	521.2824097	2	12	1.1.1.900.5	3.467983	4318.46	3647.82	3.48	0.04	2201.47
13	8	12.01	17.96000004	14.13999945	14.13999945	sp|Q3TTY5|K22E_MOUSE	Keratin, type II cytoskeletal 2 epidermal OS=Mus musculus OX=10090 GN=Krt2 PE=1 SV=1			0.001304851	97.25999832	GGSGGGYGSGGGSRGGSGGGYGS			cleaved S-G@C-term; missed R-G@14	0.00132778	1790.721924	896.3682	1790.720459	896.3674927	2	15	1.1.1.835.5	2.64505	2222.74	2130.76	2.65	0.03	1636.748
13	8	12.01	17.96000004	14.13999945	14.13999945	sp|Q3TTY5|K22E_MOUSE	Keratin, type II cytoskeletal 2 epidermal OS=Mus musculus OX=10090 GN=Krt2 PE=1 SV=1			0.001304851	99.00000095	SVNQSLLQPL			cleaved V-S@N-term; cleaved L-D@C-term	-0.000910258	1097.6073	549.8109	1097.608032	549.8113403	2	11	1.1.1.1152.2	6.66575	421.3	304.12	6.69	0.05	216.6001
13	8	12.01	17.96000004	14.13999945	14.13999945	sp|Q3TTY5|K22E_MOUSE	Keratin, type II cytoskeletal 2 epidermal OS=Mus musculus OX=10090 GN=Krt2 PE=1 SV=1			0	99.00000095	DYQELMNTK	Oxidation(M)@6			0.0050071	1156.512085	579.2633	1156.50708	579.2608032	2	11	1.1.1.878.4	3.1935	804.18	693.14	3.21	0.06	469.2175
13	8	12.01	17.96000004	14.13999945	14.13999945	sp|Q3TTY5|K22E_MOUSE	Keratin, type II cytoskeletal 2 epidermal OS=Mus musculus OX=10090 GN=Krt2 PE=1 SV=1			0	99.00000095	DYQELMNTK	Oxidation(M)@6			0.0050071	1156.512085	579.2633	1156.50708	579.2608032	2	12	1.1.1.879.7	3.204167	804.18	776.73	3.21	0.06	526.1317
13	8	12.01	17.96000004	14.13999945	14.13999945	sp|Q3TTY5|K22E_MOUSE	Keratin, type II cytoskeletal 2 epidermal OS=Mus musculus OX=10090 GN=Krt2 PE=1 SV=1			0	99.00000095	DYQELMNTK				-0.000880674	1140.51123	571.2629	1140.512085	571.2633667	2	14	1.1.1.968.6	4.33625	2720.52	2500.19	4.34	0.04	1550.994
13	8	12.01	17.96000004	14.13999945	14.13999945	sp|Q3TTY5|K22E_MOUSE	Keratin, type II cytoskeletal 2 epidermal OS=Mus musculus OX=10090 GN=Krt2 PE=1 SV=1			0	48.05999994	DYQELMNTK	Methyl(N)@7	Methyl(N)@489		0.00028452	1154.528076	578.2713	1154.527832	578.2711792	2	8	1.1.1.931.9	3.867117	368.15	329.58	3.88	0.06	264.5557
13	8	12.01	17.96000004	14.13999945	14.13999945	sp|Q3TTY5|K22E_MOUSE	Keratin, type II cytoskeletal 2 epidermal OS=Mus musculus OX=10090 GN=Krt2 PE=1 SV=1			0	41.67999923	DYQELMNTK	Methyl(N)@7	Methyl(N)@489		0.00028452	1154.528076	578.2713	1154.527832	578.2711792	2	8	1.1.1.930.6	3.854283	368.15	228.37	3.88	0.06	169.3499
13	8	12.01	17.96000004	14.13999945	14.13999945	sp|Q3TTY5|K22E_MOUSE	Keratin, type II cytoskeletal 2 epidermal OS=Mus musculus OX=10090 GN=Krt2 PE=1 SV=1			0	35.65999866	DYQELMNTK	Methyl(T)@8	Methyl(T)@490		0.00028452	1154.528076	578.2713	1154.527832	578.2711792	2	8	1.1.1.931.9	3.867117	368.15	329.58	3.88	0.06	264.5557
13	8	12.01	17.96000004	14.13999945	14.13999945	sp|Q3TTY5|K22E_MOUSE	Keratin, type II cytoskeletal 2 epidermal OS=Mus musculus OX=10090 GN=Krt2 PE=1 SV=1			0	33.73000026	DYQELMNTK	Methyl(T)@8	Methyl(T)@490		0.00028452	1154.528076	578.2713	1154.527832	578.2711792	2	8	1.1.1.930.6	3.854283	368.15	228.37	3.88	0.06	169.3499
13	8	12.01	17.96000004	14.13999945	14.13999945	sp|Q3TTY5|K22E_MOUSE	Keratin, type II cytoskeletal 2 epidermal OS=Mus musculus OX=10090 GN=Krt2 PE=1 SV=1			0	99.00000095	FASFIDK				0.000493804	826.4230957	414.2188	826.4224854	414.2185364	2	8	1.1.1.1011.2	4.876884	3429.1	1974.57	4.9	0.04	983.7194
13	8	12.01	17.96000004	14.13999945	14.13999945	sp|Q3TTY5|K22E_MOUSE	Keratin, type II cytoskeletal 2 epidermal OS=Mus musculus OX=10090 GN=Krt2 PE=1 SV=1			0	99.00000095	FASFIDK				0.000493804	826.4230957	414.2188	826.4224854	414.2185364	2	9	1.1.1.1012.3	4.89055	3429.1	3098.85	4.9	0.04	2267.764
13	8	12.01	17.96000004	14.13999945	14.13999945	sp|Q3TTY5|K22E_MOUSE	Keratin, type II cytoskeletal 2 epidermal OS=Mus musculus OX=10090 GN=Krt2 PE=1 SV=1			0	48.05999994	FASFIDK				0.000493804	826.4230957	414.2188	826.4224854	414.2185364	2	6	1.1.1.1010.3	4.86505	3429.1	792.47	4.9	0.04	274.7989
13	8	12.01	17.96000004	14.13999945	14.13999945	sp|Q3TTY5|K22E_MOUSE	Keratin, type II cytoskeletal 2 epidermal OS=Mus musculus OX=10090 GN=Krt2 PE=1 SV=1			0	40.65000117	FASFIDK	Carbamidomethyl@N-term			-0.00208029	883.4418945	442.7282	883.4439697	442.729248	2	7	1.1.1.1045.3	5.305517	143.1502	143.1502			407.6599
13	8	12.01	17.96000004	14.13999945	14.13999945	sp|Q3TTY5|K22E_MOUSE	Keratin, type II cytoskeletal 2 epidermal OS=Mus musculus OX=10090 GN=Krt2 PE=1 SV=1			0	99.00000095	GFSSGSAVVSGGSR				-0.00141786	1253.598633	627.8066	1253.599976	627.807312	2	15	1.1.1.900.9	3.471317	1458.53	1453.77	3.47	0.04	1190.686
13	8	12.01	17.96000004	14.13999945	14.13999945	sp|Q3TTY5|K22E_MOUSE	Keratin, type II cytoskeletal 2 epidermal OS=Mus musculus OX=10090 GN=Krt2 PE=1 SV=1			0	99.00000095	GFSSGSAVVSGGSR	Carbamidomethyl@N-term			0.000633636	1310.622314	656.3184	1310.62146	656.3179932	2	14	1.1.1.900.11	3.472983	53.78013	53.78013			471.2173
13	8	12.01	17.96000004	14.13999945	14.13999945	sp|Q3TTY5|K22E_MOUSE	Keratin, type II cytoskeletal 2 epidermal OS=Mus musculus OX=10090 GN=Krt2 PE=1 SV=1			0	99.00000095	GFSSGSAVVSGGSR	Carbamidomethyl@N-term			-0.00290636	1310.618652	656.3166	1310.62146	656.3179932	2	11	1.1.1.901.11	3.48565	64.16651	64.16651			352.6467
13	8	12.01	17.96000004	14.13999945	14.13999945	sp|Q3TTY5|K22E_MOUSE	Keratin, type II cytoskeletal 2 epidermal OS=Mus musculus OX=10090 GN=Krt2 PE=1 SV=1			0	98.80999923	GVQDSIADAEQR	Carbamidomethyl@N-term; Deoxy(D)@4	Deoxy(D)@443		-0.00733285	1328.624634	665.3196	1328.63208	665.3233032	2	13	1.1.1.962.11	4.26525	270.2027	270.2027			680.827
13	8	12.01	17.96000004	14.13999945	14.13999945	sp|Q3TTY5|K22E_MOUSE	Keratin, type II cytoskeletal 2 epidermal OS=Mus musculus OX=10090 GN=Krt2 PE=1 SV=1			0	25.99000037	ILSMDNNR			cleaved V-I@N-term	0.00422334	961.4692993	481.7419	961.4650879	481.7398376	2	6	1.1.1.911.5	3.6093	242.07	227.09	3.62	0.05	191.8848
13	8	12.01	17.96000004	14.13999945	14.13999945	sp|Q3TTY5|K22E_MOUSE	Keratin, type II cytoskeletal 2 epidermal OS=Mus musculus OX=10090 GN=Krt2 PE=1 SV=1			0	99.00000095	LLEGEECR	Carbamidomethyl(C)@7			0.00439211	1004.46405	503.2393	1004.459717	503.2371216	2	8	1.1.1.870.3	3.086183	253.42	252.98	3.09	0.04	409.009
13	8	12.01	17.96000004	14.13999945	14.13999945	sp|Q3TTY5|K22E_MOUSE	Keratin, type II cytoskeletal 2 epidermal OS=Mus musculus OX=10090 GN=Krt2 PE=1 SV=1			0	29.53999937	SVNQSLLQPL			cleaved V-S@N-term; cleaved L-D@C-term	-0.000910258	1097.6073	549.8109	1097.608032	549.8113403	2	6	1.1.1.1151.3	6.652083	421.3	184.04	6.69	0.05	133.5239
13	8	12.01	17.96000004	14.13999945	14.13999945	sp|Q3TTY5|K22E_MOUSE	Keratin, type II cytoskeletal 2 epidermal OS=Mus musculus OX=10090 GN=Krt2 PE=1 SV=1			0	99.00000095	TLNNKFASFIDK	Carbamyl@N-term		missed K-F@5	-0.037640199	1439.703247	720.8589	1439.740845	720.8776855	2	14	1.1.1.1118.6	6.232117	1009.61	919.65	6.24	0.05	534.0253
13	8	12.01	17.96000004	14.13999945	14.13999945	sp|Q3TTY5|K22E_MOUSE	Keratin, type II cytoskeletal 2 epidermal OS=Mus musculus OX=10090 GN=Krt2 PE=1 SV=1			0	35.65999866	TLNNKFASFIDK	Acetyl@N-term; Deamidated(N)@3; Deamidated(N)@4	Acetyl@158	missed K-F@5	-0.026913701	1440.686646	721.3506	1440.713623	721.3641357	2	10	1.1.1.1161.5	6.784067	451.97	422.83	6.79	0.05	270.1324
13	8	12.01	17.96000004	14.13999945	14.13999945	sp|Q3TTY5|K22E_MOUSE	Keratin, type II cytoskeletal 2 epidermal OS=Mus musculus OX=10090 GN=Krt2 PE=1 SV=1			0	31.83999956	TLNNKFASFIDK	Carbamyl@N-term; Deamidated(N)@3		missed K-F@5	-0.038147099	1440.686646	721.3506	1440.724854	721.369751	2	9	1.1.1.1160.4	6.7699	451.97	296.11	6.79	0.05	185.7389
13	8	12.01	17.96000004	14.13999945	14.13999945	sp|Q3TTY5|K22E_MOUSE	Keratin, type II cytoskeletal 2 epidermal OS=Mus musculus OX=10090 GN=Krt2 PE=1 SV=1			0	29.53999937	TSAENDFVTIKK	Deoxy(D)@6	Deoxy(D)@302	missed K-K@11	0.00214976	1335.705688	446.2425	1335.703491	446.2417603	3	9	1.1.1.941.3	3.99045	877.99	661.57	4.01	0.04	761.5729
13	8	12.01	17.96000004	14.13999945	14.13999945	sp|Q3TTY5|K22E_MOUSE	Keratin, type II cytoskeletal 2 epidermal OS=Mus musculus OX=10090 GN=Krt2 PE=1 SV=1			0	55.90999722	VDPEIQNVK				0.00126237	1040.551514	521.283	1040.550171	521.2824097	2	8	1.1.1.899.5	3.454817	4318.46	2046.54	3.48	0.04	781.3098
14	8	8	40.7799989	40.7799989	40.7799989	sp|P62806|H4_MOUSE	Histone H4 OS=Mus musculus OX=10090 GN=H4c1 PE=1 SV=2			2	99.00000095	DNIQGITKPAIR				0.000705119	1324.746948	442.5896	1324.746338	442.589386	3	10	1.1.1.938.5	3.953617	1897.76	1270.7	3.97	0.04	939.304
14	8	8	40.7799989	40.7799989	40.7799989	sp|P62806|H4_MOUSE	Histone H4 OS=Mus musculus OX=10090 GN=H4c1 PE=1 SV=2			2	99.00000095	ISGLIYEETR				0.00309787	1179.616699	590.8156	1179.613525	590.8140259	2	14	1.1.1.1015.9	4.933717	2810.23	2609.41	4.94	0.04	1427.877
14	8	8	40.7799989	40.7799989	40.7799989	sp|P62806|H4_MOUSE	Histone H4 OS=Mus musculus OX=10090 GN=H4c1 PE=1 SV=2			2	99.00000095	TVTAMDVVYALK	Oxidation(M)@5			-0.000145203	1325.689819	663.8522	1325.690063	663.8522949	2	12	1.1.1.1082.5	5.77465	1670.99	907.34	5.85	0.09	627.3628
14	8	8	40.7799989	40.7799989	40.7799989	sp|P62806|H4_MOUSE	Histone H4 OS=Mus musculus OX=10090 GN=H4c1 PE=1 SV=2			2	99.00000095	VFLENVIR				0.000675632	988.5712891	495.2929	988.5705566	495.292572	2	9	1.1.1.1097.4	5.965967	3496.02	2110.74	5.99	0.05	1127.928
14	8	8	40.7799989	40.7799989	40.7799989	sp|P62806|H4_MOUSE	Histone H4 OS=Mus musculus OX=10090 GN=H4c1 PE=1 SV=2			0	99.00000095	DNIQGITKPAIR				0.000705119	1324.746948	442.5896	1324.746338	442.589386	3	10	1.1.1.939.4	3.965617	1897.76	1762.54	3.97	0.04	1439.919
14	8	8	40.7799989	40.7799989	40.7799989	sp|P62806|H4_MOUSE	Histone H4 OS=Mus musculus OX=10090 GN=H4c1 PE=1 SV=2			0	99.00000095	ISGLIYEETR				0.00309787	1179.616699	590.8156	1179.613525	590.8140259	2	16	1.1.1.1014.4	4.919384	2810.23	1662.6	4.94	0.04	752.5094
14	8	8	40.7799989	40.7799989	40.7799989	sp|P62806|H4_MOUSE	Histone H4 OS=Mus musculus OX=10090 GN=H4c1 PE=1 SV=2			0	99.00000095	TVTAMDVVYALK	Oxidation(M)@5			-0.000145203	1325.689819	663.8522	1325.690063	663.8522949	2	15	1.1.1.1083.10	5.791467	1670.99	1088.38	5.85	0.09	608.5254
14	8	8	40.7799989	40.7799989	40.7799989	sp|P62806|H4_MOUSE	Histone H4 OS=Mus musculus OX=10090 GN=H4c1 PE=1 SV=2			0	99.00000095	VFLENVIR				0.000675632	988.5712891	495.2929	988.5705566	495.292572	2	11	1.1.1.1098.4	5.978467	3496.02	3062.51	5.99	0.05	1892.982
14	8	8	40.7799989	40.7799989	40.7799989	sp|P62806|H4_MOUSE	Histone H4 OS=Mus musculus OX=10090 GN=H4c1 PE=1 SV=2			0	97.32999802	VFLENVIR	Carbamidomethyl@N-term			0.000664776	1045.592651	523.8036	1045.592041	523.8032837	2	10	1.1.1.1102.2	6.030633	416.6682	416.6682			463.465
15	6.67	10.95	15.02999961	11.12999991	11.12999991	sp|Q6NXH9|K2C73_MOUSE	Keratin, type II cytoskeletal 73 OS=Mus musculus OX=10090 GN=Krt73 PE=1 SV=1			2	99.00000095	FLEQQNQVLQTK				-0.000669713	1474.777222	492.5997	1474.777954	492.5999451	3	13	1.1.1.971.4	4.372083	7879.4	2201.78	4.41	0.04	1354.716
15	6.67	10.95	15.02999961	11.12999991	11.12999991	sp|Q6NXH9|K2C73_MOUSE	Keratin, type II cytoskeletal 73 OS=Mus musculus OX=10090 GN=Krt73 PE=1 SV=1			2	99.00000095	LALDIEIATYR				-0.000351741	1276.702515	639.3585	1276.702759	639.3586426	2	16	1.1.1.1166.2	6.840233	152.1	127.61	6.82	0.04	125.4291
15	6.67	10.95	15.02999961	11.12999991	11.12999991	sp|Q6NXH9|K2C73_MOUSE	Keratin, type II cytoskeletal 73 OS=Mus musculus OX=10090 GN=Krt73 PE=1 SV=1			2	99.00000095	NLDLDSIIAEVR				-0.000890586	1356.724121	679.3693	1356.724854	679.369751	2	7	1.1.1.1263.3	7.91515	48.56706	48.56706			76.21223
15	6.67	10.95	15.02999961	11.12999991	11.12999991	sp|Q6NXH9|K2C73_MOUSE	Keratin, type II cytoskeletal 73 OS=Mus musculus OX=10090 GN=Krt73 PE=1 SV=1			0.211831659	99.00000095	LEQQNQVLQTK			cleaved F-L@N-term	0.00634224	1327.71582	664.8652	1327.709595	664.8620605	2	13	1.1.1.886.7	3.292667	296.65	235.09	3.31	0.04	231.6082
15	6.67	10.95	15.02999961	11.12999991	11.12999991	sp|Q6NXH9|K2C73_MOUSE	Keratin, type II cytoskeletal 73 OS=Mus musculus OX=10090 GN=Krt73 PE=1 SV=1			0.201349348	99.00000095	ALDIEIATYR			cleaved L-A@N-term	-0.0018116	1163.616821	582.8157	1163.618652	582.8165894	2	14	1.1.1.1096.2	5.951633	1113.08	1034.57	5.96	0.05	650.0976
15	6.67	10.95	15.02999961	11.12999991	11.12999991	sp|Q6NXH9|K2C73_MOUSE	Keratin, type II cytoskeletal 73 OS=Mus musculus OX=10090 GN=Krt73 PE=1 SV=1			0.137272492	99.00000095	NVELDPEIQK			cleaved L-N@N-term	-0.00126024	1183.6073	592.8109	1183.608521	592.8115234	2	15	1.1.1.969.11	4.352917	6114.22	5654.42	4.34	0.05	3402.105
15	6.67	10.95	15.02999961	11.12999991	11.12999991	sp|Q6NXH9|K2C73_MOUSE	Keratin, type II cytoskeletal 73 OS=Mus musculus OX=10090 GN=Krt73 PE=1 SV=1			0.063989185	46.70999944	DVDAAYMSK				0.00025005	998.4380493	500.2263	998.4379272	500.2262268	2	7	1.1.1.901.7	3.482317	4651.21	2823.46	3.46	0.03	1409.739
15	6.67	10.95	15.02999961	11.12999991	11.12999991	sp|Q6NXH9|K2C73_MOUSE	Keratin, type II cytoskeletal 73 OS=Mus musculus OX=10090 GN=Krt73 PE=1 SV=1			0.031984277	99.00000095	DIEIATYR			cleaved L-D@N-term	-0.00315469	979.4942627	490.7544	979.4974365	490.756012	2	10	1.1.1.1010.4	4.865883	597.29	574.99	4.86	0.04	418.6026
15	6.67	10.95	15.02999961	11.12999991	11.12999991	sp|Q6NXH9|K2C73_MOUSE	Keratin, type II cytoskeletal 73 OS=Mus musculus OX=10090 GN=Krt73 PE=1 SV=1			0.014124645	99.00000095	LDIEIATYR			cleaved A-L@N-term	0.0014002	1092.58313	547.2988	1092.581543	547.2980347	2	10	1.1.1.1084.2	5.797817	334.42	291.58	5.81	0.05	227.7803
15	6.67	10.95	15.02999961	11.12999991	11.12999991	sp|Q6NXH9|K2C73_MOUSE	Keratin, type II cytoskeletal 73 OS=Mus musculus OX=10090 GN=Krt73 PE=1 SV=1			0.005682853	97.10999727	VELDPEIQK			cleaved N-V@N-term	-0.00397912	1069.561646	535.7881	1069.565552	535.7900391	2	8	1.1.1.958.7	4.2116	528.08	434.17	4.22	0.04	347.2954
15	6.67	10.95	15.02999961	11.12999991	11.12999991	sp|Q6NXH9|K2C73_MOUSE	Keratin, type II cytoskeletal 73 OS=Mus musculus OX=10090 GN=Krt73 PE=1 SV=1			0.001304851	36.64000034	SLLAPLNVELDPEIQK	Carbamidomethyl@N-term			0.00462195	1835.008667	918.5116	1835.004028	918.5092773	2	7	1.1.1.1188.5	7.112033	20.2142	20.2142			89.23449
15	6.67	10.95	15.02999961	11.12999991	11.12999991	sp|Q6NXH9|K2C73_MOUSE	Keratin, type II cytoskeletal 73 OS=Mus musculus OX=10090 GN=Krt73 PE=1 SV=1			0	99.00000095	ALDIEIATYR			cleaved L-A@N-term	-0.0018116	1163.616821	582.8157	1163.618652	582.8165894	2	11	1.1.1.1095.2	5.9383	1113.08	649.92	5.96	0.05	458.5758
15	6.67	10.95	15.02999961	11.12999991	11.12999991	sp|Q6NXH9|K2C73_MOUSE	Keratin, type II cytoskeletal 73 OS=Mus musculus OX=10090 GN=Krt73 PE=1 SV=1			0	98.83999825	DIEIATYR			cleaved L-D@N-term	-0.00315469	979.4942627	490.7544	979.4974365	490.756012	2	9	1.1.1.1009.4	4.85305	597.29	519.47	4.86	0.04	382.8265
15	6.67	10.95	15.02999961	11.12999991	11.12999991	sp|Q6NXH9|K2C73_MOUSE	Keratin, type II cytoskeletal 73 OS=Mus musculus OX=10090 GN=Krt73 PE=1 SV=1			0	99.00000095	FASFIDK				0.000493804	826.4230957	414.2188	826.4224854	414.2185364	2	8	1.1.1.1011.2	4.876884	3429.1	1974.57	4.9	0.04	983.7194
15	6.67	10.95	15.02999961	11.12999991	11.12999991	sp|Q6NXH9|K2C73_MOUSE	Keratin, type II cytoskeletal 73 OS=Mus musculus OX=10090 GN=Krt73 PE=1 SV=1			0	99.00000095	FASFIDK				0.000493804	826.4230957	414.2188	826.4224854	414.2185364	2	9	1.1.1.1012.3	4.89055	3429.1	3098.85	4.9	0.04	2267.764
15	6.67	10.95	15.02999961	11.12999991	11.12999991	sp|Q6NXH9|K2C73_MOUSE	Keratin, type II cytoskeletal 73 OS=Mus musculus OX=10090 GN=Krt73 PE=1 SV=1			0	48.05999994	FASFIDK				0.000493804	826.4230957	414.2188	826.4224854	414.2185364	2	6	1.1.1.1010.3	4.86505	3429.1	792.47	4.9	0.04	274.7989
15	6.67	10.95	15.02999961	11.12999991	11.12999991	sp|Q6NXH9|K2C73_MOUSE	Keratin, type II cytoskeletal 73 OS=Mus musculus OX=10090 GN=Krt73 PE=1 SV=1			0	40.65000117	FASFIDK	Carbamidomethyl@N-term			-0.00208029	883.4418945	442.7282	883.4439697	442.729248	2	7	1.1.1.1045.3	5.305517	143.1502	143.1502			407.6599
15	6.67	10.95	15.02999961	11.12999991	11.12999991	sp|Q6NXH9|K2C73_MOUSE	Keratin, type II cytoskeletal 73 OS=Mus musculus OX=10090 GN=Krt73 PE=1 SV=1			0	99.00000095	FLEQQNQVLQTK				-0.000350513	1474.77771	738.3961	1474.777954	738.3963013	2	21	1.1.1.972.9	4.389083	20412.71	15662.81	4.41	0.05	7369.999
15	6.67	10.95	15.02999961	11.12999991	11.12999991	sp|Q6NXH9|K2C73_MOUSE	Keratin, type II cytoskeletal 73 OS=Mus musculus OX=10090 GN=Krt73 PE=1 SV=1			0	99.00000095	FLEQQNQVLQTK				-0.000350513	1474.77771	738.3961	1474.777954	738.3963013	2	21	1.1.1.973.11	4.403417	20412.71	19900.83	4.41	0.05	9503.42
15	6.67	10.95	15.02999961	11.12999991	11.12999991	sp|Q6NXH9|K2C73_MOUSE	Keratin, type II cytoskeletal 73 OS=Mus musculus OX=10090 GN=Krt73 PE=1 SV=1			0	99.00000095	FLEQQNQVLQTK				-0.000350513	1474.77771	738.3961	1474.777954	738.3963013	2	21	1.1.1.974.11	4.416417	20412.71	17497.2	4.41	0.05	6591.819
15	6.67	10.95	15.02999961	11.12999991	11.12999991	sp|Q6NXH9|K2C73_MOUSE	Keratin, type II cytoskeletal 73 OS=Mus musculus OX=10090 GN=Krt73 PE=1 SV=1			0	99.00000095	FLEQQNQVLQTK				-0.000350513	1474.77771	738.3961	1474.777954	738.3963013	2	21	1.1.1.975.11	4.42875	20412.71	12232.71	4.41	0.05	4668.457
15	6.67	10.95	15.02999961	11.12999991	11.12999991	sp|Q6NXH9|K2C73_MOUSE	Keratin, type II cytoskeletal 73 OS=Mus musculus OX=10090 GN=Krt73 PE=1 SV=1			0	99.00000095	FLEQQNQVLQTK				-0.000350513	1474.77771	738.3961	1474.777954	738.3963013	2	20	1.1.1.976.8	4.441583	20412.71	7011.13	4.41	0.05	2797.94
15	6.67	10.95	15.02999961	11.12999991	11.12999991	sp|Q6NXH9|K2C73_MOUSE	Keratin, type II cytoskeletal 73 OS=Mus musculus OX=10090 GN=Krt73 PE=1 SV=1			0	99.00000095	FLEQQNQVLQTK				-0.000350513	1474.77771	738.3961	1474.777954	738.3963013	2	20	1.1.1.977.7	4.453917	20412.71	3144.26	4.41	0.05	1760.235
15	6.67	10.95	15.02999961	11.12999991	11.12999991	sp|Q6NXH9|K2C73_MOUSE	Keratin, type II cytoskeletal 73 OS=Mus musculus OX=10090 GN=Krt73 PE=1 SV=1			0	99.00000095	FLEQQNQVLQTK				-0.000350513	1474.77771	738.3961	1474.777954	738.3963013	2	20	1.1.1.978.5	4.4664	20412.71	1349.08	4.41	0.05	932.5199
15	6.67	10.95	15.02999961	11.12999991	11.12999991	sp|Q6NXH9|K2C73_MOUSE	Keratin, type II cytoskeletal 73 OS=Mus musculus OX=10090 GN=Krt73 PE=1 SV=1			0	99.00000095	FLEQQNQVLQTK	Deamidated(N)@6			0.000729316	1475.762817	738.8887	1475.761963	738.8883057	2	18	1.1.1.985.8	4.554234	699.26	685.19	4.56	0.04	388.9735
15	6.67	10.95	15.02999961	11.12999991	11.12999991	sp|Q6NXH9|K2C73_MOUSE	Keratin, type II cytoskeletal 73 OS=Mus musculus OX=10090 GN=Krt73 PE=1 SV=1			0	99.00000095	FLEQQNQVLQTK	Carbamidomethyl@N-term			0.0170356	1531.816528	766.9155	1531.799438	766.9069824	2	18	1.1.1.996.5	4.69305	379.4347	379.4347			1159.568
15	6.67	10.95	15.02999961	11.12999991	11.12999991	sp|Q6NXH9|K2C73_MOUSE	Keratin, type II cytoskeletal 73 OS=Mus musculus OX=10090 GN=Krt73 PE=1 SV=1			0	99.00000095	LALDIEIATYR				-0.000351741	1276.702515	639.3585	1276.702759	639.3586426	2	13	1.1.1.1164.2	6.818567	152.1	130.26	6.82	0.04	134.7245
15	6.67	10.95	15.02999961	11.12999991	11.12999991	sp|Q6NXH9|K2C73_MOUSE	Keratin, type II cytoskeletal 73 OS=Mus musculus OX=10090 GN=Krt73 PE=1 SV=1			0	98.58000278	LEQQNQVLQTK			cleaved F-L@N-term	0.00634224	1327.71582	664.8652	1327.709595	664.8620605	2	10	1.1.1.887.10	3.305833	296.65	290.82	3.31	0.04	288.6896
15	6.67	10.95	15.02999961	11.12999991	11.12999991	sp|Q6NXH9|K2C73_MOUSE	Keratin, type II cytoskeletal 73 OS=Mus musculus OX=10090 GN=Krt73 PE=1 SV=1			0	99.00000095	LLEGEECR	Carbamidomethyl(C)@7			0.00439211	1004.46405	503.2393	1004.459717	503.2371216	2	8	1.1.1.870.3	3.086183	253.42	252.98	3.09	0.04	409.009
15	6.67	10.95	15.02999961	11.12999991	11.12999991	sp|Q6NXH9|K2C73_MOUSE	Keratin, type II cytoskeletal 73 OS=Mus musculus OX=10090 GN=Krt73 PE=1 SV=1			0	99.00000095	NVELDPEIQK			cleaved L-N@N-term	-0.00126024	1183.6073	592.8109	1183.608521	592.8115234	2	15	1.1.1.968.7	4.337083	6114.22	5438.15	4.34	0.05	3606.368
15	6.67	10.95	15.02999961	11.12999991	11.12999991	sp|Q6NXH9|K2C73_MOUSE	Keratin, type II cytoskeletal 73 OS=Mus musculus OX=10090 GN=Krt73 PE=1 SV=1			0	27.30000019	SLLAPLNVELDPEIQK	Carbamidomethyl@N-term			0.00742953	1835.011475	918.513	1835.004028	918.5092773	2	8	1.1.1.1189.4	7.125033	15.34326	15.34326			78.87878
15	6.67	10.95	15.02999961	11.12999991	11.12999991	sp|Q6NXH9|K2C73_MOUSE	Keratin, type II cytoskeletal 73 OS=Mus musculus OX=10090 GN=Krt73 PE=1 SV=1			0	96.70000076	VELDPEIQK			cleaved N-V@N-term	-0.00397912	1069.561646	535.7881	1069.565552	535.7900391	2	8	1.1.1.959.7	4.2241	528.08	496.6	4.22	0.04	415.7045
16	6.16	6.18	40.47999978	27.77999938	27.77999938	sp|Q8CGP2|H2B1P_MOUSE; sp|Q8CGP1|H2B1K_MOUSE; sp|Q6ZWY9|H2B1C_MOUSE; sp|Q64525|H2B2B_MOUSE; sp|Q64478|H2B1H_MOUSE; sp|Q64475|H2B1B_MOUSE; sp|P10854|H2B1M_MOUSE; sp|P10853|H2B1F_MOUSE	Histone H2B type 1-P OS=Mus musculus OX=10090 GN=Hist1h2bp PE=1 SV=3; Histone H2B type 1-K OS=Mus musculus OX=10090 GN=H2bc12 PE=1 SV=3; Histone H2B type 1-C/E/G OS=Mus musculus OX=10090 GN=H2bc4 PE=1 SV=3; Histone H2B type 2-B OS=Mus musculus OX=10090 GN=Hist2h2bb PE=1 SV=3; Histone H2B type 1-H OS=Mus musculus OX=10090 GN=H2bc9 PE=1 SV=3; Histone H2B type 1-B OS=Mus musculus OX=10090 GN=H2bc3 P…			2	99.00000095	AMGIMNSFVNDIFER	Oxidation(M)@2; Oxidation(M)@5; Deamidated(N)@6			0.000550663	1775.786499	888.9005	1775.785889	888.9002075	2	11	1.1.1.1167.7	6.852733	232.97	225.27	6.86	0.06	134.4732
16	6.16	6.18	40.47999978	27.77999938	27.77999938	sp|Q8CGP2|H2B1P_MOUSE; sp|Q8CGP1|H2B1K_MOUSE; sp|Q6ZWY9|H2B1C_MOUSE; sp|Q64525|H2B2B_MOUSE; sp|Q64478|H2B1H_MOUSE; sp|Q64475|H2B1B_MOUSE; sp|P10854|H2B1M_MOUSE; sp|P10853|H2B1F_MOUSE	Histone H2B type 1-P OS=Mus musculus OX=10090 GN=Hist1h2bp PE=1 SV=3; Histone H2B type 1-K OS=Mus musculus OX=10090 GN=H2bc12 PE=1 SV=3; Histone H2B type 1-C/E/G OS=Mus musculus OX=10090 GN=H2bc4 PE=1 SV=3; Histone H2B type 2-B OS=Mus musculus OX=10090 GN=Hist2h2bb PE=1 SV=3; Histone H2B type 1-H OS=Mus musculus OX=10090 GN=H2bc9 PE=1 SV=3; Histone H2B type 1-B OS=Mus musculus OX=10090 GN=H2bc3 P…			2	99.00000095	ESYSVYVYK				-0.00231364	1136.536621	569.2756	1136.53894	569.2767944	2	8	1.1.1.989.6	4.600733	469.28	356.65	4.61	0.04	352.5468
16	6.16	6.18	40.47999978	27.77999938	27.77999938	sp|Q8CGP2|H2B1P_MOUSE; sp|Q8CGP1|H2B1K_MOUSE; sp|Q6ZWY9|H2B1C_MOUSE; sp|Q64525|H2B2B_MOUSE; sp|Q64478|H2B1H_MOUSE; sp|Q64475|H2B1B_MOUSE; sp|P10854|H2B1M_MOUSE; sp|P10853|H2B1F_MOUSE	Histone H2B type 1-P OS=Mus musculus OX=10090 GN=Hist1h2bp PE=1 SV=3; Histone H2B type 1-K OS=Mus musculus OX=10090 GN=H2bc12 PE=1 SV=3; Histone H2B type 1-C/E/G OS=Mus musculus OX=10090 GN=H2bc4 PE=1 SV=3; Histone H2B type 2-B OS=Mus musculus OX=10090 GN=Hist2h2bb PE=1 SV=3; Histone H2B type 1-H OS=Mus musculus OX=10090 GN=H2bc9 PE=1 SV=3; Histone H2B type 1-B OS=Mus musculus OX=10090 GN=H2bc3 P…			2	99.00000095	QVHPDTGISSK	Gln->pyro-Glu@N-term			-0.00188917	1150.559814	576.2872	1150.56189	576.288208	2	16	1.1.1.883.6	3.256333	1891.39	1878.65	3.25	0.04	1100.813
16	6.16	6.18	40.47999978	27.77999938	27.77999938	sp|Q8CGP2|H2B1P_MOUSE; sp|Q8CGP1|H2B1K_MOUSE; sp|Q6ZWY9|H2B1C_MOUSE; sp|Q64525|H2B2B_MOUSE; sp|Q64478|H2B1H_MOUSE; sp|Q64475|H2B1B_MOUSE; sp|P10854|H2B1M_MOUSE; sp|P10853|H2B1F_MOUSE	Histone H2B type 1-P OS=Mus musculus OX=10090 GN=Hist1h2bp PE=1 SV=3; Histone H2B type 1-K OS=Mus musculus OX=10090 GN=H2bc12 PE=1 SV=3; Histone H2B type 1-C/E/G OS=Mus musculus OX=10090 GN=H2bc4 PE=1 SV=3; Histone H2B type 2-B OS=Mus musculus OX=10090 GN=Hist2h2bb PE=1 SV=3; Histone H2B type 1-H OS=Mus musculus OX=10090 GN=H2bc9 PE=1 SV=3; Histone H2B type 1-B OS=Mus musculus OX=10090 GN=H2bc3 P…			0.102922976	48.87999892	EIQTAVR				-0.00242365	815.4476929	408.7311	815.4501343	408.7323303	2	6	1.1.1.853.3	2.869533	1292.65	1284.9	2.87	0.04	1099.292
16	6.16	6.18	40.47999978	27.77999938	27.77999938	sp|Q8CGP2|H2B1P_MOUSE; sp|Q8CGP1|H2B1K_MOUSE; sp|Q6ZWY9|H2B1C_MOUSE; sp|Q64525|H2B2B_MOUSE; sp|Q64478|H2B1H_MOUSE; sp|Q64475|H2B1B_MOUSE; sp|P10854|H2B1M_MOUSE; sp|P10853|H2B1F_MOUSE	Histone H2B type 1-P OS=Mus musculus OX=10090 GN=Hist1h2bp PE=1 SV=3; Histone H2B type 1-K OS=Mus musculus OX=10090 GN=H2bc12 PE=1 SV=3; Histone H2B type 1-C/E/G OS=Mus musculus OX=10090 GN=H2bc4 PE=1 SV=3; Histone H2B type 2-B OS=Mus musculus OX=10090 GN=Hist2h2bb PE=1 SV=3; Histone H2B type 1-H OS=Mus musculus OX=10090 GN=H2bc9 PE=1 SV=3; Histone H2B type 1-B OS=Mus musculus OX=10090 GN=H2bc3 P…			0.060980216	36.39000058	LLLPGELAK				4.98E-05	952.5957031	477.3051	952.5957031	477.3051453	2	10	1.1.1.1093.5	5.9153	4814.06	1473.27	5.95	0.04	608.9589
16	6.16	6.18	40.47999978	27.77999938	27.77999938	sp|Q8CGP2|H2B1P_MOUSE; sp|Q8CGP1|H2B1K_MOUSE; sp|Q6ZWY9|H2B1C_MOUSE; sp|Q64525|H2B2B_MOUSE; sp|Q64478|H2B1H_MOUSE; sp|Q64475|H2B1B_MOUSE; sp|P10854|H2B1M_MOUSE; sp|P10853|H2B1F_MOUSE	Histone H2B type 1-P OS=Mus musculus OX=10090 GN=Hist1h2bp PE=1 SV=3; Histone H2B type 1-K OS=Mus musculus OX=10090 GN=H2bc12 PE=1 SV=3; Histone H2B type 1-C/E/G OS=Mus musculus OX=10090 GN=H2bc4 PE=1 SV=3; Histone H2B type 2-B OS=Mus musculus OX=10090 GN=Hist2h2bb PE=1 SV=3; Histone H2B type 1-H OS=Mus musculus OX=10090 GN=H2bc9 PE=1 SV=3; Histone H2B type 1-B OS=Mus musculus OX=10090 GN=H2bc3 P…			0	99.00000095	AMGIMNSFVNDIFER	Oxidation(M)@2; Oxidation(M)@5; Deamidated(N)@6			0.000550663	1775.786499	888.9005	1775.785889	888.9002075	2	15	1.1.1.1168.4	6.8659	232.97	218.31	6.86	0.06	137.8709
16	6.16	6.18	40.47999978	27.77999938	27.77999938	sp|Q8CGP2|H2B1P_MOUSE; sp|Q8CGP1|H2B1K_MOUSE; sp|Q6ZWY9|H2B1C_MOUSE; sp|Q64525|H2B2B_MOUSE; sp|Q64478|H2B1H_MOUSE; sp|Q64475|H2B1B_MOUSE; sp|P10854|H2B1M_MOUSE; sp|P10853|H2B1F_MOUSE	Histone H2B type 1-P OS=Mus musculus OX=10090 GN=Hist1h2bp PE=1 SV=3; Histone H2B type 1-K OS=Mus musculus OX=10090 GN=H2bc12 PE=1 SV=3; Histone H2B type 1-C/E/G OS=Mus musculus OX=10090 GN=H2bc4 PE=1 SV=3; Histone H2B type 2-B OS=Mus musculus OX=10090 GN=Hist2h2bb PE=1 SV=3; Histone H2B type 1-H OS=Mus musculus OX=10090 GN=H2bc9 PE=1 SV=3; Histone H2B type 1-B OS=Mus musculus OX=10090 GN=H2bc3 P…			0	36.1499995	AMGIMNSFVNDIFER	Oxidation(M)@2; Oxidation(M)@5; Deamidated(N)@10			-0.00164657	1775.784302	888.8994	1775.785889	888.9002075	2	6	1.1.1.1123.10	6.299767	16.44272	16.44272			124.0802
16	6.16	6.18	40.47999978	27.77999938	27.77999938	sp|Q8CGP2|H2B1P_MOUSE; sp|Q8CGP1|H2B1K_MOUSE; sp|Q6ZWY9|H2B1C_MOUSE; sp|Q64525|H2B2B_MOUSE; sp|Q64478|H2B1H_MOUSE; sp|Q64475|H2B1B_MOUSE; sp|P10854|H2B1M_MOUSE; sp|P10853|H2B1F_MOUSE	Histone H2B type 1-P OS=Mus musculus OX=10090 GN=Hist1h2bp PE=1 SV=3; Histone H2B type 1-K OS=Mus musculus OX=10090 GN=H2bc12 PE=1 SV=3; Histone H2B type 1-C/E/G OS=Mus musculus OX=10090 GN=H2bc4 PE=1 SV=3; Histone H2B type 2-B OS=Mus musculus OX=10090 GN=Hist2h2bb PE=1 SV=3; Histone H2B type 1-H OS=Mus musculus OX=10090 GN=H2bc9 PE=1 SV=3; Histone H2B type 1-B OS=Mus musculus OX=10090 GN=H2bc3 P…			0	37.13000119	EIQTAVR				-0.00242365	815.4476929	408.7311	815.4501343	408.7323303	2	7	1.1.1.852.3	2.857033	1292.65	1061.2	2.87	0.04	795.6501
16	6.16	6.18	40.47999978	27.77999938	27.77999938	sp|Q8CGP2|H2B1P_MOUSE; sp|Q8CGP1|H2B1K_MOUSE; sp|Q6ZWY9|H2B1C_MOUSE; sp|Q64525|H2B2B_MOUSE; sp|Q64478|H2B1H_MOUSE; sp|Q64475|H2B1B_MOUSE; sp|P10854|H2B1M_MOUSE; sp|P10853|H2B1F_MOUSE	Histone H2B type 1-P OS=Mus musculus OX=10090 GN=Hist1h2bp PE=1 SV=3; Histone H2B type 1-K OS=Mus musculus OX=10090 GN=H2bc12 PE=1 SV=3; Histone H2B type 1-C/E/G OS=Mus musculus OX=10090 GN=H2bc4 PE=1 SV=3; Histone H2B type 2-B OS=Mus musculus OX=10090 GN=Hist2h2bb PE=1 SV=3; Histone H2B type 1-H OS=Mus musculus OX=10090 GN=H2bc9 PE=1 SV=3; Histone H2B type 1-B OS=Mus musculus OX=10090 GN=H2bc3 P…			0	35.65999866	ESYSVYVYK				-0.00231364	1136.536621	569.2756	1136.53894	569.2767944	2	6	1.1.1.990.6	4.613567	469.28	423.14	4.61	0.04	278.1966
16	6.16	6.18	40.47999978	27.77999938	27.77999938	sp|Q8CGP2|H2B1P_MOUSE; sp|Q8CGP1|H2B1K_MOUSE; sp|Q6ZWY9|H2B1C_MOUSE; sp|Q64525|H2B2B_MOUSE; sp|Q64478|H2B1H_MOUSE; sp|Q64475|H2B1B_MOUSE; sp|P10854|H2B1M_MOUSE; sp|P10853|H2B1F_MOUSE	Histone H2B type 1-P OS=Mus musculus OX=10090 GN=Hist1h2bp PE=1 SV=3; Histone H2B type 1-K OS=Mus musculus OX=10090 GN=H2bc12 PE=1 SV=3; Histone H2B type 1-C/E/G OS=Mus musculus OX=10090 GN=H2bc4 PE=1 SV=3; Histone H2B type 2-B OS=Mus musculus OX=10090 GN=Hist2h2bb PE=1 SV=3; Histone H2B type 1-H OS=Mus musculus OX=10090 GN=H2bc9 PE=1 SV=3; Histone H2B type 1-B OS=Mus musculus OX=10090 GN=H2bc3 P…			0	36.1499995	LLLPGELAK				4.98E-05	952.5957031	477.3051	952.5957031	477.3051453	2	9	1.1.1.1094.3	5.926633	4814.06	2766.19	5.95	0.04	1518.433
16	6.16	6.18	40.47999978	27.77999938	27.77999938	sp|Q8CGP2|H2B1P_MOUSE; sp|Q8CGP1|H2B1K_MOUSE; sp|Q6ZWY9|H2B1C_MOUSE; sp|Q64525|H2B2B_MOUSE; sp|Q64478|H2B1H_MOUSE; sp|Q64475|H2B1B_MOUSE; sp|P10854|H2B1M_MOUSE; sp|P10853|H2B1F_MOUSE	Histone H2B type 1-P OS=Mus musculus OX=10090 GN=Hist1h2bp PE=1 SV=3; Histone H2B type 1-K OS=Mus musculus OX=10090 GN=H2bc12 PE=1 SV=3; Histone H2B type 1-C/E/G OS=Mus musculus OX=10090 GN=H2bc4 PE=1 SV=3; Histone H2B type 2-B OS=Mus musculus OX=10090 GN=Hist2h2bb PE=1 SV=3; Histone H2B type 1-H OS=Mus musculus OX=10090 GN=H2bc9 PE=1 SV=3; Histone H2B type 1-B OS=Mus musculus OX=10090 GN=H2bc3 P…			0	99.00000095	QVHPDTGISSK	Gln->pyro-Glu@N-term			-0.00188917	1150.559814	576.2872	1150.56189	576.288208	2	14	1.1.1.882.8	3.242	1891.39	1660.87	3.25	0.04	1080.525
17	6.04	6.05	32.55999982	27.1299988	27.1299988	sp|Q8R1M2|H2AJ_MOUSE; sp|Q8CGP7|H2A1K_MOUSE; sp|Q8CGP6|H2A1H_MOUSE; sp|Q8CGP5|H2A1F_MOUSE; sp|Q8BFU2|H2A3_MOUSE; sp|Q6GSS7|H2A2A_MOUSE; sp|Q64523|H2A2C_MOUSE; sp|C0HKE9|H2A1P_MOUSE; sp|C0HKE8|H2A1O_MOUSE; sp|C0HKE7|H2A1N_MOUSE; sp|C0HKE6|H2A1I_MOUSE; sp|C0HKE5|H2A1G_MOUSE; sp|C0HKE4|H2A1E_MOUSE; sp|C0HKE3|H2A1D_MOUSE; sp|C0HKE2|H2A1C_MOUSE; sp|C0HKE1|H2A1B_MOUSE; sp|P27661|H2AX_MOUSE	Histone H2A.J OS=Mus musculus OX=10090 GN=H2aj PE=1 SV=1; Histone H2A type 1-K OS=Mus musculus OX=10090 GN=H2ac15 PE=1 SV=3; Histone H2A type 1-H OS=Mus musculus OX=10090 GN=H2ac12 PE=1 SV=3; Histone H2A type 1-F OS=Mus musculus OX=10090 GN=Hist1h2af PE=1 SV=3; Histone H2A type 3 OS=Mus musculus OX=10090 GN=H2aw PE=1 SV=3; Histone H2A type 2-A OS=Mus musculus OX=10090 GN=Hist2h2aa1 PE=1 SV=3; His…			2	99.00000095	AGLQFPVGR				0.000128999	943.5240479	472.7693	943.5239258	472.7692566	2	14	1.1.1.1046.2	5.317517	2729	2587.96	5.31	0.05	1404.043
17	6.04	6.05	32.55999982	27.1299988	27.1299988	sp|Q8R1M2|H2AJ_MOUSE; sp|Q8CGP7|H2A1K_MOUSE; sp|Q8CGP6|H2A1H_MOUSE; sp|Q8CGP5|H2A1F_MOUSE; sp|Q8BFU2|H2A3_MOUSE; sp|Q6GSS7|H2A2A_MOUSE; sp|Q64523|H2A2C_MOUSE; sp|C0HKE9|H2A1P_MOUSE; sp|C0HKE8|H2A1O_MOUSE; sp|C0HKE7|H2A1N_MOUSE; sp|C0HKE6|H2A1I_MOUSE; sp|C0HKE5|H2A1G_MOUSE; sp|C0HKE4|H2A1E_MOUSE; sp|C0HKE3|H2A1D_MOUSE; sp|C0HKE2|H2A1C_MOUSE; sp|C0HKE1|H2A1B_MOUSE; sp|P27661|H2AX_MOUSE	Histone H2A.J OS=Mus musculus OX=10090 GN=H2aj PE=1 SV=1; Histone H2A type 1-K OS=Mus musculus OX=10090 GN=H2ac15 PE=1 SV=3; Histone H2A type 1-H OS=Mus musculus OX=10090 GN=H2ac12 PE=1 SV=3; Histone H2A type 1-F OS=Mus musculus OX=10090 GN=Hist1h2af PE=1 SV=3; Histone H2A type 3 OS=Mus musculus OX=10090 GN=H2aw PE=1 SV=3; Histone H2A type 2-A OS=Mus musculus OX=10090 GN=Hist2h2aa1 PE=1 SV=3; His…			2	99.00000095	HLQLAIR				-0.00168561	849.5168457	425.7657	849.5184937	425.76651	2	8	1.1.1.951.4	4.119267	737.53	668.5	4.13	0.04	629.5114
17	6.04	6.05	32.55999982	27.1299988	27.1299988	sp|Q8R1M2|H2AJ_MOUSE; sp|Q8CGP7|H2A1K_MOUSE; sp|Q8CGP6|H2A1H_MOUSE; sp|Q8CGP5|H2A1F_MOUSE; sp|Q8BFU2|H2A3_MOUSE; sp|Q6GSS7|H2A2A_MOUSE; sp|Q64523|H2A2C_MOUSE; sp|C0HKE9|H2A1P_MOUSE; sp|C0HKE8|H2A1O_MOUSE; sp|C0HKE7|H2A1N_MOUSE; sp|C0HKE6|H2A1I_MOUSE; sp|C0HKE5|H2A1G_MOUSE; sp|C0HKE4|H2A1E_MOUSE; sp|C0HKE3|H2A1D_MOUSE; sp|C0HKE2|H2A1C_MOUSE; sp|C0HKE1|H2A1B_MOUSE; sp|P27661|H2AX_MOUSE	Histone H2A.J OS=Mus musculus OX=10090 GN=H2aj PE=1 SV=1; Histone H2A type 1-K OS=Mus musculus OX=10090 GN=H2ac15 PE=1 SV=3; Histone H2A type 1-H OS=Mus musculus OX=10090 GN=H2ac12 PE=1 SV=3; Histone H2A type 1-F OS=Mus musculus OX=10090 GN=Hist1h2af PE=1 SV=3; Histone H2A type 3 OS=Mus musculus OX=10090 GN=H2aw PE=1 SV=3; Histone H2A type 2-A OS=Mus musculus OX=10090 GN=Hist2h2aa1 PE=1 SV=3; His…			2	99.00000095	VTIAQGGVLPNIQAVLLPK				-0.00424726	1930.157227	966.0859	1930.161499	966.0880127	2	14	1.1.1.1294.2	8.277117	211.26	190.44	8.27	0.07	154.0095
17	6.04	6.05	32.55999982	27.1299988	27.1299988	sp|Q8R1M2|H2AJ_MOUSE; sp|Q8CGP7|H2A1K_MOUSE; sp|Q8CGP6|H2A1H_MOUSE; sp|Q8CGP5|H2A1F_MOUSE; sp|Q8BFU2|H2A3_MOUSE; sp|Q6GSS7|H2A2A_MOUSE; sp|Q64523|H2A2C_MOUSE; sp|C0HKE9|H2A1P_MOUSE; sp|C0HKE8|H2A1O_MOUSE; sp|C0HKE7|H2A1N_MOUSE; sp|C0HKE6|H2A1I_MOUSE; sp|C0HKE5|H2A1G_MOUSE; sp|C0HKE4|H2A1E_MOUSE; sp|C0HKE3|H2A1D_MOUSE; sp|C0HKE2|H2A1C_MOUSE; sp|C0HKE1|H2A1B_MOUSE; sp|P27661|H2AX_MOUSE	Histone H2A.J OS=Mus musculus OX=10090 GN=H2aj PE=1 SV=1; Histone H2A type 1-K OS=Mus musculus OX=10090 GN=H2ac15 PE=1 SV=3; Histone H2A type 1-H OS=Mus musculus OX=10090 GN=H2ac12 PE=1 SV=3; Histone H2A type 1-F OS=Mus musculus OX=10090 GN=Hist1h2af PE=1 SV=3; Histone H2A type 3 OS=Mus musculus OX=10090 GN=H2aw PE=1 SV=3; Histone H2A type 2-A OS=Mus musculus OX=10090 GN=Hist2h2aa1 PE=1 SV=3; His…			0.040958624	27.9700011	NDEELNK				-0.00150486	860.3860474	431.2003	860.3875732	431.2010498	2	6	1.1.1.830.3	2.575217	308.72	277.38	2.58	0.04	491.9535
17	6.04	6.05	32.55999982	27.1299988	27.1299988	sp|Q8R1M2|H2AJ_MOUSE; sp|Q8CGP7|H2A1K_MOUSE; sp|Q8CGP6|H2A1H_MOUSE; sp|Q8CGP5|H2A1F_MOUSE; sp|Q8BFU2|H2A3_MOUSE; sp|Q6GSS7|H2A2A_MOUSE; sp|Q64523|H2A2C_MOUSE; sp|C0HKE9|H2A1P_MOUSE; sp|C0HKE8|H2A1O_MOUSE; sp|C0HKE7|H2A1N_MOUSE; sp|C0HKE6|H2A1I_MOUSE; sp|C0HKE5|H2A1G_MOUSE; sp|C0HKE4|H2A1E_MOUSE; sp|C0HKE3|H2A1D_MOUSE; sp|C0HKE2|H2A1C_MOUSE; sp|C0HKE1|H2A1B_MOUSE; sp|P27661|H2AX_MOUSE	Histone H2A.J OS=Mus musculus OX=10090 GN=H2aj PE=1 SV=1; Histone H2A type 1-K OS=Mus musculus OX=10090 GN=H2ac15 PE=1 SV=3; Histone H2A type 1-H OS=Mus musculus OX=10090 GN=H2ac12 PE=1 SV=3; Histone H2A type 1-F OS=Mus musculus OX=10090 GN=Hist1h2af PE=1 SV=3; Histone H2A type 3 OS=Mus musculus OX=10090 GN=H2aw PE=1 SV=3; Histone H2A type 2-A OS=Mus musculus OX=10090 GN=Hist2h2aa1 PE=1 SV=3; His…			0.003050764	96.60999775	IQAVLLPK			cleaved N-I@N-term	-0.006331	880.5682983	441.2914	880.574585	441.2945557	2	8	1.1.1.1035.3	5.180683	445.42	411.61	5.18	0.03	351.2976
17	6.04	6.05	32.55999982	27.1299988	27.1299988	sp|Q8R1M2|H2AJ_MOUSE; sp|Q8CGP7|H2A1K_MOUSE; sp|Q8CGP6|H2A1H_MOUSE; sp|Q8CGP5|H2A1F_MOUSE; sp|Q8BFU2|H2A3_MOUSE; sp|Q6GSS7|H2A2A_MOUSE; sp|Q64523|H2A2C_MOUSE; sp|C0HKE9|H2A1P_MOUSE; sp|C0HKE8|H2A1O_MOUSE; sp|C0HKE7|H2A1N_MOUSE; sp|C0HKE6|H2A1I_MOUSE; sp|C0HKE5|H2A1G_MOUSE; sp|C0HKE4|H2A1E_MOUSE; sp|C0HKE3|H2A1D_MOUSE; sp|C0HKE2|H2A1C_MOUSE; sp|C0HKE1|H2A1B_MOUSE; sp|P27661|H2AX_MOUSE	Histone H2A.J OS=Mus musculus OX=10090 GN=H2aj PE=1 SV=1; Histone H2A type 1-K OS=Mus musculus OX=10090 GN=H2ac15 PE=1 SV=3; Histone H2A type 1-H OS=Mus musculus OX=10090 GN=H2ac12 PE=1 SV=3; Histone H2A type 1-F OS=Mus musculus OX=10090 GN=Hist1h2af PE=1 SV=3; Histone H2A type 3 OS=Mus musculus OX=10090 GN=H2aw PE=1 SV=3; Histone H2A type 2-A OS=Mus musculus OX=10090 GN=Hist2h2aa1 PE=1 SV=3; His…			0	46.43999934	GLQFPVGR			cleaved A-G@N-term	-0.00145046	872.4854736	437.25	872.4868164	437.2507019	2	8	1.1.1.1032.3	5.142533	812.22	626.52	5.16	0.04	375.5314
17	6.04	6.05	32.55999982	27.1299988	27.1299988	sp|Q8R1M2|H2AJ_MOUSE; sp|Q8CGP7|H2A1K_MOUSE; sp|Q8CGP6|H2A1H_MOUSE; sp|Q8CGP5|H2A1F_MOUSE; sp|Q8BFU2|H2A3_MOUSE; sp|Q6GSS7|H2A2A_MOUSE; sp|Q64523|H2A2C_MOUSE; sp|C0HKE9|H2A1P_MOUSE; sp|C0HKE8|H2A1O_MOUSE; sp|C0HKE7|H2A1N_MOUSE; sp|C0HKE6|H2A1I_MOUSE; sp|C0HKE5|H2A1G_MOUSE; sp|C0HKE4|H2A1E_MOUSE; sp|C0HKE3|H2A1D_MOUSE; sp|C0HKE2|H2A1C_MOUSE; sp|C0HKE1|H2A1B_MOUSE; sp|P27661|H2AX_MOUSE	Histone H2A.J OS=Mus musculus OX=10090 GN=H2aj PE=1 SV=1; Histone H2A type 1-K OS=Mus musculus OX=10090 GN=H2ac15 PE=1 SV=3; Histone H2A type 1-H OS=Mus musculus OX=10090 GN=H2ac12 PE=1 SV=3; Histone H2A type 1-F OS=Mus musculus OX=10090 GN=Hist1h2af PE=1 SV=3; Histone H2A type 3 OS=Mus musculus OX=10090 GN=H2aw PE=1 SV=3; Histone H2A type 2-A OS=Mus musculus OX=10090 GN=Hist2h2aa1 PE=1 SV=3; His…			0	45.35999894	GLQFPVGR			cleaved A-G@N-term	-0.00145046	872.4854736	437.25	872.4868164	437.2507019	2	8	1.1.1.1033.2	5.154366	812.22	796.94	5.16	0.04	445.0847
17	6.04	6.05	32.55999982	27.1299988	27.1299988	sp|Q8R1M2|H2AJ_MOUSE; sp|Q8CGP7|H2A1K_MOUSE; sp|Q8CGP6|H2A1H_MOUSE; sp|Q8CGP5|H2A1F_MOUSE; sp|Q8BFU2|H2A3_MOUSE; sp|Q6GSS7|H2A2A_MOUSE; sp|Q64523|H2A2C_MOUSE; sp|C0HKE9|H2A1P_MOUSE; sp|C0HKE8|H2A1O_MOUSE; sp|C0HKE7|H2A1N_MOUSE; sp|C0HKE6|H2A1I_MOUSE; sp|C0HKE5|H2A1G_MOUSE; sp|C0HKE4|H2A1E_MOUSE; sp|C0HKE3|H2A1D_MOUSE; sp|C0HKE2|H2A1C_MOUSE; sp|C0HKE1|H2A1B_MOUSE; sp|P27661|H2AX_MOUSE	Histone H2A.J OS=Mus musculus OX=10090 GN=H2aj PE=1 SV=1; Histone H2A type 1-K OS=Mus musculus OX=10090 GN=H2ac15 PE=1 SV=3; Histone H2A type 1-H OS=Mus musculus OX=10090 GN=H2ac12 PE=1 SV=3; Histone H2A type 1-F OS=Mus musculus OX=10090 GN=Hist1h2af PE=1 SV=3; Histone H2A type 3 OS=Mus musculus OX=10090 GN=H2aw PE=1 SV=3; Histone H2A type 2-A OS=Mus musculus OX=10090 GN=Hist2h2aa1 PE=1 SV=3; His…			0	99.00000095	HLQLAIR				-0.00168561	849.5168457	425.7657	849.5184937	425.76651	2	8	1.1.1.952.4	4.1321	737.53	680.05	4.13	0.04	560.6075
17	6.04	6.05	32.55999982	27.1299988	27.1299988	sp|Q8R1M2|H2AJ_MOUSE; sp|Q8CGP7|H2A1K_MOUSE; sp|Q8CGP6|H2A1H_MOUSE; sp|Q8CGP5|H2A1F_MOUSE; sp|Q8BFU2|H2A3_MOUSE; sp|Q6GSS7|H2A2A_MOUSE; sp|Q64523|H2A2C_MOUSE; sp|C0HKE9|H2A1P_MOUSE; sp|C0HKE8|H2A1O_MOUSE; sp|C0HKE7|H2A1N_MOUSE; sp|C0HKE6|H2A1I_MOUSE; sp|C0HKE5|H2A1G_MOUSE; sp|C0HKE4|H2A1E_MOUSE; sp|C0HKE3|H2A1D_MOUSE; sp|C0HKE2|H2A1C_MOUSE; sp|C0HKE1|H2A1B_MOUSE; sp|P27661|H2AX_MOUSE	Histone H2A.J OS=Mus musculus OX=10090 GN=H2aj PE=1 SV=1; Histone H2A type 1-K OS=Mus musculus OX=10090 GN=H2ac15 PE=1 SV=3; Histone H2A type 1-H OS=Mus musculus OX=10090 GN=H2ac12 PE=1 SV=3; Histone H2A type 1-F OS=Mus musculus OX=10090 GN=Hist1h2af PE=1 SV=3; Histone H2A type 3 OS=Mus musculus OX=10090 GN=H2aw PE=1 SV=3; Histone H2A type 2-A OS=Mus musculus OX=10090 GN=Hist2h2aa1 PE=1 SV=3; His…			0	99.00000095	VTIAQGGVLPNIQAVLLPK				0.00424615	1930.165771	644.3959	1930.161499	644.3944702	3	16	1.1.1.1291.4	8.238466	267.61	185.06	8.28	0.07	204.1449
17	6.04	6.05	32.55999982	27.1299988	27.1299988	sp|Q8R1M2|H2AJ_MOUSE; sp|Q8CGP7|H2A1K_MOUSE; sp|Q8CGP6|H2A1H_MOUSE; sp|Q8CGP5|H2A1F_MOUSE; sp|Q8BFU2|H2A3_MOUSE; sp|Q6GSS7|H2A2A_MOUSE; sp|Q64523|H2A2C_MOUSE; sp|C0HKE9|H2A1P_MOUSE; sp|C0HKE8|H2A1O_MOUSE; sp|C0HKE7|H2A1N_MOUSE; sp|C0HKE6|H2A1I_MOUSE; sp|C0HKE5|H2A1G_MOUSE; sp|C0HKE4|H2A1E_MOUSE; sp|C0HKE3|H2A1D_MOUSE; sp|C0HKE2|H2A1C_MOUSE; sp|C0HKE1|H2A1B_MOUSE; sp|P27661|H2AX_MOUSE	Histone H2A.J OS=Mus musculus OX=10090 GN=H2aj PE=1 SV=1; Histone H2A type 1-K OS=Mus musculus OX=10090 GN=H2ac15 PE=1 SV=3; Histone H2A type 1-H OS=Mus musculus OX=10090 GN=H2ac12 PE=1 SV=3; Histone H2A type 1-F OS=Mus musculus OX=10090 GN=Hist1h2af PE=1 SV=3; Histone H2A type 3 OS=Mus musculus OX=10090 GN=H2aw PE=1 SV=3; Histone H2A type 2-A OS=Mus musculus OX=10090 GN=Hist2h2aa1 PE=1 SV=3; His…			0	99.00000095	VTIAQGGVLPNIQAVLLPK				0.00424615	1930.165771	644.3959	1930.161499	644.3944702	3	16	1.1.1.1293.3	8.264283	267.61	250.15	8.28	0.07	266.8466
18	6.01	6.01	33.32999945	33.32999945	33.32999945	sp|Q9D1U0|GRIFN_MOUSE	Grifin OS=Mus musculus OX=10090 GN=Grifin PE=2 SV=1			2	99.00000095	FSSATVVGNAFQGGR				0.00038814	1496.737427	749.376	1496.737183	749.3758545	2	15	1.1.1.1027.7	5.085866	825.89	796.65	5.09	0.04	615.2014
18	6.01	6.01	33.32999945	33.32999945	33.32999945	sp|Q9D1U0|GRIFN_MOUSE	Grifin OS=Mus musculus OX=10090 GN=Grifin PE=2 SV=1			2	99.00000095	LAQVELAK				0.00113943	870.5186768	436.2666	870.5174561	436.2660217	2	11	1.1.1.939.3	3.964783	3113.5	3091.6	3.97	0.04	2160.486
18	6.01	6.01	33.32999945	33.32999945	33.32999945	sp|Q9D1U0|GRIFN_MOUSE	Grifin OS=Mus musculus OX=10090 GN=Grifin PE=2 SV=1			2	99.00000095	VLQFPHR				-0.00104799	895.5016479	448.7581	895.5028076	448.7586975	2	7	1.1.1.945.2	4.04045	446.78	442.29	4.05	0.05	324.0159
18	6.01	6.01	33.32999945	33.32999945	33.32999945	sp|Q9D1U0|GRIFN_MOUSE	Grifin OS=Mus musculus OX=10090 GN=Grifin PE=2 SV=1			0.007446491	97.39999771	TLQFEAF	Acetyl@N-term	Acetyl@2	cleaved M-T@N-term; cleaved F-C@C-term	0.00493231	896.4328613	449.2237	896.4279785	449.221283	2	9	1.1.1.1518.2	9.25705	67.6	66.69	9.25	0.04	150.312
18	6.01	6.01	33.32999945	33.32999945	33.32999945	sp|Q9D1U0|GRIFN_MOUSE	Grifin OS=Mus musculus OX=10090 GN=Grifin PE=2 SV=1			0.001304851	98.3799994	GQEEVSSIFPL			cleaved W-G@N-term; cleaved L-T@C-term	0.00403468	1204.601685	603.3081	1204.597534	603.3060303	2	9	1.1.1.1291.3	8.235133	10.11109	10.11109			106.0233
18	6.01	6.01	33.32999945	33.32999945	33.32999945	sp|Q9D1U0|GRIFN_MOUSE	Grifin OS=Mus musculus OX=10090 GN=Grifin PE=2 SV=1			0	41.67999923	FSSATVVGNAFQGGR				0.00038814	1496.737427	749.376	1496.737183	749.3758545	2	6	1.1.1.1030.11	5.123517	825.89	317.18	5.09	0.04	138.5786
18	6.01	6.01	33.32999945	33.32999945	33.32999945	sp|Q9D1U0|GRIFN_MOUSE	Grifin OS=Mus musculus OX=10090 GN=Grifin PE=2 SV=1			0	99.00000095	LAQVELAK				0.00113943	870.5186768	436.2666	870.5174561	436.2660217	2	11	1.1.1.938.4	3.952783	3113.5	2440.46	3.97	0.04	1680.408
18	6.01	6.01	33.32999945	33.32999945	33.32999945	sp|Q9D1U0|GRIFN_MOUSE	Grifin OS=Mus musculus OX=10090 GN=Grifin PE=2 SV=1			0	51.9299984	LAQVELAK	Carbamidomethyl@N-term			-0.00188019	927.5370483	464.7758	927.5389404	464.7767334	2	8	1.1.1.945.5	4.04295	346.2	306.45	4.05	0.05	389.8882
18	6.01	6.01	33.32999945	33.32999945	33.32999945	sp|Q9D1U0|GRIFN_MOUSE	Grifin OS=Mus musculus OX=10090 GN=Grifin PE=2 SV=1			0	97.32999802	TLQFEAF	Acetyl@N-term	Acetyl@2	cleaved M-T@N-term; cleaved F-C@C-term	0.00493231	896.4328613	449.2237	896.4279785	449.221283	2	9	1.1.1.1513.2	9.232883	67.6	45.37	9.25	0.04	166.4512
18	6.01	6.01	33.32999945	33.32999945	33.32999945	sp|Q9D1U0|GRIFN_MOUSE	Grifin OS=Mus musculus OX=10090 GN=Grifin PE=2 SV=1			0	99.00000095	VLQFPHR				-0.00104799	895.5016479	448.7581	895.5028076	448.7586975	2	8	1.1.1.944.3	4.02845	446.78	358.73	4.05	0.05	317.1703
19	6	6	21.82999998	21.82999998	21.82999998	sp|P01942|HBA_MOUSE	Hemoglobin subunit alpha OS=Mus musculus OX=10090 GN=Hba PE=1 SV=2			2	99.00000095	IGGHGAEYGAEALER				0.0011442	1528.728149	510.5833	1528.727051	510.5829468	3	15	1.1.1.927.8	3.81595	497.48	466.94	3.82	0.04	414.7356
19	6	6	21.82999998	21.82999998	21.82999998	sp|P01942|HBA_MOUSE	Hemoglobin subunit alpha OS=Mus musculus OX=10090 GN=Hba PE=1 SV=2			2	99.00000095	MFASFPTTK	Oxidation(M)@1			0.000642173	1044.495728	523.2551	1044.494995	523.2547607	2	8	1.1.1.986.5	4.562067	908.48	575.29	4.58	0.05	467.8859
19	6	6	21.82999998	21.82999998	21.82999998	sp|P01942|HBA_MOUSE	Hemoglobin subunit alpha OS=Mus musculus OX=10090 GN=Hba PE=1 SV=2			2	99.00000095	VDPVNFK				-0.00117033	817.432251	409.7234	817.4334106	409.7239685	2	7	1.1.1.951.2	4.1176	586.18	459.29	4.13	0.04	316.8707
19	6	6	21.82999998	21.82999998	21.82999998	sp|P01942|HBA_MOUSE	Hemoglobin subunit alpha OS=Mus musculus OX=10090 GN=Hba PE=1 SV=2			0	55.90999722	MFASFPTTK	Oxidation(M)@1			0.000642173	1044.495728	523.2551	1044.494995	523.2547607	2	8	1.1.1.987.4	4.573566	908.48	809.74	4.58	0.05	618.5352
19	6	6	21.82999998	21.82999998	21.82999998	sp|P01942|HBA_MOUSE	Hemoglobin subunit alpha OS=Mus musculus OX=10090 GN=Hba PE=1 SV=2			0	45.35999894	VDPVNFK				-0.00117033	817.432251	409.7234	817.4334106	409.7239685	2	6	1.1.1.952.2	4.130434	586.18	577.45	4.13	0.04	409.1586
20	4.12	6.16	30.46000004	25.85999966	20.11000067	sp|Q9CXV3|CRGF_MOUSE; sp|Q03740|CRGE_MOUSE	Gamma-crystallin F OS=Mus musculus OX=10090 GN=Crygf PE=2 SV=3; Gamma-crystallin E OS=Mus musculus OX=10090 GN=Cryge PE=2 SV=4			2	99.00000095	QYLLRPGEYR	Gln->pyro-Glu@N-term			0.00174079	1276.658325	639.3364	1276.656372	639.3355103	2	10	1.1.1.1066.4	5.573667	12955.94	5273.44	5.61	0.05	2174.058
20	4.12	6.16	30.46000004	25.85999966	20.11000067	sp|Q9CXV3|CRGF_MOUSE; sp|Q03740|CRGE_MOUSE	Gamma-crystallin F OS=Mus musculus OX=10090 GN=Crygf PE=2 SV=3; Gamma-crystallin E OS=Mus musculus OX=10090 GN=Cryge PE=2 SV=4			2	99.00000095	RGDYPDYQQWMGFSDSVR	Oxidation(M)@11		missed R-G@1	0.00406553	2221.952881	741.6582	2221.94873	741.6568604	3	17	1.1.1.1054.8	5.424167	563.41	534.91	5.42	0.04	544.7181
20	4.12	6.16	30.46000004	25.85999966	20.11000067	sp|Q9CXV3|CRGF_MOUSE; sp|Q03740|CRGE_MOUSE	Gamma-crystallin F OS=Mus musculus OX=10090 GN=Crygf PE=2 SV=3; Gamma-crystallin E OS=Mus musculus OX=10090 GN=Cryge PE=2 SV=4			0.116906643	55.04000187	YHDWGAMNAR	Oxidation(M)@7			-0.000335919	1235.513916	618.7642	1235.51416	618.7643433	2	8	1.1.1.854.7	2.889033	62.32408	62.32408			222.6642
20	4.12	6.16	30.46000004	25.85999966	20.11000067	sp|Q9CXV3|CRGF_MOUSE; sp|Q03740|CRGE_MOUSE	Gamma-crystallin F OS=Mus musculus OX=10090 GN=Crygf PE=2 SV=3; Gamma-crystallin E OS=Mus musculus OX=10090 GN=Cryge PE=2 SV=4			0.003488335	99.00000095	QYLLRPGEY	Gln->pyro-Glu@N-term		cleaved Y-R@C-term	0.00473326	1120.560059	561.2873	1120.555298	561.2849121	2	10	1.1.1.1172.2	6.917217	217.49	193.96	6.93	0.09	166.8451
20	4.12	6.16	30.46000004	25.85999966	20.11000067	sp|Q9CXV3|CRGF_MOUSE; sp|Q03740|CRGE_MOUSE	Gamma-crystallin F OS=Mus musculus OX=10090 GN=Crygf PE=2 SV=3; Gamma-crystallin E OS=Mus musculus OX=10090 GN=Cryge PE=2 SV=4			0	99.00000095	ITFYEDR				-0.00178384	942.4428711	472.2287	942.4447021	472.2296143	2	7	1.1.1.972.3	4.384083	37493.85	1992.94	4.43	0.03	732.6423
20	4.12	6.16	30.46000004	25.85999966	20.11000067	sp|Q9CXV3|CRGF_MOUSE; sp|Q03740|CRGE_MOUSE	Gamma-crystallin F OS=Mus musculus OX=10090 GN=Crygf PE=2 SV=3; Gamma-crystallin E OS=Mus musculus OX=10090 GN=Cryge PE=2 SV=4			0	99.00000095	ITFYEDR				-0.00178384	942.4428711	472.2287	942.4447021	472.2296143	2	8	1.1.1.973.4	4.397583	37493.85	8838.95	4.43	0.03	2088.285
20	4.12	6.16	30.46000004	25.85999966	20.11000067	sp|Q9CXV3|CRGF_MOUSE; sp|Q03740|CRGE_MOUSE	Gamma-crystallin F OS=Mus musculus OX=10090 GN=Crygf PE=2 SV=3; Gamma-crystallin E OS=Mus musculus OX=10090 GN=Cryge PE=2 SV=4			0	51.37000084	ITFYEDR	Carbamidomethyl@N-term			-0.00165678	999.4644775	500.7395	999.4661865	500.7403564	2	8	1.1.1.981.2	4.497083	4724.73	3249.52	4.52	0.05	1641.364
20	4.12	6.16	30.46000004	25.85999966	20.11000067	sp|Q9CXV3|CRGF_MOUSE; sp|Q03740|CRGE_MOUSE	Gamma-crystallin F OS=Mus musculus OX=10090 GN=Crygf PE=2 SV=3; Gamma-crystallin E OS=Mus musculus OX=10090 GN=Cryge PE=2 SV=4			0	51.37000084	ITFYEDR	Carbamidomethyl@N-term			-0.00165678	999.4644775	500.7395	999.4661865	500.7403564	2	8	1.1.1.982.3	4.5099	4724.73	4447.57	4.52	0.05	2634.219
20	4.12	6.16	30.46000004	25.85999966	20.11000067	sp|Q9CXV3|CRGF_MOUSE; sp|Q03740|CRGE_MOUSE	Gamma-crystallin F OS=Mus musculus OX=10090 GN=Crygf PE=2 SV=3; Gamma-crystallin E OS=Mus musculus OX=10090 GN=Cryge PE=2 SV=4			0	99.00000095	QYLLRPGEY	Gln->pyro-Glu@N-term		cleaved Y-R@C-term	0.00473326	1120.560059	561.2873	1120.555298	561.2849121	2	10	1.1.1.1173.5	6.924716	217.49	207.95	6.93	0.09	168.0204
20	4.12	6.16	30.46000004	25.85999966	20.11000067	sp|Q9CXV3|CRGF_MOUSE; sp|Q03740|CRGE_MOUSE	Gamma-crystallin F OS=Mus musculus OX=10090 GN=Crygf PE=2 SV=3; Gamma-crystallin E OS=Mus musculus OX=10090 GN=Cryge PE=2 SV=4			0	99.00000095	QYLLRPGEYR	Gln->pyro-Glu@N-term			0.00174079	1276.658325	639.3364	1276.656372	639.3355103	2	11	1.1.1.1067.6	5.586167	12955.94	8850.36	5.61	0.05	4498.399
20	4.12	6.16	30.46000004	25.85999966	20.11000067	sp|Q9CXV3|CRGF_MOUSE; sp|Q03740|CRGE_MOUSE	Gamma-crystallin F OS=Mus musculus OX=10090 GN=Crygf PE=2 SV=3; Gamma-crystallin E OS=Mus musculus OX=10090 GN=Cryge PE=2 SV=4			0	99.00000095	RGDYPDYQQWMGFSDSVR	Oxidation(M)@11		missed R-G@1	0.00406553	2221.952881	741.6582	2221.94873	741.6568604	3	14	1.1.1.1053.9	5.411833	563.41	539.39	5.42	0.04	513.2392
20	4.12	6.16	30.46000004	25.85999966	20.11000067	sp|Q9CXV3|CRGF_MOUSE; sp|Q03740|CRGE_MOUSE	Gamma-crystallin F OS=Mus musculus OX=10090 GN=Crygf PE=2 SV=3; Gamma-crystallin E OS=Mus musculus OX=10090 GN=Cryge PE=2 SV=4			0	96.42999768	TFYEDR			cleaved I-T@N-term	0.00191479	829.3624878	415.6885	829.3606567	415.6875916	2	6	1.1.1.883.2	3.249667	514.37	479.89	3.26	0.05	436.9707
20	4.12	6.16	30.46000004	25.85999966	20.11000067	sp|Q9CXV3|CRGF_MOUSE; sp|Q03740|CRGE_MOUSE	Gamma-crystallin F OS=Mus musculus OX=10090 GN=Crygf PE=2 SV=3; Gamma-crystallin E OS=Mus musculus OX=10090 GN=Cryge PE=2 SV=4			0	48.05999994	TFYEDR			cleaved I-T@N-term	0.00191479	829.3624878	415.6885	829.3606567	415.6875916	2	6	1.1.1.884.3	3.2625	514.37	485.13	3.26	0.05	404.7618
21	4.11	8.4	11.2999998	10.19999981	10.19999981	sp|P04104|K2C1_MOUSE	Keratin, type II cytoskeletal 1 OS=Mus musculus OX=10090 GN=Krt1 PE=1 SV=4			2	99.00000095	TNAENEFVTIK	Deamidated(N)@5			0.000273667	1265.614258	633.8144	1265.613892	633.81427	2	10	1.1.1.989.10	4.604067	41.51403	41.51403			334.8087
21	4.11	8.4	11.2999998	10.19999981	10.19999981	sp|P04104|K2C1_MOUSE	Keratin, type II cytoskeletal 1 OS=Mus musculus OX=10090 GN=Krt1 PE=1 SV=4			2	99.00000095	TNAENEFVTIKK	Deamidated(N)@5		missed K-K@11	0.0022835	1393.711304	465.5777	1393.708862	465.5769043	3	11	1.1.1.924.3	3.775967	234.22	233.91	3.77	0.05	301.6922
21	4.11	8.4	11.2999998	10.19999981	10.19999981	sp|P04104|K2C1_MOUSE	Keratin, type II cytoskeletal 1 OS=Mus musculus OX=10090 GN=Krt1 PE=1 SV=4			0.089375593	99.00000095	YEELQITAGK	Formyl(K)@10			0.011062	1178.593018	590.3038	1178.581909	590.2982178	2	17	1.1.1.982.4	4.511567	17570.61	10544	4.53	0.04	5219.718
21	4.11	8.4	11.2999998	10.19999981	10.19999981	sp|P04104|K2C1_MOUSE	Keratin, type II cytoskeletal 1 OS=Mus musculus OX=10090 GN=Krt1 PE=1 SV=4			0.014573523	99.00000095	SLNDKFASFIDK	Lys->Allysine(K)@5	Lys->Allysine(K)@198	missed K-F@5	0.010885	1382.682617	692.3486	1382.671753	692.3432007	2	17	1.1.1.1109.3	6.117283	15165	4139.24	6.15	0.05	1453.354
21	4.11	8.4	11.2999998	10.19999981	10.19999981	sp|P04104|K2C1_MOUSE	Keratin, type II cytoskeletal 1 OS=Mus musculus OX=10090 GN=Krt1 PE=1 SV=4			0.003926347	99.00000095	SLNDKFASFIDKVR	Lys->Allysine(K)@5	Lys->Allysine(K)@198	missed K-F@5; missed K-V@12	0.0151936	1637.856567	546.9595	1637.841309	546.9544067	3	11	1.1.1.1126.5	6.332933	1422.62	897.33	6.35	0.06	784.5076
21	4.11	8.4	11.2999998	10.19999981	10.19999981	sp|P04104|K2C1_MOUSE	Keratin, type II cytoskeletal 1 OS=Mus musculus OX=10090 GN=Krt1 PE=1 SV=4			0.000869447	97.89999723	WELLQQV			cleaved V-D@C-term	-0.00502147	914.4812622	458.2479	914.486145	458.2503662	2	8	1.1.1.1236.2	7.59935	227.63	117.9	7.63	0.05	188.4871
21	4.11	8.4	11.2999998	10.19999981	10.19999981	sp|P04104|K2C1_MOUSE	Keratin, type II cytoskeletal 1 OS=Mus musculus OX=10090 GN=Krt1 PE=1 SV=4			0	99.00000095	FASFIDK				0.000493804	826.4230957	414.2188	826.4224854	414.2185364	2	8	1.1.1.1011.2	4.876884	3429.1	1974.57	4.9	0.04	983.7194
21	4.11	8.4	11.2999998	10.19999981	10.19999981	sp|P04104|K2C1_MOUSE	Keratin, type II cytoskeletal 1 OS=Mus musculus OX=10090 GN=Krt1 PE=1 SV=4			0	99.00000095	FASFIDK				0.000493804	826.4230957	414.2188	826.4224854	414.2185364	2	9	1.1.1.1012.3	4.89055	3429.1	3098.85	4.9	0.04	2267.764
21	4.11	8.4	11.2999998	10.19999981	10.19999981	sp|P04104|K2C1_MOUSE	Keratin, type II cytoskeletal 1 OS=Mus musculus OX=10090 GN=Krt1 PE=1 SV=4			0	48.05999994	FASFIDK				0.000493804	826.4230957	414.2188	826.4224854	414.2185364	2	6	1.1.1.1010.3	4.86505	3429.1	792.47	4.9	0.04	274.7989
21	4.11	8.4	11.2999998	10.19999981	10.19999981	sp|P04104|K2C1_MOUSE	Keratin, type II cytoskeletal 1 OS=Mus musculus OX=10090 GN=Krt1 PE=1 SV=4			0	40.65000117	FASFIDK	Carbamidomethyl@N-term			-0.00208029	883.4418945	442.7282	883.4439697	442.729248	2	7	1.1.1.1045.3	5.305517	143.1502	143.1502			407.6599
21	4.11	8.4	11.2999998	10.19999981	10.19999981	sp|P04104|K2C1_MOUSE	Keratin, type II cytoskeletal 1 OS=Mus musculus OX=10090 GN=Krt1 PE=1 SV=4			0	99.00000095	FLEQQNQVLQTK				-0.000669713	1474.777222	492.5997	1474.777954	492.5999451	3	13	1.1.1.971.4	4.372083	7879.4	2201.78	4.41	0.04	1354.716
21	4.11	8.4	11.2999998	10.19999981	10.19999981	sp|P04104|K2C1_MOUSE	Keratin, type II cytoskeletal 1 OS=Mus musculus OX=10090 GN=Krt1 PE=1 SV=4			0	99.00000095	FLEQQNQVLQTK				-0.000350513	1474.77771	738.3961	1474.777954	738.3963013	2	21	1.1.1.972.9	4.389083	20412.71	15662.81	4.41	0.05	7369.999
21	4.11	8.4	11.2999998	10.19999981	10.19999981	sp|P04104|K2C1_MOUSE	Keratin, type II cytoskeletal 1 OS=Mus musculus OX=10090 GN=Krt1 PE=1 SV=4			0	99.00000095	FLEQQNQVLQTK				-0.000350513	1474.77771	738.3961	1474.777954	738.3963013	2	21	1.1.1.973.11	4.403417	20412.71	19900.83	4.41	0.05	9503.42
21	4.11	8.4	11.2999998	10.19999981	10.19999981	sp|P04104|K2C1_MOUSE	Keratin, type II cytoskeletal 1 OS=Mus musculus OX=10090 GN=Krt1 PE=1 SV=4			0	99.00000095	FLEQQNQVLQTK				-0.000350513	1474.77771	738.3961	1474.777954	738.3963013	2	21	1.1.1.974.11	4.416417	20412.71	17497.2	4.41	0.05	6591.819
21	4.11	8.4	11.2999998	10.19999981	10.19999981	sp|P04104|K2C1_MOUSE	Keratin, type II cytoskeletal 1 OS=Mus musculus OX=10090 GN=Krt1 PE=1 SV=4			0	99.00000095	FLEQQNQVLQTK				-0.000350513	1474.77771	738.3961	1474.777954	738.3963013	2	21	1.1.1.975.11	4.42875	20412.71	12232.71	4.41	0.05	4668.457
21	4.11	8.4	11.2999998	10.19999981	10.19999981	sp|P04104|K2C1_MOUSE	Keratin, type II cytoskeletal 1 OS=Mus musculus OX=10090 GN=Krt1 PE=1 SV=4			0	99.00000095	FLEQQNQVLQTK				-0.000350513	1474.77771	738.3961	1474.777954	738.3963013	2	20	1.1.1.976.8	4.441583	20412.71	7011.13	4.41	0.05	2797.94
21	4.11	8.4	11.2999998	10.19999981	10.19999981	sp|P04104|K2C1_MOUSE	Keratin, type II cytoskeletal 1 OS=Mus musculus OX=10090 GN=Krt1 PE=1 SV=4			0	99.00000095	FLEQQNQVLQTK				-0.000350513	1474.77771	738.3961	1474.777954	738.3963013	2	20	1.1.1.977.7	4.453917	20412.71	3144.26	4.41	0.05	1760.235
21	4.11	8.4	11.2999998	10.19999981	10.19999981	sp|P04104|K2C1_MOUSE	Keratin, type II cytoskeletal 1 OS=Mus musculus OX=10090 GN=Krt1 PE=1 SV=4			0	99.00000095	FLEQQNQVLQTK				-0.000350513	1474.77771	738.3961	1474.777954	738.3963013	2	20	1.1.1.978.5	4.4664	20412.71	1349.08	4.41	0.05	932.5199
21	4.11	8.4	11.2999998	10.19999981	10.19999981	sp|P04104|K2C1_MOUSE	Keratin, type II cytoskeletal 1 OS=Mus musculus OX=10090 GN=Krt1 PE=1 SV=4			0	99.00000095	FLEQQNQVLQTK	Deamidated(N)@6			0.000729316	1475.762817	738.8887	1475.761963	738.8883057	2	18	1.1.1.985.8	4.554234	699.26	685.19	4.56	0.04	388.9735
21	4.11	8.4	11.2999998	10.19999981	10.19999981	sp|P04104|K2C1_MOUSE	Keratin, type II cytoskeletal 1 OS=Mus musculus OX=10090 GN=Krt1 PE=1 SV=4			0	99.00000095	FLEQQNQVLQTK	Carbamidomethyl@N-term			0.0170356	1531.816528	766.9155	1531.799438	766.9069824	2	18	1.1.1.996.5	4.69305	379.4347	379.4347			1159.568
21	4.11	8.4	11.2999998	10.19999981	10.19999981	sp|P04104|K2C1_MOUSE	Keratin, type II cytoskeletal 1 OS=Mus musculus OX=10090 GN=Krt1 PE=1 SV=4			0	99.00000095	LEQQNQVLQTK			cleaved F-L@N-term	0.00634224	1327.71582	664.8652	1327.709595	664.8620605	2	13	1.1.1.886.7	3.292667	296.65	235.09	3.31	0.04	231.6082
21	4.11	8.4	11.2999998	10.19999981	10.19999981	sp|P04104|K2C1_MOUSE	Keratin, type II cytoskeletal 1 OS=Mus musculus OX=10090 GN=Krt1 PE=1 SV=4			0	98.58000278	LEQQNQVLQTK			cleaved F-L@N-term	0.00634224	1327.71582	664.8652	1327.709595	664.8620605	2	10	1.1.1.887.10	3.305833	296.65	290.82	3.31	0.04	288.6896
21	4.11	8.4	11.2999998	10.19999981	10.19999981	sp|P04104|K2C1_MOUSE	Keratin, type II cytoskeletal 1 OS=Mus musculus OX=10090 GN=Krt1 PE=1 SV=4			0	99.00000095	SLNDKFASFIDK	Carbamidomethyl@N-term; Lys->Allysine(K)@5	Lys->Allysine(K)@198	missed K-F@5	0.00997872	1439.703247	720.8589	1439.693237	720.8538818	2	14	1.1.1.1119.9	6.247433	1009.61	972.54	6.24	0.05	533.1211
21	4.11	8.4	11.2999998	10.19999981	10.19999981	sp|P04104|K2C1_MOUSE	Keratin, type II cytoskeletal 1 OS=Mus musculus OX=10090 GN=Krt1 PE=1 SV=4			0	98.25000167	SLNDKFASFIDK			missed K-F@5	-0.027353	1383.676025	692.8453	1383.703491	692.8590088	2	8	1.1.1.1120.10	6.260767	7955.76	437.13	6.15	0.05	182.7105
21	4.11	8.4	11.2999998	10.19999981	10.19999981	sp|P04104|K2C1_MOUSE	Keratin, type II cytoskeletal 1 OS=Mus musculus OX=10090 GN=Krt1 PE=1 SV=4			0	38.62999976	SLNDKFASFIDK			missed K-F@5	-0.027353	1383.676025	692.8453	1383.703491	692.8590088	2	7	1.1.1.1108.3	6.10295	7955.76	597.09	6.15	0.05	305.4783
21	4.11	8.4	11.2999998	10.19999981	10.19999981	sp|P04104|K2C1_MOUSE	Keratin, type II cytoskeletal 1 OS=Mus musculus OX=10090 GN=Krt1 PE=1 SV=4			0	98.83999825	SLNDKFASFIDKVR	Lys->Allysine(K)@5	Lys->Allysine(K)@198	missed K-F@5; missed K-V@12	0.0151936	1637.856567	546.9595	1637.841309	546.9544067	3	10	1.1.1.1125.2	6.3211	1422.62	470.89	6.35	0.06	279.3383
21	4.11	8.4	11.2999998	10.19999981	10.19999981	sp|P04104|K2C1_MOUSE	Keratin, type II cytoskeletal 1 OS=Mus musculus OX=10090 GN=Krt1 PE=1 SV=4			0	99.00000095	TINQSLLQPL			cleaved V-T@N-term; cleaved L-N@C-term	0.00203551	1125.641479	563.828	1125.639404	563.8269653	2	10	1.1.1.1181.5	7.030217	1349.94	741.08	7.06	0.07	383.4565
21	4.11	8.4	11.2999998	10.19999981	10.19999981	sp|P04104|K2C1_MOUSE	Keratin, type II cytoskeletal 1 OS=Mus musculus OX=10090 GN=Krt1 PE=1 SV=4			0	99.00000095	TNAENEFVTIK	Deamidated(N)@5			0.0021047	1265.616089	633.8153	1265.613892	633.81427	2	11	1.1.1.988.10	4.5914	48.49942	48.49942			413.4512
21	4.11	8.4	11.2999998	10.19999981	10.19999981	sp|P04104|K2C1_MOUSE	Keratin, type II cytoskeletal 1 OS=Mus musculus OX=10090 GN=Krt1 PE=1 SV=4			0	99.00000095	TNAENEFVTIK				0.000291684	1264.630249	633.3224	1264.629883	633.3222656	2	15	1.1.1.1002.10	4.768717	8178.21	4083.08	4.73	0.04	1872.684
21	4.11	8.4	11.2999998	10.19999981	10.19999981	sp|P04104|K2C1_MOUSE	Keratin, type II cytoskeletal 1 OS=Mus musculus OX=10090 GN=Krt1 PE=1 SV=4			0	99.00000095	TNAENEFVTIK	Deamidated(N)@2			-0.00387668	1265.610107	633.8123	1265.613892	633.81427	2	11	1.1.1.1016.11	4.9482	808.26	793.61	4.94	0.08	494.3019
21	4.11	8.4	11.2999998	10.19999981	10.19999981	sp|P04104|K2C1_MOUSE	Keratin, type II cytoskeletal 1 OS=Mus musculus OX=10090 GN=Krt1 PE=1 SV=4			0	99.00000095	TNAENEFVTIK	Ammonia-loss(N)@2			0.000911366	1247.604248	624.8094	1247.603394	624.80896	2	17	1.1.1.1073.5	5.660483	1018.36	756.64	5.67	0.04	459.5022
21	4.11	8.4	11.2999998	10.19999981	10.19999981	sp|P04104|K2C1_MOUSE	Keratin, type II cytoskeletal 1 OS=Mus musculus OX=10090 GN=Krt1 PE=1 SV=4			0	99.00000095	TNAENEFVTIK	Ammonia-loss(N)@2			0.000911366	1247.604248	624.8094	1247.603394	624.80896	2	17	1.1.1.1074.5	5.673316	1018.36	969.73	5.67	0.04	621.017
21	4.11	8.4	11.2999998	10.19999981	10.19999981	sp|P04104|K2C1_MOUSE	Keratin, type II cytoskeletal 1 OS=Mus musculus OX=10090 GN=Krt1 PE=1 SV=4			0	99.00000095	TNAENEFVTIK	Lys-add@N-term			0.0020251	1392.726929	465.2496	1392.724854	465.2489014	3	13	1.1.1.949.3	4.09295	781.03	658.12	4.1	0.05	867.552
21	4.11	8.4	11.2999998	10.19999981	10.19999981	sp|P04104|K2C1_MOUSE	Keratin, type II cytoskeletal 1 OS=Mus musculus OX=10090 GN=Krt1 PE=1 SV=4			0	31.83999956	TNAENEFVTIK	Carbamidomethyl@N-term; Deamidated(N)@2			0.0144072	1322.649902	662.3322	1322.635376	662.3250122	2	7	1.1.1.1004.10	4.79405	294.86	282.48	4.8	0.06	298.1332
21	4.11	8.4	11.2999998	10.19999981	10.19999981	sp|P04104|K2C1_MOUSE	Keratin, type II cytoskeletal 1 OS=Mus musculus OX=10090 GN=Krt1 PE=1 SV=4			0	29.53999937	TNAENEFVTIK	Dehydrated(T)@1; Deamidated(N)@2	Dehydrated(T)@286		0.000911366	1247.604248	624.8094	1247.603394	624.80896	2	17	1.1.1.1073.5	5.660483	1018.36	756.64	5.67	0.04	459.5022
21	4.11	8.4	11.2999998	10.19999981	10.19999981	sp|P04104|K2C1_MOUSE	Keratin, type II cytoskeletal 1 OS=Mus musculus OX=10090 GN=Krt1 PE=1 SV=4			0	29.53999937	TNAENEFVTIK	Dehydrated(T)@1; Deamidated(N)@2	Dehydrated(T)@286		0.000911366	1247.604248	624.8094	1247.603394	624.80896	2	17	1.1.1.1074.5	5.673316	1018.36	969.73	5.67	0.04	621.017
21	4.11	8.4	11.2999998	10.19999981	10.19999981	sp|P04104|K2C1_MOUSE	Keratin, type II cytoskeletal 1 OS=Mus musculus OX=10090 GN=Krt1 PE=1 SV=4			0	99.00000095	TNAENEFVTIKK			missed K-K@11	-0.00107279	1392.723877	697.3692	1392.724854	697.369751	2	12	1.1.1.933.10	3.894283	2239.82	1891.76	3.91	0.05	1216.057
21	4.11	8.4	11.2999998	10.19999981	10.19999981	sp|P04104|K2C1_MOUSE	Keratin, type II cytoskeletal 1 OS=Mus musculus OX=10090 GN=Krt1 PE=1 SV=4			0	99.00000095	TNAENEFVTIKK			missed K-K@11	-0.00107279	1392.723877	697.3692	1392.724854	697.369751	2	14	1.1.1.934.11	3.907617	2239.82	2209.91	3.91	0.05	1236.105
21	4.11	8.4	11.2999998	10.19999981	10.19999981	sp|P04104|K2C1_MOUSE	Keratin, type II cytoskeletal 1 OS=Mus musculus OX=10090 GN=Krt1 PE=1 SV=4			0	99.00000095	TNAENEFVTIKK	Deamidated(N)@2		missed K-K@11	0.00200884	1393.710938	465.5776	1393.708862	465.5769043	3	10	1.1.1.955.3	4.1696	572.06	546.27	4.17	0.1	603.5287
21	4.11	8.4	11.2999998	10.19999981	10.19999981	sp|P04104|K2C1_MOUSE	Keratin, type II cytoskeletal 1 OS=Mus musculus OX=10090 GN=Krt1 PE=1 SV=4			0	99.00000095	TNAENEFVTIKK	Ammonia-loss(N)@2		missed K-K@11	0.038983699	1375.737305	688.8759	1375.698364	688.8564453	2	18	1.1.1.997.2	4.701233	511.33	224.24	4.72	0.03	796.6802
21	4.11	8.4	11.2999998	10.19999981	10.19999981	sp|P04104|K2C1_MOUSE	Keratin, type II cytoskeletal 1 OS=Mus musculus OX=10090 GN=Krt1 PE=1 SV=4			0	99.00000095	TNAENEFVTIKK	Ammonia-loss(N)@2		missed K-K@11	0.038983699	1375.737305	688.8759	1375.698364	688.8564453	2	17	1.1.1.998.2	4.7114	511.33	438.5	4.72	0.03	751.1603
21	4.11	8.4	11.2999998	10.19999981	10.19999981	sp|P04104|K2C1_MOUSE	Keratin, type II cytoskeletal 1 OS=Mus musculus OX=10090 GN=Krt1 PE=1 SV=4			0	45.89999914	TNAENEFVTIKK	Carbamidomethyl@N-term		missed K-K@11	0.00399168	1449.750366	484.2574	1449.746338	484.256073	3	9	1.1.1.940.6	3.980117	271.17	251.91	3.98	0.04	310.5249
21	4.11	8.4	11.2999998	10.19999981	10.19999981	sp|P04104|K2C1_MOUSE	Keratin, type II cytoskeletal 1 OS=Mus musculus OX=10090 GN=Krt1 PE=1 SV=4			0	32.78000057	TNAENEFVTIKK	Deamidated(N)@5		missed K-K@11	0.0022835	1393.711304	465.5777	1393.708862	465.5769043	3	7	1.1.1.923.4	3.760633	234.22	209.38	3.77	0.05	262.4072
21	4.11	8.4	11.2999998	10.19999981	10.19999981	sp|P04104|K2C1_MOUSE	Keratin, type II cytoskeletal 1 OS=Mus musculus OX=10090 GN=Krt1 PE=1 SV=4			0	29.53999937	TNAENEFVTIKK	Dehydrated(T)@1; Deamidated(N)@2	Dehydrated(T)@286	missed K-K@11	0.038983699	1375.737305	688.8759	1375.698364	688.8564453	2	18	1.1.1.997.2	4.701233	511.33	224.24	4.72	0.03	796.6802
21	4.11	8.4	11.2999998	10.19999981	10.19999981	sp|P04104|K2C1_MOUSE	Keratin, type II cytoskeletal 1 OS=Mus musculus OX=10090 GN=Krt1 PE=1 SV=4			0	29.53999937	TNAENEFVTIKK	Dehydrated(T)@1; Deamidated(N)@2	Dehydrated(T)@286	missed K-K@11	0.038983699	1375.737305	688.8759	1375.698364	688.8564453	2	17	1.1.1.998.2	4.7114	511.33	438.5	4.72	0.03	751.1603
21	4.11	8.4	11.2999998	10.19999981	10.19999981	sp|P04104|K2C1_MOUSE	Keratin, type II cytoskeletal 1 OS=Mus musculus OX=10090 GN=Krt1 PE=1 SV=4			0	16.65000021	WELLQQV			cleaved V-D@C-term	-0.00502147	914.4812622	458.2479	914.486145	458.2503662	2	6	1.1.1.1238.2	7.625667	227.63	224.75	7.63	0.05	260.6198
21	4.11	8.4	11.2999998	10.19999981	10.19999981	sp|P04104|K2C1_MOUSE	Keratin, type II cytoskeletal 1 OS=Mus musculus OX=10090 GN=Krt1 PE=1 SV=4			0	99.00000095	YEELQITAGK	Carbamidomethyl@N-term; Formyl(K)@10			0.00995813	1235.613525	618.814	1235.603394	618.80896	2	16	1.1.1.988.8	4.589733	1486.91	1369.84	4.59	0.04	1177.794
21	4.11	8.4	11.2999998	10.19999981	10.19999981	sp|P04104|K2C1_MOUSE	Keratin, type II cytoskeletal 1 OS=Mus musculus OX=10090 GN=Krt1 PE=1 SV=4			0	99.00000095	YEELQITAGK	Carbamidomethyl@N-term; Formyl(K)@10			0.00995813	1235.613525	618.814	1235.603394	618.80896	2	15	1.1.1.989.9	4.603233	1486.91	1291.59	4.59	0.04	1183.54
21	4.11	8.4	11.2999998	10.19999981	10.19999981	sp|P04104|K2C1_MOUSE	Keratin, type II cytoskeletal 1 OS=Mus musculus OX=10090 GN=Krt1 PE=1 SV=4			0	99.00000095	YEELQITAGK	Formyl(K)@10			0.011062	1178.593018	590.3038	1178.581909	590.2982178	2	17	1.1.1.983.9	4.5274	17570.61	16581.95	4.53	0.04	9710.031
22	4.07	4.09	11.20000035	8.533000201	6.400000304	sp|P63260|ACTG_MOUSE; sp|P60710|ACTB_MOUSE	Actin, cytoplasmic 2 OS=Mus musculus OX=10090 GN=Actg1 PE=1 SV=1; Actin, cytoplasmic 1 OS=Mus musculus OX=10090 GN=Actb PE=1 SV=1			2	99.00000095	EITALAPSTMK	Oxidation(M)@10			-0.00118153	1176.604858	589.3097	1176.606079	589.3103027	2	9	1.1.1.946.11	4.06045	504.84	451.96	4.05	0.05	402.0137
22	4.07	4.09	11.20000035	8.533000201	6.400000304	sp|P63260|ACTG_MOUSE; sp|P60710|ACTB_MOUSE	Actin, cytoplasmic 2 OS=Mus musculus OX=10090 GN=Actg1 PE=1 SV=1; Actin, cytoplasmic 1 OS=Mus musculus OX=10090 GN=Actb PE=1 SV=1			2	99.00000095	QEYDESGPSIVHR	Gln->pyro-Glu@N-term			-0.00354679	1498.665283	750.3399	1498.668823	750.3416748	2	12	1.1.1.959.10	4.2266	329.58	299.89	4.22	0.03	261.4078
22	4.07	4.09	11.20000035	8.533000201	6.400000304	sp|P63260|ACTG_MOUSE; sp|P60710|ACTB_MOUSE	Actin, cytoplasmic 2 OS=Mus musculus OX=10090 GN=Actg1 PE=1 SV=1; Actin, cytoplasmic 1 OS=Mus musculus OX=10090 GN=Actb PE=1 SV=1			0.063486278	52.20999718	DLTDYLMK	Oxidation(M)@7			-0.000980132	1013.473083	507.7438	1013.473938	507.7442627	2	7	1.1.1.1040.2	5.24335	545.71	453.06	5.25	0.04	352.1275
22	4.07	4.09	11.20000035	8.533000201	6.400000304	sp|P63260|ACTG_MOUSE; sp|P60710|ACTB_MOUSE	Actin, cytoplasmic 2 OS=Mus musculus OX=10090 GN=Actg1 PE=1 SV=1; Actin, cytoplasmic 1 OS=Mus musculus OX=10090 GN=Actb PE=1 SV=1			0	99.00000095	EITALAPSTMK	Oxidation(P)@7	Oxidation(P)@322		-0.00118154	1176.604858	589.3097	1176.606079	589.3103027	2	10	1.1.1.945.9	4.046283	504.84	495.12	4.05	0.05	413.4061
22	4.07	4.09	11.20000035	8.533000201	6.400000304	sp|P63260|ACTG_MOUSE; sp|P60710|ACTB_MOUSE	Actin, cytoplasmic 2 OS=Mus musculus OX=10090 GN=Actg1 PE=1 SV=1; Actin, cytoplasmic 1 OS=Mus musculus OX=10090 GN=Actb PE=1 SV=1			0	99.00000095	QEYDESGPSIVHR	Gln->pyro-Glu@N-term			-0.00354679	1498.665283	750.3399	1498.668823	750.3416748	2	9	1.1.1.958.11	4.214933	329.58	311.19	4.22	0.03	233.2267
23	4.05	10.1	12.38999963	10.18000022	10.18000022	sp|Q6IFX2|K1C42_MOUSE	Keratin, type I cytoskeletal 42 OS=Mus musculus OX=10090 GN=Krt42 PE=1 SV=1			2	99.00000095	ALEEANADLEVK				0.00963235	1300.660645	651.3376	1300.651001	651.3328247	2	15	1.1.1.960.10	4.239433	25.62654	25.62654			1239.303
23	4.05	10.1	12.38999963	10.18000022	10.18000022	sp|Q6IFX2|K1C42_MOUSE	Keratin, type I cytoskeletal 42 OS=Mus musculus OX=10090 GN=Krt42 PE=1 SV=1			2	99.00000095	DAEEWFFTK				0.00208072	1171.52063	586.7676	1171.518555	586.7666016	2	12	1.1.1.1148.3	6.613917	1432.42	1004.56	6.63	0.06	562.9363
23	4.05	10.1	12.38999963	10.18000022	10.18000022	sp|Q6IFX2|K1C42_MOUSE	Keratin, type I cytoskeletal 42 OS=Mus musculus OX=10090 GN=Krt42 PE=1 SV=1			0.05207637	39.37999904	TKYETELNLR			missed K-Y@2	-0.00114766	1265.660522	422.8941	1265.661621	422.8944702	3	9	1.1.1.940.2	3.976783	704.93	617.57	3.99	0.04	668.1855
23	4.05	10.1	12.38999963	10.18000022	10.18000022	sp|Q6IFX2|K1C42_MOUSE	Keratin, type I cytoskeletal 42 OS=Mus musculus OX=10090 GN=Krt42 PE=1 SV=1			0	99.00000095	DAEEWFFTK				0.00208072	1171.52063	586.7676	1171.518555	586.7666016	2	14	1.1.1.1147.4	6.606417	1432.42	747.97	6.63	0.06	381.726
23	4.05	10.1	12.38999963	10.18000022	10.18000022	sp|Q6IFX2|K1C42_MOUSE	Keratin, type I cytoskeletal 42 OS=Mus musculus OX=10090 GN=Krt42 PE=1 SV=1			0	99.00000095	LAADDFR				0.000878504	806.3932495	404.2039	806.3922729	404.2033997	2	9	1.1.1.932.3	3.875617	7175.5	3311.41	3.9	0.04	1498.375
23	4.05	10.1	12.38999963	10.18000022	10.18000022	sp|Q6IFX2|K1C42_MOUSE	Keratin, type I cytoskeletal 42 OS=Mus musculus OX=10090 GN=Krt42 PE=1 SV=1			0	99.00000095	LAADDFR				0.000878504	806.3932495	404.2039	806.3922729	404.2033997	2	9	1.1.1.933.2	3.887617	7175.5	5681.17	3.9	0.04	3366.532
23	4.05	10.1	12.38999963	10.18000022	10.18000022	sp|Q6IFX2|K1C42_MOUSE	Keratin, type I cytoskeletal 42 OS=Mus musculus OX=10090 GN=Krt42 PE=1 SV=1			0	99.00000095	LAADDFR				0.000878504	806.3932495	404.2039	806.3922729	404.2033997	2	10	1.1.1.934.2	3.900117	7175.5	7090.92	3.9	0.04	4025.887
23	4.05	10.1	12.38999963	10.18000022	10.18000022	sp|Q6IFX2|K1C42_MOUSE	Keratin, type I cytoskeletal 42 OS=Mus musculus OX=10090 GN=Krt42 PE=1 SV=1			0	98.78000021	LAADDFR	Carbamidomethyl@N-term			0.00130389	863.4151001	432.7148	863.4137573	432.7141418	2	8	1.1.1.940.4	3.97845	861.34	785.03	3.97	0.04	497.15
23	4.05	10.1	12.38999963	10.18000022	10.18000022	sp|Q6IFX2|K1C42_MOUSE	Keratin, type I cytoskeletal 42 OS=Mus musculus OX=10090 GN=Krt42 PE=1 SV=1			0	99.00000095	LEQEIATYR				0.00213798	1121.573853	561.7942	1121.571655	561.7930908	2	12	1.1.1.938.9	3.95695	827.54	749.38	3.95	0.04	454.2787
23	4.05	10.1	12.38999963	10.18000022	10.18000022	sp|Q6IFX2|K1C42_MOUSE	Keratin, type I cytoskeletal 42 OS=Mus musculus OX=10090 GN=Krt42 PE=1 SV=1			0	99.00000095	VLDELTLAR				0.000278267	1028.586914	515.3007	1028.58667	515.3005981	2	7	1.1.1.1052.3	5.394516	4466.71	860.1	5.43	0.04	334.7587
23	4.05	10.1	12.38999963	10.18000022	10.18000022	sp|Q6IFX2|K1C42_MOUSE	Keratin, type I cytoskeletal 42 OS=Mus musculus OX=10090 GN=Krt42 PE=1 SV=1			0	99.00000095	VLDELTLAR				0.000278267	1028.586914	515.3007	1028.58667	515.3005981	2	13	1.1.1.1053.4	5.407667	4466.71	2324.08	5.43	0.04	1099.946
24	4.03	4.04	22.22000062	13.33000064	13.33000064	sp|Q05816|FABP5_MOUSE	Fatty acid-binding protein 5 OS=Mus musculus OX=10090 GN=Fabp5 PE=1 SV=3			2	99.00000095	ELGVGLALR	Glu->pyro-Glu@N-term			-0.0043106	908.5401001	455.2773	908.5443726	455.2794495	2	8	1.1.1.1220.2	7.466183	109.8	70.75	7.45	0.03	158.3572
24	4.03	4.04	22.22000062	13.33000064	13.33000064	sp|Q05816|FABP5_MOUSE	Fatty acid-binding protein 5 OS=Mus musculus OX=10090 GN=Fabp5 PE=1 SV=3			2	99.00000095	FDETTADGR				0.00410433	1010.434692	506.2246	1010.430481	506.2225342	2	10	1.1.1.843.8	2.744867	479.74	423.09	2.75	0.05	436.7904
24	4.03	4.04	22.22000062	13.33000064	13.33000064	sp|Q05816|FABP5_MOUSE	Fatty acid-binding protein 5 OS=Mus musculus OX=10090 GN=Fabp5 PE=1 SV=3			0.029188387	34.45000052	LMESHGFEEYMK	Oxidation(M)@2; Oxidation(M)@11			0.000786565	1531.632935	511.5516	1531.632324	511.5513916	3	7	1.1.1.898.4	3.441333	1036.04	1023.35	3.44	0.04	1047.248
24	4.03	4.04	22.22000062	13.33000064	13.33000064	sp|Q05816|FABP5_MOUSE	Fatty acid-binding protein 5 OS=Mus musculus OX=10090 GN=Fabp5 PE=1 SV=3			0	99.00000095	ELGVGLALR				-0.00186392	926.5531006	464.2838	926.5549316	464.284729	2	8	1.1.1.1080.2	5.746817	968.71	739.3	5.76	0.04	689.1215
24	4.03	4.04	22.22000062	13.33000064	13.33000064	sp|Q05816|FABP5_MOUSE	Fatty acid-binding protein 5 OS=Mus musculus OX=10090 GN=Fabp5 PE=1 SV=3			0	99.00000095	ELGVGLALR				-0.00186392	926.5531006	464.2838	926.5549316	464.284729	2	10	1.1.1.1081.3	5.76015	968.71	964.16	5.76	0.04	699.8643
24	4.03	4.04	22.22000062	13.33000064	13.33000064	sp|Q05816|FABP5_MOUSE	Fatty acid-binding protein 5 OS=Mus musculus OX=10090 GN=Fabp5 PE=1 SV=3			0	99.00000095	ELGVGLALR	Glu->pyro-Glu@N-term			-0.0043106	908.5401001	455.2773	908.5443726	455.2794495	2	8	1.1.1.1219.3	7.455017	109.8	99.14	7.45	0.03	169.3998
24	4.03	4.04	22.22000062	13.33000064	13.33000064	sp|Q05816|FABP5_MOUSE	Fatty acid-binding protein 5 OS=Mus musculus OX=10090 GN=Fabp5 PE=1 SV=3			0	99.00000095	FDETTADGR				0.00410433	1010.434692	506.2246	1010.430481	506.2225342	2	12	1.1.1.844.7	2.756867	479.74	479.18	2.75	0.05	436.0409
24	4.03	4.04	22.22000062	13.33000064	13.33000064	sp|Q05816|FABP5_MOUSE	Fatty acid-binding protein 5 OS=Mus musculus OX=10090 GN=Fabp5 PE=1 SV=3			0	33.25000107	LMESHGFEEYMK	Oxidation(M)@2; Oxidation(M)@11			0.000786565	1531.632935	511.5516	1531.632324	511.5513916	3	6	1.1.1.897.6	3.429983	1036.04	841.77	3.44	0.04	840.62
25	4	4.01	23.81000072	23.81000072	23.81000072	sp|P02088|HBB1_MOUSE	Hemoglobin subunit beta-1 OS=Mus musculus OX=10090 GN=Hbb-b1 PE=1 SV=2			2	99.00000095	DFTPAAQAAFQK				0.00161934	1293.636841	647.8257	1293.635376	647.8249512	2	10	1.1.1.1003.7	4.778717	607.27	550.87	4.77	0.06	391.4206
25	4	4.01	23.81000072	23.81000072	23.81000072	sp|P02088|HBB1_MOUSE	Hemoglobin subunit beta-1 OS=Mus musculus OX=10090 GN=Hbb-b1 PE=1 SV=2			2	99.00000095	LLVVYPWTQR				-0.00016099	1273.718018	637.8663	1273.718262	637.866394	2	11	1.1.1.1180.6	7.01955	509.71	483.11	7.03	0.06	284.9725
25	4	4.01	23.81000072	23.81000072	23.81000072	sp|P02088|HBB1_MOUSE	Hemoglobin subunit beta-1 OS=Mus musculus OX=10090 GN=Hbb-b1 PE=1 SV=2			0.003926347	99.00000095	VNSDEVGGEALGR	Deoxy(D)@4	Deoxy(D)@22		0.00935472	1285.63562	643.8251	1285.626221	643.8203735	2	16	1.1.1.941.10	3.997117	834.84	810.93	4	0.06	626.8143
25	4	4.01	23.81000072	23.81000072	23.81000072	sp|P02088|HBB1_MOUSE	Hemoglobin subunit beta-1 OS=Mus musculus OX=10090 GN=Hbb-b1 PE=1 SV=2			0	99.00000095	DFTPAAQAAFQK				0.00161934	1293.636841	647.8257	1293.635376	647.8249512	2	8	1.1.1.1001.7	4.75305	607.27	425.04	4.77	0.06	345.2902
25	4	4.01	23.81000072	23.81000072	23.81000072	sp|P02088|HBB1_MOUSE	Hemoglobin subunit beta-1 OS=Mus musculus OX=10090 GN=Hbb-b1 PE=1 SV=2			0	99.00000095	LLVVYPWTQR				-0.00016099	1273.718018	637.8663	1273.718262	637.866394	2	10	1.1.1.1181.6	7.031883	509.71	506.77	7.03	0.06	271.35
25	4	4.01	23.81000072	23.81000072	23.81000072	sp|P02088|HBB1_MOUSE	Hemoglobin subunit beta-1 OS=Mus musculus OX=10090 GN=Hbb-b1 PE=1 SV=2			0	98.58000278	LLVVYPWTQR	Carbamidomethyl@N-term			0.00640239	1330.746216	666.3804	1330.739746	666.3771362	2	8	1.1.1.1190.6	7.136533	146.84	124.97	7.13	0.08	121.0322
25	4	4.01	23.81000072	23.81000072	23.81000072	sp|P02088|HBB1_MOUSE	Hemoglobin subunit beta-1 OS=Mus musculus OX=10090 GN=Hbb-b1 PE=1 SV=2			0	99.00000095	VNSDEVGGEALGR	Deoxy(D)@4	Deoxy(D)@22		0.00935472	1285.63562	643.8251	1285.626221	643.8203735	2	13	1.1.1.940.10	3.98345	834.84	636.43	4	0.06	542.3198
26	4	4	4.231999815	4.231999815	4.231999815	sp|P68373|TBA1C_MOUSE; sp|P68369|TBA1A_MOUSE; sp|P05213|TBA1B_MOUSE	Tubulin alpha-1C chain OS=Mus musculus OX=10090 GN=Tuba1c PE=1 SV=1; Tubulin alpha-1A chain OS=Mus musculus OX=10090 GN=Tuba1a PE=1 SV=1; Tubulin alpha-1B chain OS=Mus musculus OX=10090 GN=Tuba1b PE=1 SV=2			2	99.00000095	DVNAAIATIK				-0.00980733	1014.561096	508.2878	1014.570984	508.2927551	2	8	1.1.1.1001.3	4.749717	105.8621	105.8621			236.1747
26	4	4	4.231999815	4.231999815	4.231999815	sp|P68373|TBA1C_MOUSE; sp|P68369|TBA1A_MOUSE; sp|P05213|TBA1B_MOUSE	Tubulin alpha-1C chain OS=Mus musculus OX=10090 GN=Tuba1c PE=1 SV=1; Tubulin alpha-1A chain OS=Mus musculus OX=10090 GN=Tuba1a PE=1 SV=1; Tubulin alpha-1B chain OS=Mus musculus OX=10090 GN=Tuba1b PE=1 SV=2			2	99.00000095	EIIDLVLDR				0.00119027	1084.614014	543.3143	1084.612793	543.3136597	2	8	1.1.1.1173.3	6.923067	116.18	110.51	6.92	0.06	130.2455
27	4	4	13.16999942	13.16999942	13.16999942	sp|P62696|CRBB2_MOUSE	Beta-crystallin B2 OS=Mus musculus OX=10090 GN=Crybb2 PE=1 SV=2			2	99.00000095	IILYENPNFTGK				-0.00360052	1407.736328	704.8754	1407.739868	704.8771973	2	10	1.1.1.1070.7	5.62415	185.3699	185.3699			477.4132
27	4	4	13.16999942	13.16999942	13.16999942	sp|P62696|CRBB2_MOUSE	Beta-crystallin B2 OS=Mus musculus OX=10090 GN=Crybb2 PE=1 SV=2			2	99.00000095	VQSGTWVGYQYPGYR				-0.00479847	1759.827026	880.9208	1759.831787	880.9231567	2	7	1.1.1.1054.10	5.425833	15.50904	15.50904			119.7527
27	4	4	13.16999942	13.16999942	13.16999942	sp|P62696|CRBB2_MOUSE	Beta-crystallin B2 OS=Mus musculus OX=10090 GN=Crybb2 PE=1 SV=2			0	99.00000095	IILYENPNFTGK				-0.026427399	1407.713501	704.864	1407.739868	704.8771973	2	13	1.1.1.1069.6	5.611483	203.8711	203.8711			439.9187
28	4	4	11.41000018	11.41000018	11.41000018	sp|P51180|MIP_MOUSE	Lens fiber major intrinsic protein OS=Mus musculus OX=10090 GN=Mip PE=2 SV=2			2	99.00000095	GARPSDSNGQPEGTGEPVELK	Deamidated(N)@8			-0.00080183	2124.991699	709.3378	2124.992432	709.3380737	3	12	1.1.1.909.11	3.586967	459.95	436.83	3.59	0.04	462.8583
28	4	4	11.41000018	11.41000018	11.41000018	sp|P51180|MIP_MOUSE	Lens fiber major intrinsic protein OS=Mus musculus OX=10090 GN=Mip PE=2 SV=2			2	99.00000095	SFAPAILTR				-0.00495779	974.5500488	488.2823	974.5549316	488.284729	2	8	1.1.1.1069.2	5.607333	1585.24	784.5	5.63	0.04	651.5352
28	4	4	11.41000018	11.41000018	11.41000018	sp|P51180|MIP_MOUSE	Lens fiber major intrinsic protein OS=Mus musculus OX=10090 GN=Mip PE=2 SV=2			0	99.00000095	GARPSDSNGQPEGTGEPVELK	Deamidated(N)@8			-0.00080183	2124.991699	709.3378	2124.992432	709.3380737	3	14	1.1.1.910.11	3.599967	459.95	454.47	3.59	0.04	399.8603
28	4	4	11.41000018	11.41000018	11.41000018	sp|P51180|MIP_MOUSE	Lens fiber major intrinsic protein OS=Mus musculus OX=10090 GN=Mip PE=2 SV=2			0	99.00000095	SFAPAILTR				-0.00495779	974.5500488	488.2823	974.5549316	488.284729	2	10	1.1.1.1070.2	5.619983	1585.24	1236.63	5.63	0.04	1079.16
29	4	4	12.20000014	12.20000014	12.20000014	sp|P17742|PPIA_MOUSE	Peptidyl-prolyl cis-trans isomerase A OS=Mus musculus OX=10090 GN=Ppia PE=1 SV=2			2	99.00000095	EGMNIVEAMER	Oxidation(M)@3; Oxidation(M)@9			0.00345811	1309.567627	655.7911	1309.564209	655.7893677	2	8	1.1.1.891.6	3.357483	192.97	191.47	3.36	0.09	148.4139
29	4	4	12.20000014	12.20000014	12.20000014	sp|P17742|PPIA_MOUSE	Peptidyl-prolyl cis-trans isomerase A OS=Mus musculus OX=10090 GN=Ppia PE=1 SV=2			2	99.00000095	VSFELFADK				0.00428037	1054.537842	528.2762	1054.533569	528.2740479	2	9	1.1.1.1133.4	6.422433	157.77	92.22	6.44	0.03	120.4326
29	4	4	12.20000014	12.20000014	12.20000014	sp|P17742|PPIA_MOUSE	Peptidyl-prolyl cis-trans isomerase A OS=Mus musculus OX=10090 GN=Ppia PE=1 SV=2			0	34.20999944	VSFELFADK				0.00428037	1054.537842	528.2762	1054.533569	528.2740479	2	6	1.1.1.1134.4	6.4341	157.77	145.59	6.44	0.03	152.2809
30	4	4	2.900999971	2.900999971	2.900999971	sp|P11499|HS90B_MOUSE	Heat shock protein HSP 90-beta OS=Mus musculus OX=10090 GN=Hsp90ab1 PE=1 SV=3			2	99.00000095	ALLFIPR				-0.00237758	828.5198975	415.2672	828.5221558	415.2683411	2	7	1.1.1.1145.2	6.573583	270.77	236.78	6.58	0.05	263.4065
30	4	4	2.900999971	2.900999971	2.900999971	sp|P11499|HS90B_MOUSE	Heat shock protein HSP 90-beta OS=Mus musculus OX=10090 GN=Hsp90ab1 PE=1 SV=3			2	99.00000095	GVVDSEDLPLNISR				-0.00829021	1512.77002	757.3923	1512.778442	757.3964844	2	8	1.1.1.1083.11	5.7923	303.31	299.84	5.8	0.06	404.2401
30	4	4	2.900999971	2.900999971	2.900999971	sp|P11499|HS90B_MOUSE	Heat shock protein HSP 90-beta OS=Mus musculus OX=10090 GN=Hsp90ab1 PE=1 SV=3			0	99.00000095	ALLFIPR				-0.00237758	828.5198975	415.2672	828.5221558	415.2683411	2	8	1.1.1.1144.2	6.56075	270.77	150.06	6.58	0.05	196.3011
30	4	4	2.900999971	2.900999971	2.900999971	sp|P11499|HS90B_MOUSE	Heat shock protein HSP 90-beta OS=Mus musculus OX=10090 GN=Hsp90ab1 PE=1 SV=3			0	23.8499999	GVVDSEDLPLNISR				-0.00829021	1512.77002	757.3923	1512.778442	757.3964844	2	6	1.1.1.1082.8	5.77715	303.31	269.1	5.8	0.06	427.1968
31	3.4	10.08	15.72999954	11.54000014	11.54000014	sp|Q6IFZ6|K2C1B_MOUSE	Keratin, type II cytoskeletal 1b OS=Mus musculus OX=10090 GN=Krt77 PE=1 SV=1			2	99.00000095	WELLQQVNTSTR	Deamidated(N)@8			2.47E-05	1474.741699	738.3781	1474.741577	738.3780518	2	17	1.1.1.1104.4	6.05645	288.7726	288.7726			2321.979
31	3.4	10.08	15.72999954	11.54000014	11.54000014	sp|Q6IFZ6|K2C1B_MOUSE	Keratin, type II cytoskeletal 1b OS=Mus musculus OX=10090 GN=Krt77 PE=1 SV=1			1.397939801	99.00000095	LLEGEESR			cleaved Q-L@N-term	0.00153651	931.4626465	466.7386	931.4610596	466.7378235	2	10	1.1.1.860.3	2.962517	2542.08	520.65	3.03	0.04	372.7447
31	3.4	10.08	15.72999954	11.54000014	11.54000014	sp|Q6IFZ6|K2C1B_MOUSE	Keratin, type II cytoskeletal 1b OS=Mus musculus OX=10090 GN=Krt77 PE=1 SV=1			0.001304851	99.00000095	ELLQQVNTSTR	Deamidated(N)@7		cleaved W-E@N-term	-0.00512474	1288.657227	645.3359	1288.662354	645.3384399	2	12	1.1.1.960.9	4.2386	25.62654	25.62654			501.5471
31	3.4	10.08	15.72999954	11.54000014	11.54000014	sp|Q6IFZ6|K2C1B_MOUSE	Keratin, type II cytoskeletal 1b OS=Mus musculus OX=10090 GN=Krt77 PE=1 SV=1			0	29.0899992	AQYEIIAQK	Carbamidomethyl@N-term; Deamidated(Q)@2			0.000205281	1120.57666	561.2956	1120.576416	561.2954712	2	9	1.1.1.967.2	4.321084	1477.32	1281.01	4.33	0.05	1212.551
31	3.4	10.08	15.72999954	11.54000014	11.54000014	sp|Q6IFZ6|K2C1B_MOUSE	Keratin, type II cytoskeletal 1b OS=Mus musculus OX=10090 GN=Krt77 PE=1 SV=1			0	99.00000095	ELLQQVNTSTR	Deamidated(N)@7		cleaved W-E@N-term	-0.0032937	1288.659058	645.3368	1288.662354	645.3384399	2	12	1.1.1.961.10	4.251917	92.02586	92.02586			615.8705
31	3.4	10.08	15.72999954	11.54000014	11.54000014	sp|Q6IFZ6|K2C1B_MOUSE	Keratin, type II cytoskeletal 1b OS=Mus musculus OX=10090 GN=Krt77 PE=1 SV=1			0	99.00000095	FASFIDK				0.000493804	826.4230957	414.2188	826.4224854	414.2185364	2	8	1.1.1.1011.2	4.876884	3429.1	1974.57	4.9	0.04	983.7194
31	3.4	10.08	15.72999954	11.54000014	11.54000014	sp|Q6IFZ6|K2C1B_MOUSE	Keratin, type II cytoskeletal 1b OS=Mus musculus OX=10090 GN=Krt77 PE=1 SV=1			0	99.00000095	FASFIDK				0.000493804	826.4230957	414.2188	826.4224854	414.2185364	2	9	1.1.1.1012.3	4.89055	3429.1	3098.85	4.9	0.04	2267.764
31	3.4	10.08	15.72999954	11.54000014	11.54000014	sp|Q6IFZ6|K2C1B_MOUSE	Keratin, type II cytoskeletal 1b OS=Mus musculus OX=10090 GN=Krt77 PE=1 SV=1			0	48.05999994	FASFIDK				0.000493804	826.4230957	414.2188	826.4224854	414.2185364	2	6	1.1.1.1010.3	4.86505	3429.1	792.47	4.9	0.04	274.7989
31	3.4	10.08	15.72999954	11.54000014	11.54000014	sp|Q6IFZ6|K2C1B_MOUSE	Keratin, type II cytoskeletal 1b OS=Mus musculus OX=10090 GN=Krt77 PE=1 SV=1			0	40.65000117	FASFIDK	Carbamidomethyl@N-term			-0.00208029	883.4418945	442.7282	883.4439697	442.729248	2	7	1.1.1.1045.3	5.305517	143.1502	143.1502			407.6599
31	3.4	10.08	15.72999954	11.54000014	11.54000014	sp|Q6IFZ6|K2C1B_MOUSE	Keratin, type II cytoskeletal 1b OS=Mus musculus OX=10090 GN=Krt77 PE=1 SV=1			0	99.00000095	FLEQQNQVLQTK				-0.000669713	1474.777222	492.5997	1474.777954	492.5999451	3	13	1.1.1.971.4	4.372083	7879.4	2201.78	4.41	0.04	1354.716
31	3.4	10.08	15.72999954	11.54000014	11.54000014	sp|Q6IFZ6|K2C1B_MOUSE	Keratin, type II cytoskeletal 1b OS=Mus musculus OX=10090 GN=Krt77 PE=1 SV=1			0	99.00000095	FLEQQNQVLQTK				-0.000350513	1474.77771	738.3961	1474.777954	738.3963013	2	21	1.1.1.972.9	4.389083	20412.71	15662.81	4.41	0.05	7369.999
31	3.4	10.08	15.72999954	11.54000014	11.54000014	sp|Q6IFZ6|K2C1B_MOUSE	Keratin, type II cytoskeletal 1b OS=Mus musculus OX=10090 GN=Krt77 PE=1 SV=1			0	99.00000095	FLEQQNQVLQTK				-0.000350513	1474.77771	738.3961	1474.777954	738.3963013	2	21	1.1.1.973.11	4.403417	20412.71	19900.83	4.41	0.05	9503.42
31	3.4	10.08	15.72999954	11.54000014	11.54000014	sp|Q6IFZ6|K2C1B_MOUSE	Keratin, type II cytoskeletal 1b OS=Mus musculus OX=10090 GN=Krt77 PE=1 SV=1			0	99.00000095	FLEQQNQVLQTK				-0.000350513	1474.77771	738.3961	1474.777954	738.3963013	2	21	1.1.1.974.11	4.416417	20412.71	17497.2	4.41	0.05	6591.819
31	3.4	10.08	15.72999954	11.54000014	11.54000014	sp|Q6IFZ6|K2C1B_MOUSE	Keratin, type II cytoskeletal 1b OS=Mus musculus OX=10090 GN=Krt77 PE=1 SV=1			0	99.00000095	FLEQQNQVLQTK				-0.000350513	1474.77771	738.3961	1474.777954	738.3963013	2	21	1.1.1.975.11	4.42875	20412.71	12232.71	4.41	0.05	4668.457
31	3.4	10.08	15.72999954	11.54000014	11.54000014	sp|Q6IFZ6|K2C1B_MOUSE	Keratin, type II cytoskeletal 1b OS=Mus musculus OX=10090 GN=Krt77 PE=1 SV=1			0	99.00000095	FLEQQNQVLQTK				-0.000350513	1474.77771	738.3961	1474.777954	738.3963013	2	20	1.1.1.976.8	4.441583	20412.71	7011.13	4.41	0.05	2797.94
31	3.4	10.08	15.72999954	11.54000014	11.54000014	sp|Q6IFZ6|K2C1B_MOUSE	Keratin, type II cytoskeletal 1b OS=Mus musculus OX=10090 GN=Krt77 PE=1 SV=1			0	99.00000095	FLEQQNQVLQTK				-0.000350513	1474.77771	738.3961	1474.777954	738.3963013	2	20	1.1.1.977.7	4.453917	20412.71	3144.26	4.41	0.05	1760.235
31	3.4	10.08	15.72999954	11.54000014	11.54000014	sp|Q6IFZ6|K2C1B_MOUSE	Keratin, type II cytoskeletal 1b OS=Mus musculus OX=10090 GN=Krt77 PE=1 SV=1			0	99.00000095	FLEQQNQVLQTK				-0.000350513	1474.77771	738.3961	1474.777954	738.3963013	2	20	1.1.1.978.5	4.4664	20412.71	1349.08	4.41	0.05	932.5199
31	3.4	10.08	15.72999954	11.54000014	11.54000014	sp|Q6IFZ6|K2C1B_MOUSE	Keratin, type II cytoskeletal 1b OS=Mus musculus OX=10090 GN=Krt77 PE=1 SV=1			0	99.00000095	FLEQQNQVLQTK	Deamidated(N)@6			0.000729316	1475.762817	738.8887	1475.761963	738.8883057	2	18	1.1.1.985.8	4.554234	699.26	685.19	4.56	0.04	388.9735
31	3.4	10.08	15.72999954	11.54000014	11.54000014	sp|Q6IFZ6|K2C1B_MOUSE	Keratin, type II cytoskeletal 1b OS=Mus musculus OX=10090 GN=Krt77 PE=1 SV=1			0	99.00000095	FLEQQNQVLQTK	Carbamidomethyl@N-term			0.0170356	1531.816528	766.9155	1531.799438	766.9069824	2	18	1.1.1.996.5	4.69305	379.4347	379.4347			1159.568
31	3.4	10.08	15.72999954	11.54000014	11.54000014	sp|Q6IFZ6|K2C1B_MOUSE	Keratin, type II cytoskeletal 1b OS=Mus musculus OX=10090 GN=Krt77 PE=1 SV=1			0	25.99000037	ILSMDNNR			cleaved V-I@N-term	0.00422334	961.4692993	481.7419	961.4650879	481.7398376	2	6	1.1.1.911.5	3.6093	242.07	227.09	3.62	0.05	191.8848
31	3.4	10.08	15.72999954	11.54000014	11.54000014	sp|Q6IFZ6|K2C1B_MOUSE	Keratin, type II cytoskeletal 1b OS=Mus musculus OX=10090 GN=Krt77 PE=1 SV=1			0	99.00000095	LEQQNQVLQTK			cleaved F-L@N-term	0.00634224	1327.71582	664.8652	1327.709595	664.8620605	2	13	1.1.1.886.7	3.292667	296.65	235.09	3.31	0.04	231.6082
31	3.4	10.08	15.72999954	11.54000014	11.54000014	sp|Q6IFZ6|K2C1B_MOUSE	Keratin, type II cytoskeletal 1b OS=Mus musculus OX=10090 GN=Krt77 PE=1 SV=1			0	98.58000278	LEQQNQVLQTK			cleaved F-L@N-term	0.00634224	1327.71582	664.8652	1327.709595	664.8620605	2	10	1.1.1.887.10	3.305833	296.65	290.82	3.31	0.04	288.6896
31	3.4	10.08	15.72999954	11.54000014	11.54000014	sp|Q6IFZ6|K2C1B_MOUSE	Keratin, type II cytoskeletal 1b OS=Mus musculus OX=10090 GN=Krt77 PE=1 SV=1			0	23.8499999	LLEGEESR	Oxidation(R)@8	Oxidation(R)@479	cleaved Q-L@N-term	-0.0065338	947.4494629	474.732	947.4559937	474.73526	2	5	1.1.1.913.2	3.633817	22.91212	22.91212			68.37952
31	3.4	10.08	15.72999954	11.54000014	11.54000014	sp|Q6IFZ6|K2C1B_MOUSE	Keratin, type II cytoskeletal 1b OS=Mus musculus OX=10090 GN=Krt77 PE=1 SV=1			0	95.81000209	LQDMEEALQQAK	Oxidation(D)@3; Dethiomethyl(M)@4	Oxidation(D)@433		0.019322401	1370.687134	686.3508	1370.667725	686.3411865	2	13	1.1.1.1062.3	5.527833	370.9869	370.9869			486.9992
31	3.4	10.08	15.72999954	11.54000014	11.54000014	sp|Q6IFZ6|K2C1B_MOUSE	Keratin, type II cytoskeletal 1b OS=Mus musculus OX=10090 GN=Krt77 PE=1 SV=1			0	99.00000095	NKYEDEINKR			missed K-Y@2; missed K-R@9	-0.00314856	1307.643677	436.8885	1307.646973	436.8895874	3	14	1.1.1.835.2	2.638383	3326.96	2988.01	2.65	0.03	2799.189
31	3.4	10.08	15.72999954	11.54000014	11.54000014	sp|Q6IFZ6|K2C1B_MOUSE	Keratin, type II cytoskeletal 1b OS=Mus musculus OX=10090 GN=Krt77 PE=1 SV=1			0	99.00000095	TLNNKFASFIDK	Carbamyl@N-term		missed K-F@5	-0.037640199	1439.703247	720.8589	1439.740845	720.8776855	2	14	1.1.1.1118.6	6.232117	1009.61	919.65	6.24	0.05	534.0253
31	3.4	10.08	15.72999954	11.54000014	11.54000014	sp|Q6IFZ6|K2C1B_MOUSE	Keratin, type II cytoskeletal 1b OS=Mus musculus OX=10090 GN=Krt77 PE=1 SV=1			0	35.65999866	TLNNKFASFIDK	Acetyl@N-term; Deamidated(N)@3; Deamidated(N)@4	Acetyl@158	missed K-F@5	-0.026913701	1440.686646	721.3506	1440.713623	721.3641357	2	10	1.1.1.1161.5	6.784067	451.97	422.83	6.79	0.05	270.1324
31	3.4	10.08	15.72999954	11.54000014	11.54000014	sp|Q6IFZ6|K2C1B_MOUSE	Keratin, type II cytoskeletal 1b OS=Mus musculus OX=10090 GN=Krt77 PE=1 SV=1			0	31.83999956	TLNNKFASFIDK	Carbamyl@N-term; Deamidated(N)@3		missed K-F@5	-0.038147099	1440.686646	721.3506	1440.724854	721.369751	2	9	1.1.1.1160.4	6.7699	451.97	296.11	6.79	0.05	185.7389
31	3.4	10.08	15.72999954	11.54000014	11.54000014	sp|Q6IFZ6|K2C1B_MOUSE	Keratin, type II cytoskeletal 1b OS=Mus musculus OX=10090 GN=Krt77 PE=1 SV=1			0	97.89999723	WELLQQV			cleaved V-N@C-term	-0.00502147	914.4812622	458.2479	914.486145	458.2503662	2	8	1.1.1.1236.2	7.59935	227.63	117.9	7.63	0.05	188.4871
31	3.4	10.08	15.72999954	11.54000014	11.54000014	sp|Q6IFZ6|K2C1B_MOUSE	Keratin, type II cytoskeletal 1b OS=Mus musculus OX=10090 GN=Krt77 PE=1 SV=1			0	16.65000021	WELLQQV			cleaved V-N@C-term	-0.00502147	914.4812622	458.2479	914.486145	458.2503662	2	6	1.1.1.1238.2	7.625667	227.63	224.75	7.63	0.05	260.6198
31	3.4	10.08	15.72999954	11.54000014	11.54000014	sp|Q6IFZ6|K2C1B_MOUSE	Keratin, type II cytoskeletal 1b OS=Mus musculus OX=10090 GN=Krt77 PE=1 SV=1			0	99.00000095	WELLQQVNTSTR	Dioxidation(W)@1; Deamidated(N)@8			-0.00179302	1506.729614	754.3721	1506.731445	754.3729858	2	13	1.1.1.1058.8	5.475	767.62	679.19	5.48	0.04	518.5521
31	3.4	10.08	15.72999954	11.54000014	11.54000014	sp|Q6IFZ6|K2C1B_MOUSE	Keratin, type II cytoskeletal 1b OS=Mus musculus OX=10090 GN=Krt77 PE=1 SV=1			0	99.00000095	WELLQQVNTSTR	Dioxidation(W)@1; Deamidated(N)@8			-0.00179302	1506.729614	754.3721	1506.731445	754.3729858	2	12	1.1.1.1057.10	5.463833	767.62	480.47	5.48	0.04	412.5067
32	2.12	2.12	16.91000015	16.91000015	5.14700003	sp|P84244|H33_MOUSE; sp|P84228|H32_MOUSE; sp|P68433|H31_MOUSE; sp|P02301|H3C_MOUSE	Histone H3.3 OS=Mus musculus OX=10090 GN=H3-3a PE=1 SV=2; Histone H3.2 OS=Mus musculus OX=10090 GN=H3c2 PE=1 SV=2; Histone H3.1 OS=Mus musculus OX=10090 GN=H3c1 PE=1 SV=2; Histone H3.3C OS=Mus musculus OX=10090 GN=H3-5 PE=3 SV=3			2	99.00000095	STELLIR				-3.39E-05	830.486084	416.2503	830.486145	416.2503662	2	11	1.1.1.1000.2	4.73605	2549.29	2425.52	4.72	0.05	1495.232
32	2.12	2.12	16.91000015	16.91000015	5.14700003	sp|P84244|H33_MOUSE; sp|P84228|H32_MOUSE; sp|P68433|H31_MOUSE; sp|P02301|H3C_MOUSE	Histone H3.3 OS=Mus musculus OX=10090 GN=H3-3a PE=1 SV=2; Histone H3.2 OS=Mus musculus OX=10090 GN=H3c2 PE=1 SV=2; Histone H3.1 OS=Mus musculus OX=10090 GN=H3c1 PE=1 SV=2; Histone H3.3C OS=Mus musculus OX=10090 GN=H3-5 PE=3 SV=3			0.060480744	56.26999736	EIAQDFK				-0.000868324	849.4223022	425.7184	849.4232178	425.7189026	2	7	1.1.1.909.3	3.580317	1034.27	980.62	3.58	0.03	823.3816
32	2.12	2.12	16.91000015	16.91000015	5.14700003	sp|P84244|H33_MOUSE; sp|P84228|H32_MOUSE; sp|P68433|H31_MOUSE; sp|P02301|H3C_MOUSE	Histone H3.3 OS=Mus musculus OX=10090 GN=H3-3a PE=1 SV=2; Histone H3.2 OS=Mus musculus OX=10090 GN=H3c2 PE=1 SV=2; Histone H3.1 OS=Mus musculus OX=10090 GN=H3c1 PE=1 SV=2; Histone H3.3C OS=Mus musculus OX=10090 GN=H3-5 PE=3 SV=3			0.055024099	51.09000206	YRPGTVALR				0.000831305	1031.588501	516.8015	1031.587646	516.8010864	2	8	1.1.1.895.7	3.405317	2039.45	1909.65	3.41	0.03	1329.693
32	2.12	2.12	16.91000015	16.91000015	5.14700003	sp|P84244|H33_MOUSE; sp|P84228|H32_MOUSE; sp|P68433|H31_MOUSE; sp|P02301|H3C_MOUSE	Histone H3.3 OS=Mus musculus OX=10090 GN=H3-3a PE=1 SV=2; Histone H3.2 OS=Mus musculus OX=10090 GN=H3c2 PE=1 SV=2; Histone H3.1 OS=Mus musculus OX=10090 GN=H3c1 PE=1 SV=2; Histone H3.3C OS=Mus musculus OX=10090 GN=H3-5 PE=3 SV=3			0	49.16000068	YRPGTVALR				0.000831305	1031.588501	516.8015	1031.587646	516.8010864	2	8	1.1.1.894.6	3.391483	2039.45	1351.63	3.41	0.03	939.5038
33	2.04	2.04	15.15000015	15.15000015	9.696999937	sp|P35979|RL12_MOUSE	60S ribosomal protein L12 OS=Mus musculus OX=10090 GN=Rpl12 PE=1 SV=2			2	99.00000095	QAQIEVVPSASALIIK	Gln->pyro-Glu@N-term			-0.000927926	1648.939087	825.4768	1648.939941	825.4772339	2	10	1.1.1.1263.5	7.92015	141.3	135.73	7.92	0.05	130.1571
33	2.04	2.04	15.15000015	15.15000015	9.696999937	sp|P35979|RL12_MOUSE	60S ribosomal protein L12 OS=Mus musculus OX=10090 GN=Rpl12 PE=1 SV=2			0.040005162	50.5400002	IGPLGLSPK				-0.00571176	880.5324707	441.2735	880.538208	441.2763672	2	8	1.1.1.1034.2	5.167367	385.78	309.94	5.15	0.05	441.5872
34	2.03	2.03	0.693699997	0.312200002	0.312200002	sp|E9Q557|DESP_MOUSE	Desmoplakin OS=Mus musculus OX=10090 GN=Dsp PE=1 SV=1			2	99.00000095	IEVLEEELR				-0.00229214	1128.60022	565.3074	1128.602661	565.3085938	2	9	1.1.1.1057.4	5.458833	258.17	198.11	5.44	0.04	230.9782
34	2.03	2.03	0.693699997	0.312200002	0.312200002	sp|E9Q557|DESP_MOUSE	Desmoplakin OS=Mus musculus OX=10090 GN=Dsp PE=1 SV=1			0.027334403	47.24999964	QLQNIIQATSR	Gln->pyro-Glu@N-term			0.00198213	1253.674927	627.8447	1253.672852	627.843689	2	5	1.1.1.1173.7	6.926383	112.47	108.63	6.92	0.05	75.68217
34	2.03	2.03	0.693699997	0.312200002	0.312200002	sp|E9Q557|DESP_MOUSE	Desmoplakin OS=Mus musculus OX=10090 GN=Dsp PE=1 SV=1			0	99.00000095	IEVLEEELR				-0.00229214	1128.60022	565.3074	1128.602661	565.3085938	2	8	1.1.1.1055.4	5.433167	258.17	227.18	5.44	0.04	204.7458
35	2.02	2.02	12.02000007	3.279000148	3.279000148	sp|Q8VHL5|CRGN_MOUSE	Gamma-crystallin N OS=Mus musculus OX=10090 GN=Crygn PE=1 SV=2			2	99.00000095	MYVLER	Oxidation(M)@1			0.000504293	825.4060669	413.7103	825.4054565	413.710022	2	7	1.1.1.919.2	3.710967	315.61	273.23	3.7	0.04	172.26
35	2.02	2.02	12.02000007	3.279000148	3.279000148	sp|Q8VHL5|CRGN_MOUSE	Gamma-crystallin N OS=Mus musculus OX=10090 GN=Crygn PE=1 SV=2			0.016824922	23.63999933	GQQFILEHGDYPEFFR				0.0186242	1981.950928	661.6576	1981.932251	661.6513672	3	7	1.1.1.1129.3	6.371433	12.14361	12.14361			182.1913
35	2.02	2.02	12.02000007	3.279000148	3.279000148	sp|Q8VHL5|CRGN_MOUSE	Gamma-crystallin N OS=Mus musculus OX=10090 GN=Crygn PE=1 SV=2			0	48.05999994	MYVLER	Oxidation(M)@1			0.000504293	825.4060669	413.7103	825.4054565	413.710022	2	6	1.1.1.918.2	3.695633	315.61	301.19	3.7	0.04	213.6202
36	2.02	2.02	19.52999979	12.5	12.5	sp|P62984|RL40_MOUSE; sp|P62983|RS27A_MOUSE; sp|P0CG50|UBC_MOUSE; sp|P0CG49|UBB_MOUSE	Ubiquitin-60S ribosomal protein L40 OS=Mus musculus OX=10090 GN=Uba52 PE=1 SV=2; Ubiquitin-40S ribosomal protein S27a OS=Mus musculus OX=10090 GN=Rps27a PE=1 SV=2; Polyubiquitin-C OS=Mus musculus OX=10090 GN=Ubc PE=1 SV=2; Polyubiquitin-B OS=Mus musculus OX=10090 GN=Ubb PE=2 SV=1			2	99.00000095	TITLEVEPSDTIENVK				-0.00961784	1786.910522	894.4625	1786.920044	894.4672852	2	12	1.1.1.1075.9	5.690817	81.75932	81.75932			294.0164
36	2.02	2.02	19.52999979	12.5	12.5	sp|P62984|RL40_MOUSE; sp|P62983|RS27A_MOUSE; sp|P0CG50|UBC_MOUSE; sp|P0CG49|UBB_MOUSE	Ubiquitin-60S ribosomal protein L40 OS=Mus musculus OX=10090 GN=Uba52 PE=1 SV=2; Ubiquitin-40S ribosomal protein S27a OS=Mus musculus OX=10090 GN=Rps27a PE=1 SV=2; Polyubiquitin-C OS=Mus musculus OX=10090 GN=Ubc PE=1 SV=2; Polyubiquitin-B OS=Mus musculus OX=10090 GN=Ubb PE=2 SV=1			0.016373713	30.68000078	TLSDYNIQK				0.00251256	1080.547729	541.2811	1080.545166	541.2798462	2	6	1.1.1.921.10	3.740133	231.07	204.48	3.75	0.04	233.9762
36	2.02	2.02	19.52999979	12.5	12.5	sp|P62984|RL40_MOUSE; sp|P62983|RS27A_MOUSE; sp|P0CG50|UBC_MOUSE; sp|P0CG49|UBB_MOUSE	Ubiquitin-60S ribosomal protein L40 OS=Mus musculus OX=10090 GN=Uba52 PE=1 SV=2; Ubiquitin-40S ribosomal protein S27a OS=Mus musculus OX=10090 GN=Rps27a PE=1 SV=2; Polyubiquitin-C OS=Mus musculus OX=10090 GN=Ubc PE=1 SV=2; Polyubiquitin-B OS=Mus musculus OX=10090 GN=Ubb PE=2 SV=1			0	29.53999937	TLSDYNIQK				0.00251256	1080.547729	541.2811	1080.545166	541.2798462	2	5	1.1.1.922.5	3.752133	231.07	211.05	3.75	0.04	185.7889
37	2.01	2.02	10.10999978	6.179999933	6.179999933	sp|O35486|CRYGS_MOUSE	Gamma-crystallin S OS=Mus musculus OX=10090 GN=Crygs PE=1 SV=3			2	99.00000095	AVHLSSGGQAK				0.000260521	1053.557129	527.7858	1053.556763	527.7856445	2	8	1.1.1.831.10	2.59355	313.73	276.57	2.58	0.03	315.8714
37	2.01	2.02	10.10999978	6.179999933	6.179999933	sp|O35486|CRYGS_MOUSE	Gamma-crystallin S OS=Mus musculus OX=10090 GN=Crygs PE=1 SV=3			0.014573523	40.90999961	QYLLDKK	Gln->pyro-Glu@N-term		missed K-K@6	-0.0033106	889.4876709	445.7511	889.4909058	445.7527466	2	7	1.1.1.990.4	4.6119	964.34	897.52	4.61	0.05	781.1982
38	2	11.91	12.59000003	10.53000018	10.53000018	sp|P08730|K1C13_MOUSE	Keratin, type I cytoskeletal 13 OS=Mus musculus OX=10090 GN=Krt13 PE=1 SV=2			2	99.00000095	SLLEGQDAK				-0.00122821	959.4910889	480.7528	959.4923706	480.753479	2	9	1.1.1.900.4	3.46715	413.34	387.24	3.46	0.03	419.6019
38	2	11.91	12.59000003	10.53000018	10.53000018	sp|P08730|K1C13_MOUSE	Keratin, type I cytoskeletal 13 OS=Mus musculus OX=10090 GN=Krt13 PE=1 SV=2			0	99.00000095	LAADDFR				0.000878504	806.3932495	404.2039	806.3922729	404.2033997	2	9	1.1.1.932.3	3.875617	7175.5	3311.41	3.9	0.04	1498.375
38	2	11.91	12.59000003	10.53000018	10.53000018	sp|P08730|K1C13_MOUSE	Keratin, type I cytoskeletal 13 OS=Mus musculus OX=10090 GN=Krt13 PE=1 SV=2			0	99.00000095	LAADDFR				0.000878504	806.3932495	404.2039	806.3922729	404.2033997	2	9	1.1.1.933.2	3.887617	7175.5	5681.17	3.9	0.04	3366.532
38	2	11.91	12.59000003	10.53000018	10.53000018	sp|P08730|K1C13_MOUSE	Keratin, type I cytoskeletal 13 OS=Mus musculus OX=10090 GN=Krt13 PE=1 SV=2			0	99.00000095	LAADDFR				0.000878504	806.3932495	404.2039	806.3922729	404.2033997	2	10	1.1.1.934.2	3.900117	7175.5	7090.92	3.9	0.04	4025.887
38	2	11.91	12.59000003	10.53000018	10.53000018	sp|P08730|K1C13_MOUSE	Keratin, type I cytoskeletal 13 OS=Mus musculus OX=10090 GN=Krt13 PE=1 SV=2			0	98.78000021	LAADDFR	Carbamidomethyl@N-term			0.00130389	863.4151001	432.7148	863.4137573	432.7141418	2	8	1.1.1.940.4	3.97845	861.34	785.03	3.97	0.04	497.15
38	2	11.91	12.59000003	10.53000018	10.53000018	sp|P08730|K1C13_MOUSE	Keratin, type I cytoskeletal 13 OS=Mus musculus OX=10090 GN=Krt13 PE=1 SV=2			0	99.00000095	LASYLDK				0.00168447	808.4346924	405.2246	808.4330444	405.2238159	2	11	1.1.1.924.2	3.773467	8615.68	5987.86	3.79	0.05	3527.183
38	2	11.91	12.59000003	10.53000018	10.53000018	sp|P08730|K1C13_MOUSE	Keratin, type I cytoskeletal 13 OS=Mus musculus OX=10090 GN=Krt13 PE=1 SV=2			0	55.90999722	LASYLDK	Carbamidomethyl@N-term			-0.00173624	865.4528809	433.7337	865.4545288	433.7345581	2	7	1.1.1.937.2	3.93845	1942.89	1775.19	3.95	0.04	1214.07
38	2	11.91	12.59000003	10.53000018	10.53000018	sp|P08730|K1C13_MOUSE	Keratin, type I cytoskeletal 13 OS=Mus musculus OX=10090 GN=Krt13 PE=1 SV=2			0	51.9299984	LASYLDK				0.00168447	808.4346924	405.2246	808.4330444	405.2238159	2	7	1.1.1.923.2	3.758967	8615.68	2519.92	3.79	0.05	810.3068
38	2	11.91	12.59000003	10.53000018	10.53000018	sp|P08730|K1C13_MOUSE	Keratin, type I cytoskeletal 13 OS=Mus musculus OX=10090 GN=Krt13 PE=1 SV=2			0	45.35999894	LASYLDK	Carbamidomethyl@N-term			-0.00173624	865.4528809	433.7337	865.4545288	433.7345581	2	8	1.1.1.938.3	3.95195	1942.89	1844.91	3.95	0.04	1077.062
38	2	11.91	12.59000003	10.53000018	10.53000018	sp|P08730|K1C13_MOUSE	Keratin, type I cytoskeletal 13 OS=Mus musculus OX=10090 GN=Krt13 PE=1 SV=2			0	99.00000095	LASYLDKVR			missed K-V@7	-0.00129811	1063.601318	532.8079	1063.602539	532.8085938	2	8	1.1.1.943.6	4.018283	204.89	169.96	4.03	0.04	215.0389
38	2	11.91	12.59000003	10.53000018	10.53000018	sp|P08730|K1C13_MOUSE	Keratin, type I cytoskeletal 13 OS=Mus musculus OX=10090 GN=Krt13 PE=1 SV=2			0	99.00000095	LEQEIATYR				0.00213798	1121.573853	561.7942	1121.571655	561.7930908	2	12	1.1.1.938.9	3.95695	827.54	749.38	3.95	0.04	454.2787
38	2	11.91	12.59000003	10.53000018	10.53000018	sp|P08730|K1C13_MOUSE	Keratin, type I cytoskeletal 13 OS=Mus musculus OX=10090 GN=Krt13 PE=1 SV=2			0	99.00000095	QSVEADINGLR	Gln->pyro-Glu@N-term; Deamidated(N)@8			0.00666248	1184.574097	593.2943	1184.567383	593.2909546	2	14	1.1.1.1027.3	5.0792	853.03	376.28	5.11	0.05	338.0065
38	2	11.91	12.59000003	10.53000018	10.53000018	sp|P08730|K1C13_MOUSE	Keratin, type I cytoskeletal 13 OS=Mus musculus OX=10090 GN=Krt13 PE=1 SV=2			0	99.00000095	QSVEADINGLR	Gln->pyro-Glu@N-term; Deamidated(N)@8			0.00666248	1184.574097	593.2943	1184.567383	593.2909546	2	15	1.1.1.1029.3	5.105866	853.03	808.77	5.11	0.05	559.3387
38	2	11.91	12.59000003	10.53000018	10.53000018	sp|P08730|K1C13_MOUSE	Keratin, type I cytoskeletal 13 OS=Mus musculus OX=10090 GN=Krt13 PE=1 SV=2			0	99.00000095	QSVEADINGLR	Gln->pyro-Glu@N-term; Deamidated(N)@8			-0.0299582	1184.537231	593.2759	1184.567383	593.2909546	2	10	1.1.1.1083.8	5.789817	203.73	194.19	5.78	0.05	280.2452
38	2	11.91	12.59000003	10.53000018	10.53000018	sp|P08730|K1C13_MOUSE	Keratin, type I cytoskeletal 13 OS=Mus musculus OX=10090 GN=Krt13 PE=1 SV=2			0	98.6100018	QSVEADINGLRR	Gln->pyro-Glu@N-term; Deamidated(N)@8		missed R-R@11	-0.000402125	1340.668091	671.3413	1340.668457	671.3414917	2	11	1.1.1.975.10	4.427917	4090.27	3732.13	4.43	0.04	2056.556
38	2	11.91	12.59000003	10.53000018	10.53000018	sp|P08730|K1C13_MOUSE	Keratin, type I cytoskeletal 13 OS=Mus musculus OX=10090 GN=Krt13 PE=1 SV=2			0	97.18999863	QSVEADINGLRR	Gln->pyro-Glu@N-term; Deamidated(N)@8		missed R-R@11	-0.000402125	1340.668091	671.3413	1340.668457	671.3414917	2	9	1.1.1.974.9	4.41475	4090.27	2251.66	4.43	0.04	880.0773
38	2	11.91	12.59000003	10.53000018	10.53000018	sp|P08730|K1C13_MOUSE	Keratin, type I cytoskeletal 13 OS=Mus musculus OX=10090 GN=Krt13 PE=1 SV=2			0	96.5200007	QSVEADINGLRR	Gln->pyro-Glu@N-term; Deamidated(N)@8		missed R-R@11	0.00179511	1340.670288	671.3424	1340.668457	671.3414917	2	9	1.1.1.1027.6	5.0842	1565.19	825.64	5.11	0.05	531.1077
38	2	11.91	12.59000003	10.53000018	10.53000018	sp|P08730|K1C13_MOUSE	Keratin, type I cytoskeletal 13 OS=Mus musculus OX=10090 GN=Krt13 PE=1 SV=2			0	45.35999894	QSVEADINGLRR	Gln->pyro-Glu@N-term; Deamidated(N)@8		missed R-R@11	0.00179511	1340.670288	671.3424	1340.668457	671.3414917	2	9	1.1.1.1028.7	5.098367	1565.19	1298.6	5.11	0.05	886.3698
39	2	8.21	13.17999959	8.286000043	8.286000043	sp|Q8VED5|K2C79_MOUSE	Keratin, type II cytoskeletal 79 OS=Mus musculus OX=10090 GN=Krt79 PE=1 SV=2			2	99.00000095	NLDLDSIIAEVK				-0.00161641	1328.717041	665.3658	1328.71875	665.3666382	2	21	1.1.1.1250.3	7.772	2908.31	2212.51	7.79	0.06	1193.924
39	2	8.21	13.17999959	8.286000043	8.286000043	sp|Q8VED5|K2C79_MOUSE	Keratin, type II cytoskeletal 79 OS=Mus musculus OX=10090 GN=Krt79 PE=1 SV=2			0	99.00000095	AEAESWYQTK				0.0043888	1211.550293	606.7824	1211.545898	606.7802124	2	10	1.1.1.942.9	4.00795	485.61	459.35	4.01	0.04	273.8995
39	2	8.21	13.17999959	8.286000043	8.286000043	sp|Q8VED5|K2C79_MOUSE	Keratin, type II cytoskeletal 79 OS=Mus musculus OX=10090 GN=Krt79 PE=1 SV=2			0	99.00000095	AEAESWYQTK				0.0043888	1211.550293	606.7824	1211.545898	606.7802124	2	10	1.1.1.943.7	4.019117	485.61	449.69	4.01	0.04	305.3784
39	2	8.21	13.17999959	8.286000043	8.286000043	sp|Q8VED5|K2C79_MOUSE	Keratin, type II cytoskeletal 79 OS=Mus musculus OX=10090 GN=Krt79 PE=1 SV=2			0	29.0899992	AQYELIAQK	Carbamidomethyl@N-term; Deamidated(Q)@2			0.000205281	1120.57666	561.2956	1120.576416	561.2954712	2	9	1.1.1.967.2	4.321084	1477.32	1281.01	4.33	0.05	1212.551
39	2	8.21	13.17999959	8.286000043	8.286000043	sp|Q8VED5|K2C79_MOUSE	Keratin, type II cytoskeletal 79 OS=Mus musculus OX=10090 GN=Krt79 PE=1 SV=2			0	99.00000095	DLDSIIAEVK			cleaved L-D@N-term	-0.00514163	1101.58667	551.8006	1101.591797	551.8031616	2	14	1.1.1.1159.3	6.7554	335.83	334.5	6.76	0.05	229.907
39	2	8.21	13.17999959	8.286000043	8.286000043	sp|Q8VED5|K2C79_MOUSE	Keratin, type II cytoskeletal 79 OS=Mus musculus OX=10090 GN=Krt79 PE=1 SV=2			0	99.00000095	FASFIDK				0.000493804	826.4230957	414.2188	826.4224854	414.2185364	2	8	1.1.1.1011.2	4.876884	3429.1	1974.57	4.9	0.04	983.7194
39	2	8.21	13.17999959	8.286000043	8.286000043	sp|Q8VED5|K2C79_MOUSE	Keratin, type II cytoskeletal 79 OS=Mus musculus OX=10090 GN=Krt79 PE=1 SV=2			0	99.00000095	FASFIDK				0.000493804	826.4230957	414.2188	826.4224854	414.2185364	2	9	1.1.1.1012.3	4.89055	3429.1	3098.85	4.9	0.04	2267.764
39	2	8.21	13.17999959	8.286000043	8.286000043	sp|Q8VED5|K2C79_MOUSE	Keratin, type II cytoskeletal 79 OS=Mus musculus OX=10090 GN=Krt79 PE=1 SV=2			0	48.05999994	FASFIDK				0.000493804	826.4230957	414.2188	826.4224854	414.2185364	2	6	1.1.1.1010.3	4.86505	3429.1	792.47	4.9	0.04	274.7989
39	2	8.21	13.17999959	8.286000043	8.286000043	sp|Q8VED5|K2C79_MOUSE	Keratin, type II cytoskeletal 79 OS=Mus musculus OX=10090 GN=Krt79 PE=1 SV=2			0	40.65000117	FASFIDK	Carbamidomethyl@N-term			-0.00208029	883.4418945	442.7282	883.4439697	442.729248	2	7	1.1.1.1045.3	5.305517	143.1502	143.1502			407.6599
39	2	8.21	13.17999959	8.286000043	8.286000043	sp|Q8VED5|K2C79_MOUSE	Keratin, type II cytoskeletal 79 OS=Mus musculus OX=10090 GN=Krt79 PE=1 SV=2			0	25.76999962	FLEQQNK				0.00339988	905.4640503	453.7393	905.4606934	453.7376099	2	7	1.1.1.856.3	2.911367	1845.87	1230.72	2.93	0.03	1115.098
39	2	8.21	13.17999959	8.286000043	8.286000043	sp|Q8VED5|K2C79_MOUSE	Keratin, type II cytoskeletal 79 OS=Mus musculus OX=10090 GN=Krt79 PE=1 SV=2			0	25.99000037	ILSMDNNR			cleaved V-I@N-term	0.00422334	961.4692993	481.7419	961.4650879	481.7398376	2	6	1.1.1.911.5	3.6093	242.07	227.09	3.62	0.05	191.8848
39	2	8.21	13.17999959	8.286000043	8.286000043	sp|Q8VED5|K2C79_MOUSE	Keratin, type II cytoskeletal 79 OS=Mus musculus OX=10090 GN=Krt79 PE=1 SV=2			0	99.00000095	LDLDSIIAEVK			cleaved N-L@N-term	-0.020739101	1214.655029	608.3348	1214.675781	608.3452148	2	16	1.1.1.1254.4	7.825984	155.73	151.2	7.83	0.05	156.6767
39	2	8.21	13.17999959	8.286000043	8.286000043	sp|Q8VED5|K2C79_MOUSE	Keratin, type II cytoskeletal 79 OS=Mus musculus OX=10090 GN=Krt79 PE=1 SV=2			0	99.00000095	LDLDSIIAEVK			cleaved N-L@N-term	-0.020739101	1214.655029	608.3348	1214.675781	608.3452148	2	11	1.1.1.1253.3	7.8085	155.73	101.05	7.83	0.05	154.9095
39	2	8.21	13.17999959	8.286000043	8.286000043	sp|Q8VED5|K2C79_MOUSE	Keratin, type II cytoskeletal 79 OS=Mus musculus OX=10090 GN=Krt79 PE=1 SV=2			0	99.00000095	NKYEDEINKR			missed K-Y@2; missed K-R@9	-0.00314856	1307.643677	436.8885	1307.646973	436.8895874	3	14	1.1.1.835.2	2.638383	3326.96	2988.01	2.65	0.03	2799.189
39	2	8.21	13.17999959	8.286000043	8.286000043	sp|Q8VED5|K2C79_MOUSE	Keratin, type II cytoskeletal 79 OS=Mus musculus OX=10090 GN=Krt79 PE=1 SV=2			0	99.00000095	NLDLDSIIAEVK				-0.000639858	1328.718018	665.3663	1328.71875	665.3666382	2	9	1.1.1.1120.9	6.259933	294.87	208.36	6.28	0.06	206.8444
39	2	8.21	13.17999959	8.286000043	8.286000043	sp|Q8VED5|K2C79_MOUSE	Keratin, type II cytoskeletal 79 OS=Mus musculus OX=10090 GN=Krt79 PE=1 SV=2			0	99.00000095	NLDLDSIIAEVK				-0.000639858	1328.718018	665.3663	1328.71875	665.3666382	2	10	1.1.1.1121.9	6.272783	294.87	273.12	6.28	0.06	239.3726
39	2	8.21	13.17999959	8.286000043	8.286000043	sp|Q8VED5|K2C79_MOUSE	Keratin, type II cytoskeletal 79 OS=Mus musculus OX=10090 GN=Krt79 PE=1 SV=2			0	99.00000095	NLDLDSIIAEVK				-0.00161641	1328.717041	665.3658	1328.71875	665.3666382	2	19	1.1.1.1249.3	7.762833	2908.31	1622.79	7.79	0.06	793.2442
39	2	8.21	13.17999959	8.286000043	8.286000043	sp|Q8VED5|K2C79_MOUSE	Keratin, type II cytoskeletal 79 OS=Mus musculus OX=10090 GN=Krt79 PE=1 SV=2			0	99.00000095	NLDLDSIIAEVK	Deamidated(N)@1			0.00239359	1329.705322	665.8599	1329.702759	665.8586426	2	19	1.1.1.1285.2	8.167633	261.47	173.19	8.19	0.08	119.0456
39	2	8.21	13.17999959	8.286000043	8.286000043	sp|Q8VED5|K2C79_MOUSE	Keratin, type II cytoskeletal 79 OS=Mus musculus OX=10090 GN=Krt79 PE=1 SV=2			0	36.88000143	SRAEAESWYQTK			missed R-A@2	-0.00957727	1454.669434	485.8971	1454.678955	485.9002686	3	8	1.1.1.904.6	3.519317	333.75	330.03	3.53	0.05	1353.726
39	2	8.21	13.17999959	8.286000043	8.286000043	sp|Q8VED5|K2C79_MOUSE	Keratin, type II cytoskeletal 79 OS=Mus musculus OX=10090 GN=Krt79 PE=1 SV=2			0	99.00000095	TLNNKFASFIDK	Carbamyl@N-term		missed K-F@5	-0.037640199	1439.703247	720.8589	1439.740845	720.8776855	2	14	1.1.1.1118.6	6.232117	1009.61	919.65	6.24	0.05	534.0253
39	2	8.21	13.17999959	8.286000043	8.286000043	sp|Q8VED5|K2C79_MOUSE	Keratin, type II cytoskeletal 79 OS=Mus musculus OX=10090 GN=Krt79 PE=1 SV=2			0	35.65999866	TLNNKFASFIDK	Acetyl@N-term; Deamidated(N)@3; Deamidated(N)@4	Acetyl@158	missed K-F@5	-0.026913701	1440.686646	721.3506	1440.713623	721.3641357	2	10	1.1.1.1161.5	6.784067	451.97	422.83	6.79	0.05	270.1324
39	2	8.21	13.17999959	8.286000043	8.286000043	sp|Q8VED5|K2C79_MOUSE	Keratin, type II cytoskeletal 79 OS=Mus musculus OX=10090 GN=Krt79 PE=1 SV=2			0	31.83999956	TLNNKFASFIDK	Carbamyl@N-term; Deamidated(N)@3		missed K-F@5	-0.038147099	1440.686646	721.3506	1440.724854	721.369751	2	9	1.1.1.1160.4	6.7699	451.97	296.11	6.79	0.05	185.7389
40	2	8.04	31.99999928	31.43000007	31.43000007	sp|P04344|CRGB_MOUSE	Gamma-crystallin B OS=Mus musculus OX=10090 GN=Crygb PE=2 SV=4			2	99.00000095	YLDWGAANAK				-0.00145947	1107.533447	554.774	1107.534912	554.7747192	2	12	1.1.1.1010.6	4.86755	904.6	850.69	4.87	0.04	640.6539
40	2	8.04	31.99999928	31.43000007	31.43000007	sp|P04344|CRGB_MOUSE	Gamma-crystallin B OS=Mus musculus OX=10090 GN=Crygb PE=2 SV=4			0	99.00000095	GEYPDYQQWMGFSDSIR	Oxidation(M)@10			-0.00612049	2093.872559	698.9648	2093.878906	698.9669189	3	9	1.1.1.1119.8	6.2466	176.43	164.42	6.24	0.04	237.274
40	2	8.04	31.99999928	31.43000007	31.43000007	sp|P04344|CRGB_MOUSE	Gamma-crystallin B OS=Mus musculus OX=10090 GN=Crygb PE=2 SV=4			0	99.00000095	ITFFEDR				-0.00054994	926.4492798	464.2319	926.4497681	464.2321777	2	7	1.1.1.1052.2	5.393683	4400.12	1020.42	5.43	0.04	347.8999
40	2	8.04	31.99999928	31.43000007	31.43000007	sp|P04344|CRGB_MOUSE	Gamma-crystallin B OS=Mus musculus OX=10090 GN=Crygb PE=2 SV=4			0	99.00000095	ITFFEDR				-0.00054994	926.4492798	464.2319	926.4497681	464.2321777	2	9	1.1.1.1053.2	5.406	4400.12	2449.18	5.43	0.04	1154.96
40	2	8.04	31.99999928	31.43000007	31.43000007	sp|P04344|CRGB_MOUSE	Gamma-crystallin B OS=Mus musculus OX=10090 GN=Crygb PE=2 SV=4			0	99.00000095	PNYQGHQYFLR	Delta:H(2)C(2)(H)@6		cleaved R-P@N-term	-0.0113111	1447.688232	724.8514	1447.699707	724.8571167	2	13	1.1.1.1098.8	5.9818	787.31	767.39	5.98	0.04	505.6943
40	2	8.04	31.99999928	31.43000007	31.43000007	sp|P04344|CRGB_MOUSE	Gamma-crystallin B OS=Mus musculus OX=10090 GN=Crygb PE=2 SV=4			0	99.00000095	QYLLRPGEY	Gln->pyro-Glu@N-term		cleaved Y-R@C-term	0.00473326	1120.560059	561.2873	1120.555298	561.2849121	2	10	1.1.1.1172.2	6.917217	217.49	193.96	6.93	0.09	166.8451
40	2	8.04	31.99999928	31.43000007	31.43000007	sp|P04344|CRGB_MOUSE	Gamma-crystallin B OS=Mus musculus OX=10090 GN=Crygb PE=2 SV=4			0	99.00000095	QYLLRPGEY	Gln->pyro-Glu@N-term		cleaved Y-R@C-term	0.00473326	1120.560059	561.2873	1120.555298	561.2849121	2	10	1.1.1.1173.5	6.924716	217.49	207.95	6.93	0.09	168.0204
40	2	8.04	31.99999928	31.43000007	31.43000007	sp|P04344|CRGB_MOUSE	Gamma-crystallin B OS=Mus musculus OX=10090 GN=Crygb PE=2 SV=4			0	99.00000095	QYLLRPGEYR	Gln->pyro-Glu@N-term			0.00174079	1276.658325	639.3364	1276.656372	639.3355103	2	10	1.1.1.1066.4	5.573667	12955.94	5273.44	5.61	0.05	2174.058
40	2	8.04	31.99999928	31.43000007	31.43000007	sp|P04344|CRGB_MOUSE	Gamma-crystallin B OS=Mus musculus OX=10090 GN=Crygb PE=2 SV=4			0	99.00000095	QYLLRPGEYR	Gln->pyro-Glu@N-term			0.00174079	1276.658325	639.3364	1276.656372	639.3355103	2	11	1.1.1.1067.6	5.586167	12955.94	8850.36	5.61	0.05	4498.399
40	2	8.04	31.99999928	31.43000007	31.43000007	sp|P04344|CRGB_MOUSE	Gamma-crystallin B OS=Mus musculus OX=10090 GN=Crygb PE=2 SV=4			0	99.00000095	YLDWGAANAK				-0.00145947	1107.533447	554.774	1107.534912	554.7747192	2	9	1.1.1.1009.6	4.854717	904.6	662.87	4.87	0.04	445.6795
40	2	8.04	31.99999928	31.43000007	31.43000007	sp|P04344|CRGB_MOUSE	Gamma-crystallin B OS=Mus musculus OX=10090 GN=Crygb PE=2 SV=4			0	32.78000057	YQGHQYFLR	Delta:H(2)C(2)(H)@4		cleaved N-Y@N-term	-0.00762989	1236.596436	619.3055	1236.604004	619.3092651	2	9	1.1.1.1085.5	5.812984	503.55	395.03	5.83	0.05	435.3913
41	2	8	7.676000148	7.676000148	7.676000148	sp|Q9Z2K1|K1C16_MOUSE	Keratin, type I cytoskeletal 16 OS=Mus musculus OX=10090 GN=Krt16 PE=1 SV=3			2	99.00000095	ASLENSLEETK				0.00114407	1219.594238	610.8044	1219.593262	610.803894	2	11	1.1.1.942.10	4.008783	1239.32	866.68	4.03	0.04	533.8754
41	2	8	7.676000148	7.676000148	7.676000148	sp|Q9Z2K1|K1C16_MOUSE	Keratin, type I cytoskeletal 16 OS=Mus musculus OX=10090 GN=Krt16 PE=1 SV=3			0	99.00000095	ASLENSLEETK	Deamidated(N)@5			-0.00424479	1220.57312	611.2938	1220.577271	611.2958984	2	10	1.1.1.905.6	3.534317	172.47	162.35	3.54	0.04	186.5384
41	2	8	7.676000148	7.676000148	7.676000148	sp|Q9Z2K1|K1C16_MOUSE	Keratin, type I cytoskeletal 16 OS=Mus musculus OX=10090 GN=Krt16 PE=1 SV=3			0	99.00000095	ASLENSLEETK				0.00114407	1219.594238	610.8044	1219.593262	610.803894	2	15	1.1.1.943.8	4.01995	1239.32	1141.3	4.03	0.04	799.0978
41	2	8	7.676000148	7.676000148	7.676000148	sp|Q9Z2K1|K1C16_MOUSE	Keratin, type I cytoskeletal 16 OS=Mus musculus OX=10090 GN=Krt16 PE=1 SV=3			0	99.00000095	LAADDFR				0.000878504	806.3932495	404.2039	806.3922729	404.2033997	2	9	1.1.1.932.3	3.875617	7175.5	3311.41	3.9	0.04	1498.375
41	2	8	7.676000148	7.676000148	7.676000148	sp|Q9Z2K1|K1C16_MOUSE	Keratin, type I cytoskeletal 16 OS=Mus musculus OX=10090 GN=Krt16 PE=1 SV=3			0	99.00000095	LAADDFR				0.000878504	806.3932495	404.2039	806.3922729	404.2033997	2	9	1.1.1.933.2	3.887617	7175.5	5681.17	3.9	0.04	3366.532
41	2	8	7.676000148	7.676000148	7.676000148	sp|Q9Z2K1|K1C16_MOUSE	Keratin, type I cytoskeletal 16 OS=Mus musculus OX=10090 GN=Krt16 PE=1 SV=3			0	99.00000095	LAADDFR				0.000878504	806.3932495	404.2039	806.3922729	404.2033997	2	10	1.1.1.934.2	3.900117	7175.5	7090.92	3.9	0.04	4025.887
41	2	8	7.676000148	7.676000148	7.676000148	sp|Q9Z2K1|K1C16_MOUSE	Keratin, type I cytoskeletal 16 OS=Mus musculus OX=10090 GN=Krt16 PE=1 SV=3			0	98.78000021	LAADDFR	Carbamidomethyl@N-term			0.00130389	863.4151001	432.7148	863.4137573	432.7141418	2	8	1.1.1.940.4	3.97845	861.34	785.03	3.97	0.04	497.15
41	2	8	7.676000148	7.676000148	7.676000148	sp|Q9Z2K1|K1C16_MOUSE	Keratin, type I cytoskeletal 16 OS=Mus musculus OX=10090 GN=Krt16 PE=1 SV=3			0	99.00000095	LEQEIATYR				0.00213798	1121.573853	561.7942	1121.571655	561.7930908	2	12	1.1.1.938.9	3.95695	827.54	749.38	3.95	0.04	454.2787
41	2	8	7.676000148	7.676000148	7.676000148	sp|Q9Z2K1|K1C16_MOUSE	Keratin, type I cytoskeletal 16 OS=Mus musculus OX=10090 GN=Krt16 PE=1 SV=3			0	99.00000095	VTMQNLNDR				0.000305086	1089.524048	545.7693	1089.523682	545.769104	2	9	1.1.1.895.9	3.406983	5171.01	2051.48	3.44	0.04	795.9999
41	2	8	7.676000148	7.676000148	7.676000148	sp|Q9Z2K1|K1C16_MOUSE	Keratin, type I cytoskeletal 16 OS=Mus musculus OX=10090 GN=Krt16 PE=1 SV=3			0	96.5200007	VTMQNLNDR	Carbamidomethyl@N-term			-0.00651181	1146.538696	574.2766	1146.545166	574.2798462	2	8	1.1.1.903.8	3.50915	219.79	177.74	3.5	0.05	178.8143
41	2	8	7.676000148	7.676000148	7.676000148	sp|Q9Z2K1|K1C16_MOUSE	Keratin, type I cytoskeletal 16 OS=Mus musculus OX=10090 GN=Krt16 PE=1 SV=3			0	30.00000119	VTMQNLNDR	Deamidated(Q)@4; Deamidated(N)@7			0.028834799	1091.52063	546.7676	1091.491699	546.7531128	2	6	1.1.1.903.6	3.50665	666.46	99.92	3.44	0.08	287.379
42	2	6.11	11.45000011	8.417999744	8.417999744	sp|Q3UV17|K22O_MOUSE	Keratin, type II cytoskeletal 2 oral OS=Mus musculus OX=10090 GN=Krt76 PE=1 SV=1			2	99.00000095	AQYEDIAQK				-0.000320763	1064.513428	533.264	1064.513794	533.2642212	2	9	1.1.1.877.2	3.176667	12122.69	237.86	3.11	0.04	179.754
42	2	6.11	11.45000011	8.417999744	8.417999744	sp|Q3UV17|K22O_MOUSE	Keratin, type II cytoskeletal 2 oral OS=Mus musculus OX=10090 GN=Krt76 PE=1 SV=1			0.001304851	99.00000095	QYEDIAQK	Gln->pyro-Glu@N-term		cleaved A-Q@N-term	-0.00204344	976.4483032	489.2314	976.4501953	489.2323608	2	11	1.1.1.957.7	4.198767	757.36	754.1	4.19	0.04	630.2609
42	2	6.11	11.45000011	8.417999744	8.417999744	sp|Q3UV17|K22O_MOUSE	Keratin, type II cytoskeletal 2 oral OS=Mus musculus OX=10090 GN=Krt76 PE=1 SV=1			0.000434506	98.97999763	KAQYEDIAQK			cleaved V-K@N-term; missed K-A@1	-0.0026708	1192.606323	597.3104	1192.608765	597.3117065	2	11	1.1.1.843.10	2.746533	443.75	424.57	2.75	0.03	387.5398
42	2	6.11	11.45000011	8.417999744	8.417999744	sp|Q3UV17|K22O_MOUSE	Keratin, type II cytoskeletal 2 oral OS=Mus musculus OX=10090 GN=Krt76 PE=1 SV=1			0	99.00000095	AQYEDIAQK	Carbamidomethyl@N-term			0.00434415	1121.539673	561.7771	1121.535278	561.7749023	2	14	1.1.1.871.7	3.10385	1037.29	973.55	3.11	0.04	603.0595
42	2	6.11	11.45000011	8.417999744	8.417999744	sp|Q3UV17|K22O_MOUSE	Keratin, type II cytoskeletal 2 oral OS=Mus musculus OX=10090 GN=Krt76 PE=1 SV=1			0	99.00000095	AQYEDIAQK	Carbamidomethyl@N-term			0.00434415	1121.539673	561.7771	1121.535278	561.7749023	2	11	1.1.1.870.4	3.087017	1037.29	648.18	3.11	0.04	362.0904
42	2	6.11	11.45000011	8.417999744	8.417999744	sp|Q3UV17|K22O_MOUSE	Keratin, type II cytoskeletal 2 oral OS=Mus musculus OX=10090 GN=Krt76 PE=1 SV=1			0	99.00000095	DLDSIIAEVK			cleaved L-D@N-term	-0.00514163	1101.58667	551.8006	1101.591797	551.8031616	2	14	1.1.1.1159.3	6.7554	335.83	334.5	6.76	0.05	229.907
42	2	6.11	11.45000011	8.417999744	8.417999744	sp|Q3UV17|K22O_MOUSE	Keratin, type II cytoskeletal 2 oral OS=Mus musculus OX=10090 GN=Krt76 PE=1 SV=1			0	99.00000095	FASFIDK				0.000493804	826.4230957	414.2188	826.4224854	414.2185364	2	8	1.1.1.1011.2	4.876884	3429.1	1974.57	4.9	0.04	983.7194
42	2	6.11	11.45000011	8.417999744	8.417999744	sp|Q3UV17|K22O_MOUSE	Keratin, type II cytoskeletal 2 oral OS=Mus musculus OX=10090 GN=Krt76 PE=1 SV=1			0	99.00000095	FASFIDK				0.000493804	826.4230957	414.2188	826.4224854	414.2185364	2	9	1.1.1.1012.3	4.89055	3429.1	3098.85	4.9	0.04	2267.764
42	2	6.11	11.45000011	8.417999744	8.417999744	sp|Q3UV17|K22O_MOUSE	Keratin, type II cytoskeletal 2 oral OS=Mus musculus OX=10090 GN=Krt76 PE=1 SV=1			0	48.05999994	FASFIDK				0.000493804	826.4230957	414.2188	826.4224854	414.2185364	2	6	1.1.1.1010.3	4.86505	3429.1	792.47	4.9	0.04	274.7989
42	2	6.11	11.45000011	8.417999744	8.417999744	sp|Q3UV17|K22O_MOUSE	Keratin, type II cytoskeletal 2 oral OS=Mus musculus OX=10090 GN=Krt76 PE=1 SV=1			0	40.65000117	FASFIDK	Carbamidomethyl@N-term			-0.00208029	883.4418945	442.7282	883.4439697	442.729248	2	7	1.1.1.1045.3	5.305517	143.1502	143.1502			407.6599
42	2	6.11	11.45000011	8.417999744	8.417999744	sp|Q3UV17|K22O_MOUSE	Keratin, type II cytoskeletal 2 oral OS=Mus musculus OX=10090 GN=Krt76 PE=1 SV=1			0	25.76999962	FLEQQNK				0.00339988	905.4640503	453.7393	905.4606934	453.7376099	2	7	1.1.1.856.3	2.911367	1845.87	1230.72	2.93	0.03	1115.098
42	2	6.11	11.45000011	8.417999744	8.417999744	sp|Q3UV17|K22O_MOUSE	Keratin, type II cytoskeletal 2 oral OS=Mus musculus OX=10090 GN=Krt76 PE=1 SV=1			0	99.00000095	LDLDSIIAEVK			cleaved C-L@N-term	-0.020739101	1214.655029	608.3348	1214.675781	608.3452148	2	16	1.1.1.1254.4	7.825984	155.73	151.2	7.83	0.05	156.6767
42	2	6.11	11.45000011	8.417999744	8.417999744	sp|Q3UV17|K22O_MOUSE	Keratin, type II cytoskeletal 2 oral OS=Mus musculus OX=10090 GN=Krt76 PE=1 SV=1			0	99.00000095	LDLDSIIAEVK			cleaved C-L@N-term	-0.020739101	1214.655029	608.3348	1214.675781	608.3452148	2	11	1.1.1.1253.3	7.8085	155.73	101.05	7.83	0.05	154.9095
42	2	6.11	11.45000011	8.417999744	8.417999744	sp|Q3UV17|K22O_MOUSE	Keratin, type II cytoskeletal 2 oral OS=Mus musculus OX=10090 GN=Krt76 PE=1 SV=1			0	99.00000095	LLEGEECR	Carbamidomethyl(C)@7			0.00439211	1004.46405	503.2393	1004.459717	503.2371216	2	8	1.1.1.870.3	3.086183	253.42	252.98	3.09	0.04	409.009
42	2	6.11	11.45000011	8.417999744	8.417999744	sp|Q3UV17|K22O_MOUSE	Keratin, type II cytoskeletal 2 oral OS=Mus musculus OX=10090 GN=Krt76 PE=1 SV=1			0	99.00000095	QYEDIAQK	Gln->pyro-Glu@N-term		cleaved A-Q@N-term	-0.00204344	976.4483032	489.2314	976.4501953	489.2323608	2	11	1.1.1.956.6	4.185266	757.36	648.25	4.19	0.04	484.7583
42	2	6.11	11.45000011	8.417999744	8.417999744	sp|Q3UV17|K22O_MOUSE	Keratin, type II cytoskeletal 2 oral OS=Mus musculus OX=10090 GN=Krt76 PE=1 SV=1			0	32.78000057	TAAENEFVGLK	Methyl(E)@6; Oxidation(F)@7	Methyl(E)@270; Oxidation(F)@271		0.0036001	1207.612061	604.8133	1207.608521	604.8115234	2	9	1.1.1.1007.7	4.829883	1497.13	1071.33	4.85	0.05	572.7993
42	2	6.11	11.45000011	8.417999744	8.417999744	sp|Q3UV17|K22O_MOUSE	Keratin, type II cytoskeletal 2 oral OS=Mus musculus OX=10090 GN=Krt76 PE=1 SV=1			0	32.31000006	TAAENEFVGLK	Hydroxymethyl(N)@5	Hydroxymethyl(N)@269		0.0036001	1207.612061	604.8133	1207.608521	604.8115234	2	8	1.1.1.1008.8	4.843717	1497.13	1425.31	4.85	0.05	804.1944
42	2	6.11	11.45000011	8.417999744	8.417999744	sp|Q3UV17|K22O_MOUSE	Keratin, type II cytoskeletal 2 oral OS=Mus musculus OX=10090 GN=Krt76 PE=1 SV=1			0	29.53999937	TAAENEFVGLK	Methyl(E)@6; Oxidation(F)@7	Methyl(E)@270; Oxidation(F)@271		0.0036001	1207.612061	604.8133	1207.608521	604.8115234	2	9	1.1.1.1008.8	4.843717	1497.13	1425.31	4.85	0.05	804.1944
42	2	6.11	11.45000011	8.417999744	8.417999744	sp|Q3UV17|K22O_MOUSE	Keratin, type II cytoskeletal 2 oral OS=Mus musculus OX=10090 GN=Krt76 PE=1 SV=1			0	99.00000095	TINQSLLQPL			cleaved V-T@N-term; cleaved L-N@C-term	0.00203551	1125.641479	563.828	1125.639404	563.8269653	2	10	1.1.1.1181.5	7.030217	1349.94	741.08	7.06	0.07	383.4565
42	2	6.11	11.45000011	8.417999744	8.417999744	sp|Q3UV17|K22O_MOUSE	Keratin, type II cytoskeletal 2 oral OS=Mus musculus OX=10090 GN=Krt76 PE=1 SV=1			0	99.00000095	TLNNKFASFIDK	Carbamyl@N-term		missed K-F@5	-0.037640199	1439.703247	720.8589	1439.740845	720.8776855	2	14	1.1.1.1118.6	6.232117	1009.61	919.65	6.24	0.05	534.0253
42	2	6.11	11.45000011	8.417999744	8.417999744	sp|Q3UV17|K22O_MOUSE	Keratin, type II cytoskeletal 2 oral OS=Mus musculus OX=10090 GN=Krt76 PE=1 SV=1			0	35.65999866	TLNNKFASFIDK	Acetyl@N-term; Deamidated(N)@3; Deamidated(N)@4	Acetyl@158	missed K-F@5	-0.026913701	1440.686646	721.3506	1440.713623	721.3641357	2	10	1.1.1.1161.5	6.784067	451.97	422.83	6.79	0.05	270.1324
42	2	6.11	11.45000011	8.417999744	8.417999744	sp|Q3UV17|K22O_MOUSE	Keratin, type II cytoskeletal 2 oral OS=Mus musculus OX=10090 GN=Krt76 PE=1 SV=1			0	31.83999956	TLNNKFASFIDK	Carbamyl@N-term; Deamidated(N)@3		missed K-F@5	-0.038147099	1440.686646	721.3506	1440.724854	721.369751	2	9	1.1.1.1160.4	6.7699	451.97	296.11	6.79	0.05	185.7389
42	2	6.11	11.45000011	8.417999744	8.417999744	sp|Q3UV17|K22O_MOUSE	Keratin, type II cytoskeletal 2 oral OS=Mus musculus OX=10090 GN=Krt76 PE=1 SV=1			0	44.8300004	YEDIAQK			cleaved Q-Y@N-term	-0.000933902	865.4172974	433.7159	865.4181519	433.7163391	2	7	1.1.1.847.4	2.792533	427.15	395.03	2.79	0.04	447.6831
42	2	6.11	11.45000011	8.417999744	8.417999744	sp|Q3UV17|K22O_MOUSE	Keratin, type II cytoskeletal 2 oral OS=Mus musculus OX=10090 GN=Krt76 PE=1 SV=1			0	24.69999939	YEDIAQK			cleaved Q-Y@N-term	-0.000933902	865.4172974	433.7159	865.4181519	433.7163391	2	6	1.1.1.846.5	2.780867	427.15	398.16	2.79	0.04	462.2234
43	2	2	32.03999996	16.50000066	16.50000066	sp|P63024|VAMP3_MOUSE	Vesicle-associated membrane protein 3 OS=Mus musculus OX=10090 GN=Vamp3 PE=1 SV=1			2	99.00000095	ADALQAGASQFETSAAK				0.0116768	1664.812256	833.4134	1664.800537	833.4075928	2	8	1.1.1.987.11	4.5794	243.49	206.26	4.57	0.04	182.7105
43	2	2	32.03999996	16.50000066	16.50000066	sp|P63024|VAMP3_MOUSE	Vesicle-associated membrane protein 3 OS=Mus musculus OX=10090 GN=Vamp3 PE=1 SV=1			0.002176917	40.65000117	STGVPSGSSAATGSNR	Acetyl@N-term	Acetyl@2	cleaved M-S@N-term	-0.0035525	1476.67688	739.3457	1476.68042	739.3475342	2	7	1.1.1.869.4	3.07985	40.63276	40.63276			87.2732
44	2	2	0.538499979	0.538499979	0.538499979	sp|Q9WTL4|INSRR_MOUSE	Insulin receptor-related protein OS=Mus musculus OX=10090 GN=Insrr PE=1 SV=2			2	99.00000095	SEVTELR				0.000490099	832.4294434	417.222	832.4290771	417.2218018	2	9	1.1.1.883.3	3.251333	227.05	205.61	3.26	0.03	305.8585
44	2	2	0.538499979	0.538499979	0.538499979	sp|Q9WTL4|INSRR_MOUSE	Insulin receptor-related protein OS=Mus musculus OX=10090 GN=Insrr PE=1 SV=2			0	45.35999894	SEVTELR				0.000490099	832.4294434	417.222	832.4290771	417.2218018	2	7	1.1.1.884.4	3.263333	227.05	211.43	3.26	0.03	285.3918
45	2	2	6.25	6.25	6.25	sp|Q9ERS2|NDUAD_MOUSE	NADH dehydrogenase [ubiquinone] 1 alpha subcomplex subunit 13 OS=Mus musculus OX=10090 GN=Ndufa13 PE=1 SV=3			2	99.00000095	LLIEDLEAR				0.00526904	1070.602417	536.3085	1070.597168	536.3058472	2	7	1.1.1.1097.5	5.9668	220.22	195.06	5.97	0.05	246.7177
46	2	2	5.556000024	5.556000024	5.556000024	sp|Q8R3U1|PLAT3_MOUSE	Phospholipase A and acyltransferase 3 OS=Mus musculus OX=10090 GN=Plaat3 PE=1 SV=2			2	99.00000095	LVGQEVLYR				-0.00203423	1075.600708	538.8076	1075.602539	538.8085938	2	9	1.1.1.1006.6	4.816383	504.19	463.8	4.81	0.08	318.0699
46	2	2	5.556000024	5.556000024	5.556000024	sp|Q8R3U1|PLAT3_MOUSE	Phospholipase A and acyltransferase 3 OS=Mus musculus OX=10090 GN=Plaat3 PE=1 SV=2			0	45.35999894	LVGQEVLYR				-0.00203423	1075.600708	538.8076	1075.602539	538.8085938	2	6	1.1.1.1007.4	4.827384	504.19	401.2	4.81	0.08	245.6184
47	2	2	1.379000023	1.379000023	1.379000023	sp|Q8C3P7|MTA70_MOUSE	N6-adenosine-methyltransferase subunit METTL3 OS=Mus musculus OX=10090 GN=Mettl3 PE=1 SV=2			2	99.00000095	QLDSLRER	Gln->pyro-Glu@N-term		missed R-E@6	-0.0133732	998.5010986	500.2578	998.5145264	500.2645264	2	12	1.1.1.1082.4	5.773817	1477.9	1291.44	5.78	0.04	1044.633
47	2	2	1.379000023	1.379000023	1.379000023	sp|Q8C3P7|MTA70_MOUSE	N6-adenosine-methyltransferase subunit METTL3 OS=Mus musculus OX=10090 GN=Mettl3 PE=1 SV=2			0	99.00000095	QLDSLRER	Gln->pyro-Glu@N-term		missed R-E@6	-0.0133732	998.5010986	500.2578	998.5145264	500.2645264	2	10	1.1.1.1081.5	5.761817	1477.9	895.78	5.78	0.04	602.4295
47	2	2	1.379000023	1.379000023	1.379000023	sp|Q8C3P7|MTA70_MOUSE	N6-adenosine-methyltransferase subunit METTL3 OS=Mus musculus OX=10090 GN=Mettl3 PE=1 SV=2			0	35.65999866	QLDSLRER			missed R-E@6	-0.0125068	1015.528503	508.7715	1015.541077	508.7778015	2	7	1.1.1.959.6	4.223267	867.23	815.33	4.22	0.04	485.6077
47	2	2	1.379000023	1.379000023	1.379000023	sp|Q8C3P7|MTA70_MOUSE	N6-adenosine-methyltransferase subunit METTL3 OS=Mus musculus OX=10090 GN=Mettl3 PE=1 SV=2			0	15.15000015	QLDSLRER			missed R-E@6	-0.0125068	1015.528503	508.7715	1015.541077	508.7778015	2	5	1.1.1.958.4	4.2091	867.23	698.82	4.22	0.04	445.7344
48	2	2	0.482799998	0.482799998	0.482799998	sp|Q6P5H2|NEST_MOUSE	Nestin OS=Mus musculus OX=10090 GN=Nes PE=1 SV=1			2	99.00000095	TLLEAENSR	Deamidated(N)@7			-0.0003968	1032.508423	517.2615	1032.508789	517.2616577	2	8	1.1.1.909.7	3.58365	12466.15	3951.02	3.62	0.04	934.9568
48	2	2	0.482799998	0.482799998	0.482799998	sp|Q6P5H2|NEST_MOUSE	Nestin OS=Mus musculus OX=10090 GN=Nes PE=1 SV=1			0	99.00000095	TLLEAENSR	Deamidated(N)@7			-0.0003968	1032.508423	517.2615	1032.508789	517.2616577	2	10	1.1.1.910.7	3.59665	12466.15	8479.89	3.62	0.04	4922.333
48	2	2	0.482799998	0.482799998	0.482799998	sp|Q6P5H2|NEST_MOUSE	Nestin OS=Mus musculus OX=10090 GN=Nes PE=1 SV=1			0	98.58000278	TLLEAENSR	Carbamidomethyl@N-term; Deamidated(N)@7			-0.000971097	1089.529297	545.7719	1089.530273	545.7723999	2	9	1.1.1.910.8	3.597467	890.32	808.49	3.59	0.04	674.5812
48	2	2	0.482799998	0.482799998	0.482799998	sp|Q6P5H2|NEST_MOUSE	Nestin OS=Mus musculus OX=10090 GN=Nes PE=1 SV=1			0	49.16000068	TLLEAENSR	Carbamidomethyl@N-term; Deamidated(N)@7			-0.000971097	1089.529297	545.7719	1089.530273	545.7723999	2	8	1.1.1.909.8	3.584483	890.32	785.95	3.59	0.04	619.2682
49	2	2	5.556000024	5.556000024	5.556000024	sp|Q61171|PRDX2_MOUSE	Peroxiredoxin-2 OS=Mus musculus OX=10090 GN=Prdx2 PE=1 SV=3			2	99.00000095	QITVNDLPVGR	Gln->pyro-Glu@N-term			0.00718708	1193.647705	597.8311	1193.640381	597.8275146	2	7	1.1.1.1128.5	6.358433	116.22	94.71	6.34	0.04	93.52023
50	2	2	0.935600046	0.935600046	0.935600046	sp|P98203|ARVC_MOUSE	Armadillo repeat protein deleted in velo-cardio-facial syndrome homolog OS=Mus musculus OX=10090 GN=Arvcf PE=1 SV=2			2	99.00000095	DAEWTTVFK				0.00050241	1095.524048	548.7693	1095.523682	548.769104	2	7	1.1.1.1120.4	6.255784	1312.23	674	6.29	0.05	421.6505
50	2	2	0.935600046	0.935600046	0.935600046	sp|P98203|ARVC_MOUSE	Armadillo repeat protein deleted in velo-cardio-facial syndrome homolog OS=Mus musculus OX=10090 GN=Arvcf PE=1 SV=2			0	49.16000068	DAEWTTVFK				0.00050241	1095.524048	548.7693	1095.523682	548.769104	2	8	1.1.1.1121.3	6.267783	1312.23	1075.97	6.29	0.05	657.5426
51	2	2	5.454999954	5.454999954	5.454999954	sp|P63325|RS10_MOUSE	40S ribosomal protein S10 OS=Mus musculus OX=10090 GN=Rps10 PE=1 SV=1			2	99.00000095	IAIYELLFK				-0.00529364	1108.647827	555.3312	1108.653198	555.3339233	2	9	1.1.1.1367.2	8.689417	10.11109	10.11109			97.09179
52	2	2	5.714000016	5.714000016	5.714000016	sp|P62830|RL23_MOUSE	60S ribosomal protein L23 OS=Mus musculus OX=10090 GN=Rpl23 PE=1 SV=1			2	99.00000095	NLYIISVK				0.00642594	948.5708618	475.2927	948.5643921	475.2894897	2	7	1.1.1.1083.2	5.784817	194.4	176.77	5.78	0.04	244.6191
53	2	2	6.936000288	6.936000288	6.936000288	sp|P56563|LMIP_MOUSE	Lens fiber membrane intrinsic protein OS=Mus musculus OX=10090 GN=Lim2 PE=2 SV=2			2	99.00000095	LSGSFAHQGLWR				0.00539089	1357.694458	453.5721	1357.689087	453.5703125	3	11	1.1.1.1007.2	4.825716	1323.76	940.82	4.84	0.04	856.8256
53	2	2	6.936000288	6.936000288	6.936000288	sp|P56563|LMIP_MOUSE	Lens fiber membrane intrinsic protein OS=Mus musculus OX=10090 GN=Lim2 PE=2 SV=2			0	40.65000117	LSGSFAHQGLWR				0.00539089	1357.694458	453.5721	1357.689087	453.5703125	3	7	1.1.1.1008.2	4.838717	1323.76	1322.48	4.84	0.04	973.581
54	2	2	6.848999858	6.848999858	6.848999858	sp|P14131|RS16_MOUSE	40S ribosomal protein S16 OS=Mus musculus OX=10090 GN=Rps16 PE=1 SV=4			2	99.00000095	LLEPVLLLGK				-0.00316934	1093.707886	547.8612	1093.71106	547.862793	2	12	1.1.1.1262.2	7.907483	287.82	255.85	7.91	0.06	162.254
55	1.8	2	1.77299995	1.77299995	1.77299995	sp|Q9Z0H0|CDC7_MOUSE	Cell division cycle 7-related protein kinase OS=Mus musculus OX=10090 GN=Cdc7 PE=1 SV=2			1.795880795	99.00000095	ERSVGLSVQR	Deamidated(Q)@9		missed R-S@2	-0.0103927	1130.594116	566.3043	1130.60437	566.3094482	2	10	1.1.1.1006.7	4.817217	10709.32	3559.22	4.85	0.05	1458.256
55	1.8	2	1.77299995	1.77299995	1.77299995	sp|Q9Z0H0|CDC7_MOUSE	Cell division cycle 7-related protein kinase OS=Mus musculus OX=10090 GN=Cdc7 PE=1 SV=2			0	55.90999722	ERSVGLSVQR	Deamidated(Q)@9		missed R-S@2	-0.0103927	1130.594116	566.3043	1130.60437	566.3094482	2	11	1.1.1.1007.6	4.82905	10709.32	6947.7	4.85	0.05	4488.828
56	0.66	0.95	5.556000024	5.556000024	5.556000024	sp|P84084|ARF5_MOUSE; sp|P84078|ARF1_MOUSE; sp|P61205|ARF3_MOUSE	ADP-ribosylation factor 5 OS=Mus musculus OX=10090 GN=Arf5 PE=1 SV=2; ADP-ribosylation factor 1 OS=Mus musculus OX=10090 GN=Arf1 PE=1 SV=2; ADP-ribosylation factor 3 OS=Mus musculus OX=10090 GN=Arf3 PE=2 SV=2			0.659555912	98.79999757	DAVLLVFANK				-0.00694761	1088.616089	545.3153	1088.623047	545.3187866	2	8	1.1.1.1168.3	6.862566	153.47	147.1	6.87	0.14	149.3943
56	0.66	0.95	5.556000024	5.556000024	5.556000024	sp|P84084|ARF5_MOUSE; sp|P84078|ARF1_MOUSE; sp|P61205|ARF3_MOUSE	ADP-ribosylation factor 5 OS=Mus musculus OX=10090 GN=Arf5 PE=1 SV=2; ADP-ribosylation factor 1 OS=Mus musculus OX=10090 GN=Arf1 PE=1 SV=2; ADP-ribosylation factor 3 OS=Mus musculus OX=10090 GN=Arf3 PE=2 SV=2			0	35.65999866	DAVLLVFANK				-0.00694761	1088.616089	545.3153	1088.623047	545.3187866	2	7	1.1.1.1167.3	6.846066	153.47	123.02	6.87	0.14	167.9589
57	0.09	0.1	3.092999943	3.092999943	0	RRRRRsp|Q6PCP5|MFF_MOUSE	REVERSED Mitochondrial fission factor OS=Mus musculus OX=10090 GN=Mff PE=1 SV=1			0.093126476	81.97000027	ELDLFDLPR				-0.00447093	1116.577026	559.2958	1116.581543	559.2980347	2	9	1.1.1.1018.5	4.968867	891.02	845.05	4.96	0.04	671.2672
57	0.09	0.1	3.092999943	3.092999943	0	RRRRRsp|Q6PCP5|MFF_MOUSE	REVERSED Mitochondrial fission factor OS=Mus musculus OX=10090 GN=Mff PE=1 SV=1			0	21.77000046	ELDLFDLPR				-0.00447093	1116.577026	559.2958	1116.581543	559.2980347	2	6	1.1.1.1017.7	4.957533	891.02	801.8	4.96	0.04	538.0726
